# Supplementary material for: A dyadic stimulus set of audiovisual affective displays for the study of multisensory, emotional, social interactions
Source: Behav Res Methods. 2015 Nov 5;48(4):1285–95. doi: 10.3758/s13428-015-0654-4 (PMC5101291; doi:10.3758/s13428-015-0654-4)
Supplement: Supplementary file 1 — (ZIP 270 MB) [file 13428_2015_654_MOESM1_ESM.zip › supplementary_material_2_stimuli_set_files/D/D24.txt]

255.835907	-211.302841	894.056091	335.446686	-60.949482	901.087708	331.578186	-235.362305	505.063202	375.181488	-12.075271	506.520691	427.105408	-220.713287	81.906143	433.244232	-2.912816	85.574425	263.876404	-329.339417	1408.941162	368.611755	-19.476912	1403.587646	257.124023	-144.399384	1384.363281	338.682343	-161.162857	1692.791992	289.682312	-365.002808	1121.327148	449.576965	4.614646	1130.635376	168.651154	-303.727142	892.058044	338.889282	84.550858	886.283569	294.665985	-140.282211	997.480713	-634.768066	136.690308	896.370117	-593.083008	-7.918372
255.886520	-211.540894	894.056335	335.527435	-61.206783	901.082703	331.540466	-235.474228	505.042603	375.181274	-12.184731	506.515106	427.075378	-220.767120	81.889313	433.226654	-2.941036	85.555222	264.214386	-329.673889	1408.846924	368.683716	-19.773897	1403.648071	257.304413	-144.812546	1384.381958	338.788483	-161.230118	1692.804688	290.388062	-365.164368	1121.248779	449.657623	4.634429	1130.780640	169.610672	-304.873627	891.645386	339.605438	84.673073	886.125000	294.717529	-140.519241	997.478638	-634.815735	136.674561	896.373474	-593.093445	-7.887988
255.885010	-211.824661	894.062256	335.575562	-61.461285	901.050842	331.502716	-235.567932	505.031097	375.188873	-12.377604	506.511047	427.074707	-220.786606	81.904793	433.278442	-2.947412	85.544388	264.583832	-330.068787	1408.696045	368.772552	-20.075716	1403.732910	257.489868	-145.188690	1384.400757	338.936310	-161.279190	1692.786133	291.111084	-365.443207	1121.163574	449.749847	4.608976	1130.910645	170.576019	-306.089935	891.178650	340.442322	84.853111	886.028870	294.745483	-140.764664	997.466736	-634.848389	136.677643	896.372009	-593.095642	-7.886559
256.127533	-211.847336	893.950623	335.717865	-61.585751	901.061584	331.462677	-235.711746	504.947632	375.260834	-12.532000	506.517792	427.085144	-220.786972	81.890846	433.289886	-2.964470	85.520309	264.942413	-330.492065	1408.628540	368.876434	-20.437321	1403.820190	257.680267	-145.579407	1384.419678	339.028992	-161.345367	1692.783569	291.821625	-365.757721	1121.146851	449.918976	4.524436	1131.052124	171.551178	-307.393799	890.752930	341.258179	84.788429	885.813965	294.869110	-140.886475	997.413574	-634.897339	136.667374	896.364929	-593.115234	-7.878158
256.200470	-212.173080	894.023010	335.766327	-61.841976	901.054565	331.481873	-235.890472	504.948730	375.287659	-12.708561	506.528870	427.106842	-220.788300	81.897293	433.282928	-2.981600	85.543526	265.374207	-330.921143	1408.501343	368.954712	-20.734987	1403.932251	257.876007	-145.950623	1384.440552	339.111450	-161.421432	1692.821167	292.465332	-366.117096	1121.049072	450.118469	4.437194	1131.219604	172.491653	-308.723999	890.277832	342.181396	84.719421	885.659424	294.951294	-141.134415	997.448242	-634.960144	136.652893	896.371643	-593.126648	-7.895180
256.252991	-212.438599	893.998047	335.823639	-62.174576	901.006714	331.504913	-236.079651	504.944885	375.288055	-12.849294	506.504181	427.072235	-220.874176	81.863983	433.303619	-2.996706	85.569527	265.763062	-331.349091	1408.320313	369.044525	-21.045382	1404.066406	258.057556	-146.345627	1384.481567	339.121979	-161.497314	1692.859741	293.107849	-366.552338	1120.971802	450.279572	4.284150	1131.375000	173.383499	-310.200439	889.843323	343.033875	84.639450	885.556702	294.974335	-141.403214	997.412781	-635.000732	136.620789	896.362183	-593.139404	-7.876863
256.395477	-212.589920	893.911316	335.919281	-62.469635	900.956238	331.499664	-236.259003	504.915405	375.284363	-13.049747	506.510254	427.125580	-220.937134	81.894432	433.306946	-3.012687	85.566528	266.190857	-331.768738	1408.143799	369.144836	-21.310278	1404.193604	258.269440	-146.768127	1384.514648	339.201050	-161.607117	1692.889404	293.740479	-367.004395	1120.840698	450.532440	4.146504	1131.551392	174.292313	-311.731323	889.333862	343.990570	84.522987	885.483032	295.005585	-141.608276	997.343933	-635.013672	136.593735	896.364441	-593.121582	-7.902053
256.231964	-213.067917	893.973145	335.869263	-62.837929	900.902954	331.478973	-236.500183	504.921722	375.427277	-13.199752	506.516327	427.063049	-220.972855	81.873512	433.253937	-3.060108	85.578011	266.716400	-332.200775	1407.951050	369.248779	-21.626951	1404.342285	258.498077	-147.176163	1384.583984	339.189148	-161.707367	1692.944580	294.355988	-367.552063	1120.722656	450.810883	3.985927	1131.736938	175.141907	-313.373322	888.851379	344.941437	84.428238	885.345276	294.895386	-141.949341	997.351440	-635.082581	136.581131	896.373718	-593.140381	-7.904569
256.171112	-213.418808	893.980835	335.854309	-63.133801	900.879944	331.504364	-236.710693	504.918152	375.358978	-13.387732	506.502686	427.060974	-221.017670	81.834160	433.239868	-3.074895	85.573677	267.236908	-332.639954	1407.774902	369.355896	-21.926497	1404.505615	258.806793	-147.630096	1384.479248	339.220734	-161.841766	1692.918213	295.139374	-368.204346	1120.542847	451.152039	3.792243	1131.988525	176.508469	-313.959442	888.344177	345.990173	84.296661	885.346375	294.819916	-142.230637	997.345032	-635.093384	136.559860	896.388428	-593.136108	-7.883949
256.162231	-213.721207	893.950623	335.854950	-63.349102	900.858032	331.459686	-236.905457	504.880432	375.315247	-13.602122	506.481781	427.036316	-221.066757	81.812164	433.197998	-3.121018	85.551193	267.787933	-333.072357	1407.452515	369.521484	-22.244558	1404.681274	258.948853	-147.946991	1384.686157	339.209869	-162.023865	1692.972656	295.748413	-368.715179	1120.350830	451.573547	3.540026	1132.243164	177.159714	-316.041565	887.804260	347.124176	83.866638	884.991150	294.743683	-142.454422	997.319519	-635.120300	136.552704	896.404724	-593.135925	-7.900513
256.133209	-214.021408	893.902588	335.841919	-63.591484	900.818359	331.461182	-237.107925	504.845856	375.278076	-13.841855	506.444611	427.082092	-221.071533	81.808922	433.181946	-3.160681	85.561829	268.361572	-333.518311	1407.199707	369.643402	-22.559940	1404.851929	259.206879	-148.379517	1384.737549	339.204346	-162.223343	1693.007080	296.405579	-369.214630	1120.113037	451.968903	3.293784	1132.525635	177.906799	-317.780060	887.257080	348.095734	83.511993	885.097595	294.640228	-142.685974	997.276123	-635.111755	136.544312	896.411438	-593.134583	-7.917600
256.120056	-214.342117	893.872009	335.818695	-63.905327	900.766174	331.377045	-237.352524	504.782623	375.287048	-14.118377	506.448273	427.070343	-221.140839	81.805092	433.186218	-3.202377	85.547432	268.917603	-333.955414	1406.875610	369.786407	-22.881338	1405.074951	259.468811	-148.783752	1384.803833	339.210205	-162.445251	1693.047852	297.144928	-369.790466	1119.819336	452.351868	3.008383	1132.760376	178.761703	-319.391235	886.714905	349.094910	83.155273	885.050476	294.540131	-142.945480	997.235840	-635.126343	136.474335	896.407532	-593.126831	-7.971422
255.853195	-214.671967	893.865234	335.671997	-64.149658	900.762817	331.279449	-237.574707	504.756500	375.092468	-14.383379	506.424286	427.063538	-221.150620	81.796066	433.106812	-3.234560	85.532593	269.511353	-334.415802	1406.564331	369.924591	-23.163853	1405.297729	259.692993	-149.168777	1384.857666	339.204559	-162.689392	1693.083008	297.942078	-370.119293	1119.573730	452.793945	2.702173	1133.043945	179.595703	-321.116241	886.139465	350.198608	82.786201	885.003906	294.253418	-143.189163	997.231201	-635.104370	136.456696	896.413391	-593.120178	-7.986435
255.924850	-214.931854	893.782654	335.635773	-64.457710	900.677795	331.228180	-237.752930	504.693634	375.012024	-14.632306	506.447113	427.025635	-221.232819	81.791977	433.041473	-3.253566	85.514580	270.087097	-334.850098	1406.220703	370.048767	-23.471025	1405.510986	259.906616	-149.589935	1384.888062	339.202942	-162.961090	1693.109375	298.721741	-370.679840	1119.234131	453.279297	2.324653	1133.324097	180.417633	-322.753876	885.537476	351.306244	82.411926	884.998718	294.141266	-143.405045	997.147949	-635.127991	136.429504	896.419250	-593.152893	-8.027932
256.185303	-215.111435	893.657593	335.617615	-64.670372	900.609253	331.166138	-237.986008	504.630341	375.022003	-14.853568	506.459808	427.016479	-221.270676	81.774162	433.078674	-3.269010	85.522331	270.690704	-335.321838	1405.873169	370.190796	-23.780333	1405.693237	260.136688	-150.024719	1384.924316	339.190369	-163.271027	1693.131592	299.445679	-371.335480	1118.932617	453.749695	1.935438	1133.600952	181.206116	-324.572083	884.986755	352.380188	81.993484	884.959167	294.117432	-143.565933	997.049988	-635.151123	136.394012	896.420349	-593.180237	-8.052873
255.991592	-215.437378	893.622009	335.383942	-64.951546	900.560974	331.074371	-238.090668	504.588531	375.001434	-15.062199	506.444244	427.002838	-221.269379	81.747635	433.075500	-3.305952	85.528046	271.286835	-335.814545	1405.491821	370.352905	-24.087099	1405.885010	260.335815	-150.451462	1384.975464	339.187866	-163.600433	1693.125854	300.243835	-371.939545	1118.521851	454.210938	1.493628	1133.829224	182.087357	-326.237518	884.449768	353.462952	81.573662	884.922546	293.821899	-143.817261	997.008423	-635.153381	136.375122	896.429077	-593.208618	-8.074990
256.009125	-215.730667	893.591003	335.232666	-65.187279	900.509827	330.968597	-238.273010	504.534790	375.058136	-15.275803	506.451019	426.964966	-221.275940	81.693596	433.183563	-3.348860	85.526779	271.888947	-336.344482	1405.128174	370.463135	-24.438406	1406.095337	260.575562	-150.942444	1384.869141	339.184570	-163.962280	1693.122803	301.190277	-372.134399	1118.269409	454.721130	1.003573	1134.022095	182.860474	-328.085144	883.868530	354.546906	81.077278	884.952637	293.673767	-144.026398	996.967773	-635.166809	136.331802	896.428955	-593.227234	-8.144453
255.728607	-216.045715	893.571289	334.945160	-65.424820	900.478699	330.829132	-238.357819	504.494141	375.021759	-15.516273	506.431213	426.936768	-221.220200	81.692101	433.218506	-3.383919	85.529770	272.474365	-336.881897	1404.736450	370.572418	-24.792879	1406.238770	260.676819	-151.357498	1384.997192	339.170868	-164.356277	1693.103394	301.940552	-372.940063	1117.841919	455.264099	0.644037	1134.244385	183.703964	-329.818115	883.372803	355.593140	80.642082	884.932129	293.338959	-144.266678	996.942688	-635.164063	136.319794	896.451294	-593.247925	-8.170334
255.587402	-216.320572	893.540405	334.693420	-65.643623	900.460205	330.728394	-238.518280	504.464996	375.045746	-15.709157	506.441376	426.911865	-221.207031	81.690872	433.318634	-3.415432	85.546692	273.061401	-337.416626	1404.355835	370.630463	-25.106237	1406.394531	260.938629	-151.927536	1384.883179	339.172668	-164.792923	1693.063721	302.979767	-372.947418	1117.564331	455.809937	0.151940	1134.480225	184.471634	-331.653595	882.823975	356.622864	80.176064	884.919983	293.088074	-144.493271	996.917542	-635.174377	136.281616	896.448853	-593.289185	-8.203883
255.333527	-216.244644	893.560364	334.066071	-64.968597	900.799805	330.567596	-238.547134	504.368988	374.616516	-15.911625	506.546997	426.841675	-221.222641	81.659599	433.238403	-3.427976	85.537643	273.653473	-337.996277	1403.994629	370.762695	-25.492645	1406.524414	261.049438	-152.316345	1385.022583	339.162598	-165.249603	1693.040894	303.944214	-373.350800	1117.227295	456.224304	-0.537049	1134.590210	185.290680	-333.375580	882.340820	357.634918	79.725945	884.906555	292.641388	-144.316574	997.090027	-635.176697	136.246796	896.450073	-593.326233	-8.236262
255.193604	-216.499924	893.531433	333.708069	-65.119400	900.798828	330.488281	-238.672684	504.348907	374.494965	-16.025314	506.534027	426.829620	-221.169510	81.639671	433.242218	-3.429442	85.530762	274.173492	-338.540039	1403.634888	370.810150	-25.828281	1406.647339	261.313507	-152.868927	1384.859619	339.153625	-165.745926	1692.976196	304.898590	-373.761139	1116.958862	456.823303	-0.871469	1134.823730	186.092651	-335.107758	881.910278	358.653870	79.264511	884.882263	292.369690	-144.526688	997.074341	-635.190796	136.249466	896.439270	-593.377075	-8.262230
255.030273	-216.838974	893.502258	333.450409	-65.474167	900.731873	330.623383	-239.124344	504.362274	374.419312	-16.149157	506.489105	426.921112	-221.287674	81.669830	433.335114	-3.430728	85.565063	274.796478	-339.106659	1403.298584	370.893066	-26.189257	1406.761108	261.421753	-153.317688	1384.957642	339.122437	-166.250549	1692.902466	305.935730	-373.211090	1116.616455	457.357574	-1.374264	1134.961426	186.900803	-336.745361	881.457764	359.651123	78.757561	884.844727	292.142822	-144.841858	997.027100	-635.204834	136.224274	896.445618	-593.428528	-8.295508
255.062393	-217.247849	893.476196	333.249359	-65.877777	900.639587	330.535309	-239.277893	504.296448	374.392761	-16.239058	506.504944	426.886627	-221.360947	81.647568	433.445129	-3.431509	85.609596	275.298798	-339.669006	1402.998413	370.938568	-26.586824	1406.835205	261.617126	-153.848892	1384.940796	339.117371	-166.770935	1692.855835	306.937897	-373.795746	1116.351807	457.808594	-2.018147	1135.072266	187.753891	-338.386658	881.053894	360.580231	78.240829	884.817749	292.048492	-145.202484	996.969421	-635.200378	136.193680	896.434265	-593.489319	-8.348358
254.867081	-217.678802	893.471191	333.019440	-66.245972	900.590759	330.402893	-239.397736	504.281921	374.228546	-16.331518	506.501007	426.892395	-221.352478	81.647278	433.439545	-3.446532	85.643578	275.842133	-340.261749	1402.700806	371.001312	-26.975725	1406.916016	261.787872	-154.371994	1384.950562	339.128174	-167.327225	1692.806152	307.964539	-374.422607	1116.098755	458.368469	-2.402989	1135.242676	188.608078	-339.968872	880.682068	361.560242	77.703156	884.768250	291.846039	-145.577408	996.943604	-635.212463	136.166092	896.445251	-593.543579	-8.420286
254.700623	-218.057510	893.428711	332.777405	-66.560982	900.570679	330.272095	-239.565781	504.211151	373.963165	-16.409700	506.493896	426.881195	-221.392975	81.654488	433.410797	-3.498152	85.680855	276.341827	-340.864075	1402.411743	371.050262	-27.348228	1406.996216	261.962799	-154.896774	1384.916626	339.105103	-167.872711	1692.735962	308.927948	-374.905609	1115.862061	458.890320	-2.899554	1135.378418	189.490509	-341.490143	880.353577	362.428375	77.203011	884.719543	291.642578	-145.938950	996.911804	-635.238281	136.139160	896.456116	-593.621765	-8.466215
254.563263	-218.421463	893.391846	332.496796	-66.928978	900.536926	330.132141	-239.703171	504.201813	373.615356	-16.501944	506.454315	426.892670	-221.481842	81.659279	433.281189	-3.508395	85.705414	276.795654	-341.437683	1402.150024	371.039093	-27.738047	1407.041504	262.143463	-155.482483	1384.852783	339.078308	-168.467361	1692.668457	309.909058	-375.392487	1115.603149	459.321716	-3.510088	1135.467163	190.356720	-343.029755	880.024109	363.382172	76.629425	884.609985	291.429840	-146.307114	996.876343	-635.235718	136.110184	896.447754	-593.695068	-8.511997
254.411697	-218.790070	893.341125	332.187622	-67.132103	900.481995	329.944550	-239.791626	504.171875	373.361572	-16.567221	506.440887	426.874207	-221.447784	81.650871	433.273254	-3.512984	85.745743	277.199341	-342.052429	1401.860107	371.022858	-28.127279	1407.073120	262.315216	-156.029633	1384.835815	339.040405	-169.069702	1692.590820	310.947174	-376.240906	1115.440430	459.905304	-3.835742	1135.646118	191.270767	-344.535980	879.739990	364.220947	76.126740	884.610046	291.210907	-146.594299	996.823669	-635.259705	136.070084	896.445984	-593.776550	-8.594064
254.157120	-219.225189	893.319885	331.856506	-67.347977	900.468323	329.711945	-239.764984	504.134796	373.282623	-16.594885	506.442566	426.840759	-221.433792	81.638664	433.366486	-3.515431	85.814423	277.616028	-342.642029	1401.604980	371.003143	-28.538147	1407.099731	262.470428	-156.546402	1384.791748	339.005951	-169.689468	1692.503296	311.913422	-376.848297	1115.240234	460.353699	-4.348156	1135.704346	192.219009	-345.927856	879.445374	365.125153	75.627525	884.525024	290.937958	-146.930756	996.806274	-635.280090	136.044037	896.434937	-593.878723	-8.624028
253.977020	-219.556366	893.284607	331.505005	-67.517883	900.462769	329.626129	-239.951859	504.125244	373.195282	-16.646919	506.471924	426.867493	-221.495056	81.670151	433.413116	-3.554509	85.854263	278.035431	-343.203583	1401.420654	370.952179	-28.930967	1407.125732	262.600159	-157.142441	1384.721313	338.965515	-170.318375	1692.431885	312.825043	-377.492096	1115.041504	460.764832	-4.901069	1135.769775	193.154694	-347.292084	879.191589	365.993439	75.106674	884.450928	290.681976	-147.204285	996.785217	-635.296387	136.043488	896.463440	-593.969238	-8.661468
253.814758	-219.906403	893.261780	331.148743	-67.746658	900.459229	329.218140	-239.773270	504.037231	372.867950	-16.666300	506.453522	426.804688	-221.377625	81.679077	433.408997	-3.566098	85.904625	278.363220	-343.814362	1401.231567	370.918030	-29.361687	1407.118652	262.722137	-157.759811	1384.657959	338.912476	-170.938797	1692.334961	313.805695	-378.294464	1114.918457	461.270569	-5.333674	1135.848999	194.104706	-348.638336	878.930542	366.973175	74.530991	884.310486	290.426117	-147.507767	996.771606	-635.312134	136.016678	896.458374	-594.048218	-8.756429
253.751358	-220.253357	893.241882	330.797516	-67.855446	900.448059	329.286072	-240.136551	504.046753	372.503326	-16.701857	506.437195	426.900269	-221.524643	81.709084	433.391541	-3.585976	85.977119	278.704346	-344.427704	1401.011353	370.839508	-29.760462	1407.122559	262.861176	-158.391388	1384.592285	338.865173	-171.554413	1692.250122	314.724243	-379.079437	1114.779541	461.678650	-5.839792	1135.890259	195.047165	-349.991791	878.668640	367.831787	74.019325	884.194458	290.257843	-147.759232	996.755981	-635.327637	136.021255	896.463196	-594.138794	-8.825463
253.596985	-220.547424	893.187195	330.432892	-67.970863	900.427734	329.115631	-240.148575	504.010315	372.257629	-16.738472	506.436859	426.880493	-221.578720	81.688400	433.405151	-3.631831	86.021584	279.015686	-345.033295	1400.819336	370.774689	-30.187775	1407.093872	262.913635	-158.972961	1384.560547	338.812622	-172.198395	1692.133301	315.579926	-379.714233	1114.595215	462.026428	-6.413440	1135.928833	196.001709	-351.290466	878.428589	368.554810	73.425804	884.056702	290.056885	-148.014343	996.717773	-635.349243	135.961319	896.474609	-594.228577	-8.894124
253.441605	-220.820328	893.121094	330.063843	-68.052124	900.409485	328.961487	-240.221634	503.969452	371.995453	-16.793207	506.408691	426.858643	-221.580460	81.686279	433.387451	-3.654636	86.074860	279.251892	-345.636780	1400.562256	370.650513	-30.611874	1407.070435	263.012512	-159.614273	1384.454224	338.641418	-172.841187	1692.069702	316.469604	-380.612915	1114.549683	462.325531	-7.030745	1135.956787	197.009201	-352.524292	878.191223	369.328888	72.888206	883.923462	289.853455	-148.250153	996.674500	-635.364502	135.916519	896.465149	-594.319641	-8.972087
253.128647	-221.205276	893.110229	329.600555	-68.255684	900.388123	328.816589	-240.300903	503.956512	371.755981	-16.828196	506.370209	426.884003	-221.597061	81.707466	433.372162	-3.680305	86.114357	279.482513	-346.224335	1400.409058	370.522583	-31.036924	1407.039185	263.101837	-160.245865	1384.322510	338.546753	-173.472092	1691.961182	317.281158	-381.417664	1114.356567	462.702820	-7.415462	1136.003174	197.990631	-353.797241	877.951721	369.876709	72.348892	883.823120	289.531189	-148.567841	996.658691	-635.370972	135.897598	896.469543	-594.409363	-9.020737
252.949631	-221.512924	893.071960	329.160767	-68.494293	900.314880	328.646149	-240.362549	503.927856	371.395325	-16.877893	506.328644	426.870605	-221.611481	81.732254	433.370453	-3.682521	86.188576	279.748840	-346.836395	1400.240112	370.377075	-31.475065	1406.983398	263.202087	-160.853546	1384.247803	338.451477	-174.100388	1691.851196	318.079590	-382.151428	1114.292847	462.954498	-7.990631	1136.015991	198.980667	-354.986115	877.674622	370.715485	71.702705	883.599060	289.327148	-148.872040	996.603638	-635.404419	135.876328	896.469971	-594.507141	-9.095003
252.758499	-221.798309	893.033142	328.723602	-68.618576	900.269348	328.515747	-240.466339	503.937714	371.051086	-16.895796	506.315552	426.848663	-221.626907	81.753441	433.388062	-3.701966	86.257439	279.999817	-347.469391	1400.086670	370.245789	-31.897009	1406.927734	263.297058	-161.525223	1384.185669	338.351593	-174.734924	1691.733887	318.917877	-383.076935	1114.171875	463.193970	-8.474752	1136.014404	199.962448	-356.112427	877.387634	371.286896	71.169579	883.423096	289.119965	-149.124268	996.561401	-635.425903	135.838608	896.468506	-594.604187	-9.135557
252.575165	-222.134094	893.015503	328.342896	-68.826691	900.231445	328.427185	-240.595016	503.902771	370.693512	-16.913818	506.281677	426.880249	-221.653015	81.775177	433.328003	-3.735122	86.308228	280.184113	-348.122345	1399.805786	370.114502	-32.315331	1406.854492	263.462524	-162.257370	1383.962524	338.289764	-175.399719	1691.575684	319.639862	-383.853394	1114.079346	463.421570	-9.000842	1135.991455	200.986832	-357.190918	877.107971	371.943268	70.559914	883.186523	288.929749	-149.427200	996.533875	-635.451843	135.769653	896.458801	-594.706360	-9.226219
252.470947	-222.421371	892.997070	327.978302	-68.991158	900.208740	328.390320	-240.796143	503.879639	370.304382	-17.008955	506.275330	426.908020	-221.650085	81.784904	433.303864	-3.788962	86.373215	280.415039	-348.757233	1399.648193	370.038513	-32.796288	1406.770142	263.464020	-162.834137	1383.998169	338.150940	-176.041092	1691.477417	320.349762	-384.622803	1113.923462	463.542999	-9.590805	1135.916992	201.978088	-358.244415	876.787842	372.462830	69.989922	882.964050	288.781555	-149.692154	996.513062	-635.479370	135.728195	896.471375	-594.806519	-9.287828
252.286743	-222.642227	892.963379	327.576813	-69.092621	900.207764	328.353180	-240.995880	503.839783	369.889587	-17.111048	506.230835	426.932495	-221.722656	81.780861	433.354980	-3.820777	86.455093	280.651642	-349.403320	1399.475586	369.927948	-33.250294	1406.679321	263.547058	-163.520264	1383.935669	338.009277	-176.692551	1691.380493	321.056702	-385.465515	1113.759155	463.671478	-10.055989	1135.864746	202.982666	-359.368896	876.462097	372.984406	69.400894	882.726501	288.574158	-149.915375	996.494385	-635.422729	135.845093	896.530212	-594.857056	-9.308475
252.114334	-222.907440	892.930786	327.235474	-69.124832	900.223145	328.323975	-241.157913	503.860138	369.642548	-17.169455	506.274689	426.954559	-221.768936	81.794899	433.416321	-3.840772	86.552383	280.877686	-350.071899	1399.275879	369.827484	-33.714451	1406.571777	263.662048	-164.199600	1383.854858	337.848022	-177.340668	1691.294556	321.698883	-386.196808	1113.607910	463.686279	-10.604741	1135.759766	204.028488	-360.342377	876.119324	373.499084	68.780663	882.438293	288.385101	-150.123688	996.484253	-635.461182	135.773544	896.539246	-594.948547	-9.406981
251.926880	-223.225098	892.901917	326.939636	-69.306412	900.209351	328.325104	-241.448502	503.850342	369.126556	-17.192480	506.285370	426.978271	-221.823257	81.788010	433.342560	-3.857689	86.642845	281.065521	-350.725037	1399.045044	369.722473	-34.199089	1406.445801	263.785278	-164.904861	1383.723755	337.669708	-178.000183	1691.184570	322.368134	-387.084015	1113.456299	463.627411	-11.214523	1135.677979	205.008881	-361.308380	875.757080	373.911560	68.190895	882.137146	288.208496	-150.411987	996.462097	-635.492004	135.733002	896.539185	-595.048462	-9.489691
251.713837	-223.510773	892.875549	326.627411	-69.457298	900.227722	328.349518	-241.726563	503.832306	368.609985	-17.243956	506.283844	427.029907	-221.870163	81.779266	433.263733	-3.912485	86.748001	281.246552	-351.415283	1398.786011	369.634155	-34.683857	1406.326294	263.892273	-165.538849	1383.647217	337.456116	-178.668961	1691.082153	322.948090	-387.768463	1113.282227	463.640076	-11.658065	1135.548218	206.055389	-362.351990	875.343872	374.315613	67.537270	881.838257	288.017273	-150.691116	996.456482	-635.515442	135.665619	896.528198	-595.125366	-9.550575
251.491425	-223.737488	892.825195	326.365906	-69.629616	900.239563	328.412720	-242.114212	503.817291	368.316498	-17.312380	506.278564	427.060425	-221.993546	81.801231	433.281250	-3.879319	86.847473	281.422302	-352.093903	1398.647827	369.554260	-35.168095	1406.201538	264.008209	-166.257843	1383.525269	337.240784	-179.342789	1691.003662	323.576599	-388.455933	1113.115845	463.573303	-12.173449	1135.412598	207.086502	-363.335846	874.940918	374.595856	66.859161	881.497986	287.844543	-150.963303	996.434875	-635.559387	135.636917	896.539917	-595.225830	-9.607733
251.368256	-223.973343	892.812622	326.161133	-69.786812	900.289856	328.452759	-242.513016	503.797852	367.873016	-17.367523	506.318298	427.110474	-222.063690	81.801888	433.205780	-3.904382	86.940399	281.561371	-352.785919	1398.426147	369.485199	-35.667477	1406.079956	264.123291	-166.975388	1383.473755	337.007507	-180.019943	1690.895386	324.132172	-388.989258	1112.873047	463.429901	-12.833198	1135.259888	208.060623	-364.176666	874.540588	374.915131	66.162682	881.124023	287.713043	-151.214600	996.451721	-635.588928	135.538422	896.523071	-595.311890	-9.695612
251.155869	-224.200409	892.795044	325.920166	-69.867378	900.337463	328.487976	-242.856110	503.803833	367.425018	-17.374245	506.374878	427.126526	-222.088165	81.781082	433.226959	-3.909905	87.105873	281.694824	-353.460754	1398.172241	369.421997	-36.152790	1405.974854	264.227173	-167.652542	1383.401245	336.756622	-180.738388	1690.803101	324.755493	-389.621399	1112.723755	463.402649	-13.222366	1135.180542	208.987976	-365.030151	874.146118	375.140320	65.435341	880.804260	287.596191	-151.459732	996.463806	-635.642090	135.475769	896.535095	-595.393860	-9.785936
250.870834	-224.415268	892.789307	325.658173	-69.989342	900.379700	328.499451	-243.195786	503.815674	366.909149	-17.351194	506.387939	427.154480	-222.137970	81.788879	433.095520	-3.916137	87.194412	281.800720	-354.132813	1397.927612	369.355438	-36.631134	1405.886597	264.357056	-168.317566	1383.289063	336.502106	-181.421799	1690.729736	325.267548	-390.056915	1112.506592	463.233032	-13.740779	1135.006592	209.904083	-365.763062	873.714905	375.268982	64.785339	880.489624	287.452881	-151.719299	996.479126	-635.689209	135.389297	896.526672	-595.504211	-9.854043
250.496704	-224.580795	892.804138	325.333832	-70.093689	900.418579	328.315552	-243.322922	503.787781	366.492676	-17.402922	506.399200	427.074066	-222.081924	81.791313	433.093628	-3.922008	87.312012	281.862793	-354.799896	1397.645996	369.300018	-37.117695	1405.771729	264.493256	-169.007370	1383.205322	336.252319	-182.162430	1690.692383	325.798431	-390.561646	1112.246826	462.999939	-14.388397	1134.861206	210.838577	-366.448090	873.317078	375.313934	64.144760	880.197021	287.252899	-151.939880	996.503174	-635.761414	135.329605	896.514587	-595.598145	-9.919827
250.192719	-224.742477	892.823547	325.018646	-70.204987	900.467224	328.312225	-243.675903	503.760956	366.013794	-17.446842	506.409454	427.092407	-222.203079	81.800713	433.027069	-3.909777	87.447136	281.900726	-355.489960	1397.410156	369.223907	-37.577797	1405.653687	264.699524	-169.729187	1383.026978	335.944702	-182.890335	1690.611328	326.296936	-391.164978	1112.105225	462.838501	-14.832138	1134.742188	211.694092	-367.099152	872.909851	375.342712	63.438469	879.877319	287.097015	-152.168091	996.533813	-635.809387	135.288940	896.523987	-595.706848	-9.953652
249.772278	-224.942535	892.797913	324.647247	-70.324974	900.471985	328.213318	-243.869720	503.773285	366.214478	-17.318142	506.535065	427.092499	-222.199234	81.816963	433.341980	-3.863800	87.627968	281.963440	-356.122681	1397.208252	369.146454	-38.082756	1405.536011	264.732178	-170.305084	1383.053711	335.624969	-183.621597	1690.524536	326.739716	-391.555023	1111.907593	462.501495	-15.530196	1134.545532	212.573303	-367.680756	872.498291	375.299164	62.785076	879.598938	286.917084	-152.449509	996.518494	-635.862061	135.261719	896.523438	-595.807129	-10.026570
249.433472	-225.146332	892.809998	324.306885	-70.487503	900.471436	328.092255	-244.103195	503.770935	366.226624	-17.178606	506.579651	427.077850	-222.237167	81.832489	433.581207	-3.839884	87.780411	281.970398	-356.749756	1396.996948	369.102570	-38.561005	1405.418823	264.868011	-170.959656	1382.936890	335.313416	-184.378296	1690.447876	327.201782	-392.088226	1111.682861	462.195251	-16.218489	1134.381226	213.407196	-368.306488	872.083252	375.088409	62.105217	879.392090	286.776855	-152.719513	996.520447	-635.929504	135.144989	896.509705	-595.914673	-10.103663
249.185028	-225.334213	892.847168	324.035004	-70.632576	900.540222	328.029419	-244.333481	503.750397	365.878418	-17.151762	506.535736	427.073944	-222.297943	81.796341	433.605713	-3.813616	87.899117	282.005707	-357.361206	1396.776733	369.077972	-39.074936	1405.340820	265.002411	-171.598358	1382.849365	334.961548	-185.149933	1690.340698	327.568970	-392.529236	1111.489746	462.013763	-16.666344	1134.285645	214.219330	-368.771088	871.688843	374.832184	61.401234	879.215393	286.647827	-152.968323	996.569336	-635.966919	135.101013	896.494690	-595.992615	-10.183548
248.919907	-225.473831	892.851624	323.709900	-70.730026	900.562988	327.981232	-244.522079	503.776428	365.056061	-17.213703	506.469238	427.077362	-222.321854	81.795937	433.372375	-3.812528	87.941360	282.046295	-357.974396	1396.540894	369.078369	-39.570007	1405.240356	265.183411	-172.297470	1382.646729	334.599030	-185.936111	1690.245239	327.893524	-392.831512	1111.308594	461.624390	-17.433443	1134.157349	215.052444	-369.291595	871.284790	374.462311	60.722595	879.052612	286.535950	-153.185608	996.577759	-636.050537	134.961288	896.484680	-596.122803	-10.277597
248.629791	-225.626205	892.853394	323.372864	-70.862160	900.579163	327.897858	-244.705566	503.810272	364.540863	-17.108267	506.467590	427.054749	-222.384857	81.800186	433.358185	-3.829676	88.047623	282.037537	-358.590302	1396.241943	369.107971	-40.132221	1405.154419	265.234619	-172.851990	1382.663696	334.220490	-186.728180	1690.133789	328.267426	-393.350708	1111.087280	461.340363	-18.003223	1134.039551	215.993515	-369.789459	870.915039	374.047760	60.074978	878.950928	286.408356	-153.425980	996.581116	-636.117859	134.889526	896.468018	-596.232666	-10.375731
248.322037	-225.784622	892.842285	323.061981	-70.982712	900.579163	327.679382	-244.905518	503.813721	364.581146	-16.913303	506.468689	427.072968	-222.481689	81.813103	433.629883	-3.773860	88.186020	282.045868	-359.176392	1395.981689	369.135681	-40.678806	1405.084839	265.376831	-173.489532	1382.538696	333.811462	-187.529266	1690.044922	328.582642	-393.831543	1110.928589	460.978973	-18.678862	1133.933105	216.649780	-370.224426	870.505127	373.564026	59.431622	878.887817	286.269897	-153.653549	996.570129	-636.221680	134.721115	896.440552	-596.332764	-10.466167
248.054794	-226.030914	892.834167	322.749237	-71.150085	900.533691	327.853363	-244.754181	503.829712	364.234894	-16.858393	506.426392	427.078918	-222.522690	81.796532	433.673187	-3.771899	88.314125	282.069183	-359.746338	1395.762451	369.192871	-41.218311	1405.031616	265.508453	-174.061768	1382.420532	333.385925	-188.342163	1689.968750	328.852448	-394.288300	1110.735474	460.517609	-19.521368	1133.745483	217.481445	-370.619110	870.125549	372.993622	58.912079	878.846191	286.152191	-153.916367	996.539185	-636.289307	134.666504	896.437134	-596.429749	-10.542868
247.824158	-226.260391	892.807434	322.441833	-71.329094	900.507080	327.419922	-245.261520	503.783722	363.690674	-16.791695	506.356232	427.064270	-222.675690	81.827118	433.641754	-3.788002	88.418709	282.107117	-360.324371	1395.557129	369.238464	-41.782753	1404.975098	265.614502	-174.627838	1382.329712	332.957855	-189.137787	1689.869385	329.069916	-394.769928	1110.511108	460.256683	-20.034746	1133.662720	218.151718	-370.987793	869.702576	372.311798	58.374409	878.867859	286.014709	-154.181686	996.508179	-636.375427	134.609100	896.440674	-596.532837	-10.625870
247.607605	-226.467224	892.783020	322.127533	-71.529739	900.483398	327.134949	-245.424545	503.705109	363.018066	-16.706553	506.323334	427.048523	-222.766891	81.833725	433.536102	-3.744957	88.554451	282.136841	-360.892548	1395.294922	369.356079	-42.362514	1404.927856	265.754730	-175.239624	1382.216675	332.497742	-189.953506	1689.771118	329.279419	-395.241852	1110.286499	459.823700	-20.898558	1133.530029	218.760513	-371.329224	869.334351	371.590424	57.832832	878.920532	285.872223	-154.444077	996.479797	-636.422058	134.616180	896.468445	-596.612549	-10.687885
247.407288	-226.701828	892.747375	321.841064	-71.639107	900.497375	326.885529	-245.567917	503.655273	361.821320	-16.753273	506.252960	427.099426	-222.767624	81.849648	433.172028	-3.766781	88.599930	282.151642	-361.462708	1395.019043	369.435364	-42.915939	1404.912598	265.895416	-175.822845	1382.100464	332.059082	-190.764847	1689.702393	329.486176	-395.685669	1110.041016	459.551086	-21.483187	1133.447266	219.275314	-371.571045	868.942688	370.804871	57.286797	879.049805	285.738983	-154.695633	996.463379	-636.480774	134.537048	896.458618	-596.697571	-10.779052
247.220337	-226.997513	892.711792	321.581085	-71.747627	900.490356	326.603577	-245.642654	503.603058	362.154510	-16.543911	506.353149	427.052917	-222.837341	81.870651	433.661285	-3.763115	88.871384	282.160553	-362.042328	1394.715210	369.537262	-43.477581	1404.906860	266.015869	-176.416855	1381.956177	331.580688	-191.566406	1689.633301	329.665192	-396.084503	1109.782593	459.157928	-22.308611	1133.323975	219.759918	-371.835541	868.564575	370.007416	56.781361	879.108521	285.616638	-154.957153	996.437622	-636.592529	134.389633	896.440552	-596.819031	-10.900460
247.014160	-227.267899	892.663330	321.323608	-71.944633	900.478210	326.385529	-245.740433	503.585968	360.566193	-16.591749	506.243378	427.040405	-222.867554	81.885475	433.081451	-3.768378	88.987122	282.204651	-362.668671	1394.459961	369.625458	-44.044617	1404.913940	266.176056	-177.059845	1381.776489	331.112000	-192.382874	1689.560547	329.797729	-396.427216	1109.481323	458.882629	-22.904131	1133.249756	220.258118	-372.091797	868.200623	369.138458	56.351028	879.260071	285.456055	-155.245010	996.403381	-636.690002	134.301163	896.436401	-596.910095	-10.984804
246.943649	-227.519012	892.613159	321.115845	-72.164261	900.482544	326.299133	-245.899979	503.563599	359.762634	-16.512318	506.255676	427.051941	-222.887436	81.895325	432.885132	-3.773475	89.184921	282.286285	-363.263641	1394.208984	369.703735	-44.650745	1404.940796	266.190582	-177.605942	1381.804810	330.633759	-193.185181	1689.517700	329.945404	-396.812592	1109.167236	458.656494	-23.490374	1133.198242	220.672226	-372.310181	867.842773	368.171295	55.883495	879.449280	285.378632	-155.542389	996.376099	-636.760681	134.207703	896.433411	-597.021118	-11.052476
246.802704	-227.732300	892.606567	320.893860	-72.363930	900.540100	326.198883	-246.015518	503.527740	359.871216	-16.291988	506.331146	427.065613	-222.931519	81.927643	433.198669	-3.760630	89.510399	282.389465	-363.874695	1393.950684	369.782166	-45.224174	1404.969604	266.293610	-178.219986	1381.726563	330.144562	-193.996307	1689.475952	330.131622	-397.252930	1108.891235	458.422668	-24.062489	1133.130737	221.008301	-372.424988	867.534424	367.292938	55.477024	879.669922	285.255280	-155.816345	996.396912	-636.774963	134.370529	896.510193	-597.087036	-11.056417
246.646011	-228.017914	892.584961	320.702820	-72.563286	900.573792	326.067810	-246.081268	503.508362	358.328705	-16.268612	506.299255	427.030487	-222.926727	81.946281	432.664368	-3.787957	89.683083	282.508240	-364.536713	1393.686646	369.855652	-45.830761	1405.014038	266.395630	-178.841568	1381.668091	329.628784	-194.791916	1689.428467	330.312195	-397.721985	1108.639038	458.225739	-24.540768	1133.118774	221.300400	-372.533234	867.227112	366.347809	55.077831	879.942139	285.143219	-156.120056	996.398560	-636.870605	134.321121	896.522949	-597.183228	-11.103605
246.539627	-228.310150	892.565063	320.567352	-72.700760	900.622070	325.990082	-246.098206	503.471588	357.655579	-16.208780	506.335602	427.011658	-222.947815	81.921669	432.454712	-3.845998	89.909470	282.552704	-365.147156	1393.432617	369.871674	-46.393143	1405.115845	266.514618	-179.521576	1381.531006	329.127258	-195.592514	1689.393555	330.460907	-398.036621	1108.346680	458.035065	-24.948179	1133.152222	221.566147	-372.549347	866.929688	365.380310	54.749947	880.253845	285.062317	-156.391403	996.408813	-636.998169	134.223343	896.507751	-597.280334	-11.187572
246.434311	-228.538223	892.540771	320.401855	-72.841240	900.693726	325.931793	-246.157745	503.456207	356.948425	-16.035828	506.404846	426.996368	-222.896729	81.928185	432.279358	-3.887729	90.187531	282.617828	-365.793274	1393.174683	369.899261	-47.056492	1405.214478	266.509186	-180.103714	1381.570313	328.602661	-196.430069	1689.383423	330.596893	-398.291901	1108.042358	457.952515	-25.299044	1133.208008	221.771484	-372.582855	866.626892	364.449341	54.387867	880.588074	284.968018	-156.652542	996.427307	-637.111023	134.187790	896.525024	-597.394592	-11.216636
246.362717	-228.741196	892.530457	320.235504	-72.957329	900.808044	325.872589	-246.309433	503.433746	356.254486	-15.946235	506.547974	426.959045	-222.925842	81.928589	432.125000	-3.893879	90.469986	282.688385	-366.488556	1392.915161	369.875763	-47.661209	1405.321045	266.560242	-180.763153	1381.547607	328.086060	-197.227509	1689.386719	330.699799	-398.485718	1107.737427	457.824310	-25.562908	1133.287598	221.932358	-372.534363	866.362732	363.513306	54.076397	880.961304	284.892792	-156.908035	996.472778	-637.242554	134.162537	896.531555	-597.504639	-11.252767
246.285248	-229.018021	892.524231	320.083405	-73.117851	900.894958	325.907898	-246.405930	503.411530	355.624298	-15.833957	506.613831	426.937622	-222.925400	81.918770	432.056915	-3.925829	90.756950	282.758636	-367.144958	1392.654175	369.840118	-48.290970	1405.432983	266.580841	-181.440948	1381.516846	327.522461	-198.059906	1689.369263	330.831299	-398.807648	1107.468750	457.643188	-25.822950	1133.394409	222.064789	-372.459595	866.134949	362.574982	53.831028	881.360596	284.822021	-157.201584	996.507874	-637.375671	134.081238	896.519470	-597.605042	-11.291685
246.114227	-229.311890	892.533203	319.910065	-73.281960	900.993774	325.983948	-246.590057	503.446289	354.941864	-15.641269	506.719635	426.956329	-222.884384	81.894737	431.819611	-3.959362	90.986809	282.832001	-367.806793	1392.449585	369.746643	-48.920845	1405.593018	266.601837	-182.106171	1381.474609	326.901550	-198.874557	1689.434937	330.963776	-399.191010	1107.217651	457.482513	-26.055962	1133.506348	222.138382	-372.346832	865.921875	361.672241	53.604698	881.789185	284.685059	-157.499374	996.556946	-637.523254	134.023911	896.509644	-597.696167	-11.317722
246.071045	-229.560593	892.547485	319.774353	-73.450241	901.085632	326.072021	-246.674286	503.453674	354.290833	-15.516503	506.820282	426.960663	-222.910172	81.910454	431.575378	-3.989547	91.247505	282.910095	-368.465973	1392.257202	369.649963	-49.549438	1405.753662	266.667542	-182.841171	1381.396973	326.460510	-199.699890	1689.389648	331.059784	-399.570282	1106.950806	457.321899	-26.261389	1133.655884	222.188156	-372.169189	865.736877	360.701904	53.456257	882.258362	284.646088	-157.776810	996.604858	-637.664124	133.973770	896.494507	-597.798340	-11.341936
246.090302	-229.704483	892.558105	319.622101	-73.533844	901.240662	326.149506	-246.819427	503.490021	353.657074	-15.310200	506.945282	426.990417	-222.873199	81.937660	431.394409	-3.973549	91.566872	282.967316	-369.138885	1392.061523	369.510345	-50.181808	1405.937866	266.673004	-183.500565	1381.396362	325.884155	-200.565247	1689.376587	331.137634	-399.876617	1106.680298	457.144073	-26.467197	1133.827881	222.208511	-371.968842	865.554565	359.892273	53.273266	882.662720	284.605957	-157.990524	996.680908	-637.818359	133.925812	896.497070	-597.897766	-11.365309
246.026291	-229.954453	892.577759	319.481628	-73.670929	901.390625	326.251770	-246.968781	503.544189	353.128174	-15.046569	507.133362	426.973267	-222.842651	81.933815	431.315613	-3.980377	91.895592	283.003754	-369.818878	1391.844604	369.339294	-50.840332	1406.113525	266.590668	-184.107101	1381.501831	325.296600	-201.421844	1689.381592	331.182983	-400.173401	1106.443970	456.935730	-26.596581	1133.994507	222.169540	-371.565979	865.396484	358.796326	53.171478	883.226379	284.543121	-158.279953	996.758789	-637.975708	133.834763	896.483765	-597.998230	-11.405943
245.944336	-230.190964	892.593872	319.321747	-73.825851	901.519775	326.349091	-247.133911	503.572357	352.728912	-14.844543	507.256256	426.973663	-222.849808	81.921242	431.287842	-3.953522	92.200523	283.057007	-370.499237	1391.638062	369.150574	-51.466366	1406.312500	266.565704	-184.821564	1381.498413	324.733215	-202.271057	1689.387939	331.210999	-400.423462	1106.169800	456.751648	-26.737198	1134.227539	222.147217	-371.349915	865.223389	358.077576	52.988541	883.657227	284.470062	-158.565598	996.824707	-638.204041	133.629807	896.435974	-598.126160	-11.492326
245.766357	-230.450226	892.626404	319.181427	-73.991432	901.668884	326.425293	-247.211014	503.593414	352.227142	-14.603303	507.444885	426.964935	-222.783127	81.884407	431.225983	-3.957826	92.550522	283.094452	-371.125885	1391.432983	368.903168	-52.068531	1406.520020	266.509247	-185.553406	1381.474121	324.145996	-203.132446	1689.363770	331.244995	-400.796875	1105.923828	456.453674	-26.903467	1134.412231	222.091400	-371.062347	865.072937	357.097229	53.004593	884.265991	284.377258	-158.879547	996.907532	-638.373169	133.630997	896.454529	-598.222595	-11.503066
245.720413	-230.623795	892.615417	319.040009	-74.117584	901.824463	326.466522	-247.306946	503.609741	352.148041	-14.315950	507.638580	426.969025	-222.769257	81.892281	431.370239	-3.903883	92.934982	283.150299	-371.801880	1391.230103	368.669312	-52.668350	1406.712524	266.496307	-186.264236	1381.433838	323.532074	-204.006989	1689.345947	331.275360	-401.343719	1105.669067	456.269531	-26.989771	1134.723145	222.017929	-370.778351	864.916931	356.378571	52.690933	884.613403	284.340088	-159.158310	996.970093	-638.569885	133.553329	896.443298	-598.320251	-11.542928
245.597504	-230.865158	892.669495	318.860321	-74.217468	902.005920	326.443024	-247.359650	503.600037	351.718536	-14.117187	507.819092	426.916107	-222.753998	81.882675	431.344513	-3.879417	93.272804	283.208923	-372.497955	1390.965210	368.429840	-53.342285	1406.920166	266.426910	-186.998154	1381.388916	322.921936	-204.882813	1689.330566	331.222260	-401.828766	1105.375488	455.960541	-27.035856	1134.974609	221.898804	-370.501892	864.770874	355.438538	52.624847	885.114014	284.295288	-159.452347	997.077209	-638.749451	133.487869	896.445251	-598.443726	-11.537248
245.548660	-231.047836	892.679199	318.701996	-74.312584	902.172241	326.420135	-247.385208	503.591827	351.274231	-13.828802	508.065521	426.866028	-222.687576	81.843262	431.322174	-3.851414	93.576660	283.222992	-373.187378	1390.716797	368.103821	-53.919468	1407.109863	266.317535	-187.720108	1381.345337	322.325592	-205.753281	1689.275391	331.172333	-402.255280	1105.124512	455.694397	-27.065393	1135.245483	221.770447	-370.204742	864.664246	354.548340	52.480331	885.578003	284.286407	-159.729095	997.153564	-638.921631	133.397369	896.444275	-598.544617	-11.560946
245.427628	-231.225479	892.687805	318.551239	-74.354332	902.319763	326.319946	-247.406189	503.601440	350.994202	-13.617352	508.184845	426.860382	-222.683502	81.850334	431.336639	-3.781820	93.908722	283.285126	-373.836639	1390.551514	367.724213	-54.547077	1407.329590	266.231689	-188.443115	1381.291626	321.681702	-206.628510	1689.240845	331.075317	-402.525330	1104.823730	455.373352	-27.101681	1135.484009	221.592529	-369.888397	864.544495	353.841034	52.360588	886.048706	284.285278	-159.982620	997.218384	-639.106995	133.337402	896.459778	-598.629211	-11.599663
245.354370	-231.411224	892.699219	318.396515	-74.535660	902.435608	326.307739	-247.464432	503.614777	350.671844	-13.367809	508.360535	426.848389	-222.656570	81.867081	431.288757	-3.754238	94.204475	283.327484	-374.501312	1390.337524	367.366486	-55.144691	1407.532104	266.153870	-189.189743	1381.249634	321.028137	-207.510574	1689.200439	330.978149	-403.037170	1104.514526	454.965546	-27.152412	1135.702393	221.367935	-369.552795	864.414368	353.116394	52.382282	886.568542	284.293518	-160.287292	997.270264	-639.219177	133.383591	896.508423	-598.700134	-11.578201
245.273438	-231.595016	892.732361	318.250946	-74.698997	902.583191	326.272400	-247.557648	503.603882	350.182770	-13.148561	508.521362	426.842041	-222.665085	81.884308	431.124023	-3.713992	94.461304	283.336151	-375.160858	1390.086670	366.898865	-55.770176	1407.733643	265.975189	-189.924194	1381.206909	320.358948	-208.402191	1689.112549	330.860779	-403.502411	1104.212158	454.601379	-27.171272	1135.994507	221.113022	-369.250946	864.297546	352.374725	52.177940	886.910278	284.314758	-160.593384	997.347473	-639.420593	133.192200	896.483826	-598.789124	-11.627162
245.181046	-231.780441	892.735718	318.099976	-74.833313	902.721191	326.197296	-247.667816	503.560486	349.945343	-12.887262	508.617462	426.821411	-222.642242	81.881416	431.187653	-3.658647	94.727089	283.324738	-375.826172	1389.813721	366.426819	-56.354076	1407.874146	265.838257	-190.654556	1381.123291	319.656067	-209.292664	1689.023193	330.756042	-404.002747	1103.904785	454.222565	-27.160837	1136.295654	220.877411	-368.935516	864.168091	351.699951	52.193661	887.403931	284.314423	-160.890915	997.404602	-639.566833	133.171326	896.485168	-598.879700	-11.630020
245.063889	-231.953674	892.751343	317.956085	-74.884209	902.849121	326.127197	-247.749466	503.542572	349.528656	-12.630833	508.800812	426.850311	-222.605225	81.882156	431.144043	-3.655182	94.968750	283.337402	-376.507355	1389.547607	365.996765	-56.992661	1407.997192	265.712769	-191.380417	1381.013062	318.938171	-210.185333	1688.914429	330.616760	-404.459229	1103.570313	453.921417	-27.205902	1136.572021	220.609879	-368.586456	864.042969	350.959778	52.012493	887.737976	284.336945	-161.137939	997.461792	-639.737915	133.146988	896.493835	-598.967163	-11.630569
244.986618	-232.121750	892.743652	317.826233	-75.012169	902.947144	326.071625	-247.942780	503.518677	348.008423	-12.607777	508.800903	426.852325	-222.674622	81.848930	430.551270	-3.639165	95.092873	283.418579	-377.163452	1389.295166	365.549744	-57.577267	1408.152954	265.593323	-192.136505	1380.867432	318.216461	-211.096039	1688.765991	330.523071	-405.049835	1103.239136	453.457733	-27.222364	1136.829102	220.329483	-368.206787	863.910400	350.276093	51.992012	888.086121	284.377136	-161.415833	997.492615	-639.893066	133.090164	896.498047	-599.047607	-11.612294
244.862183	-232.309158	892.751831	317.692200	-75.101830	903.084717	326.040405	-248.065628	503.522034	347.079102	-12.523039	508.885101	426.857727	-222.670563	81.869141	430.177124	-3.616027	95.298790	283.398926	-377.788940	1388.993164	365.025330	-58.158470	1408.268433	265.389221	-192.862091	1380.694580	317.475525	-212.008240	1688.564331	330.392853	-405.514984	1102.894409	453.008026	-27.210302	1137.080566	220.023575	-367.884064	863.774719	349.639832	51.935993	888.391052	284.395203	-161.698532	997.549500	-640.079895	133.056503	896.513855	-599.129761	-11.639982
244.730316	-232.471176	892.763489	317.546021	-75.254738	903.230896	325.960266	-248.230988	503.509430	345.803986	-12.473005	508.963928	426.859680	-222.717209	81.853455	429.678009	-3.566379	95.466309	283.310760	-378.429382	1388.644897	364.461945	-58.678406	1408.355957	265.208496	-193.550064	1380.524292	316.686707	-212.922119	1688.381714	330.218842	-405.814514	1102.471313	452.561340	-27.173267	1137.317139	219.602631	-367.552734	863.641479	349.007965	51.829132	888.704712	284.424622	-162.017258	997.609985	-640.250183	133.024506	896.512085	-599.205994	-11.637959
244.568451	-232.646072	892.779541	317.413391	-75.369385	903.361084	325.902649	-248.314438	503.506897	347.902313	-11.769711	509.368622	426.865082	-222.683960	81.853844	431.019226	-3.428933	96.041252	283.273102	-379.032410	1388.362671	363.942047	-59.262699	1408.424683	265.061707	-194.279953	1380.363159	315.884155	-213.842987	1688.181396	330.032043	-406.029968	1102.082886	452.088562	-27.130329	1137.527710	219.222336	-367.222656	863.471130	348.359894	51.775829	888.984558	284.465820	-162.317810	997.663818	-640.444763	132.961517	896.523315	-599.305542	-11.658190
244.422272	-232.757294	892.775818	317.300232	-75.427391	903.466553	325.822083	-248.454697	503.535797	347.355865	-11.620263	509.473114	426.890289	-222.655029	81.896133	431.005890	-3.323232	96.328857	283.231903	-379.661743	1388.049194	363.365997	-59.792721	1408.501221	264.888611	-194.997910	1380.156738	314.880371	-214.780853	1688.085571	329.930817	-406.456390	1101.710327	451.674652	-26.931156	1137.809082	218.976334	-366.967377	863.279968	347.804565	51.671291	889.246094	284.522247	-162.554337	997.695251	-640.626343	132.920624	896.528748	-599.348083	-11.709225
244.246155	-232.861847	892.799011	317.155060	-75.475655	903.577881	325.762421	-248.535385	503.529877	346.839874	-11.391098	509.669342	426.872681	-222.658783	81.894020	431.035034	-3.209154	96.631630	283.195221	-380.242004	1387.728638	362.827301	-60.317814	1408.562622	264.741974	-195.712280	1379.923096	314.060455	-215.755188	1687.745483	329.722260	-406.045746	1101.186890	451.227295	-26.872194	1138.010254	218.652679	-366.678345	863.055908	347.288940	51.713211	889.543823	284.570770	-162.779709	997.741821	-640.784973	132.878174	896.518982	-599.432495	-11.712463
243.987549	-232.998703	892.832092	317.010468	-75.582695	903.705261	325.672180	-248.595001	503.528473	346.295746	-11.208549	509.742126	426.875488	-222.677307	81.884949	431.045349	-3.120788	96.913223	283.112427	-380.872803	1387.333252	362.269897	-60.881466	1408.541748	264.612701	-196.378342	1379.662354	313.076294	-216.738174	1687.526855	329.615662	-406.359283	1100.748047	450.740753	-26.789309	1138.197021	218.329895	-366.424866	862.885254	346.728241	51.647144	889.703613	284.597168	-163.066574	997.798523	-640.918030	132.853500	896.525879	-599.504700	-11.739107
243.858261	-233.071259	892.869568	316.922180	-75.647354	903.840210	325.590973	-248.643188	503.501740	342.937012	-11.490376	509.591187	426.865997	-222.626999	81.895660	429.562988	-3.132504	96.829987	283.074188	-381.415985	1386.979980	361.749298	-61.350849	1408.527588	264.479187	-197.058716	1379.418945	311.991425	-217.790207	1687.288086	329.638611	-407.474487	1100.452271	450.074951	-27.090834	1138.242432	218.034912	-366.148621	862.728210	346.352661	51.498566	889.561218	284.724518	-163.305283	997.859619	-641.120605	132.805756	896.531311	-599.640198	-11.761645
243.629944	-233.164337	892.913513	316.770355	-75.734131	903.956421	325.496155	-248.688965	503.514252	342.320953	-11.223988	509.668335	426.837524	-222.689621	81.897202	429.521881	-3.108210	97.074013	283.041260	-381.954102	1386.701660	361.237915	-61.845516	1408.490845	264.332977	-197.696045	1379.155151	310.794678	-218.892380	1687.072754	329.555084	-407.853607	1100.080322	449.524200	-27.157951	1138.359619	217.729599	-365.893494	862.497375	345.708069	51.541435	889.929443	284.774811	-163.552536	997.914612	-641.254456	132.781677	896.550171	-599.709167	-11.777626
243.438004	-233.198257	892.960815	316.645844	-75.808304	904.042664	325.375732	-248.775116	503.487274	341.715851	-10.962508	509.747223	426.825531	-222.714447	81.905342	429.516968	-3.089796	97.327080	283.008423	-382.469452	1386.378418	360.733612	-62.328461	1408.445068	264.255890	-198.339340	1378.913574	309.508484	-220.037491	1686.859131	329.449768	-408.136688	1099.715332	449.254364	-26.878510	1138.567017	217.415512	-365.673370	862.280457	345.238159	51.478497	890.050720	284.860626	-163.747299	997.956848	-641.363525	132.751663	896.550537	-599.774597	-11.799385
243.220322	-233.195175	893.036499	316.491394	-75.838440	904.148132	325.269806	-248.805283	503.465546	340.988129	-10.718200	509.846893	426.835022	-222.691330	81.895668	429.335907	-3.126471	97.517967	283.049255	-382.970337	1386.038940	360.382446	-62.771828	1408.398804	264.241547	-198.909515	1378.649902	308.087128	-221.247589	1686.675659	329.355560	-408.389893	1099.322876	448.774231	-26.919634	1138.676758	217.154129	-365.519714	862.083069	344.783600	51.303669	890.065735	284.921814	-163.896866	998.022461	-641.454529	132.726807	896.556274	-599.808655	-11.820028
243.052124	-233.236420	893.099854	316.368225	-75.937569	904.198120	325.167023	-248.867111	503.469208	340.321594	-10.435242	509.885468	426.828522	-222.687714	81.913429	429.217285	-3.201804	97.749207	283.132416	-383.438873	1385.685059	360.053497	-63.204739	1408.329224	264.232910	-199.428162	1378.417358	306.539032	-222.490128	1686.496826	329.246246	-408.465240	1098.957886	448.321747	-26.973831	1138.730103	216.889954	-365.418457	861.887390	344.512939	51.202045	889.913208	285.005127	-164.068741	998.057495	-641.559570	132.637955	896.552734	-599.878662	-11.838967
242.840195	-233.285355	893.166687	316.213837	-76.022285	904.241211	325.061188	-248.970184	503.444611	339.665771	-10.128284	509.907471	426.823120	-222.653534	81.928421	429.021301	-3.370791	97.949699	283.213715	-383.834595	1385.393555	359.784119	-63.604771	1408.239014	264.255859	-199.930145	1378.191162	304.881927	-223.773193	1686.309082	329.158722	-408.775116	1098.613770	447.820587	-26.999447	1138.720093	216.648499	-365.309113	861.690857	343.875000	51.107548	890.082581	285.060242	-164.234222	998.090088	-641.621704	132.610367	896.558044	-599.891846	-11.859457
242.612213	-233.288574	893.205627	316.041016	-76.081001	904.288269	324.972107	-249.030594	503.419586	338.970154	-9.924775	509.968994	426.818756	-222.623962	81.926285	428.821411	-3.611663	98.145164	283.322906	-384.215363	1385.096924	359.601410	-63.960094	1408.163208	264.336456	-200.399826	1377.951050	303.171509	-225.111313	1686.141846	328.998840	-408.457092	1098.148682	447.402130	-26.994345	1138.770020	216.326004	-365.179810	861.415771	343.636627	50.991123	889.864685	285.069153	-164.371872	998.110840	-641.702820	132.526230	896.552673	-599.943726	-11.901551
242.363449	-233.348663	893.245728	315.881226	-76.170212	904.315308	324.930817	-249.157715	503.419067	338.269196	-9.654038	509.984558	426.776611	-222.701477	81.896980	428.529388	-3.813301	98.378777	283.441162	-384.588684	1384.771240	359.502350	-64.286530	1408.085205	264.449280	-200.832809	1377.743774	301.315704	-226.487671	1685.979980	329.065857	-409.244415	1097.889893	446.925873	-27.046629	1138.748169	216.105286	-365.199554	861.217102	343.009186	50.874020	890.019287	285.079590	-164.542160	998.122375	-641.754578	132.494568	896.571655	-599.971680	-11.914350
242.091705	-233.343018	893.291077	315.678894	-76.220230	904.372009	324.777588	-249.271362	503.392273	337.614746	-9.392991	510.028625	426.772247	-222.727051	81.926598	428.195892	-4.079295	98.624306	283.629364	-384.931244	1384.468750	359.450348	-64.609138	1408.041870	264.593018	-201.238800	1377.582153	299.397125	-227.885132	1685.831299	328.970093	-409.206573	1097.505737	446.517090	-27.097141	1138.712891	215.868134	-365.247162	860.966492	342.581482	50.822418	890.046143	285.037140	-164.667221	998.151367	-641.832031	132.399109	896.563049	-599.995178	-11.976097
241.906906	-233.341705	893.331421	315.544617	-76.226517	904.413452	324.656647	-249.398727	503.388824	336.967682	-9.174999	510.063843	426.780975	-222.727921	81.923576	427.932343	-4.397436	98.841110	283.819244	-385.243591	1384.171021	359.443329	-64.887337	1407.992310	264.743927	-201.549515	1377.410278	297.367981	-229.290558	1685.638428	328.942200	-409.405884	1097.125732	445.827606	-27.565996	1138.541016	215.644760	-365.318115	860.716797	342.099945	50.686073	890.009155	285.057892	-164.755966	998.172302	-641.864624	132.361420	896.574707	-600.009888	-12.005677
241.686371	-233.278976	893.384277	315.372040	-76.167656	904.512634	324.495026	-249.530823	503.344482	336.249786	-8.976726	510.073578	426.784821	-222.729385	81.964668	427.566345	-4.851830	99.102890	284.012726	-385.512299	1383.869873	359.499695	-65.169571	1407.982788	264.951416	-201.859360	1377.245361	295.235718	-230.708145	1685.423950	328.977997	-409.827911	1096.806396	445.564819	-27.578012	1138.535767	215.439651	-365.451782	860.477295	341.653564	50.433338	889.954529	285.013428	-164.796524	998.228333	-641.857605	132.302307	896.593506	-599.980286	-12.035093
241.448868	-233.259155	893.441833	315.187683	-76.079552	904.584167	324.325897	-249.599121	503.329224	335.582672	-8.747589	510.180481	426.766876	-222.709656	81.955711	427.132813	-5.411019	99.344299	284.204468	-385.757690	1383.557129	359.602356	-65.424942	1407.987427	265.158569	-202.167496	1377.126221	293.088806	-232.101059	1685.194336	329.021088	-410.217896	1096.474243	445.282654	-27.634163	1138.527832	215.280563	-365.559875	860.224060	341.282623	50.398636	890.066833	284.938965	-164.812119	998.276733	-641.873535	132.234467	896.595032	-599.975342	-12.086574
241.215408	-233.205582	893.512878	315.014343	-76.031601	904.677307	324.213928	-249.663422	503.298767	334.895782	-8.544417	510.224609	426.753693	-222.791809	81.965805	426.847290	-5.898103	99.626602	284.406372	-386.003479	1383.191162	359.733582	-65.682419	1408.024902	265.352020	-202.434967	1377.014282	290.797241	-233.539276	1684.932983	329.077484	-410.451904	1096.112793	445.445313	-27.193216	1138.697876	215.159409	-365.676117	859.952148	340.944489	50.247097	890.154175	284.860596	-164.835724	998.342773	-641.943604	132.201935	896.630737	-600.035828	-12.120906
240.865952	-233.193527	893.583740	314.832306	-75.976974	904.766846	324.041168	-249.665009	503.265839	334.119843	-8.365067	510.285156	426.745575	-222.755356	81.980461	426.596466	-6.469530	99.915886	284.644348	-386.224792	1382.891846	359.897827	-65.887299	1408.091553	265.593384	-202.681351	1376.927124	288.436218	-235.005173	1684.632202	329.098907	-410.391052	1095.742676	445.321686	-27.264011	1138.731201	215.026779	-365.844788	859.648621	340.563324	50.006905	890.189270	284.706207	-164.869965	998.408386	-641.940735	132.144531	896.630615	-600.002502	-12.174689
240.621704	-233.167755	893.631409	314.693665	-75.930199	904.838806	323.846375	-249.675293	503.244385	333.445038	-8.137318	510.387909	426.739441	-222.732681	82.007584	426.186584	-7.233343	100.189133	284.883331	-386.415070	1382.604370	360.101105	-66.080612	1408.161621	265.840088	-202.877426	1376.864868	285.995514	-236.474823	1684.302124	329.153595	-410.417114	1095.359863	445.193573	-27.398977	1138.773438	214.951935	-366.018951	859.333557	340.217834	49.868484	890.330322	284.610291	-164.896317	998.455078	-641.925842	132.124222	896.641235	-599.982239	-12.190607
240.517883	-233.043152	893.647705	314.593048	-75.866608	904.940491	323.746246	-249.662018	503.218414	332.703369	-7.963478	510.502838	426.693268	-222.709091	82.017487	425.895935	-7.986972	100.461143	285.125336	-386.569855	1382.263062	360.278290	-66.235199	1408.222290	266.087921	-203.032166	1376.810303	283.509827	-237.951187	1683.920654	329.216339	-410.485809	1095.008301	445.143524	-27.457062	1138.837280	214.890594	-366.256439	859.040527	339.947998	49.861355	890.579651	284.577881	-164.892166	998.499695	-641.847473	132.114349	896.627258	-599.894348	-12.246676
240.206039	-232.988297	893.689209	314.419556	-75.827957	905.041016	323.621307	-249.652740	503.183685	331.951508	-7.841949	510.614655	426.691162	-222.792343	82.018120	425.643188	-8.812751	100.785515	285.396729	-386.696991	1381.938354	360.539276	-66.380409	1408.328735	266.372498	-203.209030	1376.758301	280.954407	-239.441635	1683.524414	329.322662	-410.535736	1094.646606	445.241577	-27.483416	1138.916138	214.874893	-366.541962	858.703857	339.863281	49.640903	890.527405	284.415558	-164.926834	998.556396	-641.804626	132.092377	896.623657	-599.836243	-12.252975
239.953979	-232.880814	893.725769	314.299469	-75.771057	905.165283	323.408844	-249.441147	503.125366	331.281464	-7.645057	510.792542	426.599487	-222.718536	82.027809	425.369293	-9.704071	101.107368	285.674408	-386.812866	1381.632446	360.807556	-66.528496	1408.417358	266.658722	-203.345734	1376.728027	278.343109	-240.935928	1683.069092	329.399170	-410.452332	1094.280151	445.326599	-27.528816	1138.965332	214.879669	-366.884857	858.381104	339.626556	49.516396	890.726746	284.287933	-164.936005	998.622864	-641.719421	132.072189	896.635254	-599.780579	-12.259434
239.676178	-232.789993	893.760681	314.202148	-75.726265	905.301392	323.328796	-249.534363	503.143860	330.569641	-7.529508	510.933899	426.670807	-222.723907	82.045265	425.121826	-10.664156	101.473755	286.026276	-386.932678	1381.348633	361.136414	-66.653130	1408.539429	266.930054	-203.462448	1376.718262	275.687408	-242.436005	1682.578857	329.570129	-410.789276	1093.989868	445.429169	-27.576469	1139.021606	214.927322	-367.233154	858.082886	339.396210	49.516846	891.010498	284.154175	-164.967880	998.693787	-641.666016	132.052933	896.644104	-599.717773	-12.287610
239.439056	-232.669907	893.819214	314.111694	-75.643112	905.434143	323.244843	-249.580826	503.147644	329.675079	-7.381672	511.050934	426.686035	-222.736084	82.056648	424.856781	-11.644233	101.796555	286.297516	-386.991119	1381.037964	361.411835	-66.743958	1408.653931	267.187347	-203.505371	1376.729370	272.955017	-243.980347	1682.081787	329.736176	-410.861237	1093.706055	445.638153	-27.588694	1139.099365	215.161102	-367.633148	857.808105	339.020721	49.342121	891.366516	284.042755	-164.946381	998.776855	-641.624878	132.054062	896.639221	-599.687683	-12.286834
239.212997	-232.508636	893.855774	314.074188	-75.559227	905.567383	323.185425	-249.504410	503.157837	328.846619	-7.305869	511.199036	426.670044	-222.740494	82.074982	424.554718	-12.692783	102.218697	286.565796	-387.035187	1380.765625	361.683472	-66.779961	1408.792603	267.433655	-203.543411	1376.761353	270.175354	-245.520447	1681.513550	329.896637	-410.903229	1093.402100	445.876617	-27.605984	1139.167969	215.268692	-367.954681	857.492920	338.907471	49.259827	891.622742	283.941528	-164.912613	998.849854	-641.587830	132.062683	896.648254	-599.648132	-12.274693
238.926468	-232.316208	893.910278	314.015289	-75.459366	905.719177	323.064575	-249.458969	503.141632	327.746948	-7.268641	511.380829	426.659363	-222.772995	82.090065	424.171844	-13.882128	102.609673	286.794586	-387.080719	1380.528564	361.961395	-66.791786	1408.952026	267.664520	-203.576157	1376.804077	267.336029	-247.079498	1680.962402	330.065704	-411.072601	1093.153076	446.184418	-27.630524	1139.257568	215.399841	-368.279144	857.197632	339.027313	49.204750	891.703369	283.801636	-164.859711	998.940308	-641.504700	132.037628	896.637390	-599.572937	-12.296199
238.716599	-232.102905	893.963623	314.022186	-75.292282	905.881836	322.996552	-249.367661	503.137482	326.777802	-7.260507	511.537628	426.650909	-222.784027	82.113861	424.027313	-15.011014	103.092857	287.042725	-387.074249	1380.323608	362.228424	-66.808372	1409.082397	267.864594	-203.542831	1376.859985	264.480469	-248.631638	1680.355103	330.213745	-411.109985	1092.889282	446.469025	-27.688475	1139.314453	215.532440	-368.693878	856.894958	339.005432	49.146378	891.971619	283.731842	-164.766220	999.035217	-641.409668	132.084030	896.668823	-599.506348	-12.251702
238.473831	-231.869446	894.040771	313.983887	-75.191490	906.003845	322.895966	-249.298203	503.135529	325.555145	-7.403933	511.648132	426.644867	-222.790527	82.110504	423.605621	-16.263588	103.569130	287.232666	-387.042938	1380.121826	362.497101	-66.797623	1409.229858	268.052307	-203.504807	1376.921509	261.586975	-250.226517	1679.702026	330.350159	-411.145447	1092.682251	446.793671	-27.715244	1139.419800	215.655884	-369.075104	856.636719	339.044006	49.119293	892.234619	283.635620	-164.666946	999.123840	-641.346680	132.125687	896.663391	-599.450684	-12.216269
238.260391	-231.626205	894.128784	313.944489	-75.022392	906.131042	322.829346	-249.236465	503.190125	324.231384	-7.545876	511.802368	426.631866	-222.773010	82.132744	423.246094	-17.560923	104.016380	287.380737	-386.970612	1379.949219	362.751312	-66.780457	1409.385498	268.226929	-203.408157	1376.991333	258.689453	-251.823090	1679.063843	330.517181	-411.043030	1092.525513	447.095459	-27.729538	1139.535645	215.985062	-369.526520	856.387329	338.908417	49.122417	892.641541	283.580017	-164.532303	999.218079	-641.253479	132.140884	896.673401	-599.385681	-12.171628
238.067978	-231.352325	894.241272	313.932465	-74.854706	906.269409	322.768707	-249.139114	503.205322	322.984283	-7.727028	511.877136	426.627594	-222.750839	82.138985	422.923615	-18.823185	104.492813	287.489075	-386.896729	1379.843994	363.008270	-66.736168	1409.536133	268.366913	-203.299530	1377.069702	255.705994	-253.418732	1678.310913	330.703918	-411.099854	1092.443359	447.424011	-27.749611	1139.669678	216.200638	-369.785095	856.186096	339.021698	49.214283	892.935486	283.534241	-164.370651	999.332520	-641.177734	132.170914	896.668945	-599.326843	-12.130663
237.923645	-231.048691	894.356079	313.937073	-74.709976	906.394165	322.704468	-248.963181	503.244537	321.472656	-7.944592	512.020325	426.622070	-222.705688	82.147049	422.367371	-20.081123	104.928055	287.602325	-386.773254	1379.765381	363.278473	-66.693542	1409.710449	268.512848	-203.160095	1377.170898	252.774139	-254.956009	1677.429443	330.876801	-411.119568	1092.415405	447.749207	-27.808550	1139.803833	216.539993	-370.170715	856.030273	339.363892	49.221970	892.984924	283.530609	-164.202713	999.440857	-641.104919	132.200958	896.665039	-599.254333	-12.073284
237.812881	-230.725540	894.474670	313.980133	-74.490547	906.557373	322.692230	-248.884308	503.296906	320.024170	-8.190464	512.133057	426.612762	-222.705231	82.158318	421.856934	-21.539192	105.318237	287.685547	-386.635315	1379.750610	363.527405	-66.603416	1409.910889	268.653442	-203.010208	1377.272705	250.013779	-256.268524	1676.556885	331.037598	-410.973419	1092.401245	448.059021	-27.878572	1139.934570	217.025757	-370.604614	855.882751	339.580200	49.252270	893.260620	283.566956	-164.007828	999.567566	-641.016541	132.193741	896.665955	-599.187378	-12.027178
237.667084	-230.471695	894.578796	313.993469	-74.319969	906.678040	322.710266	-248.770447	503.366516	318.651154	-8.397600	512.220886	426.627441	-222.675812	82.176826	421.418976	-22.953939	105.835503	287.707489	-386.468689	1379.719116	363.743195	-66.517265	1410.114624	268.786407	-202.851364	1377.361938	247.039001	-257.852905	1675.494019	331.286835	-411.184143	1092.467896	448.383942	-27.922338	1140.143677	217.433228	-370.947876	855.763672	339.805054	49.290295	893.528320	283.571930	-163.853897	999.667725	-640.937927	132.196198	896.659302	-599.098877	-11.993535
237.512054	-230.194916	894.710510	313.958496	-74.115974	906.820923	322.766205	-248.797043	503.395050	317.157471	-8.590288	512.336609	426.696838	-222.731110	82.234032	420.469971	-24.441975	106.151756	287.733582	-386.238678	1379.711914	363.963806	-66.398590	1410.331299	268.898651	-202.668976	1377.445557	244.080307	-259.382813	1674.373169	331.503082	-411.262054	1092.531616	448.738525	-27.872372	1140.358276	217.860001	-371.303650	855.661621	340.071594	49.330750	893.767151	283.559784	-163.671417	999.791748	-640.868225	132.257172	896.677124	-599.028870	-11.915908
237.240509	-229.925049	894.816589	313.790039	-73.901459	906.907593	322.846710	-248.747116	503.452789	315.707214	-8.816666	512.423218	426.690155	-222.756119	82.228714	419.772980	-25.958624	106.537834	287.719391	-386.024170	1379.661743	364.133820	-66.282150	1410.529541	269.002533	-202.485687	1377.521484	241.347382	-260.604889	1673.205078	331.735443	-411.480774	1092.609985	449.045654	-27.837404	1140.603638	218.350021	-371.687958	855.567322	340.389557	49.391254	893.963745	283.514130	-163.509872	999.864807	-640.777649	132.283356	896.660278	-598.935425	-11.887498
237.096909	-229.698959	894.908447	313.741089	-73.700821	906.999390	322.825531	-248.705536	503.467865	314.294647	-9.078875	512.492676	426.702881	-222.722382	82.235497	419.325104	-27.412180	107.061989	287.672516	-385.814636	1379.664917	364.268860	-66.169701	1410.725830	269.122528	-202.296829	1377.590576	238.393494	-262.134857	1672.001953	331.950226	-411.501556	1092.657349	449.339935	-27.809696	1140.839966	218.846146	-372.031158	855.415161	340.530823	49.395679	894.277527	283.497345	-163.341400	999.944946	-640.670410	132.324615	896.650879	-598.846008	-11.816319
236.966125	-229.452316	894.964600	313.657349	-73.475761	907.083374	322.774170	-248.603516	503.481750	312.810089	-9.451935	512.503723	426.697906	-222.729492	82.221695	418.566711	-29.039032	107.376038	287.654572	-385.547485	1379.619263	364.404236	-65.993073	1410.941406	269.208649	-202.085144	1377.648071	235.482498	-263.761780	1670.680054	332.198212	-411.688599	1092.720093	449.656158	-27.751396	1141.090820	219.295837	-372.325928	855.278015	340.948639	49.477070	894.457214	283.460724	-163.161041	1000.002625	-640.590759	132.414551	896.659912	-598.775208	-11.729864
236.864685	-229.189514	895.016541	313.600403	-73.250816	907.154419	322.770355	-248.491714	503.453339	311.290283	-9.817834	512.560913	426.683502	-222.689392	82.233620	417.502502	-30.614819	107.750977	287.613159	-385.278625	1379.539307	364.491791	-65.829910	1411.127808	269.317474	-201.829132	1377.706421	232.413177	-265.180603	1669.370850	332.373688	-411.616669	1092.684570	449.955261	-27.677738	1141.281006	219.798233	-372.679596	855.124268	341.323273	49.676903	894.634521	283.443054	-162.963913	1000.053528	-640.486023	132.486298	896.638794	-598.662170	-11.683986
236.932159	-228.867584	895.053589	313.582855	-73.022049	907.225159	322.716400	-248.473709	503.451294	309.971130	-10.219492	512.619202	426.664764	-222.674713	82.221977	416.762787	-32.221497	108.082458	287.592773	-384.975494	1379.483276	364.568634	-65.620956	1411.350586	269.405273	-201.595261	1377.781250	229.398315	-266.663666	1667.968994	332.579407	-411.675751	1092.707031	450.257111	-27.591269	1141.456177	220.306458	-373.050537	854.979736	341.731476	49.822914	894.729126	283.521790	-162.738098	1000.097046	-640.370911	132.581924	896.640686	-598.578918	-11.589723
236.599411	-228.649292	895.145508	313.458801	-72.796707	907.316650	322.677338	-248.349274	503.470795	308.541687	-10.643420	512.714233	426.661804	-222.616486	82.237823	415.856567	-33.834324	108.429375	287.606842	-384.667572	1379.424805	364.626617	-65.386833	1411.568481	269.495117	-201.330948	1377.845581	226.348114	-268.158478	1666.483521	332.766663	-411.580566	1092.711548	450.578674	-27.453695	1141.664673	220.778046	-373.367676	854.829407	342.273773	50.071270	894.852661	283.356049	-162.556686	1000.178711	-640.277100	132.666428	896.635620	-598.509277	-11.529367
236.506119	-228.384506	895.190857	313.409637	-72.514511	907.400391	322.703094	-248.115051	503.466614	307.104156	-11.118547	512.817566	426.647858	-222.520615	82.256668	415.066437	-35.357826	108.770889	287.661377	-384.381226	1379.406494	364.687805	-65.161591	1411.777954	269.572815	-201.057205	1377.909180	223.308380	-269.594208	1664.870972	332.969330	-411.583221	1092.680420	450.586487	-27.694464	1141.754028	221.235977	-373.681305	854.654114	342.839691	50.375355	894.950134	283.321930	-162.326263	1000.234924	-640.133789	132.771011	896.640503	-598.405273	-11.440152
236.617523	-228.029037	895.237244	313.415985	-72.159584	907.514526	322.836914	-248.153275	503.483032	305.581177	-11.691133	512.976563	426.668335	-222.560852	82.244354	414.044098	-36.951431	109.108452	287.879700	-384.027893	1379.438477	364.728973	-64.895302	1412.038452	269.631714	-200.768738	1378.008301	220.304871	-270.947418	1663.149170	333.201416	-411.644135	1092.666748	451.183167	-26.979214	1142.207642	221.688889	-373.990204	854.502991	343.424683	50.662308	895.086853	283.411011	-162.022644	1000.306396	-639.991333	132.884750	896.637268	-598.320740	-11.342277
236.306534	-227.780960	895.335510	313.331116	-71.903229	907.616638	322.858948	-247.979431	503.518921	307.891449	-11.463754	513.066833	426.661102	-222.527298	82.246292	415.017242	-38.182705	110.027191	288.013397	-383.697235	1379.373657	364.714966	-64.590553	1412.298584	269.644409	-200.473740	1378.066406	217.300781	-272.295746	1661.258667	333.395508	-411.613098	1092.615112	451.463165	-26.651966	1142.565186	222.165878	-374.342407	854.321472	344.100250	50.971088	895.229309	283.260345	-161.807129	1000.398132	-639.842163	132.983139	896.618286	-598.228638	-11.257607
236.472656	-227.353317	895.384094	313.381958	-71.547058	907.735352	322.941040	-247.864746	503.515076	306.720428	-11.936968	513.256653	426.660980	-222.481445	82.249969	414.129608	-39.652184	110.424568	288.087494	-383.390686	1379.226074	364.580750	-64.328384	1412.595947	269.563690	-200.186508	1378.135498	214.448318	-273.516388	1659.344360	333.611664	-411.555634	1092.555908	451.697113	-26.300850	1142.940918	222.603317	-374.643860	854.121094	344.826416	51.344109	895.379456	283.396729	-161.472000	1000.472534	-639.707886	133.090775	896.608582	-598.141052	-11.167009
236.211212	-227.034714	895.532959	313.340454	-71.281670	907.895935	323.007782	-247.715347	503.586426	305.512482	-12.581658	513.412720	426.648590	-222.418304	82.225204	413.296539	-41.058334	110.770142	288.105560	-383.090973	1379.046509	364.281525	-64.037811	1412.872803	269.398590	-199.924469	1378.152222	211.721313	-274.563629	1657.515869	333.883911	-411.502991	1092.473267	451.680084	-26.279985	1143.223511	223.022064	-374.935547	853.879150	345.698853	51.589352	895.276550	283.279938	-161.220078	1000.619446	-639.566162	133.152496	896.591675	-598.062927	-11.107312
236.200394	-226.627182	895.640991	313.350403	-71.004005	908.039185	323.166351	-247.476883	503.657349	304.268982	-13.138064	513.498230	426.660980	-222.314301	82.210495	412.254486	-42.579014	111.031158	287.977051	-382.823273	1378.738281	363.813873	-63.767315	1413.187988	269.156128	-199.707520	1378.111450	208.972443	-275.489471	1655.861084	334.195190	-411.463257	1092.322632	452.190155	-25.343910	1143.920776	223.447968	-375.227142	853.592529	346.513367	52.065273	895.572754	283.313416	-160.927155	1000.736023	-639.408203	133.260162	896.575073	-597.969727	-11.016205
236.160767	-226.261017	895.768860	313.370819	-70.683060	908.200317	323.326141	-247.349091	503.722595	303.003265	-13.494717	513.633423	426.657959	-222.218384	82.206398	411.226593	-44.008118	111.303902	287.811493	-382.577667	1378.474854	363.210083	-63.497353	1413.546997	268.832153	-199.536285	1378.024292	206.493683	-276.480438	1654.268921	334.512726	-411.342621	1092.095703	452.444153	-24.771368	1144.585693	223.891953	-375.465759	853.260376	347.364105	52.372269	895.814514	283.365570	-160.641220	1000.868164	-639.249512	133.319046	896.542603	-597.880615	-10.954618
236.153122	-225.847580	895.898132	313.431488	-70.344223	908.372925	323.510742	-247.225449	503.813019	301.992004	-13.909410	513.701904	426.670807	-222.255539	82.217308	410.181519	-45.359417	111.582588	287.534637	-382.404633	1378.062134	362.450623	-63.246964	1413.971069	268.416962	-199.407974	1377.892456	204.009155	-277.354858	1652.865601	334.839478	-411.158875	1091.797485	452.611115	-24.185383	1145.247070	224.350784	-375.604858	852.834717	348.002441	52.817204	896.421021	283.445801	-160.327957	1001.006653	-639.088501	133.420624	896.530212	-597.809509	-10.877982
236.177490	-225.401855	895.999878	313.476563	-70.034866	908.506714	323.641083	-247.160568	503.844147	300.916016	-14.254340	513.755981	426.713379	-222.187759	82.249825	409.101776	-46.713448	111.787392	287.179016	-382.231995	1377.617798	361.616974	-63.056618	1414.387207	267.882202	-199.310989	1377.713135	201.648758	-278.104980	1651.623535	335.127655	-410.819458	1091.410645	452.816376	-23.651083	1146.022339	224.862259	-375.752838	852.368591	349.146942	53.090763	896.563110	283.549622	-160.015915	1001.110168	-638.914856	133.455078	896.502136	-597.742126	-10.809300
236.162827	-224.952789	896.102539	313.520721	-69.726707	908.629822	323.772644	-247.047928	503.887878	300.013611	-14.623178	513.819763	426.722137	-222.162598	82.243233	407.937500	-48.092270	111.952438	286.848633	-382.116943	1377.224854	360.582275	-62.936760	1414.835815	267.292847	-199.223831	1377.556885	199.456543	-278.693817	1650.510742	335.493958	-410.682983	1090.960449	452.970764	-23.054131	1146.912598	225.471436	-375.797363	851.812622	349.928375	53.411743	897.177612	283.649658	-159.705978	1001.206970	-638.721680	133.556519	896.491638	-597.667969	-10.742815
236.113571	-224.538193	896.195862	313.556580	-69.364021	908.773254	323.819092	-246.829956	503.938629	299.075958	-15.003058	513.922913	426.705170	-222.080292	82.222191	406.799774	-49.436596	112.122818	286.485870	-381.997162	1376.740479	359.489777	-62.770657	1415.279785	266.700409	-199.196228	1377.381836	197.252930	-279.314087	1649.501099	335.831635	-410.445129	1090.579712	453.075073	-22.444962	1147.853394	226.159576	-375.853882	851.219971	350.974365	53.702858	897.667236	283.748901	-159.409424	1001.304260	-638.538513	133.660477	896.458557	-597.592163	-10.685747
236.112946	-224.102707	896.289734	313.603638	-69.047318	908.900696	323.850800	-246.707870	503.956573	298.331787	-15.300120	514.000427	426.743225	-222.058441	82.237595	405.660919	-50.672684	112.281189	286.248047	-381.851837	1376.336304	358.485809	-62.644291	1415.787598	266.042023	-199.217804	1377.208496	195.195236	-279.799103	1648.610352	336.228027	-410.326935	1090.156006	452.853149	-22.318535	1148.676758	226.913300	-375.860840	850.626343	352.244080	54.018681	897.965759	283.846161	-159.102737	1001.399475	-638.367065	133.771805	896.458496	-597.541931	-10.625566
236.079987	-223.613144	896.392639	313.651245	-68.725380	909.015442	323.939240	-246.461288	503.987762	297.510468	-15.622407	514.142578	426.722748	-221.983063	82.231804	404.507477	-51.875641	112.391922	285.913055	-381.758698	1375.917358	357.285217	-62.521606	1416.233643	265.369904	-199.210907	1377.081177	193.264160	-280.134308	1647.832031	336.611603	-410.148773	1089.806641	453.218262	-21.162291	1149.837036	227.663284	-375.777649	850.089233	353.293030	54.255539	898.486938	283.948181	-158.768753	1001.490479	-638.171082	133.837128	896.440247	-597.492126	-10.563049
236.077454	-223.136353	896.502563	313.710846	-68.307549	909.166321	323.943634	-246.257080	504.014008	297.079285	-15.915709	514.334473	426.763794	-221.965134	82.254745	403.747040	-53.019085	112.626030	285.541687	-381.604492	1375.539429	356.096191	-62.392181	1416.719238	264.645966	-199.185989	1376.971069	191.370728	-280.488831	1647.133789	336.980286	-409.929413	1089.534424	453.246918	-20.450499	1150.905762	228.482559	-375.660583	849.564575	354.393585	54.481060	898.927246	284.058807	-158.395782	1001.603760	-638.012268	133.923996	896.436584	-597.466187	-10.512693
236.128128	-222.690735	896.602966	313.807068	-67.972366	909.312073	324.040558	-245.891296	504.068298	296.190308	-16.449013	514.477722	426.760315	-221.919449	82.258362	402.251068	-54.166176	112.664909	285.215576	-381.487244	1375.240601	354.904877	-62.247593	1417.192993	263.895966	-199.162491	1376.900146	189.553879	-280.775818	1646.505859	337.323486	-409.587036	1089.291138	453.126709	-19.845938	1151.829224	229.324570	-375.529755	849.074219	355.255035	54.716530	899.493103	284.176605	-158.067352	1001.714783	-637.815979	133.949966	896.434631	-597.405273	-10.482756
236.176392	-222.217056	896.661743	313.927917	-67.550652	909.488342	324.057861	-245.665314	504.088959	295.546082	-16.900869	514.618103	426.759888	-221.892059	82.264511	401.047668	-55.140240	112.758049	284.880615	-381.349548	1375.040649	353.764618	-62.101028	1417.639038	263.204651	-199.165543	1376.836914	187.647186	-281.031342	1645.980469	337.650909	-409.300354	1089.114136	453.051270	-19.182777	1152.853027	230.166458	-375.403595	848.633545	356.756195	54.980045	899.665771	284.256897	-157.700287	1001.822266	-637.633423	134.000641	896.407593	-597.369568	-10.466288
236.279114	-221.676300	896.699341	314.098053	-67.095802	909.686768	324.182404	-245.354767	504.127472	294.851257	-17.332533	514.824707	426.803528	-221.796021	82.284363	400.054260	-56.113190	112.862259	284.461761	-381.221863	1374.864136	352.639404	-61.927361	1418.067505	262.445160	-199.111160	1376.845215	185.968781	-281.291595	1645.480225	337.945221	-408.889557	1089.005005	453.002625	-18.597097	1153.755615	231.045029	-375.258453	848.250488	358.261810	55.018246	899.846191	284.342316	-157.290131	1001.933594	-637.485718	134.053268	896.430664	-597.367798	-10.441691
236.347000	-221.186020	896.753906	314.224091	-66.661224	909.904541	324.365967	-245.030853	504.166656	294.224823	-17.818333	515.043884	426.836029	-221.745148	82.316086	398.563507	-56.998558	112.799728	284.006927	-381.099213	1374.729492	351.492462	-61.693188	1418.423828	261.679108	-199.000259	1376.902832	184.355148	-281.494537	1645.056396	338.187561	-408.435883	1088.981689	452.781372	-18.007706	1154.585449	231.859726	-375.198303	847.980591	359.396515	55.269459	900.112488	284.367706	-156.903763	1002.066406	-637.276794	134.140244	896.411438	-597.332458	-10.406212
236.428696	-220.658524	896.832947	314.348816	-66.174881	910.169189	324.509308	-244.703262	504.191833	293.803619	-18.358236	515.329651	426.761078	-221.654160	82.295654	397.352448	-57.740704	112.748047	283.539063	-380.943634	1374.663818	350.401184	-61.436626	1418.840942	260.961517	-198.876907	1376.974731	182.828476	-281.692780	1644.672363	338.449768	-408.127991	1089.080078	452.522156	-17.457432	1155.354980	232.807709	-375.079071	847.734253	360.387146	55.584976	900.331543	284.379791	-156.475281	1002.236267	-637.054932	134.212387	896.405090	-597.273254	-10.415242
236.533203	-220.133118	896.907898	314.446960	-65.769814	910.432556	324.648743	-244.427902	504.247192	293.422302	-18.875238	515.642822	426.792877	-221.586731	82.332321	396.525726	-58.319584	112.781227	282.989441	-380.695526	1374.738037	349.461945	-61.155781	1419.183472	260.219025	-198.690552	1377.070313	181.453857	-281.999695	1644.288696	338.674927	-407.798828	1089.275146	452.133118	-16.976473	1156.028809	233.686447	-374.918030	847.598328	361.156616	56.054607	900.761353	284.348419	-156.073715	1002.408997	-636.842407	134.308090	896.404541	-597.259216	-10.405611
236.583313	-219.651016	897.024719	314.514740	-65.359978	910.745056	324.843292	-244.111496	504.383392	293.171478	-19.351345	515.905640	426.795502	-221.444702	82.343468	395.148560	-58.893700	112.627045	282.409302	-380.456787	1374.881470	348.411957	-60.823906	1419.529785	259.428436	-198.433609	1377.244995	180.035675	-282.149963	1644.053101	338.867523	-407.350311	1089.529175	451.872925	-16.458992	1156.710693	234.610413	-374.773804	847.489868	362.387665	56.249699	900.654236	284.266815	-155.689529	1002.627869	-636.584778	134.331100	896.375916	-597.188782	-10.427817
236.657471	-219.129715	897.148560	314.570557	-64.882355	911.095825	325.065338	-243.794128	504.454773	292.971680	-19.843077	516.166199	426.792236	-221.417160	82.341187	394.165527	-59.281242	112.578934	281.771515	-380.147278	1375.090210	347.513733	-60.514126	1419.858521	258.677856	-198.195618	1377.453125	178.641663	-282.268707	1643.868408	339.061523	-406.873474	1089.890503	451.551392	-15.993890	1157.303345	235.565659	-374.597717	847.478638	363.309113	56.639183	900.775208	284.180084	-155.261734	1002.868896	-636.365356	134.366104	896.372070	-597.168823	-10.437364
236.771225	-218.600586	897.263733	314.618134	-64.424309	911.427673	325.277008	-243.534195	504.495972	292.792847	-20.323236	516.419189	426.787262	-221.323074	82.359505	393.069183	-59.590305	112.501976	281.070496	-379.838165	1375.305664	346.667480	-60.141106	1420.191162	257.920654	-197.850449	1377.672729	177.385452	-282.394318	1643.714722	339.216003	-406.522003	1090.372681	451.161011	-15.465129	1157.927124	236.567245	-374.369873	847.537598	364.060730	56.958813	900.911133	284.083862	-154.820770	1003.100525	-636.131775	134.402664	896.347778	-597.141968	-10.470944
236.810623	-218.069626	897.375427	314.618530	-64.019157	911.739380	325.472076	-243.097794	504.543945	292.744965	-20.770773	516.685425	426.779907	-221.200867	82.407410	392.096375	-59.760761	112.259468	280.289825	-379.457916	1375.628906	345.794464	-59.789406	1420.502441	257.122772	-197.486542	1377.928223	176.326691	-282.648895	1643.538452	339.340271	-406.152893	1090.846313	450.677582	-15.025410	1158.405396	237.535049	-374.133545	847.622559	364.471039	57.391563	901.212646	283.914337	-154.394989	1003.322388	-635.919434	134.412537	896.330139	-597.146729	-10.486897
236.877808	-217.596741	897.469727	314.593567	-63.567036	912.053162	325.645355	-242.755798	504.592316	292.713776	-21.214634	516.944763	426.717133	-221.093628	82.404663	391.070923	-59.879753	111.979340	279.469025	-379.033905	1375.952881	345.038666	-59.409313	1420.847656	256.348267	-197.123886	1378.211914	175.208435	-282.726257	1643.456177	339.401947	-405.688263	1091.382080	450.303436	-14.538652	1158.962036	238.506668	-373.885864	847.760925	365.313080	57.708736	901.158752	283.749908	-153.977325	1003.535583	-635.669373	134.379074	896.315674	-597.111084	-10.547563
236.879715	-217.091873	897.570557	314.529114	-63.135666	912.355591	325.856659	-242.379654	504.698334	292.819397	-21.616316	517.155945	426.748596	-220.994263	82.416588	390.157745	-59.756058	111.682968	278.648987	-378.618958	1376.289795	344.273376	-58.984314	1421.166382	255.576538	-196.648621	1378.473022	174.217300	-282.819580	1643.394653	339.456879	-405.198853	1091.962158	449.779907	-14.142784	1159.387939	239.479462	-373.653503	847.920166	365.525513	58.178719	901.476929	283.541534	-153.553009	1003.745483	-635.424072	134.360855	896.307617	-597.096130	-10.589760
236.920105	-216.576614	897.646362	314.482513	-62.689461	912.624451	326.100769	-242.114197	504.815460	292.983765	-21.977150	517.338562	426.791382	-220.951080	82.446404	389.275604	-59.636841	111.430389	277.720612	-378.151123	1376.663330	343.603729	-58.584072	1421.511230	254.815384	-196.184814	1378.790283	173.155487	-282.810699	1643.408447	339.474426	-404.978851	1092.569336	449.264221	-13.735609	1159.808716	240.403244	-373.415741	848.076233	365.909027	58.552670	901.649597	283.334015	-153.095963	1003.930603	-635.176270	134.337173	896.290039	-597.072144	-10.689152
237.144562	-216.045303	897.679871	314.454895	-62.221653	912.850952	326.441803	-241.825851	504.926300	293.567596	-22.250071	517.485962	426.785034	-220.799118	82.471237	388.646790	-59.442360	111.087891	276.767120	-377.662506	1377.009399	342.861755	-58.152260	1421.865967	254.075943	-195.700058	1379.089600	172.291840	-282.841370	1643.395752	339.496918	-404.757080	1093.181274	448.864288	-13.305137	1160.296143	241.320145	-373.074829	848.302795	366.518097	58.869232	901.633667	283.252350	-152.623886	1004.070618	-634.908386	134.309753	896.295166	-597.055664	-10.758481
236.794189	-215.682938	897.777405	314.280975	-61.797981	913.091675	326.631653	-241.399368	505.038361	293.588989	-22.636318	517.611511	426.759033	-220.674026	82.437195	387.717804	-59.115158	110.614693	275.850830	-377.132111	1377.355469	342.189362	-57.679237	1422.172119	253.309784	-195.182861	1379.353394	171.566727	-282.937897	1643.384766	339.417908	-404.334473	1093.748779	448.419037	-12.928546	1160.727783	242.179550	-372.802429	848.493225	366.771515	59.205013	901.782715	282.828430	-152.245514	1004.249817	-634.650146	134.300232	896.294373	-597.022034	-10.863853
236.770126	-215.238678	897.813110	314.155121	-61.397564	913.262024	326.952209	-241.239716	505.125214	294.367310	-22.890123	517.721191	426.793610	-220.638901	82.470924	387.186890	-58.638531	110.160713	274.862640	-376.579132	1377.708008	341.487183	-57.177639	1422.479370	252.573959	-194.618774	1379.596313	170.737976	-282.796265	1643.534180	339.257355	-403.739319	1094.310059	447.925964	-12.541018	1161.118286	242.957825	-372.544006	848.688599	366.970123	59.544800	901.964050	282.577240	-151.821365	1004.365906	-634.414612	134.291672	896.273010	-597.019592	-10.980044
236.709412	-214.780655	897.814209	314.006714	-60.953415	913.408081	326.894592	-240.773636	505.134247	294.891998	-23.221979	517.751221	426.707062	-220.429825	82.485893	386.554138	-58.055038	109.652115	273.890137	-376.021423	1378.014893	340.833344	-56.693542	1422.756348	251.827896	-194.044724	1379.813843	170.159637	-282.817444	1643.593994	339.090271	-403.474670	1094.879395	447.411102	-12.235639	1161.428101	243.690750	-372.153198	848.868286	367.046509	59.885765	902.091675	282.305481	-151.377640	1004.450378	-634.148193	134.261185	896.253174	-597.002930	-11.090796
236.656754	-214.392380	897.791870	313.835571	-60.572697	913.487732	327.020355	-240.470520	505.223755	295.376923	-23.536552	517.705505	426.702484	-220.312973	82.524910	385.834869	-57.514847	109.003105	272.933350	-375.404449	1378.311279	340.174896	-56.129887	1422.996582	251.063599	-193.408432	1380.027588	169.534821	-282.690033	1643.718506	338.911438	-403.202759	1095.409546	446.908752	-11.857934	1161.758545	244.378159	-371.820892	849.013794	367.017975	60.200912	902.234802	282.027954	-150.972397	1004.493347	-633.877258	134.222458	896.245667	-597.008545	-11.186711
236.564697	-214.024139	897.791321	313.636627	-60.151447	913.551270	327.000427	-240.192978	505.269958	295.598511	-23.923521	517.658569	426.679749	-220.211395	82.538567	385.019135	-56.895760	108.289375	271.987457	-374.757141	1378.520020	339.466736	-55.536926	1423.232178	250.373337	-192.849396	1380.192749	168.846680	-282.434723	1643.918457	338.612000	-402.661255	1095.829224	446.407593	-11.537073	1162.056152	244.964661	-371.500671	849.118164	366.894196	60.488541	902.334290	281.732727	-150.536087	1004.540710	-633.583740	134.169998	896.237549	-596.971619	-11.343512
236.419937	-213.641800	897.786133	313.452118	-59.857876	913.579529	327.003937	-239.821732	505.318329	296.576660	-24.170498	517.516907	426.662872	-220.020905	82.564972	384.552795	-56.119816	107.546181	271.103149	-374.129791	1378.691040	338.753998	-54.972118	1423.399902	249.620117	-192.184357	1380.332153	168.353088	-282.229218	1644.060059	338.365326	-402.318634	1096.221924	445.927917	-11.175658	1162.250488	245.506805	-371.145508	849.221680	366.688660	60.724182	902.448059	281.447205	-150.166397	1004.564575	-633.341919	134.078156	896.225037	-596.963623	-11.464303
236.430634	-213.332169	897.774109	313.320038	-59.581360	913.528748	327.022034	-239.541946	505.323547	297.270477	-24.459244	517.308594	426.645508	-219.948837	82.587708	384.037262	-55.381184	106.785172	270.180115	-373.427246	1378.841064	338.023529	-54.324631	1423.525513	248.929276	-191.574081	1380.406982	167.860596	-281.954620	1644.194824	338.085907	-401.900665	1096.640503	445.407928	-10.769448	1162.449707	245.987610	-370.766388	849.274902	366.387238	60.924351	902.508545	281.264954	-149.786484	1004.552856	-633.139648	133.985382	896.223389	-597.182678	-11.692703
236.240219	-213.025208	897.714661	313.074127	-59.219654	913.437805	327.112518	-239.470490	505.413330	297.912994	-24.658802	517.055786	426.729828	-219.961395	82.659966	383.396057	-54.541828	105.896400	269.326263	-372.762848	1378.917603	337.317108	-53.704956	1423.632568	248.248077	-190.920212	1380.449219	167.393845	-281.616333	1644.294922	337.742523	-401.499176	1096.899658	444.911957	-10.405721	1162.594238	246.313263	-370.459808	849.345825	366.006042	61.148727	902.550354	280.952118	-149.379150	1004.493530	-632.888489	133.903931	896.212097	-597.175781	-11.851316
235.774612	-212.880920	897.679504	312.771149	-58.980480	913.258789	327.209351	-238.798264	505.440399	298.745453	-24.909273	516.653992	426.685791	-219.804626	82.654465	383.016876	-53.602673	105.055046	268.459656	-372.029449	1378.976807	336.620605	-53.027397	1423.660156	247.641922	-190.268646	1380.401611	166.974350	-281.256317	1644.354004	337.383209	-400.985352	1097.128906	444.425446	-10.013405	1162.633667	246.631531	-370.024475	849.348694	365.593231	61.366749	902.536316	280.492157	-149.057816	1004.408508	-632.560242	133.847351	896.216370	-596.953857	-11.896243
235.602386	-212.539063	897.567505	312.539307	-58.678547	913.041870	326.692932	-238.852951	505.387695	299.457703	-25.077379	516.277771	426.641205	-219.750504	82.710091	382.323578	-52.781708	103.943413	267.618225	-371.305634	1379.013184	335.904388	-52.338291	1423.609741	247.047821	-189.573090	1380.308350	166.526550	-280.825378	1644.376465	337.040619	-400.646240	1097.349243	443.926361	-9.538610	1162.637817	246.747635	-369.734985	849.362671	365.094879	61.612194	902.504822	280.207794	-148.630203	1004.263184	-632.271729	133.746323	896.208313	-596.963013	-12.061391
235.381516	-212.272141	897.455750	312.315277	-58.402451	912.761108	326.491180	-238.656006	505.376129	300.258667	-25.385113	515.724609	426.630615	-219.683716	82.741325	381.794556	-51.876904	102.938133	266.813080	-370.579559	1378.966919	335.198944	-51.609997	1423.549683	246.489075	-188.906876	1380.182495	166.153061	-280.350342	1644.358032	336.631195	-400.155304	1097.497925	443.430573	-9.055923	1162.562622	246.941925	-369.258026	849.273376	364.447296	61.858814	902.390686	279.926849	-148.221939	1004.088440	-632.031860	133.685730	896.214600	-597.198181	-12.247208
235.050903	-212.039215	897.334351	312.046204	-58.107891	912.463074	326.233643	-238.550766	505.366974	300.926697	-25.681450	515.291748	426.623657	-219.698746	82.766685	381.228149	-50.991405	101.878731	266.124146	-369.841949	1378.907227	334.576721	-50.857204	1423.390747	245.975906	-188.216599	1379.973999	165.765808	-279.805450	1644.268799	336.231598	-399.632599	1097.537598	442.950714	-8.560578	1162.409302	246.852905	-368.945648	849.202332	363.677094	62.065384	902.223206	279.597168	-147.828812	1003.897278	-631.737732	133.579147	896.197815	-597.174988	-12.448424
234.623932	-211.776352	897.202271	311.735229	-57.835930	912.123718	326.016418	-238.525681	505.339172	301.557281	-26.060255	514.814392	426.593933	-219.743118	82.756882	380.982422	-50.074299	100.920906	265.475281	-369.072937	1378.805664	333.919220	-50.099648	1423.142334	245.459045	-187.474197	1379.740845	165.421921	-279.215759	1644.137329	335.856659	-399.181305	1097.528809	442.366241	-8.025607	1162.171509	246.770752	-368.517853	849.071411	362.638367	62.367138	902.174683	279.208923	-147.424088	1003.680298	-631.462402	133.508621	896.196533	-597.191284	-12.596360
234.453064	-211.429993	896.988770	311.518707	-57.568939	911.701172	325.806580	-238.526718	505.315216	302.616516	-26.279074	514.333740	426.616852	-219.767242	82.770164	380.990204	-49.520985	100.017960	264.823029	-368.325897	1378.658691	333.345825	-49.285324	1422.872559	245.035919	-186.765823	1379.463867	165.077393	-278.578033	1643.970093	335.423401	-398.763000	1097.473511	441.904480	-7.451978	1161.890137	246.590088	-368.110931	848.915039	361.712494	62.653473	901.918579	278.988129	-146.975876	1003.381897	-631.191284	133.371780	896.183716	-597.194702	-12.796155
233.778915	-211.209198	896.842407	311.155579	-57.336029	911.294800	325.470398	-238.371475	505.288361	303.431488	-26.520920	513.793945	426.623169	-219.852097	82.752525	381.321564	-49.268547	99.349899	264.290222	-367.567017	1378.501221	332.777679	-48.457493	1422.506470	244.584763	-185.988922	1379.163696	164.704224	-277.899719	1643.761353	334.956329	-398.200256	1097.304810	441.392303	-6.839227	1161.431152	246.336975	-367.696167	848.704590	360.972961	63.007706	901.359436	278.479645	-146.599640	1003.123596	-630.947144	133.289459	896.169617	-597.237305	-12.938258
233.379761	-210.853394	896.679688	310.849426	-57.079987	910.885437	325.108612	-238.171768	505.193176	304.242889	-26.742142	513.217773	426.581818	-219.779770	82.762283	381.645660	-49.171387	98.542015	263.824127	-366.809692	1378.255249	332.232086	-47.634987	1422.116821	244.173080	-185.224609	1378.869873	164.354568	-277.164948	1643.514648	334.580536	-397.839386	1097.163086	440.864410	-6.133944	1160.996948	246.104950	-367.188507	848.426453	359.872864	63.379410	900.982666	278.147339	-146.158173	1002.853088	-630.632751	133.234375	896.186096	-597.222900	-13.065390
232.854187	-210.543488	896.544617	310.525726	-56.841782	910.459473	324.782288	-238.118317	505.179810	305.088776	-27.012148	512.725830	426.594421	-219.810547	82.812393	382.235565	-49.074677	97.864853	263.431366	-366.010925	1378.025635	331.743591	-46.690975	1421.699463	243.805847	-184.424805	1378.538452	164.006805	-276.400238	1643.226196	334.083221	-397.276367	1096.923584	440.259430	-5.458375	1160.416260	245.620850	-366.766327	848.159119	358.375305	63.749454	900.728821	277.741028	-145.721191	1002.591370	-630.341553	133.098618	896.177795	-597.273621	-13.253107
232.220993	-210.245728	896.377808	310.208923	-56.631088	909.994690	324.477570	-238.124817	505.154846	306.002197	-27.146233	512.244385	426.604370	-219.896454	82.866341	382.670258	-49.112156	97.134354	263.093506	-365.206512	1377.782349	331.315704	-45.815094	1421.261230	243.471130	-183.617355	1378.234375	163.669250	-275.586700	1642.936523	333.562256	-396.696899	1096.620361	439.426849	-5.182023	1159.709351	244.984070	-366.432251	847.937012	357.397827	64.159065	900.042358	277.283356	-145.304459	1002.294128	-630.040283	132.963257	896.168274	-597.280396	-13.438156
231.747940	-209.889801	896.230164	309.943604	-56.385483	909.562805	324.127472	-238.124054	505.123871	307.009277	-27.203316	511.801941	426.577606	-219.894073	82.880646	383.080475	-49.259502	96.406540	262.757721	-364.401825	1377.580200	330.910614	-44.896809	1420.777100	243.131088	-182.764618	1377.914917	163.400177	-274.733002	1642.646362	333.127167	-396.225037	1096.367310	439.082001	-3.864593	1159.258057	244.390228	-366.026825	847.676819	356.108063	64.625572	899.593079	276.932190	-144.847656	1002.021790	-629.758728	132.900070	896.183105	-597.271912	-13.645098
231.245972	-209.444839	896.078369	309.661560	-56.103226	909.155701	323.696686	-237.950027	505.000397	308.164185	-27.331127	511.332977	426.552948	-219.914993	82.907791	383.529266	-49.255024	95.744431	262.492493	-363.563599	1377.348267	330.528076	-43.982376	1420.330933	242.807327	-181.954269	1377.627808	163.058044	-273.839813	1642.355103	332.569244	-395.571594	1096.027954	438.367188	-3.097231	1158.621948	243.697052	-365.569397	847.422119	354.356506	65.081665	899.292603	276.556580	-144.349747	1001.757141	-629.508850	132.773071	896.188904	-597.324097	-13.870593
230.670074	-208.980179	895.961670	309.342560	-55.784081	908.783508	323.278198	-237.824280	504.919250	308.866638	-27.518074	510.930084	426.501068	-219.924805	82.920990	383.616760	-49.370411	95.064949	262.271545	-362.738037	1377.180176	330.227753	-43.091209	1419.899048	242.501312	-181.106873	1377.371338	162.828369	-272.884583	1642.090088	332.066956	-395.083191	1095.770752	437.718170	-2.222053	1158.035156	242.954559	-365.145233	847.223206	353.260803	65.516396	898.673035	276.133728	-143.827545	1001.526306	-629.158508	132.614822	896.212952	-597.025024	-14.101003
230.042542	-208.482895	895.859070	309.073059	-55.420937	908.466064	322.954651	-237.760666	504.916870	310.187958	-27.623800	510.551117	426.532440	-220.025330	82.947708	384.050079	-49.338615	94.471924	262.039429	-361.863770	1377.013062	329.960480	-42.163609	1419.482788	242.250244	-180.264511	1377.083984	162.616852	-271.911346	1641.890259	331.472656	-394.456268	1095.524414	436.983276	-1.448070	1157.424316	242.129364	-364.732544	847.052856	351.865356	65.984520	898.181519	275.686310	-143.284164	1001.329224	-628.934509	132.572113	896.227661	-597.371948	-14.234241
229.482208	-207.893158	895.778931	308.750244	-54.871494	908.205444	322.588623	-237.598343	504.850250	311.332825	-27.856249	510.172058	426.489685	-220.041443	83.006599	384.245850	-49.355965	93.870033	261.830505	-361.025909	1376.917847	329.736664	-41.258965	1419.112427	242.025894	-179.363235	1376.890137	162.431168	-270.887115	1641.729858	330.830566	-393.834778	1095.321899	436.179993	-0.547645	1156.838745	241.231766	-364.227478	846.938049	350.075195	66.490250	897.921997	275.250092	-142.613739	1001.169983	-628.665283	132.444489	896.230408	-597.422546	-14.445543
228.981827	-207.244949	895.687439	308.467682	-54.289425	907.963501	322.327850	-237.546280	504.819977	312.437653	-28.130844	510.008240	426.492218	-220.091721	83.026009	384.292603	-49.462715	93.363617	261.612335	-360.131317	1376.849609	329.603088	-40.367474	1418.793945	241.814880	-178.486511	1376.734619	162.316376	-269.826447	1641.664429	330.203125	-393.320190	1095.145630	435.418152	0.323698	1156.270386	240.307739	-363.761658	846.872009	348.849304	66.968460	897.333923	274.844604	-141.908264	1001.014282	-628.406555	132.253540	896.202698	-597.487366	-14.637182
228.395584	-206.593994	895.632751	308.243103	-53.820568	907.743896	322.025299	-237.339355	504.849030	312.636505	-28.530315	509.724701	426.450317	-220.133728	83.097885	383.834442	-49.712654	92.838974	261.340210	-359.281738	1376.836670	329.475433	-39.461994	1418.523926	241.607391	-177.580307	1376.634888	162.206436	-268.749786	1641.666870	329.528931	-392.614227	1095.057739	434.630524	1.154961	1155.807007	239.323685	-363.258728	846.879639	347.190308	67.436050	896.995178	274.425415	-141.262680	1000.887573	-628.149658	132.141678	896.209656	-597.533936	-14.852379
227.875183	-205.994431	895.635315	308.009613	-53.262985	907.610413	321.806610	-237.053940	504.879974	313.598969	-28.949518	509.599335	426.448486	-220.158539	83.129837	383.812225	-49.922752	92.402061	261.080109	-358.385071	1376.895020	329.398804	-38.604553	1418.286377	241.379105	-176.679016	1376.616577	162.163315	-267.589355	1641.740112	328.843048	-392.006744	1095.026367	433.793213	2.082691	1155.302979	238.385605	-362.655914	846.935303	345.670654	67.919266	896.657837	274.047974	-140.610657	1000.830322	-627.927063	132.046097	896.221130	-597.591492	-15.024949
227.383377	-205.281631	895.630371	307.777832	-52.809959	907.466614	321.381348	-236.606155	504.863464	313.787811	-29.262869	509.480682	426.358521	-220.054138	83.188866	383.626617	-50.126400	92.092331	260.759979	-357.498230	1376.965698	329.353119	-37.685444	1418.095947	241.188156	-175.798920	1376.613892	162.202805	-266.441315	1641.873535	328.111298	-391.385803	1095.029297	432.915009	2.806704	1154.884277	237.283127	-362.113556	847.056946	343.917786	68.486855	896.424927	273.650970	-139.948776	1000.766846	-627.709412	131.968582	896.211304	-597.635803	-15.188695
226.957306	-204.739639	895.617065	307.621368	-52.451050	907.245667	321.403656	-236.717880	505.002319	314.381439	-29.699289	509.391937	426.463623	-220.249374	83.261566	383.631744	-50.323586	91.880173	260.419373	-356.593109	1377.112549	329.340485	-36.871613	1417.940918	240.994110	-174.839050	1376.672363	162.271774	-265.220764	1642.086670	327.356049	-390.778137	1095.126343	432.094940	3.673868	1154.506226	236.199478	-361.532135	847.259338	342.242310	68.936714	896.204468	273.322998	-139.368698	1000.666138	-627.457275	131.855850	896.201172	-597.677856	-15.374842
226.535553	-204.506119	895.566528	307.811005	-52.941547	906.654541	321.130676	-236.282242	505.058350	314.665588	-30.087368	509.270844	426.450348	-220.175491	83.314079	383.410034	-50.622375	91.579880	260.058136	-355.704315	1377.299683	329.415924	-36.061142	1417.859253	240.779678	-173.901062	1376.798218	162.407532	-263.967468	1642.395264	326.544189	-390.109100	1095.207642	431.230560	4.409868	1154.073608	235.063431	-360.877136	847.505188	340.601196	69.490639	896.043030	273.148560	-139.190430	1000.381592	-627.203552	131.770294	896.188354	-597.705872	-15.502530
226.063873	-203.744965	895.636780	307.361267	-51.910248	906.699036	320.877075	-235.877899	505.083832	314.767426	-30.530035	509.359985	426.394012	-220.152695	83.334053	383.183655	-50.897541	91.351860	259.587524	-354.732544	1377.581909	329.519104	-35.187359	1417.778320	240.590958	-172.971008	1376.927612	162.621597	-262.726593	1642.762817	325.766418	-389.604828	1095.431763	430.426575	5.183332	1153.744263	233.886917	-360.210815	847.801941	338.894714	69.996300	895.923279	272.671600	-138.251266	1000.444458	-626.950195	131.662933	896.151062	-597.730469	-15.629776
225.670395	-202.951630	895.709351	307.244629	-50.976143	906.864319	320.634918	-235.458344	505.100433	315.056488	-30.852163	509.452087	426.366516	-220.063004	83.412270	383.067108	-51.070408	91.182503	259.162384	-353.821198	1377.825195	329.605133	-34.392345	1417.733276	240.361588	-172.001465	1377.062378	162.911407	-261.390930	1643.247314	324.880432	-388.941864	1095.665649	429.591400	5.958084	1153.365723	232.701340	-359.515411	848.156311	337.266510	70.559166	895.846619	272.388977	-137.434296	1000.560120	-626.730164	131.551559	896.133362	-597.745117	-15.768647
225.275696	-202.323441	895.746094	307.132904	-50.303955	906.901733	320.473907	-235.088562	505.174561	315.261658	-31.034046	509.522247	426.355530	-220.065765	83.488983	382.889191	-51.290234	91.035492	258.627258	-352.846344	1378.176636	329.710724	-33.569088	1417.712402	240.159439	-171.011719	1377.197998	163.277222	-260.105652	1643.806396	323.987213	-388.287781	1095.935913	428.825714	6.639599	1153.050415	231.452362	-358.723633	848.558838	335.548035	71.080132	895.794312	272.113037	-136.780472	1000.598938	-626.554138	131.454819	896.138733	-597.767822	-15.927930
224.948624	-201.636108	895.802917	307.008026	-49.683807	906.983826	320.268097	-234.669952	505.219330	315.403870	-31.098864	509.591431	426.331299	-219.980850	83.548859	382.871338	-51.376362	90.983780	258.035980	-351.881165	1378.517334	329.854309	-32.743214	1417.662476	239.931091	-170.008102	1377.387573	163.757584	-258.726685	1644.490112	323.026917	-387.788177	1096.245850	428.034882	7.362854	1152.757690	230.206955	-357.932007	849.019226	333.847107	71.642525	895.790344	271.861969	-136.142120	1000.668274	-626.379395	131.377853	896.130676	-597.789551	-16.047653
224.620560	-201.059097	895.864441	306.865814	-49.070423	907.058594	320.095093	-234.300369	505.260010	315.472473	-31.097521	509.655182	426.323883	-219.932602	83.635178	382.748810	-51.507195	90.901619	257.397461	-350.898773	1378.897949	329.997925	-31.933718	1417.638184	239.702026	-168.999756	1377.547974	164.229584	-257.352936	1645.207520	321.986359	-387.008240	1096.576660	427.294098	8.022552	1152.415771	228.889252	-357.055145	849.465454	332.104614	72.279526	895.843323	271.616608	-135.554733	1000.736206	-626.252869	131.342209	896.154358	-597.879761	-16.162262
224.271484	-200.427032	895.883545	306.683136	-48.472015	907.113770	319.935822	-234.017471	505.281494	315.501587	-31.014107	509.707855	426.287415	-219.943649	83.660019	382.714691	-51.544571	90.851631	256.691589	-349.926086	1379.287964	330.155151	-31.109543	1417.605347	239.437866	-167.981232	1377.723511	164.873154	-256.023804	1645.889526	320.932007	-387.139008	1096.925659	426.577545	8.709312	1152.087769	227.559387	-356.185425	849.957031	330.358185	72.820305	895.882629	271.343445	-134.967651	1000.770813	-626.092834	131.260727	896.152039	-597.896240	-16.281164
223.989502	-199.918991	895.905273	306.499634	-47.988205	907.107361	319.778656	-233.655487	505.339844	315.557953	-30.812927	509.719910	426.320221	-219.935989	83.748848	382.753571	-51.510826	90.877838	255.946884	-348.932251	1379.695679	330.274994	-30.276751	1417.499512	239.221954	-166.968460	1377.863892	165.423691	-254.532623	1646.723755	319.795654	-386.472626	1097.306763	425.896667	9.310656	1151.730469	226.213806	-355.347015	850.419556	328.647125	73.457520	895.910156	271.123413	-134.465729	1000.778320	-625.966248	131.259125	896.167786	-597.954773	-16.347284
223.684464	-199.354172	895.927856	306.271942	-47.360943	907.102295	319.604462	-233.291321	505.383636	315.599640	-30.556562	509.744690	426.228516	-219.781693	83.761459	382.853302	-51.442101	90.851768	255.121536	-348.005676	1380.109863	330.404510	-29.459196	1417.412354	239.001343	-165.927719	1378.022949	166.095398	-253.116730	1647.501465	318.623260	-386.037170	1097.615234	425.265808	9.998529	1151.348877	224.852249	-354.398651	850.850830	326.815643	74.004326	895.973206	270.890472	-133.868332	1000.785278	-625.870667	131.202408	896.133545	-598.016602	-16.457958
223.438736	-198.783905	895.921570	306.069366	-46.799076	907.076355	319.467529	-232.999634	505.370422	315.613831	-30.166872	509.719421	426.263306	-219.766815	83.825768	382.941498	-51.374680	90.811409	254.200455	-347.060699	1380.562866	330.574097	-28.637381	1417.306274	238.838913	-164.910568	1378.142334	166.780777	-251.675049	1648.287354	317.352661	-385.506653	1097.964355	424.656036	10.665501	1150.975830	223.459061	-353.444000	851.321960	325.105316	74.616257	896.017517	270.688080	-133.303467	1000.767700	-625.729919	131.188751	896.133240	-598.063232	-16.534828
223.160538	-198.354477	895.941162	305.846344	-46.371590	907.045715	319.381683	-232.755447	505.457886	315.604706	-29.750256	509.646210	426.300659	-219.807709	83.872414	383.156128	-51.207054	90.858994	253.206787	-346.089264	1380.999023	330.753540	-27.802935	1417.159790	238.669281	-163.891739	1378.253174	167.554016	-250.236969	1649.033325	316.098785	-384.721100	1098.360596	424.068970	11.269180	1150.491333	222.044373	-352.439026	851.775330	323.419830	75.244095	896.050415	270.480713	-132.867844	1000.760376	-625.613953	131.156998	896.142090	-598.090515	-16.585131
222.897354	-197.949371	895.980286	305.597778	-45.841461	907.004639	319.231903	-232.360840	505.522552	314.463379	-29.542080	509.478210	426.274536	-219.744736	83.946320	382.715149	-51.243279	90.738976	252.082260	-345.081757	1381.456787	330.938568	-26.965738	1417.002197	238.486633	-162.879425	1378.332764	168.332001	-248.775665	1649.770630	314.747986	-384.302856	1098.729614	423.187378	11.443880	1149.941528	220.614685	-351.359802	852.257080	321.654999	75.947250	896.132568	270.292664	-132.376587	1000.757751	-625.510498	131.149506	896.162842	-598.143616	-16.632343
222.692734	-197.525711	896.014160	305.325439	-45.460278	906.898743	319.111084	-231.941925	505.577911	314.361023	-29.224598	509.294861	426.235016	-219.629120	83.995407	382.859955	-51.181557	90.660248	250.923904	-344.070160	1381.893433	331.098480	-26.104069	1416.816040	238.324600	-161.865784	1378.415527	169.242584	-247.408127	1650.414307	313.344788	-383.520233	1099.095337	423.020172	12.591952	1149.673340	219.168594	-350.258148	852.729065	320.020935	76.379356	896.114624	270.122772	-131.920547	1000.723206	-625.435242	131.126617	896.173645	-598.200562	-16.678108
222.485092	-197.375809	896.040283	305.101013	-45.503948	906.596680	318.993866	-231.497742	505.725769	314.209808	-28.879032	509.053162	426.215576	-219.525177	84.084198	383.030762	-51.095757	90.583626	249.739624	-343.034546	1382.294922	331.266418	-25.282244	1416.569214	238.147217	-160.786987	1378.433838	170.000259	-246.068848	1651.073120	311.878784	-383.180573	1099.481812	422.583649	13.326094	1149.179565	217.767349	-349.083862	853.187195	318.365143	77.026474	896.219727	269.994324	-131.713882	1000.595825	-625.353088	131.082153	896.194336	-598.237427	-16.699390
222.312897	-197.566833	896.005737	304.985840	-46.134056	905.939331	318.888397	-231.097229	505.899567	313.990784	-28.506924	508.753906	426.155762	-219.301102	84.144646	383.161255	-51.078327	90.420502	248.559418	-341.876129	1382.673950	331.406281	-24.374758	1416.304810	237.996552	-159.710007	1378.405151	170.835571	-244.635269	1651.695313	310.316437	-383.175903	1099.832886	422.093170	13.964462	1148.680542	216.316849	-347.819580	853.652832	316.752319	77.593819	896.144592	269.940338	-131.799026	1000.277405	-625.301575	131.092041	896.190857	-598.281921	-16.728487
222.086319	-197.339401	896.039063	304.709625	-45.732834	905.769836	318.797791	-230.652969	506.033936	313.520050	-28.140762	508.393738	426.150146	-219.088089	84.204849	383.262909	-51.073536	90.284821	247.439713	-340.681000	1383.076538	331.513519	-23.432467	1415.979980	237.816330	-158.619095	1378.337036	171.693207	-243.232407	1652.261841	308.786102	-382.672699	1100.187988	421.698486	14.728388	1148.181274	214.779160	-346.453674	854.067383	314.971558	78.164368	896.267090	269.832092	-131.416275	1000.206970	-625.276184	131.069153	896.177246	-598.310364	-16.768719
221.882751	-197.072983	896.056396	304.420380	-45.412365	905.561768	318.683014	-230.302414	506.107880	313.026428	-27.867107	508.022491	426.150726	-218.858383	84.264633	383.268250	-51.094791	90.095535	246.405823	-339.434875	1383.410278	331.617737	-22.471989	1415.643066	237.647461	-157.507095	1378.176880	172.570435	-241.798889	1652.780151	307.143158	-382.472961	1100.444946	421.269287	15.378932	1147.583862	213.345718	-345.241730	854.403687	313.468750	78.694107	896.195618	269.764893	-131.065231	1000.105530	-625.238281	131.081177	896.190918	-598.357300	-16.779865
221.750839	-196.770462	896.046814	304.211670	-45.108585	905.359192	318.613586	-230.046432	506.147949	312.486969	-27.624409	507.716644	426.180847	-218.775970	84.303284	383.207855	-51.195210	89.896500	245.300812	-338.253662	1383.679199	331.621033	-21.530521	1415.207397	237.477692	-156.354965	1378.057983	173.604691	-240.440765	1653.219727	305.445465	-382.142334	1100.617188	420.967010	16.077568	1146.968506	211.860565	-343.953186	854.672607	312.137543	79.238319	895.916809	269.754791	-130.718994	999.992920	-625.240234	131.103607	896.195190	-598.380249	-16.788158
221.635223	-196.448868	896.044067	304.065826	-44.803730	905.105774	318.408508	-229.717545	506.129089	311.805573	-27.353186	507.538452	426.085938	-218.591782	84.283875	383.327087	-51.219257	89.897537	244.199020	-337.055389	1383.894531	331.579773	-20.538778	1414.734375	237.304688	-155.167938	1377.865234	174.351929	-239.010406	1653.796021	303.759094	-381.582947	1100.775024	420.585022	16.819838	1146.346924	210.325333	-342.694794	854.905273	310.723328	79.736435	895.764465	269.820648	-130.347763	999.856873	-625.210693	131.096817	896.211975	-598.383057	-16.774019
221.513000	-196.010544	896.077637	303.860779	-44.285934	904.972473	318.303528	-229.558472	506.142609	311.069519	-27.126425	507.350555	426.060455	-218.555008	84.314949	383.241516	-51.312611	89.868210	243.271072	-335.804688	1384.070923	331.604034	-19.536343	1414.282715	237.142548	-154.064850	1377.629272	175.189301	-237.557083	1654.244019	302.136963	-380.781921	1100.903442	420.307068	17.569990	1145.742432	208.740891	-341.400513	855.035583	309.384308	80.250298	895.582153	269.875153	-129.869110	999.791504	-625.229553	131.107803	896.236511	-598.413757	-16.770098
221.397766	-195.603745	896.152100	303.676300	-43.861996	904.834534	318.076904	-229.466309	506.170685	310.210907	-26.785742	507.244415	426.063538	-218.599655	84.365852	383.150238	-51.330238	89.884285	242.282761	-334.591644	1384.215454	331.620880	-18.536280	1413.798584	236.991882	-152.913910	1377.349487	176.079956	-235.950363	1654.648804	300.291656	-380.415283	1100.870361	419.947266	18.325575	1145.050781	207.108490	-340.121704	855.126099	308.033997	80.753464	895.362549	269.978699	-129.446793	999.741760	-625.243347	131.114929	896.255432	-598.433594	-16.746204
221.296295	-195.109756	896.219849	303.467804	-43.453873	904.706970	317.778381	-229.088913	506.149170	309.398499	-26.498152	507.043274	425.998230	-218.480133	84.407219	383.119385	-51.348621	89.916382	241.311859	-333.385193	1384.277466	331.525696	-17.548899	1413.268921	236.822708	-151.788055	1377.039673	176.967529	-234.562012	1654.945190	298.530151	-379.662537	1100.822998	419.679504	19.083706	1144.386597	205.417542	-338.713348	855.168762	306.814423	81.172874	895.097595	270.097473	-129.015228	999.689087	-625.279968	131.159882	896.268005	-598.455261	-16.753765
221.139145	-194.173050	896.368408	302.855927	-42.272049	904.977234	317.414795	-228.565140	506.072845	308.601715	-26.127237	507.010284	425.917786	-218.309525	84.447258	383.089752	-51.333530	90.018578	240.388016	-332.185333	1384.313843	331.543427	-16.599279	1412.771851	236.732651	-150.712921	1376.703979	177.731613	-233.069763	1655.293457	296.632965	-379.370331	1100.646851	419.432770	19.939680	1143.715942	203.722168	-337.364563	855.143005	305.677155	81.610237	894.815613	269.991211	-128.144012	999.857849	-625.316711	131.174255	896.275330	-598.478882	-16.755262
221.116791	-194.131653	896.405151	303.135529	-42.482388	904.433167	317.388214	-228.351990	506.162567	307.971130	-25.779482	506.765198	425.953949	-218.370941	84.458183	383.057861	-51.285961	90.126068	239.526871	-331.005249	1384.298096	331.591309	-15.648698	1412.276367	236.662415	-149.652847	1376.381104	178.557755	-231.602707	1655.516113	294.805267	-378.647339	1100.394897	419.103455	20.716009	1143.086792	201.998688	-335.967255	855.068298	304.608673	82.043976	894.457336	270.374542	-128.018784	999.604065	-625.363892	131.193527	896.290405	-598.501953	-16.732317
221.015656	-193.748947	896.500732	303.007965	-42.164574	904.280762	317.303955	-228.046249	506.156982	307.179901	-25.465424	506.664642	425.974640	-218.343735	84.493752	382.916595	-51.324543	90.242531	238.759735	-329.841034	1384.234497	331.664093	-14.716647	1411.787598	236.662613	-148.610947	1376.047363	179.345078	-230.168747	1655.689453	292.996887	-377.856415	1100.142578	418.666718	21.414515	1142.367310	200.224365	-334.542084	854.976868	303.681244	82.394325	894.052490	270.512451	-127.644447	999.556702	-625.424622	131.213531	896.295410	-598.531372	-16.701159
220.965210	-193.061966	896.622864	302.677612	-41.396980	904.432922	317.195709	-227.638596	506.131866	306.235321	-25.096802	506.655060	425.986328	-218.228195	84.494308	382.701782	-51.363602	90.350372	238.095688	-328.687103	1384.211548	331.734009	-13.796684	1411.369507	236.685944	-147.622971	1375.790527	180.204437	-228.744080	1655.792480	291.150482	-377.002258	1099.875977	418.167664	21.769081	1141.624390	198.261093	-333.145142	854.853882	302.777588	82.786705	893.620239	270.535217	-127.029289	999.664307	-625.490356	131.289459	896.312683	-598.541626	-16.645191
220.955048	-192.881973	896.663818	302.833832	-41.402782	904.127441	317.137787	-227.355988	506.162598	305.796936	-24.718060	506.508881	426.050323	-218.203537	84.517525	382.650360	-51.389957	90.433670	237.493240	-327.555054	1384.190674	331.952576	-12.866954	1410.962646	236.792099	-146.628906	1375.569092	181.002563	-227.303696	1655.935913	289.374420	-376.123230	1099.623535	418.255951	23.136124	1141.251465	196.463882	-331.607147	854.800659	302.018860	83.131264	893.234863	270.760284	-126.819160	999.530640	-625.591797	131.323486	896.328552	-598.571472	-16.604824
220.897385	-192.569550	896.722778	302.782501	-41.038971	904.011902	317.025238	-227.007294	506.156555	305.307800	-24.404108	506.393738	426.042816	-218.142899	84.491951	382.548706	-51.383072	90.507202	237.040771	-326.475555	1384.195190	332.200928	-11.947546	1410.642578	236.963303	-145.615265	1375.389648	181.736176	-225.852570	1656.133423	287.600220	-375.259491	1099.332886	417.496613	23.351233	1140.429688	194.614563	-330.054749	854.638306	301.288910	83.511642	892.730835	270.833954	-126.432892	999.495544	-625.683105	131.317352	896.334717	-598.583740	-16.560549
220.897766	-192.252563	896.726501	302.770844	-40.747787	903.866516	316.918243	-226.754562	506.150787	304.987701	-24.139980	506.257935	426.068481	-218.103867	84.526787	382.450165	-51.438522	90.504395	236.620728	-325.419556	1384.239136	332.418610	-11.005320	1410.326294	237.139404	-144.609253	1375.306641	182.516739	-224.491394	1656.288086	285.811615	-374.282562	1099.135010	417.562683	24.607418	1140.088989	192.685974	-328.943115	854.572083	300.744202	83.826294	892.234863	270.887421	-126.064156	999.425598	-625.784668	131.381912	896.341919	-598.590820	-16.500042
220.888458	-191.871262	896.767212	302.723022	-40.451015	903.773926	316.812775	-226.534103	506.159973	304.808716	-23.946007	506.155792	426.043182	-218.118225	84.543861	382.431274	-51.462132	90.459358	236.314041	-324.334991	1384.358398	332.674591	-10.013619	1410.079468	237.327835	-143.582352	1375.248413	183.366791	-223.202667	1656.405029	284.185699	-373.487488	1098.995728	417.257935	25.439608	1139.578125	191.283371	-326.925110	854.500610	300.185150	84.183762	891.774109	270.905914	-125.666389	999.401001	-625.883789	131.420135	896.352112	-598.591187	-16.472178
220.862350	-191.524384	896.793213	302.692139	-40.029106	903.719543	316.735779	-226.443008	506.148010	304.768768	-23.794714	506.099945	426.107727	-218.192932	84.578682	382.384064	-51.474415	90.379631	236.011169	-323.332916	1384.507202	332.951996	-9.048676	1409.847046	237.556335	-142.616974	1375.298828	184.171188	-221.911346	1656.590698	282.458099	-372.383881	1098.828369	416.863464	26.084734	1139.075562	189.240982	-326.010834	854.512451	299.697449	84.565651	891.306641	270.899872	-125.236603	999.389038	-626.017395	131.466995	896.368713	-598.609619	-16.403662
220.778564	-191.154953	896.818787	302.576721	-39.634525	903.672485	316.749115	-226.325943	506.183014	304.872284	-23.642025	506.061890	426.124695	-218.242371	84.580261	382.483887	-51.452812	90.339737	235.845016	-322.254517	1384.741333	333.281464	-8.095539	1409.650391	237.779114	-141.643539	1375.355713	185.007278	-220.641449	1656.794189	280.777222	-371.273071	1098.718262	416.506653	26.765175	1138.611328	187.211090	-325.188965	854.578979	299.312958	84.947983	890.827148	270.846802	-124.828682	999.376526	-626.150208	131.518036	896.393005	-598.624023	-16.319748
220.668533	-190.754639	896.846313	302.459381	-39.288010	903.620117	316.351410	-225.821075	506.055267	304.987396	-23.530920	506.006927	426.006470	-218.051697	84.577133	382.570343	-51.434185	90.276192	235.581329	-321.256958	1384.971802	333.554016	-7.107064	1409.479492	237.995255	-140.609299	1375.487427	185.874939	-219.394836	1657.051392	279.176666	-370.259430	1098.734619	416.126404	27.306589	1138.191650	185.454620	-323.701691	854.808044	298.933441	85.288078	890.332153	270.768677	-124.425049	999.363647	-626.286621	131.573135	896.410583	-598.637390	-16.229486
220.583023	-190.339813	896.885925	302.331848	-38.903999	903.585876	316.274475	-225.586365	506.043488	305.255157	-23.395666	505.939545	425.985931	-218.038696	84.537521	382.603271	-51.430744	90.144699	235.457947	-320.270844	1385.291016	333.882446	-6.142395	1409.365234	238.269806	-139.654007	1375.666504	186.751526	-218.170685	1657.322021	277.669556	-369.160095	1098.852295	415.425995	27.462242	1137.632446	183.619034	-322.043854	855.192322	298.430756	85.646942	889.991394	270.684235	-123.988647	999.367798	-626.419006	131.637527	896.430847	-598.641907	-16.151066
220.473816	-189.918915	896.955933	302.199707	-38.436707	903.579773	316.217529	-225.372833	506.055176	305.540253	-23.303350	505.873474	425.925018	-218.036758	84.532196	382.739960	-51.376415	90.076630	235.348831	-319.331207	1385.745483	334.226074	-5.155587	1409.311523	238.617142	-138.727341	1375.882813	187.691605	-216.964905	1657.616699	276.221344	-368.033722	1099.062256	415.505951	28.554531	1137.516235	181.773514	-320.356171	855.638550	298.416107	85.969688	889.431091	270.590607	-123.505089	999.400940	-626.581543	131.701630	896.426208	-598.657776	-16.042362
220.372208	-189.470062	897.001160	302.058960	-37.993717	903.559814	316.199463	-225.122314	506.087463	305.881134	-23.198895	505.858002	425.941467	-217.990250	84.564804	382.810455	-51.346153	89.962975	235.333603	-318.388519	1386.279175	334.556549	-4.254390	1409.302612	238.965271	-137.833496	1376.134277	188.673309	-215.803253	1657.981201	274.888611	-366.867737	1099.309814	415.215363	29.120380	1137.209839	179.952301	-318.674591	856.194763	298.374603	86.331787	889.014160	270.473328	-123.016762	999.417175	-626.758728	131.806229	896.417114	-598.663574	-15.932910
220.267853	-188.899353	897.053772	301.951996	-37.613827	903.572876	316.242645	-224.870728	506.141266	306.109070	-23.136902	505.844788	425.942871	-217.959366	84.558243	382.825012	-51.318199	89.866966	235.019791	-317.542969	1386.714355	334.814667	-3.317290	1409.342773	239.345810	-136.945267	1376.440674	189.599457	-214.622772	1658.419312	273.764343	-365.920105	1099.774292	414.958588	29.781458	1137.055542	178.755493	-315.716583	856.906860	298.325684	86.591187	888.613037	270.365875	-122.526192	999.451599	-626.922241	131.901138	896.431458	-598.674683	-15.806552
220.167892	-188.358490	897.134155	301.831146	-37.043034	903.643127	316.448730	-224.757172	506.255798	306.337189	-23.073017	505.917511	426.000061	-217.976364	84.592567	382.838531	-51.317112	89.814636	234.950623	-316.643799	1387.339111	335.053040	-2.347185	1409.420044	239.682465	-136.062546	1376.793457	190.690140	-213.541580	1658.810669	272.503937	-364.454834	1100.121460	414.327942	29.816826	1136.759155	176.411743	-315.038269	857.703979	298.364166	86.883209	888.225708	270.250122	-121.957817	999.528625	-627.115967	132.040375	896.455383	-598.659546	-15.699412
220.077972	-187.798431	897.210938	301.749207	-36.562653	903.719482	316.608948	-224.670929	506.306183	306.583710	-23.030087	506.033661	426.025604	-218.039185	84.589813	382.822845	-51.322250	89.736732	234.817184	-315.739227	1387.966919	335.329834	-1.459713	1409.536011	240.059631	-135.251709	1377.189087	191.767899	-212.434967	1659.284302	271.454041	-363.215698	1100.646973	414.136993	30.404224	1136.703857	174.702408	-313.236328	858.594360	298.455353	87.128281	887.885193	270.165466	-121.443306	999.604492	-627.260071	132.092621	896.486145	-598.355347	-15.656833
220.024780	-187.240601	897.294067	301.701752	-36.145214	903.787598	316.376984	-224.042831	506.263794	306.952850	-22.981695	506.118927	425.967407	-217.928589	84.600517	382.846222	-51.319981	89.678558	234.790558	-314.876709	1388.687866	335.527161	-0.575507	1409.666382	240.419724	-134.451355	1377.581787	192.820251	-211.288635	1659.801636	270.645081	-362.274414	1101.223022	414.250000	31.440565	1136.826904	173.684692	-310.177032	859.532349	298.716309	87.368011	887.621338	270.100739	-120.947121	999.682312	-627.491882	132.184570	896.509033	-598.383179	-15.510701
219.960526	-186.719757	897.405823	301.623077	-35.625816	903.859619	316.284668	-223.559601	506.252167	307.436218	-22.911863	506.198669	425.898285	-217.823624	84.597740	383.001404	-51.318726	89.667366	234.804306	-314.027557	1389.409180	335.723236	0.246531	1409.791504	240.746674	-133.660904	1377.941895	193.942963	-210.200012	1660.309937	269.747894	-361.120117	1101.837158	413.984283	31.931194	1136.775391	172.064621	-308.200439	860.541931	298.742340	87.683403	887.500793	270.016449	-120.393387	999.778503	-627.703674	132.277374	896.523621	-598.380615	-15.396040
219.958359	-186.157318	897.471863	301.603699	-35.073681	903.904053	316.327301	-223.338974	506.279327	307.971741	-22.856819	506.241791	425.974213	-217.848175	84.612816	383.120483	-51.272259	89.622139	234.843674	-313.198517	1390.146606	335.930450	1.054673	1409.932617	241.094040	-132.906128	1378.350830	195.132813	-209.111069	1660.799805	268.821686	-359.779541	1102.452637	413.782806	32.311710	1136.699463	169.831070	-307.290344	861.668701	299.298981	87.964088	887.035278	269.971741	-119.803383	999.839905	-627.961731	132.394638	896.546265	-598.422058	-15.207556
219.945419	-185.676849	897.544495	301.572937	-34.646854	903.894348	316.381866	-223.012375	506.332855	308.514801	-22.741550	506.236206	425.992920	-217.813950	84.616806	383.266174	-51.237831	89.577698	234.950562	-312.418030	1390.912476	336.079407	1.843576	1410.106689	241.424042	-132.143448	1378.727905	196.346405	-208.035782	1661.311890	268.096649	-358.689331	1103.075073	413.902924	33.064732	1136.778076	168.376541	-305.487335	862.701111	299.665741	88.224167	886.778015	269.927887	-119.286324	999.879272	-628.232361	132.494293	896.546265	-598.457397	-15.038572
219.939926	-185.192017	897.590881	301.545746	-34.043255	903.956055	316.412292	-222.724121	506.339661	308.833466	-22.603241	506.263123	426.017822	-217.839081	84.627998	383.268951	-51.235893	89.544044	235.065720	-311.623260	1391.686646	336.178589	2.659556	1410.256470	241.733017	-131.436401	1379.119873	197.609879	-206.972137	1661.802612	267.374237	-357.601868	1103.743042	413.748505	33.501549	1136.749756	166.898438	-303.505249	863.817017	300.085815	88.554344	886.524292	269.864716	-118.718666	999.939819	-628.510864	132.653351	896.572937	-598.490295	-14.867773
219.929062	-184.659012	897.648376	301.530975	-33.608360	904.014038	316.340302	-222.478210	506.357880	309.118866	-22.432035	506.305695	426.036011	-217.846283	84.650764	383.282135	-51.255787	89.493675	235.178268	-310.877106	1392.485718	336.257782	3.450871	1410.399170	242.065338	-130.740021	1379.494263	198.876389	-205.865173	1662.315918	266.798859	-356.888153	1104.440918	413.923615	34.328171	1136.886963	166.091965	-300.320099	864.974670	300.487030	88.828362	886.318054	269.801514	-118.213776	1000.004089	-628.799988	132.839584	896.603577	-598.513000	-14.694808
219.871628	-184.164139	897.711975	301.481232	-33.146038	904.066467	316.391846	-222.184158	506.376312	309.321411	-22.242149	506.340820	426.074585	-217.883148	84.653625	383.272461	-51.216358	89.495316	235.328827	-310.154755	1393.218384	336.288330	4.322330	1410.568604	242.430283	-130.075912	1379.879395	200.157944	-204.759613	1662.843262	266.232605	-355.920624	1105.112427	413.889343	34.855289	1136.944336	164.673309	-298.268036	866.161926	300.855225	89.199661	886.293762	269.727417	-117.719307	1000.065430	-629.095093	132.896683	896.643555	-598.515808	-14.577640
219.865677	-183.662933	897.737915	301.467041	-32.551109	904.129944	316.369507	-221.927933	506.354797	309.558105	-21.976299	506.392212	426.093201	-217.883896	84.654129	383.283203	-51.240265	89.459595	235.566315	-309.425049	1393.945801	336.316864	5.203725	1410.773315	242.770676	-129.437180	1380.222290	201.481400	-203.668991	1663.372681	265.545807	-354.766571	1105.675293	413.956482	35.299210	1136.992432	162.642380	-297.503754	867.346191	301.610107	89.456100	885.952393	269.680664	-117.170090	1000.113586	-629.355591	133.002213	896.677124	-598.539917	-14.418969
219.940048	-183.105865	897.719666	301.480927	-32.005199	904.148682	316.391571	-221.562454	506.292542	309.799774	-21.662935	506.380432	426.092743	-217.895233	84.608429	383.304443	-51.197433	89.448135	235.766144	-308.770111	1394.647827	336.341248	6.011569	1410.913208	243.133987	-128.781281	1380.559204	202.796829	-202.537918	1663.891846	265.009094	-353.877838	1106.262817	414.180450	35.869724	1137.101929	161.334015	-295.731781	868.449707	302.192108	89.683777	885.797424	269.679047	-116.615448	1000.118286	-629.687683	133.110748	896.690308	-598.570190	-14.234011
219.771469	-182.834503	897.773132	301.441803	-31.537998	904.103149	316.400909	-221.081024	506.292114	309.956726	-21.363052	506.371490	426.045532	-217.879807	84.555161	383.300812	-51.146721	89.435501	236.057190	-308.069427	1395.352905	336.373291	6.851257	1411.057495	243.469742	-128.144821	1380.840576	204.101700	-201.400589	1664.390137	264.550964	-352.987549	1106.804077	414.528259	36.723293	1137.285278	159.933914	-293.728302	869.674377	302.870026	89.957138	885.610596	269.575073	-116.177399	1000.128479	-630.065186	133.335297	896.743347	-598.833862	-14.074337
219.947159	-181.877182	897.722534	301.292969	-30.536266	904.353210	316.587524	-220.446533	506.291077	310.097107	-21.038090	506.434753	426.043518	-217.768890	84.504181	383.274078	-51.159840	89.369781	236.289764	-307.414856	1395.964355	336.362366	7.666912	1411.188599	243.814636	-127.506630	1381.148560	205.425293	-200.287201	1664.856689	264.126465	-352.162445	1107.399658	414.594940	37.099789	1137.290405	158.629349	-291.847321	870.834473	303.581696	90.302963	885.413696	269.547272	-115.350441	1000.218018	-630.370972	133.448608	896.745667	-598.691711	-13.796278
219.953644	-181.249802	897.700806	301.259216	-30.015968	904.358154	316.683411	-220.063171	506.321777	310.235748	-20.713543	506.418915	426.054260	-217.756104	84.496010	383.271820	-51.112072	89.328445	236.611267	-306.738556	1396.668213	336.396362	8.475721	1411.322754	244.207733	-126.901367	1381.412231	206.758987	-199.168625	1665.316406	263.777313	-351.369690	1107.874023	415.005280	37.858757	1137.448608	157.440842	-289.958282	871.969910	304.299408	90.572586	885.226074	269.522766	-114.792336	1000.209106	-630.731323	133.605972	896.759888	-598.732483	-13.615779
219.904175	-180.660736	897.737671	301.174622	-29.369387	904.427185	316.695831	-219.685822	506.316681	310.301788	-20.404339	506.397064	426.095337	-217.720963	84.506424	383.223633	-51.106300	89.278351	236.871918	-306.085693	1397.270386	336.447815	9.278621	1411.451538	244.571411	-126.265717	1381.673462	208.070755	-198.060089	1665.770752	263.421539	-350.629913	1108.451904	415.310211	38.421936	1137.521118	156.298279	-288.140503	873.146362	304.840729	90.803024	885.212646	269.479889	-114.202835	1000.257263	-631.072266	133.682877	896.771301	-598.780579	-13.441498
219.886978	-180.103928	897.767944	301.114624	-28.719206	904.467407	316.694550	-219.401535	506.316864	310.391174	-20.087606	506.366943	426.062592	-217.706421	84.476624	383.182922	-51.100967	89.246925	237.196182	-305.421570	1397.937622	336.500580	10.074297	1411.615845	244.951843	-125.668076	1382.010742	209.399841	-196.958923	1666.203613	263.179688	-349.826294	1108.990723	415.651550	39.029385	1137.630981	155.198242	-286.338135	874.300232	305.633789	91.074562	885.012878	269.438202	-113.596008	1000.293091	-631.430359	133.826797	896.794617	-598.842651	-13.262731
219.896133	-179.509598	897.795959	301.050842	-28.118685	904.462402	316.719025	-219.097656	506.323914	310.480042	-19.812908	506.296783	426.087708	-217.689316	84.507797	383.144592	-51.106613	89.190620	237.540833	-304.749847	1398.589355	336.602112	10.916169	1411.755493	245.388809	-125.038101	1382.309326	210.717438	-195.834778	1666.632080	263.075256	-349.366180	1109.603394	416.073944	39.607712	1137.725830	154.835907	-283.531860	875.461731	306.735809	91.389648	884.673645	269.415222	-112.974678	1000.306458	-631.795837	133.971115	896.807922	-598.913147	-13.046619
219.934296	-178.942902	897.843506	300.964905	-27.393417	904.481201	316.751465	-218.842972	506.353027	310.601440	-19.514959	506.242401	426.123352	-217.676376	84.499924	383.123383	-51.070087	89.114845	237.948471	-304.121552	1399.234985	336.712463	11.733747	1411.877686	245.818710	-124.420433	1382.589600	212.052094	-194.798752	1667.042480	262.863251	-348.744873	1110.160889	416.543732	40.234818	1137.854858	154.021500	-281.689392	876.636230	307.564423	91.646576	884.471863	269.398987	-112.297195	1000.341797	-632.204102	134.084213	896.826355	-599.008484	-12.844799
219.748764	-179.040985	897.909546	301.217102	-27.566805	904.013733	316.810913	-218.696472	506.441772	310.849487	-19.206444	506.028229	426.101044	-217.748199	84.472832	383.149017	-51.075039	89.066612	238.403717	-303.475739	1399.880371	336.858856	12.484235	1411.976685	246.233688	-123.809280	1382.875854	213.392578	-193.653885	1667.434570	262.721741	-348.057617	1110.731567	416.937775	40.799713	1137.896362	153.164001	-280.121368	877.711365	308.453827	92.005455	884.238708	269.469574	-112.135017	1000.164734	-632.626648	134.242676	896.817627	-599.131104	-12.641759
219.966583	-177.799500	897.868713	300.796661	-26.266777	904.414978	316.733337	-218.280121	506.327881	310.923676	-18.940851	506.111023	426.078735	-217.649368	84.449600	383.080475	-51.059387	88.961594	238.843765	-302.823975	1400.534912	337.042267	13.368697	1412.111084	246.669617	-123.165909	1383.202881	214.680145	-192.532349	1667.811035	262.586273	-347.476776	1111.312378	417.341309	41.325180	1137.988770	152.462830	-278.532684	878.834839	309.355988	92.355759	884.117371	269.336731	-111.094803	1000.326965	-633.024536	134.356979	896.808960	-599.192383	-12.483374
220.005234	-177.273651	897.887878	300.689819	-25.600283	904.396057	316.689056	-218.027878	506.332123	311.180023	-18.758862	506.111755	426.090790	-217.736847	84.442871	383.132568	-50.992813	88.895210	239.319077	-302.179047	1401.181274	337.209381	14.179375	1412.265381	247.132767	-122.528282	1383.517578	215.957245	-191.438461	1668.195435	262.390076	-346.685516	1111.887817	417.791656	41.922306	1138.099609	151.201660	-278.100952	879.918152	310.306030	92.893654	884.012390	269.305084	-110.458160	1000.330566	-633.416504	134.500488	896.806458	-599.292297	-12.272495
220.040100	-176.865540	897.916992	300.664490	-25.214373	904.301208	316.686768	-217.727020	506.354706	312.115112	-18.431723	506.122406	426.114899	-217.724686	84.421852	383.585449	-50.876919	88.897682	239.782410	-301.505951	1401.782593	337.388306	15.048683	1412.437744	247.540970	-121.902473	1383.840698	217.249344	-190.360016	1668.562012	262.503143	-346.196320	1112.467896	418.250671	42.428822	1138.218018	151.191833	-275.616760	880.966553	311.207306	93.106682	883.757324	269.292297	-109.968903	1000.307617	-633.809326	134.611572	896.820313	-599.348755	-12.048814
220.110489	-176.426590	897.932007	300.650909	-24.755060	904.260925	316.678314	-217.295135	506.342743	312.529449	-18.223320	506.090363	426.110382	-217.658127	84.407791	383.643951	-50.874466	88.819656	240.202881	-300.842529	1402.401123	337.578522	15.898785	1412.614868	248.044724	-121.249794	1384.192627	218.541473	-189.281815	1668.932617	262.332733	-345.402832	1112.994141	418.709106	42.985016	1138.368530	150.101303	-275.267334	882.052490	312.222412	93.483955	883.625916	269.288666	-109.460823	1000.303162	-634.238281	134.687210	896.820129	-599.385925	-11.861075
220.193466	-176.050903	897.975952	300.583771	-24.337793	904.201477	316.699341	-216.943573	506.371490	312.863281	-18.037075	506.048340	426.176666	-217.743942	84.427574	383.677582	-50.847965	88.720512	240.698349	-300.134583	1403.079590	337.789551	16.715580	1412.828125	248.474884	-120.575310	1384.515381	219.825806	-188.209381	1669.303223	262.471893	-345.005585	1113.661499	419.214844	43.600803	1138.518799	150.261581	-273.006195	883.063354	312.928162	93.840225	883.732422	269.284485	-108.979424	1000.304077	-634.648071	134.749054	896.806702	-599.442871	-11.662165
220.247147	-175.688538	898.034973	300.519653	-24.003931	904.139954	316.678650	-216.592331	506.414490	313.190430	-17.879898	506.021698	426.204285	-217.760147	84.400642	383.662506	-50.824593	88.622086	241.147415	-299.437317	1403.679443	337.996277	17.581066	1413.042725	248.946274	-119.898972	1384.873657	221.101212	-187.130157	1669.677246	262.491638	-344.098236	1114.217285	419.687256	44.179600	1138.739746	149.304642	-272.810699	884.056458	313.948853	94.287018	883.670349	269.274414	-108.544952	1000.310852	-635.076477	134.931671	896.818909	-599.510925	-11.426885
220.341553	-175.281540	898.067932	300.458466	-23.536079	904.077515	316.602173	-216.221954	506.369324	313.604187	-17.683079	506.014771	426.230255	-217.772217	84.399689	383.690460	-50.818325	88.516205	241.645859	-298.733063	1404.318115	338.177124	18.419664	1413.250610	249.399902	-119.212303	1385.177124	222.389099	-186.076447	1670.048218	262.627075	-343.495300	1114.782104	420.184845	44.803608	1138.968506	148.970139	-271.695496	884.998230	315.160675	94.650711	883.438354	269.258972	-108.016068	1000.306946	-635.567749	135.082367	896.804993	-599.600403	-11.237208
220.239639	-175.114609	898.199707	300.327057	-23.253878	904.002319	316.533325	-215.852783	506.337280	314.010956	-17.458290	505.943695	426.296814	-217.774872	84.426971	383.739471	-50.750187	88.433151	242.113098	-298.026672	1404.903931	338.398804	19.227909	1413.519165	249.827057	-118.556732	1385.497681	223.653854	-185.050781	1670.399902	262.792267	-342.861145	1115.413696	420.708679	45.421822	1139.191772	148.717545	-270.650787	885.891357	316.159637	95.056961	883.355530	269.159912	-107.657646	1000.345215	-636.036621	135.203735	896.809753	-599.642578	-11.022949
220.557266	-174.611771	898.124817	300.353790	-22.839830	903.950317	316.371490	-215.407669	506.254517	314.512726	-17.189081	505.982483	426.319519	-217.773499	84.397537	384.023315	-50.608425	88.453804	242.572632	-297.360077	1405.490234	338.650818	20.013351	1413.736572	250.267273	-117.850922	1385.806152	224.951721	-184.015045	1670.770020	262.941650	-342.220856	1115.985962	421.195038	46.084881	1139.413940	148.593597	-269.591980	886.763000	316.971039	95.528976	883.512573	269.242371	-107.155388	1000.293518	-636.463440	135.280029	896.787537	-599.703674	-10.793912
220.620865	-174.199448	898.153442	300.282349	-22.316284	903.957275	316.255585	-214.847122	506.193512	314.978485	-16.970558	505.972931	426.318939	-217.688309	84.406799	384.111664	-50.551777	88.363190	243.034332	-296.656830	1406.056274	338.857758	20.803051	1413.952393	250.690170	-117.174171	1386.126587	226.204895	-182.967133	1671.096680	263.289673	-341.832458	1116.630005	421.676788	46.712002	1139.616577	149.190796	-267.562531	887.531128	318.189941	95.961342	883.321289	269.211975	-106.645668	1000.317139	-636.946655	135.444550	896.812012	-599.776855	-10.574754
220.732712	-173.789642	898.174500	300.202942	-21.961502	903.926636	316.124237	-214.313446	506.145020	315.484131	-16.703228	505.986298	426.309235	-217.601395	84.426140	384.244354	-50.489674	88.327919	243.500702	-295.965363	1406.655151	339.100128	21.622114	1414.176270	251.096359	-116.508141	1386.392090	227.421463	-181.870743	1671.411255	263.436188	-340.954742	1117.133057	422.231781	47.485569	1139.879639	148.571060	-267.793701	888.265259	319.225067	96.500885	883.314270	269.188141	-106.200912	1000.321106	-637.466248	135.619614	896.823303	-599.802124	-10.360710
220.806976	-173.392502	898.212891	300.090332	-21.477905	903.900879	316.021118	-213.897247	506.131531	315.987579	-16.455061	505.962494	426.322327	-217.577621	84.469238	384.313934	-50.464085	88.247757	243.906433	-295.271057	1407.254883	339.296021	22.420141	1414.397095	251.518021	-115.809044	1386.708740	228.671951	-180.836792	1671.776611	263.691376	-340.261780	1117.669434	422.673218	48.099640	1140.067139	148.676620	-266.954865	888.979065	320.145599	97.042168	883.271179	269.139771	-105.688271	1000.336060	-637.937073	135.728271	896.837341	-599.903076	-10.102529
220.651291	-173.208603	898.394897	299.895050	-21.018785	903.917419	315.947601	-213.518677	506.187439	316.382385	-16.265141	505.953400	426.366608	-217.551285	84.538200	384.330994	-50.422390	88.163010	244.334442	-294.579407	1407.847290	339.495209	23.214231	1414.582520	251.890884	-115.115250	1387.023804	229.922501	-179.809204	1672.124634	263.989502	-339.616608	1118.258667	423.213837	48.893448	1140.287476	148.866226	-266.288055	889.605957	321.183289	97.645149	883.245178	268.994873	-105.257751	1000.441650	-638.412354	135.775208	896.840759	-599.990234	-9.845847
220.737045	-172.767105	898.437195	299.807617	-20.536829	903.888794	315.921173	-213.082962	506.189056	316.823547	-16.073275	505.932098	426.377441	-217.471069	84.591789	384.366730	-50.349300	88.098801	244.731735	-293.905548	1408.423950	339.740387	24.056974	1414.773682	252.301941	-114.455193	1387.299927	231.150024	-178.799088	1672.474365	264.356873	-338.823853	1118.849243	423.648315	49.560932	1140.452759	149.139542	-265.671692	890.204712	322.100098	98.255455	883.244873	268.975250	-104.728195	1000.455688	-638.963989	135.953918	896.848083	-600.051086	-9.621605
221.048340	-172.087738	898.361877	299.806091	-19.843887	903.913208	316.020172	-212.684433	506.185608	317.469910	-15.859724	505.970947	426.385040	-217.481583	84.643028	384.585114	-50.246269	88.086250	245.123398	-293.224426	1409.011719	339.972473	24.804226	1414.972046	252.726929	-113.780754	1387.605713	232.362213	-177.776672	1672.819214	264.796906	-338.098328	1119.455444	424.134430	50.331547	1140.617554	149.510223	-265.037384	890.769104	323.055878	98.879929	883.214233	269.024811	-104.034386	1000.440002	-639.474426	136.058258	896.854919	-600.128418	-9.363886
221.105865	-171.712067	898.416077	299.743408	-19.364388	903.903748	316.092712	-212.315750	506.230286	318.076691	-15.673949	506.008179	426.390045	-217.419525	84.614532	384.736664	-50.221111	88.050964	245.497986	-292.588074	1409.596924	340.232025	25.561790	1415.167969	253.098984	-113.140564	1387.929810	233.609802	-176.787552	1673.188354	265.361816	-337.460938	1120.063110	424.650055	51.060509	1140.809814	150.486328	-263.527893	891.288086	323.950806	99.499054	883.159973	268.973206	-103.528061	1000.472961	-639.954163	136.165375	896.886108	-600.193542	-9.136703
221.143677	-171.237946	898.487427	299.678497	-18.743361	903.965881	316.145966	-211.933273	506.217010	318.260834	-15.518615	506.084839	426.402832	-217.326019	84.660408	384.598694	-50.257454	87.921402	245.915527	-291.877197	1410.211548	340.520599	26.318838	1415.385376	253.484131	-112.487549	1388.222778	234.851288	-175.815292	1673.566406	265.827637	-336.493561	1120.702881	425.133423	51.798645	1140.970581	150.429077	-264.151276	891.832031	324.895966	100.154434	883.161377	268.927429	-102.944679	1000.545349	-640.448486	136.276642	896.918762	-600.246338	-8.895603
220.893463	-171.020737	898.741760	299.490448	-18.253418	904.009155	316.071075	-211.581390	506.231232	318.637360	-15.342244	506.157898	426.379883	-217.247955	84.664322	384.574646	-50.268044	87.830536	246.278122	-291.250671	1410.805298	340.809235	27.062098	1415.591675	253.852188	-111.811264	1388.548340	236.064880	-174.811691	1673.933838	266.378326	-335.612396	1121.348022	425.537476	52.521309	1141.128540	150.986511	-263.873383	892.290710	325.750885	100.858551	883.161133	268.748230	-102.463905	1000.700867	-640.985962	136.371277	896.931946	-600.295227	-8.688986
221.377457	-170.262146	898.575500	299.630188	-17.643223	903.979736	315.949982	-211.279877	506.133667	319.385529	-15.147154	506.157196	426.338867	-217.168777	84.671417	384.750854	-50.207874	87.745277	246.684158	-290.596161	1411.514282	341.036896	27.842041	1415.790527	254.231033	-111.148567	1388.899658	237.267014	-173.816040	1674.328857	267.097961	-335.066650	1122.105103	426.018677	53.290184	1141.330566	152.390305	-262.438293	892.748108	326.605499	101.566010	883.154724	268.879425	-101.764801	1000.619568	-641.544678	136.507202	896.945557	-600.369385	-8.466537
221.568054	-169.709122	898.595703	299.677124	-16.982790	903.998352	315.946350	-210.899994	506.142120	319.899750	-14.989276	506.146088	426.332367	-217.107254	84.689789	384.772827	-50.191051	87.630371	247.048904	-289.923004	1412.169067	341.256775	28.575617	1416.010254	254.591675	-110.479187	1389.195435	238.485703	-172.779373	1674.696777	267.618286	-334.014038	1122.771851	426.465576	54.055450	1141.521118	152.602798	-263.233948	893.151855	327.476166	102.347206	883.189636	268.899841	-101.093849	1000.652222	-642.028931	136.734177	897.010559	-600.446777	-8.169642
221.741043	-169.151337	898.630615	299.687805	-16.474533	903.977539	315.974884	-210.444458	506.140564	320.601563	-14.769430	506.197235	426.352997	-217.037796	84.682732	384.943268	-50.117516	87.565552	247.433777	-289.267090	1412.853027	341.550140	29.352169	1416.296143	254.983490	-109.811966	1389.550293	239.728928	-171.756256	1675.122070	268.246155	-333.258942	1123.511719	426.862366	54.701214	1141.757202	153.480408	-263.072540	893.583496	328.274628	103.044632	883.277771	268.909149	-100.476646	1000.672607	-642.581299	136.840805	897.048218	-600.536682	-7.929879
221.903290	-168.657166	898.688660	299.743439	-15.820556	904.005981	315.967499	-210.019928	506.108154	321.258606	-14.532482	506.239990	426.323242	-217.010986	84.705498	385.012421	-50.104515	87.461563	247.841476	-288.669922	1413.591919	341.807648	30.040428	1416.557251	255.344650	-109.188225	1389.914307	240.965317	-170.729492	1675.572144	268.910767	-332.546967	1124.287964	427.303772	55.455887	1141.987793	154.508942	-262.950714	893.958984	329.096527	103.888519	883.419250	268.932312	-99.826340	1000.728821	-643.146057	136.735611	896.994873	-600.600830	-7.803450
222.099655	-168.195496	898.777466	299.863373	-15.303367	904.017944	315.971558	-209.566284	506.083618	321.867462	-14.386657	506.272949	426.380707	-216.945175	84.738930	385.055420	-50.100811	87.319221	248.265060	-288.090881	1414.319824	342.082214	30.707666	1416.918701	255.728348	-108.568024	1390.278320	242.212738	-169.707291	1676.066650	269.585052	-331.834869	1125.100220	427.666290	56.028423	1142.242310	155.575745	-262.880310	894.349243	329.838989	104.722435	883.570190	268.944672	-99.206757	1000.800781	-643.688416	136.785156	897.017944	-600.675537	-7.581764
222.256729	-167.692688	898.826233	299.948792	-14.785391	904.025574	315.964996	-209.196762	506.040680	322.316498	-14.301307	506.312164	426.347931	-216.942123	84.735695	385.029358	-50.075916	87.235985	248.709671	-287.530548	1415.069702	342.328888	31.327181	1417.274902	256.098358	-107.986160	1390.680176	243.463104	-168.661942	1676.574707	270.221283	-331.172241	1125.859009	428.122498	56.690945	1142.621338	156.679413	-262.913055	894.732910	330.598755	105.617653	883.846558	268.965424	-98.614548	1000.843079	-644.226746	136.821838	897.048828	-600.720642	-7.375993
222.407898	-166.784027	898.875305	299.682495	-13.284657	904.426941	315.896729	-208.711533	505.945618	322.689301	-14.156399	506.433167	426.345764	-216.865479	84.762383	385.068359	-50.051735	87.168030	249.136505	-287.000977	1415.795044	342.621552	31.982422	1417.684814	256.407959	-107.421234	1391.084473	244.694626	-167.565918	1677.123657	270.920074	-330.416107	1126.642334	428.506104	57.224163	1142.986450	157.824066	-263.079987	895.083252	331.234650	106.535378	884.133484	268.814575	-97.541138	1001.065857	-644.705200	136.927444	897.078613	-600.761047	-7.152278
222.616913	-166.201111	898.894470	299.686615	-12.643158	904.458374	315.859039	-208.257721	505.942108	323.098511	-13.972990	506.430542	426.338379	-216.728516	84.785408	385.045990	-50.038422	87.076721	249.610916	-286.515747	1416.542603	342.781036	32.569889	1418.095947	256.731537	-106.892654	1391.467041	245.968140	-166.478790	1677.728394	271.780182	-330.002808	1127.587036	428.929230	57.786213	1143.396118	159.619049	-262.110626	895.441528	331.917480	107.482124	884.511475	268.807465	-96.867088	1001.104614	-645.231995	136.963562	897.087341	-600.814209	-6.968401
222.704376	-165.621307	898.870789	299.637177	-11.947935	904.447998	315.899200	-207.847656	505.949097	323.470764	-13.755666	506.479431	426.284149	-216.631516	84.790680	385.041931	-50.010715	86.986755	250.051559	-286.075714	1417.323975	342.936157	33.070419	1418.561035	257.038116	-106.378868	1391.839478	247.247742	-165.347565	1678.350220	272.381653	-329.163849	1128.322876	429.324432	58.250008	1143.840576	160.260208	-263.409790	895.777649	332.570129	108.460648	884.910095	268.785828	-96.205597	1001.092468	-645.762756	136.983475	897.078979	-600.882385	-6.760303
222.838623	-165.228729	898.929871	299.722931	-11.439943	904.438416	316.030487	-207.491760	505.977722	323.881622	-13.594639	506.484528	426.310944	-216.533020	84.830925	385.014465	-50.011539	86.867874	250.496964	-285.648041	1418.122681	343.109161	33.619892	1419.090454	257.364990	-105.902931	1392.239258	248.547363	-164.161346	1679.020996	273.147400	-328.491058	1129.155151	429.729614	58.812237	1144.331177	161.520859	-263.727905	896.157471	332.959564	109.450768	885.574707	268.808563	-95.659836	1001.130981	-646.266479	137.145386	897.133301	-600.943604	-6.505369
223.018539	-164.758743	899.002625	299.791168	-10.903805	904.451477	316.244019	-207.161087	506.059967	324.279175	-13.497227	506.521057	426.347260	-216.531036	84.886086	385.005768	-49.975086	86.799438	250.904938	-285.247101	1418.834717	343.279327	34.072712	1419.584595	257.615204	-105.464157	1392.637451	249.854599	-162.934235	1679.715088	273.895325	-328.019989	1130.069824	430.137695	59.327705	1144.858276	162.903625	-263.938019	896.544128	333.584259	110.497696	886.147583	268.833893	-95.060814	1001.188293	-646.767212	137.204102	897.169312	-600.987671	-6.246874
223.187790	-164.302200	899.073303	299.863708	-10.368803	904.505676	316.477478	-206.850266	506.139343	324.662231	-13.364039	506.615631	426.339722	-216.516113	84.889244	384.961426	-49.998940	86.738312	251.388641	-284.856750	1419.671631	343.435211	34.548695	1420.184326	257.886658	-105.053795	1393.078125	251.192337	-161.679962	1680.424805	274.629120	-327.610443	1130.932495	430.548096	59.771439	1145.461670	164.294922	-264.222443	896.917175	334.367981	111.443390	886.519775	268.851135	-94.494835	1001.263550	-647.228333	137.217285	897.195374	-601.003662	-6.025990
223.364044	-163.887787	899.134094	299.991486	-9.964332	904.539185	316.650177	-206.636093	506.203552	325.076538	-13.217170	506.619873	426.358124	-216.476868	84.932190	384.958344	-50.010250	86.654144	251.818741	-284.466980	1420.458130	343.561127	34.951290	1420.750854	258.127533	-104.650322	1393.497559	252.557388	-160.401794	1681.142822	275.302032	-327.245850	1131.798340	431.016998	60.425335	1146.120972	165.725342	-264.561920	897.304871	334.923096	112.496902	887.218567	268.893707	-94.011887	1001.323914	-647.664124	137.389786	897.258667	-601.047974	-5.795293
223.615479	-163.369629	899.177612	300.100098	-9.407266	904.593018	316.799377	-206.377762	506.263977	325.531708	-12.996330	506.696503	426.322998	-216.459534	84.902199	385.104980	-49.910011	86.659042	252.295456	-284.093201	1421.169067	343.703125	35.347603	1421.312012	258.365082	-104.245491	1393.871216	253.904968	-159.106400	1681.819580	276.098999	-327.283020	1132.716919	431.380310	60.854385	1146.752808	167.710068	-263.830688	897.686829	335.478821	113.513184	887.859741	268.967529	-93.420105	1001.384094	-648.208374	137.338501	897.276245	-601.100037	-5.641845
223.846481	-162.899826	899.225952	300.218414	-8.866495	904.660217	317.031647	-206.156891	506.321228	326.008240	-12.781027	506.698364	426.358734	-216.481537	84.919724	385.261139	-49.793907	86.665184	252.718384	-283.728821	1421.835571	343.837830	35.732010	1421.884277	258.571075	-103.883400	1394.237305	255.280792	-157.799774	1682.465210	276.739075	-326.990112	1133.562744	431.849182	61.545189	1147.406860	168.797134	-264.865662	898.039551	336.001648	114.587212	888.561768	269.038818	-92.867691	1001.452515	-648.701477	137.463989	897.310974	-601.127258	-5.389914
224.019257	-162.521698	899.276367	300.329987	-8.389815	904.685791	317.162140	-205.868408	506.322052	326.332611	-12.538047	506.713684	426.361389	-216.463409	84.913185	385.216736	-49.827801	86.565521	253.116531	-283.364990	1422.519531	344.008240	36.092598	1422.424194	258.747559	-103.496323	1394.559814	256.653839	-156.498886	1683.082031	277.347839	-326.701691	1134.290527	432.220673	62.144238	1147.996582	169.796280	-265.987885	898.374573	336.284302	115.710167	889.394348	269.096252	-92.375412	1001.500977	-649.132202	137.447449	897.299194	-601.125000	-5.193976
224.239243	-162.090790	899.342896	300.458344	-7.831264	904.759888	317.360809	-205.594986	506.306824	326.616333	-12.289783	506.741516	426.373352	-216.404465	84.891701	385.236145	-49.789299	86.494255	253.390991	-282.958710	1423.043579	344.156647	36.442211	1422.924072	258.888550	-103.127861	1394.854614	257.995300	-155.221527	1683.650146	278.179138	-326.801422	1135.136353	432.691833	62.806938	1148.619629	171.689056	-265.406830	898.762573	336.941315	116.791245	889.860046	269.185028	-91.833870	1001.580444	-649.572815	137.426239	897.303406	-601.148071	-5.010412
224.541138	-161.660126	899.412537	300.670929	-7.376465	904.865295	317.489899	-205.324860	506.292816	326.982147	-12.016953	506.795074	426.405701	-216.387817	84.875832	385.301483	-49.722073	86.480202	253.706299	-282.515076	1423.701782	344.331665	36.794888	1423.443237	259.029388	-102.718033	1395.146973	259.317505	-153.972305	1684.171509	278.827423	-326.422058	1135.824463	432.974182	63.414200	1149.119629	172.357925	-267.044250	899.136108	337.145538	117.955399	890.687805	269.288757	-91.333916	1001.682373	-650.080627	137.519928	897.354065	-601.151672	-4.822314
224.794174	-161.238998	899.473572	300.785736	-6.915153	904.935364	317.634064	-205.052795	506.293549	327.249878	-11.748415	506.819550	426.424011	-216.433685	84.879547	385.382751	-49.675827	86.498291	253.941864	-282.064850	1424.278320	344.472687	37.202873	1423.886108	259.156952	-102.296005	1395.399292	260.615723	-152.800262	1684.669312	279.637024	-326.282471	1136.577637	433.503723	64.263084	1149.676392	173.529312	-267.771057	899.476685	337.714020	119.014114	891.084412	269.426910	-90.868408	1001.752625	-650.541748	137.559799	897.420166	-601.131348	-4.631792
225.018417	-160.825562	899.505127	300.888123	-6.423881	904.984863	317.693787	-204.730072	506.293518	327.493286	-11.495811	506.843353	426.442993	-216.340729	84.858437	385.381775	-49.667404	86.434677	254.193832	-281.583435	1424.800903	344.565308	37.620930	1424.231567	259.286163	-101.843636	1395.629517	261.876953	-151.668640	1685.117188	280.580170	-326.410248	1137.280151	433.823853	64.991402	1150.118530	175.347061	-267.226837	899.838074	337.808929	120.188423	891.855225	269.544067	-90.396461	1001.797485	-650.931091	137.529327	897.479797	-601.076843	-4.458030
225.272491	-160.401489	899.507751	301.002533	-5.940862	905.006409	317.819183	-204.504883	506.281616	327.767792	-11.204109	506.843964	426.499146	-216.376526	84.852623	385.513885	-49.622284	86.444214	254.419647	-281.078033	1425.258911	344.669434	38.063828	1424.535522	259.403442	-101.355858	1395.795776	263.078308	-150.531067	1685.527466	281.475433	-326.300537	1137.928955	434.171356	65.747856	1150.485352	176.472122	-267.925995	900.185120	338.310547	121.321686	892.170349	269.695923	-89.930733	1001.812561	-651.359497	137.388321	897.470764	-601.017944	-4.377053
225.479187	-159.985397	899.512207	301.103455	-5.481130	904.999756	317.818329	-204.226624	506.238678	327.996643	-10.912244	506.845886	426.499176	-216.344910	84.808960	385.512421	-49.581284	86.402618	254.673370	-280.595154	1425.740356	344.804199	38.558578	1424.832397	259.500366	-100.852631	1395.936401	264.242523	-149.523407	1685.829102	282.302490	-326.070374	1138.445801	434.554321	66.682961	1150.774658	177.304825	-269.175934	900.490784	338.564453	122.448647	892.561035	269.839813	-89.474503	1001.813354	-651.759644	137.472992	897.513489	-600.968079	-4.188501
225.764618	-159.564575	899.462402	301.237152	-4.975265	904.968933	317.822357	-203.895447	506.158966	328.201141	-10.631584	506.864777	426.584656	-216.365250	84.815468	385.584625	-49.506748	86.363564	254.961502	-280.103577	1426.119751	344.916046	39.020073	1425.042603	259.598206	-100.354210	1396.054810	265.401947	-148.528305	1686.156738	283.145355	-325.963745	1139.027466	434.930695	67.559532	1151.038818	178.215317	-270.346893	900.774719	338.798248	123.637032	892.946655	270.029205	-89.003441	1001.774902	-652.151855	137.521973	897.537476	-600.888367	-4.052226
225.968796	-159.166931	899.457275	301.351288	-4.443327	904.975769	317.801514	-203.538895	506.098785	328.382141	-10.389447	506.864899	426.605072	-216.360840	84.798164	385.654114	-49.418362	86.328003	255.179932	-279.606750	1426.443970	345.027435	39.502655	1425.205933	259.732391	-99.838982	1396.148560	266.527069	-147.529007	1686.450317	284.104553	-326.223267	1139.599365	435.208984	68.433609	1151.244141	179.945084	-269.919098	900.960632	338.779602	124.803589	893.395691	270.196930	-88.540886	1001.775024	-652.712463	137.571838	897.529602	-601.280212	-3.754455
226.208282	-158.775909	899.466553	301.473938	-4.049082	904.966492	317.712677	-203.227402	506.041565	328.489441	-10.203518	506.854736	426.606140	-216.377914	84.798584	385.575165	-49.455925	86.294456	255.497238	-279.085907	1426.775024	345.184052	39.994843	1425.371704	259.882629	-99.344566	1396.238281	267.636963	-146.554642	1686.726807	284.875336	-326.120728	1140.083984	435.539032	69.372437	1151.436890	180.603287	-271.626526	901.184692	338.961365	125.915573	893.697021	270.392029	-88.138062	1001.774841	-652.951111	137.348679	897.551575	-600.880493	-3.842476
226.390045	-158.479736	899.486389	301.622711	-3.848408	904.902771	317.670837	-202.884827	505.993286	328.622559	-10.003226	506.830719	426.676544	-216.362549	84.850349	385.592926	-49.394073	86.314949	255.778259	-278.569458	1427.087280	345.361572	40.521812	1425.498657	260.074860	-98.836037	1396.346436	268.705078	-145.609207	1686.994873	285.684235	-326.163147	1140.580078	435.855988	70.290672	1151.578857	181.731842	-272.472198	901.399902	339.276428	126.972252	893.789612	270.571411	-87.845535	1001.754944	-653.453796	137.374847	897.562561	-601.247986	-3.562126
226.583206	-158.358154	899.493958	301.891724	-3.819725	904.697449	317.631805	-202.594666	506.013336	328.771454	-9.825825	506.750763	426.697693	-216.429138	84.892090	385.548615	-49.444050	86.279099	256.091156	-278.029694	1427.422485	345.563812	41.019333	1425.601440	260.270569	-98.338356	1396.440552	269.722595	-144.691895	1687.244873	286.509460	-326.418457	1141.072876	436.078827	71.213570	1151.635864	182.916977	-273.085175	901.568298	339.178070	128.133957	894.136414	270.817322	-87.647949	1001.663208	-653.817078	137.317459	897.629456	-601.211731	-3.500097
226.813599	-158.251114	899.509399	302.230194	-3.932064	904.432983	317.684082	-202.357727	506.064911	328.912567	-9.630286	506.665680	426.735992	-216.433304	84.929779	385.554443	-49.421207	86.273499	256.421936	-277.520264	1427.759155	345.731445	41.525578	1425.666138	260.441376	-97.856232	1396.521606	270.713531	-143.805908	1687.461426	287.285278	-326.568420	1141.515625	436.343384	72.198540	1151.690308	184.120178	-273.899139	901.699158	339.302399	129.215179	894.286438	271.121338	-87.493774	1001.547607	-654.172729	137.242340	897.687683	-601.135925	-3.460078
227.016922	-157.905869	899.545166	302.367157	-3.583795	904.380859	317.674713	-202.030991	506.093323	328.986206	-9.445139	506.637024	426.779785	-216.454681	84.968948	385.578247	-49.334774	86.254539	256.730103	-277.002869	1427.949219	345.927917	42.034267	1425.697388	260.652435	-97.338432	1396.619141	271.654541	-142.973282	1687.642578	288.067291	-326.716583	1141.935303	436.593414	73.212265	1151.748779	185.230560	-274.652252	901.848511	339.522491	130.215561	894.231079	271.336975	-87.109550	1001.538818	-654.540771	137.142685	897.723267	-601.162842	-3.382201
227.202988	-157.539505	899.580750	302.501862	-3.256311	904.335632	317.690704	-201.792740	506.092194	329.055603	-9.222202	506.609314	426.781128	-216.453735	84.989227	385.598053	-49.277554	86.252838	257.093994	-276.501831	1428.224976	346.131439	42.569477	1425.676758	260.879730	-96.812996	1396.686646	272.586212	-142.124680	1687.811279	288.832306	-326.888885	1142.313354	436.792633	74.197624	1151.697266	186.373245	-275.508179	901.969482	339.579346	131.311203	894.296814	271.542358	-86.731750	1001.532959	-654.871460	137.023987	897.741455	-601.124573	-3.368161
227.363754	-157.169601	899.626648	302.631592	-2.834515	904.344238	317.722778	-201.627609	506.128937	329.119507	-8.980896	506.588562	426.826538	-216.508911	85.006630	385.656006	-49.226719	86.247894	257.494049	-275.994629	1428.428223	346.322144	43.099422	1425.648804	261.072815	-96.306541	1396.744873	273.445435	-141.304016	1687.922974	289.593292	-327.093811	1142.728149	436.929535	75.125664	1151.639038	187.405838	-276.338867	902.055725	339.609467	132.343903	894.322876	271.743896	-86.335747	1001.556396	-655.126038	136.925232	897.773071	-601.043945	-3.312579
227.531342	-156.828781	899.692871	302.794159	-2.478266	904.368530	317.762360	-201.481201	506.175659	329.170654	-8.806741	506.568726	426.869598	-216.559082	85.052567	385.693237	-49.201527	86.259056	257.914001	-275.487762	1428.584473	346.492950	43.651562	1425.638062	261.249542	-95.826218	1396.811157	274.309235	-140.472351	1688.054443	290.337219	-327.231293	1143.047729	437.041046	76.101791	1151.558594	188.430054	-277.155518	902.175964	339.356995	133.256821	894.511719	271.967926	-85.987907	1001.597595	-655.340698	136.764862	897.807983	-600.939880	-3.306923
227.704926	-156.455078	899.762146	302.967163	-2.145363	904.394531	317.593903	-201.177902	506.152069	329.148895	-8.617253	506.526886	426.882568	-216.509308	85.064621	385.668884	-49.180191	86.225212	258.359192	-274.988586	1428.754883	346.646301	44.214851	1425.619751	261.471008	-95.356895	1396.882935	275.115509	-139.647766	1688.172119	291.203827	-327.615173	1143.420410	437.210083	77.093513	1151.500610	190.051071	-276.760162	902.280579	339.534454	134.203979	894.356873	272.204254	-85.638924	1001.640625	-655.533691	136.630096	897.856445	-600.842102	-3.292357
227.940445	-156.069336	899.802429	303.205994	-1.781614	904.371399	317.436493	-200.828033	506.114685	329.167664	-8.352794	506.505249	426.890991	-216.500839	85.089355	385.682373	-49.200623	86.219261	258.829773	-274.497742	1428.897339	346.808838	44.768978	1425.593262	261.698822	-94.873878	1396.950562	275.934937	-138.796585	1688.270874	291.917358	-327.602142	1143.740845	437.263458	77.954468	1151.445679	190.651031	-278.188751	902.367310	339.514130	135.140961	894.331177	272.501862	-85.253700	1001.645691	-655.734009	136.468964	897.908752	-600.756226	-3.298726
228.172577	-155.686630	899.821594	303.461548	-1.496235	904.301331	317.447296	-200.616150	506.112640	329.138489	-8.096013	506.431610	426.918091	-216.547226	85.140091	385.720398	-49.103329	86.212898	259.243866	-274.033020	1429.000977	346.942474	45.312969	1425.574707	261.948334	-94.372375	1396.989624	276.683167	-137.947296	1688.368774	292.582214	-327.484650	1143.960205	437.339752	78.930450	1151.364014	191.182632	-279.572845	902.420715	339.502838	135.980377	894.284729	272.790741	-84.889038	1001.619019	-655.883545	136.318588	897.934204	-600.600891	-3.327084
228.328674	-155.318680	899.855469	303.659546	-1.069084	904.280334	317.377930	-200.437515	506.097687	329.136627	-7.849376	506.392365	426.952942	-216.558289	85.175133	385.786682	-49.091103	86.208244	259.677399	-273.558685	1429.140747	347.074738	45.844185	1425.549194	262.200165	-93.913094	1397.019287	277.429565	-137.066742	1688.451294	293.314117	-327.559082	1144.213013	437.427307	79.843674	1151.311768	191.988495	-280.444794	902.482788	339.400299	136.761734	894.247559	273.033356	-84.487465	1001.621094	-656.051697	136.134842	897.962097	-600.466187	-3.397697
228.449478	-154.979782	899.838257	303.872284	-0.726673	904.198242	317.309357	-200.229736	506.056763	329.071259	-7.520822	506.317047	426.997253	-216.673019	85.224319	385.784180	-49.048290	86.158203	260.093262	-273.080170	1429.265747	347.262451	46.352112	1425.528809	262.446289	-93.466591	1397.065918	278.134979	-136.206406	1688.518677	293.988159	-327.627319	1144.410522	437.392883	80.643211	1151.209961	192.820343	-281.172333	902.516479	339.341095	137.554642	894.247009	273.262970	-84.139618	1001.567444	-656.151855	135.946884	897.962952	-600.263184	-3.530676
228.567871	-154.504700	899.805969	304.019226	-0.349091	904.101135	317.280029	-200.213547	506.046082	328.997223	-7.228622	506.285736	427.008057	-216.725998	85.221764	385.766693	-49.036057	86.188210	260.519073	-272.634064	1429.340088	347.438354	46.906120	1425.578125	262.707855	-92.991043	1397.074707	278.809967	-135.347321	1688.575317	294.778900	-327.875702	1144.738647	437.453308	81.513748	1151.187500	194.018204	-281.094299	902.577148	339.264587	138.333115	894.254639	273.539948	-83.746986	1001.490234	-656.213562	135.748703	897.987976	-600.020203	-3.679440
228.617859	-154.168930	899.809998	304.161316	0.095052	904.100342	317.188354	-200.041870	506.011047	328.938049	-6.976242	506.251282	426.999969	-216.739792	85.219513	385.834503	-48.989922	86.220963	261.012268	-272.164551	1429.438232	347.599457	47.402161	1425.627808	263.001343	-92.546539	1397.115723	279.453857	-134.483505	1688.621582	295.465454	-327.813843	1144.942139	437.427917	82.190788	1151.123169	194.789932	-281.799683	902.576172	339.176605	139.103378	894.234192	273.720551	-83.394966	1001.483215	-656.222229	135.530548	898.007019	-599.745911	-3.849411
228.746353	-153.675476	899.836060	304.223907	0.752801	904.189087	317.143738	-199.812988	505.971283	328.837006	-6.740053	506.205933	427.018036	-216.701721	85.218170	385.869019	-48.968712	86.212021	261.568085	-271.674652	1429.576904	347.761719	47.967735	1425.677979	263.280060	-92.096550	1397.161499	280.058594	-133.605927	1688.690430	296.076874	-327.940979	1145.080933	437.476196	82.856445	1151.120117	195.600586	-282.504608	902.638733	339.047180	139.773041	894.268616	273.903534	-82.892288	1001.529480	-656.187805	135.313416	898.016418	-599.434021	-4.019222
229.002014	-153.344025	899.879028	304.509521	0.799315	904.034180	317.153534	-199.736069	505.954498	328.780762	-6.456817	506.088135	427.081238	-216.708618	85.262535	385.830078	-48.971725	86.211983	262.128693	-271.204620	1429.765991	347.876953	48.539951	1425.757690	263.524384	-91.613358	1397.249512	280.647369	-132.764435	1688.763794	296.728790	-327.947174	1145.332397	437.414490	83.313469	1151.056030	196.250381	-283.166504	902.756958	338.892517	140.474335	894.323364	274.259216	-82.630516	1001.471741	-656.171631	135.068314	898.059692	-599.147827	-4.200765
229.048874	-153.087128	899.919006	304.686798	1.134781	903.980042	317.186066	-199.518341	505.981293	328.674774	-6.153017	506.017090	427.062683	-216.652100	85.266464	385.833191	-48.955231	86.214478	262.684692	-270.749603	1429.921387	348.055145	49.135212	1425.814453	263.824188	-91.147560	1397.326782	281.187195	-131.892578	1688.854126	297.361725	-327.886841	1145.595825	437.452850	83.768646	1151.032593	196.953888	-283.917084	902.913574	338.758026	141.103912	894.407959	274.428741	-82.304817	1001.462280	-656.121704	134.767014	898.075623	-598.866516	-4.412486
229.204605	-152.787949	899.991882	304.843933	1.358973	903.915588	317.217407	-199.290955	506.004700	328.593109	-5.835089	505.925934	427.047882	-216.630280	85.306137	385.865021	-48.896290	86.238159	263.231689	-270.294312	1430.151855	348.170410	49.705700	1425.864624	264.119781	-90.660233	1397.412720	281.664368	-131.052719	1688.957886	297.970490	-327.829163	1145.867188	437.465210	84.070511	1151.018188	197.569092	-284.565460	903.013489	338.608643	141.749954	894.493103	274.647400	-81.988121	1001.465149	-655.998901	134.407196	898.105347	-598.562195	-4.618693
229.522720	-152.296997	900.044434	305.034729	1.778264	903.912109	317.375366	-199.070572	506.014221	328.506866	-5.569700	505.892395	427.078674	-216.630539	85.322647	385.930908	-48.802952	86.269012	263.771454	-269.863739	1430.440918	348.309509	50.271873	1425.952759	264.425018	-90.181686	1397.518799	282.132874	-130.191879	1689.094971	298.637970	-327.928223	1146.087036	437.484985	84.199867	1150.975830	198.281326	-285.382965	903.107605	338.225922	142.373276	894.798035	274.937225	-81.510750	1001.488403	-655.848999	134.066086	898.130859	-598.248047	-4.850067
229.633865	-152.083237	900.196716	305.193939	2.122178	903.973633	317.434814	-198.775406	506.049255	328.454041	-5.367085	505.858002	427.081543	-216.546600	85.324509	385.937103	-48.786423	86.281189	264.245575	-269.418365	1430.695923	348.389801	50.922863	1426.082275	264.741241	-89.737709	1397.628296	282.559723	-129.390457	1689.249512	299.194702	-327.781067	1146.417969	437.561218	84.231903	1150.988770	198.703964	-285.863098	903.410950	338.262085	142.891190	894.844177	275.079285	-81.173889	1001.598450	-655.634094	133.740738	898.194641	-597.866394	-5.134525
229.994278	-151.670074	900.225586	305.380432	2.413602	903.952087	317.576111	-198.513763	506.045074	328.420715	-5.208978	505.830750	427.090027	-216.554871	85.272942	385.936035	-48.776497	86.253197	264.724640	-268.914429	1431.023560	348.466797	51.577168	1426.215820	265.080505	-89.297630	1397.746460	282.916870	-128.698425	1689.350220	299.758301	-327.632538	1146.763062	437.662689	84.174995	1151.061279	199.361694	-286.230499	903.709167	338.127930	143.322113	895.068604	275.370728	-80.794090	1001.602356	-655.372131	133.378647	898.235962	-597.470154	-5.460224
230.236160	-151.382477	900.305481	305.559540	2.710440	903.956238	317.895660	-198.426575	506.149078	328.448639	-4.993714	505.817139	427.211914	-216.595627	85.254173	386.118195	-48.658939	86.315392	265.086853	-268.372742	1430.862427	348.472351	52.195107	1426.368652	265.404480	-88.832230	1397.825806	283.305115	-127.888565	1689.476440	300.289795	-327.408752	1147.222656	437.792236	84.038910	1151.113892	199.877457	-286.917664	904.021912	337.798279	143.719803	895.548035	275.610870	-80.463936	1001.644470	-655.035950	133.079193	898.283508	-597.090149	-5.711034
230.542114	-151.066757	900.360596	305.782532	3.053150	903.981567	318.111176	-198.316040	506.229767	328.440216	-4.827945	505.772034	427.261108	-216.632721	85.255898	386.153564	-48.623852	86.325424	265.551086	-267.854126	1431.279419	348.488434	52.778584	1426.559570	265.725403	-88.400993	1397.981689	283.697083	-126.968063	1689.643555	300.843262	-327.217255	1147.710083	438.101471	83.891556	1151.276978	200.495682	-287.232880	904.387512	337.899719	144.083054	895.806641	275.897400	-80.121002	1001.683838	-654.734741	132.795700	898.327271	-596.750122	-6.063109
230.802414	-150.781174	900.437439	305.955750	3.478240	903.998047	318.270081	-198.017212	506.256897	328.466949	-4.607326	505.737274	427.319092	-216.625076	85.251404	386.195099	-48.572258	86.339622	266.121735	-267.304596	1431.807373	348.506378	53.417500	1426.822510	266.054596	-87.937386	1398.102905	284.048584	-126.181351	1689.790771	301.399048	-326.976135	1148.264282	438.338348	83.592079	1151.495605	201.122437	-288.060028	904.736816	337.829041	144.440948	896.265808	276.132904	-79.725998	1001.731445	-654.419373	132.444412	898.356262	-596.463196	-6.403075
231.118454	-150.464401	900.476685	306.183075	3.792361	903.985474	318.313934	-197.800980	506.282898	328.454773	-4.364905	505.683289	427.321747	-216.526672	85.241905	386.256561	-48.566654	86.349991	266.631287	-266.868073	1432.360352	348.454773	53.935722	1427.084229	266.317657	-87.497238	1398.253296	284.340942	-125.475685	1689.900024	301.961639	-326.702301	1148.869873	438.620880	83.127930	1151.750610	201.654602	-288.190918	905.325745	337.782074	144.738327	896.838440	276.410461	-79.375694	1001.746460	-654.055420	132.107864	898.379089	-596.138428	-6.766371
231.422745	-150.209473	900.563049	306.372467	4.065992	903.954773	318.368225	-197.397873	506.234558	328.332733	-4.109630	505.611237	427.300903	-216.495514	85.200485	386.090240	-48.618191	86.264999	267.159332	-266.362061	1432.887085	348.445679	54.470818	1427.372681	266.582550	-87.034775	1398.408813	284.670959	-124.543152	1690.110596	302.522583	-326.440735	1149.513062	438.924377	82.667221	1152.044312	202.318909	-288.782898	905.746521	337.859436	144.907715	897.402832	276.683929	-79.042343	1001.776367	-653.684692	131.650391	898.383362	-595.866821	-7.160462
231.420975	-150.196823	900.865112	306.382080	4.247040	903.963562	318.376678	-197.083298	506.265991	328.235504	-3.871443	505.563263	427.338867	-216.455841	85.229652	386.099182	-48.584721	86.300850	267.744293	-265.819244	1433.420776	348.471771	55.045631	1427.704346	266.843109	-86.601288	1398.562744	284.972839	-123.680252	1690.299683	303.117950	-326.100769	1150.137695	439.210205	82.159698	1152.391724	202.804993	-289.113281	906.310547	337.736633	145.085922	898.193604	276.832428	-78.820671	1001.927795	-653.275696	131.181717	898.357300	-595.548218	-7.713984
231.762466	-149.892487	900.921265	306.544769	4.662338	903.987854	318.352203	-196.700790	506.177734	328.183228	-3.653600	505.571472	427.302338	-216.373077	85.231956	386.108917	-48.574448	86.320869	268.280426	-265.361359	1433.860474	348.486969	55.513336	1428.005127	267.045074	-86.222099	1398.704346	285.225830	-123.175621	1690.373779	303.719971	-325.766937	1150.697144	439.673370	81.805412	1152.765625	203.252945	-289.194489	906.896606	337.875916	145.147903	898.846741	277.123657	-78.445869	1001.965759	-652.829773	130.717575	898.336060	-595.223999	-8.253180
232.787155	-149.342453	900.658447	307.016357	5.200931	903.966187	318.380798	-196.462296	506.054504	328.398499	-3.400881	505.568268	427.318756	-216.366135	85.222054	386.308960	-48.440617	86.410324	268.702698	-264.849457	1434.360229	348.461395	56.024849	1428.291138	267.187683	-85.775841	1398.846191	285.486206	-122.310555	1690.527100	304.330139	-325.454742	1151.271484	440.135437	81.420853	1153.208496	203.757401	-289.637085	907.440552	338.078125	145.227020	899.437073	277.765259	-77.977684	1001.827515	-652.398010	130.265137	898.290833	-594.957947	-8.802670
232.652512	-149.305908	901.016785	306.817963	5.745985	904.152710	318.295166	-196.145432	506.020081	328.288544	-3.218507	505.582001	427.317352	-216.330460	85.204460	386.183533	-48.455853	86.392960	269.172424	-264.384430	1434.791016	348.554962	56.512753	1428.573242	267.401428	-85.373650	1398.973999	285.710693	-121.442833	1690.679077	304.889679	-325.107483	1151.749512	440.729767	81.280479	1153.605713	204.067764	-289.689270	907.972046	338.502716	145.257660	899.812073	277.792542	-77.646385	1002.086853	-651.975952	129.725357	898.178284	-594.695679	-9.331704
233.004089	-149.283020	901.065430	307.100250	5.665406	903.981628	318.251617	-195.824768	505.990601	328.425598	-2.962499	505.488922	427.330750	-216.319077	85.212585	386.270447	-48.383488	86.407539	269.616486	-263.857208	1435.099854	348.600708	57.078514	1428.815186	267.587280	-84.883850	1399.122925	285.959717	-120.436493	1690.869995	305.496155	-324.831635	1152.212036	441.088715	81.004547	1153.930054	204.339050	-289.705994	908.515320	338.574280	145.321609	900.431702	278.144226	-77.551186	1002.030029	-651.531128	129.084244	898.027771	-594.447327	-9.930361
233.756622	-148.673599	900.796387	307.427521	6.095961	903.936157	318.179749	-195.439911	505.886993	328.628845	-2.692942	505.505188	427.322510	-216.247665	85.204933	386.290222	-48.399868	86.389519	269.980377	-263.416779	1435.492432	348.644623	57.587173	1428.997559	267.715973	-84.428734	1399.257813	286.167145	-119.668343	1690.938232	306.078491	-324.523682	1152.625488	441.646667	80.934875	1154.206299	204.613815	-289.708710	908.975098	338.830322	145.340973	900.847839	278.580841	-77.110229	1001.876526	-651.125793	128.585022	897.870911	-594.205994	-10.533687
233.745026	-148.742676	901.137085	307.383942	6.420061	904.010803	318.099915	-195.095749	505.915436	328.655487	-2.465795	505.490051	427.302216	-216.263916	85.196091	386.301178	-48.330963	86.406609	270.372620	-262.952423	1435.824463	348.701263	58.138939	1429.147827	267.868317	-83.961700	1399.400269	286.338684	-118.770866	1691.039795	306.675293	-324.266479	1152.993164	442.171112	80.963470	1154.435059	204.972961	-289.520050	909.426636	339.210999	145.379135	901.195557	278.718872	-76.874161	1002.077087	-650.684998	127.940460	897.629883	-593.950989	-11.206885
234.122391	-148.451462	901.147522	307.542816	6.791416	904.026672	318.030487	-194.760941	505.866333	328.760773	-2.257180	505.490448	427.328461	-216.273560	85.212395	386.306458	-48.335239	86.394920	270.734192	-262.445435	1436.110107	348.754425	58.694630	1429.296509	268.001953	-83.519913	1399.520752	286.485779	-117.616028	1691.197144	307.322205	-323.882843	1153.378784	442.715729	81.103951	1154.681152	205.274963	-289.361328	909.843506	339.646515	145.358841	901.461914	278.999390	-76.537811	1002.089478	-650.116211	127.224762	897.333801	-593.649231	-11.918395
234.468903	-148.236969	901.203857	307.679443	7.067848	904.033020	317.959198	-194.428482	505.780334	328.890442	-2.039010	505.505585	427.349121	-216.275650	85.217262	386.258179	-48.374477	86.334221	271.042053	-261.959747	1436.360474	348.776276	59.211399	1429.394531	268.113220	-83.072769	1399.617920	286.630493	-116.759521	1691.316528	307.819824	-323.693481	1153.607422	443.251556	81.287453	1154.885620	205.478897	-289.322205	910.214783	340.128479	145.385376	901.657593	279.270325	-76.260818	1002.120178	-649.651428	126.678276	897.036926	-593.456299	-12.719018
234.828644	-148.015732	901.223022	307.821350	7.358704	904.025879	317.998138	-194.071335	505.715393	329.011627	-1.835522	505.511658	427.375183	-216.311234	85.180290	386.328857	-48.344082	86.371834	271.365509	-261.476227	1436.550293	348.806641	59.734421	1429.456299	268.202209	-82.614075	1399.671875	286.799133	-115.877327	1691.408203	308.335907	-323.438995	1153.848267	443.760284	81.380638	1155.034424	205.740189	-289.128174	910.543823	340.840973	145.392426	901.585449	279.552002	-75.988373	1002.124573	-649.085022	126.107521	896.705933	-593.265564	-13.506467
235.574646	-147.426010	900.929749	308.197998	7.842316	904.002441	317.954437	-193.836197	505.576660	329.256256	-1.599857	505.493713	427.426636	-216.280930	85.163261	386.461487	-48.268330	86.373718	271.655273	-260.983612	1436.723877	348.829193	60.247036	1429.430786	268.309662	-82.154404	1399.713989	286.939941	-115.007996	1691.476318	308.883209	-323.174774	1154.106812	444.246155	81.663757	1155.137329	206.017624	-288.824371	910.856079	341.246216	145.465103	901.816895	279.970856	-75.542404	1001.972717	-648.425537	125.470917	896.291931	-593.069092	-14.036004
235.511673	-147.556885	901.216003	308.148895	8.079601	903.987488	317.902588	-193.462250	505.575226	329.255768	-1.381091	505.421021	427.462280	-216.308609	85.122292	386.409393	-48.219761	86.367249	271.960358	-260.510468	1436.864136	348.865875	60.778114	1429.360962	268.388428	-81.651787	1399.710083	287.041809	-114.121239	1691.520874	309.221558	-322.808594	1154.311157	444.872833	82.210556	1155.233398	206.273102	-288.485870	911.129272	342.046265	145.594254	901.620972	280.072632	-75.357292	1002.102966	-647.866699	125.005623	895.862305	-592.852356	-14.811451
235.902786	-147.244354	901.185852	308.337433	8.417518	903.934692	317.884155	-193.061066	505.508484	329.353210	-1.149389	505.368652	427.503052	-216.279861	85.045830	386.538849	-48.128292	86.415771	272.255463	-260.017212	1436.972900	348.922272	61.341148	1429.260864	268.446564	-81.140251	1399.694702	287.143097	-113.227158	1691.585815	309.794861	-322.271881	1154.503906	445.308289	82.587601	1155.218384	206.483444	-288.177155	911.356323	342.519653	145.818314	901.731201	280.360077	-75.004906	1002.063232	-647.246765	124.502861	895.484314	-592.740051	-15.489283
236.258636	-146.987640	901.185364	308.591095	8.717127	903.889587	317.819946	-192.660324	505.451477	329.290436	-0.924205	505.326691	427.535065	-216.286499	85.031738	386.447968	-48.134121	86.358223	272.545074	-259.491516	1436.987915	348.989105	61.875847	1429.121582	268.489655	-80.658569	1399.688721	287.021423	-112.760651	1691.637207	310.362976	-322.107635	1154.569824	445.669647	82.803230	1155.125244	206.693069	-287.797882	911.544312	343.371246	146.020676	901.376465	280.675842	-74.696373	1002.041199	-646.496094	124.104355	895.152649	-592.604919	-16.157871
237.038422	-146.309494	900.836121	309.048035	9.171811	903.828125	317.812958	-192.152603	505.294617	329.466980	-0.676140	505.325439	427.569855	-216.261078	85.022858	386.602875	-48.025974	86.438667	272.848389	-258.999207	1436.994141	349.058197	62.423504	1428.967041	268.530975	-80.143410	1399.651855	287.083588	-111.900497	1691.699951	310.701324	-321.889618	1154.608032	446.123688	83.389374	1155.088623	206.877579	-287.454193	911.703186	343.898499	146.263092	901.346130	281.143768	-74.235435	1001.842285	-645.699097	123.703491	894.928772	-592.521301	-16.755476
236.996719	-146.329681	901.138245	309.060150	9.408637	903.866699	317.701141	-191.707443	505.319275	329.389709	-0.487698	505.332458	427.588013	-216.216553	85.003784	386.486847	-48.086758	86.407135	273.208344	-258.495209	1436.906982	349.175385	62.961887	1428.741455	268.595337	-79.656364	1399.599487	287.129608	-111.033943	1691.747070	311.081024	-321.639648	1154.566528	446.440735	83.607567	1154.891724	207.095093	-286.880493	911.800842	344.618927	146.494247	901.028809	281.294922	-74.028847	1002.004517	-644.875854	123.188347	894.700684	-592.414429	-17.476757
237.716934	-145.633347	900.759216	309.451508	9.957300	903.801208	317.506348	-191.285400	505.155182	329.605347	-0.235115	505.388245	427.567810	-216.186737	85.037300	386.573090	-48.046223	86.396904	273.554321	-258.005249	1436.725952	349.357361	63.546707	1428.440308	268.642487	-79.134247	1399.518066	287.140198	-110.152168	1691.789673	311.571442	-321.031219	1154.498047	446.778320	84.023521	1154.693726	207.181824	-286.520569	911.782349	345.360504	146.759705	900.563782	281.716949	-73.533058	1001.786133	-643.875366	122.758423	894.565369	-592.316223	-18.188711
237.978577	-144.896957	900.734863	309.317383	11.160930	904.135925	317.252563	-190.791412	504.983826	329.654388	-0.044049	505.506317	427.510773	-216.057892	85.042297	386.487366	-48.044456	86.386284	273.962524	-257.531860	1436.495850	349.522430	64.105042	1428.031494	268.671265	-78.581238	1399.381592	287.099731	-109.289619	1691.823242	311.848206	-320.745850	1154.260986	447.079102	84.493225	1154.386230	207.270905	-286.027161	911.708557	346.083038	147.069550	899.999878	281.821198	-72.772484	1001.925781	-642.895935	122.261864	894.443604	-592.215210	-19.003399
237.822266	-144.865723	901.020264	309.246704	11.577839	904.170776	317.151459	-190.380142	504.973297	329.656372	0.093274	505.470886	427.522675	-216.064667	85.058121	386.468414	-48.014229	86.376823	274.430817	-257.036285	1436.178467	349.776581	64.640320	1427.561279	268.668304	-78.005783	1399.226929	287.006561	-108.436249	1691.838623	312.172546	-320.358032	1153.972412	447.321716	84.986389	1153.958618	207.342194	-285.550873	911.529602	346.807251	147.325592	899.365601	281.891846	-72.462868	1002.075623	-641.853943	121.769966	894.412415	-592.215210	-19.778957
238.143280	-144.562820	900.957886	309.534027	11.782556	904.036438	317.007507	-190.103745	504.897583	330.138489	0.360482	505.420654	427.532867	-216.048721	85.081924	386.666992	-47.946217	86.391335	274.980072	-256.538086	1435.721680	350.147186	65.201584	1427.015869	268.660492	-77.457802	1399.071167	286.874817	-107.577698	1691.854736	312.530548	-319.809845	1153.593872	447.559601	85.494240	1153.417603	207.366730	-285.030273	911.254028	347.777191	147.606018	898.325867	282.219330	-72.175774	1001.977295	-640.692200	121.130829	894.346558	-592.111938	-20.743177
238.434448	-144.105988	900.901367	309.766846	12.213752	904.014099	316.902618	-189.852097	504.857483	329.911255	0.498861	505.415253	427.571655	-216.043701	85.149269	386.501709	-47.947662	86.385361	275.620697	-256.081421	1435.143555	350.580963	65.685204	1426.390015	268.635010	-76.856010	1398.890503	286.706268	-106.717384	1691.898682	312.831818	-319.321686	1153.062378	447.805786	86.073372	1152.804688	207.396530	-284.494049	910.861755	348.374664	147.909088	897.616272	282.510803	-71.764694	1001.933411	-639.472351	120.569061	894.369080	-592.079590	-21.651571
238.693939	-143.741333	900.836548	309.989655	12.552314	903.944214	316.885376	-189.561172	504.840515	330.030029	0.694090	505.432434	427.579010	-216.021820	85.175156	386.540527	-47.948967	86.414757	276.337738	-255.595551	1434.465820	351.151703	66.166664	1425.637817	268.574036	-76.227745	1398.689697	286.502869	-105.891800	1691.960938	313.093475	-318.878387	1152.351807	448.014648	86.642387	1152.098999	207.359375	-283.944183	910.333069	349.323181	148.185547	896.347900	282.773712	-71.418747	1001.863892	-638.258911	119.875351	894.413696	-592.029175	-22.677605
238.963730	-143.365082	900.765930	310.260590	12.797265	903.848694	317.005798	-189.277237	504.858093	330.171051	0.896420	505.444824	427.640198	-216.007690	85.188797	386.555023	-47.922573	86.424988	277.098602	-255.089127	1433.554810	351.698975	66.583412	1424.667847	268.486420	-75.583916	1398.461182	286.223969	-105.027100	1691.985352	313.364380	-318.247589	1151.473877	448.138306	87.154907	1151.212769	207.243652	-283.347626	909.662537	349.878906	148.482452	895.376465	283.040558	-71.095619	1001.781860	-636.935242	119.225319	894.497742	-591.950195	-23.736393
239.574585	-142.656281	900.388977	310.764008	13.195442	903.716248	317.014221	-189.061142	504.785645	330.394165	1.113489	505.443695	427.653564	-215.990707	85.207870	386.611664	-47.900383	86.449272	277.941620	-254.672379	1432.477661	352.298859	67.147850	1423.682617	268.384796	-74.870262	1398.177368	285.899414	-104.197021	1692.020142	313.698425	-317.546448	1150.472900	448.317566	87.832787	1150.211182	207.012344	-282.709686	908.833740	350.761658	148.770325	893.821716	283.448944	-70.636200	1001.534119	-635.687012	118.431892	894.587402	-591.914185	-24.792271
239.509323	-142.323135	900.328918	311.023254	13.498709	903.615784	317.153107	-188.821442	504.825500	330.542023	1.350613	505.398773	427.659973	-216.015167	85.179749	386.589386	-47.912144	86.398186	278.778992	-254.221893	1431.320190	352.954132	67.776482	1422.648926	268.282593	-74.170387	1397.850098	285.513672	-103.351173	1691.970215	314.083496	-316.708252	1149.274902	448.424744	88.509384	1148.988770	206.767624	-282.029419	907.708435	351.451080	149.134094	892.260254	283.523285	-70.300217	1001.456787	-634.479980	117.701241	894.643005	-591.922119	-25.841345
239.748276	-141.916656	900.220947	311.305298	13.862215	903.480835	317.255127	-188.643433	504.821228	330.726288	1.583057	505.323944	427.673218	-216.034744	85.156830	386.676605	-47.830055	86.420113	279.573975	-253.789703	1429.918579	353.827148	68.395683	1421.466187	268.138580	-73.458435	1397.519043	285.087433	-102.495453	1691.880859	314.189148	-316.169861	1147.764282	448.494415	89.165031	1147.592529	206.547943	-281.208374	906.528137	351.840210	149.576630	890.816162	283.766998	-69.894287	1001.337952	-633.270508	116.968056	894.776123	-591.911743	-26.836361
240.310104	-141.361496	900.070496	311.685028	14.211137	903.345825	317.438507	-188.469345	504.792114	330.939056	1.789605	505.266479	427.690186	-216.060013	85.145721	386.710541	-47.793427	86.385071	280.386169	-253.401611	1428.413452	354.742432	68.937744	1420.108032	267.959930	-72.688042	1397.147949	284.638489	-101.671867	1691.773438	314.431976	-315.308777	1146.182739	448.643005	89.964867	1146.035889	206.115219	-280.683838	905.145325	352.557800	149.916183	888.793518	284.197388	-69.431778	1001.199219	-632.104614	116.227684	894.898987	-591.957825	-27.859245
240.209152	-141.002777	899.983215	311.965912	14.542451	903.231018	317.454895	-188.136505	504.801910	331.051971	1.919482	505.248169	427.667236	-216.000671	85.086807	386.690948	-47.814713	86.363350	281.263031	-253.125839	1427.355103	355.569702	69.517708	1418.678589	267.740295	-71.910667	1396.806030	284.129517	-100.815483	1691.602051	314.626221	-314.520325	1144.382935	448.763733	90.718399	1144.393188	205.761948	-279.894867	903.699768	352.837677	150.250259	887.129822	284.261261	-69.078346	1001.100769	-630.926025	115.498138	895.061096	-591.962646	-28.944872
240.432098	-140.546585	899.892578	312.283325	14.924340	903.131653	317.499939	-187.872498	504.786285	331.539764	2.151613	505.262817	427.689697	-215.943512	85.076813	386.871948	-47.797306	86.396072	282.086273	-252.727936	1425.719849	356.511108	70.105858	1417.229370	267.533630	-71.154106	1396.383423	283.621582	-99.983566	1691.428345	314.802887	-313.626740	1142.551147	448.875824	91.551315	1142.703735	205.347900	-279.115540	902.131592	353.479279	150.551895	885.006775	284.507507	-68.650459	1001.008240	-629.709778	114.695389	895.239868	-592.057190	-30.245934
240.659485	-139.975616	899.786804	312.557953	15.369953	903.035828	317.583282	-187.492172	504.745697	331.623138	2.346729	505.253845	427.676636	-215.859177	85.056091	386.801117	-47.841030	86.365265	282.873871	-252.347641	1424.119995	357.309753	70.791565	1415.738770	267.346832	-70.384819	1395.938599	283.080872	-99.137001	1691.247925	315.020569	-312.615387	1140.672363	448.775696	92.186508	1140.907715	205.003220	-278.125732	900.546448	353.740570	150.948624	883.201294	284.724457	-68.140045	1000.910400	-628.599426	113.948517	895.393860	-592.243652	-31.253311
240.832108	-139.528336	899.699402	312.813293	15.690300	902.888367	317.544067	-187.274750	504.717682	331.652466	2.557259	505.245636	427.687225	-215.812302	85.014587	386.808685	-47.828293	86.347252	283.706329	-251.982147	1422.468506	358.073456	71.523621	1414.275879	267.196564	-69.625130	1395.463257	282.517944	-98.245880	1691.019897	315.172485	-311.614716	1138.737793	448.700012	92.874008	1139.094238	204.552216	-277.403748	898.872925	354.089111	151.390427	881.235046	284.908081	-67.712860	1000.797974	-627.525391	113.321686	895.569946	-592.430054	-32.182465
241.118576	-139.410202	899.591370	313.322418	15.223048	902.246643	317.646027	-187.056992	504.693542	331.677765	2.802939	505.069397	427.728699	-215.792007	85.014290	386.780182	-47.812183	86.327644	284.395996	-251.542801	1420.931152	358.625122	72.334770	1412.786987	267.073547	-68.812157	1394.937988	281.933502	-97.350349	1690.787109	315.110077	-310.878204	1136.737793	448.595398	93.431847	1137.335938	204.174500	-276.491577	897.272156	354.456848	151.846481	879.329346	285.278290	-67.565025	1000.443542	-626.471985	112.684311	895.692322	-592.648865	-33.120865
241.345779	-138.883423	899.354919	313.677185	15.663716	902.067688	317.576599	-186.801331	504.599945	331.758606	3.106511	504.953094	427.773010	-215.841873	84.958740	386.825500	-47.755684	86.310509	285.086945	-251.099747	1419.510254	359.182129	73.111603	1411.435181	267.002930	-68.036079	1394.361206	281.341156	-96.420845	1690.535889	315.147766	-309.800079	1134.920532	448.477875	93.882713	1135.672974	203.777527	-275.548340	895.747925	354.973419	152.215439	877.396484	285.498718	-67.095070	1000.240784	-625.293518	112.004761	895.779480	-592.747498	-34.111526
241.540405	-138.355469	899.222839	313.965576	16.121006	901.907166	317.485321	-186.624924	504.510345	331.763245	3.379165	504.852295	427.822845	-215.868500	84.975151	386.819275	-47.764370	86.269302	285.690277	-250.634811	1418.237061	359.624695	73.873070	1410.216675	266.916626	-67.285217	1393.849243	280.722137	-95.477112	1690.293457	315.266571	-308.367828	1133.409668	448.232941	94.150429	1134.158691	203.415741	-274.551636	894.357300	355.100220	152.596039	875.984558	285.734802	-66.588966	1000.095642	-624.148926	111.362839	895.921631	-592.859863	-35.115005
241.694550	-137.783218	899.089111	314.207306	16.495573	901.753235	317.355743	-186.292923	504.411194	331.777893	3.632521	504.758118	427.840454	-215.918442	84.951576	386.839813	-47.739048	86.289055	286.171021	-250.230148	1417.029785	360.127594	74.502129	1409.163818	266.844360	-66.589027	1393.368652	280.138489	-94.541245	1690.106934	315.363495	-306.844177	1132.057373	448.070007	94.308319	1132.913574	203.064209	-273.453613	893.138977	355.477448	153.004883	874.706848	285.939056	-66.117020	999.951233	-623.058289	110.739777	896.036682	-593.068848	-36.080746
241.809952	-137.289658	898.994080	314.456451	16.925318	901.624573	317.112213	-185.875137	504.312012	331.701660	3.894565	504.710999	427.839691	-215.872253	84.995842	386.892700	-47.719883	86.330246	286.579926	-249.745117	1416.240356	360.609192	75.102982	1408.330200	266.823212	-65.928482	1392.971191	279.564758	-93.580330	1689.942993	315.375427	-305.404541	1130.917969	447.872681	94.356438	1131.967896	202.772903	-272.429199	892.196594	355.973389	153.235046	873.479736	286.155151	-65.658783	999.836487	-621.807495	110.026016	896.162170	-592.876038	-37.143112
241.964157	-136.723312	898.907349	314.720764	17.411619	901.519348	316.908813	-185.442474	504.201599	331.599396	4.157909	504.646027	427.866364	-215.875183	85.012428	386.881256	-47.737988	86.363350	286.857391	-249.259338	1415.650146	361.051788	75.678284	1407.718628	266.818909	-65.278999	1392.659424	278.971619	-92.588074	1689.836914	315.539215	-303.592865	1130.101807	447.546204	94.228714	1131.237183	202.525070	-271.387909	891.468018	356.043182	153.530014	872.875793	286.384033	-65.138306	999.738586	-620.719360	109.320221	896.216980	-593.200012	-38.035259
242.136871	-136.081039	898.790527	314.950714	17.879999	901.374084	316.678497	-185.196304	504.090485	331.464539	4.452478	504.617554	427.864044	-215.936859	85.083672	386.868530	-47.686077	86.363464	287.022827	-248.716019	1415.262573	361.431641	76.196457	1407.259033	266.832214	-64.639847	1392.422485	278.419189	-91.587326	1689.734131	315.654816	-301.843231	1129.595703	447.259186	94.064262	1130.735840	202.334274	-270.298706	890.969543	356.263367	153.753693	872.353333	286.591095	-64.576477	999.607422	-619.512451	108.639366	896.324707	-593.169128	-39.025837
242.246994	-135.580109	898.702942	315.204376	18.271908	901.197876	316.524384	-184.895050	504.042542	331.325195	4.730044	504.551941	427.939178	-215.936462	85.130325	386.853912	-47.664722	86.356773	287.105743	-248.116989	1415.076050	361.797272	76.716148	1406.984985	266.880890	-64.002655	1392.339233	277.849335	-90.535950	1689.653442	315.838959	-300.123077	1129.371094	446.958893	93.907555	1130.463379	202.334061	-269.009247	890.720337	356.447235	153.918564	871.980652	286.783356	-64.089027	999.476929	-618.335022	107.839775	896.365906	-593.064026	-39.927605
242.308487	-134.993332	898.642273	315.361664	18.844862	901.087708	316.264587	-184.528061	503.961884	331.186249	5.018000	504.483734	427.915344	-215.918533	85.210114	386.820587	-47.637817	86.308487	287.180969	-247.460831	1415.110596	362.143036	77.242142	1406.866211	266.873840	-63.316296	1392.348511	277.333771	-89.533310	1689.598633	316.007538	-298.434479	1129.356812	446.719513	93.724266	1130.384399	202.373917	-267.816620	890.692444	356.600098	153.992706	871.802917	286.920349	-63.495777	999.390015	-617.296082	107.396378	896.419556	-593.381897	-40.676140
242.335983	-134.396942	898.592041	315.467163	19.427774	901.056946	316.054626	-184.097229	503.890717	331.124939	5.307132	504.436279	427.974396	-216.015396	85.270592	386.667297	-47.630798	86.329407	287.176056	-246.783127	1415.232910	362.441498	77.726303	1406.872803	266.950256	-62.637268	1392.374390	276.832367	-88.501389	1689.601929	316.187073	-296.744812	1129.614014	446.496307	93.516716	1130.441162	202.454117	-266.544708	890.886902	356.703674	153.971741	871.824036	286.989868	-62.924698	999.348267	-616.318726	106.665710	896.487671	-593.550903	-41.685509
242.413528	-133.790649	898.588745	315.585938	19.878695	901.041199	315.931274	-183.644531	503.832336	331.097473	5.558215	504.439301	428.026428	-216.010529	85.325958	386.628784	-47.648270	86.363319	287.131134	-246.034134	1415.409790	362.691284	78.216042	1406.966675	266.979584	-61.939415	1392.475342	276.400085	-87.488388	1689.637695	316.308777	-295.362488	1129.888062	446.346161	93.344772	1130.623779	202.586121	-265.196899	891.180908	356.735657	153.877609	871.948120	287.092743	-62.397934	999.338257	-615.037659	105.963257	896.575928	-593.260132	-42.602028
242.500854	-133.197876	898.612427	315.717499	20.474554	901.079102	315.813354	-183.287750	503.797363	331.208618	5.861463	504.478790	427.934509	-215.829712	85.299423	386.557129	-47.687038	86.348228	286.980713	-245.223343	1415.688599	362.937164	78.735786	1407.132813	266.986786	-61.239742	1392.632690	275.991180	-86.466843	1689.724121	316.476685	-293.892883	1130.320068	446.251221	93.202721	1130.849609	202.721039	-263.902527	891.574524	356.735840	153.804550	872.142334	287.166260	-61.798000	999.372314	-613.733948	105.206444	896.660522	-592.916138	-43.474167
242.607224	-132.629852	898.648743	315.838074	21.013887	901.101746	315.841125	-183.030670	503.817902	331.478058	6.178360	504.490173	428.038605	-215.969452	85.374077	386.614563	-47.645687	86.361641	286.852814	-244.385010	1415.994385	363.205353	79.300873	1407.302368	266.957153	-60.465668	1392.793945	275.629974	-85.426170	1689.830322	316.605682	-292.686737	1130.819824	446.243408	93.160713	1131.062988	202.843079	-262.483521	892.030945	356.669586	153.723145	872.381165	287.215027	-61.206490	999.409058	-612.378967	104.408356	896.703857	-592.486389	-44.305218
242.678024	-132.052368	898.701416	315.949738	21.506020	901.104126	315.796265	-182.724884	503.826202	331.837646	6.516418	504.500946	427.992798	-215.833694	85.411560	386.692352	-47.588287	86.373230	286.623962	-243.516235	1416.276978	363.427002	79.864532	1407.442383	266.870911	-59.645451	1392.940674	275.300354	-84.510483	1689.982910	316.663971	-291.646881	1131.261353	446.259674	93.160667	1131.242065	202.925568	-261.181946	892.425537	356.514862	153.676178	872.631409	287.226135	-60.606125	999.446472	-611.049988	103.648521	896.770813	-591.997437	-45.266205
242.719681	-131.493927	898.729858	316.040619	22.178860	901.119568	315.833435	-182.359421	503.849487	332.275818	6.847495	504.525085	427.970032	-215.725327	85.442284	386.834534	-47.482723	86.368744	286.316772	-242.680008	1416.595459	363.610321	80.457352	1407.548218	266.789276	-58.823280	1393.038452	275.043121	-83.321960	1690.072266	316.627686	-290.806824	1131.614258	446.351227	93.198250	1131.360229	202.895630	-259.764282	892.829468	356.241058	153.627716	872.849426	287.185150	-59.929623	999.480164	-609.580933	102.842575	896.853027	-591.370605	-46.098137
242.780899	-130.881332	898.760132	316.101166	22.695015	901.111206	316.046265	-182.047256	503.909668	332.676208	7.101886	504.550751	427.968018	-215.714783	85.463264	386.859711	-47.421875	86.324631	285.949799	-241.826508	1416.771240	363.730347	81.114670	1407.603882	266.675568	-57.978069	1393.139526	274.807037	-82.408646	1690.213623	316.647827	-290.056519	1131.922119	446.409637	93.215508	1131.404907	202.886124	-258.476227	893.186829	355.867920	153.773514	873.102051	287.124176	-59.285519	999.504822	-608.165894	101.869194	896.899475	-590.705261	-47.201817
242.816605	-130.261261	898.778076	316.161682	23.433483	901.191223	316.305908	-181.687851	503.972534	332.702911	7.258597	504.588135	427.966431	-215.690872	85.450974	386.594482	-47.490253	86.210175	285.571625	-240.931259	1416.938110	363.874084	81.763023	1407.577271	266.514893	-57.109245	1393.231445	274.628723	-81.339035	1690.337524	316.562897	-289.545624	1132.106934	446.570282	93.278343	1131.400391	202.761185	-257.094910	893.548706	355.463318	153.942490	873.309265	287.020416	-58.571461	999.567200	-606.696411	100.883392	896.976807	-590.016174	-48.223721
242.813736	-129.653061	898.803162	316.160004	24.013248	901.214661	316.311127	-181.152069	503.925659	333.048798	7.475927	504.629791	427.896606	-215.531326	85.418144	386.590057	-47.458553	86.224403	285.196136	-240.089798	1417.038818	364.048737	82.469467	1407.498901	266.336945	-56.255539	1393.262451	274.506714	-80.089745	1690.443848	316.425781	-289.124695	1132.199463	446.776367	93.348587	1131.343750	202.656662	-255.883606	893.731018	354.967407	154.163986	873.493958	286.892426	-57.917610	999.603943	-605.171753	99.793922	897.051453	-589.174133	-49.373196
242.793076	-129.024261	898.780396	316.140289	24.737331	901.221008	316.253174	-180.517868	503.873993	333.516510	7.753711	504.678406	427.796692	-215.291931	85.328194	386.748627	-47.376446	86.261612	284.781830	-239.195938	1417.020264	364.219604	83.164520	1407.365112	266.167542	-55.374016	1393.291260	274.389404	-78.998810	1690.532715	316.230530	-288.870636	1132.222534	446.994324	93.430214	1131.189209	202.418457	-254.555344	893.950928	354.318604	154.503342	873.651001	286.715424	-57.182297	999.610291	-603.636047	98.735199	897.132019	-588.378113	-50.456348
242.752457	-128.409363	898.744934	316.145844	25.310734	901.219727	316.456421	-180.131638	503.923340	333.872742	7.992433	504.725983	427.752228	-215.152390	85.291908	386.813293	-47.335827	86.268875	284.375610	-238.350296	1416.954468	364.380768	83.889709	1407.174927	265.995178	-54.446068	1393.271851	274.303284	-77.939682	1690.604858	316.111084	-288.294617	1132.289063	447.199097	93.533066	1130.921753	202.166046	-253.308655	894.109802	353.756622	154.870728	873.682922	286.534180	-56.535934	999.606323	-601.876587	98.086647	897.326294	-587.368408	-51.702484
242.699631	-127.781784	898.705872	316.141724	25.970270	901.156555	316.610718	-179.855896	503.967407	334.174255	8.258872	504.742737	427.789581	-215.086914	85.301712	386.842377	-47.272945	86.245750	283.932678	-237.458221	1416.906738	364.544464	84.663841	1406.871704	265.836487	-53.543274	1393.200562	274.206665	-77.001099	1690.677734	315.905243	-287.898224	1132.307861	447.419403	93.772964	1130.618164	201.900665	-252.104919	894.176453	352.957153	155.348160	873.724060	286.331818	-55.795177	999.572266	-600.590088	96.450935	897.187134	-586.551147	-53.091579
242.629410	-127.190697	898.649658	316.108429	26.606005	901.077271	316.812622	-179.476303	504.026733	334.441986	8.577174	504.744629	427.753540	-215.018631	85.299072	386.895294	-47.194679	86.223076	283.496002	-236.576370	1416.864868	364.708191	85.445663	1406.576538	265.657288	-52.593201	1393.140991	274.149109	-75.903175	1690.694824	315.611664	-287.516510	1132.311890	447.625671	94.019638	1130.244995	201.493042	-250.972641	894.271240	352.199493	155.848434	873.693970	286.109100	-55.085636	999.520813	-598.895447	95.739632	897.265503	-585.562073	-54.206844
242.552368	-126.530930	898.608276	316.079865	27.319233	901.033203	317.067566	-179.109543	504.093781	334.659943	8.867484	504.710083	427.762726	-214.953766	85.307999	386.872833	-47.193085	86.177704	282.998566	-235.617126	1416.816772	364.823395	86.258545	1406.252441	265.498016	-51.635723	1393.022705	274.114258	-74.807396	1690.724976	315.205566	-287.259369	1132.211670	447.837341	94.385704	1129.786743	201.143677	-249.774292	894.343933	351.401703	156.243210	873.733521	285.892456	-54.319798	999.492859	-597.662415	94.169350	897.168518	-584.620850	-55.699635
242.493698	-125.883934	898.541626	316.039612	27.918716	900.939331	317.152863	-178.731262	504.090485	334.871613	9.187718	504.700500	427.737213	-214.881607	85.283012	386.879333	-47.144604	86.143082	282.648499	-234.725723	1416.749878	365.025269	87.003670	1405.969727	265.348663	-50.673565	1392.950439	274.088196	-73.692337	1690.719360	314.887939	-286.828064	1132.144043	447.939545	94.804405	1129.339600	200.761459	-248.590912	894.355408	350.559662	157.017014	873.572021	285.688812	-53.607616	999.426819	-596.043823	93.266945	897.265991	-583.531982	-56.852726
242.441025	-125.148407	898.469971	315.994171	28.666893	900.892090	317.223206	-178.380585	504.053345	335.020844	9.461312	504.730316	427.758698	-214.819534	85.306381	386.895264	-47.123493	86.168068	282.184082	-233.792404	1416.585571	365.184021	87.814438	1405.640869	265.254486	-49.783333	1392.777466	274.087830	-72.572113	1690.700439	314.414917	-286.569946	1132.004395	448.075287	95.269211	1128.927246	200.400803	-247.396347	894.369446	349.708954	157.493011	873.582092	285.493408	-52.811729	999.379211	-594.956543	91.431381	897.113342	-582.553650	-58.288361
242.300446	-124.465569	898.403381	315.926819	29.287899	900.842163	317.229218	-178.078278	504.006714	335.201599	9.749739	504.769836	427.718689	-214.819275	85.289444	386.911224	-47.116234	86.161331	281.742065	-232.896713	1416.429932	365.377472	88.520897	1405.317261	265.117767	-48.840416	1392.600098	274.173981	-71.655144	1690.596924	313.903076	-286.213715	1131.879517	448.154510	95.864212	1128.485229	200.022537	-246.178894	894.338989	348.951874	158.154678	873.532227	285.251648	-52.109604	999.331787	-593.673279	90.230812	897.125793	-581.422302	-59.577030
242.191711	-123.718735	898.297974	315.845947	30.066864	900.734314	317.235504	-177.854492	503.987885	335.360260	10.016088	504.781830	427.758118	-214.792587	85.322243	386.917389	-47.127514	86.110199	281.287384	-231.978973	1416.263428	365.565643	89.271347	1405.020020	264.962982	-47.855587	1392.545654	274.159210	-70.465652	1690.529907	313.308899	-285.858765	1131.772095	448.162598	96.526588	1128.073486	199.592636	-245.040421	894.294250	348.128845	159.077911	873.343384	285.019318	-51.279640	999.236511	-591.891235	90.135269	897.626770	-580.037476	-60.265930
241.987167	-122.999100	898.204285	315.786438	30.718517	900.574829	317.227295	-177.648666	503.995026	335.428375	10.320704	504.736176	427.789917	-214.820786	85.332497	386.858185	-47.040356	86.084076	280.950195	-230.993851	1416.264160	365.789368	90.069374	1404.670776	264.895782	-46.888126	1392.345581	274.095947	-69.140823	1690.516357	312.797089	-284.788727	1131.823486	448.195892	97.292786	1127.638428	199.150330	-243.895386	894.199585	347.289063	159.702438	873.283630	284.796509	-50.515484	999.118835	-591.615417	87.515007	896.811584	-579.252625	-62.083725
241.788574	-122.263969	898.150696	315.671448	31.483212	900.471252	317.141113	-177.395401	504.007263	335.552246	10.708679	504.662476	427.812012	-214.818756	85.386780	386.879944	-46.997963	86.032616	280.520996	-230.043777	1416.200073	366.105743	90.664505	1404.164063	264.846680	-45.942314	1392.176270	274.202332	-68.178543	1690.378174	312.146118	-284.249390	1131.718262	448.094055	98.081841	1127.170044	198.669968	-242.820663	894.124512	346.476227	160.668167	873.056641	284.547668	-49.691402	999.048950	-591.007874	85.653954	896.257324	-578.328003	-63.705719
241.597321	-121.506760	898.085083	315.537201	32.041897	900.323120	317.081024	-177.051178	504.014526	335.541748	11.153293	504.588501	427.809845	-214.716736	85.431000	386.927155	-46.935890	86.018257	280.072357	-229.105408	1416.089844	366.255249	91.483116	1404.044434	264.914490	-45.066982	1391.866821	274.219940	-67.018341	1690.291504	311.407593	-283.678955	1131.618042	447.980865	99.034348	1126.748535	198.026642	-241.929230	894.085327	345.641022	161.342026	873.005920	284.295959	-48.944897	998.950989	-589.793213	85.151497	896.670654	-577.080444	-64.452599
241.355103	-120.732216	898.040100	315.386200	32.826241	900.269348	316.996582	-176.719788	504.030060	335.688141	11.571412	504.559021	427.783844	-214.714935	85.460556	386.753906	-46.907711	86.020706	279.675537	-228.197006	1416.023193	366.541199	92.199707	1403.758179	264.919922	-44.126427	1391.711304	274.145325	-65.632675	1690.266479	310.741547	-282.770569	1131.547485	447.775513	99.969856	1126.343750	197.442154	-240.934494	894.022888	344.879242	162.390060	872.745605	284.012817	-48.121250	998.908386	-589.287842	83.510918	896.389465	-576.201050	-65.763138
241.064148	-119.999474	898.007263	315.238251	33.445919	900.160950	316.983765	-176.378601	504.060669	335.745972	11.947680	504.533234	427.859344	-214.760269	85.516563	386.712677	-46.898514	85.990082	279.277466	-227.243820	1415.933228	366.834381	92.912613	1403.508545	264.837921	-43.154453	1391.738892	274.209290	-64.468880	1690.175903	310.063110	-282.016968	1131.457764	447.561005	100.964714	1125.951538	196.827789	-239.981186	893.949768	344.075867	163.069824	872.599609	283.737671	-47.377396	998.843689	-588.700256	82.158325	896.304016	-575.344666	-66.909027
240.832077	-119.156265	897.950806	315.110138	34.247334	900.119995	316.930389	-176.039642	504.041107	336.077362	12.346483	504.710419	427.811768	-214.733704	85.524902	387.027161	-46.799755	85.993141	278.936462	-226.323227	1415.847656	367.113678	93.635307	1403.219971	264.925415	-42.257893	1391.569824	274.216644	-63.263603	1690.054810	309.283813	-281.159760	1131.347290	447.322693	102.048729	1125.594482	196.183228	-239.092102	893.858459	343.339447	163.937973	872.445679	283.492157	-46.538483	998.799316	-588.121948	81.296875	896.620728	-574.422424	-67.832825
240.582870	-118.356544	897.896973	314.911896	34.952774	900.011169	316.853790	-175.629837	504.027740	336.491364	12.885018	504.956512	427.766510	-214.586151	85.557961	387.223907	-46.718124	86.024567	278.549103	-225.350418	1415.798218	367.379120	94.358345	1402.967041	264.979279	-41.296124	1391.381104	274.261658	-62.080101	1689.895142	308.634033	-280.290436	1131.292847	447.088531	103.238327	1125.203857	195.714783	-237.863602	893.740479	342.607666	164.835938	872.164368	283.209473	-45.725922	998.723633	-585.959473	81.455505	897.461731	-573.071228	-68.212036
240.269440	-117.525848	897.867554	314.691467	35.748608	899.955505	316.764313	-175.327118	504.069672	336.479004	13.191478	504.854614	427.731384	-214.560974	85.582970	387.223450	-46.598194	86.025261	278.212280	-224.435486	1415.784058	367.652130	95.087105	1402.681152	265.032318	-40.368141	1391.242554	274.294922	-60.880062	1689.723389	307.871368	-279.346497	1131.214600	446.810669	104.492569	1124.849609	195.017105	-237.099899	893.617981	341.886383	165.903961	871.802368	282.921844	-44.889812	998.683167	-583.603271	81.134979	898.395386	-571.871521	-68.954826
239.891724	-116.761963	897.773254	314.468994	36.448116	899.758972	316.718597	-175.040634	504.128906	336.292999	13.674950	504.609741	427.703552	-214.590805	85.606499	387.057434	-46.544525	85.987717	277.844543	-223.474716	1415.702393	367.937103	95.828270	1402.401978	265.119263	-39.441036	1391.104614	274.345947	-59.700104	1689.541748	307.147278	-278.428650	1131.125732	446.528015	105.759750	1124.451660	194.518265	-235.929398	893.472229	341.223511	166.793747	871.516907	282.646973	-44.110981	998.538269	-584.627686	78.090393	897.816589	-570.636780	-69.898277
239.599167	-115.932381	897.754578	314.311859	37.233665	899.690308	316.554016	-174.630280	504.099792	336.695709	14.227459	504.585480	427.723328	-214.490082	85.669304	387.293182	-46.437473	86.009918	277.552216	-222.522598	1415.696533	368.214386	96.484062	1402.134644	265.205536	-38.529213	1390.953857	274.397278	-58.491070	1689.372925	306.365234	-277.517517	1131.082031	446.248535	107.044189	1124.018677	193.818481	-235.171249	893.379211	340.531464	167.508698	871.337219	282.327026	-43.230560	998.502625	-584.160400	76.770325	897.726013	-569.973938	-71.466202
239.235397	-115.205185	897.728455	314.110443	37.916912	899.617004	316.347534	-174.181610	504.060089	336.388214	14.558098	504.537445	427.673828	-214.391312	85.707718	387.092957	-46.412880	85.996117	277.217163	-221.575928	1415.604004	368.502655	97.237480	1401.847778	265.292511	-37.596813	1390.794800	274.464417	-57.305992	1689.203369	305.647400	-276.597656	1130.982422	445.958557	108.321411	1123.663818	193.203033	-234.249359	893.239319	339.836090	168.591339	870.963684	282.021515	-42.490196	998.455505	-581.616760	77.322273	898.103760	-568.783691	-71.892563
238.885345	-114.407333	897.705200	313.903015	38.770523	899.549316	316.165283	-173.794907	504.080719	336.748657	15.064079	504.506042	427.634552	-214.373016	85.793442	387.265411	-46.357391	85.990555	276.939880	-220.619675	1415.542236	368.771515	97.919754	1401.607910	265.369934	-36.667618	1390.650391	274.537476	-56.138733	1689.047119	304.879425	-275.643188	1130.912598	445.718750	109.634583	1123.300293	192.557434	-233.346634	893.134827	339.160278	169.447617	870.726257	281.731354	-41.633533	998.411804	-582.637329	74.341805	897.792053	-568.001160	-73.409531
238.590164	-113.595932	897.659302	313.699860	39.473118	899.441101	315.960297	-173.415115	504.076324	336.401428	15.401406	504.408691	427.616669	-214.304657	85.840294	387.125214	-46.277489	85.990379	276.672882	-219.697861	1415.468262	368.999329	98.657959	1401.353882	265.517303	-35.856667	1390.403931	274.625763	-54.771343	1688.877808	304.138031	-274.763794	1130.799683	445.416656	110.895927	1122.899048	191.955887	-232.395111	893.055908	338.466736	170.300293	870.454468	281.477997	-40.839832	998.336365	-580.093445	74.919754	898.174438	-566.650085	-73.878365
238.216766	-112.754257	897.562744	313.422852	40.382183	899.351074	315.618683	-173.024094	504.069275	336.403687	15.953719	504.356812	427.546936	-214.288818	85.911995	387.154175	-46.209354	85.990791	276.414673	-218.780670	1415.393799	369.267487	99.335167	1401.053223	265.503540	-34.877132	1390.390869	274.690582	-53.571224	1688.707520	303.460327	-273.825287	1130.724609	445.246918	112.221672	1122.535889	191.296875	-231.536072	892.939453	337.908905	171.088760	869.982788	281.178223	-39.982899	998.241028	-581.065186	72.091293	897.910706	-566.064331	-75.608444
237.928604	-112.015839	897.530212	313.266266	41.057575	899.247986	315.303375	-172.592361	504.025665	336.956207	16.611240	504.277924	427.486969	-214.245331	85.961624	387.369751	-46.162083	85.962273	276.196960	-217.887100	1415.320068	369.489655	100.066917	1400.757446	265.580811	-33.975548	1390.233887	274.769958	-52.405346	1688.532349	302.758636	-273.010406	1130.607300	445.025665	113.469505	1122.128662	190.634811	-230.554947	892.851074	337.088531	171.992706	869.865051	280.889771	-39.203693	998.179443	-578.737793	73.049927	897.972656	-564.708435	-76.290092
237.568817	-111.259216	897.434692	312.994843	41.903610	899.092590	314.980164	-172.221710	504.006317	337.089508	17.110655	504.251038	427.504242	-214.223343	86.075600	387.557983	-46.014645	86.014648	275.941864	-216.973953	1415.148193	369.760010	100.828201	1400.424683	265.626587	-33.078300	1390.070190	274.826843	-51.195610	1688.367188	302.121460	-272.100037	1130.474243	444.843597	114.639999	1121.703979	189.939163	-229.676926	892.820129	336.478729	172.761948	869.739624	280.623718	-38.388580	998.051880	-577.736023	71.748100	898.254700	-563.502014	-77.141502
237.322052	-110.481468	897.388855	312.857544	42.552158	899.002380	314.577637	-171.762146	503.915070	337.251007	17.668961	504.193237	427.485748	-214.195465	86.220848	387.663757	-45.928394	86.009964	275.774963	-216.039337	1415.095825	369.958221	101.575424	1400.096680	265.714233	-32.167488	1389.921997	274.886200	-50.200447	1688.243408	301.530151	-271.282166	1130.351196	444.590576	115.630035	1121.326294	189.356430	-228.525269	892.756836	335.718719	173.760986	869.385071	280.361877	-37.619068	997.989685	-577.227844	71.041855	898.296814	-563.048828	-79.019066
236.954361	-109.787674	897.323547	312.536346	43.265850	898.866455	314.207245	-171.329895	503.832123	337.221710	18.077225	504.162323	427.461578	-214.238647	86.361130	387.714508	-45.879631	86.025124	275.607788	-215.123459	1415.040527	370.114746	102.335464	1399.798584	265.772339	-31.264322	1389.764771	274.983124	-48.823708	1688.061523	300.944977	-270.451935	1130.260864	444.317261	116.507790	1120.824707	188.528854	-227.775574	892.741882	335.230988	174.599213	868.976135	280.090332	-36.906376	997.885498	-577.681763	68.185638	898.017639	-562.049744	-80.555771
236.681564	-109.055984	897.318176	312.272339	43.974007	898.799438	313.747986	-170.749466	503.770325	337.228119	18.512493	504.102020	427.446716	-214.240082	86.509819	387.719269	-45.866741	86.018211	275.415497	-214.192825	1414.963745	370.293793	103.159805	1399.506104	265.887207	-30.499170	1389.480713	275.054993	-47.651951	1687.925293	300.339325	-269.576904	1130.169800	444.062408	117.292351	1120.419189	187.734482	-226.966248	892.788147	334.339996	175.434830	868.994019	279.791565	-36.132187	997.852905	-576.648499	67.117424	898.142029	-560.588257	-81.496590
236.376816	-108.308899	897.260437	312.017639	44.789486	898.738586	312.945923	-170.427780	503.672607	337.198883	18.970844	504.055603	427.408417	-214.225327	86.690453	387.781281	-45.806671	86.022705	275.270569	-213.294281	1414.868774	370.449768	103.963310	1399.209351	265.856171	-29.480270	1389.437866	275.133026	-46.459602	1687.801758	299.884247	-268.775909	1130.061035	443.789124	117.952820	1120.010620	187.034500	-225.963501	892.790100	333.620911	176.294037	868.797241	279.530609	-35.358253	997.792297	-575.039124	67.045845	898.531860	-558.785156	-82.067932
236.078476	-107.562965	897.181580	311.754669	45.484806	898.584717	312.768677	-169.634735	503.645935	337.132172	19.439610	503.971283	427.376343	-214.260345	86.871880	387.807739	-45.729385	86.010628	275.129028	-212.407562	1414.844604	370.552917	104.780022	1398.830811	265.908264	-28.562805	1389.277222	275.200531	-45.477150	1687.663086	299.436676	-267.871460	1129.990234	443.585571	118.684914	1119.598755	186.312485	-224.991516	892.890869	332.931641	177.009659	868.643494	279.301849	-34.616791	997.673889	-574.234863	65.224777	898.358765	-557.196350	-83.273666
235.857651	-106.889488	897.151550	311.555878	46.281029	898.486633	311.816193	-169.191727	503.525238	337.152344	19.905472	503.923035	427.365417	-214.272110	87.102882	387.837585	-45.639275	86.021492	274.973389	-211.505478	1414.789185	370.693939	105.577583	1398.515503	265.926636	-27.694889	1389.082031	275.258636	-44.303272	1687.534180	298.971710	-267.164825	1129.947021	443.286255	119.185951	1119.137451	185.530991	-224.075928	892.992676	332.204529	177.753525	868.443420	279.071320	-33.825249	997.612976	-573.159485	64.015396	898.383362	-555.337769	-84.296013
235.567474	-106.161369	897.052734	311.275116	46.927376	898.333252	311.347168	-168.646194	503.460938	337.133911	20.248266	503.874573	427.428894	-214.373749	87.399467	387.881714	-45.558430	85.998901	274.854340	-210.601532	1414.712769	370.852173	106.414238	1398.203369	265.956543	-26.813372	1388.923828	275.338196	-43.110569	1687.403809	298.556549	-266.460419	1129.849854	443.113220	119.753723	1118.746216	184.849396	-223.144730	893.070618	331.494080	178.370514	868.290894	278.856354	-33.139492	997.483032	-572.064575	62.964775	898.542786	-553.315796	-85.240479
235.455948	-105.496521	897.030090	311.117035	47.637592	898.295471	311.287781	-167.150055	503.497162	337.117310	20.682959	503.856293	427.270020	-214.126602	87.449615	387.950165	-45.494919	86.029945	274.755737	-209.737350	1414.690796	370.946625	107.232109	1397.897583	265.977997	-25.919289	1388.772217	275.406006	-41.939358	1687.288330	298.171478	-265.598541	1129.757202	442.948822	120.347832	1118.375854	184.049744	-222.243256	893.249023	330.979614	178.976883	867.919678	278.682892	-32.420345	997.456055	-570.674744	62.023251	898.633179	-551.243225	-86.097954
235.290787	-104.774368	896.988281	310.869202	48.240810	898.194885	310.609528	-166.512253	503.367920	336.907745	21.100065	503.812897	427.248932	-214.045441	87.729446	387.937225	-45.482170	86.074135	274.674896	-208.838165	1414.666626	371.053101	108.069672	1397.615234	265.998352	-25.070938	1388.643311	275.506836	-40.783974	1687.187988	297.893677	-264.831848	1129.716675	442.725769	120.818092	1117.991455	183.401428	-221.282928	893.377563	330.091003	179.519485	867.989746	278.511871	-31.736614	997.383606	-569.236206	61.044334	898.732666	-548.874817	-86.923431
235.050079	-104.121468	896.931213	310.588348	49.044941	898.061768	309.721497	-165.679367	503.196106	336.767578	21.443502	503.767151	427.136749	-213.864395	87.912888	387.945953	-45.420372	86.120903	274.609741	-207.986542	1414.658691	371.217834	108.763977	1397.167358	266.001740	-24.223934	1388.516235	275.533447	-39.587791	1687.093750	297.570801	-264.033508	1129.664917	442.649963	121.364693	1117.649902	182.657410	-220.484268	893.521362	329.473663	179.963959	867.818970	278.357147	-31.005999	997.282837	-567.786438	60.240208	898.843994	-546.410767	-87.713013
234.922043	-103.567940	896.940430	310.449402	49.598293	897.970947	308.767822	-165.015015	503.042725	336.725464	21.812349	503.651001	427.065155	-213.856766	88.224930	388.003601	-45.378796	86.119789	274.519196	-207.108704	1414.629028	371.174103	109.690834	1397.029907	266.030457	-23.371914	1388.345581	275.590088	-38.401192	1686.996338	297.332306	-263.327209	1129.676514	442.456818	121.770447	1117.326050	182.157639	-219.257187	893.705688	328.851288	180.447815	867.654358	278.233917	-30.392038	997.243469	-566.132080	59.577110	898.925537	-543.826294	-88.395645
234.792038	-102.907463	896.912537	310.258392	50.416771	897.898743	307.755707	-164.151947	502.941132	336.696991	22.184340	503.591095	426.940155	-213.762924	88.522102	388.096527	-45.281246	86.149651	274.409393	-206.189545	1414.600708	371.222748	110.564240	1396.715820	266.101196	-22.606981	1388.072266	275.642395	-37.260376	1686.898560	297.126709	-262.564270	1129.659668	442.275970	122.179558	1116.943115	181.472198	-218.466019	893.922180	328.321899	180.918152	867.481873	278.144897	-29.653162	997.189453	-564.397766	58.619110	899.039246	-540.949097	-89.033562
234.671356	-102.311523	896.841553	309.997528	51.107571	897.738892	306.668365	-163.261597	502.816254	336.622375	22.552958	503.520905	426.798737	-213.654373	88.897102	388.034943	-45.266697	86.107613	274.363037	-205.355225	1414.566406	371.213470	111.410019	1396.421265	266.107788	-21.764521	1387.950684	275.778625	-36.352142	1686.713623	296.907013	-261.844147	1129.668091	442.154602	122.643402	1116.563232	180.873978	-217.576141	894.146973	327.850952	181.311951	867.297058	278.033508	-28.983734	997.070374	-562.651123	57.730953	899.114990	-538.103088	-90.161461
234.667801	-101.684143	896.846802	309.868134	51.711468	897.677124	305.614075	-162.346008	502.623596	336.705780	23.023867	503.444519	426.663879	-213.583359	89.297829	388.114349	-45.196709	86.111382	274.341217	-204.510849	1414.593872	371.246033	112.263069	1396.114868	266.032410	-20.831955	1387.966553	275.691406	-34.957298	1686.720825	296.681580	-261.104553	1129.673462	442.063782	123.069664	1116.237427	180.320541	-216.712631	894.363708	327.394684	181.762299	867.105408	277.962555	-28.318174	997.044067	-560.804688	57.071564	899.161560	-534.884399	-90.781044
234.659821	-101.174683	896.857300	309.728485	52.309441	897.616638	304.406372	-161.331406	502.490417	336.795380	23.438477	503.359070	426.482941	-213.479965	89.748276	388.238800	-45.074821	86.170662	274.301056	-203.632797	1414.595459	371.184875	113.132614	1395.839966	266.044861	-19.991474	1387.813232	275.818878	-34.114948	1686.590820	296.563171	-260.358002	1129.729736	441.953278	123.401497	1115.963989	179.814697	-215.690643	894.624878	326.957977	182.156189	866.934875	277.933838	-27.733540	997.017578	-558.867859	56.335548	899.053772	-531.947571	-91.160805
234.662048	-100.749252	896.868652	309.567200	52.843487	897.511597	303.047333	-160.650833	502.325439	336.764954	23.864244	503.317627	426.309906	-213.380341	90.195610	388.217712	-45.053673	86.136978	274.271301	-202.780243	1414.595825	371.154297	113.959747	1395.563477	266.008606	-19.174782	1387.748169	275.829529	-33.019836	1686.532959	296.406738	-259.651550	1129.792725	441.909576	123.818489	1115.684937	179.308350	-214.785400	894.901123	326.612701	182.489609	866.747742	277.903503	-27.193718	996.969849	-556.772339	55.267017	898.992798	-528.705750	-91.979927
234.662918	-100.275116	896.891357	309.412842	53.470058	897.452576	301.169891	-159.994339	501.910858	334.614471	23.742714	503.194000	426.094055	-213.315277	90.731689	387.147675	-45.193611	86.054611	274.290619	-201.963196	1414.666138	371.115814	114.822174	1395.341553	265.979828	-18.356853	1387.647461	275.815521	-31.892372	1686.518311	296.281860	-258.925171	1129.830200	441.818878	124.255577	1115.417603	178.898590	-213.917847	895.122864	326.330994	182.792816	866.566650	277.859772	-26.597307	996.951233	-554.825378	54.376801	898.816101	-525.731506	-93.217285
234.690475	-99.867538	896.920898	309.336914	53.924541	897.372803	299.941101	-159.075912	501.911499	334.362946	24.025854	503.135986	425.966736	-213.217209	91.272942	387.080597	-45.160122	86.016640	274.330688	-201.102249	1414.805054	371.023041	115.680733	1395.075928	265.965179	-17.562342	1387.577515	275.819214	-30.804832	1686.469604	296.180756	-258.141968	1129.871460	441.729858	124.653206	1115.135132	178.419296	-213.134125	895.351624	326.068146	183.093842	866.367188	277.849335	-26.097158	996.927490	-552.441528	52.925945	898.583313	-521.837585	-93.911278
234.764557	-99.467712	896.955017	309.245331	54.465607	897.289612	298.773224	-158.021271	501.821259	334.359924	24.356159	503.084595	425.750397	-213.040024	91.844467	387.168610	-45.050518	86.021103	274.383209	-200.293427	1414.843506	370.955414	116.527138	1394.864868	265.942413	-16.767778	1387.496338	275.687134	-29.410126	1686.551758	296.121918	-257.371277	1129.923950	441.699432	125.206345	1114.892212	177.989120	-212.376602	895.609314	325.879608	183.404282	866.149719	277.854889	-25.548431	996.904541	-550.131592	51.673634	898.492920	-518.154297	-94.977470
234.903580	-99.049072	896.984070	309.207550	55.039215	897.205688	297.400177	-156.952301	501.717407	334.312592	24.646669	503.017700	425.449463	-212.848770	92.354012	387.193237	-45.001503	85.986900	274.468933	-199.510529	1414.937256	370.848389	117.378189	1394.654297	265.910706	-15.985895	1387.446045	275.659180	-28.281288	1686.536865	296.101044	-256.574005	1129.995605	441.673370	125.794632	1114.691406	177.566254	-211.504547	895.851257	325.776367	183.645126	865.918762	277.910309	-24.971704	996.879211	-548.483276	50.929646	898.831421	-514.270813	-95.820145
235.038116	-98.644890	897.032349	309.164673	55.410454	897.122253	296.069794	-155.810593	501.634033	334.312134	24.955555	502.955780	425.273315	-212.738831	93.008270	387.227448	-44.936337	86.028946	274.538116	-198.712021	1415.025757	370.725464	118.224434	1394.460083	265.876251	-15.212800	1387.389160	275.764618	-27.498482	1686.459473	296.054565	-255.824234	1130.085693	441.602814	126.281151	1114.534668	177.175873	-210.753540	896.140015	325.714508	183.865677	865.671814	277.953979	-24.491514	996.864502	-552.969971	65.722801	898.631836	-510.932434	-98.377312
235.131042	-98.308723	897.142517	309.117371	55.901409	897.099426	294.590363	-154.712280	501.589478	334.380951	25.203554	502.937073	425.029724	-212.521286	93.719017	387.234680	-44.924843	86.012787	274.635437	-197.888824	1415.074951	370.651520	118.988548	1394.184448	265.869049	-14.459919	1387.332886	275.598572	-26.102795	1686.613159	296.093231	-254.975662	1130.194702	441.586945	126.902519	1114.432739	176.843430	-210.116013	896.421326	325.718536	184.086945	865.467102	277.984467	-23.987385	996.910278	-539.334961	51.859764	898.774231	-505.991608	-97.562706
235.242081	-97.969864	897.251465	309.089050	56.406162	897.124695	293.221497	-153.605637	501.634216	335.248047	25.529507	503.003021	424.776825	-212.423676	94.390404	387.754944	-44.768345	86.095848	274.736145	-197.146210	1415.214722	370.426514	119.915924	1394.267578	265.837708	-13.696147	1387.342651	275.690552	-25.327641	1686.568726	296.149384	-254.156738	1130.296997	441.488647	127.482819	1114.356445	176.481750	-209.475632	896.732178	325.812134	184.330673	865.247803	278.025635	-23.503119	996.979126	-540.181580	43.974483	898.067871	-502.919983	-100.654549
235.387268	-97.692635	897.367737	309.114319	56.677769	897.087402	291.777130	-152.365707	501.665039	336.798462	26.214941	503.080139	424.458710	-212.429443	95.077873	388.503693	-44.602547	86.131874	274.866669	-196.337875	1415.400513	370.234039	120.779999	1394.163208	265.888123	-13.038364	1387.204834	275.658386	-24.263058	1686.607178	296.239258	-253.305191	1130.384644	441.437408	128.110977	1114.302368	176.135635	-208.838715	897.003906	325.963104	184.550217	865.013123	278.102448	-23.120955	997.021973	-537.645264	42.106979	898.085510	-498.924652	-102.120720
235.566315	-97.358978	897.485352	309.119995	57.070862	897.045959	290.188965	-151.145554	501.683929	337.005127	26.431213	503.039856	424.064545	-212.264221	95.831726	388.684875	-44.470901	86.153648	274.995728	-195.574387	1415.514526	370.069122	121.613617	1394.076782	265.766571	-12.206579	1387.346313	275.488831	-22.883942	1686.750977	296.348785	-252.446167	1130.556763	441.404572	128.733521	1114.256226	175.861710	-208.270233	897.264771	326.154785	184.784714	864.749023	278.193146	-22.646399	997.062988	-535.094788	40.270515	898.041504	-494.749176	-103.295143
235.743454	-97.063965	897.609863	309.130371	57.505730	896.996094	288.683960	-150.056961	501.740906	337.143890	26.644840	503.034637	423.784454	-212.214249	96.692955	388.760956	-44.367188	86.161491	275.118835	-194.780914	1415.685547	369.863983	122.497330	1393.956787	265.813629	-11.551301	1387.180420	275.432251	-21.825094	1686.800049	296.540039	-251.425293	1130.706665	441.387878	129.347534	1114.242920	175.629913	-207.679504	897.540710	326.411011	184.986801	864.471436	278.278229	-22.156189	997.103882	-532.502930	38.513470	898.035156	-490.673889	-104.586868
235.993332	-96.782646	897.749023	309.180084	57.827652	896.952209	287.148010	-148.794113	501.773193	337.325531	26.840124	502.993103	423.379822	-212.071930	97.545670	388.810638	-44.314423	86.137070	275.264557	-194.013565	1415.804443	369.648682	123.391159	1393.884399	265.700714	-10.704478	1387.368042	275.401001	-20.784735	1686.854126	296.644135	-250.758270	1130.842163	441.415253	130.056320	1114.254395	175.466614	-207.115158	897.837769	326.713470	185.039368	864.279236	278.414093	-21.721598	997.155457	-529.760559	36.507477	897.978271	-486.494385	-105.839989
236.212906	-96.626144	897.905945	309.267944	58.050560	896.928894	285.565430	-147.758743	501.923981	337.447937	27.009844	502.957977	423.064331	-212.249802	98.553741	388.744019	-44.307674	86.092255	275.426666	-193.230621	1415.964478	369.489868	124.238007	1393.814697	265.663696	-9.925108	1387.407959	275.350128	-19.737015	1686.924561	296.864471	-249.933975	1131.071411	441.368500	130.691803	1114.214233	175.391693	-206.596069	898.105896	327.014679	185.197296	863.992615	278.548889	-21.400734	997.226196	-527.302429	35.300690	898.093994	-482.314362	-106.779373
236.404419	-96.401726	898.100708	309.299438	58.383549	896.945740	283.980042	-146.501663	502.081024	337.505646	27.154085	502.935486	422.639557	-212.152527	99.490784	388.688477	-44.256939	86.092384	275.562500	-192.409668	1416.167480	369.250092	125.132629	1393.750122	265.706116	-9.266324	1387.294312	275.268707	-18.668560	1687.027222	297.051422	-249.306213	1131.267334	441.398132	131.451370	1114.257568	175.427643	-205.957184	898.414612	327.357819	185.376541	863.728333	278.678436	-21.008291	997.333313	-524.739929	34.010757	898.165955	-477.955841	-107.962631
236.583389	-96.182434	898.287415	309.359314	58.678284	896.950684	282.322998	-145.237305	502.254059	337.615906	27.313610	502.951752	422.119293	-212.170059	100.506004	388.628967	-44.286919	86.033012	275.745392	-191.579819	1416.329956	369.027832	126.050964	1393.701538	265.683807	-8.524869	1387.343506	275.220398	-17.706129	1687.126221	297.274994	-248.546799	1131.525513	441.322937	132.085052	1114.242188	175.410080	-205.517227	898.725037	327.708221	185.698349	863.392761	278.812408	-20.635489	997.430542	-522.299805	32.647659	898.295776	-473.598175	-109.394852
236.862778	-96.032349	898.507629	309.492249	58.878071	896.935120	280.583069	-144.189987	502.396790	337.745361	27.459255	502.927032	421.709381	-212.276611	101.547821	388.698517	-44.205875	86.066360	275.963593	-190.789520	1416.606201	368.854431	126.874855	1393.659912	265.565033	-7.635555	1387.551636	275.160217	-16.706194	1687.210693	297.497345	-247.861893	1131.800171	441.313965	132.817184	1114.245728	175.462509	-205.079453	899.044312	328.086060	185.878296	863.153625	279.029205	-20.307465	997.535034	-519.795105	31.211939	898.280151	-468.860168	-110.107018
237.127106	-95.839767	898.708252	309.603729	59.095535	896.913208	278.819702	-143.003372	502.528778	337.870941	27.508984	502.908051	421.141785	-212.270660	102.575668	388.609314	-44.263470	85.978050	276.105072	-189.975281	1416.845825	368.604187	127.814621	1393.563721	265.535736	-6.838298	1387.592163	275.102509	-15.697748	1687.273560	297.717255	-247.198303	1132.044067	441.257019	133.484268	1114.230957	175.523117	-204.753677	899.308228	328.482147	186.047913	862.853149	279.231201	-19.959585	997.625916	-517.505066	29.755430	898.264954	-464.456360	-110.979317
237.383942	-95.647552	898.856750	309.722351	59.370152	896.849548	277.004425	-141.874374	502.759888	338.000000	27.620689	502.886383	420.626099	-212.337921	103.606674	388.663300	-44.216705	85.968224	276.222900	-189.140198	1416.953247	368.474487	128.572006	1393.319214	265.497650	-6.089255	1387.586792	275.013855	-14.724903	1687.309448	297.977631	-246.517303	1132.301880	441.354584	134.284058	1114.177856	175.605362	-204.479965	899.567688	328.949371	186.225784	862.482971	279.428955	-19.588148	997.669861	-515.266479	28.062635	898.156067	-460.161377	-111.957733
237.673645	-95.451866	899.010620	309.863098	59.662971	896.821350	275.188110	-140.815796	502.951263	338.151703	27.790455	502.865997	420.186584	-212.442841	104.761246	388.741638	-44.147823	85.946877	276.378448	-188.306107	1417.106567	368.139160	129.571579	1393.331055	265.481079	-5.343749	1387.529175	275.051483	-14.050781	1687.233887	298.247192	-245.812866	1132.515015	441.331665	134.966888	1114.153320	175.611481	-204.462097	899.858093	329.463806	186.440475	862.072571	279.667175	-19.230923	997.732910	-512.984070	26.341513	898.049744	-455.851746	-113.020531
237.946289	-95.259071	899.182129	309.961304	59.886925	896.788147	273.292969	-139.735947	503.115967	338.220581	27.852203	502.852020	419.607758	-212.574783	105.874535	388.753937	-44.102936	85.915367	276.539917	-187.478638	1417.239502	367.924774	130.475815	1393.170166	265.453552	-4.559561	1387.511841	274.921631	-13.028393	1687.270630	298.579956	-245.167221	1132.755371	441.370605	135.752701	1114.146362	175.738831	-204.247208	900.144897	330.047516	186.735580	861.737183	279.892456	-18.902433	997.801208	-510.694702	24.359299	897.899902	-451.517578	-114.189224
238.201950	-95.065773	899.352478	310.082764	60.083336	896.743713	271.450348	-138.738922	503.321136	338.358490	28.064831	502.858032	418.999847	-212.618469	106.970932	388.847717	-44.058014	85.932487	276.688904	-186.649231	1417.449585	367.740417	131.339798	1393.040283	265.452087	-3.777049	1387.489014	274.711273	-11.726933	1687.398682	299.009369	-244.395996	1132.999756	441.345642	136.453903	1114.054199	175.902542	-204.050888	900.407654	330.606964	187.024292	861.434326	280.121582	-18.583015	997.863220	-508.319977	22.498438	897.715393	-447.232422	-115.218658
238.442413	-94.863350	899.533691	310.250610	60.296143	896.732788	269.706024	-137.549377	503.574921	338.419067	28.147306	502.877441	418.690582	-213.004730	108.480225	388.793182	-44.056919	85.929512	276.818390	-185.805130	1417.670044	367.529266	132.233093	1392.925903	265.406403	-2.989274	1387.477417	274.728241	-11.066844	1687.345093	299.339111	-243.843964	1133.231567	441.403503	137.182617	1114.011719	176.107986	-204.008728	900.728760	331.365021	187.318420	860.899414	280.365173	-18.267241	997.947083	-506.035339	20.472462	897.581543	-443.023163	-116.555122
238.700638	-94.600853	899.745239	310.401672	60.612835	896.744934	267.766357	-136.447998	503.739410	338.434845	28.232885	502.900970	418.353241	-212.898315	109.842224	388.701996	-44.100609	85.900185	276.933868	-184.985962	1417.895996	367.465576	132.947418	1392.644165	265.359741	-2.250239	1387.502930	274.563293	-10.030551	1687.418701	299.790344	-243.197510	1133.548950	441.429565	137.808533	1113.945190	176.473465	-203.783890	901.039124	331.741882	187.638412	860.750183	280.644531	-17.879517	998.055359	-503.724457	18.398512	897.366760	-438.875061	-117.823700
238.948410	-94.394768	899.932556	310.537476	60.885567	896.731812	265.948547	-135.634048	503.979828	338.390320	28.275629	502.898254	417.476898	-212.703110	110.710304	388.646484	-44.097153	85.890572	277.012756	-184.176743	1418.127319	367.275269	133.810852	1392.455566	265.325836	-1.475871	1387.469604	274.470337	-9.070004	1687.422119	300.155060	-242.540588	1133.818848	441.496246	138.560211	1113.869873	176.749725	-203.938904	901.337891	332.298248	187.996262	860.444458	280.913971	-17.542345	998.138489	-501.357544	16.805643	896.848450	-434.729950	-119.333138
239.149765	-94.204254	900.077881	310.692474	61.069122	896.673584	264.038147	-135.044052	504.216125	338.441284	28.417881	502.822968	416.870636	-212.864441	111.900070	388.617554	-44.112389	85.846687	277.119019	-183.389420	1418.250610	366.926605	134.778870	1392.398804	265.313721	-0.699742	1387.382935	274.321014	-8.053373	1687.408691	300.603851	-242.108841	1134.054932	441.544861	139.250992	1113.754883	177.178299	-203.420853	901.481445	332.788940	188.352051	860.093872	281.162872	-17.255350	998.178406	-499.172821	14.926100	896.622986	-430.776947	-120.616966
239.353470	-94.021027	900.158447	310.857483	61.203117	896.555481	262.140289	-133.872253	504.280914	338.610413	28.683445	502.733612	416.161743	-212.752213	112.980682	388.559265	-44.152576	85.773376	277.232788	-182.575699	1418.398804	366.718658	135.614380	1392.144287	265.296112	0.020775	1387.230835	274.161591	-7.015328	1687.343018	301.082458	-241.567001	1134.285278	441.680176	139.992935	1113.626221	177.650848	-203.179413	901.572815	333.278290	188.717285	859.699829	281.400269	-16.992186	998.156921	-497.121857	13.093622	896.431641	-426.914154	-121.931770
239.552704	-93.839272	900.257141	311.024628	61.358234	896.439087	261.101868	-132.407608	504.738983	338.492126	28.302423	502.564240	415.611664	-212.860901	114.027397	388.475342	-44.148483	85.683647	277.326691	-181.767410	1418.473267	366.533997	136.510605	1391.891602	265.267822	0.764313	1387.068970	274.025391	-6.034770	1687.204102	301.599762	-240.882355	1134.484619	441.842621	140.657043	1113.454956	178.120239	-203.164703	901.686096	333.931915	189.050018	859.144348	281.647919	-16.713987	998.144592	-495.082672	11.227180	896.256958	-423.237366	-123.216537
239.788483	-93.610680	900.391724	311.181671	61.643673	896.389099	259.461151	-131.509171	504.935455	338.703522	28.937992	502.585022	415.076599	-213.172348	115.238586	388.674316	-44.064205	85.772369	277.414093	-181.000412	1418.564331	366.366821	137.346451	1391.647095	265.266785	1.514646	1386.922119	273.733215	-4.679981	1687.200684	302.027252	-240.459976	1134.634277	441.831390	141.282806	1113.189941	178.629410	-203.297180	901.791138	334.391937	189.383606	858.797546	281.923553	-16.371473	998.182190	-493.071350	9.042116	895.961670	-419.671417	-124.608047
240.019424	-93.360962	900.579346	311.282623	61.943928	896.390442	257.662048	-130.680588	505.158508	338.670135	29.037657	502.560150	414.314545	-212.995453	116.349182	388.684357	-44.036980	85.806190	277.537354	-180.168457	1418.661621	366.223511	138.164063	1391.409058	265.255310	2.250524	1386.802734	273.583649	-3.695631	1687.103027	302.559021	-239.923233	1134.918945	442.214874	142.123489	1113.121216	179.162323	-203.456741	901.891174	334.686005	189.804794	858.688721	282.183167	-16.014412	998.270813	-491.076080	6.300858	895.561218	-416.207611	-126.206650
240.231491	-93.221466	900.765930	311.407623	62.119389	896.360657	256.007294	-129.810394	505.474152	338.651703	29.141407	502.544525	413.758881	-213.315369	117.677025	388.678406	-44.028805	85.813690	277.603882	-179.366272	1418.807007	366.073059	138.969040	1391.207275	265.255615	2.971594	1386.730591	273.519867	-2.994362	1686.939453	303.040436	-239.316666	1135.192993	442.453461	142.835007	1113.010132	179.706451	-203.590820	901.986755	335.164032	190.029633	858.359314	282.419281	-15.745266	998.345093	-489.401184	4.667655	895.707031	-412.922424	-127.390549
240.446350	-93.103905	901.002930	311.560028	62.223915	896.335449	254.299911	-128.776413	505.818939	338.631836	29.184717	502.485352	413.090912	-213.396912	118.992981	388.588165	-44.049095	85.775215	277.644562	-178.554092	1418.999268	365.950531	139.763931	1390.984985	265.266846	3.730667	1386.635498	273.230072	-1.708890	1686.972168	303.388489	-239.124725	1135.425049	442.592896	143.478226	1112.839478	180.346771	-203.748856	902.115234	335.589966	190.236649	858.070618	282.684448	-15.500673	998.445740	-487.667419	2.501754	895.676270	-409.589111	-128.785645
240.693390	-92.940056	901.185059	311.699799	62.357811	896.297058	252.619614	-127.788017	506.185089	338.576111	29.275728	502.413666	412.260925	-213.154800	120.176514	388.495514	-44.091961	85.720673	277.677551	-177.756790	1419.190796	365.834473	140.574219	1390.755737	265.279175	4.516740	1386.509155	273.138916	-0.995453	1686.795166	303.951508	-238.497986	1135.754028	442.891937	144.199554	1112.722046	181.005020	-203.942261	902.174744	336.245239	190.433426	857.559753	282.931396	-15.230086	998.513977	-485.757996	-0.580009	895.423645	-406.406891	-130.282486
240.927734	-92.663528	901.312500	311.862915	62.662720	896.337952	250.799057	-126.796547	506.400055	338.536133	29.362614	502.360138	411.521027	-213.040283	121.402977	388.459991	-44.070461	85.679695	277.650909	-176.941483	1419.314209	365.715302	141.383026	1390.533081	265.280609	5.258065	1386.388672	272.934174	0.031792	1686.689575	304.394897	-238.126495	1135.967163	443.121735	144.868591	1112.534912	181.683609	-204.182022	902.212219	336.744659	190.696732	857.155579	283.181488	-14.904245	998.594666	-484.429260	-1.643780	895.770508	-403.499298	-131.232605
241.209259	-92.445976	901.385742	312.078583	62.963303	896.299866	248.861343	-125.921455	506.608643	338.532959	29.495430	502.293762	410.830658	-212.975220	122.624428	388.488922	-44.036873	85.677025	277.669006	-176.165939	1419.431885	365.628632	142.210098	1390.281128	265.400085	5.925591	1386.057373	272.692749	1.067192	1686.594360	304.900238	-237.696304	1136.217529	443.356354	145.589111	1112.330200	182.389847	-204.465775	902.244568	336.999420	190.971695	856.978394	283.461456	-14.585315	998.609985	-482.598938	-4.056179	895.790222	-400.762177	-132.624191
241.469452	-92.244492	901.509399	312.216553	63.216064	896.309753	246.980667	-125.054314	506.832550	338.528412	29.571072	502.266174	410.171600	-213.042465	123.904030	388.530853	-44.020283	85.678871	277.735931	-175.356445	1419.536255	365.579834	142.985779	1390.049072	265.409180	6.637997	1385.933594	272.342255	2.378984	1686.570190	305.423370	-237.145172	1136.403564	443.630920	146.244293	1112.169678	183.065170	-204.835098	902.237549	337.424835	191.160080	856.675049	283.738586	-14.315567	998.671387	-481.175232	-6.169369	896.188721	-398.295471	-133.818527
241.665787	-92.026299	901.667603	312.319397	63.495720	896.397156	245.233810	-124.090324	507.133301	338.451599	29.409683	502.294922	409.426544	-212.874619	125.121193	388.550354	-43.989643	85.724327	277.777191	-174.580872	1419.636963	365.535583	143.779739	1389.819946	265.347900	7.445685	1385.989990	272.122375	3.401268	1686.489014	305.976654	-236.603577	1136.654419	443.925110	146.919342	1112.046265	183.761551	-205.300980	902.315674	337.879791	191.370987	856.388733	283.995850	-14.066291	998.786682	-479.664795	-8.084520	896.563171	-395.991577	-134.629654
241.801498	-91.939377	901.894104	312.405151	63.588654	896.447876	243.411850	-123.186203	507.476563	338.272888	29.121315	502.231934	408.677948	-212.766937	126.405128	388.461395	-44.027718	85.714806	277.845978	-173.779037	1419.800659	365.459106	144.520859	1389.643677	265.411926	8.167426	1385.901611	271.901611	4.390754	1686.415649	306.505371	-236.173477	1136.951294	444.184906	147.466797	1111.944580	184.531860	-205.668549	902.396912	338.518555	191.540268	855.924133	284.220215	-13.913266	998.917053	-478.385529	-9.921946	896.885498	-394.286957	-135.414200
241.966095	-91.812958	902.125427	312.443237	63.725166	896.466492	241.491180	-122.303795	507.883453	338.178741	29.109140	502.237762	407.952606	-212.494965	127.799232	388.413574	-44.018063	85.689873	277.918945	-172.965805	1420.010132	365.465363	145.255081	1389.437744	265.459015	8.925513	1385.845337	271.692505	5.356202	1686.331543	307.001221	-235.432404	1137.284424	444.438812	148.074646	1111.816772	185.248108	-206.939011	902.549500	338.946716	191.729752	855.634888	284.431458	-13.689703	999.033875	-476.899902	-11.740601	897.268433	-391.103180	-137.543396
242.205582	-91.716721	902.376038	312.527130	63.806656	896.388245	239.870743	-121.362511	508.349426	338.073425	29.192926	502.165375	407.177734	-212.230301	129.225784	388.261871	-44.081833	85.607269	277.950592	-172.193344	1420.268188	365.400940	146.050507	1389.225830	265.498169	9.671803	1385.787720	271.452454	6.377283	1686.272949	307.572205	-235.070587	1137.722778	444.670410	148.639587	1111.711182	186.146561	-206.470016	902.584595	339.319153	191.926392	855.376526	284.707489	-13.434786	999.110962	-475.512665	-13.601267	897.577026	-388.750946	-138.861145
242.510971	-91.602318	902.571289	312.653931	63.935474	896.321533	238.186935	-120.338142	508.848602	338.134216	29.453711	502.087372	406.324524	-211.920746	130.637848	388.249908	-44.061497	85.560570	278.028381	-171.415085	1420.434937	365.333221	146.811295	1389.010132	265.579590	10.395618	1385.691406	271.197235	7.441387	1686.180786	308.077667	-234.666946	1138.098267	444.846313	149.209610	1111.552124	187.011810	-206.912033	902.616760	339.560120	192.089706	855.254761	285.000000	-13.171526	999.168701	-474.182831	-15.446869	897.834595	-387.522858	-139.502716
242.776199	-91.539139	902.772949	312.738556	64.023148	896.265442	236.373230	-119.277687	509.332733	338.294983	29.952316	502.009949	405.418121	-211.444443	132.083008	388.297485	-44.026344	85.586266	278.081360	-170.644440	1420.594360	365.278290	147.567123	1388.764771	265.620850	11.135133	1385.593872	270.957947	8.454584	1686.086426	308.437744	-234.303650	1138.378418	445.103088	149.860886	1111.394531	187.742172	-208.117737	902.709045	339.989838	192.183182	854.939514	285.232758	-12.948585	999.236084	-472.863098	-17.176493	898.155212	-385.529327	-140.383652
243.102463	-91.587975	903.013245	312.832825	64.015526	896.188110	234.538193	-118.126167	509.957916	338.296600	30.056675	501.925385	404.448730	-210.952057	133.608276	388.277893	-44.009052	85.589020	278.167816	-169.911636	1420.771240	365.224335	148.281555	1388.570679	265.623016	11.791355	1385.489746	270.727051	9.476594	1686.024414	308.897858	-233.957565	1138.684082	445.336121	150.368576	1111.257202	188.601227	-208.605911	902.715942	340.656647	192.241241	854.430725	285.517670	-12.796087	999.310364	-471.529358	-18.878498	898.439209	-383.360138	-141.563644
243.411560	-91.625748	903.272156	312.821899	63.990627	896.197937	232.534119	-116.886673	510.648773	338.233551	30.216972	501.904541	403.463928	-210.276642	135.258453	388.241241	-44.029129	85.626213	278.297577	-169.130783	1420.897217	365.114807	149.072525	1388.400146	265.697693	12.353080	1385.259033	270.585815	10.247677	1685.895264	309.436920	-233.518768	1138.937012	445.584290	150.942566	1111.195801	189.459930	-209.050705	902.689941	341.066986	192.255173	854.183228	285.715942	-12.674579	999.439331	-470.210022	-20.496473	898.828918	-381.522552	-142.518265
243.805634	-91.887436	903.560974	313.097870	63.775383	896.072571	230.595734	-115.612785	511.441437	338.308624	30.272346	501.878113	402.424011	-209.529938	136.901291	388.245819	-44.040611	85.649391	278.429352	-168.435837	1421.064453	365.059174	149.820938	1388.232666	265.666901	13.021083	1385.219360	270.325623	11.277100	1685.909424	309.965454	-233.031799	1139.249146	445.805695	151.474030	1111.092773	190.323914	-209.582184	902.739563	341.277008	192.305801	854.105713	286.065735	-12.649105	999.516541	-468.895355	-22.043983	899.187500	-379.531464	-143.629639
244.254227	-92.114021	903.849854	313.298981	63.620815	896.028381	228.359711	-114.462967	512.235962	338.341858	30.221798	501.851013	401.290222	-208.624603	138.704803	388.242493	-44.031780	85.677849	278.566406	-167.689560	1421.259033	364.955078	150.546112	1388.083618	265.615692	13.697441	1385.183350	270.100250	12.292707	1685.943848	310.467560	-232.699478	1139.569824	446.027802	151.970428	1110.985718	191.168884	-210.041748	902.832458	341.650787	192.351517	853.832214	286.376617	-12.608963	999.636475	-467.545441	-23.599440	899.578735	-377.576843	-144.619034
244.765350	-92.273041	904.169006	313.507019	63.449955	896.019470	226.199814	-113.409187	513.076538	338.425049	30.454386	501.808716	400.172058	-207.814575	140.609085	388.221771	-44.062359	85.665085	278.729218	-166.981842	1421.580566	364.807587	151.364029	1387.929199	265.493927	14.479934	1385.327271	269.839020	13.371982	1685.995850	311.043976	-232.348785	1140.033813	446.207245	152.483734	1110.928467	192.045822	-210.625854	902.969360	342.012970	192.321838	853.575684	286.728485	-12.545744	999.788147	-466.128937	-24.689079	899.999512	-375.479401	-145.522491
245.290680	-92.471199	904.529541	313.735138	63.296810	895.990479	224.076736	-112.500229	513.924805	338.520752	30.524801	501.764526	399.015991	-207.011490	142.576508	388.145416	-44.058159	85.606651	278.890869	-166.286240	1421.893921	364.609558	152.146576	1387.777588	265.427490	15.190392	1385.369385	269.603333	14.417624	1686.056396	311.598389	-231.992432	1140.480225	446.362274	152.950104	1110.864136	192.941650	-211.076538	903.127991	342.619965	192.307175	853.111389	287.130951	-12.469830	999.946899	-464.937378	-26.090237	900.308228	-373.725677	-146.278870
245.737045	-92.708893	904.882202	313.927917	63.074753	895.954773	221.860077	-111.477402	514.727966	338.682098	30.628536	501.765900	397.902740	-206.075897	144.530685	388.163879	-44.041584	85.586266	279.025269	-165.529419	1422.237793	364.304138	152.969604	1387.646118	265.429047	15.797577	1385.280273	269.325073	15.487698	1686.143433	312.136475	-231.757568	1140.967407	446.413025	153.378021	1110.816162	193.939545	-211.476349	903.308228	342.923767	192.240280	853.092590	287.492645	-12.457924	1000.096802	-463.715881	-28.209562	900.895264	-371.854370	-147.065063
246.134888	-92.900215	905.207214	314.074524	62.872009	895.948914	219.640396	-110.480537	515.525330	338.804016	30.500700	501.748352	396.777832	-205.144592	146.406357	388.077118	-44.054268	85.585403	279.237549	-164.811157	1422.564209	363.977325	153.772675	1387.567627	265.242401	16.532724	1385.484619	269.038269	16.532600	1686.191650	312.773163	-231.331894	1141.495728	446.497009	153.839554	1110.852905	194.869675	-211.909882	903.489502	343.332123	192.170776	852.903870	287.832001	-12.460570	1000.246338	-462.556671	-29.353468	901.205017	-369.899689	-147.834671
246.452667	-93.113350	905.575256	314.135590	62.681374	895.974243	217.436539	-109.640427	516.257813	338.857971	30.288597	501.815796	395.718109	-204.120880	148.148300	387.972839	-44.132317	85.571632	279.388367	-164.072845	1422.875244	363.638702	154.583923	1387.517578	265.166962	17.135487	1385.518311	268.735352	17.586971	1686.250977	313.357086	-230.991425	1141.942993	446.544128	154.307114	1110.940796	195.804184	-212.338409	903.733704	343.675903	192.092056	852.773132	288.174042	-12.498122	1000.426758	-461.273285	-30.754372	901.622375	-368.016815	-148.457153
246.690628	-93.291267	905.945190	314.168365	62.570702	896.006653	215.343460	-108.765671	516.980774	338.939453	29.959454	501.854004	394.719849	-203.188995	149.796738	387.951172	-44.165527	85.557426	279.597717	-163.374771	1423.173218	363.274506	155.359436	1387.430176	265.109680	17.716909	1385.555908	268.457367	18.630003	1686.252319	313.917603	-230.637390	1142.374146	446.556274	154.724594	1111.015869	196.701599	-213.021545	904.015747	344.065857	191.963730	852.736023	288.488495	-12.496116	1000.609497	-460.124237	-31.608511	901.872131	-366.151886	-149.007416
247.034348	-93.388390	906.251587	314.207367	62.523418	896.017090	213.517593	-107.827599	517.696228	338.987152	29.648312	501.808197	393.682434	-202.137161	151.328903	387.851440	-44.185448	85.519958	279.727905	-162.639282	1423.486938	362.839020	156.168228	1387.313965	265.030457	18.318018	1385.531982	268.160217	19.697021	1686.219727	314.582489	-230.142014	1142.943481	446.612518	155.252075	1111.095947	197.587296	-213.463425	904.326050	344.606598	191.908768	852.356567	288.848419	-12.438164	1000.750305	-458.996796	-32.821320	902.218994	-364.407776	-149.558105
247.396103	-93.442825	906.520081	314.273895	62.527344	896.012329	211.841629	-107.036301	518.459351	339.166687	29.649399	501.784485	392.401733	-200.856857	152.525253	387.917236	-44.179920	85.466713	279.900421	-161.928223	1423.802490	362.370544	156.926666	1387.184570	264.925476	18.926174	1385.475098	267.872986	20.768658	1686.174316	315.127197	-229.929184	1143.432373	446.588409	155.773911	1111.081421	198.391861	-214.213242	904.624268	344.737579	191.890640	852.387024	289.198822	-12.333904	1000.866882	-457.834534	-33.718006	902.476624	-362.608643	-149.917236
247.738373	-93.535156	906.863770	314.331238	62.456207	895.981873	210.237808	-106.142403	519.245544	339.267059	29.708681	501.733215	390.963287	-199.651978	153.595947	387.912811	-44.119995	85.413315	280.059052	-161.235214	1424.131958	361.895020	157.694031	1387.035400	264.803925	19.520773	1385.400635	267.591614	21.834511	1686.152710	315.793610	-229.447281	1143.998657	446.607819	156.343262	1111.043823	199.299377	-214.887756	904.996033	345.210388	191.916885	852.003662	289.564728	-12.234211	1001.003540	-456.682312	-34.557072	902.765686	-360.870941	-150.281921
248.020828	-93.709038	907.190063	314.414429	62.406467	895.980225	208.893570	-105.350014	520.088013	339.396820	29.811697	501.722504	389.013489	-198.361206	154.253494	387.933655	-44.113312	85.359398	280.168488	-160.521423	1424.490723	361.400146	158.459045	1386.893555	264.654083	20.083883	1385.341187	267.298096	22.918312	1686.146729	316.361206	-229.201279	1144.531250	446.521515	156.936493	1111.012817	200.169846	-215.625015	905.419861	345.254272	191.939651	852.003723	289.867004	-12.180509	1001.149902	-455.530090	-35.508141	902.967224	-359.057465	-150.829971
248.295822	-93.915352	907.540161	314.479004	62.303738	896.023254	207.585480	-104.726234	520.846069	339.504730	29.978310	501.735077	386.653900	-196.869690	154.502869	387.925903	-44.129757	85.389259	280.238556	-159.870789	1424.847168	360.876404	159.207901	1386.769531	264.460815	20.657982	1385.283569	266.981537	23.981264	1686.191406	316.939880	-229.010437	1145.032349	446.414154	157.451767	1110.988525	201.044327	-216.210571	905.742554	345.482452	191.942017	851.803467	290.135895	-12.173007	1001.332031	-454.376953	-36.387287	903.197205	-357.315430	-151.171768
248.651001	-94.077263	907.837402	314.583893	62.192917	896.082764	206.004883	-105.125595	521.981934	339.492157	29.643532	501.720581	383.954346	-195.716843	154.399765	387.857666	-44.176094	85.399643	280.274597	-159.166702	1425.100464	360.399323	159.898666	1386.645264	264.238831	21.178093	1385.191895	266.649689	25.038235	1686.242432	317.508759	-228.940002	1145.506714	446.339264	158.015182	1111.006104	201.900726	-216.767136	906.085571	345.910614	191.965118	851.407898	290.429108	-12.172593	1001.499756	-453.303070	-36.861263	903.378235	-355.687408	-151.601959
248.900055	-94.259850	908.144836	314.684052	62.079136	896.149475	205.115540	-104.676361	522.796143	339.540283	29.523170	501.770416	380.729431	-194.180786	153.650009	387.863586	-44.206921	85.428734	280.305481	-158.526047	1425.347534	359.884033	160.642426	1386.507568	264.078064	21.626984	1385.019165	266.264252	26.117170	1686.313843	318.097473	-228.740036	1145.932495	446.249481	158.599319	1110.985718	202.738174	-217.345016	906.376953	345.908569	191.987488	851.395325	290.665497	-12.187567	1001.676208	-452.289825	-37.044102	903.432434	-353.958954	-152.044815
249.186447	-94.461639	908.481079	314.792511	61.998165	896.209961	204.508301	-103.958435	523.382629	339.605438	29.441383	501.794098	376.932343	-192.394318	152.325104	387.848083	-44.204338	85.413086	280.287476	-157.874023	1425.655029	359.373932	161.352295	1386.360840	263.736633	22.245253	1385.071289	265.921387	27.172876	1686.393799	318.684570	-228.715454	1146.409668	446.152466	159.127686	1110.932007	203.589813	-217.863968	906.641602	346.102783	192.048645	851.202942	290.927277	-12.174370	1001.862671	-451.156067	-37.850716	903.607544	-352.370392	-152.438202
249.494888	-94.644478	908.775635	314.962128	61.911331	896.230774	203.974350	-103.340500	523.930969	339.833405	29.556578	501.852448	372.756226	-190.524750	150.594696	387.961975	-44.196892	85.407448	280.207520	-157.218674	1425.936523	358.812347	162.104233	1386.210938	263.477814	22.777008	1384.965210	265.513672	28.248089	1686.457642	319.206238	-228.653687	1146.826416	446.063995	159.697189	1110.887817	204.406433	-218.457382	906.939880	346.295593	191.944382	851.077759	291.186584	-12.138966	1002.011414	-450.113708	-38.392365	903.834290	-350.823181	-152.772888
249.807449	-94.812561	909.058594	315.149323	61.787899	896.261841	203.083313	-102.770546	524.334839	340.048309	29.973360	501.844910	368.091858	-188.128113	148.411285	388.070038	-44.153793	85.433273	280.171783	-156.571823	1426.193726	358.293335	162.855072	1386.091187	263.180237	23.386683	1384.953979	265.110107	29.314793	1686.549561	319.740662	-228.517365	1147.344604	445.931213	160.223404	1110.862061	205.203766	-218.946594	907.251221	346.657379	192.082672	850.681641	291.413696	-12.109653	1002.162842	-449.599121	-37.919971	903.917908	-349.283295	-153.058853
250.146332	-95.003983	909.442017	315.376007	61.494148	896.334778	202.389771	-102.666405	524.919983	340.235443	29.527597	501.904114	362.967834	-185.746704	145.827164	388.080963	-44.199425	85.390022	280.149384	-155.890869	1426.558228	357.845673	163.579361	1385.966431	262.970032	23.937305	1384.962891	264.717255	30.376007	1686.679932	320.270081	-228.336899	1147.924683	445.749207	160.699997	1110.851196	206.054337	-219.369415	907.631958	346.813354	192.213821	850.525696	291.702057	-12.148683	1002.381287	-447.986542	-39.851028	904.232361	-347.812469	-153.491974
250.448196	-95.170616	909.857727	315.625366	61.170715	896.480042	202.108475	-102.866966	525.483154	340.412170	29.413357	501.920898	357.619537	-183.521027	143.107727	388.092041	-44.235630	85.395065	280.023590	-155.218369	1427.005859	357.330261	164.267548	1385.936646	262.707825	24.510904	1385.008179	264.267151	31.469688	1686.794312	320.654144	-228.243546	1148.484985	445.566498	161.187958	1110.891968	206.718582	-219.995239	908.035645	346.919922	192.308853	850.447266	291.989868	-12.219867	1002.652527	-447.515137	-39.667068	904.281677	-346.409729	-153.865814
250.664413	-95.312210	910.279724	315.822662	60.845875	896.654175	202.100220	-103.134636	525.982239	340.486084	29.203632	501.956940	351.840424	-180.888260	139.996902	388.032440	-44.318871	85.395233	279.822235	-154.506088	1427.385254	356.724854	165.000351	1385.936035	262.382996	25.050243	1385.068237	263.858276	32.522629	1686.919189	321.023407	-228.046005	1149.107666	445.275177	161.644836	1110.988281	207.440964	-220.527161	908.487732	346.764832	192.582382	850.487000	292.213898	-12.296492	1002.941345	-446.581940	-40.199078	904.500122	-345.045135	-154.340698
250.894882	-95.512886	910.674194	315.917511	60.638233	896.753418	202.225845	-103.711533	526.462952	340.565521	28.952785	501.996979	345.729828	-178.356613	136.724152	387.971375	-44.357101	85.435074	279.717163	-153.865036	1427.744629	356.279327	165.642563	1385.942261	262.112610	25.578857	1385.155396	263.360657	33.605549	1687.038452	321.397644	-227.829193	1149.745117	445.057220	162.106064	1111.115723	208.135010	-221.111740	908.893738	346.818390	192.672745	850.453857	292.378448	-12.306275	1003.178223	-445.532593	-41.115910	904.701050	-343.713562	-154.768845
251.147247	-95.626602	911.016663	316.016327	60.520233	896.839050	202.615219	-104.454590	526.846802	340.673004	28.830112	502.046082	339.299652	-175.702408	133.237762	387.897278	-44.365765	85.409889	279.553650	-153.165268	1428.051514	355.862762	166.190994	1385.782593	261.776886	26.118475	1385.188232	262.894287	34.607445	1687.106934	321.641632	-227.742523	1150.275024	444.909882	162.637436	1111.249390	208.755783	-221.646729	909.293640	347.067719	192.760132	850.238464	292.549133	-12.248304	1003.383606	-444.561554	-41.920425	904.796509	-342.464600	-155.202866
251.319885	-95.814095	911.346252	316.087708	60.352581	896.849426	203.315460	-105.063904	527.206482	340.712372	29.314819	501.951111	332.503967	-172.860352	129.539673	387.918701	-44.391579	85.447342	279.318787	-152.512039	1428.422729	355.189880	166.946884	1385.896362	261.465149	26.663370	1385.178833	262.399292	35.615845	1687.149536	321.940155	-227.549545	1150.882324	444.596649	163.129333	1111.330078	209.435211	-222.005722	909.693665	346.897552	192.908508	850.363464	292.656097	-12.212150	1003.543335	-443.735901	-42.522396	904.834778	-341.268616	-155.696503
251.469086	-96.022972	911.665649	316.141632	60.157734	896.848816	204.344742	-105.829453	527.559448	340.718353	29.115894	501.858398	325.483337	-169.815536	125.832001	387.845062	-44.404442	85.377144	279.085083	-151.851578	1428.727539	354.730408	167.596191	1385.893066	261.186707	27.210840	1385.189941	261.878113	36.598824	1687.198853	322.179626	-227.223404	1151.439331	444.354065	163.637436	1111.428345	209.992004	-222.632034	910.068237	346.877319	193.050781	850.313599	292.737885	-12.198103	1003.692261	-442.842987	-43.219669	904.866943	-340.238403	-156.131699
251.628525	-96.155708	911.994141	316.158691	60.055286	896.867676	205.293610	-106.580544	527.814697	340.740479	28.851004	501.811829	318.128448	-166.725403	122.107407	387.870605	-44.388512	85.351593	278.784180	-151.210678	1429.062012	354.182129	168.233047	1385.892212	260.837036	27.762432	1385.223511	261.377808	37.598995	1687.288818	322.388763	-226.959290	1151.944458	444.131195	164.165543	1111.525513	210.544586	-223.075821	910.440796	347.070160	193.187546	850.094482	292.822998	-12.111374	1003.854248	-441.995087	-43.843342	904.943909	-339.163879	-156.647324
251.780197	-96.319023	912.345337	316.174652	59.887466	896.921509	206.615433	-107.704567	528.015869	340.748474	28.675730	501.774506	310.455872	-163.597458	118.333122	387.887421	-44.414669	85.356247	278.573303	-150.536453	1429.390137	353.705353	168.836777	1385.906616	260.526917	28.327148	1385.317993	260.860779	38.552429	1687.406494	322.567352	-226.791534	1152.466675	443.892761	164.637207	1111.601563	211.065292	-223.473953	910.802368	347.009247	193.347717	850.086426	292.887939	-12.073043	1004.046082	-441.102539	-44.620270	904.996765	-338.108490	-157.163376
251.815765	-96.475266	912.688171	316.159790	59.754604	897.001526	208.014603	-108.564163	528.205139	340.735016	28.470522	501.796051	302.578064	-160.373016	114.767517	387.796631	-44.467155	85.349525	278.280792	-149.899582	1429.721680	353.267731	169.446289	1385.927734	260.180084	28.876343	1385.435913	260.327484	39.471062	1687.545288	322.695343	-226.566895	1152.989746	443.628540	165.035034	1111.702881	211.564941	-223.788528	911.172424	346.889404	193.484894	850.105469	292.852173	-12.030179	1004.249817	-440.251373	-45.181637	905.108276	-337.124939	-157.648819
251.868164	-96.672302	913.023987	316.159912	59.595333	897.069580	209.513138	-109.571136	528.334412	340.762970	28.306074	501.813141	294.456268	-157.129150	111.235374	387.755646	-44.491535	85.351990	278.014862	-149.261230	1430.055054	352.844177	170.052856	1386.012329	259.865997	29.399822	1385.541382	259.781372	40.393906	1687.670776	322.732697	-226.322144	1153.458984	443.296631	165.428070	1111.800781	211.895676	-224.347412	911.492676	346.496002	193.668198	850.309692	292.818573	-12.012707	1004.444458	-439.216827	-45.938057	905.149292	-336.056366	-158.231903
251.883804	-96.801910	913.333496	316.119598	59.489998	897.127808	211.110565	-110.841888	528.390930	340.786011	28.191084	501.825806	286.242401	-153.711441	107.912567	387.683685	-44.520382	85.325211	277.725311	-148.696869	1430.380249	352.429047	170.638565	1386.045654	259.529785	29.962185	1385.634155	259.235596	41.276871	1687.776733	322.714661	-226.168076	1153.918945	443.045135	165.876495	1111.906982	212.312973	-224.823257	911.736633	346.306000	193.789795	850.340393	292.757904	-11.949141	1004.620544	-438.368164	-46.525093	905.227905	-335.046814	-158.651474
251.892227	-96.920273	913.592346	316.093964	59.363274	897.156799	212.737274	-112.345451	528.342529	340.904785	28.261246	501.805511	277.881073	-150.414597	104.735672	387.721710	-44.549091	85.315857	277.501038	-148.105118	1430.599121	352.009735	171.278503	1386.089966	259.208130	30.509453	1385.697876	258.662170	42.147205	1687.876221	322.657196	-226.047821	1154.311401	442.736786	166.238556	1111.961182	212.668793	-225.182632	911.983154	346.124542	193.921387	850.370789	292.694489	-11.901423	1004.757629	-437.512512	-47.159531	905.187744	-334.022308	-159.294250
251.926636	-97.014496	913.827148	316.041168	59.257431	897.175476	214.520630	-113.747368	528.110840	340.960083	28.219858	501.736389	269.263245	-146.876663	101.714493	387.787292	-44.511936	85.287033	277.178223	-147.548492	1430.849731	351.600922	171.821793	1386.096313	258.848083	31.026142	1385.767334	258.082947	42.976105	1687.918457	322.529907	-225.835709	1154.689575	442.440796	166.608475	1112.038696	212.876953	-225.694702	912.192749	345.911316	194.060226	850.383057	292.619965	-11.832516	1004.878235	-436.654785	-47.614326	905.260864	-333.175690	-159.615128
251.901276	-97.097610	914.045471	315.991089	59.177551	897.206238	216.247650	-115.318123	527.895630	341.071655	28.185101	501.733643	260.696960	-143.331787	99.121849	387.846069	-44.510887	85.269638	276.780334	-146.922729	1431.078247	351.214050	172.391144	1386.136108	258.491547	31.557594	1385.828369	257.510254	43.787788	1687.994141	322.381439	-225.565582	1155.032715	442.175262	166.954407	1112.135376	213.020325	-226.076355	912.422546	345.702393	194.208435	850.406616	292.520477	-11.768712	1004.997681	-435.825226	-48.237148	905.230103	-332.143005	-160.205902
251.849197	-97.152763	914.266663	315.914917	59.104519	897.256348	217.678406	-116.793716	527.732666	341.123016	28.116283	501.792206	251.924744	-139.572601	96.750961	387.755188	-44.551857	85.264099	276.619720	-146.462845	1431.254395	350.848419	172.891205	1386.181641	258.177368	32.058231	1385.903320	256.957458	44.618500	1688.037354	322.198883	-225.371277	1155.331055	441.906036	167.307358	1112.221558	213.126358	-226.407822	912.692993	345.432068	194.364212	850.449829	292.408997	-11.703017	1005.127991	-434.871216	-49.318153	905.659973	-331.415894	-160.468735
251.759293	-97.113747	914.449829	315.779022	59.084618	897.328735	219.025574	-118.152275	527.559814	341.165955	28.032703	501.828613	243.093704	-135.783859	94.812187	387.740570	-44.583324	85.244347	276.295471	-145.924515	1431.426270	350.531952	173.361115	1386.227661	257.858063	32.529835	1385.983643	256.381683	45.402626	1688.093018	322.025299	-225.069016	1155.691284	441.648804	167.632126	1112.309692	213.170914	-226.688965	912.943298	345.146240	194.560272	850.513367	292.256500	-11.601880	1005.252380	-433.777832	-51.203064	906.189087	-330.473969	-160.929489
251.726212	-97.080147	914.607727	315.675934	59.078415	897.354858	220.187103	-119.444893	527.339844	341.175079	27.941181	501.844543	234.218140	-132.079208	93.220200	387.771545	-44.574390	85.300484	275.905518	-145.400726	1431.676392	350.215881	173.799286	1386.272583	257.551849	32.996315	1386.033203	255.770767	46.193874	1688.154175	321.732452	-224.813675	1156.029663	441.393463	167.968033	1112.383301	213.145233	-226.956894	913.208252	344.991730	194.750366	850.331665	292.133881	-11.476742	1005.340576	-433.029663	-51.756989	906.321106	-329.596863	-161.317703
251.657120	-97.009308	914.752991	315.552338	59.134617	897.395142	221.027176	-120.414307	527.101868	341.163422	27.931479	501.834045	225.338745	-128.414856	92.015282	387.699951	-44.617218	85.254715	275.555878	-144.932281	1431.895020	349.884521	174.229019	1386.281006	257.221252	33.471806	1386.079590	255.183578	46.965794	1688.169067	321.376556	-224.629654	1156.339233	441.088959	168.314713	1112.394165	213.051270	-227.190109	913.420898	344.621460	194.913437	850.375244	292.007629	-11.330922	1005.429688	-432.174683	-52.406860	906.371094	-328.626465	-161.695145
251.651718	-96.993774	914.852478	315.403870	59.204216	897.362122	221.673294	-121.253586	526.871643	341.165771	27.996538	501.808472	216.691772	-124.949326	91.128235	387.716034	-44.633820	85.281143	275.154358	-144.434784	1432.021851	349.605194	174.609360	1386.263916	256.898590	33.900715	1386.058105	254.573959	47.702942	1688.175537	321.043518	-224.447159	1156.614258	440.770844	168.647247	1112.371826	212.905975	-227.407776	913.611877	344.063171	195.120407	850.633850	291.907959	-11.190361	1005.457275	-431.413818	-52.714252	906.443359	-327.678314	-161.982742
251.561340	-96.979210	914.901855	315.203369	59.312450	897.303528	222.343903	-121.682175	526.592163	341.150604	28.004097	501.777679	208.426117	-121.819237	90.605537	387.831238	-44.617355	85.291931	274.648499	-143.968613	1432.168213	349.295471	174.977646	1386.226074	256.577271	34.303192	1386.051025	253.993576	48.361160	1688.111450	320.683411	-224.245361	1156.859131	440.451111	168.926315	1112.322144	212.724838	-227.552124	913.754089	343.780884	195.385040	850.428406	291.732513	-11.047288	1005.448792	-430.667358	-53.216385	906.513489	-326.788879	-162.285721
251.449692	-97.044838	914.913025	314.952423	59.366077	897.238403	222.885956	-121.970016	526.362549	341.146271	28.079622	501.762268	200.592682	-118.741646	90.299797	387.817383	-44.611004	85.274986	274.166382	-143.523361	1432.251831	348.978302	175.348679	1386.157959	256.288666	34.693325	1385.969238	253.315872	49.123718	1688.101807	320.209503	-224.087769	1157.035278	440.120270	169.213226	1112.236816	212.348251	-227.792130	913.922302	343.371246	195.629074	850.394714	291.536530	-10.997707	1005.418701	-429.835999	-53.801693	906.592041	-325.809509	-162.553131
251.150253	-97.105042	914.849670	314.664948	59.408463	897.160583	222.974747	-122.066269	526.151123	341.087097	28.135466	501.692932	193.309814	-115.904449	90.247009	388.091339	-44.496178	85.328232	273.683197	-143.085419	1432.333862	348.708618	175.661911	1386.068481	255.995819	35.068932	1385.929443	252.709381	49.788071	1688.077637	319.782135	-223.869400	1157.198608	439.879028	169.526367	1112.188599	211.973297	-227.924255	914.063110	342.739349	195.844910	850.611694	291.186859	-10.980092	1005.350708	-429.170959	-54.058792	906.740662	-324.909973	-162.828522
250.926544	-97.277733	914.771362	314.448700	59.351093	897.085144	222.667587	-122.064774	526.125061	340.848694	28.126532	501.635132	187.227417	-113.446434	90.500084	388.098175	-44.465221	85.359062	273.164825	-142.678818	1432.416260	348.466156	175.956116	1385.995117	255.648636	35.448978	1385.903931	252.082642	50.465946	1688.043457	319.311462	-223.633789	1157.315674	439.622192	169.791946	1112.110596	211.570251	-228.009644	914.198975	342.400513	196.112823	850.380127	290.887543	-11.070451	1005.278442	-428.267975	-54.697266	906.786865	-323.949036	-163.017838
250.978912	-97.371674	914.800476	314.225800	59.312630	897.058899	221.758347	-121.853554	526.284302	340.469086	28.145199	501.525482	182.330673	-111.387825	90.857002	388.125549	-44.424709	85.400124	272.707916	-142.327560	1432.502075	348.223724	176.237320	1385.922485	255.304993	35.782600	1385.856567	251.488525	51.079590	1688.017700	318.785217	-223.539352	1157.445068	439.380554	170.074127	1112.024780	211.081528	-228.068863	914.332886	341.908325	196.368500	850.367432	290.774689	-11.079045	1005.277588	-427.530731	-54.976791	906.854553	-322.910858	-163.270584
251.113815	-97.537735	914.825806	314.044678	59.304283	897.031738	220.025909	-121.371071	526.580505	340.188538	28.183294	501.465515	178.761002	-109.881721	91.393120	388.069794	-44.458931	85.370430	272.246613	-141.958481	1432.579956	348.086121	176.395905	1385.697021	254.970688	36.100681	1385.827881	250.849396	51.703995	1687.983398	318.210236	-223.426193	1157.562988	439.126892	170.342834	1111.899048	210.488083	-228.080994	914.444153	341.195679	196.600204	850.558167	290.694000	-11.101527	1005.276184	-426.289886	-56.048225	906.779175	-321.935455	-163.560242
251.357803	-97.816650	914.888184	313.861816	59.188297	896.983398	217.923431	-120.729805	527.062805	339.986328	28.261143	501.405731	176.485992	-109.178230	92.018906	388.207275	-44.402931	85.400467	271.743500	-141.619843	1432.638062	347.687653	176.747787	1385.769775	254.640091	36.421047	1385.786133	250.255020	52.278858	1687.935547	317.624908	-223.204788	1157.663940	438.759583	170.530655	1111.793335	209.879883	-227.936066	914.563782	340.681274	196.880402	850.544373	290.671295	-11.194409	1005.279053	-425.108307	-57.083153	906.692810	-320.909088	-163.911621
251.650192	-98.143349	914.959961	313.646912	59.055897	896.945313	215.508957	-119.978790	527.632141	339.742706	28.426836	501.328064	175.080917	-109.258827	92.788086	388.234131	-44.367565	85.433334	271.334747	-141.370956	1432.679321	347.387817	176.982712	1385.691040	254.318283	36.673470	1385.742310	249.660019	52.875324	1687.894653	316.959961	-223.191040	1157.692505	438.464478	170.730515	1111.683472	209.190842	-227.875977	914.629761	340.271851	197.149338	850.323914	290.672882	-11.324489	1005.290710	-424.384003	-57.314747	906.710449	-319.866425	-164.012085
251.910355	-98.612053	915.079407	313.395630	58.760239	896.914734	213.258194	-119.492813	528.344604	339.357788	28.451317	501.224457	174.529160	-109.972427	93.523956	388.092743	-44.394413	85.458321	270.949615	-141.153809	1432.730347	347.049835	177.157837	1385.611938	253.963287	36.870461	1385.688110	249.040497	53.407600	1687.849365	316.280396	-223.059082	1157.666870	438.101410	170.929337	1111.535645	208.383484	-227.911636	914.692200	339.540985	197.404419	850.540955	290.672211	-11.593966	1005.326172	-423.504150	-57.740025	906.716064	-318.887451	-164.089691
252.437866	-99.006409	915.310059	313.099854	58.424881	896.923096	211.381393	-119.348038	529.098267	338.974884	28.279367	501.189850	174.719849	-111.217522	94.258865	388.235474	-44.319584	85.515144	270.584900	-140.960770	1432.771362	346.661896	177.333527	1385.578003	253.599213	36.981773	1385.650391	248.434967	53.934074	1687.792725	315.554016	-223.009491	1157.645630	437.823853	171.089676	1111.471924	207.508667	-227.896667	914.783142	339.224762	197.674530	850.342773	290.869110	-11.813194	1005.426758	-422.726685	-58.277061	906.688965	-317.953156	-164.245468
252.471985	-99.682526	915.541687	312.713684	58.173374	896.961792	209.715469	-119.370262	529.954834	338.703461	28.080132	501.201660	175.471313	-112.723038	94.925911	388.302887	-44.361511	85.537331	270.302094	-140.776291	1432.839600	346.212860	177.508301	1385.503174	253.261520	37.082790	1385.633911	247.812881	54.426331	1687.773438	314.892090	-222.794037	1157.652954	437.543762	171.271622	1111.432739	206.583084	-227.765152	914.909790	338.700714	197.883438	850.404541	290.762299	-12.184872	1005.548340	-422.104584	-58.574715	906.712585	-317.089233	-164.333786
252.576172	-100.158409	915.815308	312.297272	57.834141	896.993713	208.070892	-119.327194	530.740173	338.423157	27.803078	501.253326	176.518860	-114.444717	95.638359	388.312927	-44.362186	85.590271	270.097687	-140.648178	1433.001953	345.708282	177.624969	1385.408936	252.930649	37.151993	1385.635498	247.222641	54.902714	1687.731689	314.199768	-222.680206	1157.659302	437.241333	171.490540	1111.362427	205.594162	-227.572189	915.089783	337.962708	198.092651	850.646179	290.709961	-12.462618	1005.681213	-421.519989	-58.891785	906.696289	-316.275574	-164.406372
252.645615	-100.738609	916.150635	311.897125	57.360149	897.040466	206.670654	-119.528046	531.633118	338.123749	27.500359	501.217072	177.861771	-116.435760	96.525139	388.322571	-44.409016	85.604942	269.937500	-140.547501	1433.175049	345.123901	177.731216	1385.321899	252.610855	37.176289	1385.660400	246.613617	55.356140	1687.738770	313.480713	-222.564743	1157.733765	436.914459	171.708939	1111.336548	204.536972	-227.417999	915.323975	337.425507	198.315292	850.697571	290.647095	-12.830904	1005.849670	-420.927917	-59.255623	906.603943	-315.503967	-164.595932
252.661850	-101.329010	916.526855	311.540070	56.883083	897.069580	205.259125	-119.712090	532.508789	337.893585	27.241529	501.240356	179.515198	-118.656059	97.441772	388.220612	-44.474361	85.585396	269.850128	-140.492447	1433.393188	344.499329	177.845322	1385.252441	252.248306	37.181698	1385.713623	246.009186	55.727058	1687.704590	312.792603	-222.368790	1157.829834	436.500549	171.907700	1111.315308	203.455948	-227.097305	915.658630	336.870300	198.513794	850.764282	290.588593	-13.178363	1006.026001	-420.369476	-59.649269	906.500732	-314.738678	-164.674698
252.681824	-101.761429	916.907776	311.186127	56.527691	897.173401	203.751419	-119.665222	533.373352	337.767090	27.047813	501.284851	181.312424	-121.036629	98.390640	388.185699	-44.530430	85.580795	269.865417	-140.457260	1433.657104	343.795441	177.955215	1385.218628	251.861115	37.120586	1385.800415	245.360657	56.189064	1687.749146	312.074158	-222.209641	1157.918945	436.040649	172.085022	1111.309937	202.293137	-227.008377	915.989075	336.386261	198.747574	850.831543	290.540039	-13.429573	1006.245056	-420.873779	-58.143776	906.299255	-314.076447	-164.632706
252.632080	-102.213913	917.332703	310.797546	56.186409	897.309326	202.125977	-119.386452	534.310181	337.673859	26.820690	501.386597	183.246017	-123.492622	99.391098	388.011475	-44.636929	85.509613	269.922211	-140.463791	1433.951416	343.208984	177.932571	1385.072510	251.511627	36.989670	1385.729004	244.750427	56.557674	1687.778320	311.380676	-222.082092	1158.017212	435.672302	172.330154	1111.357422	201.065659	-226.809753	916.407227	335.921204	198.891464	850.916382	290.452820	-13.685063	1006.500793	-420.399506	-57.720547	905.838013	-313.187958	-164.860138
252.529572	-102.643982	917.720032	310.444183	55.779491	897.401917	200.373093	-119.064110	535.248779	337.541931	26.592945	501.501312	185.474503	-126.002525	100.439728	387.979401	-44.666737	85.535027	270.068665	-140.525299	1434.249390	342.360504	178.014908	1385.046509	251.156754	36.822845	1385.864502	244.136261	56.879921	1687.802490	310.670288	-222.019333	1158.096802	435.246765	172.614929	1111.420044	199.804718	-226.597443	916.872192	335.430389	199.023224	851.012634	290.362183	-13.960085	1006.714966	-419.722809	-58.306602	905.526123	-312.456635	-165.090546
252.367874	-102.976349	918.065857	310.156067	55.442490	897.524353	198.529572	-118.619629	536.163513	337.545959	26.462675	501.575195	187.836014	-128.574432	101.509995	388.036652	-44.658382	85.571709	270.270020	-140.626419	1434.557861	341.599854	178.075089	1385.006592	250.811844	36.622765	1385.988647	243.529327	57.177685	1687.882813	310.083466	-221.743271	1158.196777	434.728455	172.893005	1111.491943	198.507843	-226.390610	917.336548	334.928345	199.094955	851.068359	290.258362	-14.194432	1006.928528	-419.325378	-58.365017	905.172668	-311.854828	-165.301544
252.089508	-103.287590	918.452698	309.853363	55.125248	897.659546	196.480087	-118.036751	537.045837	337.573914	26.250895	501.633942	190.309067	-131.097000	102.673744	388.130859	-44.639591	85.613503	270.484192	-140.762878	1434.871704	340.717377	178.157394	1385.063599	250.465027	36.442677	1386.138062	242.948532	57.419418	1687.970825	309.545929	-221.652100	1158.349487	434.199036	173.162430	1111.550659	197.195862	-225.694244	917.853394	334.428589	199.184982	851.116943	290.133362	-14.413030	1007.165100	-418.802124	-58.661308	904.847534	-311.141235	-165.611893
251.704498	-103.587929	918.895264	309.502625	54.752293	897.785767	194.463989	-117.396446	537.953674	337.529846	25.984518	501.645905	192.935501	-133.691849	103.954674	388.151215	-44.662605	85.629730	270.724945	-140.907455	1435.189941	339.878235	178.176071	1385.085327	250.101242	36.283268	1386.365234	242.359558	57.665188	1688.063354	309.024384	-221.585419	1158.547729	433.700409	173.484024	1111.633911	195.795898	-225.389771	918.425720	333.981689	199.204422	851.178589	289.971497	-14.628550	1007.418335	-418.149231	-59.325729	904.530273	-310.506348	-165.894348
251.267761	-103.837051	919.330750	309.151184	54.418324	897.925781	192.595856	-116.822304	538.848328	337.493774	25.711935	501.682953	195.778625	-136.390640	105.324951	388.164001	-44.645725	85.660118	270.960632	-141.018845	1435.536743	338.964783	178.205795	1385.129883	249.848892	36.008095	1386.460938	241.771301	57.938854	1688.155762	308.532166	-221.494507	1158.716064	433.117523	173.874619	1111.735352	194.318451	-224.985489	919.004944	333.576813	199.060806	851.355591	289.775818	-14.811494	1007.676331	-417.656006	-59.608868	904.288208	-309.976929	-166.070511
250.755280	-104.063225	919.768188	308.767181	54.078186	898.081848	190.788910	-116.152573	539.721619	337.527252	25.448195	501.725952	198.631226	-139.053391	106.695755	388.068665	-44.749367	85.587036	271.161224	-141.133224	1435.886353	338.099121	178.197800	1385.207031	249.522125	35.773609	1386.669067	241.152054	58.159328	1688.259888	308.053040	-221.439453	1158.915161	432.502838	174.212097	1111.904785	192.834122	-224.558762	919.660889	333.158844	199.063568	851.396973	289.524017	-14.995118	1007.943909	-417.134033	-60.005138	904.061584	-309.304840	-166.298599
250.137772	-104.289314	920.251709	308.315094	53.804775	898.249573	189.042130	-115.526917	540.547485	337.594971	25.255541	501.799164	201.501251	-141.601273	108.120338	387.958099	-44.891003	85.508781	271.358948	-141.269211	1436.184448	337.304688	178.194244	1385.320313	249.213867	35.548969	1386.860596	240.562180	58.376194	1688.326416	307.590027	-221.396393	1159.064819	431.754913	174.527847	1112.027832	191.330765	-224.141846	920.326965	332.694275	199.218399	851.321533	289.221527	-15.144478	1008.236145	-415.600494	-62.404995	904.080017	-308.700867	-166.622162
249.510712	-104.478241	920.725403	307.824127	53.475632	898.411682	187.461990	-114.927116	541.308838	337.557159	25.026943	501.881409	204.409988	-144.219513	109.613266	387.878601	-44.923183	85.505806	271.497192	-141.413895	1436.439453	336.524323	178.098068	1385.461426	248.914017	35.320309	1387.041260	239.944672	58.573692	1688.396484	307.161102	-221.455688	1159.218018	431.041260	174.892502	1112.190918	189.833878	-223.621780	920.986328	332.267395	199.193832	851.353088	288.883606	-15.294273	1008.520264	-414.961121	-62.703465	903.931580	-308.103210	-166.700150
248.873245	-104.672012	921.130920	307.294861	53.181454	898.561584	185.950394	-114.375771	542.064697	337.434937	24.872112	501.925537	207.416611	-146.902145	111.164825	387.848724	-44.953819	85.566307	271.587280	-141.575241	1436.656006	335.797424	178.000458	1385.608887	248.600876	35.066235	1387.246582	239.325653	58.799377	1688.471680	306.695374	-221.577591	1159.312622	430.369324	175.239182	1112.377563	188.315826	-223.285095	921.577820	331.874176	198.971054	851.488037	288.492310	-15.453747	1008.769226	-414.391937	-62.555817	903.789185	-307.380707	-166.715408
248.113785	-104.826973	921.537537	306.766205	52.934940	898.696777	184.521194	-113.889427	542.774597	337.270233	24.649469	501.988190	210.445358	-149.549088	112.689842	387.845917	-44.941490	85.607216	271.655182	-141.743301	1436.856689	335.150360	177.906448	1385.765259	248.310516	34.806870	1387.460205	238.670288	59.064400	1688.558105	306.283997	-221.710342	1159.400757	429.584747	175.542572	1112.494385	186.810974	-222.983429	922.188477	331.439148	198.959991	851.485352	288.032013	-15.566013	1009.011414	-413.778198	-62.640625	903.633240	-306.705292	-166.781570
247.313354	-104.966492	921.880432	306.199005	52.754154	898.822937	183.146194	-113.477203	543.473450	337.099945	24.460901	502.037262	213.509399	-152.018219	114.231308	387.805573	-44.968941	85.621925	271.667236	-141.949081	1437.088989	334.608978	177.775162	1385.920288	248.004532	34.577461	1387.679077	238.015640	59.318260	1688.671875	305.927307	-221.809875	1159.463135	428.735199	175.759552	1112.532471	185.334106	-222.477646	922.805298	331.105377	199.160019	851.153870	287.518463	-15.670306	1009.221619	-413.171875	-62.750786	903.508606	-306.118744	-166.760254
246.475372	-105.089584	922.226868	305.625977	52.597992	898.934204	181.701294	-112.936935	544.053223	336.822815	24.200573	502.084290	216.485870	-154.379013	115.740433	387.720825	-45.000736	85.629860	271.651398	-142.180481	1437.290039	334.165833	177.630295	1386.085205	247.698578	34.336208	1387.918823	237.324951	59.578701	1688.813721	305.565887	-221.828537	1159.543579	427.943115	176.008698	1112.582642	183.795456	-222.240601	923.330261	330.348816	199.290161	851.286255	286.987213	-15.747560	1009.424744	-412.553925	-62.752720	903.388245	-305.370575	-166.706085
245.629425	-105.163734	922.532349	304.973755	52.442516	899.049133	180.406357	-112.470261	544.591675	336.508759	23.890541	502.158722	219.472794	-156.567917	117.323906	387.603394	-45.072750	85.622902	271.592590	-142.439743	1437.473145	333.752686	177.434769	1386.253174	247.389969	34.107922	1388.179077	236.638885	59.891556	1688.967773	305.155823	-221.989716	1159.604980	427.070709	176.131195	1112.620728	182.280258	-221.873871	923.923645	329.781494	199.322327	851.215637	286.384705	-15.809340	1009.612976	-412.001404	-62.616680	903.301331	-304.648560	-166.702240
244.668228	-105.294624	922.878906	304.264832	52.248138	899.168030	179.249710	-112.083511	545.092590	336.116730	23.578247	502.222443	222.410324	-158.862335	118.856667	387.383026	-45.184998	85.578926	271.512207	-142.724808	1437.620972	333.399200	177.216461	1386.407593	247.099213	33.865211	1388.454956	235.925064	60.262520	1689.115967	304.714752	-222.164093	1159.644775	426.253235	176.202011	1112.639160	180.802063	-221.624680	924.514404	329.392639	199.423141	850.942993	285.704132	-15.904808	1009.821045	-411.415924	-62.607533	903.201355	-303.997345	-166.702362
243.783401	-105.335258	923.140259	303.541901	52.122780	899.309082	178.120956	-112.016090	545.546082	335.756653	23.319784	502.310150	225.334946	-161.102478	120.236336	387.128052	-45.373779	85.535011	271.408569	-142.999451	1437.731445	333.127411	176.973419	1386.559570	246.842148	33.566803	1388.754272	235.202087	60.589603	1689.219238	304.280273	-222.336426	1159.671143	425.378754	176.255066	1112.660034	179.368088	-221.379532	925.079407	328.777802	199.567825	850.899414	285.014557	-15.963932	1010.006653	-410.762390	-62.626015	903.066406	-303.226318	-166.628586
242.730988	-105.509003	923.570496	302.705811	51.884888	899.460999	177.088898	-111.991203	545.819031	334.457794	22.904242	502.303253	228.147446	-163.247299	121.558487	386.503143	-45.530426	85.515160	271.250916	-143.321243	1437.841064	332.882507	176.670593	1386.709473	246.545868	33.262608	1388.994751	234.432755	61.013809	1689.317505	303.822327	-222.497147	1159.696167	424.458771	176.126785	1112.623413	177.823380	-220.988983	925.483093	327.802216	199.718323	851.006348	284.244385	-16.077272	1010.267517	-410.128632	-62.617645	902.945862	-302.515137	-166.542297
241.715729	-105.539276	923.653809	301.945984	51.804459	899.575195	176.164856	-112.010918	546.042053	334.069763	22.655603	502.337708	230.881012	-165.231308	122.805374	386.456146	-45.559868	85.571205	271.052277	-143.661865	1437.961304	332.671722	176.346390	1386.867432	246.202087	32.929508	1389.208740	233.617264	61.464367	1689.334229	303.267822	-222.640457	1159.678589	423.557800	176.003159	1112.640259	176.392715	-220.967606	926.025574	327.247284	199.814972	850.800293	283.447479	-16.202463	1010.363281	-409.573456	-62.439857	902.869385	-301.821320	-166.405563
240.641876	-105.595207	923.927917	301.071350	51.635811	899.687195	175.546356	-111.914253	546.170166	333.702515	22.515272	502.373474	233.600220	-167.169907	123.865593	386.481110	-45.597591	85.611755	270.832336	-144.018356	1438.065186	332.507507	175.987289	1387.007568	245.872147	32.617180	1389.382080	232.939865	61.814278	1689.231812	302.692230	-222.691879	1159.667725	422.638367	175.750076	1112.530884	174.920135	-220.911682	926.501282	326.153046	199.929092	850.912842	282.632446	-16.284615	1010.534180	-409.040253	-62.302917	902.758850	-301.097076	-166.219772
239.607315	-105.653671	924.014099	300.251251	51.524319	899.749329	175.150223	-112.097397	546.283936	333.233795	22.395702	502.399963	236.283997	-168.956970	124.904427	386.435333	-45.647793	85.619049	270.514526	-144.305176	1438.153687	332.354828	175.597763	1387.072876	245.496597	32.303215	1389.542969	232.162262	62.271301	1689.173584	302.089539	-222.797668	1159.655396	421.879242	175.517075	1112.501465	173.466690	-220.801163	926.921936	325.505249	199.883255	850.825745	281.763641	-16.390255	1010.603577	-408.477753	-62.325378	902.608398	-300.532501	-166.083832
238.390259	-105.731750	924.267578	299.346741	51.321564	899.821960	174.776001	-112.196838	546.408936	332.712982	22.237534	502.408539	238.848145	-170.618622	125.790237	386.412689	-45.603901	85.693436	270.095520	-144.642181	1438.208374	332.192505	175.214081	1387.119995	245.079956	32.018406	1389.660767	231.479034	62.658520	1689.067871	301.412292	-222.979996	1159.651978	420.929443	175.088821	1112.323975	172.006424	-220.656815	927.341797	323.983856	200.159058	850.885376	280.861572	-16.497213	1010.743835	-407.955139	-62.422897	902.472168	-300.009521	-165.971313
237.364395	-105.783585	924.450806	298.527435	51.166500	899.916382	174.654541	-112.417519	546.432983	332.420776	22.016903	502.408295	241.354279	-172.196808	126.555145	386.452728	-45.636745	85.722641	269.585693	-144.955063	1438.265747	332.042175	174.844986	1387.124878	244.704346	31.742619	1389.730469	230.819931	63.024384	1688.928589	300.673096	-223.180710	1159.678467	420.132568	174.726410	1112.228027	170.564774	-220.678558	927.747070	323.223907	200.147339	850.768860	280.060394	-16.603140	1010.868103	-407.397491	-62.385052	902.311707	-299.359985	-165.869385
236.269897	-105.890182	924.562195	297.651245	50.905384	899.993103	174.529297	-112.769318	546.392334	332.198212	21.923103	502.443665	243.771072	-173.691818	127.304062	386.392731	-45.715549	85.720673	269.014038	-145.218033	1438.297729	331.873016	174.445404	1387.078857	244.283752	31.504429	1389.755127	230.159882	63.419971	1688.893188	299.943085	-223.257660	1159.682617	419.310974	174.294006	1112.018677	169.141052	-220.688736	928.126038	321.866638	200.344376	850.854919	279.133362	-16.795324	1010.955872	-406.903687	-62.345600	902.162842	-298.761139	-165.728287
235.249527	-105.961395	924.588257	296.905304	50.703388	900.007874	174.475342	-113.219208	546.282654	332.094330	21.867596	502.440277	245.957367	-175.139420	127.778969	386.421417	-45.719311	85.734329	268.294159	-145.469055	1438.359497	331.645508	174.048248	1387.030396	243.774918	31.252993	1389.757568	229.542770	63.739285	1688.799927	299.067169	-223.538773	1159.711426	418.498535	173.781754	1111.834839	167.747726	-220.728516	928.446106	320.923340	200.283890	850.647278	278.245453	-16.935181	1010.977234	-406.486023	-62.219284	902.053894	-298.256042	-165.632217
234.277740	-106.119263	924.588928	296.136200	50.499874	900.036072	174.346344	-113.919785	546.090088	331.751648	21.757122	502.476868	248.027359	-176.475464	128.231476	386.321411	-45.743893	85.799973	267.517456	-145.708176	1438.399902	331.415466	173.652222	1386.930542	243.267532	31.044479	1389.743896	228.939255	64.023560	1688.697998	298.125641	-223.856567	1159.683594	417.800812	173.344620	1111.654663	166.380905	-220.830002	928.688416	319.777191	200.253876	850.694092	277.393799	-17.153002	1010.993408	-406.063141	-62.172920	901.883606	-297.735840	-165.501373
233.257462	-106.276009	924.554932	295.310120	50.147835	900.045227	174.291702	-114.606163	545.890564	331.401520	21.601076	502.490204	249.921799	-177.859833	128.455475	386.229736	-45.751087	85.821800	266.643219	-145.947021	1438.460083	331.206726	173.230942	1386.817383	242.757065	30.832787	1389.697388	228.343414	64.348442	1688.652222	297.167389	-224.219833	1159.755249	417.158752	172.852921	1111.460449	165.131546	-220.868866	928.919495	318.598969	200.012619	850.812744	276.471649	-17.436394	1010.984009	-405.734741	-62.049721	901.636963	-297.190918	-165.397552
232.335114	-106.473137	924.518982	294.607361	49.943054	900.049927	174.394180	-115.413979	545.546814	331.059479	21.324877	502.503906	251.609131	-179.125412	128.484009	386.122223	-45.825005	85.829590	265.715576	-146.174072	1438.520996	330.965576	172.842468	1386.710571	242.238052	30.621437	1389.669067	227.789642	64.593246	1688.585693	296.117798	-224.624893	1159.825073	416.250580	172.142380	1111.120361	163.846924	-221.180664	929.135986	317.384644	200.016388	850.742249	275.673309	-17.684719	1010.971680	-405.246521	-62.015831	901.501709	-296.687256	-165.244583
231.285187	-106.619301	924.367371	293.830536	49.641354	900.034912	174.581879	-116.289490	545.071594	329.810669	20.880033	502.472931	253.212875	-180.359619	128.393173	385.576202	-45.894379	85.833847	264.702423	-146.369690	1438.539063	330.759216	172.409653	1386.577515	241.645386	30.458847	1389.663696	227.242599	64.819145	1688.548096	295.044159	-225.017410	1159.971558	415.854004	171.737946	1110.977661	162.654358	-221.373611	929.320740	316.182648	199.878387	850.775940	274.697235	-17.978285	1010.903503	-404.804657	-62.009449	901.414001	-296.314636	-165.075165
230.378082	-106.737045	924.196228	293.075653	49.420944	900.034851	174.518021	-117.046410	544.514832	329.799927	20.617580	502.529053	254.626526	-181.408844	128.115616	385.736359	-45.789223	85.933250	263.610870	-146.584015	1438.663452	330.579926	171.910019	1386.429688	241.010834	30.287535	1389.662109	226.685211	65.116928	1688.497559	293.850311	-225.470291	1160.101318	415.338593	171.157532	1110.785400	161.510269	-221.679794	929.455688	314.967346	199.721725	850.841858	273.844788	-18.249708	1010.831421	-404.420013	-61.920185	901.253418	-295.921906	-164.941162
229.293442	-106.885437	923.991882	292.341461	49.257820	899.966980	174.905426	-118.171577	543.966919	329.720306	20.326283	502.587860	255.918289	-182.515793	127.687386	385.703308	-45.855114	85.947517	262.422546	-146.789810	1438.746338	330.388855	171.396667	1386.274170	240.438568	30.073313	1389.595947	226.153549	65.361374	1688.380493	292.632599	-226.049622	1160.281006	414.749451	170.545349	1110.554077	160.388107	-222.049957	929.645874	313.483704	199.486282	851.137695	272.872681	-18.490082	1010.711853	-404.063690	-61.839237	901.113281	-295.563782	-164.822174
228.298355	-106.974068	923.812561	291.535034	48.980988	899.939697	175.173248	-119.369957	543.260925	329.669495	20.097837	502.616333	257.118256	-183.445694	127.071686	385.784637	-45.842823	85.976395	261.135010	-146.997574	1438.805786	330.248810	170.836807	1386.161011	239.755173	29.862045	1389.549927	225.620056	65.603363	1688.288208	291.437042	-226.463364	1160.541992	414.258545	169.849472	1110.317261	159.322571	-222.426498	929.755554	312.495453	199.309113	851.070496	271.931061	-18.752579	1010.621887	-403.756561	-61.784382	900.952759	-295.164612	-164.762680
227.223923	-107.140579	923.589355	290.808197	48.744236	899.904419	175.609207	-120.795753	542.500183	329.538116	19.839174	502.607727	258.184998	-184.375168	126.394981	385.696106	-45.890717	85.959991	259.819122	-147.215591	1438.946533	330.086792	170.251053	1386.010620	239.062210	29.622410	1389.502075	225.044403	65.824974	1688.151733	290.093170	-227.086578	1160.737915	413.778564	169.206055	1110.104370	158.273743	-222.686737	929.842346	310.961304	199.034576	851.422424	270.959686	-19.063562	1010.512451	-403.468567	-61.715794	900.830627	-294.744873	-164.669617
226.184708	-107.254364	923.289551	290.007996	48.466442	899.803772	176.259521	-122.304985	541.795898	329.400452	19.720184	502.579620	259.178406	-185.277008	125.633163	385.617493	-45.965977	85.951378	258.413605	-147.533325	1439.041504	329.954651	169.635056	1385.869141	238.374725	29.366299	1389.442139	224.416962	66.046394	1688.005493	288.728333	-227.641846	1160.915649	413.211823	168.348877	1109.835449	157.227417	-223.352280	929.915283	309.775879	198.882706	851.502747	269.949463	-19.353174	1010.332703	-403.208252	-61.617714	900.687134	-294.364807	-164.580826
225.144257	-107.519333	923.034058	289.296387	48.127842	899.692078	176.815872	-123.605675	541.016907	329.369019	19.580444	502.528992	260.077026	-185.876572	124.718376	385.678528	-45.965855	85.949913	256.946411	-147.806763	1439.108032	329.854889	168.942215	1385.730835	237.625885	29.097031	1389.411987	223.812408	66.258705	1687.805176	287.336884	-228.254745	1161.139160	412.790222	167.568970	1109.588257	156.203278	-223.930923	929.936829	308.450470	198.686066	851.630920	268.965729	-19.719204	1010.168518	-403.010406	-61.548927	900.519897	-294.074127	-164.521805
224.056900	-107.688721	922.732117	288.554474	47.817818	899.566833	177.385666	-124.959885	540.155334	329.041168	19.438725	502.465607	261.079437	-186.712143	123.800110	385.659912	-45.950539	85.966492	255.430740	-148.082703	1439.176514	329.791595	168.225601	1385.641113	236.845108	28.864088	1389.412842	223.147247	66.490982	1687.611328	285.900360	-228.867020	1161.335693	412.378540	166.644836	1109.341309	155.195969	-224.398804	929.868652	307.154388	198.458206	851.831055	267.955688	-20.045710	1009.974915	-402.814545	-61.430344	900.349365	-293.874878	-164.410172
223.004120	-107.930145	922.394348	287.814667	47.531803	899.457764	178.099701	-126.024162	539.376526	328.619537	19.288176	502.449829	261.933807	-187.171371	122.767502	385.585388	-45.959702	85.998856	253.869339	-148.377808	1439.260010	329.771820	167.506744	1385.535278	236.015442	28.612711	1389.426270	222.488419	66.641037	1687.377441	284.462860	-229.477371	1161.496094	411.926910	165.723923	1109.150635	154.242538	-224.956375	929.771973	305.910126	198.218750	852.032776	266.904846	-20.406858	1009.779297	-402.577454	-61.308647	900.188599	-293.618927	-164.299911
222.007339	-108.055038	922.067078	287.154572	47.312412	899.427429	178.616806	-127.350700	538.648987	328.346741	19.109629	502.509216	262.884399	-187.768417	121.804543	385.601501	-45.958214	86.060051	252.279648	-148.706528	1439.289917	329.738037	166.758179	1385.468018	235.131134	28.472927	1389.548096	221.800064	66.840477	1687.106689	282.883636	-230.262817	1161.649292	411.444519	164.736832	1108.925903	153.286728	-225.628433	929.637085	304.695282	198.022552	852.242798	265.926514	-20.719511	1009.631592	-402.407043	-61.197823	899.987732	-293.376434	-164.198959
220.903366	-108.279251	921.829956	286.356079	46.935711	899.384766	179.141861	-128.519424	537.841431	328.055450	18.922832	502.543610	263.712982	-188.137314	120.720558	385.497833	-46.074787	86.039322	250.661682	-149.053726	1439.374634	329.684692	166.040161	1385.583252	234.409637	28.116932	1389.645020	221.111145	67.086067	1686.760498	281.390625	-230.897110	1161.841309	410.983063	163.663498	1108.795898	152.399872	-226.178848	929.440247	303.626251	197.722488	852.296570	264.846130	-21.099001	1009.514160	-402.373749	-60.841187	899.663025	-293.088135	-164.207565
219.878113	-108.526123	921.514648	285.672394	46.637005	899.364075	179.891586	-129.977371	537.139038	327.730286	18.721207	502.627075	264.635223	-188.724426	119.587486	385.485352	-46.047623	86.137230	249.013580	-149.398026	1439.436890	329.712952	165.166031	1385.522949	233.600128	27.842243	1389.699829	220.253998	67.165161	1686.544678	279.821106	-231.592361	1161.999146	410.519867	162.547104	1108.645508	151.447800	-226.753204	929.237671	302.288208	197.204742	852.862793	263.820801	-21.504078	1009.378113	-402.141815	-60.785271	899.551208	-293.090973	-164.233170
218.832840	-108.812302	921.211670	284.893372	46.276703	899.355896	180.561325	-131.439072	536.306335	327.326385	18.390190	502.706207	265.422333	-189.244568	118.352821	385.337250	-46.158768	86.122482	247.330704	-149.802155	1439.437866	329.724823	164.272430	1385.472168	232.739166	27.599161	1389.894043	219.451157	67.244209	1686.250244	278.113312	-232.493484	1162.135620	410.107269	161.426193	1108.534912	150.587067	-227.385895	928.973389	301.256012	196.879456	852.970581	262.750427	-21.958206	1009.252441	-401.756500	-61.127190	899.622803	-293.065918	-164.233765
217.720642	-109.064903	920.900879	284.115845	45.926552	899.391296	181.412842	-133.087540	535.419678	327.073853	18.019732	502.803131	266.339111	-189.797607	117.079720	385.259033	-46.257408	86.158699	245.760483	-150.220795	1439.518311	329.826752	163.278702	1385.374756	232.049240	27.194883	1389.970093	218.592377	67.303619	1685.890381	276.462219	-233.243774	1162.282471	409.583191	160.240601	1108.392944	149.668259	-228.110321	928.709351	300.000214	196.765381	853.318237	261.687988	-22.443724	1009.144775	-401.578522	-61.046009	899.538330	-292.826874	-164.131927
216.595261	-109.188751	920.491882	283.267609	45.670528	899.394470	182.292068	-134.762543	534.423401	326.872742	17.678379	502.908081	267.230865	-190.288712	115.715904	385.231567	-46.306839	86.151192	244.030182	-150.595306	1439.499146	329.824554	162.267136	1385.337280	231.236008	26.804134	1390.057251	217.703125	67.320244	1685.499634	274.707611	-233.993317	1162.410889	409.129242	159.020203	1108.226929	148.753799	-228.784195	928.423096	298.921204	196.377686	853.589111	260.583313	-22.853451	1008.974609	-401.407745	-60.970078	899.468811	-292.588806	-164.037567
215.391876	-109.479393	920.071594	282.413483	45.414181	899.392029	183.236328	-136.446060	533.294739	326.407318	17.435553	502.972626	268.026459	-190.722412	114.145218	385.086487	-46.364098	86.182442	242.365875	-150.986496	1439.302490	329.779572	161.232468	1385.269653	230.647232	26.261068	1389.930664	216.807388	67.290245	1685.035889	272.950867	-234.911545	1162.537598	408.694336	157.808853	1108.054810	147.814896	-229.554993	928.120605	297.837616	196.050430	853.772156	259.458740	-23.374353	1008.795410	-401.319122	-60.896622	899.411255	-292.479919	-164.041916
214.194901	-109.581482	919.606079	281.506622	45.109722	899.352600	184.423553	-138.329620	532.084106	326.470032	17.338806	503.094971	268.899445	-191.263443	112.505905	385.220917	-46.427296	86.184975	240.662689	-151.445160	1439.311646	329.747437	160.071259	1385.173950	229.860001	25.848183	1390.067993	215.839981	67.235779	1684.548096	271.166260	-235.754532	1162.705688	408.258942	156.489502	1107.863892	146.870316	-230.251175	927.803345	296.815277	195.319183	853.995972	258.330719	-23.822014	1008.572144	-401.227661	-60.836044	899.385315	-292.409454	-164.020172
212.886368	-109.688248	919.042480	280.558319	44.930016	899.298828	185.576233	-140.137817	530.833191	326.103058	17.075157	503.153900	269.760132	-191.674225	110.817314	385.313141	-46.391502	86.262268	238.964737	-151.970459	1439.265015	329.682220	158.888763	1384.987793	229.149551	25.230711	1390.016602	214.830063	67.115318	1683.989502	269.386505	-236.512924	1162.757935	407.826294	155.224152	1107.575562	145.870316	-231.027374	927.522034	295.814911	195.100662	854.082275	257.179108	-24.298437	1008.293640	-401.239441	-60.643639	899.346924	-292.327423	-164.032928
211.449570	-109.830811	918.495911	279.533600	44.821026	899.225891	186.850906	-141.960083	529.445679	325.538940	16.901697	503.116638	270.576233	-192.003738	109.000000	385.190582	-46.478226	86.235413	237.241913	-152.570374	1439.228882	329.619781	157.634247	1384.801758	228.477615	24.591520	1389.911377	213.837753	66.983353	1683.407349	267.569061	-237.360138	1162.888184	407.425049	153.924377	1107.246338	144.825119	-231.890564	927.174744	294.906189	194.561844	854.203247	255.934753	-24.748041	1008.011108	-401.158539	-60.613098	899.378845	-292.272339	-164.031143
210.070953	-109.849319	917.802795	278.527008	44.695282	899.121216	188.163223	-143.801987	528.135986	324.774200	16.837540	503.126251	271.334534	-192.443710	107.147331	384.917969	-46.618286	86.170288	235.511475	-153.137939	1439.109985	329.541504	156.329391	1384.507813	227.745178	23.905832	1389.741577	212.795074	66.779060	1682.764160	265.747284	-238.396896	1162.897827	406.974609	152.527573	1106.840820	143.802811	-232.619278	926.859619	293.944794	194.123154	854.146606	254.737350	-25.211626	1007.642639	-401.121674	-60.532330	899.388916	-292.294220	-164.013321
208.579544	-109.982468	917.116882	277.484375	44.465195	898.931396	189.534988	-145.610626	526.770508	324.019165	16.704687	502.969971	272.068207	-192.832291	105.325050	384.719452	-46.632965	86.203827	233.736740	-153.882690	1438.947998	329.401550	154.989502	1384.071411	226.978073	23.157585	1389.449585	211.772369	66.502808	1682.076416	263.902618	-239.363815	1162.829224	406.510773	151.180756	1106.302246	142.680252	-233.402740	926.463867	293.041687	193.928314	853.973145	253.487854	-25.742605	1007.228210	-401.103760	-60.457283	899.409302	-292.272247	-164.030167
207.089691	-110.026054	916.332153	276.447845	44.362244	898.744080	190.907715	-147.482849	525.378967	323.456177	16.886076	502.993256	272.687286	-193.278397	103.458183	384.624573	-46.689377	86.236122	231.931839	-154.591278	1438.703003	329.274384	153.593887	1383.574463	226.152451	22.344614	1389.067261	210.767395	66.151489	1681.356689	262.075287	-240.449097	1162.732178	406.136475	149.820007	1105.732300	141.539032	-234.189331	926.017761	292.203125	193.299057	853.851440	252.206940	-26.216417	1006.771606	-401.108704	-60.328365	899.425598	-292.253418	-164.024078
205.531998	-110.056572	915.559082	275.285309	44.346504	898.571533	192.310608	-149.174255	524.055359	322.962555	16.974768	502.929871	273.210419	-193.653488	101.572014	384.721100	-46.687580	86.291740	230.157333	-155.425903	1438.373901	329.156311	152.166916	1383.074341	225.340439	21.498047	1388.643799	209.788483	65.682472	1680.627441	260.283600	-241.591507	1162.568848	405.765411	148.448288	1105.130737	140.371994	-234.921234	925.551880	291.403381	192.868439	853.567566	250.899582	-26.674219	1006.321228	-401.102295	-60.224781	899.423462	-292.244904	-164.047623
203.877548	-110.250061	914.832153	274.109955	44.130707	898.428223	193.717377	-150.737930	522.818787	322.035675	16.998245	502.809998	273.584900	-194.034958	99.683418	384.593079	-46.724689	86.323349	228.365021	-156.339890	1437.980103	329.071106	150.641525	1382.462158	224.487442	20.618952	1388.135986	208.847595	65.131866	1679.909912	258.427887	-242.763275	1162.246826	405.312500	146.978149	1104.395996	139.113937	-235.765045	924.956482	290.698975	192.633347	853.115112	249.497711	-27.289198	1005.909424	-401.142365	-60.105228	899.404358	-292.325165	-164.091293
202.225021	-110.345741	914.061157	272.866608	43.960464	898.251343	195.062912	-152.232483	521.600159	321.458252	17.084074	502.703644	273.788208	-194.337997	97.805496	384.601318	-46.740070	86.382858	226.594467	-157.298996	1437.549683	329.016388	149.092407	1381.812134	223.643677	19.705677	1387.635742	207.917587	64.485329	1679.256714	256.649017	-244.106003	1161.923096	404.955017	145.526657	1103.646729	138.104553	-236.558701	924.226685	289.959167	191.939636	852.747925	248.073578	-27.838234	1005.456299	-401.165009	-60.069111	899.413940	-292.357056	-164.136551
200.599854	-110.474686	913.356567	271.592560	43.859245	898.120483	196.546387	-153.745865	520.518188	320.789734	17.033989	502.663788	273.871460	-194.655304	95.868622	384.503113	-46.780739	86.392128	224.754837	-158.303986	1437.070679	329.019836	147.503204	1381.145996	222.776993	18.733543	1387.154175	207.043198	63.711739	1678.626221	254.784180	-245.494415	1161.494873	404.493988	143.995621	1102.768188	136.806351	-237.422256	923.546082	289.338654	191.648209	852.170837	246.616196	-28.341747	1005.059570	-401.257141	-59.887077	899.425964	-292.454895	-164.133438
199.012360	-110.543060	912.567627	270.320770	43.660419	897.974121	198.023697	-155.257065	519.426086	320.330841	17.138306	502.690521	273.880127	-195.014069	94.046700	384.588013	-46.804375	86.448112	222.974014	-159.343033	1436.508057	329.000763	145.836243	1380.480103	221.881470	17.727476	1386.677979	206.196960	62.843662	1678.086914	252.968781	-246.746384	1161.027344	404.128967	142.507858	1102.017822	135.313004	-238.373856	922.971130	288.732941	190.984207	851.749207	245.122971	-28.874691	1004.617737	-401.349243	-59.897308	899.466125	-292.573151	-164.176483
197.322052	-110.772789	911.894043	268.838409	43.355846	897.832275	199.397034	-156.790237	518.371033	319.270111	17.023106	502.588348	273.680878	-195.301224	92.225525	384.438202	-46.813602	86.503334	221.135651	-160.480698	1435.978149	328.984497	144.146240	1379.856812	221.031448	16.662647	1386.226807	205.377487	61.821369	1677.572998	251.157562	-248.091629	1160.546265	403.612335	140.886261	1101.168945	134.052109	-239.069641	922.142212	288.206604	190.448822	851.171387	243.501877	-29.478624	1004.228638	-401.437958	-59.743549	899.512390	-292.670319	-164.155197
195.509628	-111.155769	911.290466	267.337097	43.081364	897.726990	200.954193	-158.378616	517.345520	318.717255	16.972870	502.659027	273.513184	-195.617477	90.597939	384.506836	-46.834541	86.605042	219.206390	-161.568130	1435.453613	329.014923	142.396362	1379.230835	220.165359	15.554235	1385.826416	204.545380	60.682735	1677.109741	249.291122	-249.446808	1159.999512	403.171661	139.235138	1100.418457	132.738388	-239.837296	921.402893	287.790283	189.821945	850.572388	241.796173	-30.128035	1003.892456	-401.531555	-59.707275	899.553406	-292.750977	-164.198959
193.907837	-111.490929	910.633545	265.883453	42.660706	897.612976	202.364517	-159.940628	516.320251	318.122437	16.955938	502.637787	273.340576	-195.906158	89.010422	384.492981	-46.862122	86.643059	217.517807	-162.888885	1434.948975	328.965942	140.549622	1378.682251	219.291977	14.312578	1385.468506	203.760101	59.409622	1676.702148	247.464279	-250.925781	1159.534302	402.684021	137.456848	1099.668213	131.466385	-240.427460	920.635498	287.452820	189.090134	850.109070	240.151016	-30.806971	1003.530518	-401.666687	-59.587288	899.589172	-292.898590	-164.187729
192.130737	-111.868568	909.985229	264.267975	42.338051	897.502502	203.676300	-161.362259	515.305908	317.073242	16.745132	502.614105	273.325195	-196.136520	87.580009	384.325073	-46.928612	86.676613	215.897247	-164.276657	1434.461548	328.887482	138.673889	1378.254517	218.456863	13.022237	1385.188965	202.984100	57.973907	1676.364258	245.645859	-252.181229	1158.987671	402.246399	135.742584	1099.062256	129.960419	-241.325424	920.002625	287.191437	188.393539	849.631592	238.349380	-31.464834	1003.172668	-401.822205	-59.454681	899.635681	-293.092651	-164.216614
190.358917	-112.232544	909.375366	262.569763	41.924507	897.431946	204.945053	-162.784515	514.482849	316.845459	16.709505	502.703064	273.484955	-196.346588	86.273460	384.654968	-46.888775	86.785614	214.310852	-165.734131	1434.081055	328.787445	136.780334	1377.849121	217.604675	11.639517	1385.000366	202.211395	56.405109	1676.093506	243.770676	-253.539261	1158.467896	401.741272	133.870636	1098.611938	128.490326	-242.112244	919.367981	286.995148	187.589310	849.178894	236.502197	-32.151077	1002.853271	-401.981201	-59.379734	899.674194	-293.230804	-164.255463
188.537979	-112.903191	908.905334	260.881653	41.295197	897.374573	206.102066	-163.913696	513.816711	315.470856	16.368372	502.615173	273.739319	-196.372437	85.102676	384.327057	-47.009674	86.833710	212.853714	-167.341293	1433.701050	328.623932	134.810394	1377.634521	216.748886	10.152052	1384.904175	201.431366	54.755569	1675.909790	241.934586	-254.973953	1157.998901	401.177063	131.982376	1098.193970	127.050232	-242.612045	918.775391	286.930206	186.765167	848.769714	234.653763	-33.031410	1002.605652	-402.166138	-59.302677	899.700745	-293.465759	-164.290161
186.718018	-113.493401	908.484070	259.076538	40.857040	897.368652	207.196350	-165.010849	513.253906	314.484314	15.986954	502.596619	273.915680	-196.148880	84.067764	384.194580	-47.057247	86.886055	211.487885	-169.008484	1433.336060	328.326874	132.926285	1377.499146	215.899429	8.600507	1384.856201	200.636566	52.971218	1675.830078	240.186707	-256.096710	1157.567749	400.592438	130.099258	1097.989014	125.381180	-243.615356	918.260681	286.955994	186.022476	848.436340	232.759766	-33.777679	1002.406372	-402.377655	-59.232052	899.722168	-293.731567	-164.340134
184.794601	-114.163010	908.168518	257.209503	40.158825	897.355652	208.139206	-165.991562	512.835999	313.718628	15.730102	502.656982	274.137451	-195.932892	83.300789	384.301117	-47.108379	87.031982	210.169113	-170.757751	1433.050049	327.943146	130.890854	1377.464355	215.025574	6.987906	1384.912354	199.807892	51.046146	1675.804565	238.470444	-257.227722	1157.137695	400.122009	128.135696	1097.890991	123.726326	-244.257477	917.796875	287.086639	184.791229	848.346008	230.819473	-34.637997	1002.250916	-402.592651	-59.154179	899.752197	-293.976715	-164.349457
182.840591	-115.038544	907.983948	255.297089	39.473690	897.391968	208.987473	-166.774841	512.571350	312.360718	15.220508	502.686615	274.204742	-195.436401	82.720551	384.057007	-47.201660	87.184021	208.888901	-172.597244	1432.869751	327.413300	128.980103	1377.573120	214.101151	5.312253	1385.005371	198.981384	49.016396	1675.884644	236.813797	-258.313110	1156.664307	399.470825	126.217453	1097.950928	121.902954	-244.298294	917.528809	287.159210	183.736847	848.229248	228.912735	-35.578430	1002.177856	-402.786743	-59.097164	899.778687	-294.272614	-164.336060
180.918289	-115.906181	907.818420	253.352875	38.559883	897.399658	209.775909	-167.561584	512.503296	310.776611	14.610484	502.673431	274.271240	-195.094330	82.382904	383.737457	-47.318680	87.313484	207.774521	-174.456116	1432.618896	326.900726	127.053375	1377.749268	213.172318	3.582475	1385.154907	198.117813	46.864750	1676.005249	235.134491	-259.560211	1156.163086	398.831787	124.196808	1098.172363	120.123077	-245.061615	917.155762	287.347107	182.594162	848.197388	226.978012	-36.577820	1002.101440	-403.002930	-59.060280	899.795105	-294.567688	-164.332123
178.996948	-116.895927	907.795654	251.414551	37.689384	897.489441	210.432816	-168.264175	512.595398	309.527954	13.994048	502.687714	274.347260	-194.791183	82.150467	383.652771	-47.392506	87.501259	206.709229	-176.369415	1432.389282	326.144409	125.222778	1377.994873	212.194229	1.839394	1385.372437	197.296234	44.605087	1676.210449	233.542831	-260.662872	1155.681763	398.185577	122.161995	1098.448853	118.271858	-245.671112	916.819214	287.508423	181.340012	848.307495	225.082886	-37.597324	1002.133362	-403.211914	-59.109470	899.793213	-294.840240	-164.330582
177.001556	-117.959259	907.904846	249.440811	36.732803	897.628540	210.819656	-168.821320	512.782837	308.732391	13.381426	502.856903	274.393219	-194.476044	82.072014	383.728790	-47.501534	87.659454	205.808487	-178.365143	1432.222778	325.299866	123.382271	1378.327881	211.209534	0.024128	1385.646729	196.442184	42.256756	1676.501221	232.058853	-261.746887	1155.193604	397.441132	120.074196	1098.844727	116.510742	-245.965378	916.552551	287.779968	180.174698	848.365051	223.203888	-38.679283	1002.248413	-403.465729	-59.074032	899.807251	-295.206726	-164.311249
175.200424	-119.092125	908.046509	247.526901	35.649765	897.758667	210.957611	-169.327515	513.039734	307.679260	12.606834	503.019836	274.420471	-194.297440	82.074776	383.788055	-47.556301	87.869492	204.910614	-180.377258	1432.010376	324.322510	121.591423	1378.736816	210.116928	-1.808393	1385.940063	195.613342	39.778446	1676.836182	230.568649	-262.862488	1154.743042	396.755096	118.100540	1099.354370	114.620186	-246.570953	916.304016	288.376831	178.857758	848.545593	221.426315	-39.811024	1002.376709	-403.696167	-59.027401	899.835571	-295.557190	-164.278442
173.465759	-120.148064	908.193848	245.737244	34.662334	897.952515	210.842255	-169.928116	513.346680	306.164307	11.768474	503.088623	274.533691	-194.270416	82.145584	383.511169	-47.685936	88.077560	204.157257	-182.468658	1431.957275	323.214111	119.841209	1379.236084	209.088913	-3.740123	1386.276001	194.777847	37.220276	1677.231689	229.099564	-264.020477	1154.231812	395.994385	116.016556	1099.907471	112.640709	-247.104980	916.132996	288.787018	177.641846	848.668213	219.741364	-40.896374	1002.540588	-404.028381	-58.911869	899.839111	-295.917755	-164.254242
171.668579	-121.296722	908.392212	243.878998	33.644447	898.118469	210.242447	-170.455978	513.634766	304.851074	10.975640	503.277527	274.491669	-194.201691	82.232346	383.542175	-47.719086	88.362106	203.429901	-184.549683	1431.787354	321.913422	118.069511	1379.680298	208.023422	-5.669495	1386.656494	193.952667	34.589283	1677.622070	227.749603	-265.110992	1153.793701	395.307617	114.041084	1100.529175	110.594643	-247.810059	916.051147	289.215912	176.053787	848.948669	218.018875	-42.006119	1002.712524	-404.340424	-58.824581	899.862000	-296.251190	-164.227844
170.000107	-122.210548	908.560242	242.208893	32.655510	898.548218	209.416260	-170.986404	513.782532	303.459259	10.015933	503.382446	274.398346	-194.256577	82.317017	383.306335	-47.878937	88.539719	202.850250	-186.714172	1431.676636	320.510620	116.343803	1380.204712	206.899200	-7.657919	1387.008423	193.138000	31.910028	1677.994141	226.471832	-266.196381	1153.346924	394.571350	112.181503	1101.224243	108.591652	-248.339737	915.987793	289.582916	174.590042	849.188538	216.480576	-43.186287	1003.001709	-404.665649	-58.597004	899.877258	-296.555481	-164.191101
168.335999	-123.329002	908.716064	240.465881	31.580044	898.706787	208.485397	-171.823212	513.976379	301.916595	9.200459	503.493500	274.402130	-194.568542	82.400734	383.139801	-48.037720	88.722771	202.279800	-188.894012	1431.514648	318.997101	114.589523	1380.711304	205.831116	-9.700893	1387.348633	192.271362	29.130825	1678.342896	225.183441	-267.423462	1152.854492	393.883331	110.325699	1101.958008	106.511078	-248.528397	915.981628	289.947662	172.963638	849.416870	214.884674	-44.330948	1003.148376	-404.978058	-58.535618	899.869629	-296.954803	-164.139709
166.730591	-124.437515	908.778381	238.794571	30.484898	898.843079	207.348190	-172.673508	513.874817	300.530487	8.395870	503.461853	274.319794	-194.824631	82.456955	383.051544	-48.149689	88.998428	201.713730	-191.111984	1431.279297	317.439545	112.825081	1381.162598	204.731995	-11.821352	1387.689697	191.392197	26.308662	1678.693359	223.979080	-268.536591	1152.342163	393.139740	108.579689	1102.694092	104.465881	-249.110077	915.974854	290.307007	171.325867	849.729492	213.349289	-45.524506	1003.238159	-405.283295	-58.504230	899.894348	-297.398773	-164.094727
165.121033	-125.469315	908.751953	237.114258	29.480597	898.956482	206.114685	-173.669235	513.792358	299.224213	7.750432	503.633789	274.289429	-195.157974	82.512962	382.997101	-48.292763	89.246262	201.294083	-193.446899	1431.060181	315.781982	111.071892	1381.654419	203.613998	-13.969170	1387.927124	190.526184	23.479834	1678.969971	222.795013	-269.748352	1151.780518	392.445587	106.942513	1103.373901	102.337112	-249.867081	915.903320	290.693237	169.721085	849.848450	211.819855	-46.682026	1003.271240	-405.520721	-58.631508	899.927612	-297.821594	-164.014389
163.535797	-126.588135	908.675476	235.538406	28.363234	898.961792	204.771851	-174.570435	513.477844	297.382385	7.003343	503.658173	274.291046	-195.571899	82.553001	382.653015	-48.483452	89.446358	200.858719	-195.804840	1430.677734	314.057098	109.292313	1382.088501	202.507645	-16.187727	1388.123657	189.650940	20.625874	1679.222656	221.665649	-271.145752	1151.139038	391.788086	105.394814	1104.093018	100.333862	-250.254639	915.825012	291.317627	167.821472	850.002869	210.340988	-47.901093	1003.225891	-405.844086	-58.684555	899.980713	-298.171082	-164.019333
161.998276	-127.655014	908.547791	234.019180	27.291180	899.017883	203.319260	-175.296844	513.127808	295.695007	6.368546	503.589050	274.283325	-195.888535	82.529297	382.479919	-48.608356	89.699562	200.433807	-198.225082	1430.348389	312.288513	107.483521	1382.469849	201.370667	-18.471279	1388.260620	188.741302	17.741589	1679.432373	220.614120	-272.383850	1150.479248	391.117737	103.948174	1104.720337	98.038605	-250.857788	915.770325	291.702698	166.142639	850.087158	208.934174	-49.146904	1003.178833	-406.202179	-58.603867	900.006226	-298.594421	-163.960800
160.510147	-128.728241	908.347656	232.556107	26.261255	898.987366	201.820358	-175.956787	512.816040	293.921448	5.908762	503.452576	274.220398	-196.168686	82.549973	382.265991	-48.681320	89.999969	199.994461	-200.687943	1429.909302	310.517914	105.625366	1382.785034	200.223190	-20.795731	1388.351074	187.834320	14.883291	1679.630615	219.589920	-273.843079	1149.751465	390.338684	102.510139	1105.285767	96.018356	-251.186737	915.588440	292.095947	164.553848	850.129456	207.563980	-50.358913	1003.053406	-406.572144	-58.500668	900.045715	-299.134979	-163.834152
158.892197	-129.765518	908.069214	231.098892	25.173449	898.989319	200.367325	-176.678375	512.432007	291.977814	5.546681	503.269501	274.170654	-196.365265	82.569893	382.075684	-48.735683	90.321526	199.626160	-203.258163	1429.479614	308.790710	103.672981	1383.052246	199.092789	-23.172983	1388.371948	186.979065	12.061916	1679.847900	218.492599	-275.427948	1148.860962	389.546326	101.061493	1105.784790	93.824829	-251.969376	915.446350	292.464355	162.917923	850.152222	206.123489	-51.658241	1002.906128	-406.973145	-58.311474	900.011841	-299.606232	-163.759644
157.373138	-130.860931	907.779480	229.682983	24.011887	898.902161	199.072235	-177.191986	512.138062	290.079742	5.215980	503.059479	274.090424	-196.384186	82.574455	382.027466	-48.706825	90.759850	199.253204	-205.852448	1428.872314	307.057831	101.750298	1383.298950	197.922546	-25.626905	1388.355713	186.066467	9.253862	1680.007935	217.526230	-277.091125	1147.887329	388.648438	99.597633	1106.161987	91.860626	-252.455032	915.107605	292.638641	161.419128	850.127747	204.758789	-52.972439	1002.707153	-407.242340	-58.273136	900.065369	-300.016083	-163.680725
155.847641	-132.066132	907.524963	228.313599	22.754230	898.854065	197.798157	-177.681747	511.796631	288.009003	4.937020	502.800598	274.047363	-196.425262	82.601692	381.972137	-48.642101	91.168243	198.858749	-208.558624	1428.256348	305.363525	99.729866	1383.449585	196.730179	-28.056826	1388.261963	185.073669	6.467104	1680.102051	216.568436	-278.574493	1146.914795	387.725311	98.143906	1106.497803	89.693222	-252.806412	914.867065	292.915283	159.912827	850.040710	203.420380	-54.399231	1002.544128	-407.591492	-58.194523	900.062378	-300.411438	-163.683578
154.326843	-133.220825	907.202209	226.933777	21.560463	898.790100	196.633896	-178.023849	511.590668	285.800415	4.642522	502.502167	274.024261	-196.466187	82.638107	381.663025	-48.707077	91.419716	198.309875	-211.203171	1427.527100	303.774750	97.685089	1383.576294	195.580002	-30.543041	1388.137085	184.093521	3.684199	1680.198608	215.636063	-280.127380	1145.816162	386.758362	96.664391	1106.822876	87.592209	-253.494171	914.499634	293.039612	158.481003	849.987427	202.041489	-55.783749	1002.342896	-407.978638	-57.979427	900.080383	-300.964844	-163.488831
153.085037	-134.119217	906.794556	225.652115	20.355591	898.731079	195.533585	-178.271378	511.228149	283.595215	4.370955	502.265991	273.865723	-196.271805	82.608131	381.413666	-48.781952	91.846237	197.677536	-213.815445	1426.823486	302.252533	95.567314	1383.718262	194.394974	-32.983227	1388.001831	183.104126	0.957311	1680.244629	214.680374	-281.770538	1144.776001	385.833160	95.184059	1107.120239	85.688103	-254.015823	914.070740	293.590973	156.950607	849.666504	200.829239	-57.080105	1002.103699	-408.407593	-57.669422	900.037292	-301.524475	-163.293198
151.404068	-135.700317	906.710754	224.250961	19.060396	898.744507	194.640518	-178.703384	511.147705	281.437866	4.126293	502.041351	273.819855	-196.254211	82.656433	381.064056	-48.897419	92.293953	196.991486	-216.456100	1426.088013	300.752045	93.408295	1383.903198	193.204605	-35.445354	1387.825562	182.086670	-1.776760	1680.285278	213.722168	-283.510986	1143.749023	384.713135	93.692352	1107.375488	83.780037	-254.647125	913.656067	293.376953	155.631424	849.713318	199.439056	-58.672977	1002.050598	-408.757874	-57.714001	900.155151	-301.955353	-163.202423
149.999405	-137.046661	906.500183	222.912079	17.803926	898.806885	193.858170	-179.056259	510.909912	279.147247	3.800001	501.843628	273.818573	-196.234604	82.628593	380.704926	-48.975754	92.860161	196.255615	-219.071411	1425.447510	299.597839	91.150307	1384.068359	192.086502	-37.855804	1387.653564	181.041031	-4.566595	1680.325317	212.721069	-285.277893	1142.725220	383.628632	92.118271	1107.646729	81.972115	-255.309708	913.236572	293.554688	154.236954	849.584778	198.171661	-60.203995	1001.963135	-409.110321	-57.581078	900.182190	-302.450897	-163.163757
148.932449	-137.938660	906.142944	221.741776	16.624172	898.940918	193.126663	-179.553970	510.698242	276.997711	3.508483	501.792297	273.796570	-196.219193	82.613861	380.522736	-48.970589	93.536263	195.427765	-221.622070	1424.789795	298.381927	88.835297	1384.278687	190.984253	-40.297012	1387.509888	180.063019	-7.249467	1680.374268	211.808594	-286.996429	1141.793579	382.559021	90.556503	1107.942139	80.253082	-255.961639	912.833801	293.655792	152.784073	849.535156	197.083771	-61.563564	1001.845459	-409.499786	-57.372181	900.151245	-303.022949	-163.115814
147.364136	-139.635376	906.183228	220.386749	15.367412	899.161682	192.683578	-180.147476	510.664642	274.672913	3.220962	501.815460	273.876251	-196.346054	82.584488	380.313507	-48.921944	94.217026	194.617508	-224.223129	1424.581543	297.266632	86.495049	1384.514160	189.841064	-42.692947	1387.422729	179.092453	-9.887532	1680.444946	210.848297	-288.770874	1140.947998	381.330597	88.825508	1108.172974	78.605515	-256.527832	912.479004	293.369659	151.653717	849.829102	195.783783	-63.246624	1001.954651	-409.922852	-57.047733	900.175232	-303.565460	-162.957092
146.084824	-140.948471	906.108826	219.128311	14.090477	899.411926	192.329544	-180.838470	510.540161	272.689789	2.976564	501.934113	273.939636	-196.513916	82.528336	380.188934	-48.860729	95.001266	193.610580	-226.755615	1424.056641	296.240417	84.116249	1384.787354	188.751846	-45.061657	1387.387695	178.183182	-12.376771	1680.497803	209.853668	-290.589569	1140.161377	380.174622	87.005035	1108.484375	77.060333	-257.296844	912.177063	293.124268	150.301712	849.958069	194.625961	-64.803917	1002.025879	-410.404175	-56.694176	900.201294	-304.119293	-162.849457
145.304108	-141.688919	905.802063	218.122833	13.064887	899.711914	192.028503	-181.633621	510.380920	270.515961	2.791560	502.065186	273.937256	-196.621674	82.471275	379.850525	-48.905621	95.777672	192.502411	-229.260666	1423.608032	295.358704	81.698631	1385.130615	187.633926	-47.461658	1387.388428	177.259491	-14.982287	1680.540894	208.910141	-292.248718	1139.537109	379.121185	85.115036	1108.844849	75.623734	-258.043060	911.863647	292.895386	148.737976	849.968262	193.709000	-66.050095	1002.019714	-410.765564	-56.744492	900.288086	-304.699249	-162.811279
143.941010	-143.233871	905.912476	216.917847	11.872587	900.068604	191.858536	-182.492630	510.382813	268.145203	2.630945	502.241028	273.970856	-196.800140	82.398056	379.464417	-48.944118	96.640495	191.246628	-231.791412	1423.213135	294.385132	79.261574	1385.505005	186.469330	-49.850693	1387.479370	176.313446	-17.572523	1680.596191	207.814194	-294.279297	1139.013184	377.934174	83.131653	1109.193237	74.321983	-258.867310	911.641602	292.393524	147.608643	850.495850	192.548035	-67.643234	1002.234131	-411.150024	-56.599285	900.324890	-305.207672	-162.752960
143.222672	-143.958344	905.695007	215.998581	10.806870	900.448730	191.572800	-183.203461	510.227509	265.834381	2.574477	502.500977	273.953522	-196.885620	82.307419	379.045319	-48.884521	97.449944	189.974075	-234.236694	1422.958374	293.479370	76.851898	1385.943359	185.467834	-52.334770	1387.450928	175.387436	-20.152409	1680.679321	206.721817	-296.263977	1138.587158	376.848785	81.105736	1109.616943	73.161110	-259.724060	911.456543	291.835358	146.294174	851.016968	191.678589	-68.886368	1002.314087	-411.525513	-56.399368	900.394592	-305.755737	-162.584381
142.004715	-145.466232	905.870728	214.962555	9.588497	900.913208	191.414520	-184.188980	510.267303	263.461182	2.533150	502.741730	273.998932	-197.112320	82.277954	378.706390	-48.714378	98.452110	188.675507	-236.684433	1422.827881	292.570862	74.392197	1386.451172	184.332230	-54.630177	1387.807373	174.425430	-22.684715	1680.775513	205.623535	-298.112000	1138.375732	375.764801	78.905235	1110.114014	72.087669	-260.639801	911.305542	291.211212	144.889633	851.546021	190.643692	-70.488060	1002.617126	-412.041016	-56.080898	900.456543	-306.394806	-162.441681
141.374832	-146.358154	905.764832	214.224228	8.541887	901.392090	191.262787	-185.134415	510.136292	261.107483	2.523643	503.024414	274.002533	-197.219986	82.221588	378.653961	-48.346294	99.724472	187.394775	-239.032776	1422.839600	291.709076	71.895889	1387.025391	183.300369	-57.021996	1388.130737	173.498123	-25.212559	1680.933472	204.502609	-300.129578	1138.278198	374.811981	76.756233	1110.715210	71.130020	-261.644562	911.238342	290.572510	143.512909	852.170715	189.874222	-71.785728	1002.805054	-412.503784	-55.852970	900.530273	-306.993103	-162.347122
140.317673	-147.893875	905.962036	213.390213	7.385296	901.904053	191.173981	-186.077942	510.149200	258.503296	2.607028	503.385040	274.010620	-197.379181	82.169548	378.275970	-48.049080	100.873848	186.103348	-241.400482	1422.894409	290.842255	69.375748	1387.667847	182.325455	-59.471027	1388.461182	172.512970	-27.672134	1681.158691	203.355270	-302.161621	1138.285522	373.825378	74.465042	1111.363281	70.302536	-262.611420	911.168579	289.835388	141.976486	852.905212	188.954300	-73.355698	1003.149841	-412.906708	-55.618416	900.630737	-307.572540	-162.231430
139.635223	-148.983841	905.940308	212.792801	6.234462	902.417542	191.068848	-187.009186	510.114990	255.755753	2.836134	503.746368	273.989288	-197.519333	82.087196	377.971039	-47.559048	102.291130	184.829224	-243.748291	1423.056396	289.960480	66.878822	1388.340088	181.470734	-61.923458	1388.663208	171.573486	-30.135792	1681.389648	202.252625	-303.961548	1138.373779	372.907349	72.223045	1112.073853	69.508240	-263.752991	911.086914	289.030701	140.464539	853.726624	188.236526	-74.789406	1003.394836	-413.309204	-55.373520	900.715820	-308.218201	-162.051849
139.019165	-150.075806	905.940674	212.237106	5.081481	902.923340	190.930710	-187.955383	510.042603	252.947769	3.073112	504.052002	273.928253	-197.574570	82.042381	377.546356	-47.141506	103.556160	183.551224	-246.158981	1423.146240	289.262299	64.310043	1389.028564	180.481598	-64.196266	1389.201538	170.565872	-32.570763	1681.656982	200.951859	-306.159302	1138.465942	372.014557	69.916794	1112.839233	68.781624	-264.898376	911.081848	288.132294	138.952209	854.618896	187.552246	-76.194603	1003.649658	-413.920837	-54.784466	900.770325	-308.874786	-161.881210
138.531784	-151.246536	905.955566	211.864716	3.907410	903.451904	190.811798	-188.942627	509.931091	249.813263	3.480040	504.377136	273.883942	-197.663010	81.962189	377.208252	-46.556026	105.096191	182.272034	-248.515625	1423.278564	288.507050	61.761307	1389.722046	179.508911	-66.557808	1389.625732	169.592560	-34.962105	1681.922119	199.803314	-308.007111	1138.626587	371.183044	67.566940	1113.537720	68.093460	-266.154907	911.020935	287.157135	137.429214	855.595154	186.989792	-77.641693	1003.926636	-414.269653	-54.661282	900.936890	-309.436646	-161.728714
138.088165	-152.336990	906.010132	211.558182	2.765187	904.027161	190.783157	-189.984390	509.853271	246.438583	3.931641	504.673889	273.870605	-197.795395	81.897072	376.864868	-45.797047	106.785095	181.016754	-250.901398	1423.349976	287.848083	59.199684	1390.436157	178.560287	-68.912033	1390.059570	168.585892	-37.338436	1682.242188	198.590515	-310.010803	1138.705688	370.427734	65.224892	1114.356934	67.380524	-267.611145	910.963867	286.153931	135.783371	856.433044	186.502625	-79.049759	1004.242676	-414.704376	-54.510422	901.005798	-310.174408	-161.589661
137.934525	-153.153656	905.905640	211.423584	1.595288	904.546692	190.731140	-191.024002	509.793549	242.677063	4.449296	504.967560	273.838043	-197.954651	81.844543	376.432892	-45.092800	108.570480	179.718201	-253.249634	1423.502930	287.212341	56.651432	1391.232300	177.600067	-71.256210	1390.440674	167.613739	-39.674244	1682.583618	197.298889	-312.095367	1138.749023	369.587524	62.823360	1115.151245	66.672569	-269.024475	910.906250	284.847382	134.320084	857.611877	186.185730	-80.372200	1004.455688	-415.124268	-54.230724	901.125610	-310.819580	-161.435486
137.217911	-154.674286	906.113647	211.102142	0.255161	905.113525	190.622299	-191.866776	509.792938	238.647369	5.013108	505.332581	273.811493	-198.097687	81.811096	375.802063	-44.261189	110.446648	178.319031	-255.610916	1423.584717	286.585693	54.056854	1391.996582	176.584381	-73.585899	1390.845703	166.602478	-42.012527	1682.947998	196.142136	-313.912933	1138.862915	368.775116	60.292583	1115.851807	65.925926	-270.483582	910.761292	283.626099	132.877289	858.712952	185.644058	-82.045677	1004.834167	-415.650391	-53.859600	901.273010	-311.424988	-161.353104
137.268860	-155.517624	905.979614	211.145233	-0.934735	905.619385	190.637589	-192.886200	509.665161	234.562607	5.345597	505.752258	273.800507	-198.210953	81.767555	375.133575	-43.494915	112.422173	176.869583	-257.919159	1423.649170	285.888153	51.531532	1392.732544	175.717163	-76.002235	1391.051880	165.598236	-44.310238	1683.292236	194.865967	-316.039337	1138.834717	368.044495	57.793777	1116.618286	65.433311	-271.805603	910.662598	282.459625	131.313263	859.799561	185.522873	-83.402901	1005.022278	-416.181549	-53.601616	901.374573	-312.130219	-161.315048
136.697296	-157.140656	906.128357	210.991959	-2.221585	906.112549	190.640808	-193.820343	509.644714	230.191254	6.100471	506.096008	273.829865	-198.402954	81.716110	374.324127	-42.695805	114.550171	175.511215	-260.261230	1423.777222	285.277954	48.924160	1393.430420	174.670044	-78.167526	1391.533203	164.575089	-46.606583	1683.604980	193.652145	-318.006775	1138.759155	367.450470	55.325306	1117.393677	64.816376	-273.337402	910.343689	281.291718	129.533142	860.691650	185.153839	-85.094536	1005.331299	-416.604767	-53.358616	901.472351	-312.842468	-161.108734
136.468460	-158.271683	906.056824	210.985046	-3.553064	906.496216	190.544525	-194.603226	509.527008	225.680923	7.067942	506.488159	273.819550	-198.533508	81.697815	373.477356	-41.821167	116.757568	173.972794	-262.577911	1423.675171	284.579803	46.348423	1394.083618	173.661209	-80.480843	1391.788208	163.500259	-48.848110	1683.843994	192.404907	-320.076813	1138.666992	366.792419	52.731937	1118.115234	64.244980	-274.804962	909.939270	280.055054	127.969353	861.867126	184.963638	-86.606079	1005.479919	-417.094360	-53.055462	901.582336	-313.606201	-160.976456
136.503845	-159.243591	905.847961	211.095413	-4.774353	906.862122	190.489258	-195.415726	509.404175	220.817734	7.929712	506.637878	273.826233	-198.623703	81.612595	372.247833	-41.007420	118.969856	172.436325	-264.859497	1423.553345	283.872223	43.778278	1394.648315	172.746323	-82.816803	1391.970093	162.417053	-51.105659	1684.009521	191.118942	-322.141357	1138.437134	366.063477	50.199448	1118.772583	63.596058	-276.657349	909.446289	278.639191	126.576515	863.216675	184.935913	-88.037834	1005.549988	-417.586029	-52.665874	901.768921	-314.243011	-160.842239
136.153214	-160.702606	905.840576	211.081894	-6.191587	907.160461	190.459106	-196.286926	509.330078	215.891891	8.988726	506.926361	273.876038	-198.754074	81.576027	371.073608	-40.201920	121.381554	170.968277	-267.147064	1423.317871	283.216980	41.170822	1395.156006	171.786163	-85.085136	1392.080688	161.304794	-53.343010	1684.116089	189.977844	-324.109009	1138.189453	365.488525	47.536587	1119.382446	63.283901	-277.969360	908.848450	277.498199	124.858521	864.248718	184.792633	-89.713524	1005.676392	-418.057648	-52.351532	901.902710	-314.954346	-160.656174
136.219955	-161.807159	905.640991	211.278900	-7.386634	907.477722	190.398651	-197.080978	509.183258	211.048767	10.212350	507.301086	273.937073	-198.896774	81.526985	369.875458	-39.279217	123.962242	169.463043	-269.432526	1423.023560	282.532593	38.561272	1395.655151	170.836441	-87.376877	1392.155640	160.149017	-55.525066	1684.167847	188.700806	-326.195404	1137.849365	364.755859	44.974506	1119.986694	62.853729	-279.719299	908.125488	276.066193	123.636742	865.565918	184.881683	-91.187378	1005.718994	-418.483185	-52.090523	902.038513	-315.775269	-160.526962
135.916916	-163.297028	905.568420	211.347519	-8.784115	907.732666	190.200058	-197.715866	509.038513	205.960724	11.467132	507.588684	273.965363	-198.998825	81.463539	368.628876	-38.399544	126.791351	167.920654	-271.721497	1422.680908	281.812073	35.950695	1396.103760	169.930664	-89.682213	1392.131226	158.950989	-57.730228	1684.117798	187.482574	-328.279175	1137.458252	364.131317	42.428467	1120.491699	62.602776	-281.214661	907.333496	274.602478	122.261940	866.514587	184.821228	-92.891434	1005.786133	-418.966187	-51.722519	902.220093	-316.492645	-160.411377
136.057800	-164.232224	905.268250	211.585785	-10.086345	907.903687	189.920242	-198.312576	508.765411	200.861557	12.731314	507.957733	273.992157	-199.056900	81.455414	367.291077	-37.406746	129.688477	166.477707	-274.034088	1422.332886	281.178741	33.326527	1396.501221	168.979858	-91.989403	1392.085693	157.706940	-59.868660	1684.014893	186.260406	-330.333862	1136.954956	363.436584	39.893528	1120.962158	62.297680	-282.934937	906.454956	273.224915	120.819466	867.624023	184.996933	-94.329407	1005.700562	-419.500427	-51.290459	902.390442	-317.245239	-160.279678
135.692856	-165.847244	905.170105	211.758835	-11.533190	908.034363	189.729340	-198.962097	508.688385	195.767715	14.145191	508.376831	274.050476	-199.159683	81.405548	365.719574	-36.512436	132.652802	164.941925	-276.302582	1421.837524	280.559082	30.782564	1396.867188	168.163605	-94.365669	1391.787720	156.405212	-61.993309	1683.867188	185.073242	-332.279388	1136.392822	362.546539	37.299397	1121.193115	62.021042	-284.734467	905.498962	271.538086	119.848885	868.703613	185.012680	-96.092957	1005.687073	-420.004486	-50.961742	902.528320	-318.063965	-160.127090
136.007889	-166.637131	904.784546	212.121109	-12.891378	908.085510	189.405441	-199.502502	508.373383	190.686310	15.672895	508.861664	274.174255	-198.803513	81.192184	364.000275	-35.607765	135.653748	163.504303	-278.618347	1421.235962	279.912018	28.205627	1397.185181	167.148666	-96.499191	1391.783813	155.174484	-64.130318	1683.625000	183.894836	-334.432587	1135.735352	361.651184	34.760330	1121.334595	61.911823	-286.314331	904.408569	270.164520	118.441833	869.791931	185.335266	-97.470840	1005.498535	-420.470001	-50.722820	902.640930	-318.764252	-160.041916
135.599915	-168.179642	904.659607	212.331329	-14.247972	908.185852	188.981033	-200.039413	508.175110	185.594131	17.309244	509.434296	273.709259	-199.101822	81.205803	362.162933	-34.724400	138.726334	162.079834	-280.925476	1420.651611	279.298401	25.661518	1397.451538	166.220871	-98.766762	1391.466919	153.859085	-66.227150	1683.308716	182.770447	-336.450012	1135.068237	360.976074	32.357635	1121.663086	61.689331	-288.110962	903.301208	268.916382	117.189049	870.676147	185.392334	-99.178207	1005.447998	-421.740601	-47.836155	902.285767	-319.529633	-159.739090
135.540192	-169.497040	904.448120	212.726440	-15.532639	908.230896	188.467636	-200.453018	507.873962	180.703796	18.989893	510.121918	274.091553	-199.211716	81.347588	359.973267	-34.028996	141.613022	160.701065	-283.182190	1419.960938	278.643585	23.176538	1397.690308	165.280411	-101.026955	1391.101807	152.520020	-68.324219	1682.965942	181.703064	-338.367279	1134.303101	360.373596	30.080900	1122.021606	61.584263	-289.782593	902.162598	267.729126	115.964874	871.592041	185.678772	-100.734970	1005.330078	-422.302460	-47.352455	902.415771	-320.304565	-159.544128
135.877762	-170.050507	903.990723	213.239441	-16.432692	908.407654	187.873505	-200.722488	507.491547	175.674240	20.570772	510.962830	274.082397	-199.205673	81.307831	357.535522	-33.354134	144.502457	159.316589	-285.399017	1419.162842	277.968353	20.717167	1397.863647	164.290955	-103.206444	1390.714355	151.202759	-70.369133	1682.593994	180.720627	-340.242828	1133.427124	359.662323	27.828640	1122.330811	61.413563	-291.505310	900.950378	266.695587	114.887390	872.340515	186.124405	-101.911171	1005.149048	-422.784454	-47.094753	902.523376	-321.067047	-159.480530
135.908173	-171.205368	903.651489	213.615250	-17.955063	908.322205	187.163300	-201.062195	507.189514	170.794006	22.162222	511.717957	274.089264	-199.232590	81.309196	355.014557	-32.821419	147.474808	158.043869	-287.605743	1418.338867	277.295258	18.332458	1398.017090	163.332657	-105.371414	1390.201660	149.919022	-72.562393	1682.139160	179.791367	-342.145294	1132.496704	359.037476	25.593466	1122.579834	61.317360	-293.099731	899.659546	265.629974	113.671349	873.142395	186.418686	-103.505722	1004.903198	-423.399170	-46.704811	902.669373	-321.930756	-159.345505
135.540009	-172.901169	903.515747	213.895767	-19.392481	908.261169	186.370071	-201.257294	506.898315	166.091965	23.749268	512.558350	274.060730	-199.232376	81.297714	352.414032	-32.229275	150.393036	156.694809	-289.787750	1417.357788	276.532349	16.026783	1398.077881	162.316269	-107.508125	1389.653198	148.637161	-74.560196	1681.659180	178.869019	-343.950317	1131.522583	358.457153	23.518864	1122.840332	61.191326	-294.935486	898.352478	264.494324	112.309311	873.978821	186.607178	-105.271904	1004.758972	-424.010651	-46.155449	902.857666	-322.719818	-159.057632
135.957138	-173.644775	903.051392	214.468826	-20.795813	908.090210	185.492569	-201.456680	506.576355	161.672791	25.307949	513.458435	274.082245	-199.298401	81.331230	349.662689	-31.826973	153.148407	155.430038	-291.915436	1416.466309	275.701202	13.829135	1398.186401	161.426865	-109.652962	1388.857056	147.462738	-76.614502	1681.107544	178.049927	-345.697571	1130.475586	357.763062	21.405666	1123.041382	61.054886	-296.759949	897.054199	263.489960	111.376427	874.688232	187.179337	-106.625076	1004.405762	-424.544128	-45.714664	903.013672	-323.624481	-158.877701
135.690552	-175.140060	902.839600	214.738251	-22.224831	907.787231	184.613098	-201.725464	506.340820	157.343430	26.666220	514.383850	274.146118	-199.447540	81.409401	346.930176	-31.568716	155.818466	154.211227	-293.996277	1415.443481	274.830078	11.711539	1398.202881	160.333817	-111.589272	1388.411865	146.188705	-79.020256	1680.737915	177.270126	-347.566498	1129.409058	357.180359	19.416201	1123.230713	60.997383	-298.463043	895.713318	262.487335	110.096344	875.406555	187.360794	-108.158295	1004.119690	-425.027771	-45.441189	903.135559	-324.396759	-158.729446
135.776993	-176.116318	902.478149	215.156494	-23.335587	907.689636	183.633469	-201.890137	505.936493	153.269379	27.895899	515.446411	274.104034	-199.489594	81.462097	344.224609	-31.484756	158.481964	152.983765	-296.060486	1414.476440	273.825867	9.643011	1398.215576	159.319611	-113.572632	1387.757446	145.030640	-81.194748	1680.228516	176.583023	-349.356598	1128.375122	356.579468	17.583130	1123.469604	61.080017	-300.054932	894.302368	261.556610	108.957565	876.152222	187.760681	-109.482262	1003.844543	-425.646362	-44.893356	903.325134	-325.342560	-158.430130
135.792480	-177.121094	902.148499	215.541412	-24.769186	907.581543	182.831299	-202.134048	505.698151	149.440292	28.977545	516.430847	274.091919	-199.658630	81.511055	341.615417	-31.597696	161.152359	151.782684	-298.032990	1413.501953	272.718903	7.672765	1398.206543	158.282379	-115.558678	1387.065430	143.907257	-83.512405	1679.744751	175.936340	-351.077637	1127.278687	356.000427	15.740511	1123.677246	61.105076	-301.936920	892.879028	260.698486	108.071312	876.734619	188.103760	-110.975517	1003.580383	-426.287323	-44.337723	903.489380	-326.203308	-158.258133
135.765015	-178.191635	901.824707	215.921646	-26.004099	907.481201	181.978928	-202.333435	505.360657	145.887192	29.874523	517.469421	274.086456	-199.793549	81.557907	338.863129	-31.906923	163.568832	150.606140	-299.981659	1412.515625	271.578949	5.779324	1398.248657	157.339523	-117.527618	1386.203857	142.842896	-85.639801	1679.254395	175.403412	-352.691528	1126.204346	355.554504	14.065617	1123.979614	61.130829	-303.816467	891.538391	259.884949	106.747993	877.462769	188.405594	-112.381866	1003.326294	-426.856323	-43.960197	903.640869	-327.146851	-158.083252
136.125671	-178.514542	901.388794	216.297455	-26.824949	907.407959	181.209137	-202.537445	505.001160	142.669754	30.667313	518.574646	274.048492	-199.864655	81.598053	335.964417	-32.502022	165.725662	149.492447	-301.878662	1411.524536	270.370117	3.948005	1398.285889	156.214142	-119.321602	1385.702881	141.745483	-88.019043	1678.844482	174.887634	-354.558960	1125.113281	355.076813	12.516484	1124.296997	61.375572	-305.598053	890.178772	259.250610	105.824860	878.002869	188.803467	-113.238937	1003.037781	-427.415863	-43.542122	903.832214	-328.050690	-157.819550
135.875977	-179.669907	901.216980	216.609039	-27.906593	907.418762	180.607178	-202.764801	504.834534	139.649567	31.175564	519.709351	274.021484	-199.909485	81.597397	332.949310	-33.146267	167.596497	148.360245	-303.668060	1410.634033	269.157623	2.179279	1398.279419	155.171234	-121.119942	1385.101196	140.552368	-90.592964	1678.601563	174.433929	-356.268250	1124.144897	354.638916	11.111119	1124.630005	61.707607	-307.239532	888.874756	258.662628	104.745415	878.582336	188.913864	-114.558571	1002.925354	-428.034576	-43.037868	903.992859	-328.970856	-157.633698
135.982681	-180.375748	900.936523	217.005798	-28.823582	907.464050	180.380066	-203.311081	504.631195	136.994598	31.531466	520.881409	274.053406	-200.049026	81.617195	329.695068	-33.831924	168.905289	147.243240	-305.462708	1409.758301	267.932434	0.489331	1398.402344	154.159714	-122.861130	1384.629517	139.460297	-92.880028	1678.380615	174.060516	-357.922729	1123.224609	354.306183	9.862809	1125.011108	61.948902	-309.110443	887.645691	258.159912	103.488007	879.209778	189.093079	-115.581825	1002.793701	-428.674011	-42.506138	904.107361	-329.952545	-157.304718
135.922058	-181.166550	900.742920	217.301498	-29.755697	907.604004	180.178116	-203.657455	504.474030	134.726669	31.764639	522.029358	274.023499	-200.031616	81.605827	326.106842	-34.531197	169.926208	146.250427	-307.203522	1409.031982	266.756226	-1.137500	1398.599243	153.191544	-124.545845	1384.270874	138.360641	-95.281113	1678.328125	173.858932	-359.397980	1122.466553	353.932861	8.714924	1125.439697	62.423260	-310.832855	886.503723	257.827118	102.592888	879.674072	189.126755	-116.654716	1002.753784	-429.290619	-42.150963	904.307739	-330.899048	-157.128891
136.210587	-181.389343	900.505310	217.740356	-30.509781	907.841797	180.224625	-204.162903	504.334534	132.685944	31.750090	523.309509	274.001740	-200.102921	81.619507	322.140381	-35.159988	170.476532	145.279388	-308.848145	1408.520142	265.623749	-2.711855	1398.934570	152.236313	-126.151749	1384.118408	137.224396	-97.767204	1678.475342	173.520233	-361.159210	1121.819458	353.584290	7.641663	1126.016602	62.877110	-312.700256	885.483459	257.612457	101.500793	880.214600	189.242432	-117.371849	1002.758789	-429.937683	-41.685383	904.496399	-331.872253	-156.864655
136.017197	-182.210571	900.531616	218.031113	-31.383234	908.232605	180.571381	-204.836441	504.430389	130.849716	31.584602	524.604309	274.004730	-200.163696	81.578880	317.634521	-35.686737	170.454819	144.329315	-310.492828	1408.086426	264.548553	-4.264228	1399.413452	151.312729	-127.707466	1384.131470	136.061508	-100.303482	1678.829102	173.327759	-362.733826	1121.315186	353.199158	6.663101	1126.708984	63.403290	-314.418335	884.648132	257.557556	100.286629	880.829529	189.078201	-118.385384	1002.974243	-430.575409	-41.142471	904.576294	-332.940338	-156.570786
135.882553	-182.846085	900.633362	218.253006	-32.130619	908.800476	180.950897	-205.373566	504.492950	129.147919	31.112244	526.001953	273.939148	-200.111526	81.511810	312.981110	-35.943035	170.082977	143.451675	-312.072693	1407.813477	263.594849	-5.767035	1400.041748	150.427170	-129.221115	1384.315430	134.888382	-102.853424	1679.307617	173.139160	-364.387665	1121.016479	352.823608	5.755642	1127.492310	64.195839	-315.984100	883.897217	257.545380	99.436256	881.364807	188.849548	-119.270554	1003.319031	-431.179840	-40.697132	904.700317	-333.821533	-156.345993
135.824188	-183.286331	900.823242	218.523483	-32.758240	909.510498	181.779373	-206.268814	504.651611	127.785690	30.592741	527.364075	273.967834	-200.192215	81.463669	308.060883	-36.161362	169.308380	142.574112	-313.558380	1407.660522	262.672852	-7.257325	1400.779907	149.561783	-130.654755	1384.664429	133.745178	-105.383347	1679.891846	172.964386	-365.877045	1120.834839	352.350098	4.931049	1128.381714	64.804428	-317.993286	883.356567	257.689392	98.484550	881.996643	188.647583	-120.017036	1003.779663	-431.894196	-40.100430	904.772583	-334.900757	-156.011261
135.862396	-183.611816	901.028870	218.775543	-33.406746	910.267639	182.655472	-207.064835	504.890808	126.618164	30.025728	528.621582	274.271637	-200.308151	81.270912	302.953766	-36.184288	168.196747	141.639191	-314.989471	1407.626343	261.798431	-8.657947	1401.659058	148.637573	-132.031281	1385.156738	132.668640	-108.022118	1680.642334	172.915329	-367.200623	1120.914551	351.853210	4.071527	1129.461426	65.489738	-319.768951	883.025940	257.921204	97.526932	882.706909	188.450317	-120.720016	1004.273743	-432.569397	-39.485409	904.941711	-335.956299	-155.678146
135.724640	-184.069489	901.336731	218.959381	-33.928623	911.130371	183.671524	-207.972443	505.147278	125.667885	29.311821	529.877625	273.904144	-200.124908	81.285324	297.626343	-35.887493	166.682800	140.706528	-316.341980	1407.786011	260.964294	-10.020951	1402.631104	147.814957	-133.435532	1385.633545	131.449341	-110.645592	1681.494263	172.958252	-368.360992	1121.173706	351.293671	3.233971	1130.607788	66.275696	-321.600098	882.808105	258.285858	96.628731	883.445557	188.119659	-121.408218	1004.873596	-433.274170	-38.909801	904.977356	-337.069885	-155.412750
135.876389	-184.101456	901.594910	219.084091	-34.390434	911.998596	184.652206	-208.774765	505.358490	125.107590	28.561733	530.996765	273.873291	-200.075790	81.196236	292.173676	-35.538246	164.835617	139.788467	-317.621948	1408.068237	260.154846	-11.359832	1403.729980	146.852448	-134.575943	1386.524292	130.229172	-113.318436	1682.418457	173.099670	-369.364014	1121.610840	350.715057	2.369979	1131.863403	67.081032	-323.512634	882.758789	258.680328	95.847984	884.314270	187.895081	-121.889702	1005.445984	-433.944153	-38.377419	905.037720	-338.172394	-155.107147
135.880280	-184.446777	901.950623	219.230133	-34.844841	912.876465	185.784134	-209.656631	505.624146	124.787781	27.724955	531.985962	273.837585	-200.025146	81.143867	286.073853	-35.058846	162.415817	138.822647	-318.845428	1408.410278	259.371552	-12.643278	1404.928345	145.966019	-135.724716	1387.364624	129.049759	-115.993690	1683.420776	173.184662	-370.641205	1122.164551	350.159363	1.460802	1133.218750	68.022690	-325.059875	882.883606	259.130066	95.056335	885.303528	187.605576	-122.451210	1006.079712	-434.638611	-37.711208	905.123108	-339.241638	-154.777512
135.731476	-184.889481	902.342834	219.148010	-35.500183	913.777039	186.990906	-210.503296	505.961731	124.640182	26.784340	532.922058	273.829071	-199.944321	81.041397	280.083710	-34.398823	159.789780	137.849960	-319.975342	1408.847900	258.570587	-13.849343	1406.145020	145.083939	-136.845779	1388.187256	127.762817	-118.754585	1684.490723	173.340225	-371.543518	1122.892578	349.534607	0.598530	1134.646729	68.796875	-327.048035	883.106018	259.667999	94.395782	886.291504	187.144592	-123.166740	1006.738953	-435.377350	-37.109436	905.184082	-340.387360	-154.443069
135.660965	-185.224884	902.677429	219.152069	-35.909889	914.678772	188.055939	-211.171494	506.232330	124.926758	25.770941	533.635620	273.733490	-199.779800	81.007439	274.291321	-33.337776	157.208069	136.883102	-321.005157	1409.335205	257.763824	-15.031802	1407.380493	144.241943	-137.921143	1389.017212	126.521759	-121.522385	1685.545166	173.476151	-372.378113	1123.650024	348.863739	-0.341038	1135.999146	69.600296	-329.127655	883.338745	260.231934	93.723869	887.312683	186.779495	-123.740250	1007.362549	-436.096222	-36.466629	905.255005	-341.518463	-154.115814
135.665405	-185.567383	902.954773	218.987671	-36.510941	915.487366	189.180908	-212.048019	506.461517	125.333549	24.694666	534.252014	273.748596	-199.757446	80.972923	268.068970	-32.306919	154.083496	135.957596	-321.985657	1409.864746	256.930084	-16.129795	1408.613647	143.391037	-138.914841	1389.795532	125.223518	-124.356972	1686.598633	173.676880	-373.440125	1124.467529	348.237000	-1.264366	1137.339478	70.595184	-330.552582	883.628052	260.746368	93.176620	888.334595	186.350067	-124.381485	1007.915344	-436.792542	-35.745403	905.332092	-342.665344	-153.782425
135.387177	-186.358261	903.318420	218.720398	-36.990585	916.229370	190.151489	-212.754288	506.765961	126.022156	23.527611	534.719116	273.711334	-199.668152	80.917114	261.785767	-30.962439	150.886948	135.060654	-322.886353	1410.335083	256.066101	-17.139933	1409.750122	142.484863	-139.907349	1390.555176	123.850792	-127.257683	1687.587891	173.787354	-374.477478	1125.255859	347.653870	-2.051507	1138.679810	71.484581	-332.304657	883.939270	261.479034	92.533875	889.413025	185.801025	-125.086807	1008.483521	-437.520081	-35.112732	905.384338	-343.753845	-153.441849
135.526901	-186.835464	903.506042	218.603683	-37.662128	916.838867	191.102570	-213.409760	506.972351	126.984184	22.260490	535.027283	273.683380	-199.676788	80.902451	255.442825	-29.379753	147.466553	134.148834	-323.731873	1410.799683	255.157822	-18.099697	1410.776611	141.629333	-140.835266	1391.192749	122.482040	-130.176178	1688.474854	173.969193	-375.418854	1126.031982	347.107574	-2.884452	1139.954224	72.538643	-333.717499	884.241150	261.944641	92.037354	890.281006	185.466370	-125.751534	1008.899841	-438.259766	-34.366337	905.441528	-344.936218	-152.970627
135.847794	-187.034256	903.566650	218.534607	-38.035275	917.365356	191.831696	-213.914047	507.070648	128.163940	20.938593	535.090942	273.680786	-199.605759	80.900352	248.921234	-27.673317	143.861481	133.238953	-324.544067	1411.148804	254.149506	-18.947952	1411.732056	140.710190	-141.721298	1391.700928	121.019432	-133.170410	1689.234497	174.061844	-376.445984	1126.760620	346.555756	-3.626520	1141.093262	73.468117	-335.211334	884.466370	262.627441	91.483879	891.141541	185.248184	-126.150291	1009.206604	-439.028687	-33.641010	905.508362	-346.057953	-152.698364
135.945145	-187.658203	903.669922	218.352798	-38.627342	917.762573	192.402969	-214.453796	507.178070	129.442047	19.470673	535.042297	273.655914	-199.554047	80.875542	242.250839	-25.789169	140.142273	132.474640	-325.318390	1411.439575	253.189606	-19.731867	1412.520752	139.846237	-142.554382	1392.080078	119.548958	-136.198196	1689.855957	174.256744	-376.985840	1127.328369	346.103729	-4.318626	1142.161377	74.330864	-336.671661	884.628967	263.092712	90.957413	891.859131	184.970001	-126.805763	1009.469238	-439.741364	-32.852657	905.522522	-347.254456	-152.172424
135.993134	-188.344284	903.665588	218.194962	-39.253746	918.019348	192.855896	-214.955933	507.290771	130.682953	17.952242	534.773804	273.669403	-199.520477	80.844810	235.686844	-23.543224	136.409119	131.711838	-326.067627	1411.554688	252.137405	-20.433010	1413.197021	138.932159	-143.321075	1392.357422	117.970879	-139.283890	1690.320068	174.333817	-377.867188	1127.781738	345.810577	-4.836683	1143.055542	75.118759	-338.195984	884.643188	263.792572	90.308304	892.423279	184.654587	-127.476807	1009.613647	-440.409576	-32.165733	905.585144	-348.428558	-151.767563
136.285690	-188.898605	903.627075	218.108383	-39.697426	918.185608	193.107025	-215.331284	507.285217	132.077499	16.472889	534.305054	273.638367	-199.447571	80.844742	229.041489	-21.234476	132.655548	131.022141	-326.754272	1411.638794	250.998276	-20.998423	1413.713379	138.138229	-144.193207	1392.281982	116.385765	-142.342346	1690.621094	174.332428	-378.881989	1128.053345	345.477264	-5.294183	1143.921631	75.846603	-339.532074	884.590210	264.393036	89.797195	892.890076	184.536865	-127.962738	1009.696045	-441.212402	-31.417765	905.638916	-349.651978	-151.301849
136.511459	-189.518021	903.446899	218.062714	-40.415012	918.122742	193.101730	-215.696701	507.273743	133.533264	15.003165	533.695618	273.665131	-199.499725	80.867218	222.343719	-18.892775	129.033386	130.407196	-327.515320	1411.522095	249.802795	-21.538197	1414.107300	137.160294	-144.915146	1392.207275	114.789238	-145.365784	1690.714600	174.410339	-379.538177	1128.166870	345.183960	-5.653928	1144.521240	76.506920	-340.918427	884.302673	264.940094	89.199272	893.172668	184.404953	-128.585449	1009.597107	-441.855652	-30.671181	905.685669	-350.774506	-150.798264
136.668991	-190.290039	903.279602	217.987991	-40.970730	917.964661	192.893372	-216.119980	507.218536	134.922043	13.573948	532.916382	273.705383	-199.613739	80.938316	215.772064	-16.335466	125.457184	129.867523	-328.255829	1411.251709	248.477020	-21.994062	1414.350586	136.112976	-145.517609	1392.133667	113.175629	-148.364502	1690.621704	174.488358	-380.209991	1128.053589	344.971161	-5.875891	1145.104858	77.043350	-342.214417	883.908447	265.557587	88.672691	893.307922	184.308868	-129.152039	1009.457581	-442.624420	-30.015457	905.661438	-352.007446	-150.320953
136.661057	-191.442841	903.143494	217.845764	-41.619122	917.655762	192.445145	-216.351089	507.055969	136.285385	12.274639	532.072510	273.639313	-199.676010	80.957130	209.249222	-13.857985	121.986977	129.391525	-328.988007	1410.794312	247.041138	-22.328222	1414.465820	135.112152	-146.255676	1391.674072	111.457253	-151.403534	1690.346680	174.418427	-381.201324	1127.651489	344.696350	-6.098903	1145.581299	77.527939	-343.426270	883.333496	266.124664	88.237511	893.414124	184.167358	-129.853928	1009.266724	-443.493713	-29.249428	905.685913	-353.308685	-149.827347
136.746429	-192.206360	902.855347	217.695038	-42.316158	917.247925	191.771973	-216.531540	506.884552	137.554947	11.040092	531.017517	273.628296	-199.743683	81.010544	202.825577	-11.339238	118.743080	128.912735	-329.797852	1410.145264	245.431808	-22.613701	1414.420654	134.100830	-146.972153	1391.065063	109.882103	-154.204132	1689.885254	174.415207	-381.886902	1127.085571	344.494507	-6.248090	1145.924438	77.850868	-344.593231	882.586914	266.751801	87.748535	893.382019	184.127930	-130.486130	1008.932373	-444.265320	-28.549479	905.641846	-354.515778	-149.324097
136.761566	-193.025665	902.533813	217.514282	-42.894611	916.832275	191.025070	-216.582855	506.716156	138.212036	9.722974	530.003357	273.616791	-199.775787	81.060822	196.167038	-8.937813	115.642197	128.563507	-330.571381	1409.234985	243.684021	-22.818975	1414.279907	133.018600	-147.712158	1390.305176	108.242607	-156.927216	1689.283691	174.334183	-382.737915	1126.227539	344.306885	-6.297657	1146.215942	78.130371	-345.732056	881.637695	267.535309	87.224083	893.212280	184.113525	-131.129837	1008.566284	-445.123779	-27.745556	905.645020	-355.812500	-148.722534
136.627609	-194.264389	902.265869	217.179474	-43.734867	916.188782	190.207840	-216.704712	506.606750	139.272614	8.697715	528.824951	273.648041	-199.900223	81.094223	189.889084	-6.579423	112.842628	128.326981	-331.446259	1408.247437	241.755966	-22.994957	1414.022339	131.965424	-148.517807	1389.389404	106.572006	-159.588318	1688.572021	174.440735	-383.219757	1125.129761	344.026581	-6.281096	1146.411377	78.301186	-346.798187	880.515686	268.088806	86.819771	893.074402	184.066666	-131.979858	1008.122192	-446.024841	-26.999489	905.709656	-357.054962	-148.067947
136.564087	-194.819275	901.763000	217.035370	-44.183964	915.468079	189.155807	-216.539139	506.269653	140.453018	7.822556	527.712036	273.611542	-199.919220	81.148682	183.958466	-4.185470	110.272972	128.160645	-332.324097	1407.016846	239.718155	-23.111755	1413.705566	130.892197	-149.379013	1388.186401	105.027359	-161.933807	1687.717773	174.471100	-383.766418	1123.822998	343.633942	-6.227460	1146.594116	78.344666	-347.805573	879.254333	268.684448	86.505638	892.981201	184.053085	-132.374756	1007.517883	-447.073608	-26.182482	905.762756	-358.408844	-147.460159
137.029770	-195.153931	901.084900	216.955109	-44.995121	914.556458	188.279785	-216.597427	505.937256	141.526169	7.139088	526.693970	273.619446	-199.955902	81.174477	178.145233	-1.848275	108.073936	128.081757	-333.206909	1405.643066	237.517365	-23.244448	1413.291016	129.648346	-150.175751	1387.141724	103.390800	-164.295776	1686.779053	174.567551	-384.132843	1122.373169	343.276367	-6.043743	1146.867798	78.296448	-348.722443	877.812500	269.142365	86.156349	892.775024	184.266113	-132.820496	1006.737976	-448.380005	-25.156219	905.970093	-359.809479	-146.713226
136.637314	-196.051910	900.746582	216.803223	-45.426048	913.886047	187.378754	-216.518600	505.683807	142.537567	6.453366	525.794434	273.519318	-199.927185	81.222466	172.469742	0.411155	106.087326	128.108185	-334.160858	1404.136108	235.207275	-23.345301	1412.838013	128.445221	-151.057846	1385.878784	101.916313	-166.344254	1685.748779	174.736435	-384.504456	1120.755615	342.860962	-5.754570	1147.133423	78.179085	-349.604126	876.256104	269.706696	85.703094	892.506531	184.234009	-133.366486	1006.230835	-449.362457	-24.294827	905.974365	-360.964569	-146.224716
136.868210	-196.465225	900.174194	216.780426	-46.104172	913.058655	186.500198	-216.609039	505.299988	143.517731	5.878950	525.011536	273.456909	-199.904312	81.264442	167.258087	2.741803	104.380043	128.198013	-335.084991	1402.550415	232.701111	-23.366291	1412.320435	127.249702	-151.957733	1384.546753	100.485077	-168.176926	1684.665527	174.911514	-384.813843	1118.958740	342.347565	-5.391805	1147.409302	78.018394	-350.355438	874.677917	270.218964	85.316452	892.273193	184.367386	-133.770950	1005.546692	-450.404327	-23.348780	905.936340	-362.505188	-145.468155
136.523727	-197.328400	899.872620	216.559799	-46.922649	912.320313	185.734085	-216.809906	505.116882	144.156662	5.238747	524.342163	273.480530	-200.028549	81.296913	162.179810	4.902895	102.875816	128.395050	-336.047638	1400.876953	230.296310	-23.600248	1411.845459	126.053200	-152.944244	1383.143921	99.102493	-169.899155	1683.582031	175.125549	-385.143799	1117.058838	341.798340	-4.927493	1147.761230	77.849815	-351.144806	872.961548	270.708954	84.915031	892.035461	184.246811	-134.414185	1005.039001	-451.459412	-22.459768	905.878296	-364.010101	-144.744843
136.481094	-197.861374	899.486328	216.784012	-47.379139	911.700012	185.048080	-216.850647	504.839355	144.812973	4.716628	523.748718	273.440186	-200.109406	81.332657	157.332962	6.913703	101.607376	128.575409	-337.030975	1399.223389	227.709106	-23.702278	1411.298096	124.872421	-153.990921	1381.744019	97.693695	-171.494461	1682.545898	175.345901	-385.349426	1115.164307	341.262604	-4.256127	1148.185913	77.636765	-352.139252	871.332825	271.252136	84.506912	891.841125	184.373199	-134.782516	1004.548523	-452.632080	-21.358078	905.856201	-365.402008	-144.076309
136.415375	-198.410080	899.163940	216.890564	-48.052692	911.056702	184.498367	-217.017715	504.648407	145.256409	4.210339	523.264954	273.398407	-200.117325	81.331100	152.804169	8.895880	100.641151	128.771713	-338.033142	1397.553955	225.306274	-23.999247	1410.922485	123.650047	-154.987152	1380.464233	96.383659	-172.874939	1681.625244	175.704224	-385.271881	1113.245239	340.427704	-3.869810	1148.553101	77.364594	-352.765808	869.589539	271.698761	84.171654	891.627808	184.389297	-135.200989	1004.089478	-453.760681	-20.455399	905.850281	-366.860596	-143.383972
136.357971	-199.081726	899.042603	217.029449	-48.723404	910.576050	184.135254	-217.283920	504.496033	145.472626	3.786963	522.937683	273.395477	-200.224182	81.349777	148.504974	10.781045	99.797493	129.026154	-339.134888	1395.974365	222.542572	-24.152891	1410.504028	122.477379	-156.042267	1379.296631	95.133690	-174.053024	1680.771851	176.066406	-385.521088	1111.415771	339.537720	-3.266925	1148.986816	77.131668	-353.317902	867.930298	272.206207	83.859039	891.438843	184.468307	-135.667847	1003.809998	-454.547119	-19.809620	905.600525	-368.293884	-142.799789
136.062744	-199.315552	898.805908	217.170654	-49.299706	910.173401	183.853271	-217.468872	504.382599	145.671173	3.287066	522.704590	273.439056	-200.314758	81.350136	144.608459	12.608551	99.155357	129.121613	-340.179230	1394.543823	220.069626	-24.490376	1410.268677	121.330750	-157.082748	1378.285278	93.887939	-175.126099	1680.050415	176.530350	-385.106323	1109.716431	338.562256	-2.639399	1149.497070	76.945251	-353.779205	866.427429	272.716156	83.559692	891.292053	184.331818	-135.981857	1003.505737	-455.754059	-18.855785	905.515137	-369.844055	-142.203568
136.405273	-199.116058	898.558533	217.488327	-49.730469	909.835815	183.824997	-217.715042	504.217041	145.909225	2.859374	522.567993	273.436981	-200.347275	81.323006	140.928940	14.384384	98.672791	129.209320	-341.264404	1393.276733	217.816513	-24.982903	1410.195068	120.270294	-158.188202	1377.447632	92.715309	-176.016602	1679.452515	176.899765	-385.529816	1108.171387	337.542480	-1.939034	1150.046387	76.841461	-354.192566	865.047913	273.111664	83.344223	891.220703	184.464890	-135.980911	1003.242065	-457.037537	-17.885986	905.467712	-371.535492	-141.562363
136.086227	-199.450974	898.577026	217.562042	-49.918037	909.740234	183.990433	-218.034683	504.251831	145.958511	2.460453	522.574280	273.468018	-200.432068	81.329185	137.590515	15.915910	98.490021	129.227921	-342.314392	1392.179688	215.727020	-25.481705	1410.277710	119.276726	-159.262711	1376.842407	91.573746	-176.820129	1679.057129	177.408279	-385.327209	1106.916870	336.708130	-1.397213	1151.033813	76.893669	-354.674133	863.932007	273.520325	83.165855	891.230286	184.259323	-136.131226	1003.222656	-458.288055	-16.902645	905.435181	-373.152618	-140.865051
136.026260	-199.492584	898.554626	217.783051	-50.103519	909.730469	184.339844	-218.342789	504.291107	146.340317	2.091046	522.635193	273.520508	-200.451584	81.273232	134.911514	17.391163	98.442436	129.262421	-343.331543	1391.362793	213.889526	-26.042053	1410.521606	118.333092	-160.304123	1376.453613	90.418617	-177.585938	1678.823730	177.937546	-385.021027	1105.925659	335.566467	-0.702457	1151.800171	76.993607	-355.063049	863.084351	273.897583	82.992737	891.366333	184.154358	-136.178253	1003.228027	-459.702545	-15.824217	905.436584	-374.788269	-140.012589
135.971725	-199.517365	898.618958	217.941895	-50.178635	909.885376	184.896378	-218.684982	504.357788	146.571899	1.800094	522.896912	273.532166	-200.434189	81.202888	132.380066	18.477898	98.488899	129.149826	-344.256378	1390.827515	212.254272	-26.578638	1410.950928	117.501534	-161.254181	1376.249756	89.308441	-178.249344	1678.698608	178.464066	-384.501465	1105.280518	334.272430	-0.119741	1152.636597	77.296104	-355.515289	862.424744	274.183746	82.908401	891.617798	184.009949	-136.195938	1003.355530	-461.050537	-14.777815	905.344360	-376.455811	-139.129990
135.805420	-199.376968	898.648621	218.107498	-50.230373	910.150635	185.526001	-218.992035	504.498535	146.761063	1.486393	523.243408	273.552032	-200.462204	81.166496	130.147018	19.506262	98.751328	129.059464	-345.057800	1390.553589	210.866135	-27.153013	1411.506714	116.739937	-162.078033	1376.296753	88.295395	-178.761063	1678.713623	179.060379	-384.607544	1104.978027	332.651886	0.228150	1153.254883	77.714813	-355.828705	862.098206	274.361115	82.916695	891.955139	183.749573	-136.196014	1003.516052	-462.405884	-13.765581	905.273132	-378.183899	-138.191681
135.752243	-199.342911	898.813477	218.263916	-50.290020	910.501648	186.395462	-219.410965	504.714569	147.087677	1.138559	523.654358	273.604401	-200.477234	81.108887	128.411636	20.323589	99.120895	128.841232	-345.759064	1390.478149	209.711655	-27.703970	1412.222290	116.024277	-162.806900	1376.542236	87.210205	-179.385910	1678.880005	179.585571	-384.666290	1104.995361	331.536926	0.887734	1154.438110	78.149216	-356.225281	862.060486	274.418671	82.964577	892.385498	183.580627	-136.228180	1003.786621	-463.834564	-12.761865	905.168945	-379.943176	-137.225204
135.782974	-199.261414	898.996826	218.491821	-50.394623	910.961121	187.348923	-219.918457	504.965698	147.548355	0.823045	524.035767	273.620728	-200.431763	81.007317	127.104729	20.958761	99.641975	128.449768	-346.401001	1390.630737	208.749023	-28.268877	1413.017700	115.375168	-163.502335	1376.989868	86.286911	-179.840591	1679.132080	180.183472	-384.861938	1105.364380	329.422516	1.064015	1154.648438	78.733040	-356.526550	862.319519	274.328003	83.100044	892.887329	183.456146	-136.306244	1004.116882	-465.347992	-11.593093	905.092773	-381.725647	-136.243408
135.852310	-199.634430	899.178528	219.026428	-51.403576	911.081421	188.490540	-220.354187	505.186707	147.671570	0.532615	524.436707	273.669250	-200.429810	80.924179	125.896011	21.424702	100.252052	127.976364	-346.902863	1391.056519	207.925583	-28.805826	1413.905518	114.743347	-164.065735	1377.573364	85.351067	-180.296417	1679.512573	180.687851	-384.974579	1105.926147	328.021545	1.281922	1155.514771	79.332100	-356.840515	862.714050	274.235138	83.187538	893.380188	183.461258	-136.861435	1004.301941	-466.757538	-10.497960	904.938110	-383.413025	-135.376022
136.178146	-199.262726	899.328552	219.186081	-51.330463	911.651367	189.677841	-220.742950	505.399902	148.405884	0.370660	525.040771	273.726318	-200.382050	80.879456	125.232002	21.530382	100.738770	127.373444	-347.347717	1391.595703	207.285904	-29.317099	1414.826904	114.183647	-164.557083	1378.231323	84.407745	-180.829041	1679.987183	181.221588	-385.173462	1106.776978	326.579315	1.398817	1156.408447	80.140968	-357.004303	863.331177	273.602051	83.543495	894.235291	183.423569	-136.779343	1004.662476	-468.259735	-9.413607	904.813538	-385.194061	-134.425690
136.207870	-199.070038	899.643250	219.158310	-51.140903	912.425049	190.848587	-221.185135	505.710846	148.745361	0.180230	525.685486	273.748718	-200.339600	80.804825	125.069649	21.716825	101.534622	126.671547	-347.669159	1392.337646	206.850647	-29.789938	1415.742065	113.614914	-164.927277	1379.059692	83.549652	-181.320343	1680.519531	181.723297	-385.378723	1107.772705	325.560699	1.640818	1157.511108	80.939499	-357.184296	864.116089	273.026306	83.706284	894.967346	183.211639	-136.773743	1005.197083	-469.718048	-8.314334	904.699951	-387.032288	-133.419479
136.280014	-198.859116	899.959961	219.105225	-50.820992	913.243896	192.060776	-221.566620	505.917786	149.107407	0.070050	526.377441	273.780212	-200.248062	80.757339	125.068253	21.618010	102.258141	125.834648	-347.906189	1393.176270	206.479553	-30.183304	1416.672852	113.065086	-165.225739	1379.869751	82.660294	-181.862228	1681.081055	182.102005	-385.680267	1108.896851	324.317963	1.607668	1158.206665	81.658440	-357.513306	865.072083	272.226990	83.964897	895.706970	182.990540	-136.701447	1005.754517	-471.206757	-7.308630	904.475647	-388.857941	-132.450958
136.077484	-198.819824	900.370728	218.881424	-50.556576	914.136963	193.223618	-221.792679	506.208984	149.332275	-0.014758	527.069885	273.730255	-200.074463	80.640594	125.346519	21.249317	102.905342	124.912819	-348.080322	1394.076660	206.229111	-30.595707	1417.532837	112.526863	-165.408875	1380.728149	81.721687	-182.479309	1681.643799	182.430542	-386.114899	1110.171387	322.853760	1.193570	1158.590698	82.696587	-357.695831	865.968079	271.405914	84.147346	896.291565	182.621353	-136.764587	1006.388672	-472.765717	-6.336984	904.269897	-390.599518	-131.543472
136.101196	-198.602814	900.678284	218.683777	-50.096706	915.018616	194.431641	-222.084915	506.459534	149.547226	-0.151995	527.826477	273.760071	-199.959290	80.549065	125.959236	20.696619	103.577873	123.935738	-348.123138	1394.959717	206.276550	-31.149246	1418.376709	112.002518	-165.572205	1381.553345	80.912178	-183.030762	1682.171387	182.659042	-386.646576	1111.511597	321.790466	0.967346	1159.116455	83.623039	-357.872772	866.992188	269.972076	84.545090	897.181946	182.315765	-136.658691	1006.965820	-474.183594	-5.291332	904.055359	-392.003204	-130.817612
136.152725	-198.529236	900.955078	218.510330	-49.965641	915.708069	195.602203	-222.324890	506.658142	149.622894	-0.193753	528.447144	273.821075	-199.885147	80.496513	126.961563	20.148746	104.114494	122.919113	-348.155670	1395.881470	206.220184	-31.488235	1419.116699	111.475952	-165.632263	1382.366211	80.032677	-183.723373	1682.690308	182.783005	-387.090637	1112.835205	320.810638	0.742573	1159.498535	84.396118	-358.215393	868.015442	268.482483	84.850098	897.890808	182.075668	-136.719009	1007.437317	-475.515625	-4.496813	903.945190	-393.935211	-129.634460
136.229904	-198.369461	901.195740	218.279602	-49.751221	916.469116	196.446289	-222.312286	506.827576	149.675339	-0.183393	529.052979	273.768280	-199.615097	80.456688	128.033798	19.381269	104.613045	121.877029	-348.125977	1396.785156	206.186188	-31.825184	1419.737183	110.974014	-165.618790	1383.148193	79.292923	-184.246353	1683.119507	182.847702	-387.607208	1114.130005	319.992340	0.424679	1159.913330	85.392754	-358.373932	868.918213	267.169739	85.025307	898.397644	181.822968	-136.765213	1007.916809	-477.725464	-2.373703	904.160889	-395.696411	-128.513351
136.371414	-198.333313	901.364380	218.178497	-49.593987	917.094971	197.296951	-222.230835	506.987793	149.790741	-0.148908	529.542114	273.768890	-199.423325	80.414162	129.790237	18.579609	105.110283	120.813133	-348.046021	1397.664917	206.000610	-31.925388	1420.236572	110.518433	-165.576630	1383.813477	78.413551	-184.992371	1683.467407	182.815628	-388.177307	1115.458374	319.177490	0.098405	1160.111328	86.246544	-358.660370	869.817566	265.112183	85.393661	899.139954	181.656845	-136.851212	1008.298889	-479.600342	-0.969293	904.231628	-397.496979	-127.369034
136.572647	-198.236649	901.499634	218.041031	-49.276321	917.707947	197.793320	-221.980148	507.043884	149.920135	-0.146610	529.936096	273.774963	-199.283569	80.364815	132.122482	17.864754	105.444466	119.831276	-347.973694	1398.492798	206.200012	-32.305470	1420.731201	110.037445	-165.531647	1384.413818	77.705917	-185.560913	1683.687744	182.729126	-388.793365	1116.619873	318.611084	-0.149008	1160.203491	87.035385	-358.897888	870.617310	263.211151	85.626228	899.727539	181.513657	-136.835022	1008.655579	-481.773621	0.411438	904.380981	-400.743652	-125.664238
137.101456	-197.884949	901.488037	217.960968	-48.952839	918.176758	197.895203	-221.601990	506.999634	150.077057	-0.151624	530.294006	273.729858	-199.071259	80.353035	134.467590	16.878159	105.616867	118.926994	-347.837372	1399.203003	206.277878	-32.481186	1421.058960	109.574432	-165.409683	1384.929932	76.898109	-186.275543	1683.800049	182.502686	-389.673126	1117.701904	318.028870	-0.420613	1160.223755	87.789368	-359.185150	871.363220	261.225922	85.860367	900.215759	181.560974	-136.703888	1008.864075	-483.569183	2.250106	904.281067	-402.807190	-124.166710
137.358032	-197.810226	901.482727	217.800964	-48.760277	918.499634	197.694504	-221.052933	506.933960	150.117569	-0.244513	530.574341	273.721283	-198.938293	80.328964	137.347137	16.055447	105.856903	117.892982	-347.617310	1399.723755	206.351685	-32.613762	1421.275513	109.154305	-165.285583	1385.280029	76.109993	-186.961517	1683.753052	182.143753	-390.917786	1118.618286	317.565308	-0.655304	1160.147583	88.326347	-359.629395	871.997192	259.118103	86.039803	900.601746	181.518845	-136.715836	1009.006836	-485.286285	3.828887	903.654236	-404.827942	-123.157692
137.577942	-197.754791	901.418091	217.671829	-48.612389	918.709900	197.123734	-220.398087	506.842590	150.082489	-0.391967	530.756470	273.766022	-198.891998	80.374519	140.611954	15.170541	105.994858	116.985016	-347.480377	1400.044312	206.377213	-32.759342	1421.377686	108.727417	-165.139679	1385.485229	75.410965	-187.553711	1683.600220	181.795929	-391.551056	1119.416748	317.164948	-0.955134	1160.000000	89.063034	-359.832123	872.313782	256.950928	86.144623	900.964172	181.508347	-136.747345	1009.063721	-487.272766	6.079796	904.047852	-406.748871	-121.615311
137.752197	-197.736603	901.320068	217.560593	-48.464760	918.834290	196.244293	-219.698196	506.642853	149.555908	-0.646743	530.867920	273.776123	-198.833023	80.439957	144.187454	14.168880	106.064240	116.167351	-347.280640	1400.389404	206.360458	-32.832088	1421.367676	108.275246	-164.949600	1385.522339	74.810699	-188.072296	1683.312988	181.410095	-391.962799	1119.966675	316.810699	-1.255968	1159.733887	89.554924	-360.163269	872.564697	254.524033	86.255867	901.247925	181.538208	-136.789841	1009.059692	-489.135284	7.531559	903.905273	-409.126312	-120.216408
137.649628	-198.060013	901.277222	217.369736	-48.387550	918.798645	195.067184	-218.905685	506.394684	148.436798	-0.974785	530.925171	273.785950	-198.797546	80.519470	147.815689	13.284591	106.066711	115.404671	-347.157806	1400.477295	206.272736	-32.892200	1421.279053	107.840134	-164.783707	1385.426392	74.225311	-188.512070	1682.890381	180.957031	-392.373444	1120.275269	316.494415	-1.556489	1159.386230	89.916039	-360.470367	872.636169	252.190460	86.348602	901.517944	181.501266	-136.936340	1009.012878	-490.864044	8.777023	903.774353	-411.093109	-119.121948
137.854492	-198.062683	901.072449	217.284470	-48.250492	918.668152	193.577393	-218.194122	506.113373	148.603027	-1.093926	530.696167	273.846039	-198.908096	80.661942	152.432037	12.324834	105.962128	114.673149	-347.034637	1400.418823	206.089691	-32.940189	1421.070801	107.414536	-164.678253	1385.125000	73.736176	-188.863113	1682.349365	180.386642	-393.164459	1120.352905	316.250916	-1.803094	1158.990112	90.172379	-360.849304	872.466187	249.824203	86.352585	901.757874	181.636017	-136.935959	1008.832886	-492.658722	10.067388	903.612488	-413.144989	-117.982887
137.895187	-198.129684	900.862000	217.114853	-48.132893	918.428223	191.983826	-217.315750	505.852783	147.939835	-1.355194	530.513245	273.843201	-199.029236	80.783623	156.975632	11.283715	105.929855	113.990883	-346.930298	1400.123779	205.744156	-32.935200	1420.711670	106.979095	-164.631805	1384.661621	73.276039	-189.053818	1681.707642	179.800964	-393.680725	1120.275269	316.019012	-2.034457	1158.559204	90.159042	-361.348755	872.127625	247.356201	86.311974	901.984436	181.731750	-136.951721	1008.595215	-494.614777	11.447777	903.450562	-415.448761	-116.719162
138.264175	-197.841537	900.461487	217.093109	-47.962173	918.100525	189.798218	-216.047928	505.369476	147.483994	-1.495188	530.227539	273.721985	-198.945343	80.909592	162.348434	10.344377	105.982178	113.415398	-346.890472	1399.661011	205.210159	-32.891472	1420.202637	106.532051	-164.581390	1384.058960	72.865028	-189.304581	1680.958252	179.383865	-393.536011	1119.861206	315.826965	-2.271838	1158.109009	90.337769	-361.507141	871.556702	245.072647	86.135071	902.059387	181.996689	-136.816162	1008.214050	-496.671356	12.878349	903.242126	-417.763550	-115.502647
137.906265	-198.090637	900.234924	216.803711	-47.948700	917.722595	188.404007	-215.577835	505.155029	147.128693	-1.633714	529.823059	273.932709	-199.329559	81.068558	167.744171	9.331046	105.916252	112.923729	-346.861542	1399.043091	204.760178	-32.939472	1419.762573	106.092476	-164.542664	1383.283081	72.523407	-189.432526	1680.099609	178.689560	-394.563232	1119.234375	315.544891	-2.497556	1157.558472	90.360260	-361.820038	870.833984	242.313248	86.099770	902.429810	181.977966	-136.969955	1007.892944	-498.712280	14.345572	903.061646	-420.068268	-114.309700
137.781250	-198.057770	899.888245	216.638504	-47.964485	917.234863	186.475906	-214.622940	504.730194	146.928513	-1.824673	529.329773	273.920746	-199.471069	81.230827	173.543716	8.280812	106.048416	112.547897	-346.821503	1398.261597	204.033203	-32.840851	1419.157349	105.632988	-164.580673	1382.424072	72.202034	-189.660629	1679.147949	178.161331	-394.713348	1118.376099	315.243103	-2.693835	1157.011475	90.090210	-362.084320	869.773254	239.725159	85.961128	902.608154	182.106354	-137.013046	1007.455261	-501.082855	15.899788	902.860657	-423.171783	-113.034248
137.625275	-197.966278	899.494080	216.571075	-48.021484	916.696045	184.616486	-213.667374	504.370697	146.848404	-1.948407	528.761963	273.911560	-199.576111	81.382011	179.537384	7.257247	106.162460	112.210648	-346.843872	1397.264160	203.390884	-32.872681	1418.548096	105.154434	-164.607483	1381.447266	71.964195	-189.730652	1678.177368	177.508377	-394.981628	1117.286011	314.975250	-2.813943	1156.446777	89.778778	-362.380615	868.649048	237.216949	85.781647	902.857300	182.261490	-137.055115	1006.966797	-503.214081	17.277527	902.583862	-425.473022	-111.885246
137.342285	-197.844833	899.085815	216.500351	-48.110268	916.102905	182.789688	-212.519623	503.939941	146.359085	-2.183186	528.196716	273.886261	-199.603088	81.509499	185.507080	6.026326	106.407654	112.040291	-346.838837	1396.285034	202.597321	-32.818684	1417.839966	104.733803	-164.701569	1380.385620	71.825630	-189.777725	1677.141357	176.914673	-395.225464	1116.091797	314.686829	-2.799041	1155.927246	89.401443	-362.656311	867.481995	234.682053	85.589760	902.990540	182.381256	-137.097855	1006.441772	-505.879883	18.899603	902.037659	-428.501129	-110.903687
137.421265	-197.547516	898.478027	216.767166	-48.390446	915.192261	181.171539	-211.737076	503.521362	145.931320	-2.296966	527.491882	273.911072	-199.768860	81.654655	191.750549	4.821544	106.735840	111.919945	-346.876251	1395.094482	201.661148	-32.719555	1417.089722	104.337906	-164.784256	1379.287476	71.739609	-189.777710	1676.085815	176.415100	-394.963470	1114.812744	314.307617	-2.734503	1155.416748	88.890884	-362.937134	866.122864	232.211166	85.365074	903.111938	182.738495	-137.047699	1005.678101	-508.129242	20.374792	901.759705	-431.072632	-109.728386
137.092026	-197.587448	897.983337	216.969543	-48.845169	914.226013	179.692383	-210.802109	503.178955	145.869171	-2.384672	526.788269	273.821228	-199.700134	81.745911	198.052094	3.431075	107.131401	111.887825	-346.894531	1393.954834	200.642288	-32.526756	1416.278931	104.000107	-164.891602	1378.156250	71.693863	-189.712097	1675.034302	175.776123	-395.333496	1113.410156	313.864624	-2.547550	1154.892212	88.324493	-363.187958	864.805908	229.797974	85.139748	903.216553	182.929703	-137.177994	1004.949341	-509.650848	20.983896	901.527649	-433.738983	-108.286858
136.235001	-197.694427	897.680969	216.814514	-48.915047	913.593506	178.670746	-210.446640	502.950073	145.733795	-2.541597	526.143860	273.988525	-200.031387	81.893463	204.323349	2.034508	107.704224	111.968224	-346.944275	1392.809814	199.774277	-32.444542	1415.573120	103.744064	-165.026749	1377.063599	71.539925	-189.914719	1674.048584	175.271439	-395.188782	1111.995850	313.603210	-1.979587	1154.536865	87.642929	-363.425232	863.461731	227.501144	84.916481	903.290527	182.717712	-137.229324	1004.469177	-511.924316	22.809343	900.889587	-435.602142	-107.257126
136.119415	-196.977402	897.144043	216.960114	-48.754604	912.987793	177.546219	-209.848724	502.590210	145.955780	-2.600587	525.576599	274.050781	-200.256683	81.992470	210.799530	0.600371	108.409782	112.077248	-347.035980	1391.616943	198.904160	-32.347572	1414.948730	103.510941	-165.147949	1376.022583	71.520699	-189.874588	1673.181152	174.731659	-395.175598	1110.539307	312.971893	-1.834869	1153.973022	86.933113	-363.659882	862.153992	225.218460	84.640030	903.306030	182.816345	-136.852051	1003.883911	-514.464600	24.421848	900.527283	-438.664612	-106.022377
135.782715	-196.659180	896.709961	217.151215	-48.776810	912.306213	176.323288	-208.991379	502.250153	146.218887	-2.677422	525.038635	273.962402	-200.235367	82.055435	217.287521	-0.869913	109.310898	112.341576	-347.099518	1390.657104	198.008667	-32.088123	1414.293701	103.282837	-165.275375	1375.133789	71.443245	-189.933731	1672.425903	174.235962	-395.041595	1109.165894	312.371735	-1.369300	1153.582397	86.173584	-363.886505	860.904236	223.072220	84.333420	903.279541	182.825241	-136.638626	1003.330139	-516.822021	25.945253	900.221497	-441.361298	-104.711662
135.381790	-196.248322	896.367493	217.285309	-48.745110	911.833008	175.104187	-208.281219	501.871521	146.351913	-2.717082	524.611877	273.874146	-200.252945	82.114090	223.622543	-2.465049	110.217194	112.649017	-347.279938	1389.616821	197.445435	-32.081753	1413.914063	103.102165	-165.386856	1374.373047	71.345009	-189.985611	1671.844482	173.800156	-394.654846	1107.892944	311.883942	-0.732486	1153.276367	85.428619	-364.081573	859.828125	221.048523	83.999352	903.238342	182.727966	-136.408569	1002.921143	-518.898071	27.344816	899.978394	-443.547638	-103.178185
134.755829	-196.008331	896.158936	217.382278	-48.624565	911.454834	174.118988	-207.667328	501.658264	146.871826	-2.695182	524.198181	273.794220	-200.296890	82.173981	229.906799	-4.057863	111.225403	112.948853	-347.388214	1388.849487	196.851715	-31.968515	1413.643677	102.866959	-165.415070	1373.774536	71.335571	-189.928040	1671.404785	173.360962	-394.637665	1106.860474	311.212891	-0.010651	1152.979736	84.636108	-364.301575	858.852722	219.118317	83.659637	903.176086	182.490692	-136.173065	1002.633789	-521.304016	28.930439	899.698364	-446.295929	-101.744064
134.396164	-195.492645	895.921143	217.576691	-48.398872	911.115112	173.494049	-207.405502	501.546600	147.436142	-2.650675	523.842590	273.791412	-200.478485	82.216118	236.169327	-5.675968	112.425713	113.343735	-347.489868	1388.201904	196.169434	-31.738976	1413.463501	102.663155	-165.475525	1373.413208	71.214355	-190.053802	1671.185669	172.952728	-394.538391	1105.922852	310.661163	1.097383	1152.949951	83.874680	-364.449951	858.120667	217.397552	83.328003	903.146545	182.312134	-135.732803	1002.360962	-523.608826	30.487209	899.452209	-448.763428	-100.407516
134.271088	-194.942947	895.712952	217.848801	-48.171844	910.849854	173.061127	-207.167664	501.402649	148.129745	-2.605461	523.598267	273.801697	-200.605087	82.261093	242.336914	-7.232592	113.707779	113.711273	-347.612885	1387.801758	195.809616	-31.680456	1413.515503	102.484512	-165.508087	1373.275757	71.219566	-190.042908	1671.092285	172.697739	-394.220886	1105.260010	309.904877	1.816648	1152.900635	83.124756	-364.567047	857.575378	215.778427	83.135452	903.174011	182.257980	-135.282516	1002.140930	-525.994995	32.081753	899.228638	-451.430145	-98.869865
133.918747	-194.192719	895.562622	218.012207	-48.076427	910.735901	172.736496	-206.907349	501.315582	147.130920	-3.047190	523.605164	273.746368	-200.594971	82.313240	247.335098	-8.965419	114.844414	114.048592	-347.662628	1387.542603	195.535492	-31.580919	1413.741211	102.281067	-165.469604	1373.375000	71.147919	-190.173492	1671.191650	172.467560	-393.674744	1104.807617	308.984894	2.484421	1152.918701	82.364067	-364.723602	857.280273	214.299149	82.982445	903.227417	181.966949	-134.855835	1002.021484	-528.015259	34.244125	899.773010	-454.066986	-96.740730
133.575043	-193.714722	895.588440	218.188705	-47.913357	910.728943	172.842941	-206.957199	501.393555	148.226685	-2.886049	523.510620	273.758301	-200.606461	82.294518	253.325409	-10.429955	116.256348	114.280121	-347.639130	1387.493774	195.583374	-31.587364	1414.177490	102.084015	-165.376129	1373.717041	71.079765	-190.322845	1671.441284	172.325806	-393.217896	1104.614868	308.130951	3.055921	1153.095215	81.641968	-364.803619	857.228882	213.134567	82.831413	903.206177	181.710403	-134.465836	1002.050842	-532.839050	33.206867	896.046082	-456.769135	-98.555321
133.398697	-193.060181	895.730713	218.267654	-47.580849	910.893799	173.179520	-207.113678	501.490631	149.132019	-2.846830	523.467896	273.776184	-200.634003	82.289139	258.810883	-11.892316	117.586380	114.469200	-347.533081	1387.633911	195.519318	-31.426193	1414.725464	101.925514	-165.225876	1374.281616	71.042267	-190.446106	1671.820068	172.230225	-392.829865	1104.646484	307.088776	3.506289	1153.326660	80.908073	-364.837250	857.475830	211.565842	82.822662	903.606201	181.469650	-133.918015	1002.223022	-532.107422	37.740997	899.361450	-459.242920	-93.532249
132.853455	-192.564545	895.952515	218.294037	-47.223568	911.176941	173.755127	-207.466995	501.733826	149.936981	-2.746908	523.608398	273.799957	-200.602142	82.258759	264.011383	-13.253609	118.937820	114.522369	-347.394135	1387.946777	195.493103	-31.241411	1415.410400	101.782333	-165.003845	1374.962891	70.883911	-190.762009	1672.365356	172.155914	-392.483246	1104.908447	306.124298	3.947639	1153.774780	80.060509	-365.013458	857.964539	210.429962	82.804588	903.753357	180.967667	-133.428146	1002.497681	-534.462891	39.504444	899.481689	-461.697266	-91.862648
132.494797	-191.828995	896.233765	218.083984	-46.822983	911.570251	174.488937	-207.891113	501.945343	151.505188	-2.459078	523.672058	273.785889	-200.609879	82.210411	269.162964	-14.443370	120.167542	114.561363	-347.161499	1388.421265	195.536545	-31.034519	1416.231201	101.598740	-164.747803	1375.764404	70.830902	-190.940765	1673.013672	172.214157	-391.938568	1105.371582	304.967834	4.370255	1154.295044	79.521751	-364.819122	858.498657	208.940353	82.875313	904.291016	180.471527	-132.849686	1002.847717	-538.119690	39.624649	898.687500	-464.378326	-91.365349
132.191666	-191.222733	896.554199	217.981171	-46.404827	912.035217	175.516464	-208.428131	502.250000	153.533401	-2.028723	523.663574	273.834564	-200.583908	82.120071	274.147858	-15.606283	121.438454	114.503586	-346.909698	1388.960205	195.651596	-30.806839	1417.169189	101.460869	-164.460617	1376.687988	70.711044	-191.180328	1673.773560	172.270828	-390.895142	1105.944458	303.969482	4.805195	1154.916870	78.655304	-364.870758	859.301758	207.805847	82.970383	904.775696	180.005814	-132.307175	1003.257996	-540.631714	41.283821	898.703064	-466.874115	-89.882721
131.834198	-190.513779	896.951355	218.246887	-46.340443	912.811340	176.738159	-209.077911	502.630493	155.488907	-1.605525	523.714233	273.874664	-200.553513	82.041473	278.718018	-16.630045	122.552864	114.334274	-346.588593	1389.620850	195.706177	-30.591244	1418.177612	101.318672	-164.117828	1377.623901	70.664429	-191.235809	1674.575439	172.245865	-390.987366	1106.650269	302.939606	5.134410	1155.653442	78.215904	-364.562775	860.165222	206.879684	83.032944	905.197388	179.716492	-132.114700	1003.829773	-543.136108	43.109962	898.869629	-469.815460	-87.810478
131.549362	-189.731949	897.350098	217.615662	-45.250248	913.354858	178.026962	-209.728226	502.992035	156.362823	-1.357592	524.129578	273.871460	-200.454712	81.923866	282.515320	-17.708809	123.282120	114.110207	-346.218445	1390.382813	195.805496	-30.369246	1419.220459	101.169762	-163.694275	1378.646851	70.326782	-191.790192	1675.438232	172.277466	-390.072479	1107.448853	301.919220	5.539653	1156.363403	77.687279	-364.374146	861.032837	205.935806	83.110382	905.802551	178.962021	-131.064056	1004.330261	-545.552368	44.863987	899.089478	-472.237122	-85.986221
131.482407	-189.239365	897.733398	218.352936	-45.489941	914.011047	179.575790	-210.596680	503.373047	158.705261	-0.698780	524.081299	273.960449	-200.516769	81.803123	286.511078	-18.531588	124.111450	113.788086	-345.835602	1391.130493	195.897232	-30.135349	1420.323975	100.999435	-163.255615	1379.633179	70.138123	-192.120560	1676.307373	172.188934	-389.316833	1108.302124	300.916870	5.961325	1157.196411	77.049835	-364.150696	862.016174	204.739990	83.332054	906.692200	179.013657	-131.047485	1004.846985	-548.058899	46.661690	899.327637	-474.746674	-84.153854
131.012314	-188.741821	898.153320	218.396835	-45.175556	914.591187	180.960876	-211.480865	503.838989	160.454041	-0.221657	524.252258	273.989044	-200.448944	81.689270	290.079315	-19.256401	124.655632	113.471893	-345.390137	1391.871826	195.927399	-29.896482	1421.459351	100.849373	-162.851227	1380.617065	69.997360	-192.301544	1677.164795	172.065033	-389.048706	1109.212891	300.067993	6.420286	1158.132324	76.518707	-363.885590	862.982605	203.858246	83.533310	907.480713	178.528763	-130.620255	1005.360840	-550.248840	49.200943	899.867065	-477.019684	-81.865784
130.780853	-188.033539	898.609009	218.336700	-44.624020	915.289734	182.433243	-212.373291	504.186707	163.019806	0.392152	524.338440	274.025055	-200.496719	81.583351	293.653473	-19.666708	125.192719	113.112648	-344.908661	1392.668213	195.891495	-29.618143	1422.538086	100.645439	-162.413254	1381.546021	69.886856	-192.444199	1677.987305	171.902847	-388.909790	1110.070190	299.306427	6.802499	1159.022461	75.974876	-363.571533	863.972656	203.306549	83.697258	908.154114	178.127121	-130.021881	1005.943115	-552.284241	52.764950	901.065491	-479.346832	-78.942726
130.619385	-187.521118	898.981445	218.421524	-44.212605	915.829285	183.542038	-212.954849	504.493713	165.786362	0.961028	524.346436	273.934845	-200.355713	81.457008	297.007843	-19.964987	125.367455	112.712502	-344.414612	1393.300171	195.785049	-29.350664	1423.554688	100.438988	-161.926575	1382.380615	69.836456	-192.423889	1678.766968	171.643631	-389.014801	1110.907593	298.443420	6.777601	1159.901489	75.381393	-363.266815	864.856018	202.604156	84.025513	908.988892	177.808502	-129.521210	1006.414185	-555.192993	53.360840	900.599365	-481.795319	-77.679214
130.335739	-186.932083	899.347412	218.399078	-43.831154	916.315063	185.013321	-213.832703	504.872528	168.623566	1.457110	524.303894	273.964600	-200.349075	81.318619	300.159912	-20.053576	125.409386	112.310730	-343.926910	1393.893555	195.593704	-29.031517	1424.548340	100.190140	-161.477890	1383.096069	69.814468	-192.343292	1679.476807	171.320816	-388.481079	1111.611572	297.936676	7.630036	1160.752197	74.755875	-362.946686	865.628479	201.717468	84.404625	910.018494	177.411224	-128.995926	1006.853394	-557.647949	55.045937	900.564270	-484.159119	-75.820297
130.175201	-186.480865	899.627991	218.484497	-43.477112	916.705261	186.351868	-214.667450	505.152710	171.534744	1.962580	524.174133	274.061981	-200.445129	81.237000	303.699921	-19.539774	125.682388	111.929817	-343.390503	1394.437622	195.364822	-28.685999	1425.362915	99.915451	-161.005844	1383.760376	69.642624	-192.444916	1680.089355	170.966721	-387.862640	1112.167236	297.243683	7.546958	1161.398315	74.074562	-362.606201	866.258789	201.259491	84.820068	910.677551	177.119522	-128.528702	1007.205139	-560.159302	57.019035	900.643677	-486.534454	-73.839386
130.017242	-185.946533	899.877258	218.523727	-43.013706	917.084045	187.559998	-215.299530	505.445679	174.328003	2.450676	524.019897	274.108521	-200.428329	81.105606	306.570496	-19.055410	125.411049	111.558769	-342.860504	1394.798462	195.090683	-28.297338	1426.120605	99.633232	-160.556412	1384.289307	69.541580	-192.425934	1680.608398	170.612030	-387.652191	1112.644531	296.993805	8.403459	1162.136597	73.361809	-362.197174	866.846069	200.561218	85.339493	911.624695	176.827805	-127.987740	1007.531189	-562.533813	58.935341	900.649658	-488.912872	-71.804893
130.076828	-185.419586	900.063904	218.620178	-42.599854	917.364502	188.775436	-215.968872	505.913025	177.134308	2.768741	523.807373	274.221191	-200.557343	81.038155	309.263702	-18.321651	124.897301	111.181282	-342.348785	1395.045410	194.771103	-27.904757	1426.705566	99.320305	-160.060333	1384.656006	69.512367	-192.310730	1681.012451	170.141144	-387.286774	1112.941406	296.750549	8.923373	1162.782471	72.595703	-361.840637	867.249756	200.250809	85.769089	912.227417	176.703888	-127.469948	1007.776184	-565.063110	60.782490	900.663208	-491.306824	-69.863136
129.837204	-184.999374	900.129211	218.683167	-42.230755	917.515991	189.461563	-216.548386	506.167969	179.959442	2.982888	523.466003	274.335266	-200.643890	80.987015	311.703522	-17.465055	124.197678	110.804214	-341.875427	1395.179565	194.374847	-27.481367	1427.187500	98.979424	-159.557800	1384.850098	69.432243	-192.192490	1681.291260	169.576523	-386.791199	1113.010376	296.463928	9.376338	1163.216431	71.620224	-361.547852	867.603027	199.790283	86.360252	912.901917	176.394943	-127.009277	1007.898499	-567.489319	62.646000	900.620117	-493.511108	-67.949173
129.860916	-184.561157	900.134277	218.806458	-41.821541	917.552734	189.210770	-216.405960	505.860748	182.795502	3.292148	523.164429	274.246918	-200.424622	80.986351	313.748291	-16.378975	123.222885	110.537872	-341.362640	1395.204590	193.961731	-27.059668	1427.526855	98.601418	-159.092117	1384.964111	69.302185	-192.072678	1681.464844	169.120972	-386.424713	1112.951538	296.319763	9.965229	1163.571411	70.912155	-360.968719	867.648621	199.372650	86.980583	913.462585	176.283768	-126.498611	1007.934937	-569.908081	64.525574	900.620728	-495.842560	-65.906425
129.873245	-184.094147	900.061279	218.796082	-41.324249	917.538574	188.999481	-215.936508	505.658813	185.405243	3.613261	522.733948	274.175690	-200.229828	80.967506	316.041260	-14.931079	122.405533	110.229546	-340.889435	1395.060791	193.480377	-26.621128	1427.750122	98.230232	-158.599075	1384.884888	69.195656	-191.993759	1681.495483	168.575241	-386.468170	1112.757568	296.185333	10.510073	1163.819580	70.023232	-360.397308	867.577820	198.977234	87.637321	913.945435	176.146378	-125.969063	1007.900391	-572.302795	66.414261	900.640625	-498.072418	-63.907360
130.064896	-183.626724	899.925659	218.686478	-40.842899	917.399170	188.658493	-215.484940	505.502441	187.960129	3.868160	522.319031	274.143433	-200.136276	80.975922	317.997284	-13.569746	121.301277	109.906021	-340.452850	1394.730103	192.938126	-26.158758	1427.814819	97.864540	-158.149918	1384.688721	69.066788	-191.827271	1681.418457	167.906631	-386.214508	1112.386230	296.117584	11.266783	1164.014648	69.072517	-359.879974	867.383362	198.326080	88.400490	914.523376	176.088531	-125.426918	1007.773621	-574.738159	68.205894	900.655334	-500.259094	-62.028702
130.162766	-183.334290	899.694763	218.852097	-40.599552	917.090698	187.987030	-214.833786	505.321533	190.683853	4.148026	521.789185	274.120117	-200.031403	81.034332	320.071930	-11.950819	120.249214	109.649033	-340.010254	1394.308228	192.453934	-25.717155	1427.745117	97.471657	-157.695175	1384.370728	68.971451	-191.537140	1681.246094	167.347519	-385.054962	1111.844727	296.235138	11.982033	1164.131592	68.074387	-359.230499	866.988220	198.348923	89.046082	914.605774	176.155167	-125.071594	1007.516663	-577.069519	70.104179	900.642395	-502.316193	-60.117874
129.998215	-183.117828	899.434204	218.860718	-40.409355	916.701721	187.215164	-214.062775	505.122528	193.189255	4.460758	521.101868	274.083374	-200.024948	81.075562	322.018799	-10.273899	119.122292	109.415359	-339.512695	1393.827759	191.863419	-25.253176	1427.578125	97.128700	-157.247986	1383.915039	68.891396	-191.215637	1680.940186	166.686813	-384.430939	1111.123779	296.280792	12.723149	1164.116211	66.991249	-358.673523	866.543762	198.089447	89.880112	914.795532	176.071091	-124.781067	1007.203491	-579.341125	71.911736	900.630005	-504.435944	-58.164642
130.082672	-182.788254	899.149902	218.776245	-39.975384	916.343811	186.152649	-213.190994	504.835022	195.634811	4.777693	520.403320	274.104645	-200.058624	81.218964	323.936554	-8.722574	117.981384	109.224236	-339.094330	1393.220459	191.300735	-24.767693	1427.314575	96.773926	-156.782257	1383.315674	68.919556	-190.772125	1680.531128	166.034882	-383.887817	1110.328613	296.309906	13.515902	1164.040039	66.080887	-357.841797	865.846802	197.640839	90.787315	915.051758	176.100327	-124.355515	1006.887634	-581.470398	73.679306	900.646301	-506.244812	-56.456161
[truncated: 96 more rows]
[truncated: 40 more columns]
