# Supplementary material for: A dyadic stimulus set of audiovisual affective displays for the study of multisensory, emotional, social interactions
Source: Behav Res Methods. 2015 Nov 5;48(4):1285–95. doi: 10.3758/s13428-015-0654-4 (PMC5101291; doi:10.3758/s13428-015-0654-4)
Supplement: Supplementary file 1 — (ZIP 270 MB) [file 13428_2015_654_MOESM1_ESM.zip › supplementary_material_2_stimuli_set_files/E/E01.txt]

402.989380	-25.079002	959.045837	403.873749	153.204605	950.709106	494.934204	-78.128014	548.128052	512.718140	210.771973	564.084167	520.102295	-81.805855	120.198395	550.325684	228.064865	83.139465	452.749542	-125.156128	1460.997192	429.335876	244.681793	1442.076416	403.877655	65.160988	1470.276489	404.759155	73.317917	1748.630859	487.292969	-188.063843	1173.408569	476.890137	328.869720	1163.473755	348.530670	-161.976898	937.175903	355.408417	291.484009	927.822083	387.523712	68.753082	1053.492554	-488.627655	149.057709	922.963989	-413.278107	-22.397726
402.968597	-25.131769	959.064453	403.826569	153.159286	950.707092	494.943268	-78.154327	548.149780	512.770996	210.736862	564.080566	520.094482	-81.804451	120.200302	550.323181	228.072083	83.135323	452.933411	-125.220177	1460.971069	429.353333	244.616318	1442.117920	403.921906	65.098854	1470.304565	404.823730	73.242348	1748.645142	487.466675	-187.966110	1173.410645	476.686554	328.789917	1163.491943	348.685638	-162.220917	937.115417	355.156860	291.801392	927.820129	387.467499	68.712814	1053.496948	-488.449432	149.117188	922.947937	-413.144531	-22.367023
402.899567	-25.236691	959.091309	403.774780	153.068497	950.663574	494.962830	-78.188011	548.150757	512.789978	210.706436	564.109314	520.131470	-81.811127	120.205444	550.313232	228.074951	83.133759	453.102936	-125.277176	1460.953003	429.357178	244.563217	1442.159424	403.937805	65.023911	1470.310181	404.881012	73.172867	1748.671997	487.625366	-187.854996	1173.361328	476.501526	328.718231	1163.521973	348.854889	-162.471008	937.021240	354.925629	292.071625	927.808411	387.412506	68.654968	1053.487549	-488.278717	149.188538	922.938965	-413.046631	-22.312902
402.825195	-25.279652	959.107056	403.702118	153.040924	950.664124	494.935883	-78.159904	548.152161	512.843445	210.692749	564.122070	520.066101	-81.775635	120.145157	550.287109	228.081436	83.129311	453.289520	-125.345787	1460.914551	429.360504	244.517227	1442.178467	403.970001	64.985016	1470.302856	404.932037	73.104568	1748.671753	487.816498	-187.766159	1173.278931	476.284760	328.637085	1163.541260	348.991852	-162.627380	936.924194	354.685364	292.322479	927.801697	387.349152	68.627853	1053.496948	-488.177765	149.287125	922.957397	-413.005646	-22.283224
402.776184	-25.330181	959.079041	403.615601	152.983261	950.641541	494.957123	-78.188026	548.169434	512.849426	210.645218	564.125549	520.103760	-81.799393	120.196365	550.278442	228.089294	83.103592	453.460175	-125.401878	1460.875244	429.378540	244.461685	1442.214600	403.991364	64.924065	1470.255371	404.995483	73.036369	1748.683350	487.990601	-187.629517	1173.226685	476.082489	328.590363	1163.568115	349.164307	-162.856522	936.865295	354.469910	292.619446	927.796936	387.304474	68.567665	1053.475586	-487.995575	149.360458	922.951599	-412.894073	-22.236238
402.729218	-25.377943	959.090759	403.549866	152.921509	950.634644	494.951630	-78.230942	548.181702	512.833374	210.635086	564.116272	520.082092	-81.804344	120.209251	550.310913	228.060883	83.122711	453.803558	-125.372696	1460.923462	429.397369	244.415070	1442.251465	404.023193	64.849884	1470.248413	405.043152	72.954597	1748.699829	488.198517	-187.575012	1173.145874	475.906433	328.544067	1163.601807	349.289703	-163.010376	936.798035	354.290436	292.850800	927.810730	387.251038	68.521912	1053.478027	-487.875000	149.468048	922.952881	-412.801361	-22.219547
402.684021	-25.423813	959.095764	403.490509	152.892990	950.640259	494.907318	-78.200073	548.186218	512.843750	210.619904	564.117554	520.052002	-81.845512	120.223648	550.306824	228.055969	83.111969	453.958893	-125.435318	1460.902832	429.390533	244.336456	1442.298706	404.069489	64.772316	1470.228149	405.102783	72.878937	1748.709106	488.348969	-187.512192	1173.110718	475.763306	328.495728	1163.626099	349.451721	-163.215698	936.762878	354.134216	293.056274	927.800354	387.205780	68.482666	1053.484619	-487.681976	149.521896	922.928711	-412.684540	-22.222086
402.684845	-25.415468	959.100220	403.436920	152.845795	950.625977	494.883453	-78.213326	548.184631	512.818970	210.587708	564.126648	520.063171	-81.805038	120.210831	550.313538	228.065948	83.115990	454.102570	-125.482010	1460.855957	429.386200	244.300690	1442.325806	404.093079	64.698318	1470.212646	405.151428	72.795319	1748.723633	488.504608	-187.421127	1173.071533	475.605072	328.543793	1163.738159	349.583008	-163.396881	936.733154	354.001282	293.271851	927.806030	387.164063	68.470177	1053.476929	-487.527863	149.575073	922.935486	-412.610992	-22.223759
402.649963	-25.484526	959.102600	403.415741	152.803238	950.601746	494.835571	-78.178429	548.189026	512.832764	210.624191	564.142517	520.060791	-81.843933	120.220390	550.294617	228.067062	83.120155	454.251129	-125.528084	1460.840088	429.385010	244.239548	1442.388916	404.100433	64.622429	1470.168579	405.216431	72.680000	1748.738892	488.657745	-187.351593	1173.022217	475.464630	328.519867	1163.722534	349.702393	-163.595825	936.691589	353.837280	293.473450	927.800781	387.139435	68.429565	1053.465820	-487.332062	149.601883	922.925842	-412.503265	-22.220861
402.646057	-25.503218	959.125305	403.388245	152.791061	950.591797	494.792084	-78.223015	548.164673	512.781616	210.570892	564.100830	520.085571	-81.808197	120.213837	550.297180	228.065186	83.103699	454.234283	-125.666733	1460.703003	429.409485	244.177200	1442.395874	404.095398	64.549538	1470.153076	405.271820	72.585770	1748.736816	488.818756	-187.272507	1172.987549	475.346222	328.456848	1163.723511	349.851837	-163.718933	936.621338	353.673462	293.613098	927.788025	387.108765	68.429840	1053.468994	-487.124084	149.660538	922.919617	-412.377167	-22.213604
402.572723	-25.470703	959.117065	403.283905	152.801163	950.646973	494.803925	-78.252220	548.164917	512.785156	210.602768	564.126160	520.085083	-81.824699	120.175613	550.297791	228.072693	83.112656	454.387573	-125.733955	1460.679443	429.405579	244.138397	1442.398071	404.102722	64.485992	1470.105835	405.325806	72.492767	1748.726685	488.951050	-187.206467	1172.883545	475.259460	328.458374	1163.735474	349.947510	-163.849106	936.598450	353.543671	293.749329	927.778809	387.053345	68.414085	1053.499634	-486.935883	149.680084	922.888489	-412.283630	-22.224197
402.357025	-25.126738	959.105835	402.877777	153.229111	951.217224	494.682526	-78.130440	548.125366	512.688843	210.581711	564.214233	519.984436	-81.754845	120.129089	550.290039	228.069366	83.125015	454.506744	-125.784592	1460.626587	429.381134	244.097061	1442.423950	404.090942	64.403999	1470.093262	405.383545	72.402855	1748.733887	489.058533	-187.151764	1172.710815	475.141205	328.429291	1163.744141	350.065796	-163.919998	936.529114	353.401093	293.869019	927.779297	386.922882	68.460808	1053.823730	-486.893707	149.829788	922.872437	-412.373871	-22.270250
402.484222	-25.462889	959.081238	403.114655	152.781906	950.655151	494.639008	-78.149612	548.143250	512.641113	210.528732	564.111633	519.999573	-81.703117	120.106918	550.296570	228.059677	83.115433	454.807434	-125.760139	1460.698975	429.379761	244.056854	1442.454468	404.087097	64.347580	1470.073853	405.439697	72.317223	1748.739868	489.170074	-187.169983	1172.533569	475.064087	328.337311	1163.725342	350.203094	-163.943161	936.440857	353.324036	293.973602	927.762268	386.973450	68.377831	1053.495117	-486.803589	149.920181	922.862183	-412.431610	-22.275543
402.523529	-25.489424	959.126404	403.180420	152.745773	950.638123	494.601532	-78.125267	548.139160	512.617065	210.565445	564.117615	519.913757	-81.724472	120.149033	550.281128	228.059082	83.131317	454.741119	-125.906784	1460.558716	429.345032	244.029968	1442.500000	404.051208	64.263275	1470.035156	405.490326	72.214630	1748.749634	489.271149	-187.123489	1172.484131	474.978760	328.354248	1163.760986	350.321381	-163.989471	936.397766	353.238098	294.055359	927.774109	386.971954	68.383224	1053.498779	-486.666565	150.013840	922.854126	-412.396179	-22.292568
402.482422	-25.445318	959.119446	403.102722	152.774460	950.663269	494.587494	-78.159225	548.155884	512.566345	210.551041	564.144897	519.920593	-81.784134	120.183914	550.283264	228.058426	83.148094	454.991119	-125.866608	1460.619507	429.334320	243.983429	1442.540161	404.061462	64.200508	1470.004517	405.549072	72.109444	1748.752808	489.414063	-187.124817	1172.409912	474.912292	328.306000	1163.776123	350.440216	-164.047516	936.359009	353.181702	294.120789	927.767944	386.927582	68.399132	1053.511230	-486.543976	149.988678	922.835571	-412.364960	-22.327980
402.443695	-25.484844	959.109192	403.077148	152.774536	950.650330	494.557037	-78.142715	548.160278	512.525696	210.580841	564.149231	519.959595	-81.728920	120.188454	550.271179	228.055496	83.139809	455.089111	-125.916161	1460.576904	429.335327	243.947067	1442.545044	404.065277	64.120903	1469.966675	405.592194	72.004028	1748.752075	489.567444	-187.109802	1172.390625	474.860596	328.311676	1163.803589	350.576965	-164.090729	936.318848	353.150146	294.143982	927.765259	386.908722	68.381050	1053.501709	-486.396606	150.010452	922.820251	-412.275635	-22.333124
402.385895	-25.456192	959.131958	402.975403	152.794525	950.698608	494.532745	-78.171272	548.157837	512.492920	210.575928	564.164001	519.926208	-81.760704	120.201042	550.284180	228.038147	83.123924	455.002380	-126.055153	1460.443115	429.325775	243.891647	1442.590942	404.064911	64.083809	1469.954224	405.647369	71.895760	1748.752197	489.711487	-187.069260	1172.421509	474.819794	328.264374	1163.820313	350.685425	-164.067795	936.257202	353.129730	294.174377	927.763855	386.842102	68.387642	1053.540161	-486.227692	150.054092	922.809937	-412.198730	-22.307274
402.358002	-25.470800	959.118835	402.944550	152.783218	950.668274	494.512146	-78.169907	548.141235	512.454102	210.579346	564.142151	519.941528	-81.723289	120.188728	550.208374	228.061264	83.130692	455.117218	-126.096992	1460.419312	429.329742	243.857788	1442.590088	404.064606	64.015923	1469.919800	405.697021	71.793678	1748.757568	489.783630	-186.995178	1172.279053	474.771790	328.234009	1163.843872	350.797791	-164.141586	936.242432	353.119568	294.199036	927.767395	386.847137	68.384018	1053.523560	-486.044373	150.133804	922.788086	-412.079346	-22.313843
402.322449	-25.440252	959.117065	402.884155	152.797241	950.684021	494.523499	-78.182213	548.145813	512.397522	210.580032	564.162476	519.934937	-81.662338	120.152840	550.216248	228.063934	83.154373	455.193726	-126.135391	1460.382324	429.324158	243.811325	1442.624268	404.050629	63.956398	1469.884521	405.746521	71.696106	1748.748535	489.956909	-186.971909	1172.277954	474.739441	328.189301	1163.871704	350.923767	-164.099640	936.152954	353.133362	294.187195	927.754395	386.821777	68.394943	1053.534668	-485.887543	150.192856	922.798767	-411.994141	-22.300938
402.320557	-25.453100	959.110657	402.868958	152.804932	950.642151	494.458435	-78.152397	548.101074	512.406860	210.600296	564.173767	519.962463	-81.660851	120.146461	550.236877	228.047684	83.159866	455.251709	-126.153076	1460.351196	429.311615	243.793808	1442.655884	404.014435	63.927368	1469.887573	405.787720	71.595375	1748.749268	490.099182	-186.903259	1172.305908	474.713654	328.161713	1163.915283	351.057922	-164.151428	936.115601	353.151276	294.157471	927.766357	386.811462	68.410248	1053.509399	-485.712372	150.285477	922.792236	-411.881104	-22.260614
402.299255	-25.459454	959.121094	402.840790	152.785889	950.663757	494.428009	-78.141045	548.138062	512.371277	210.611847	564.184265	519.972412	-81.665932	120.149612	550.251343	228.060165	83.141647	455.329010	-126.178093	1460.349854	429.296509	243.751175	1442.689087	403.984406	63.885544	1469.836792	405.828552	71.481659	1748.765137	490.176392	-186.842606	1172.273438	474.689117	328.141052	1163.932495	351.175415	-164.129837	936.080139	353.208008	294.151062	927.744019	386.784271	68.391090	1053.525391	-485.553375	150.368835	922.783264	-411.772888	-22.266029
402.336243	-25.486700	959.136047	402.884705	152.778000	950.628967	494.386719	-78.101875	548.133545	512.376221	210.604858	564.180542	519.963440	-81.665459	120.147141	550.251099	228.068893	83.161682	455.370575	-126.219261	1460.321655	429.305695	243.719467	1442.697144	403.939514	63.845074	1469.788574	405.851257	71.376297	1748.765259	490.223633	-186.795197	1172.135254	474.682861	328.086609	1163.950317	351.299622	-164.041656	936.018677	353.271423	294.099487	927.719849	386.786224	68.400879	1053.507935	-485.372467	150.453094	922.783752	-411.651947	-22.254333
402.355225	-25.460794	959.159668	402.875977	152.817856	950.680359	494.422089	-78.138290	548.153015	512.379272	210.669968	564.182861	519.987671	-81.669731	120.151451	550.308533	228.075333	83.161102	455.421600	-126.252670	1460.301270	429.303558	243.697296	1442.712402	403.915527	63.805592	1469.784058	405.902283	71.284920	1748.777222	490.357697	-186.699722	1172.163452	474.683167	328.034698	1163.956055	351.436768	-164.011902	935.962280	353.320648	294.042114	927.693848	386.763885	68.415482	1053.541870	-485.210571	150.539139	922.766296	-411.540039	-22.238291
402.272827	-25.435816	959.141479	402.777863	152.800323	950.677429	494.375641	-78.117210	548.158081	512.338501	210.649506	564.196655	519.993286	-81.670624	120.150444	550.280029	228.065567	83.164932	455.465759	-126.302414	1460.268433	429.304169	243.659943	1442.711792	403.887787	63.776714	1469.764404	405.922516	71.191849	1748.775146	490.352661	-186.641541	1172.019531	474.694489	328.011902	1163.956299	351.562103	-163.955154	935.904846	353.416962	293.993530	927.672607	386.739990	68.410828	1053.542480	-485.003052	150.525864	922.736694	-411.381744	-22.241049
402.184021	-25.426884	959.110474	402.706024	152.786865	950.669128	494.339539	-78.109787	548.117065	512.270996	210.596497	564.152588	519.971008	-81.666618	120.148987	550.263794	228.048904	83.138916	455.725311	-126.245110	1460.375610	429.306824	243.634811	1442.718628	403.847351	63.744335	1469.747559	405.952576	71.087128	1748.780151	490.533875	-186.563919	1172.041748	474.715942	327.975830	1163.965210	351.690735	-163.845627	935.823303	353.518341	293.904266	927.654358	386.706818	68.398361	1053.530762	-484.837006	150.516296	922.730469	-411.263855	-22.256727
402.180389	-25.416620	959.112732	402.683105	152.851440	950.674866	494.303101	-78.115067	548.145325	512.255554	210.649704	564.175476	519.980042	-81.668251	120.150681	550.256470	228.042908	83.162201	455.560120	-126.379707	1460.248413	429.310425	243.618027	1442.748901	403.794220	63.694290	1469.711304	405.981445	70.993187	1748.786621	490.611267	-186.462509	1172.064453	474.742126	327.923401	1163.982910	351.856537	-163.711807	935.743713	353.645203	293.816193	927.607666	386.691589	68.430702	1053.534790	-484.621368	150.503479	922.698853	-411.091766	-22.278585
402.171265	-25.375710	959.118286	402.646545	152.853241	950.696411	494.287903	-78.101318	548.142334	512.258728	210.653549	564.180237	519.970886	-81.666595	120.149048	550.280579	228.043594	83.168564	455.559509	-126.408051	1460.215576	429.293945	243.593842	1442.772827	403.741028	63.665913	1469.684082	406.011353	70.898064	1748.791260	490.718262	-186.358749	1172.062622	474.761963	327.862457	1164.008179	352.001099	-163.560593	935.667786	353.807465	293.707458	927.580444	386.666656	68.441849	1053.548462	-484.416077	150.513367	922.673340	-410.948181	-22.285490
402.216248	-25.380960	959.151123	402.709381	152.844589	950.699219	494.308472	-78.122955	548.144836	512.227051	210.709229	564.148071	520.006836	-81.673058	120.152992	550.263855	228.047684	83.158051	455.567047	-126.431725	1460.194092	429.284363	243.578888	1442.806641	403.689667	63.626198	1469.641113	406.026398	70.818558	1748.808960	490.881073	-186.280930	1172.115845	474.796539	327.808502	1164.010986	352.161011	-163.383469	935.561768	353.943054	293.586731	927.542603	386.656799	68.452812	1053.555176	-484.196533	150.518478	922.614563	-410.788422	-22.277365
402.200989	-25.376389	959.131348	402.704651	152.844757	950.676819	494.331055	-78.177696	548.156860	512.223328	210.709702	564.147644	520.054382	-81.681656	120.160812	550.281250	228.055161	83.138252	455.593903	-126.477249	1460.172485	429.272552	243.558411	1442.817871	403.652191	63.615959	1469.620361	406.039948	70.719872	1748.806396	490.880981	-186.164047	1171.934326	474.846161	327.717743	1164.006958	352.285522	-163.247864	935.501709	354.117493	293.481781	927.500977	386.646484	68.457687	1053.533936	-484.017822	150.532715	922.618164	-410.672058	-22.279163
402.217804	-25.353827	959.147461	402.718536	152.887207	950.686340	494.257324	-78.114838	548.137268	512.236084	210.716751	564.133789	519.980957	-81.667580	120.146523	550.302795	228.076569	83.153786	455.604858	-126.499489	1460.152832	429.280853	243.535675	1442.845703	403.591125	63.586113	1469.604370	406.059875	70.626541	1748.822021	491.000183	-186.066254	1171.927734	474.883148	327.645844	1164.033569	352.455627	-163.085617	935.404663	354.307556	293.382721	927.462219	386.637512	68.492950	1053.542725	-483.870026	150.535370	922.592957	-410.558472	-22.295431
402.138275	-25.320919	959.087830	402.623840	152.919662	950.667603	494.194550	-78.047333	548.120483	512.202026	210.731781	564.158997	519.937256	-81.659103	120.137672	550.295227	228.073807	83.156570	455.645721	-126.528992	1460.129883	429.284210	243.538803	1442.864502	403.503601	63.566696	1469.556763	406.082031	70.535149	1748.834351	491.086884	-185.935379	1171.842896	474.970276	327.521973	1164.041138	352.610260	-162.917908	935.328552	354.477295	293.262268	927.411926	386.615814	68.502052	1053.515137	-483.663818	150.573944	922.571045	-410.377167	-22.253729
402.095856	-25.320005	959.115295	402.589752	152.935181	950.702637	494.180664	-78.032585	548.119080	512.221313	210.767105	564.150818	519.924866	-81.657074	120.135963	550.276001	228.061386	83.174248	455.654785	-126.541580	1460.103149	429.285095	243.549332	1442.892212	403.428619	63.553368	1469.478271	406.083740	70.465355	1748.841553	491.240204	-185.854233	1171.903687	475.034760	327.426147	1164.051880	352.791718	-162.782196	935.220764	354.670380	293.155151	927.373291	386.583252	68.506432	1053.547485	-483.490021	150.611725	922.550598	-410.251465	-22.234941
402.035492	-25.280815	959.090698	402.552002	152.933609	950.691772	494.263428	-78.122726	548.151794	512.204163	210.757950	564.146729	519.976196	-81.661545	120.136322	550.254456	228.079529	83.155708	455.644714	-126.576225	1460.058960	429.282898	243.543152	1442.944580	403.311310	63.520351	1469.415405	406.099670	70.381554	1748.841064	491.338562	-185.721893	1171.866211	475.104401	327.369110	1164.082520	352.928101	-162.566071	935.139343	354.853119	293.046234	927.329285	386.565582	68.520889	1053.535034	-483.295349	150.616852	922.543579	-410.100800	-22.207985
402.095306	-25.294264	959.126892	402.635986	152.952560	950.705200	494.263031	-78.134987	548.127625	512.244385	210.774567	564.157593	520.039001	-81.623756	120.120041	550.308044	228.075500	83.144066	455.662079	-126.583771	1460.031738	429.282379	243.534470	1442.968994	403.202209	63.495293	1469.352051	406.110962	70.304581	1748.864014	491.401337	-185.634842	1171.817383	475.192413	327.269958	1164.088135	353.047485	-162.456650	935.074341	355.074890	292.908600	927.251648	386.565613	68.537148	1053.547607	-483.141602	150.653610	922.548157	-409.981750	-22.174761
402.073303	-25.268801	959.109985	402.650238	152.979645	950.669983	494.205017	-78.086655	548.097900	512.254944	210.746063	564.159912	519.962585	-81.645119	120.163742	550.298096	228.066498	83.136765	455.667633	-126.604584	1460.016113	429.292419	243.522293	1442.981567	403.085052	63.469978	1469.253784	406.116791	70.218246	1748.874268	491.478760	-185.516464	1171.754883	475.293213	327.187164	1164.101440	353.201172	-162.260269	934.995361	355.319031	292.748352	927.180176	386.550537	68.576653	1053.519165	-482.938416	150.696365	922.542847	-409.778687	-22.176479
402.076416	-25.285967	959.130615	402.688690	153.003082	950.674255	494.198975	-78.095276	548.107239	512.304077	210.776505	564.140747	519.975403	-81.758369	120.226173	550.308655	228.075012	83.145203	455.654633	-126.628654	1459.961060	429.288635	243.538528	1442.996704	402.982849	63.444115	1469.201050	406.121460	70.160599	1748.878418	491.568695	-185.441055	1171.725586	475.407898	327.099884	1164.101318	353.363434	-162.082855	934.909363	355.553619	292.592407	927.147156	386.537842	68.590744	1053.525757	-482.753204	150.742126	922.531982	-409.555481	-22.159552
401.993500	-25.230236	959.062622	402.631226	153.025665	950.657471	494.143463	-78.032494	548.096863	512.244995	210.743576	564.148804	519.937012	-81.763443	120.229683	550.259155	228.086533	83.137939	455.643341	-126.630455	1459.928467	429.294586	243.546310	1443.016479	402.900146	63.429733	1469.145630	406.133728	70.095512	1748.882813	491.661743	-185.323975	1171.682251	475.502716	327.033478	1164.109863	353.520142	-161.880432	934.823853	355.781616	292.470612	927.104004	386.522614	68.604988	1053.493408	-482.567322	150.825729	922.533752	-409.322845	-22.147013
401.954773	-25.183212	959.078979	402.602753	153.074463	950.690491	494.158539	-78.015244	548.120544	512.261963	210.747726	564.163696	519.929443	-81.662788	120.134598	550.275269	228.097244	83.151588	455.646606	-126.674171	1459.893799	429.317444	243.563354	1443.032104	402.827911	63.438183	1469.152100	406.125854	70.020714	1748.885742	491.768921	-185.180740	1171.601318	475.603088	326.984436	1164.126953	353.710297	-161.661987	934.714844	356.008789	292.343140	927.065063	386.496063	68.644562	1053.519531	-482.413513	150.849167	922.531799	-409.120667	-22.143385
401.956329	-25.130062	959.090393	402.638397	153.118057	950.739685	494.170959	-77.992805	548.118896	512.333496	210.818542	564.184570	519.958435	-81.649895	120.115746	550.265076	228.093948	83.148956	455.615692	-126.662422	1459.836182	429.353485	243.565475	1443.021118	402.796844	63.438755	1469.135498	406.134033	69.955093	1748.876221	491.880341	-185.066437	1171.559692	475.753387	326.941681	1164.104614	353.869904	-161.357040	934.622925	356.253143	292.199097	927.023804	386.490417	68.675278	1053.546753	-482.267731	150.906937	922.510376	-408.935913	-22.137690
401.971619	-25.119886	959.087219	402.680115	153.155533	950.748901	494.140076	-77.974014	548.115906	512.333130	210.756378	564.167175	519.899902	-81.685562	120.173508	550.258545	228.102753	83.137115	455.583954	-126.676910	1459.809204	429.367767	243.596954	1443.027710	402.768097	63.439877	1469.124146	406.129608	69.890282	1748.890869	491.815735	-184.986221	1171.260864	475.891144	326.879883	1164.124634	354.041901	-161.131668	934.544250	356.456757	292.054962	926.962708	386.479675	68.693756	1053.543823	-482.074615	150.924850	922.513000	-408.707275	-22.146225
401.945496	-25.125843	959.094238	402.711334	153.197083	950.729004	494.248627	-78.093079	548.158630	512.340820	210.753052	564.172363	519.995544	-81.713875	120.200569	550.261963	228.109589	83.117332	455.562378	-126.679985	1459.794556	429.386230	243.608566	1443.028931	402.730560	63.445396	1469.125122	406.118774	69.819366	1748.891724	491.937592	-184.862915	1171.265381	476.030304	326.834747	1164.123047	354.219666	-160.858994	934.438416	356.716187	291.887726	926.915283	386.462952	68.730179	1053.533325	-481.914398	150.992615	922.491516	-408.552673	-22.134302
401.899353	-25.101875	959.088257	402.699738	153.184387	950.719666	494.255280	-78.065430	548.162476	512.380859	210.783264	564.152344	519.997742	-81.711563	120.195000	550.269043	228.085846	83.099335	455.523254	-126.690308	1459.753906	429.387390	243.615524	1443.031860	402.701355	63.430347	1469.097778	406.105072	69.757523	1748.904297	492.019714	-184.772873	1171.201416	476.172150	326.749634	1164.074219	354.341278	-160.597656	934.362183	356.944183	291.695648	926.879333	386.427795	68.741646	1053.524414	-481.773376	151.072617	922.483276	-408.443512	-22.123964
401.838104	-25.089268	959.050781	402.689972	153.218079	950.661560	494.270996	-78.088448	548.169006	512.399414	210.767532	564.174072	520.043335	-81.718407	120.198219	550.267517	228.091095	83.108047	455.482880	-126.714546	1459.724121	429.416718	243.658218	1443.048096	402.699890	63.430561	1469.083984	406.089783	69.708092	1748.907349	492.091461	-184.656967	1171.133423	476.309631	326.692688	1164.090088	354.500122	-160.370193	934.302856	357.174591	291.551819	926.825684	386.432465	68.780334	1053.482300	-481.608093	151.127014	922.468933	-408.336395	-22.093111
401.798035	-25.053276	959.022217	402.675018	153.254654	950.655884	494.271240	-78.056831	548.159302	512.410706	210.756973	564.170654	519.989258	-81.708511	120.191818	550.269165	228.081818	83.130966	455.453827	-126.714088	1459.697144	429.429810	243.670837	1443.045410	402.662445	63.420506	1469.090698	406.062683	69.658890	1748.899658	492.313232	-184.573486	1171.264648	476.439758	326.599976	1164.066040	354.660004	-160.137909	934.234375	357.379913	291.433167	926.778931	386.429840	68.806267	1053.469727	-481.422607	151.212112	922.449646	-408.213409	-22.039024
401.781281	-25.059639	959.000488	402.700806	153.281784	950.601440	494.257935	-78.024094	548.155640	512.416199	210.772095	564.172913	519.990479	-81.708855	120.189102	550.257446	228.084320	83.116112	455.416473	-126.715607	1459.658813	429.476288	243.693176	1443.033203	402.625092	63.436588	1469.092529	406.040649	69.609360	1748.892822	492.389893	-184.454758	1171.239868	476.584412	326.551147	1164.077026	354.803528	-159.844559	934.153870	357.611115	291.291229	926.734680	386.424194	68.837540	1053.428955	-481.245209	151.247162	922.438599	-408.096588	-22.024029
401.770172	-25.012716	959.040039	402.723633	153.280807	950.654663	494.206787	-77.998459	548.152100	512.452026	210.728790	564.156189	519.969482	-81.705063	120.186241	550.283630	228.085556	83.120064	455.362823	-126.709106	1459.618286	429.488098	243.698242	1443.010254	402.597168	63.444550	1469.051514	406.011536	69.573334	1748.884521	492.473450	-184.380692	1171.218262	476.749573	326.502991	1164.103516	354.971313	-159.612030	934.065430	357.847351	291.142242	926.679382	386.407043	68.857178	1053.471802	-481.099823	151.267670	922.421204	-408.024170	-21.993881
401.744080	-24.982754	959.063354	402.742798	153.294678	950.657043	494.220215	-78.001549	548.191467	512.446838	210.724335	564.154114	520.001282	-81.710831	120.188255	550.249023	228.099319	83.102905	455.333801	-126.716927	1459.614014	429.533356	243.725525	1443.001221	402.570526	63.469009	1469.005615	405.963074	69.548424	1748.890869	492.532166	-184.270050	1171.205444	476.918793	326.381500	1164.033936	355.115356	-159.363205	934.002869	358.082764	290.979095	926.615601	386.385803	68.895088	1053.481079	-480.926666	151.329788	922.405823	-407.939819	-21.979834
401.716583	-24.881359	959.052795	402.713348	153.358261	950.760376	494.193176	-77.985870	548.185608	512.508728	210.809509	564.181946	520.027710	-81.715637	120.188858	550.232727	228.105026	83.091911	455.272797	-126.708031	1459.615112	429.564331	243.732468	1442.991943	402.553436	63.479149	1468.994141	405.936584	69.502243	1748.886963	492.590118	-184.175323	1171.186768	477.071991	326.295471	1164.002197	355.266998	-159.054489	933.932495	358.317413	290.823425	926.578857	386.345123	68.915512	1053.528442	-480.765869	151.396454	922.408508	-407.837372	-21.936018
401.736298	-24.904711	959.051392	402.780762	153.345673	950.701416	494.233124	-78.017548	548.193970	512.503601	210.804108	564.174622	520.046326	-81.676491	120.157501	550.226318	228.106476	83.090714	455.213440	-126.719734	1459.593994	429.591644	243.769318	1442.987183	402.512512	63.499126	1468.999878	405.893890	69.485489	1748.880371	492.657990	-184.075943	1171.169312	477.220398	326.260406	1164.010498	355.386902	-158.792221	933.899597	358.523590	290.692963	926.547424	386.374695	68.933228	1053.494263	-480.621277	151.482086	922.416260	-407.760468	-21.880600
401.744720	-24.885738	959.053345	402.853241	153.392548	950.688660	494.300140	-78.073860	548.216431	512.543274	210.842743	564.188965	520.091553	-81.677757	120.157524	550.238770	228.108383	83.094009	455.190399	-126.725327	1459.593628	429.668243	243.785614	1442.968506	402.494904	63.504597	1468.970825	405.844025	69.463554	1748.872192	492.719177	-183.978302	1171.143799	477.382172	326.191803	1163.994751	355.502563	-158.469147	933.850525	358.696747	290.553162	926.525330	386.378387	68.979172	1053.482300	-480.443268	151.563568	922.386047	-407.645996	-21.833618
401.645386	-24.809933	959.004150	402.764252	153.441360	950.702209	494.252380	-78.061607	548.194885	512.501526	210.829117	564.207214	520.118530	-81.708687	120.215004	550.232117	228.096664	83.116188	455.124695	-126.744995	1459.561401	429.701324	243.792480	1442.948975	402.455139	63.519222	1468.925903	405.811188	69.445557	1748.873901	492.793304	-183.826950	1171.114380	477.539276	326.243591	1164.047119	355.651917	-158.245148	933.776367	358.917175	290.453613	926.473328	386.348541	69.008553	1053.476440	-480.296753	151.659958	922.374817	-407.535919	-21.750917
401.647827	-24.830709	959.026611	402.790619	153.428680	950.673523	494.270721	-78.103096	548.189697	512.507324	210.844772	564.176331	520.102539	-81.731674	120.202187	550.257263	228.100342	83.125084	455.097076	-126.751152	1459.545166	429.768341	243.806503	1442.914307	402.346069	63.583263	1468.931763	405.767242	69.452126	1748.855957	492.870789	-183.759125	1171.084839	477.673706	326.047302	1163.929688	355.778870	-157.986984	933.722534	359.080231	290.363647	926.443054	386.346924	69.021950	1053.469360	-480.185242	151.771515	922.367249	-407.446075	-21.681416
401.614166	-24.816339	958.997009	402.828766	153.467499	950.627136	494.236328	-78.080597	548.190002	512.512756	210.847885	564.180176	520.077698	-81.705704	120.214409	550.229004	228.104660	83.110443	455.049255	-126.772545	1459.551270	429.818268	243.793732	1442.880737	402.309448	63.602097	1468.943481	405.723267	69.460564	1748.851929	492.911163	-183.645447	1171.065796	477.822601	326.004456	1163.868042	355.916504	-157.721786	933.684082	359.271820	290.247131	926.388062	386.360291	69.063560	1053.432495	-480.021667	151.910339	922.364868	-407.363190	-21.600895
401.562622	-24.763838	959.006653	402.767487	153.457642	950.661011	494.149139	-78.026131	548.175476	512.472229	210.825714	564.145691	520.046753	-81.698524	120.208511	550.212219	228.114716	83.109741	454.973907	-126.782768	1459.530273	429.834595	243.818115	1442.857910	402.398682	63.560268	1468.856934	405.677307	69.448357	1748.855469	492.992737	-183.565247	1171.081299	477.962677	326.006775	1163.915161	356.056000	-157.503998	933.638916	359.467224	290.143524	926.351135	386.332794	69.072342	1053.459473	-479.885712	151.958267	922.352356	-407.265808	-21.551203
401.602600	-24.727316	959.045532	402.828857	153.514420	950.735962	494.139801	-78.019958	548.186401	512.469910	210.826050	564.147705	520.034485	-81.620506	120.123314	550.218506	228.120117	83.102341	454.900604	-126.785408	1459.522583	429.892944	243.824677	1442.842896	402.395416	63.557049	1468.855225	405.634247	69.469284	1748.849731	493.014069	-183.465240	1171.035767	478.112762	325.944092	1163.857178	356.175629	-157.206818	933.566833	359.647614	290.039337	926.319641	386.340485	69.100388	1053.510376	-479.734833	152.073822	922.344727	-407.182037	-21.455824
401.609497	-24.732101	959.036133	402.897186	153.508087	950.674988	494.190857	-78.076134	548.205444	512.520142	210.874298	564.142456	520.100830	-81.618561	120.117271	550.229431	228.111954	83.098274	454.893433	-126.816345	1459.525391	429.962097	243.812195	1442.822388	402.296967	63.622829	1468.893677	405.592133	69.492310	1748.842896	493.056000	-183.374268	1170.992188	478.253754	325.832245	1163.830566	356.289856	-157.021759	933.549072	359.856262	289.972107	926.258362	386.355347	69.128807	1053.469849	-479.613007	152.174820	922.332886	-407.087921	-21.372210
401.633240	-24.714506	959.038025	402.932617	153.542130	950.689209	494.198059	-78.095345	548.218567	512.549866	210.909409	564.153992	520.138184	-81.671188	120.183426	550.247314	228.113052	83.100433	454.831940	-126.830917	1459.507813	430.011902	243.827194	1442.798584	402.248779	63.657055	1468.877441	405.542664	69.522171	1748.846680	493.119690	-183.333511	1170.991211	478.415039	325.781036	1163.798340	356.360687	-156.715378	933.495911	360.045502	289.901062	926.204895	386.381012	69.148384	1053.477539	-479.478760	152.257782	922.326599	-407.016571	-21.329746
401.554901	-24.646509	959.011047	402.868622	153.614258	950.724487	494.146942	-78.058105	548.199890	512.514587	210.884384	564.174683	520.104553	-81.675499	120.189804	550.242493	228.112427	83.107796	454.761322	-126.828094	1459.486938	430.059479	243.836441	1442.787964	402.258545	63.630840	1468.859497	405.501099	69.537468	1748.841187	493.151062	-183.257309	1170.971191	478.554749	325.744995	1163.828125	356.465485	-156.476532	933.480164	360.230499	289.858032	926.167786	386.359833	69.185287	1053.491333	-479.332794	152.351929	922.327454	-406.919922	-21.234238
401.486664	-24.620001	958.987305	402.819702	153.649002	950.681213	494.182373	-78.112564	548.227844	512.510376	210.901962	564.163147	520.147034	-81.680717	120.194107	550.224243	228.092056	83.098396	454.708344	-126.863342	1459.477783	430.111816	243.831329	1442.781250	402.214203	63.645329	1468.833984	405.473328	69.557465	1748.826172	493.202271	-183.212234	1170.961914	478.682770	325.687683	1163.808472	356.561462	-156.204300	933.431641	360.415771	289.801422	926.108154	386.349518	69.228165	1053.464966	-479.196228	152.468842	922.310974	-406.861206	-21.141119
401.466949	-24.589483	958.985779	402.857025	153.643906	950.706299	494.164825	-78.065338	548.230835	512.513916	210.904800	564.160828	520.183716	-81.686142	120.190651	550.215759	228.079391	83.097900	454.825897	-126.790771	1459.567017	430.159088	243.832367	1442.750122	402.196136	63.654984	1468.847290	405.422913	69.596519	1748.834106	493.237854	-183.169983	1170.881714	478.830719	325.615845	1163.792114	356.655365	-155.970932	933.391724	360.592194	289.791534	926.041565	386.368866	69.232201	1053.478882	-479.043640	152.673157	922.297546	-406.731262	-21.055651
401.470612	-24.543339	958.968140	402.837616	153.682449	950.712341	494.143188	-78.100113	548.236938	512.505188	210.907059	564.145020	520.159973	-81.629234	120.162949	550.211792	228.080276	83.097633	454.774963	-126.815331	1459.554077	430.188019	243.814133	1442.714722	402.182892	63.670746	1468.827881	405.406555	69.623779	1748.816650	493.283508	-183.139069	1170.872681	478.961639	325.540588	1163.775391	356.730988	-155.716980	933.375793	360.782257	289.754730	926.005981	386.355438	69.259605	1053.472900	-478.894257	152.769531	922.282471	-406.646759	-20.983273
401.484863	-24.535715	958.979492	402.912628	153.731476	950.704346	494.089844	-78.059334	548.211182	512.515686	210.930832	564.148499	520.150452	-81.671715	120.177162	550.215271	228.112518	83.100639	454.700439	-126.828896	1459.515381	430.245453	243.812485	1442.704224	402.145020	63.699890	1468.821167	405.357361	69.659569	1748.817139	493.295532	-183.066910	1170.849243	479.121613	325.547516	1163.797485	356.817780	-155.551514	933.343689	360.955322	289.704132	925.954834	386.375793	69.302902	1053.469971	-478.791168	152.915039	922.314087	-406.570679	-20.899677
401.482727	-24.525282	958.950439	402.947968	153.752319	950.674927	494.060242	-78.056435	548.216003	512.553162	210.960953	564.164246	520.103516	-81.620010	120.153419	550.236572	228.108109	83.105553	454.497559	-126.912743	1459.382080	430.271149	243.825653	1442.705200	402.150848	63.695805	1468.784302	405.330597	69.697807	1748.804199	493.310883	-183.014694	1170.863403	479.235199	325.480103	1163.778687	356.853790	-155.322372	933.317383	361.123871	289.680084	925.901123	386.402863	69.321800	1053.442261	-478.655060	153.056305	922.303284	-406.480042	-20.819231
401.451935	-24.431461	958.945313	402.908325	153.798676	950.733093	494.031708	-78.053619	548.174316	512.537964	210.952774	564.167603	520.136108	-81.617287	120.147461	550.234558	228.114700	83.108139	454.587128	-126.839226	1459.473511	430.290649	243.834152	1442.673706	402.316681	63.596668	1468.654663	405.298462	69.729729	1748.815552	493.334991	-182.955139	1170.783813	479.357788	325.414856	1163.767944	356.929047	-155.156372	933.269897	361.280151	289.665771	925.869751	386.382538	69.357384	1053.472778	-478.540497	153.146957	922.297668	-406.409790	-20.737019
401.421600	-24.362894	958.951721	402.888458	153.862946	950.794495	494.024048	-78.063255	548.179260	512.542053	210.940109	564.173584	520.185791	-81.628159	120.152924	550.259644	228.119843	83.103363	454.366089	-126.912117	1459.340820	430.338867	243.851486	1442.677734	402.288391	63.596031	1468.632568	405.253235	69.774948	1748.804810	493.319946	-182.925018	1170.798706	479.477600	325.396271	1163.768311	356.996124	-154.957870	933.244324	361.455292	289.657471	925.813171	386.354462	69.394501	1053.507690	-478.437805	153.286652	922.312073	-406.335907	-20.653099
401.400177	-24.354673	958.929077	402.882904	153.901932	950.785156	494.049072	-78.119926	548.218079	512.507080	210.958130	564.135254	520.271545	-81.622032	120.110413	550.241028	228.124115	83.102661	454.327911	-126.926224	1459.309937	430.381744	243.843719	1442.637939	402.279022	63.610050	1468.609497	405.217346	69.807487	1748.786133	493.327789	-182.845139	1170.761353	479.591217	325.320648	1163.732300	357.009674	-154.791367	933.210327	361.609436	289.673370	925.763123	386.361847	69.411331	1053.495361	-478.312622	153.361389	922.277405	-406.246704	-20.527767
401.396729	-24.301910	958.947205	402.907623	153.942551	950.850952	493.951324	-78.076904	548.191284	512.523804	210.973969	564.124878	520.255676	-81.635849	120.153587	550.265015	228.117813	83.079948	454.303955	-126.941628	1459.296997	430.416840	243.853500	1442.616577	402.260162	63.626507	1468.590454	405.188904	69.837616	1748.780518	493.342529	-182.815216	1170.716064	479.686584	325.268829	1163.710938	357.034088	-154.602478	933.172424	361.735199	289.696930	925.729675	386.358795	69.434517	1053.536133	-478.232147	153.477158	922.286865	-406.204041	-20.445631
401.414886	-24.312775	958.918579	402.986694	153.959091	950.750916	493.934296	-78.077415	548.162659	512.508728	210.972137	564.105530	520.275757	-81.648399	120.165031	550.261047	228.127182	83.066551	454.268188	-126.958115	1459.268677	430.458069	243.862106	1442.614258	402.252991	63.623238	1468.573730	405.156433	69.886070	1748.778564	493.351685	-182.717499	1170.686035	479.794861	325.266418	1163.709717	357.066650	-154.495911	933.136597	361.866455	289.698944	925.701843	386.396790	69.481461	1053.468140	-478.118744	153.584595	922.260742	-406.084076	-20.345776
401.336487	-24.260336	958.860718	402.899750	153.989609	950.735474	493.840454	-78.049667	548.121338	512.520020	211.022675	564.133789	520.155823	-81.552689	120.139023	550.241272	228.150360	83.063438	454.217865	-126.954803	1459.214111	430.496185	243.845779	1442.614990	402.210541	63.613358	1468.565674	405.121094	69.919373	1748.772949	493.355682	-182.641541	1170.643799	479.882751	325.238617	1163.703369	357.088531	-154.352982	933.098267	361.976074	289.722321	925.685303	386.400452	69.499199	1053.446411	-477.976318	153.725571	922.258362	-405.974426	-20.213934
401.348145	-24.244955	958.887268	402.963165	154.022247	950.740417	493.830688	-78.088684	548.129517	512.504028	211.015564	564.128235	520.218994	-81.550369	120.065506	550.234070	228.145081	83.081772	454.177429	-126.970764	1459.211548	430.544403	243.864944	1442.609497	402.206024	63.611465	1468.557129	405.082703	69.952339	1748.761963	493.368652	-182.593033	1170.617188	479.990265	325.226105	1163.716064	357.118988	-154.212387	933.052002	362.109955	289.751221	925.656555	386.410004	69.539291	1053.456909	-477.878448	153.877045	922.258118	-405.901489	-20.087770
401.304749	-24.176167	958.885376	402.936676	154.089035	950.807861	493.802460	-78.094521	548.130615	512.500122	211.006439	564.137634	520.187744	-81.563080	120.135201	550.238342	228.108063	83.079620	454.148621	-126.967621	1459.191772	430.554535	243.872849	1442.622559	402.177582	63.618889	1468.517456	405.043579	69.975716	1748.767212	493.342957	-182.544922	1170.550415	480.076111	325.195160	1163.729126	357.130402	-154.071060	933.010742	362.255890	289.773499	925.613281	386.400299	69.570282	1053.495361	-477.743591	154.046310	922.253601	-405.800934	-19.964857
401.305664	-24.150841	958.875122	402.929596	154.099365	950.815552	493.721863	-78.046562	548.115784	512.509521	211.009186	564.141663	520.202576	-81.596077	120.127296	550.223022	228.101440	83.084663	454.082153	-126.979996	1459.163086	430.559875	243.880753	1442.625366	402.145508	63.609394	1468.492920	405.003754	69.994331	1748.784180	493.333191	-182.495071	1170.563110	480.162048	325.165405	1163.715576	357.122864	-153.957291	932.995605	362.390350	289.805206	925.590820	386.412415	69.577850	1053.497070	-477.631531	154.203766	922.247192	-405.733765	-19.833246
401.251099	-24.108047	958.859924	402.928528	154.138107	950.834167	493.728455	-78.115913	548.118469	512.485596	210.996445	564.114868	520.176819	-81.537064	120.094864	550.223999	228.115021	83.055313	454.042938	-126.992126	1459.126099	430.590240	243.898407	1442.612183	402.124176	63.611679	1468.475586	404.948761	70.026024	1748.771851	493.309296	-182.415085	1170.515747	480.226227	325.132843	1163.736450	357.164703	-153.838043	932.923462	362.476044	289.820404	925.581848	386.418488	69.604698	1053.504761	-477.541016	154.342819	922.241821	-405.685364	-19.728807
401.261841	-24.090765	958.892578	402.957886	154.144089	950.852234	493.732605	-78.120720	548.116760	512.528870	211.013412	564.115662	520.200500	-81.531807	120.087494	550.245972	228.115982	83.053802	454.017029	-126.987007	1459.103394	430.621185	243.898117	1442.600586	402.099030	63.634266	1468.478027	404.910034	70.039886	1748.768921	493.249542	-182.380020	1170.402344	480.317017	325.159149	1163.737915	357.171112	-153.770828	932.894043	362.624390	289.840485	925.557617	386.421539	69.626358	1053.526978	-477.437714	154.480682	922.249023	-405.633881	-19.595781
401.251587	-24.095690	958.875610	403.005920	154.138870	950.825806	493.655853	-78.086288	548.093689	512.536560	211.030777	564.095520	520.156067	-81.555405	120.124001	550.229919	228.133896	83.069778	454.001068	-126.989319	1459.088501	430.647736	243.929138	1442.619507	402.072632	63.643272	1468.457153	404.880432	70.047333	1748.765625	493.259796	-182.328415	1170.403687	480.414978	325.130890	1163.762573	357.170593	-153.675812	932.867065	362.754791	289.891876	925.529358	386.441254	69.631630	1053.504883	-477.273285	154.692169	922.209534	-405.489471	-19.460566
401.262207	-24.107016	958.878235	403.050568	154.177475	950.827698	493.625275	-78.035912	548.083008	512.600403	211.059372	564.149841	520.112183	-81.572838	120.105560	550.282104	228.138153	83.066765	453.968384	-126.975792	1459.074219	430.669922	243.940231	1442.617798	402.052032	63.654800	1468.439331	404.833496	70.064911	1748.757080	493.214813	-182.248184	1170.328003	480.493469	325.116058	1163.743774	357.166626	-153.610825	932.804810	362.867706	289.911713	925.516296	386.465881	69.647385	1053.506592	-477.211670	154.789322	922.220337	-405.435791	-19.357092
401.230011	-24.123011	958.871399	403.038391	154.172623	950.823120	493.624023	-78.051407	548.086853	512.595398	211.020172	564.109985	520.157349	-81.512947	120.106499	550.278442	228.139221	83.062660	453.938141	-126.970337	1459.046021	430.684692	243.941437	1442.628906	401.995056	63.666481	1468.445190	404.792175	70.076241	1748.762085	493.255249	-182.204086	1170.418213	480.571045	325.110229	1163.744385	357.169739	-153.526215	932.762207	362.971558	289.943542	925.498352	386.451538	69.637146	1053.502075	-477.089172	154.908340	922.199646	-405.360352	-19.237333
401.221191	-24.106512	958.866821	403.067749	154.166382	950.832275	493.628052	-78.092484	548.085266	512.571106	211.005478	564.097229	520.142944	-81.569496	120.104401	550.247253	228.140701	83.064018	453.883392	-126.969246	1459.015137	430.698730	243.961395	1442.633057	401.959808	63.678333	1468.421753	404.743103	70.070610	1748.764526	493.240784	-182.134109	1170.403442	480.638489	325.088531	1163.769165	357.173462	-153.505539	932.743835	363.068085	289.979431	925.476196	386.440063	69.638718	1053.501099	-477.009430	155.008499	922.210938	-405.323486	-19.131720
401.226044	-24.103321	958.848755	403.087219	154.188889	950.833679	493.600006	-78.117271	548.058899	512.628967	211.053375	564.103333	520.183716	-81.586136	120.116791	550.243958	228.141098	83.069054	453.820740	-126.949982	1458.980713	430.714417	243.977875	1442.623779	401.941803	63.682152	1468.395630	404.706543	70.068230	1748.768555	493.204254	-182.065414	1170.339233	480.687958	325.067383	1163.748047	357.147736	-153.465820	932.715515	363.153473	290.023346	925.456848	386.441803	69.641617	1053.491577	-476.901123	155.145523	922.178406	-405.275421	-19.020397
401.012848	-23.782082	958.825684	402.798492	154.634033	951.332214	493.539398	-78.066902	548.028748	512.632263	211.019653	564.177734	520.083252	-81.606758	120.163437	550.253967	228.130371	83.046684	453.776459	-126.938499	1458.967163	430.742889	244.004562	1442.614136	401.898804	63.706810	1468.380493	404.665833	70.066521	1748.769653	493.191101	-182.012329	1170.345337	480.775299	325.072540	1163.728638	357.158325	-153.453415	932.657288	363.273315	290.063263	925.422302	386.375336	69.726486	1053.771973	-476.836029	155.327576	922.201965	-405.248260	-18.883434
401.166870	-24.055395	958.815369	403.058838	154.174622	950.833374	493.577026	-78.150398	548.046143	512.595215	210.996658	564.109314	520.141541	-81.560822	120.071014	550.252136	228.144073	83.028427	453.713654	-126.924965	1458.935913	430.769714	244.021515	1442.613403	401.859924	63.707905	1468.374512	404.630249	70.066864	1748.757446	493.158905	-181.976944	1170.304688	480.838257	325.049530	1163.721802	357.132324	-153.369675	932.626160	363.346130	290.096130	925.417358	386.438416	69.644356	1053.481812	-476.751251	155.453140	922.208130	-405.259888	-18.744560
401.037140	-23.781534	958.838135	402.880371	154.654373	951.336975	493.496094	-78.058861	548.002747	512.651794	210.996994	564.200989	520.087280	-81.532455	120.040840	550.282715	228.143799	83.041382	453.669678	-126.891945	1458.918335	430.776031	244.041855	1442.626709	401.829834	63.742733	1468.352417	404.591248	70.078186	1748.764404	493.143280	-181.929932	1170.292603	480.908997	325.026398	1163.709961	357.125610	-153.334320	932.606873	363.457977	290.138367	925.401001	386.411530	69.745804	1053.777588	-476.646484	155.634369	922.204041	-405.198090	-18.639690
401.258240	-24.113907	958.836304	403.252991	154.164230	950.786072	493.540955	-78.146271	548.026245	512.649231	211.012466	564.085327	520.154236	-81.548912	120.056816	550.277161	228.131699	83.041245	453.609894	-126.865974	1458.907471	430.801300	244.079559	1442.622925	401.791199	63.793495	1468.356445	404.552582	70.063293	1748.760498	493.118622	-181.944901	1170.305542	480.990326	325.014709	1163.709229	357.128082	-153.321487	932.551025	363.530365	290.151123	925.395752	386.480774	69.655777	1053.450562	-476.580658	155.784515	922.224182	-405.233398	-18.515558
401.254730	-24.151505	958.846497	403.292114	154.136795	950.780334	493.514038	-78.162102	548.046997	512.630676	210.984009	564.072510	520.184448	-81.538322	120.082130	550.263916	228.135956	83.034096	453.532104	-126.854271	1458.882568	430.821777	244.109100	1442.616577	401.735321	63.818443	1468.327515	404.505005	70.065331	1748.770630	493.058380	-181.903030	1170.281250	481.055725	324.868286	1163.618896	357.116608	-153.308990	932.545105	363.625336	290.203857	925.342041	386.489166	69.635590	1053.450562	-476.480408	155.940887	922.220520	-405.215363	-18.419025
401.219788	-24.125570	958.821838	403.260712	154.159714	950.797363	493.485901	-78.161324	548.040771	512.595337	210.952927	564.052063	520.161072	-81.593086	120.115044	550.289001	228.141800	83.041199	453.491302	-126.827141	1458.885986	430.820984	244.136459	1442.612671	401.673523	63.850124	1468.311035	404.457092	70.067886	1748.774902	493.021088	-181.876648	1170.256592	481.114746	324.943726	1163.677490	357.118652	-153.362885	932.514282	363.723816	290.272491	925.320618	386.488678	69.637230	1053.453125	-476.373352	156.049103	922.182861	-405.218140	-18.337646
401.211670	-24.176332	958.807190	403.297974	154.109772	950.723267	493.481659	-78.193848	548.037415	512.606018	210.970047	564.060425	520.145264	-81.598206	120.124611	550.269775	228.149277	83.048241	453.448792	-126.814362	1458.869873	430.840607	244.153122	1442.586670	401.593323	63.867550	1468.252075	404.410645	70.059807	1748.766235	493.000000	-181.855698	1170.263428	481.182953	324.940369	1163.666260	357.075684	-153.358353	932.512939	363.784790	290.273926	925.319458	386.515625	69.623657	1053.408936	-476.289673	156.233078	922.192871	-405.192444	-18.220427
401.202728	-24.196760	958.814331	403.306732	154.088669	950.729004	493.452087	-78.219559	548.022766	512.632996	210.955475	564.052002	520.108276	-81.588348	120.122757	550.278198	228.132858	83.044640	453.367706	-126.781311	1458.850220	430.832306	244.203873	1442.564819	401.541321	63.882309	1468.223389	404.376068	70.075478	1748.761475	492.978271	-181.853424	1170.265869	481.255615	324.933868	1163.645386	357.066254	-153.335388	932.499329	363.881989	290.313843	925.276123	386.511169	69.605247	1053.414673	-476.227570	156.354538	922.222473	-405.239044	-18.134396
401.182251	-24.188488	958.803772	403.310516	154.105194	950.752136	493.454559	-78.250496	548.001587	512.643005	210.953674	564.080322	520.179199	-81.559639	120.071655	550.288513	228.119385	83.048279	453.295349	-126.758316	1458.836670	430.847992	244.221970	1442.558228	401.477478	63.913074	1468.204834	404.331085	70.092026	1748.767212	492.941681	-181.845963	1170.294678	481.332916	324.915131	1163.630493	357.065216	-153.338852	932.452576	363.954041	290.345734	925.247498	386.530853	69.600845	1053.426147	-476.122711	156.476807	922.209839	-405.192963	-18.030863
401.009979	-23.838129	958.829041	403.029175	154.632507	951.366211	493.290222	-78.125069	547.942810	512.690857	210.940628	564.192566	520.072266	-81.530571	120.046867	550.330688	228.111481	83.048538	453.258057	-126.739006	1458.849609	430.853882	244.251099	1442.540161	401.415283	63.970280	1468.202148	404.283630	70.102303	1748.765869	492.894409	-181.821045	1170.266968	481.408325	324.918243	1163.632324	357.066040	-153.346375	932.444580	364.044037	290.356903	925.222656	386.460663	69.699944	1053.786011	-476.021149	156.578232	922.218994	-405.189819	-17.927143
401.211151	-24.168818	958.801880	403.354126	154.133301	950.769348	493.403015	-78.271286	548.016602	512.698059	210.912613	564.092041	520.193481	-81.598083	120.127029	550.263550	228.134827	83.042503	453.154510	-126.703911	1458.884521	430.846191	244.271088	1442.511841	401.353882	64.013565	1468.214355	404.230652	70.103539	1748.778442	492.821594	-181.837891	1170.321411	481.482025	324.897552	1163.598022	357.042023	-153.367599	932.454224	364.103271	290.368164	925.177063	386.518463	69.615509	1053.426514	-475.954529	156.721237	922.230652	-405.234589	-17.854847
401.238251	-24.196014	958.805359	403.386627	154.108627	950.751892	493.411987	-78.358673	548.038330	512.695374	210.904770	564.085449	520.166748	-81.626999	120.109657	550.259521	228.124390	83.056999	453.085876	-126.677658	1458.895996	430.855103	244.300873	1442.473877	401.293457	64.028725	1468.153198	404.180023	70.133369	1748.781006	492.769623	-181.863205	1170.367310	481.552185	324.874176	1163.593140	357.025085	-153.408539	932.450012	364.190887	290.411682	925.130981	386.540131	69.601555	1053.417725	-475.814728	156.871964	922.196411	-405.201691	-17.755857
401.215332	-24.241997	958.819092	403.387878	154.055344	950.753845	493.403900	-78.351234	548.042175	512.723083	210.851044	564.080017	520.169373	-81.624252	120.104546	550.290161	228.129120	83.048615	453.003723	-126.672287	1458.904419	430.854645	244.320953	1442.460449	401.238373	64.079369	1468.172241	404.122742	70.154587	1748.768677	492.724762	-181.851532	1170.405029	481.609344	324.844818	1163.559570	357.037689	-153.445114	932.460388	364.282257	290.420410	925.079102	386.527588	69.560768	1053.424805	-475.773102	157.019165	922.205078	-405.233704	-17.695511
401.215424	-24.254742	958.836975	403.404449	154.047867	950.777161	493.423676	-78.374939	548.025330	512.727844	210.852219	564.079163	520.202515	-81.652924	120.161705	550.275574	228.148331	83.059433	453.108612	-126.563591	1459.052246	430.857574	244.347214	1442.412598	401.186981	64.120247	1468.147461	404.074432	70.184334	1748.768799	492.696381	-181.879288	1170.381958	481.646912	324.812714	1163.503906	357.013245	-153.442490	932.465210	364.370117	290.413635	925.031921	386.507019	69.549126	1053.440796	-475.667267	157.207794	922.200989	-405.222900	-17.588043
401.150330	-24.260330	958.789429	403.330841	154.036316	950.715515	493.387848	-78.391716	547.991577	512.705505	210.822250	564.073486	520.142639	-81.624603	120.113953	550.258789	228.124512	83.035187	452.876160	-126.640312	1458.933105	430.877075	244.371735	1442.398315	401.129486	64.152473	1468.144287	404.037659	70.228210	1748.759521	492.647247	-181.846680	1170.405762	481.719208	324.796509	1163.485596	357.024597	-153.501907	932.447693	364.456238	290.409485	924.957947	386.505188	69.547409	1053.396729	-475.562439	157.309113	922.178528	-405.268402	-17.497507
401.124756	-24.277742	958.785339	403.351318	153.953613	950.693542	493.377899	-78.381737	547.992249	512.702698	210.814468	564.082947	520.119141	-81.634903	120.155769	550.266235	228.127609	83.028961	452.847717	-126.631630	1458.931641	430.920898	244.378281	1442.353882	400.863556	64.302505	1468.276855	403.980133	70.265106	1748.741821	492.622345	-181.869659	1170.467285	481.750214	324.744232	1163.467041	357.035645	-153.542007	932.481689	364.566833	290.423096	924.899414	386.479645	69.513077	1053.379272	-475.468903	157.438660	922.182434	-405.264496	-17.427347
401.141113	-24.339539	958.798828	403.395935	153.935837	950.669189	493.333710	-78.350685	547.981140	512.726501	210.793243	564.082703	520.063721	-81.608437	120.105034	550.277466	228.125397	83.031113	452.953644	-126.525894	1459.111694	430.923859	244.367844	1442.357788	400.815369	64.342613	1468.274658	403.933899	70.301361	1748.751953	492.585052	-181.927536	1170.490112	481.804871	324.691772	1163.421875	357.019287	-153.631958	932.496826	364.668884	290.411285	924.828369	386.471527	69.495766	1053.366577	-475.331238	157.615356	922.173523	-405.246674	-17.318560
400.968750	-24.027092	958.814331	403.102417	154.370453	951.237061	493.320160	-78.377586	547.951477	512.745911	210.762192	564.114258	520.129639	-81.613426	120.103279	550.276550	228.118866	83.035683	452.694305	-126.606880	1458.998779	430.914276	244.393387	1442.314697	400.781891	64.363678	1468.249634	403.874512	70.352798	1748.749023	492.509918	-181.935440	1170.589722	481.843628	324.641663	1163.387329	357.024292	-153.636017	932.507874	364.752411	290.414032	924.764526	386.372559	69.549866	1053.694336	-475.190552	157.710556	922.140991	-405.250702	-17.217749
400.934509	-23.992672	958.818848	403.076782	154.411987	951.291382	493.282654	-78.380707	547.964417	512.746765	210.761642	564.120850	520.109802	-81.610741	120.104454	550.276123	228.094070	83.040306	452.790863	-126.485603	1459.178589	430.891815	244.401855	1442.290527	400.753052	64.382858	1468.257813	403.815857	70.401527	1748.749512	492.475739	-181.972610	1170.600708	481.899170	324.587311	1163.336792	357.007141	-153.714157	932.520569	364.842041	290.367889	924.691467	386.324036	69.561035	1053.722046	-475.070709	157.862793	922.131958	-405.263550	-17.155560
401.128510	-24.337143	958.789978	403.402771	153.929337	950.711121	493.345428	-78.453056	548.001404	512.706604	210.809784	564.040466	520.164795	-81.622398	120.114761	550.275757	228.104172	83.037735	452.542847	-126.551422	1459.054077	430.892395	244.432007	1442.279175	400.718079	64.404938	1468.226318	403.750824	70.445564	1748.740479	492.434448	-181.992126	1170.682007	481.945526	324.515808	1163.302368	357.033142	-153.786926	932.506104	364.941742	290.340973	924.616333	386.412811	69.467911	1053.375366	-474.965485	158.007813	922.125183	-405.289063	-17.056919
401.051117	-24.406403	958.765686	403.365570	153.874512	950.647278	493.373169	-78.503601	548.027649	512.667053	210.775162	564.020508	520.190308	-81.627464	120.120796	550.247742	228.102249	83.033783	452.627869	-126.469040	1459.189209	430.898529	244.474625	1442.254395	400.681122	64.447357	1468.241333	403.700775	70.517204	1748.731079	492.410370	-182.045944	1170.658691	482.011414	324.428955	1163.243042	356.988831	-153.789337	932.527100	365.019989	290.316864	924.543457	386.379303	69.430740	1053.333984	-474.882263	158.098297	922.128174	-405.325043	-17.025902
400.850464	-24.032740	958.760620	403.022339	154.424057	951.260742	493.261169	-78.393356	547.951355	512.693909	210.789688	564.125244	520.092468	-81.627190	120.086823	550.277527	228.098480	83.027443	452.560883	-126.444504	1459.210815	430.907135	244.474915	1442.211304	400.650513	64.448654	1468.236572	403.642792	70.590431	1748.723267	492.393860	-182.034470	1170.666260	482.062714	324.377197	1163.208740	357.006683	-153.885422	932.521484	365.115997	290.273956	924.483276	386.274414	69.533028	1053.681274	-474.730286	158.226807	922.115234	-405.308746	-16.942127
400.967377	-24.384886	958.749390	403.285858	153.910141	950.700317	493.335754	-78.535278	548.004456	512.625427	210.737411	564.015869	520.160095	-81.640686	120.102943	550.254944	228.098557	83.024902	452.486511	-126.452469	1459.209229	430.916656	244.510727	1442.198975	400.607361	64.487801	1468.237671	403.579559	70.647568	1748.725342	492.348450	-182.074127	1170.680664	482.105774	324.296692	1163.153687	356.999664	-153.981323	932.549500	365.199066	290.213928	924.432312	386.302307	69.421028	1053.354980	-474.605652	158.373672	922.102722	-405.313751	-16.856003
400.797882	-24.065407	958.765015	403.007385	154.374298	951.247437	493.190918	-78.377747	547.932434	512.656494	210.753479	564.106140	520.079895	-81.624924	120.085564	550.262085	228.109497	83.031853	452.449158	-126.419655	1459.264771	430.917633	244.522461	1442.164063	400.542328	64.514374	1468.224731	403.512817	70.724762	1748.711914	492.316040	-182.139053	1170.727295	482.158508	324.233887	1163.105103	357.003845	-153.994171	932.547607	365.299011	290.142517	924.352356	386.230530	69.505379	1053.674683	-474.497498	158.478073	922.093567	-405.306549	-16.817257
400.927094	-24.403427	958.757324	403.298126	153.895111	950.714417	493.205902	-78.456963	547.975830	512.597656	210.736176	564.035339	520.077332	-81.605057	120.106819	550.286804	228.082840	83.025063	452.350311	-126.415604	1459.261475	430.899017	244.530273	1442.129028	400.507599	64.544189	1468.213257	403.445129	70.792358	1748.710938	492.273621	-182.197540	1170.779907	482.209015	324.148163	1163.052979	357.010284	-154.085114	932.576721	365.399597	290.094147	924.275757	386.263000	69.405548	1053.361816	-474.397034	158.616425	922.117004	-405.347198	-16.743668
400.895172	-24.424990	958.756836	403.302521	153.850052	950.666504	493.243286	-78.500351	547.995483	512.582642	210.699219	564.012634	520.131165	-81.614548	120.113472	550.265747	228.095993	83.021599	452.283722	-126.385414	1459.287598	430.885193	244.542648	1442.087280	400.460297	64.585434	1468.223267	403.386566	70.861732	1748.694946	492.235748	-182.199341	1170.789673	482.256165	324.080017	1162.977539	356.999359	-154.154068	932.570129	365.492249	290.028137	924.198547	386.259369	69.402184	1053.337769	-474.314117	158.781204	922.117249	-405.333832	-16.656324
400.865479	-24.421642	958.740173	403.277893	153.858719	950.668457	493.205627	-78.487503	548.000000	512.561646	210.672211	564.005493	520.119995	-81.612740	120.112251	550.259644	228.090347	83.027733	452.220520	-126.391235	1459.290039	430.877350	244.581818	1442.069092	400.432587	64.614937	1468.188599	403.322693	70.952118	1748.686768	492.217499	-182.224380	1170.816895	482.300903	324.021729	1162.952637	356.981018	-154.228531	932.590576	365.584656	289.947418	924.138611	386.231567	69.398216	1053.330811	-474.181610	158.888962	922.097961	-405.306488	-16.591457
400.626068	-24.095999	958.729309	402.949158	154.327469	951.197205	493.049652	-78.318306	547.930603	512.564392	210.668808	564.109985	519.997253	-81.589104	120.091057	550.263977	228.089127	83.028374	452.149414	-126.369011	1459.316528	430.886536	244.597778	1442.022339	400.398254	64.621613	1468.146606	403.267120	71.025276	1748.684570	492.167480	-182.267120	1170.865845	482.356964	323.952515	1162.894287	356.993683	-154.277466	932.583740	365.693512	289.850800	924.070740	386.118011	69.485001	1053.631226	-474.046997	158.989929	922.077759	-405.297516	-16.542505
400.796814	-24.425434	958.733887	403.232117	153.909836	950.674377	493.098572	-78.452927	547.982544	512.570801	210.669617	564.038330	520.075562	-81.604218	120.108147	550.281250	228.085281	83.029396	451.874878	-126.416786	1459.209961	430.837189	244.635681	1442.006714	400.562744	64.520386	1468.034790	403.175354	71.082573	1748.694824	492.107666	-182.249023	1170.899536	482.389648	323.894379	1162.873169	356.967743	-154.347504	932.600159	365.811462	289.742828	923.983154	386.171417	69.415787	1053.330444	-473.935150	159.111832	922.078186	-405.297546	-16.448208
400.800964	-24.474653	958.774902	403.293213	153.856964	950.654968	493.131439	-78.499809	547.986084	512.559631	210.654907	564.020935	520.121582	-81.613152	120.115013	550.274231	228.086014	83.030540	451.791840	-126.408836	1459.232056	430.819946	244.629562	1441.968750	400.516327	64.547249	1468.012573	403.135345	71.166359	1748.675293	492.062195	-182.299240	1170.950317	482.452209	323.840118	1162.805176	356.954681	-154.400894	932.614990	365.923859	289.645844	923.906616	386.158295	69.403534	1053.332031	-473.856018	159.207901	922.074524	-405.332977	-16.409021
400.570984	-24.082327	958.782349	402.923615	154.383118	951.278137	492.989288	-78.375046	547.916565	512.578308	210.701675	564.117554	520.055054	-81.619171	120.082336	550.278809	228.070435	83.020447	451.739044	-126.403778	1459.260986	430.802765	244.664444	1441.930420	400.470276	64.552856	1468.010864	403.065613	71.220879	1748.666504	492.009918	-182.311844	1170.957886	482.487518	323.773895	1162.743408	356.918335	-154.473007	932.616150	366.016022	289.576355	923.837219	386.034729	69.506111	1053.692017	-473.710938	159.279236	922.055054	-405.316559	-16.352337
400.664825	-24.444859	958.747070	403.144043	153.901489	950.693115	493.114014	-78.566193	548.005859	512.494263	210.644516	563.987061	520.155090	-81.687103	120.124260	550.265320	228.088943	83.026138	451.686981	-126.391869	1459.273438	430.800659	244.663818	1441.876099	400.404266	64.586380	1468.004272	403.013519	71.289833	1748.643066	491.968842	-182.361725	1170.976196	482.538452	323.710999	1162.687378	356.889343	-154.508423	932.639832	366.118408	289.487244	923.747437	386.081879	69.402298	1053.349731	-473.575714	159.396408	922.031311	-405.275116	-16.288822
400.420410	-24.161837	958.749146	402.813904	154.342636	951.193176	492.967590	-78.417114	547.941406	512.508423	210.677597	564.119080	520.008667	-81.705887	120.166542	550.262512	228.097504	83.034225	451.621552	-126.374809	1459.273315	430.772247	244.699036	1441.837158	400.346985	64.612625	1467.973267	402.951782	71.354851	1748.628418	491.918915	-182.358643	1170.991699	482.589935	323.620117	1162.633789	356.873138	-154.639374	932.641663	366.230682	289.398926	923.671143	385.957733	69.476959	1053.640015	-473.507385	159.492310	922.038269	-405.295074	-16.240110
400.579559	-24.449804	958.709167	403.061432	153.900085	950.663025	492.927002	-78.408165	547.948303	512.446655	210.638016	564.011108	519.969727	-81.704834	120.171097	550.238220	228.103271	83.027466	451.562317	-126.370514	1459.271973	430.750824	244.702484	1441.783813	400.309570	64.638084	1467.952515	402.892883	71.409973	1748.615112	491.894196	-182.398056	1171.040161	482.630280	323.589172	1162.614990	356.886017	-154.665436	932.650330	366.329285	289.336304	923.599731	385.996643	69.394958	1053.315674	-473.346283	159.661453	922.011169	-405.236908	-16.164467
400.537994	-24.525805	958.726013	403.077179	153.839386	950.599426	492.999390	-78.506905	547.998535	512.450989	210.633987	564.022217	520.104858	-81.619164	120.125954	550.247192	228.091553	83.075920	451.511414	-126.355286	1459.311279	430.722412	244.744675	1441.753296	400.251343	64.649658	1467.893799	402.822144	71.484169	1748.618042	491.841705	-182.409653	1171.045898	482.682434	323.378754	1162.459229	356.853760	-154.748917	932.643250	366.419312	289.285339	923.510376	385.983429	69.375648	1053.289917	-473.207733	159.709473	921.986755	-405.207825	-16.086811
400.519287	-24.486902	958.734680	403.027191	153.849014	950.633911	492.971863	-78.508049	547.997070	512.436157	210.636032	564.038513	520.070862	-81.643898	120.123627	550.231140	228.093857	83.079247	451.449524	-126.361015	1459.339600	430.690826	244.740555	1441.727417	400.172729	64.668724	1467.907471	402.751709	71.536446	1748.619751	491.783478	-182.472031	1171.112183	482.737183	323.287170	1162.421387	356.828247	-154.793060	932.665405	366.519073	289.194366	923.455505	385.940063	69.383736	1053.310913	-473.093597	159.868103	921.968445	-405.211243	-16.036551
400.500275	-24.550333	958.749817	403.026733	153.836731	950.628235	492.889465	-78.477455	547.993408	512.433472	210.634735	564.036133	520.064880	-81.653885	120.136421	550.234192	228.085419	83.055840	451.371033	-126.331902	1459.364502	430.667664	244.785400	1441.685059	400.137543	64.684364	1467.881470	402.681213	71.589996	1748.607300	491.730499	-182.483719	1171.119995	482.836578	323.209076	1162.335449	356.772552	-154.826355	932.674011	366.620911	289.117950	923.360779	385.905090	69.357826	1053.310913	-472.988129	159.969116	921.966858	-405.221344	-15.995858
400.475616	-24.568623	958.747192	403.010101	153.835876	950.615234	492.858856	-78.461601	547.973755	512.442932	210.637573	564.050049	519.982727	-81.679726	120.184135	550.244080	228.090134	83.036797	451.287384	-126.344093	1459.364868	430.662170	244.768936	1441.625488	400.073120	64.713806	1467.869507	402.622467	71.634003	1748.587158	491.673340	-182.541382	1171.160645	482.896240	323.159821	1162.282104	356.768646	-154.917892	932.678040	366.691650	289.018524	923.317688	385.880768	69.354279	1053.302246	-472.925446	160.059219	921.962463	-405.232727	-15.972023
400.436493	-24.567209	958.749451	402.934418	153.850113	950.622009	492.872253	-78.476891	547.982300	512.419128	210.611496	564.047974	520.031921	-81.696648	120.200768	550.236023	228.092270	83.033455	451.213806	-126.328316	1459.358032	430.638641	244.813980	1441.594482	399.994324	64.735809	1467.868286	402.556824	71.707123	1748.576050	491.619110	-182.542206	1171.153809	482.946075	323.086670	1162.250488	356.723846	-154.949646	932.664673	366.771484	288.908844	923.271057	385.831451	69.355949	1053.308350	-472.799408	160.162231	921.949951	-405.216949	-15.938916
400.377625	-24.589701	958.719849	402.911987	153.841599	950.594727	492.864410	-78.498711	548.004028	512.383606	210.580215	564.026001	519.988098	-81.704399	120.173920	550.232117	228.084900	83.009285	451.135864	-126.311852	1459.390503	430.608246	244.843018	1441.539185	399.939941	64.752930	1467.829224	402.484619	71.766342	1748.552002	491.559601	-182.568680	1171.170654	483.031647	323.071198	1162.202393	356.692169	-155.030609	932.689819	366.867218	288.810089	923.199036	385.785706	69.342102	1053.279053	-472.689270	160.298126	921.945251	-405.194092	-15.898024
400.349945	-24.569809	958.709900	402.848785	153.848877	950.592041	492.842560	-78.507896	547.990051	512.384277	210.580292	564.031555	519.977722	-81.700813	120.171967	550.220642	228.082306	83.053978	451.049683	-126.297417	1459.422363	430.579590	244.850098	1441.497070	399.872009	64.769913	1467.819458	402.408844	71.827637	1748.551758	491.501648	-182.626602	1171.209839	483.081299	323.000763	1162.169800	356.649078	-155.085114	932.712463	366.942657	288.728485	923.140625	385.746246	69.348831	1053.274048	-472.612030	160.367722	921.923340	-405.207184	-15.869022
400.389984	-24.651604	958.758423	402.910858	153.809479	950.593018	492.793457	-78.469009	547.985962	512.390625	210.564102	564.042175	520.016235	-81.689270	120.191010	550.221375	228.082092	83.056099	450.966187	-126.273277	1459.440552	430.551910	244.873001	1441.488037	399.813141	64.799080	1467.814453	402.322571	71.865211	1748.549805	491.438873	-182.628326	1171.246094	483.118652	322.925018	1162.155518	356.608307	-155.090897	932.744019	367.018860	288.632690	923.115845	385.723114	69.315758	1053.285400	-472.496246	160.434311	921.914795	-405.191162	-15.820315
400.355377	-24.633823	958.735535	402.884003	153.833328	950.564087	492.728546	-78.411850	547.975037	512.372559	210.545319	564.026428	519.948975	-81.676125	120.183006	550.233704	228.100082	83.062248	450.887848	-126.258698	1459.456421	430.524475	244.891022	1441.469116	399.754028	64.833496	1467.810181	402.246216	71.918671	1748.549072	491.362915	-182.680405	1171.316528	483.177368	322.919342	1162.124268	356.557037	-155.160904	932.737915	367.087555	288.548798	923.096497	385.691833	69.340469	1053.259277	-472.401123	160.541016	921.905029	-405.142426	-15.796212
400.313812	-24.641924	958.782043	402.835144	153.814621	950.606812	492.725220	-78.421257	547.996643	512.344910	210.553986	564.047607	519.947021	-81.675964	120.183662	550.211548	228.105438	83.061111	450.798981	-126.246330	1459.473633	430.508148	244.916656	1441.431396	399.684845	64.861931	1467.813843	402.179199	71.969032	1748.543213	491.289124	-182.705002	1171.320190	483.212158	322.895325	1162.103027	356.518951	-155.192230	932.763000	367.157501	288.462402	923.047974	385.614960	69.328987	1053.298706	-472.285278	160.580109	921.877441	-405.119598	-15.764323
400.273102	-24.662300	958.779785	402.821899	153.800369	950.585205	492.719818	-78.433411	547.999146	512.381165	210.607132	564.064575	519.945740	-81.675705	120.184814	550.239563	228.084412	83.052940	450.690948	-126.223473	1459.463013	430.478943	244.931030	1441.401489	399.644836	64.877625	1467.794312	402.110962	72.023521	1748.533936	491.231812	-182.734070	1171.340454	483.241852	322.861053	1162.075684	356.482513	-155.232986	932.785706	367.211121	288.393768	923.025757	385.593414	69.324570	1053.286987	-472.172638	160.680969	921.856445	-405.088867	-15.718383
400.231140	-24.693432	958.759583	402.791962	153.796860	950.522461	492.724213	-78.428497	547.990417	512.342651	210.560181	564.036804	519.947510	-81.676033	120.184380	550.229553	228.080261	83.043434	450.620911	-126.214684	1459.495239	430.455719	244.920090	1441.374512	399.575836	64.870766	1467.791016	402.035248	72.062180	1748.527832	491.173401	-182.737534	1171.390869	483.266327	322.850830	1162.041870	356.412933	-155.277588	932.803528	367.275543	288.325836	922.986633	385.560547	69.331009	1053.244873	-472.062927	160.766617	921.840027	-405.055328	-15.679530
400.184265	-24.667053	958.737671	402.738861	153.794586	950.543274	492.726288	-78.440292	547.981567	512.334290	210.554153	564.036743	519.949585	-81.676437	120.185616	550.241028	228.077728	83.043625	450.574249	-126.235023	1459.515991	430.463898	244.934326	1441.352051	399.309631	65.016075	1467.886108	401.963165	72.117126	1748.526245	491.118195	-182.768845	1171.411133	483.286438	322.815369	1162.014771	356.383698	-155.354980	932.825012	367.288849	288.258514	922.976807	385.499512	69.319801	1053.243652	-471.951874	160.887161	921.809082	-405.025635	-15.642300
400.101074	-24.696018	958.717896	402.653259	153.847336	950.509216	492.738739	-78.470970	547.989685	512.309509	210.579361	564.056091	519.937195	-81.621529	120.157448	550.226807	228.087280	83.048134	450.473114	-126.205345	1459.511108	430.422394	244.938507	1441.328979	399.219910	65.047745	1467.883911	401.886261	72.157837	1748.515259	491.023529	-182.779831	1171.454712	483.302124	322.794922	1162.016724	356.305603	-155.368149	932.855652	367.347870	288.200317	922.939514	385.447235	69.336960	1053.221680	-471.843170	160.912048	921.789490	-404.986267	-15.626156
400.044800	-24.694805	958.742126	402.615448	153.800537	950.517761	492.726471	-78.462677	548.024841	512.319153	210.583328	564.056335	519.997192	-81.677963	120.183533	550.224487	228.082092	83.053757	450.384796	-126.194145	1459.518433	430.389893	244.938110	1441.314941	399.186035	65.080276	1467.889160	401.804993	72.196877	1748.516235	490.960938	-182.790619	1171.440063	483.310181	322.782166	1161.973267	356.248657	-155.387054	932.849426	367.362061	288.171967	922.906921	385.389099	69.325821	1053.235718	-471.752899	160.966690	921.778137	-404.981506	-15.583902
400.061920	-24.693638	958.741211	402.649719	153.824112	950.531921	492.680664	-78.411255	548.006531	512.314148	210.574417	564.074646	519.987854	-81.686295	120.188461	550.213318	228.083267	83.049355	450.313293	-126.173889	1459.546143	430.348053	244.951126	1441.276489	399.104889	65.089760	1467.884766	401.723511	72.236938	1748.509033	490.887451	-182.808777	1171.448486	483.319885	322.752716	1161.956421	356.200043	-155.412125	932.870667	367.395447	288.123474	922.881348	385.360352	69.331184	1053.233887	-471.662842	161.074600	921.769836	-404.935516	-15.538711
400.004089	-24.719812	958.756104	402.594696	153.785141	950.513916	492.675659	-78.397202	547.996948	512.323486	210.586075	564.066650	519.962036	-81.679916	120.184311	550.244202	228.104187	83.046051	450.277435	-126.186234	1459.552734	430.332642	244.973877	1441.257324	399.036499	65.124466	1467.881714	401.647949	72.275772	1748.498047	490.807159	-182.786667	1171.443604	483.336548	322.733124	1161.907227	356.120453	-155.439331	932.885315	367.443787	288.079742	922.846497	385.301239	69.317345	1053.230957	-471.574036	161.119141	921.749817	-404.904602	-15.513808
399.916046	-24.709496	958.711243	402.516327	153.796539	950.503906	492.662781	-78.383591	548.000427	512.277283	210.528427	564.056396	519.953064	-81.677071	120.181526	550.242188	228.104294	83.054115	450.207275	-126.183113	1459.544922	430.292175	244.987701	1441.241821	398.979858	65.138489	1467.853149	401.566223	72.319572	1748.489014	490.746063	-182.786560	1171.451904	483.341705	322.697479	1161.888062	356.058624	-155.452194	932.879822	367.431580	288.027893	922.803223	385.260437	69.309517	1053.211304	-471.507660	161.197540	921.756592	-404.846039	-15.485448
399.854797	-24.752157	958.682678	402.492920	153.789017	950.451233	492.672302	-78.395538	548.014893	512.257935	210.548615	564.053833	519.960205	-81.678375	120.182877	550.213562	228.099915	83.059296	450.137512	-126.171501	1459.566040	430.257202	244.973618	1441.199951	398.924530	65.143188	1467.847412	401.491211	72.355659	1748.489868	490.677399	-182.794266	1171.492798	483.331848	322.677917	1161.856567	355.970886	-155.430099	932.902039	367.429840	287.969299	922.784241	385.221527	69.300163	1053.170532	-471.383484	161.233719	921.735352	-404.779175	-15.440561
399.782135	-24.728041	958.681458	402.420349	153.836197	950.474670	492.671570	-78.393776	548.031311	512.260742	210.519470	564.062500	519.959534	-81.678322	120.182755	550.199463	228.082611	83.045982	450.053314	-126.167984	1459.562012	430.212677	244.987061	1441.181641	398.862213	65.147339	1467.828247	401.402283	72.373238	1748.489502	490.578156	-182.804092	1171.485107	483.316437	322.677826	1161.828613	355.884308	-155.428238	932.896301	367.440735	287.951080	922.760315	385.170654	69.321442	1053.185791	-471.334930	161.281509	921.741577	-404.763367	-15.408400
399.735565	-24.724728	958.684265	402.377075	153.815918	950.479431	492.691498	-78.413597	548.052917	512.234558	210.572311	564.072266	519.943665	-81.622765	120.153191	550.200562	228.086792	83.040596	449.982758	-126.163231	1459.583984	430.172363	244.991608	1441.159058	398.801453	65.145447	1467.800293	401.302643	72.399925	1748.494385	490.501373	-182.802307	1171.494507	483.296051	322.640137	1161.802490	355.793701	-155.400360	932.907104	367.414490	287.936859	922.727478	385.118408	69.312836	1053.188477	-471.228790	161.359299	921.735779	-404.679413	-15.376117
399.713531	-24.754435	958.677856	402.389526	153.812302	950.459106	492.676697	-78.397598	548.052673	512.218994	210.547562	564.067078	519.933838	-81.613220	120.143967	550.184753	228.084366	83.044777	449.862946	-126.136246	1459.588501	430.087555	245.005035	1441.145508	398.938477	65.046005	1467.686768	401.212036	72.428505	1748.482666	490.425964	-182.758774	1171.491699	483.263977	322.621552	1161.778198	355.710754	-155.409393	932.930847	367.418365	287.919647	922.694824	385.067566	69.306587	1053.167114	-471.103485	161.455063	921.706055	-404.620239	-15.337921
399.663239	-24.777115	958.684143	402.341125	153.835098	950.468384	492.637512	-78.360703	548.040649	512.212341	210.542557	564.070679	519.936768	-81.668793	120.173714	550.202332	228.065170	83.044029	449.782410	-126.116867	1459.589355	430.037476	245.014160	1441.125000	398.889587	65.050110	1467.666626	401.127808	72.441353	1748.488892	490.327515	-182.768677	1171.480713	483.247406	322.620178	1161.750366	355.608856	-155.381271	932.924866	367.405304	287.887787	922.670837	385.015961	69.303955	1053.174683	-470.953003	161.621780	921.680603	-404.526459	-15.240989
399.641083	-24.733438	958.686340	402.314240	153.830353	950.480225	492.637848	-78.345955	548.028259	512.181580	210.588562	564.080017	519.948730	-81.679832	120.181496	550.182434	228.064285	83.048195	449.702942	-126.120354	1459.581299	429.989838	245.018677	1441.096069	398.825165	65.064308	1467.631592	401.059021	72.471329	1748.475952	490.284821	-182.766373	1171.493286	483.200745	322.564636	1161.728638	355.529236	-155.368088	932.926636	367.354767	287.880890	922.650757	384.989044	69.319016	1053.181519	-470.849274	161.734619	921.681763	-404.458466	-15.201507
399.563599	-24.721581	958.658752	402.247925	153.864410	950.462524	492.555756	-78.270828	548.030884	512.138489	210.566544	564.062195	519.916870	-81.671196	120.171356	550.188599	228.089584	83.037453	449.678314	-126.123352	1459.608154	429.954773	245.017914	1441.085571	398.754059	65.065880	1467.630005	401.005310	72.508781	1748.448486	490.204010	-182.778641	1171.489502	483.173004	322.610840	1161.727661	355.443115	-155.384567	932.930786	367.342102	287.897552	922.628296	384.939606	69.336746	1053.162720	-470.946960	161.924911	921.676636	-404.593689	-14.777565
399.469391	-24.731735	958.650269	402.186981	153.873322	950.462952	492.595428	-78.329773	548.073730	512.122253	210.556458	564.061279	519.934021	-81.673302	120.176201	550.188782	228.053848	83.060631	449.712799	-126.029724	1459.711182	429.910217	245.024551	1441.063965	398.691101	65.080711	1467.617310	400.913727	72.525162	1748.440552	490.132507	-182.791595	1171.443115	483.122345	322.557312	1161.688965	355.341400	-155.326294	932.954224	367.300293	287.901154	922.611694	384.880829	69.333534	1053.161865	-470.653839	161.920898	921.666992	-404.349823	-15.066588
399.476044	-24.723839	958.651733	402.195618	153.866989	950.430786	492.591644	-78.355736	548.073608	512.122864	210.581757	564.094666	519.901917	-81.614624	120.146599	550.194336	228.046173	83.068924	449.480927	-126.108368	1459.593872	429.852936	245.031296	1441.059692	398.633728	65.112785	1467.624634	400.845032	72.560692	1748.446777	490.045563	-182.767853	1171.500244	483.071198	322.559387	1161.688843	355.241150	-155.300262	932.962830	367.238068	287.909393	922.585449	384.842346	69.353745	1053.138062	-470.554779	161.991623	921.650452	-404.244293	-15.011552
399.433929	-24.731960	958.646667	402.162323	153.891098	950.475037	492.530731	-78.276611	548.050049	512.102905	210.583511	564.098633	519.908203	-81.608253	120.133308	550.194031	228.042847	83.049683	449.391235	-126.104538	1459.593384	429.782806	245.046463	1441.065186	398.573059	65.106369	1467.599609	400.726288	72.571815	1748.442139	489.964386	-182.780136	1171.504150	483.012360	322.505615	1161.672241	355.133514	-155.227783	932.978210	367.198944	287.942902	922.571716	384.800262	69.334572	1053.158325	-470.479309	162.062225	921.644897	-404.168610	-14.998982
399.447418	-24.724512	958.686523	402.181335	153.920090	950.481750	492.561890	-78.310852	548.058960	512.092102	210.557358	564.114685	519.957153	-81.672691	120.171638	550.184753	228.049866	83.043129	449.345459	-126.110893	1459.592773	429.733215	245.063156	1441.084839	398.530304	65.103271	1467.599731	400.639679	72.571144	1748.423584	489.900269	-182.785950	1171.488037	482.949524	322.481018	1161.646362	355.068787	-155.197067	932.989319	367.130493	287.939484	922.565674	384.765564	69.371323	1053.172363	-470.354980	162.119095	921.625916	-404.073822	-14.944970
399.396820	-24.748833	958.684631	402.148926	153.902298	950.449585	492.541504	-78.334053	548.067078	512.063538	210.576767	564.119690	519.940308	-81.625679	120.151482	550.158508	228.050156	83.048012	449.269196	-126.105858	1459.589111	429.698059	245.039703	1441.056030	398.466949	65.123520	1467.599121	400.566833	72.597054	1748.407715	489.829865	-182.799500	1171.514526	482.888428	322.461456	1161.648193	354.941467	-155.117981	933.005676	367.090668	287.953369	922.533997	384.701111	69.368607	1053.150757	-470.286346	162.188126	921.619446	-403.987030	-14.896893
399.316406	-24.759211	958.660645	402.080444	153.902649	950.422852	492.492371	-78.301987	548.064636	512.057556	210.556625	564.123901	519.909546	-81.609619	120.137650	550.145569	228.060959	83.051537	449.351929	-126.027626	1459.732056	429.654480	245.044205	1441.047485	398.397247	65.127274	1467.594849	400.480377	72.607895	1748.395020	489.763184	-182.794464	1171.465820	482.840271	322.472046	1161.652344	354.832336	-155.125946	933.030945	367.014160	287.969208	922.534485	384.663269	69.365570	1053.131226	-470.179047	162.215988	921.606323	-403.878845	-14.830609
399.241272	-24.684067	958.639160	401.982330	153.942902	950.451904	492.514923	-78.328278	548.089355	512.015808	210.556046	564.110291	519.963257	-81.621231	120.144371	550.144348	228.046356	83.064362	449.288666	-126.017403	1459.731812	429.604492	245.066666	1441.049316	398.333160	65.123901	1467.538574	400.397888	72.612106	1748.375122	489.680450	-182.777893	1171.453979	482.801727	322.489288	1161.632202	354.725311	-155.031204	933.026489	366.960266	287.991455	922.535645	384.612762	69.394035	1053.142334	-470.223206	162.000092	921.617920	-403.859192	-14.835013
399.161896	-24.682432	958.655762	401.916748	153.936005	950.458557	492.445129	-78.231125	548.081421	511.970245	210.553253	564.111267	519.946167	-81.600235	120.155167	550.157104	228.036636	83.074776	449.102783	-126.093193	1459.590942	429.558075	245.077698	1441.074951	398.266907	65.131676	1467.555054	400.305084	72.640854	1748.360474	489.567993	-182.772629	1171.462036	482.723938	322.448700	1161.640991	354.630310	-154.995956	933.038696	366.856110	288.013641	922.543884	384.529266	69.398445	1053.151855	-470.176270	162.042999	921.600403	-403.797150	-14.770327
399.135315	-24.646935	958.635864	401.883209	153.989090	950.479248	492.431763	-78.222046	548.071228	512.015564	210.585114	564.126892	519.892944	-81.607933	120.127708	550.160461	228.024963	83.084351	449.029388	-126.098557	1459.557373	429.515411	245.072556	1441.051514	398.198792	65.168137	1467.549438	400.223450	72.651917	1748.354248	489.465546	-182.752380	1171.442383	482.656586	322.443634	1161.611084	354.501801	-154.922058	933.038208	366.794006	288.060608	922.520569	384.494843	69.419350	1053.152710	-470.105682	162.069092	921.595642	-403.705383	-14.737316
399.084167	-24.676657	958.640259	401.828949	153.967010	950.449585	492.360626	-78.204033	548.071716	511.899872	210.549469	564.123657	519.855835	-81.623619	120.204803	550.106201	228.039337	83.077492	448.960358	-126.083969	1459.550049	429.446472	245.072159	1441.054077	398.144440	65.156326	1467.522095	400.136963	72.652374	1748.340576	489.393646	-182.736053	1171.439819	482.605103	322.459717	1161.610718	354.399139	-154.913162	933.048706	366.712006	288.087646	922.530579	384.434784	69.411766	1053.137939	-470.012878	162.112869	921.567444	-403.628967	-14.673532
398.873993	-24.179569	958.665833	401.450806	154.636398	951.226685	492.254700	-78.055084	548.000671	511.983429	210.597137	564.268188	519.754578	-81.631302	120.172371	550.181091	228.027466	83.086685	448.899780	-126.084671	1459.551514	429.404602	245.073792	1441.049438	398.083923	65.164375	1467.538818	400.039520	72.636292	1748.334473	489.304291	-182.717117	1171.376831	482.525726	322.451111	1161.597534	354.292206	-154.834702	933.030579	366.620209	288.086060	922.529846	384.281281	69.560730	1053.582031	-469.959839	162.172379	921.570435	-403.553650	-14.624782
398.962677	-24.593182	958.639343	401.694611	154.030533	950.511475	492.433411	-78.257362	548.098206	511.882568	210.615646	564.121338	519.913879	-81.640007	120.213516	550.139221	228.042786	83.103828	448.858307	-126.078217	1459.538086	429.363708	245.080124	1441.027222	398.019714	65.152084	1467.530518	399.961517	72.637886	1748.314941	489.215302	-182.685059	1171.333618	482.471985	322.461578	1161.604858	354.198181	-154.801239	933.009155	366.527283	288.124298	922.552124	384.298798	69.450127	1053.168823	-469.855133	162.226318	921.566589	-403.450409	-14.530775
398.947876	-24.596600	958.622864	401.693115	154.032211	950.449341	492.434174	-78.273430	548.111084	511.830231	210.588120	564.140137	519.992493	-81.654091	120.224724	550.135620	228.038391	83.091667	448.789856	-126.076721	1459.511841	429.328461	245.073120	1441.026978	397.946533	65.171440	1467.519653	399.882874	72.645279	1748.322632	489.134827	-182.683533	1171.299072	482.418060	322.503632	1161.603760	354.079315	-154.702927	933.007385	366.457306	288.151642	922.555237	384.268982	69.475632	1053.124756	-469.723572	162.460205	921.556458	-403.376617	-14.456859
398.839203	-24.553520	958.619141	401.537811	154.084885	950.457031	492.372864	-78.258118	548.133362	511.768616	210.580414	564.135315	519.911255	-81.638725	120.214676	550.146606	228.034958	83.113914	448.733063	-126.061165	1459.511963	429.258636	245.115799	1441.054077	397.917938	65.191101	1467.536987	399.790466	72.644768	1748.295166	489.037781	-182.668594	1171.276855	482.314178	322.514496	1161.622192	354.000732	-154.655350	933.002197	366.331726	288.178558	922.591370	384.171570	69.512505	1053.132813	-469.660522	162.502625	921.543640	-403.317871	-14.405910
398.553558	-24.143839	958.612122	401.123169	154.674545	951.114685	492.233154	-78.081787	548.063171	511.741699	210.617142	564.251465	519.830627	-81.622505	120.194077	550.145630	228.023422	83.118835	448.643433	-126.059891	1459.467773	429.229492	245.104752	1441.048584	397.852295	65.185051	1467.538574	399.709442	72.630943	1748.281982	488.950317	-182.619293	1171.249390	482.265320	322.562988	1161.605103	353.901733	-154.608139	932.995605	366.242310	288.214020	922.596863	384.016846	69.628632	1053.507446	-469.725250	162.312454	921.550110	-403.285675	-14.405628
398.701111	-24.467434	958.602966	401.377625	154.175705	950.509033	492.366547	-78.246895	548.138977	511.702271	210.611725	564.145630	519.937866	-81.643257	120.214722	550.133606	228.019135	83.096222	448.591217	-126.063843	1459.470215	429.200256	245.119766	1441.044312	397.782257	65.210304	1467.517944	399.634155	72.636124	1748.273926	488.860229	-182.572891	1171.225220	482.190125	322.580292	1161.591553	353.792206	-154.571426	932.990601	366.139313	288.227966	922.599365	384.029663	69.561264	1053.153809	-469.610382	162.548630	921.544312	-403.211487	-14.328298
398.682343	-24.525658	958.594788	401.410919	154.167221	950.388306	492.285461	-78.208244	548.138733	511.636536	210.620483	564.114075	519.924011	-81.640671	120.211700	550.115479	228.010788	83.105484	448.543030	-126.024658	1459.462402	429.156586	245.142487	1441.035645	397.721039	65.208832	1467.495361	399.551849	72.624870	1748.257690	488.777344	-182.494354	1171.171265	482.116455	322.614197	1161.625488	353.696991	-154.491913	932.992493	366.048553	288.263123	922.630310	383.992188	69.593536	1053.078979	-469.521362	162.573853	921.515198	-403.109314	-14.294522
398.656403	-24.496592	958.575134	401.357849	154.183228	950.411621	492.297638	-78.237961	548.135864	511.605682	210.614548	564.141541	519.934570	-81.642723	120.215034	550.130249	227.988434	83.105309	448.485229	-126.021812	1459.434326	429.130707	245.139999	1441.050781	397.652161	65.227135	1467.489502	399.475342	72.611633	1748.251953	488.700500	-182.476776	1171.176514	482.055573	322.638794	1161.598389	353.605164	-154.405579	932.961670	365.932159	288.275574	922.637817	383.933044	69.590530	1053.078857	-469.580566	162.415588	921.537476	-403.085541	-14.284174
398.557709	-24.467081	958.579285	401.222748	154.225510	950.412964	492.311188	-78.256767	548.152283	511.572083	210.622147	564.139771	519.935791	-81.590958	120.186852	550.125793	228.003510	83.120316	448.417664	-126.021103	1459.401001	429.092133	245.161621	1441.049683	397.578888	65.244789	1467.460449	399.403229	72.609253	1748.242432	488.614532	-182.429733	1171.147827	481.973969	322.649292	1161.616333	353.488739	-154.340195	932.949036	365.837341	288.289154	922.662598	383.837799	69.624199	1053.085205	-469.448639	162.655899	921.527954	-402.989929	-14.186665
398.476532	-24.424694	958.534546	401.125458	154.236816	950.424561	492.247803	-78.200020	548.151245	511.497040	210.600143	564.152954	519.929749	-81.582207	120.174927	550.106689	228.000107	83.137093	448.371338	-125.998581	1459.386963	429.047974	245.193680	1441.030273	397.506409	65.256058	1467.466064	399.326172	72.596855	1748.231689	488.567047	-182.422989	1171.161743	481.923096	322.684540	1161.615112	353.379974	-154.262848	932.945679	365.726837	288.309509	922.676270	383.763031	69.619278	1053.072510	-469.405762	162.698486	921.515808	-402.900055	-14.159416
398.386353	-24.400995	958.538086	401.037079	154.272629	950.395691	492.225403	-78.192184	548.157471	511.488586	210.658157	564.180725	519.922974	-81.583359	120.176422	550.126709	227.996155	83.142326	448.303772	-125.996696	1459.367676	429.019257	245.192215	1441.028320	397.435974	65.284462	1467.438477	399.268066	72.580681	1748.216553	488.481476	-182.387604	1171.116455	481.865295	322.697357	1161.598633	353.306030	-154.223312	932.938904	365.613617	288.320923	922.689880	383.689606	69.666580	1053.061523	-469.351715	162.755066	921.509155	-402.818970	-14.086308
398.311066	-24.412153	958.521790	400.932556	154.288544	950.369263	492.178497	-78.143646	548.153320	511.435242	210.633911	564.185913	519.884277	-81.576958	120.171143	550.084717	228.012741	83.143463	448.204559	-125.984528	1459.342407	428.964417	245.199326	1441.035889	397.373505	65.287804	1467.420410	399.206940	72.566833	1748.211914	488.423401	-182.342590	1171.124756	481.796906	322.716248	1161.575928	353.223846	-154.154068	932.939758	365.513428	288.359863	922.698059	383.609558	69.671150	1053.041748	-469.301453	162.796600	921.499146	-402.750000	-14.028089
398.288757	-24.383812	958.528748	400.900146	154.282806	950.377747	492.195190	-78.191444	548.168701	511.437073	210.624802	564.175049	519.924011	-81.584625	120.178055	550.106628	227.987793	83.132462	448.189697	-125.997086	1459.351440	428.965363	245.184647	1441.026489	397.075714	65.427299	1467.578491	399.147705	72.562904	1748.217651	488.332336	-182.286346	1171.101074	481.735748	322.721100	1161.565918	353.122375	-154.056396	932.902649	365.430634	288.375977	922.706421	383.555969	69.681816	1053.045166	-469.222900	162.821274	921.491638	-402.649780	-13.982870
398.245483	-24.406380	958.543091	400.864594	154.319946	950.368164	492.186127	-78.208603	548.173889	511.403503	210.668854	564.185852	519.989014	-81.549072	120.164352	550.083069	227.986725	83.139061	448.094177	-125.979286	1459.341187	428.908264	245.204498	1441.010864	397.030273	65.452820	1467.590576	399.082275	72.554955	1748.218384	488.254547	-182.261627	1171.119629	481.667236	322.740021	1161.573242	353.025208	-153.930176	932.896118	365.346100	288.385406	922.721191	383.489014	69.701561	1053.042480	-469.176758	162.852814	921.489685	-402.567474	-13.952456
398.234985	-24.430599	958.548279	400.888763	154.304474	950.331055	492.188965	-78.198425	548.182800	511.346313	210.670837	564.188965	520.019348	-81.529785	120.178665	550.078979	227.979797	83.147530	448.015869	-125.983055	1459.317993	428.868073	245.200424	1441.030273	396.944763	65.458145	1467.589966	399.020386	72.559937	1748.220459	488.178131	-182.191086	1171.108887	481.605682	322.754578	1161.592041	352.948456	-153.902542	932.902832	365.261230	288.416962	922.747559	383.452271	69.708214	1053.018188	-469.106232	162.902222	921.489807	-402.450012	-13.906443
398.125336	-24.362255	958.538574	400.761383	154.284683	950.351624	492.132996	-78.164871	548.168579	511.301422	210.715881	564.198669	519.927734	-81.603081	120.249977	550.087402	227.978775	83.149956	447.958008	-125.973656	1459.322388	428.812622	245.204636	1441.035522	396.885773	65.460678	1467.568604	398.963135	72.560005	1748.211914	488.094330	-182.171585	1171.055542	481.558533	322.791199	1161.582153	352.868591	-153.799637	932.900879	365.190918	288.433197	922.741638	383.365540	69.716324	1053.029541	-469.043488	162.916534	921.495544	-402.349274	-13.848371
398.037811	-24.357658	958.512024	400.667236	154.310211	950.357971	492.102661	-78.141685	548.201843	511.216614	210.743057	564.197449	519.950623	-81.522804	120.215378	550.066772	227.984634	83.180565	447.918121	-125.955223	1459.290161	428.754456	245.237656	1441.033691	396.803864	65.489456	1467.537231	398.919495	72.557259	1748.204590	488.051086	-182.162033	1171.085083	481.476929	322.783844	1161.597900	352.804718	-153.763275	932.902771	365.092834	288.454712	922.767517	383.294434	69.712006	1053.023560	-469.002716	162.976974	921.479065	-402.284698	-13.815058
397.962891	-24.345480	958.507629	400.587219	154.371643	950.378174	492.076782	-78.097679	548.215515	511.186584	210.746689	564.202759	519.893066	-81.592865	120.234795	550.075134	227.988617	83.176918	447.851624	-125.944725	1459.282959	428.716827	245.238770	1441.040649	396.747925	65.507584	1467.546753	398.866516	72.561600	1748.191528	487.977356	-182.124817	1171.048096	481.401031	322.766846	1161.615479	352.722961	-153.724106	932.926758	365.015289	288.481537	922.784119	383.214355	69.733505	1053.031738	-468.940247	163.034821	921.482727	-402.181641	-13.753931
397.914734	-24.312283	958.501770	400.542206	154.351379	950.349976	492.033569	-78.070633	548.188538	511.121216	210.766220	564.196533	519.857056	-81.501045	120.194977	550.088379	227.985641	83.178017	447.755005	-125.916985	1459.253662	428.623413	245.280609	1441.058594	396.917908	65.370186	1467.400391	398.821838	72.556969	1748.194824	487.925018	-182.085602	1171.056519	481.351654	322.813599	1161.612427	352.641357	-153.625488	932.902771	364.945770	288.505157	922.793396	383.176605	69.753914	1053.015503	-468.873718	163.073410	921.476013	-402.068604	-13.739806
397.864960	-24.314249	958.520264	400.475433	154.364792	950.367065	491.987732	-78.047256	548.201965	511.054688	210.841461	564.180908	519.852600	-81.483994	120.178452	550.077271	227.977066	83.188065	447.703552	-125.877876	1459.248657	428.562439	245.289108	1441.083130	396.875977	65.410477	1467.384521	398.784149	72.565598	1748.192383	487.872131	-182.044754	1170.998779	481.279541	322.801910	1161.634766	352.574677	-153.529434	932.937378	364.862579	288.513000	922.806824	383.091553	69.758698	1053.029053	-468.815430	163.149155	921.485779	-401.986389	-13.664051
397.830383	-24.351868	958.553284	400.486603	154.342468	950.337463	492.036957	-78.120491	548.235657	510.992676	210.839188	564.193054	519.904602	-81.545120	120.210182	550.100891	227.977631	83.185692	447.635193	-125.874771	1459.228271	428.501678	245.295898	1441.095825	396.814301	65.411720	1467.412109	398.720490	72.546799	1748.200317	487.836060	-182.020538	1171.000977	481.219666	322.866241	1161.671997	352.518341	-153.442963	932.901062	364.800018	288.569427	922.814392	383.028290	69.767242	1053.020508	-468.848969	162.882767	921.484497	-401.892120	-13.697904
397.487640	-23.862896	958.511536	399.957214	154.928741	951.046692	491.872498	-77.951019	548.184387	510.942719	210.869949	564.302856	519.836426	-81.491745	120.180183	550.054810	227.968170	83.189949	447.574219	-125.857979	1459.224487	428.426788	245.319489	1441.106445	396.777588	65.418198	1467.377319	398.672333	72.552361	1748.205933	487.779999	-182.009247	1170.984741	481.138000	322.856140	1161.680298	352.423523	-153.357422	932.920166	364.722076	288.596191	922.830566	382.833191	69.870552	1053.413330	-468.794403	162.928482	921.475403	-401.784485	-13.647351
397.633972	-24.224396	958.542725	400.248108	154.415924	950.432312	491.911224	-78.037430	548.197021	510.916809	210.893143	564.210449	519.890808	-81.494125	120.184036	550.071411	227.986145	83.198387	447.524384	-125.839905	1459.186401	428.378571	245.328888	1441.105591	396.705780	65.407486	1467.361328	398.655518	72.544655	1748.199219	487.725006	-181.968170	1170.988770	481.066742	322.832550	1161.664307	352.347931	-153.318024	932.923218	364.633606	288.650574	922.834656	382.832428	69.807159	1053.069092	-468.764557	162.922455	921.471130	-401.740082	-13.623646
397.524841	-24.235655	958.484924	400.162476	154.440536	950.380920	491.884308	-78.010361	548.196289	510.846588	210.861053	564.209106	519.922302	-81.501259	120.184807	550.054749	227.962845	83.189842	447.498566	-125.835144	1459.186768	428.315643	245.366196	1441.117554	396.662323	65.450836	1467.358765	398.598328	72.547852	1748.187744	487.683990	-181.939377	1170.935425	480.991852	322.875916	1161.667480	352.287109	-153.147186	932.906921	364.536682	288.675903	922.849792	382.765747	69.811279	1053.019531	-468.715790	162.984283	921.465271	-401.670380	-13.574875
397.445557	-24.180109	958.522766	400.085876	154.507217	950.431396	491.872192	-78.031967	548.231201	510.825043	210.923660	564.224304	519.955688	-81.508629	120.190193	550.022461	227.970749	83.203865	447.477448	-125.805466	1459.157349	428.253662	245.361465	1441.124023	396.625580	65.473022	1467.373657	398.587280	72.544579	1748.176025	487.661316	-181.921188	1170.923340	480.911285	322.911713	1161.655762	352.176086	-153.045395	932.920959	364.461853	288.720673	922.829407	382.648651	69.865662	1053.057617	-468.613190	163.219620	921.463440	-401.603790	-13.496182
397.310455	-24.160599	958.483765	399.960236	154.524597	950.344299	491.858795	-77.999763	548.231201	510.773041	210.918594	564.230591	519.945496	-81.506683	120.186737	550.015198	227.966171	83.222054	447.438995	-125.803436	1459.144775	428.187439	245.387390	1441.119385	396.573761	65.503441	1467.359985	398.549927	72.546227	1748.181885	487.612793	-181.865662	1170.877686	480.816895	322.913879	1161.661377	352.110321	-152.988663	932.915039	364.373474	288.755219	922.842102	382.577606	69.911049	1053.002930	-468.576813	163.220398	921.452271	-401.519836	-13.481763
397.278839	-24.151344	958.515564	399.916168	154.529556	950.356201	491.756866	-77.951447	548.208862	510.728851	210.957245	564.246521	519.902954	-81.539635	120.238625	550.022278	227.975739	83.217476	447.413940	-125.765594	1459.125732	428.134369	245.426590	1441.125610	396.523407	65.509644	1467.359619	398.521790	72.540794	1748.183716	487.581207	-181.809784	1170.866699	480.763763	322.993042	1161.673218	352.044617	-152.922287	932.911011	364.314941	288.801819	922.824951	382.489014	69.928474	1053.016113	-468.511383	163.253189	921.455566	-401.439972	-13.440024
397.183258	-24.170107	958.462402	399.884888	154.552994	950.250732	491.723907	-77.879044	548.243408	510.672516	210.965881	564.238770	519.864319	-81.488434	120.208809	550.012329	227.958435	83.231773	447.395172	-125.746819	1459.113647	428.057556	245.444046	1441.135864	396.487701	65.515594	1467.340210	398.485474	72.538437	1748.177368	487.555206	-181.771286	1170.843994	480.655151	323.043396	1161.670654	351.946198	-152.832947	932.886169	364.232788	288.849274	922.838745	382.427948	69.964241	1052.935547	-468.516083	163.072708	921.466736	-401.356354	-13.460004
397.092560	-24.103834	958.480713	399.759888	154.591110	950.295532	491.699493	-77.900314	548.250793	510.608368	210.946365	564.262024	519.838684	-81.453865	120.213402	550.005432	227.965683	83.237930	447.366364	-125.732162	1459.078491	427.995850	245.475357	1441.134521	396.449066	65.555305	1467.341919	398.457947	72.545349	1748.171387	487.513184	-181.722214	1170.797363	480.562042	323.067841	1161.683594	351.875977	-152.742462	932.858521	364.163025	288.891479	922.845398	382.306580	69.999641	1052.965698	-468.418976	163.312103	921.459351	-401.303619	-13.385228
396.971222	-24.037609	958.451538	399.621002	154.665314	950.312134	491.667175	-77.862152	548.262695	510.589508	210.969849	564.231628	519.855042	-81.457245	120.212135	550.028076	227.960724	83.241158	447.348480	-125.706200	1459.085938	427.946198	245.509186	1441.124146	396.384033	65.571503	1467.346436	398.423004	72.539093	1748.172119	487.467957	-181.639191	1170.768066	480.499542	323.151764	1161.679565	351.793884	-152.661240	932.858765	364.100159	288.940521	922.838867	382.230255	70.042465	1052.969482	-468.376648	163.305649	921.466614	-401.214050	-13.367595
396.662537	-23.614969	958.427124	399.113617	155.180466	950.895752	491.460449	-77.694725	548.190796	510.525482	210.986420	564.330566	519.781738	-81.444504	120.196075	550.025879	227.943665	83.238571	447.284790	-125.697113	1459.047241	427.854736	245.546875	1441.122314	396.367371	65.599693	1467.354370	398.391724	72.543243	1748.162231	487.407318	-181.595001	1170.741089	480.443787	323.179901	1161.663452	351.722443	-152.595886	932.859375	364.018860	288.955048	922.840393	382.034027	70.155006	1053.299805	-468.345886	163.350449	921.474915	-401.169830	-13.333664
396.561096	-23.590485	958.444946	399.014862	155.231491	950.907227	491.369385	-77.607269	548.153748	510.423553	210.980911	564.345276	519.755005	-81.439529	120.187714	549.993469	227.950760	83.248459	447.253479	-125.659698	1459.032471	427.802307	245.566177	1441.119507	396.303162	65.620583	1467.349854	398.353455	72.543602	1748.154419	487.344604	-181.521042	1170.720947	480.361176	323.206055	1161.650391	351.623413	-152.507614	932.818787	363.959015	289.006500	922.833862	381.943939	70.195793	1053.315918	-468.326447	163.349152	921.471680	-401.102264	-13.323739
396.672577	-23.917706	958.410461	399.312042	154.788254	950.227417	491.444366	-77.760895	548.216675	510.409119	211.015015	564.266724	519.853149	-81.458458	120.207695	550.025024	227.949280	83.237839	447.267090	-125.631157	1459.029785	427.726257	245.620987	1441.124146	396.247589	65.648727	1467.339233	398.316711	72.550888	1748.165894	487.308929	-181.441956	1170.681885	480.291046	323.276794	1161.639038	351.580688	-152.450058	932.792480	363.864929	289.026672	922.837463	381.992371	70.186424	1052.916260	-468.240265	163.375977	921.463135	-400.998718	-13.286374
396.634277	-23.962219	958.403809	399.316345	154.780533	950.122375	491.374207	-77.733681	548.227844	510.349396	211.040741	564.230042	519.848572	-81.457535	120.206032	549.983826	227.972931	83.239944	447.381805	-125.505692	1459.150391	427.669525	245.643372	1441.127319	396.224579	65.677353	1467.299927	398.280060	72.545609	1748.157715	487.300537	-181.427307	1170.665161	480.235229	323.316467	1161.647827	351.508301	-152.389404	932.766418	363.803772	289.071625	922.824097	381.939758	70.217537	1052.851807	-468.198914	163.391220	921.453979	-400.952332	-13.258801
396.589539	-23.933962	958.389343	399.251953	154.856415	950.109924	491.303986	-77.687370	548.217529	510.302246	211.045807	564.251038	519.763367	-81.429916	120.224678	549.962769	227.975235	83.250069	447.166565	-125.547852	1458.963013	427.606964	245.672256	1441.104858	396.186523	65.695068	1467.301270	398.249634	72.551422	1748.149780	487.216827	-181.325394	1170.640259	480.181946	323.382477	1161.644043	351.452362	-152.356339	932.768860	363.730988	289.096039	922.845886	381.894073	70.265411	1052.839966	-468.186005	163.385162	921.470093	-400.877838	-13.249077
396.506317	-23.947531	958.392151	399.211853	154.869492	950.049805	491.253204	-77.646965	548.200317	510.269043	211.103424	564.252014	519.762085	-81.430496	120.223305	549.986206	227.976379	83.250580	447.144989	-125.525368	1458.953735	427.548676	245.722229	1441.116089	396.148712	65.729645	1467.278564	398.210999	72.553970	1748.143799	487.197937	-181.246353	1170.607178	480.108459	323.388489	1161.636230	351.364807	-152.268875	932.744385	363.656006	289.135895	922.830139	381.828125	70.302948	1052.808838	-468.153259	163.401001	921.465332	-400.820679	-13.218925
396.396637	-23.886969	958.370789	399.058563	154.934479	950.062134	491.177216	-77.569023	548.238342	510.213440	211.093109	564.269104	519.697083	-81.398262	120.226158	549.964722	227.974304	83.254379	447.112915	-125.488472	1458.939941	427.472443	245.761490	1441.101685	396.111542	65.780144	1467.289307	398.172424	72.571777	1748.142212	487.134796	-181.172668	1170.562988	480.062286	323.410370	1161.624878	351.301178	-152.226578	932.710754	363.589844	289.154449	922.835693	381.738800	70.342857	1052.812256	-468.147888	163.397873	921.460876	-400.779633	-13.228807
396.302795	-23.765572	958.371887	398.907745	154.981979	950.139709	491.050629	-77.508820	548.195923	510.173187	211.120178	564.297913	519.686462	-81.395050	120.221489	549.955444	227.977325	83.254204	447.087128	-125.457947	1458.940430	427.443481	245.825378	1441.113892	396.065155	65.804138	1467.278687	398.118927	72.589043	1748.137451	487.071442	-181.097443	1170.542114	479.971863	323.440247	1161.633545	351.277771	-152.209473	932.689209	363.512878	289.190826	922.853821	381.640381	70.381966	1052.857666	-468.169678	163.203049	921.496460	-400.731354	-13.225232
396.268219	-23.826912	958.405823	398.922455	154.959976	950.075378	491.011627	-77.486351	548.220825	510.135956	211.165894	564.253052	519.685547	-81.395248	120.220016	549.944214	227.973999	83.261765	447.017059	-125.412529	1458.906128	427.365906	245.845154	1441.104370	396.016754	65.839439	1467.265503	398.075348	72.593384	1748.140381	487.027496	-181.061295	1170.539795	479.911255	323.502258	1161.626465	351.222473	-152.132782	932.654114	363.455139	289.229828	922.826904	381.585693	70.398026	1052.832397	-468.134979	163.177048	921.494995	-400.664398	-13.200046
396.152679	-23.785452	958.389282	398.815643	155.004456	950.054260	490.904968	-77.418045	548.220154	510.064453	211.163223	564.258667	519.655396	-81.389572	120.213432	549.951355	227.978180	83.270058	446.991852	-125.394341	1458.884155	427.305603	245.896240	1441.103760	395.977600	65.874817	1467.259399	398.038818	72.595245	1748.136108	486.976349	-180.968628	1170.494507	479.851685	323.560455	1161.611572	351.176453	-152.099808	932.647400	363.380524	289.240417	922.824646	381.513123	70.443916	1052.819702	-468.121643	163.164597	921.490784	-400.604706	-13.222089
396.105652	-23.747019	958.382507	398.757324	155.026108	950.045593	490.901001	-77.428345	548.182739	510.050903	211.186920	564.285522	519.686707	-81.395576	120.216675	549.952271	227.956757	83.248680	446.955688	-125.354019	1458.873779	427.255707	245.931534	1441.083984	395.938599	65.906601	1467.273682	397.990540	72.609756	1748.128052	486.919403	-180.920517	1170.494751	479.794708	323.584259	1161.602783	351.142487	-152.080719	932.621521	363.319855	289.308136	922.818848	381.444336	70.474564	1052.809326	-468.117798	163.152008	921.498291	-400.580688	-13.221691
396.052277	-23.704983	958.390869	398.703705	155.079605	950.024536	490.856110	-77.407822	548.182556	509.981781	211.234207	564.304138	519.634888	-81.426834	120.269623	549.956543	227.962540	83.247025	446.916870	-125.308311	1458.850464	427.195679	245.976959	1441.105347	395.898834	65.945694	1467.269531	397.941620	72.636047	1748.129150	486.881622	-180.886185	1170.454224	479.723724	323.602997	1161.605103	351.110107	-152.053970	932.604919	363.262390	289.325287	922.830078	381.391174	70.538185	1052.802246	-468.108795	163.158142	921.512756	-400.539490	-13.201245
395.993896	-23.662428	958.401245	398.608582	155.100388	950.082458	490.775879	-77.323738	548.177368	509.978058	211.287262	564.295776	519.626099	-81.340126	120.183723	549.968445	227.964417	83.298576	446.908417	-125.289711	1458.855835	427.183228	245.996262	1441.090454	395.627014	66.097076	1467.407227	397.892120	72.652946	1748.125732	486.863129	-180.801208	1170.444092	479.667908	323.667297	1161.597900	351.060608	-151.974304	932.591553	363.211060	289.387207	922.814148	381.309967	70.541061	1052.837158	-468.093384	163.151703	921.510742	-400.498749	-13.177865
395.956604	-23.604424	958.405029	398.512299	155.170975	950.126831	490.757385	-77.289589	548.182739	509.888336	211.291168	564.307617	519.601318	-81.357765	120.217651	549.955444	227.968872	83.288162	446.869568	-125.237053	1458.834106	427.116547	246.041992	1441.103149	395.576508	66.114197	1467.403320	397.838379	72.673241	1748.116577	486.818695	-180.764206	1170.436523	479.621155	323.700989	1161.601929	351.040344	-151.960648	932.577942	363.136841	289.439117	922.819092	381.237640	70.577423	1052.861694	-468.076965	163.193588	921.525330	-400.472931	-13.153787
395.923645	-23.574183	958.422668	398.486023	155.187836	950.097534	490.743530	-77.295227	548.183899	509.881531	211.330292	564.315063	519.599060	-81.350922	120.250130	549.945007	227.979050	83.296280	446.816132	-125.189392	1458.808105	427.053284	246.083282	1441.091919	395.534454	66.154160	1467.370850	397.797821	72.698959	1748.103760	486.789734	-180.719833	1170.415771	479.534241	323.720642	1161.608398	351.038788	-151.909927	932.558716	363.078705	289.494019	922.809937	381.188507	70.627892	1052.851318	-468.054718	163.184616	921.523376	-400.433014	-13.148098
395.844086	-23.496771	958.388306	398.389771	155.235443	950.107910	490.704346	-77.216911	548.169617	509.835876	211.368027	564.309570	519.546082	-81.358322	120.215721	549.956238	227.978821	83.280807	446.786346	-125.154015	1458.795288	427.001343	246.114075	1441.093506	395.503174	66.199982	1467.379395	397.744385	72.718597	1748.115234	486.752075	-180.681870	1170.417969	479.473297	323.799194	1161.605225	351.013824	-151.889267	932.517334	363.029846	289.572754	922.795776	381.136627	70.664864	1052.846436	-468.039154	163.158676	921.517029	-400.398254	-13.156744
395.805389	-23.478291	958.361572	398.342926	155.279892	950.060120	490.717285	-77.282974	548.196106	509.825104	211.420761	564.310608	519.542114	-81.378532	120.295578	549.973572	227.961273	83.301918	446.730896	-125.112350	1458.768799	426.935089	246.164719	1441.079834	395.456116	66.256805	1467.385864	397.688171	72.743103	1748.104858	486.731842	-180.649658	1170.399048	479.429535	323.836487	1161.611450	350.994751	-151.832611	932.493958	362.979309	289.620667	922.797974	381.093994	70.706512	1052.808716	-468.038452	163.153046	921.519836	-400.383972	-13.163912
395.796356	-23.441689	958.394348	398.300354	155.326431	950.066345	490.686676	-77.230095	548.192322	509.784363	211.462021	564.320496	519.595154	-81.355431	120.246635	549.914307	227.982376	83.299400	446.688904	-125.075356	1458.756470	426.866760	246.194351	1441.097900	395.401611	66.286285	1467.391602	397.639343	72.770119	1748.098389	486.693665	-180.561905	1170.347412	479.357422	323.898651	1161.620483	350.995697	-151.829102	932.485718	362.930084	289.692108	922.812439	381.045532	70.759552	1052.823975	-468.039520	163.144333	921.536316	-400.369080	-13.168228
395.742554	-23.389132	958.390015	398.213593	155.410355	950.144897	490.624207	-77.166306	548.180481	509.739746	211.450470	564.338074	519.579163	-81.293625	120.208961	549.944275	227.970474	83.295639	446.648254	-125.023514	1458.740479	426.797760	246.245636	1441.098633	395.336304	66.304825	1467.408447	397.594635	72.795151	1748.104126	486.663818	-180.520462	1170.352539	479.284393	323.979736	1161.651978	350.977081	-151.761978	932.436279	362.860687	289.766998	922.826294	380.970428	70.778435	1052.862671	-468.027313	163.129196	921.541199	-400.324432	-13.149191
395.684052	-23.369976	958.395447	398.191650	155.435211	950.118774	490.593170	-77.097443	548.172302	509.680450	211.468521	564.357727	519.554199	-81.284157	120.197105	549.930359	227.985840	83.307083	446.594025	-124.983101	1458.728149	426.733673	246.273911	1441.102905	395.293945	66.346268	1467.397461	397.539185	72.817429	1748.109619	486.629059	-180.467804	1170.354980	479.225342	324.033813	1161.665527	350.971283	-151.750473	932.412537	362.823303	289.834259	922.801697	380.921051	70.820969	1052.849854	-468.024872	163.131699	921.565247	-400.281891	-13.160829
395.662476	-23.296978	958.411560	398.125793	155.487137	950.161072	490.582672	-77.092827	548.183167	509.681732	211.508942	564.363647	519.565552	-81.289619	120.200722	549.929321	227.973526	83.308441	446.548584	-124.942230	1458.714600	426.658936	246.313065	1441.121216	395.252075	66.389473	1467.403809	397.488403	72.835632	1748.105469	486.605957	-180.414261	1170.350464	479.148712	324.093689	1161.680176	350.979706	-151.749313	932.391907	362.759338	289.888000	922.802002	380.849182	70.865799	1052.875366	-468.007111	163.120789	921.538086	-400.251770	-13.166554
395.610870	-23.263262	958.410583	398.068512	155.484024	950.146179	490.600800	-77.136108	548.214783	509.643677	211.520538	564.335999	519.553589	-81.329559	120.262383	549.901001	227.972214	83.326416	446.494629	-124.884651	1458.712158	426.576080	246.364487	1441.106812	395.202179	66.433434	1467.403809	397.424591	72.862686	1748.092163	486.565613	-180.364410	1170.325806	479.102631	324.159088	1161.672974	350.982330	-151.708679	932.360107	362.707642	289.951324	922.782776	380.791565	70.889244	1052.866577	-468.020233	163.125732	921.558594	-400.231598	-13.169571
395.545868	-23.173576	958.391174	397.983490	155.563461	950.192444	490.571106	-77.067986	548.201233	509.601166	211.566406	564.345520	519.533569	-81.334137	120.263847	549.939331	227.989868	83.302315	446.449097	-124.839645	1458.686890	426.506165	246.409973	1441.115356	395.137451	66.477203	1467.390869	397.375916	72.900963	1748.097168	486.544678	-180.265762	1170.309570	479.031921	324.214233	1161.672241	350.974518	-151.709015	932.339050	362.649780	290.013855	922.799072	380.736115	70.936058	1052.884888	-468.008057	163.126785	921.553101	-400.194489	-13.132795
395.518829	-23.187580	958.395142	397.981750	155.591095	950.130798	490.609528	-77.132431	548.225708	509.583344	211.595840	564.324280	519.629883	-81.349739	120.273033	549.922607	227.999878	83.306435	446.381256	-124.781387	1458.679443	426.406128	246.477005	1441.139038	395.110504	66.508163	1467.402954	397.321838	72.936913	1748.100830	486.522247	-180.226181	1170.291260	478.941895	324.294891	1161.710205	350.996582	-151.639114	932.298767	362.610077	290.081665	922.790222	380.693970	70.980301	1052.849731	-467.984833	163.132675	921.538940	-400.151917	-13.116696
395.524170	-23.173817	958.380066	398.006531	155.599091	950.092163	490.577820	-77.125633	548.220886	509.569458	211.621017	564.333435	519.650085	-81.311020	120.215355	549.924866	227.974518	83.320381	446.354614	-124.752769	1458.657471	426.314453	246.509689	1441.134155	395.036865	66.556320	1467.408691	397.253784	72.963608	1748.102783	486.518280	-180.164444	1170.304565	478.878357	324.347717	1161.675171	351.011658	-151.613663	932.261658	362.575714	290.157196	922.765137	380.652618	71.006393	1052.812988	-467.987671	163.097824	921.523987	-400.120026	-13.099704
395.446716	-23.129328	958.393311	397.926025	155.650772	950.105469	490.500458	-77.027390	548.189148	509.563049	211.670776	564.339600	519.547485	-81.305153	120.267990	549.911499	227.983826	83.297073	446.250824	-124.676193	1458.642944	426.204132	246.589462	1441.125854	395.199036	66.490364	1467.260620	397.203339	73.003250	1748.094238	486.481720	-180.110992	1170.284424	478.804108	324.427612	1161.716064	351.004761	-151.598373	932.225037	362.548340	290.226318	922.759766	380.580750	71.053940	1052.827515	-467.963898	163.102661	921.528198	-400.077148	-13.080189
395.365021	-23.062031	958.382385	397.847473	155.690552	950.106873	490.515381	-77.044876	548.213013	509.539520	211.689362	564.357239	519.546448	-81.262764	120.252785	549.916077	228.001846	83.313164	446.184387	-124.647331	1458.650879	426.122620	246.611649	1441.121338	395.145721	66.519875	1467.276001	397.141907	73.033920	1748.105591	486.464294	-180.036331	1170.287476	478.735382	324.476349	1161.717285	351.011963	-151.589539	932.206604	362.477844	290.293640	922.757385	380.525513	71.101555	1052.827026	-467.986023	163.096039	921.551086	-400.071167	-13.050613
395.310669	-23.008455	958.348022	397.732208	155.760040	950.116516	490.484833	-76.991409	548.212585	509.494934	211.702499	564.362610	519.579773	-81.313370	120.270439	549.889709	228.002258	83.317390	446.113678	-124.606689	1458.652588	425.998108	246.678604	1441.134766	395.067169	66.589561	1467.314087	397.083801	73.071609	1748.100220	486.444946	-179.975327	1170.262817	478.674408	324.533295	1161.731567	351.061340	-151.583481	932.193909	362.445404	290.349670	922.752625	380.467316	71.132805	1052.820435	-467.995636	163.122635	921.553894	-400.056183	-13.031416
395.272614	-22.942089	958.371887	397.692261	155.789200	950.115662	490.406525	-76.970490	548.210999	509.459747	211.704514	564.358765	519.550476	-81.282440	120.227989	549.926880	228.003342	83.315056	446.055359	-124.557953	1458.648560	425.909363	246.730453	1441.131836	395.002014	66.632523	1467.297974	397.019226	73.137375	1748.092041	486.433472	-179.939468	1170.311279	478.592499	324.604309	1161.721313	351.057190	-151.531647	932.166504	362.386902	290.407837	922.758667	380.407288	71.195122	1052.827881	-467.989258	163.118484	921.553284	-400.020569	-13.013994
395.243835	-22.921238	958.350159	397.691711	155.816101	950.057129	490.334717	-76.894577	548.189819	509.440857	211.726410	564.335938	519.521667	-81.249168	120.230003	549.920776	228.005951	83.314598	446.006622	-124.480560	1458.675415	425.812317	246.791824	1441.142456	394.931824	66.680405	1467.310181	396.947754	73.166725	1748.097534	486.420868	-179.896118	1170.298950	478.524780	324.665039	1161.724243	351.072021	-151.508453	932.171143	362.326782	290.461243	922.750916	380.384827	71.241669	1052.785400	-468.013245	163.117630	921.564148	-400.036255	-12.999323
395.236359	-22.895859	958.348389	397.681366	155.861145	950.052795	490.373932	-76.921089	548.203430	509.459015	211.761703	564.337219	519.562622	-81.276863	120.217598	549.929016	228.012070	83.308823	446.083649	-124.381897	1458.821899	425.708893	246.831329	1441.136719	394.843719	66.699921	1467.305664	396.871216	73.219841	1748.100098	486.410278	-179.877213	1170.311890	478.459290	324.704163	1161.713013	351.074158	-151.477768	932.147217	362.289673	290.554260	922.732727	380.343719	71.277725	1052.776978	-468.009491	163.090897	921.547546	-400.013153	-12.983418
395.138672	-22.865646	958.315857	397.597107	155.889679	949.998840	490.415039	-76.971603	548.212769	509.421204	211.771790	564.348633	519.547241	-81.298706	120.296791	549.898132	228.025299	83.296165	446.008484	-124.347801	1458.810913	425.616364	246.868042	1441.129883	394.790436	66.755051	1467.304199	396.794434	73.278915	1748.101440	486.395020	-179.855392	1170.338013	478.386719	324.786469	1161.737427	351.100677	-151.505920	932.137512	362.243774	290.602264	922.714783	380.306946	71.319801	1052.742065	-467.985840	163.136353	921.549561	-399.966125	-12.965967
395.107574	-22.827085	958.305542	397.591278	155.917847	949.972839	490.465729	-77.027306	548.242554	509.362457	211.802719	564.350647	519.557495	-81.307030	120.307556	549.896301	228.025696	83.297478	445.800598	-124.381660	1458.733765	425.520081	246.910110	1441.140625	394.707397	66.797264	1467.330322	396.717529	73.320564	1748.104492	486.341797	-179.818054	1170.366089	478.295258	324.819061	1161.737305	351.103119	-151.454880	932.159973	362.184235	290.669617	922.735840	380.269012	71.364464	1052.720093	-467.978912	163.131760	921.551147	-399.949554	-12.949595
395.075439	-22.748064	958.314941	397.517914	155.993484	950.030334	490.420990	-76.989197	548.252625	509.352448	211.805710	564.362854	519.628906	-81.319145	120.309845	549.898315	228.010834	83.317940	445.691498	-124.333969	1458.751465	425.429382	246.941757	1441.159180	394.641449	66.841545	1467.347778	396.636719	73.380432	1748.096802	486.306915	-179.759308	1170.365356	478.218079	324.901947	1161.763794	351.127472	-151.444443	932.155640	362.133575	290.743347	922.722473	380.214539	71.411682	1052.754761	-467.992584	163.156937	921.556152	-399.951233	-12.929208
395.012756	-22.707130	958.316284	397.463928	156.020630	950.008728	490.343445	-76.889008	548.231201	509.329742	211.824341	564.365601	519.613770	-81.273628	120.243492	549.877930	228.004288	83.323730	445.805634	-124.195381	1458.945313	425.325470	246.975327	1441.161133	394.551727	66.895393	1467.346802	396.542480	73.437447	1748.088867	486.308319	-179.763535	1170.367065	478.123810	325.003387	1161.791016	351.128052	-151.445450	932.155823	362.059937	290.790802	922.744324	380.169220	71.459473	1052.746094	-468.035950	163.160461	921.583374	-400.010071	-12.875193
394.957581	-22.621841	958.279175	397.371704	156.077545	950.038940	490.237030	-76.753105	548.205566	509.323669	211.867050	564.371826	519.508057	-81.243996	120.210777	549.877380	228.004166	83.327171	445.566254	-124.240746	1458.804443	425.230530	247.024414	1441.170532	394.485840	66.944221	1467.374268	396.439636	73.473961	1748.095215	486.259644	-179.723328	1170.417114	478.020142	325.047882	1161.826660	351.159271	-151.397949	932.156555	362.003510	290.869995	922.750854	380.117401	71.490799	1052.748047	-468.040527	163.210159	921.590515	-399.990448	-12.850087
394.969421	-22.584822	958.324402	397.394989	156.108841	950.066467	490.256714	-76.751839	548.224915	509.321045	211.906052	564.366089	519.480652	-81.282036	120.268250	549.886597	227.982895	83.330704	445.487488	-124.194878	1458.827148	425.140381	247.052704	1441.197388	394.417511	66.974754	1467.366455	396.350098	73.528397	1748.071899	486.221680	-179.735779	1170.451538	477.916901	325.095184	1161.845093	351.161957	-151.394012	932.160522	361.954529	290.933960	922.746765	380.082825	71.536209	1052.775391	-468.041229	163.238419	921.589600	-399.978333	-12.808202
394.883148	-22.507988	958.313721	397.311584	156.165054	950.085571	490.255127	-76.810738	548.245422	509.304016	211.898621	564.373352	519.554626	-81.306183	120.289734	549.891052	227.999573	83.331741	445.561493	-124.065125	1459.006348	425.041748	247.109802	1441.225342	394.351196	67.018013	1467.379272	396.261017	73.574234	1748.071289	486.195374	-179.780914	1170.466919	477.814972	325.173096	1161.875732	351.160309	-151.390625	932.189331	361.898956	291.017731	922.760986	380.028076	71.586967	1052.785278	-468.051178	163.211777	921.589050	-399.980927	-12.814902
394.890137	-22.487198	958.304565	397.315186	156.197906	950.051636	490.264343	-76.802322	548.256531	509.298126	211.925766	564.390808	519.577515	-81.207550	120.237686	549.907043	227.988876	83.355484	445.485107	-124.033691	1459.021973	424.928802	247.136963	1441.236816	394.263245	67.054230	1467.396240	396.156616	73.614235	1748.067627	486.166199	-179.794785	1170.532349	477.746033	325.259460	1161.882568	351.166351	-151.325531	932.185730	361.838501	291.113098	922.756287	380.003052	71.626961	1052.758179	-468.091980	163.201553	921.581116	-400.044739	-12.784265
394.889740	-22.498610	958.310669	397.335480	156.231064	950.012756	490.281555	-76.853462	548.228149	509.276367	211.984619	564.394592	519.605408	-81.268379	120.326576	549.909973	227.996170	83.353539	445.432831	-124.022522	1459.052856	424.840271	247.177063	1441.265869	393.965942	67.239250	1467.552734	396.053009	73.659683	1748.046143	486.107910	-179.818192	1170.584106	477.633545	325.293152	1161.910156	351.187317	-151.341171	932.219604	361.757294	291.140167	922.782654	379.995758	71.663383	1052.737793	-468.093536	163.241364	921.592102	-400.012665	-12.736046
394.854156	-22.414808	958.320679	397.268890	156.268188	950.091431	490.230194	-76.841843	548.246826	509.225098	212.027802	564.381958	519.596436	-81.285599	120.345085	549.923279	227.980545	83.377441	445.365601	-123.981293	1459.077881	424.733246	247.229980	1441.302612	393.887787	67.273941	1467.557495	395.945831	73.697006	1748.042114	486.076416	-179.824600	1170.617920	477.542633	325.364899	1161.950684	351.192078	-151.338013	932.231506	361.676544	291.205597	922.817871	379.949219	71.684502	1052.784790	-468.111633	163.254196	921.599915	-400.035889	-12.712376
394.837555	-22.383718	958.349182	397.267914	156.291626	950.087219	490.214783	-76.859612	548.263123	509.206390	212.053696	564.393982	519.578979	-81.279716	120.343056	549.913757	228.009003	83.359299	445.279938	-123.940178	1459.138916	424.637512	247.252518	1441.273804	393.796692	67.326271	1467.599487	395.845001	73.738091	1748.032227	486.023956	-179.883575	1170.657959	477.455414	325.472717	1161.987793	351.194427	-151.327011	932.241699	361.627869	291.289764	922.835205	379.919342	71.731483	1052.792480	-468.132507	163.254807	921.608276	-400.037689	-12.680271
394.859985	-22.323906	958.375122	397.265961	156.355026	950.151917	490.181488	-76.836479	548.234253	509.195313	212.110992	564.417664	519.641235	-81.289650	120.343651	549.931946	227.991806	83.382263	445.172577	-123.878288	1459.143555	424.549683	247.307114	1441.316040	393.725098	67.348213	1467.606812	395.728455	73.769249	1748.012451	485.981262	-179.888351	1170.668823	477.345734	325.519043	1162.006104	351.176483	-151.283295	932.237854	361.555939	291.337616	922.846252	379.886353	71.769699	1052.831909	-468.169769	163.280640	921.600525	-400.079956	-12.637436
394.827820	-22.237171	958.365845	397.231567	156.400253	950.148376	490.133331	-76.827858	548.253967	509.137848	212.151474	564.433777	519.635437	-81.287689	120.338089	549.922241	228.008041	83.399673	444.888397	-123.913971	1459.068604	424.440155	247.352066	1441.340820	393.671204	67.410805	1467.651367	395.611542	73.817245	1748.009521	485.897888	-179.874313	1170.746948	477.266815	325.609711	1162.041870	351.193481	-151.303131	932.250183	361.485260	291.397491	922.876770	379.873505	71.833313	1052.828857	-468.204926	163.290970	921.594543	-400.105713	-12.622816
394.815674	-22.218340	958.349731	397.230347	156.468185	950.114563	490.040955	-76.807968	548.232910	509.101868	212.195190	564.449036	519.639343	-81.287949	120.337585	549.915466	228.018814	83.411545	444.772797	-123.875114	1459.079712	424.338989	247.429764	1441.374023	393.617126	67.430336	1467.651855	395.480621	73.862770	1748.006714	485.813782	-179.881882	1170.792969	477.197235	325.706268	1162.051270	351.171753	-151.313797	932.284485	361.426392	291.434906	922.882202	379.870544	71.886116	1052.804077	-468.213867	163.299042	921.585022	-400.116150	-12.606240
394.859558	-22.184160	958.369995	397.262238	156.508041	950.118958	489.973053	-76.813339	548.223816	509.102783	212.272278	564.461426	519.616821	-81.325142	120.395813	549.938965	228.008606	83.414589	444.637939	-123.825348	1459.131714	424.248077	247.454498	1441.394043	393.558044	67.451988	1467.659546	395.337769	73.902733	1748.012451	485.751953	-179.900620	1170.856934	477.104401	325.776917	1162.090332	351.173035	-151.346558	932.293762	361.332336	291.491577	922.931274	379.870300	71.930847	1052.809814	-468.253693	163.300949	921.592163	-400.137695	-12.583259
394.880524	-22.081989	958.419678	397.232422	156.584000	950.236694	489.971497	-76.866798	548.214478	509.072754	212.287903	564.454163	519.694336	-81.349068	120.415665	549.927612	228.010880	83.414284	444.565155	-123.776497	1459.193115	424.158386	247.497772	1441.437012	393.466034	67.493675	1467.688354	395.220154	73.935524	1748.006348	485.681335	-179.903519	1170.897339	477.016724	325.857147	1162.127930	351.151855	-151.345123	932.309875	361.275421	291.564636	922.939331	379.845459	71.978668	1052.892090	-468.290649	163.307541	921.603394	-400.158966	-12.551937
394.826874	-22.056221	958.414673	397.192291	156.597763	950.203308	489.867401	-76.816772	548.192261	509.042511	212.309433	564.475647	519.648682	-81.336716	120.401611	549.923096	228.005707	83.406219	444.440552	-123.734818	1459.231079	424.069855	247.540131	1441.449585	393.393524	67.542091	1467.699707	395.088440	73.992279	1747.992676	485.608978	-179.866653	1170.947754	476.909546	325.939392	1162.152588	351.140900	-151.379028	932.322571	361.177460	291.594086	922.973328	379.830750	72.015427	1052.877441	-468.310425	163.371277	921.614990	-400.165558	-12.514688
394.879913	-21.987299	958.431030	397.193573	156.686859	950.257690	489.848175	-76.862305	548.203796	509.059631	212.361984	564.522522	519.667297	-81.286446	120.375732	549.942505	227.986496	83.412735	444.357483	-123.670143	1459.272217	424.008148	247.583679	1441.473389	393.290771	67.580093	1467.696655	394.972412	74.038322	1747.980713	485.535004	-179.867126	1170.953125	476.828949	326.052155	1162.201294	351.115570	-151.406845	932.342468	361.104645	291.660187	923.026978	379.828949	72.068436	1052.909302	-468.351105	163.409393	921.618347	-400.215332	-12.476574
394.920410	-21.944824	958.450989	397.224701	156.723053	950.280029	489.836456	-76.920120	548.187073	509.068909	212.408279	564.518188	519.732544	-81.292030	120.379196	549.954285	228.005157	83.397682	444.245331	-123.612244	1459.284546	423.902985	247.644043	1441.486084	393.396057	67.501823	1467.605347	394.843506	74.087227	1747.975342	485.454559	-179.887970	1170.991577	476.742493	326.150116	1162.249023	351.049744	-151.407806	932.361816	361.024078	291.716980	923.043701	379.832275	72.105988	1052.925171	-468.526672	163.484787	921.618591	-400.413300	-12.102272
394.904755	-21.915022	958.418396	397.192200	156.739487	950.228210	489.698242	-76.841980	548.176819	509.043518	212.401550	564.479126	519.673706	-81.305351	120.449303	549.953918	228.005783	83.423523	444.167786	-123.559540	1459.345581	423.802307	247.680496	1441.515869	393.318115	67.549835	1467.623535	394.710846	74.144302	1747.966553	485.366852	-179.879257	1171.054932	476.657806	326.181396	1162.266357	351.022980	-151.506500	932.393738	360.936523	291.791382	923.089233	379.852722	72.138252	1052.889893	-468.419647	163.413422	921.612244	-400.258362	-12.412546
394.960052	-21.862383	958.452454	397.243896	156.779236	950.232849	489.635681	-76.842140	548.138123	509.068909	212.459518	564.530396	519.633850	-81.347588	120.510925	549.981689	228.000275	83.430542	444.079315	-123.491219	1459.383545	423.724548	247.726807	1441.534424	393.209106	67.589355	1467.626465	394.590698	74.200562	1747.967285	485.310730	-179.909027	1171.103149	476.573914	326.254456	1162.303833	350.998322	-151.511917	932.415588	360.842377	291.836670	923.128052	379.865112	72.200882	1052.901611	-468.488892	163.421310	921.620300	-400.316193	-12.408705
394.953674	-21.866205	958.445679	397.230530	156.810577	950.217773	489.568787	-76.865578	548.160889	509.026611	212.475296	564.524780	519.673157	-81.360779	120.522392	549.981323	228.000305	83.430840	443.987549	-123.466072	1459.406860	423.622803	247.761673	1441.556885	393.137909	67.616310	1467.633057	394.465546	74.244171	1747.972046	485.247345	-179.901932	1171.163086	476.476807	326.309418	1162.323242	350.933380	-151.563736	932.460815	360.765289	291.917938	923.152344	379.873688	72.217522	1052.893555	-468.521790	163.429108	921.643188	-400.330475	-12.365988
394.950684	-21.823889	958.435120	397.201355	156.870956	950.199951	489.461761	-76.842865	548.134399	509.014557	212.477371	564.519958	519.713501	-81.365005	120.521133	549.987549	227.993835	83.433624	443.923248	-123.432213	1459.465576	423.524658	247.813019	1441.583130	393.051392	67.650902	1467.655762	394.341583	74.286453	1747.963257	485.180084	-179.963104	1171.232788	476.369232	326.367157	1162.391846	350.910461	-151.574707	932.483765	360.670990	291.960632	923.201050	379.867401	72.270004	1052.880981	-468.567352	163.483582	921.650818	-400.381317	-12.318238
395.005829	-21.782124	958.453247	397.215485	156.883835	950.231995	489.415863	-76.933289	548.115234	509.041199	212.506027	564.508484	519.744690	-81.370155	120.531815	549.986511	227.999649	83.426208	443.830444	-123.393448	1459.506958	423.421753	247.857376	1441.602783	392.968628	67.689865	1467.675537	394.218018	74.323868	1747.948730	485.086823	-179.968216	1171.270752	476.288147	326.415436	1162.418579	350.854034	-151.620163	932.528625	360.597229	292.027008	923.207092	379.883789	72.286758	1052.903564	-468.625305	163.466019	921.642334	-400.398865	-12.329600
395.041077	-21.736977	958.445801	397.215088	156.941711	950.230042	489.302094	-76.914322	548.074280	509.052887	212.532806	564.542114	519.664612	-81.349762	120.511421	549.994873	227.984848	83.404297	443.726440	-123.372337	1459.538574	423.319092	247.888504	1441.614990	392.917236	67.747276	1467.718262	394.092743	74.385132	1747.939209	485.018311	-179.993164	1171.327148	476.197784	326.443054	1162.417236	350.805420	-151.638657	932.547668	360.518372	292.094055	923.242249	379.897430	72.331711	1052.898560	-468.668365	163.491135	921.632141	-400.449432	-12.267022
395.134735	-21.716276	958.497498	397.310455	156.986984	950.223999	489.245575	-76.962334	548.081970	509.106110	212.567200	564.542786	519.740540	-81.408714	120.588333	550.014282	227.985748	83.418800	443.653198	-123.337868	1459.593140	423.213867	247.923187	1441.639038	392.833435	67.774109	1467.746704	393.965912	74.421646	1747.926636	484.942810	-180.051865	1171.404419	476.116302	326.519562	1162.442261	350.749756	-151.653091	932.612000	360.446716	292.147766	923.271667	379.944794	72.396202	1052.912109	-468.722839	163.513855	921.633972	-400.507080	-12.241712
395.127045	-21.655516	958.491028	397.266022	156.993652	950.248108	489.127747	-76.914558	548.062927	509.094391	212.604782	564.559387	519.704956	-81.408211	120.584846	549.998718	228.003525	83.436287	443.539001	-123.286659	1459.644409	423.119324	247.970078	1441.701782	392.792908	67.820992	1467.757324	393.834106	74.493622	1747.923218	484.856476	-180.050705	1171.426758	476.032288	326.570953	1162.480835	350.693298	-151.742203	932.681580	360.363831	292.191010	923.302856	379.944366	72.411095	1052.926025	-468.733429	163.594070	921.657349	-400.505280	-12.212898
395.150238	-21.637209	958.514038	397.290314	157.023422	950.257385	489.116486	-76.979713	548.058716	509.108734	212.604370	564.539795	519.702209	-81.445000	120.644203	550.022278	228.014374	83.430199	443.492950	-123.251228	1459.684570	423.015808	247.998627	1441.726929	392.734497	67.864281	1467.793213	393.716248	74.540504	1747.907593	484.806580	-180.113785	1171.484131	475.927521	326.615875	1162.500244	350.626343	-151.728912	932.717285	360.320374	292.268707	923.310181	379.962524	72.442505	1052.940918	-468.804993	163.592941	921.645203	-400.539581	-12.213465
395.201263	-21.607424	958.507813	397.356415	157.077240	950.217346	488.951630	-76.917099	548.021912	509.135345	212.632431	564.553406	519.626648	-81.393959	120.604454	550.030762	228.018356	83.423332	443.423981	-123.190636	1459.731201	422.924713	248.046417	1441.778076	392.678558	67.904732	1467.804565	393.596191	74.597389	1747.919922	484.739960	-180.151840	1171.530518	475.827637	326.684448	1162.533325	350.570740	-151.797760	932.749878	360.278992	292.326782	923.330994	380.007141	72.503693	1052.914551	-468.853241	163.582565	921.656799	-400.582062	-12.184679
395.213165	-21.550692	958.504578	397.337982	157.079056	950.238098	488.911346	-76.939095	548.014893	509.116913	212.622604	564.548401	519.692627	-81.420685	120.655273	549.995178	228.003235	83.447350	443.376282	-123.161079	1459.745117	422.836487	248.073914	1441.825195	392.640900	67.929123	1467.831909	393.460632	74.648041	1747.915161	484.677521	-180.164581	1171.568970	475.739441	326.780579	1162.568970	350.472351	-151.819870	932.807495	360.197937	292.351990	923.366394	380.016052	72.518402	1052.926025	-468.886108	163.659302	921.646240	-400.627289	-12.168638
395.200256	-21.456919	958.506348	397.259888	157.153137	950.307068	488.761078	-76.925308	547.961548	509.130219	212.653839	564.547668	519.623291	-81.391098	120.607025	549.992432	227.997620	83.460579	443.328278	-123.118713	1459.802124	422.752502	248.109116	1441.866089	392.600128	67.961754	1467.866211	393.348450	74.697586	1747.901123	484.607941	-180.206635	1171.598511	475.635468	326.861877	1162.634766	350.408325	-151.889023	932.844177	360.124878	292.427826	923.388245	380.006470	72.559784	1052.969360	-468.967651	163.653610	921.671753	-400.737488	-12.148212
395.238464	-21.438169	958.535400	397.304291	157.160034	950.337830	488.662170	-76.929649	547.964172	509.175018	212.692993	564.587463	519.670654	-81.393082	120.604172	550.004333	228.000519	83.455666	443.291077	-123.079369	1459.837402	422.662415	248.143814	1441.894897	392.552643	67.994102	1467.898071	393.245117	74.736748	1747.901733	484.554626	-180.216232	1171.643311	475.543762	326.939209	1162.675415	350.342316	-151.917297	932.888428	360.069000	292.463531	923.440918	380.016693	72.572693	1052.994141	-468.984680	163.697693	921.663208	-400.756104	-12.095917
395.300476	-21.432966	958.559937	397.380768	157.194214	950.297302	488.584625	-76.918419	547.958008	509.183624	212.698425	564.590210	519.681885	-81.344734	120.577019	550.015015	227.985352	83.432053	443.269348	-123.042831	1459.862671	422.593414	248.171463	1441.949585	392.526001	68.050034	1467.938721	393.129974	74.776199	1747.887573	484.494141	-180.267609	1171.673218	475.461304	327.027557	1162.715576	350.284119	-151.945496	932.924377	360.020569	292.494873	923.449219	380.046875	72.628906	1052.977905	-469.050842	163.676956	921.671997	-400.826111	-12.111561
395.338409	-21.384167	958.572205	397.405151	157.239212	950.325684	488.573273	-76.966972	547.925476	509.184143	212.711899	564.595764	519.692078	-81.358955	120.552299	550.040649	228.001236	83.423058	443.219696	-122.991699	1459.907837	422.533752	248.205826	1441.972656	392.505157	68.082573	1467.938599	393.017883	74.815849	1747.876099	484.447540	-180.267090	1171.684326	475.372253	327.118774	1162.767334	350.216675	-151.971786	932.965820	359.952637	292.570831	923.476196	380.066254	72.665871	1052.996826	-469.090332	163.726105	921.659668	-400.886230	-12.087890
395.367035	-21.356062	958.575806	397.433197	157.253296	950.315918	488.554840	-77.012833	547.926270	509.226990	212.762634	564.579346	519.664856	-81.397331	120.613937	550.167908	227.967621	83.428772	443.223755	-122.979019	1459.911377	422.478271	248.239609	1442.000854	392.251221	68.242897	1468.094727	392.922119	74.837532	1747.856323	484.385315	-180.313431	1171.736084	475.281342	327.197449	1162.798706	350.117432	-151.992645	932.993530	359.892120	292.610321	923.494263	380.102539	72.694603	1052.994629	-469.140320	163.705048	921.652222	-400.968414	-12.070740
395.393341	-21.353907	958.590271	397.487915	157.293015	950.305176	488.513550	-76.985695	547.947754	509.267670	212.728973	564.589539	519.669983	-81.388741	120.642220	550.309875	227.956268	83.447433	443.181915	-122.912079	1459.943848	422.373047	248.282379	1442.040527	392.425323	68.172234	1467.988037	392.821228	74.868423	1747.852295	484.332947	-180.307938	1171.753418	475.196106	327.283813	1162.860107	350.062927	-151.999649	933.026550	359.842499	292.694489	923.517639	380.117004	72.731102	1052.991455	-469.182465	163.759705	921.656860	-401.036163	-12.042295
395.396271	-21.261343	958.575500	397.448761	157.310745	950.351379	488.404205	-76.898865	547.896057	509.252838	212.749283	564.600830	519.657654	-81.383141	120.632736	550.294800	227.959839	83.448006	443.144226	-122.863663	1459.960693	422.313080	248.347488	1442.075073	392.406647	68.202438	1467.993408	392.726501	74.880585	1747.844116	484.279877	-180.312057	1171.788330	475.115082	327.374390	1162.883911	349.979309	-152.038681	933.050720	359.756409	292.717896	923.555664	380.135284	72.750679	1053.014893	-469.252380	163.725800	921.657288	-401.117584	-12.069197
395.434570	-21.223970	958.618103	397.507904	157.359711	950.384216	488.359619	-76.894264	547.913513	509.302917	212.788376	564.624207	519.693970	-81.389435	120.634285	550.261475	227.961212	83.455315	443.112457	-122.811081	1459.996948	422.234833	248.409225	1442.141235	392.367523	68.258362	1468.023926	392.624298	74.917442	1747.841431	484.219971	-180.318619	1171.816528	475.028046	327.452271	1162.922485	349.910858	-152.037476	933.084656	359.716492	292.782654	923.564758	380.168976	72.800888	1053.049805	-469.318817	163.719131	921.669128	-401.196381	-12.064599
395.496368	-21.211565	958.632813	397.585266	157.378571	950.363281	488.337677	-76.890762	547.904602	509.301025	212.786179	564.619629	519.705261	-81.391777	120.635223	550.028320	228.006622	83.442375	443.126831	-122.791733	1460.024048	422.192291	248.437637	1442.164307	392.133667	68.418610	1468.199219	392.552765	74.916656	1747.826416	484.182800	-180.382401	1171.854004	474.962555	327.515320	1162.949585	349.858948	-152.120224	933.114685	359.658936	292.845215	923.598511	380.208282	72.837509	1053.040649	-469.352356	163.770203	921.661560	-401.257782	-12.026832
395.480927	-21.146837	958.622437	397.550537	157.375900	950.397278	488.377594	-76.927444	547.890076	509.301239	212.810791	564.600403	519.746643	-81.400482	120.641220	550.017212	228.000443	83.422768	443.110413	-122.746216	1460.011841	422.137756	248.479431	1442.195190	392.116577	68.433075	1468.181885	392.470306	74.919113	1747.810913	484.140656	-180.378693	1171.877686	474.899078	327.580475	1162.962891	349.797241	-152.188492	933.147888	359.608826	292.891083	923.609131	380.208344	72.844040	1053.057861	-469.390503	163.786911	921.659058	-401.324615	-12.018518
395.523407	-21.115479	958.615051	397.597809	157.445190	950.397461	488.376526	-76.940666	547.873840	509.346283	212.845627	564.624146	519.754211	-81.402092	120.643120	550.038513	228.014420	83.428452	443.072723	-122.717941	1460.035767	422.089661	248.521225	1442.192383	392.141266	68.471291	1468.194824	392.399078	74.935272	1747.790405	484.080872	-180.359543	1171.887207	474.861420	327.642120	1162.984619	349.701172	-152.232285	933.160706	359.566040	292.951660	923.621094	380.251007	72.889603	1053.054077	-469.479187	163.805832	921.675964	-401.419037	-12.000630
395.516144	-21.112871	958.609253	397.624847	157.442001	950.354065	488.384521	-76.933090	547.878113	509.369904	212.884399	564.609070	519.774841	-81.406372	120.643776	550.046997	228.032547	83.427238	443.047485	-122.666847	1460.046265	422.058716	248.566666	1442.222778	392.076355	68.523056	1468.212891	392.342651	74.940498	1747.770508	484.048553	-180.341492	1171.867188	474.792084	327.685974	1162.981567	349.648071	-152.306702	933.176147	359.499207	293.009064	923.637695	380.266724	72.913269	1053.029297	-469.496155	163.793427	921.649780	-401.480560	-11.970495
395.546661	-21.058910	958.599243	397.647552	157.478821	950.343262	488.422791	-76.948837	547.896545	509.350525	212.873505	564.606812	519.768066	-81.404968	120.644005	550.028076	228.028717	83.418777	443.044525	-122.619522	1460.056030	422.000244	248.627472	1442.255493	392.085785	68.566345	1468.192871	392.266724	74.954506	1747.754761	484.018463	-180.356583	1171.877441	474.740814	327.801788	1163.033569	349.585938	-152.267548	933.166260	359.451599	293.057770	923.678955	380.294647	72.958839	1053.019043	-469.579559	163.824554	921.665039	-401.564819	-11.962524
395.544739	-21.000418	958.615967	397.657043	157.503571	950.380493	488.363403	-76.878792	547.878723	509.376282	212.855804	564.627747	519.672913	-81.426491	120.683990	550.050720	228.031540	83.409988	443.031036	-122.578423	1460.078003	421.949524	248.668121	1442.271362	392.083862	68.592491	1468.191284	392.194550	74.959335	1747.748779	483.959167	-180.356262	1171.919678	474.693512	327.842865	1163.036743	349.531067	-152.320724	933.195068	359.393341	293.097778	923.708069	380.304993	72.991096	1053.047607	-469.628540	163.812622	921.662964	-401.651520	-11.969292
395.572510	-20.982452	958.643677	397.658875	157.491348	950.391968	488.331940	-76.849052	547.857483	509.397369	212.888168	564.620361	519.667664	-81.433617	120.694519	550.030029	228.039673	83.434723	443.005432	-122.512756	1460.083618	421.928284	248.726013	1442.298706	392.069153	68.637428	1468.197632	392.128052	74.957985	1747.734009	483.895020	-180.358566	1171.944092	474.659607	327.886536	1163.038818	349.483032	-152.395493	933.249756	359.355682	293.153168	923.718567	380.311066	73.001373	1053.065430	-469.655518	163.796295	921.666565	-401.697754	-11.975447
395.618652	-20.940491	958.660400	397.717560	157.538712	950.423950	488.364746	-76.861847	547.884827	509.430328	212.919128	564.647888	519.678894	-81.433777	120.689140	550.024353	228.032272	83.434967	442.967041	-122.472412	1460.089966	421.919678	248.756561	1442.320313	392.061615	68.680992	1468.220459	392.074158	74.947075	1747.735718	483.858063	-180.353912	1171.963257	474.615234	327.968292	1163.067017	349.434692	-152.441208	933.268860	359.273102	293.194885	923.762085	380.335785	73.038734	1053.085571	-469.705841	163.789093	921.659302	-401.767303	-11.968844
395.658691	-20.921938	958.669067	397.773315	157.542603	950.413208	488.347412	-76.829582	547.866943	509.424957	212.910675	564.642456	519.743286	-81.445404	120.693939	550.013184	228.064301	83.419014	442.907166	-122.416519	1460.100220	421.870178	248.815414	1442.338135	392.281982	68.584816	1468.105347	392.028290	74.962578	1747.721436	483.812897	-180.359085	1172.003540	474.591278	328.060730	1163.105713	349.379669	-152.447510	933.262817	359.239319	293.243805	923.774231	380.371796	73.062569	1053.081909	-469.761932	163.748734	921.659790	-401.835876	-11.960537
395.455872	-20.489206	958.684570	397.338531	158.081375	951.109680	488.279175	-76.744751	547.824646	509.454620	212.902084	564.730286	519.686401	-81.434319	120.683777	550.130310	228.031540	83.448219	442.876221	-122.369377	1460.119141	421.859589	248.861542	1442.365967	392.286041	68.608482	1468.108276	391.976990	74.971817	1747.716064	483.771393	-180.363098	1172.014648	474.554382	328.130096	1163.139404	349.338318	-152.504425	933.293396	359.215424	293.302704	923.791016	380.260956	73.148491	1053.490601	-469.802673	163.765274	921.663208	-401.889252	-11.964239
395.415863	-20.395851	958.672607	397.267944	158.251190	951.234619	488.235046	-76.679855	547.792419	509.477783	212.947586	564.765442	519.631226	-81.422935	120.674202	550.146973	228.013611	83.435944	442.932068	-122.367043	1460.169800	421.885712	248.868378	1442.363037	392.121307	68.768356	1468.238647	391.932983	74.982307	1747.708374	483.722412	-180.339737	1172.016479	474.527374	328.223511	1163.134155	349.303925	-152.521088	933.303162	359.186554	293.348022	923.832458	380.274048	73.199821	1053.561768	-469.901978	163.759491	921.681885	-401.998993	-11.942464
395.685699	-20.841520	958.643433	397.751923	157.632660	950.429016	488.370850	-76.803329	547.842224	509.472900	212.944244	564.650146	519.700623	-81.437225	120.688545	550.145935	228.005585	83.428291	442.904144	-122.316605	1460.184326	421.859100	248.926682	1442.406616	392.292664	68.674896	1468.142090	391.899384	74.987816	1747.685791	483.701019	-180.342407	1172.027832	474.518707	328.276001	1163.165894	349.265320	-152.552460	933.311523	359.150360	293.411713	923.852417	380.434601	73.120033	1053.088257	-469.981232	163.774063	921.668945	-402.078247	-11.933544
395.702881	-20.806667	958.670532	397.753632	157.640457	950.473206	488.340515	-76.753876	547.830017	509.459412	212.936111	564.645874	519.676880	-81.432274	120.682587	550.156982	228.008926	83.422722	442.841492	-122.306297	1460.171265	421.862946	248.951233	1442.421387	392.300018	68.711166	1468.158447	391.858276	75.000656	1747.680664	483.655029	-180.329529	1172.062012	474.487152	328.330139	1163.199829	349.251953	-152.575195	933.340698	359.144379	293.460632	923.887878	380.436096	73.131294	1053.123047	-470.063385	163.751984	921.669678	-402.188141	-11.931163
395.729584	-20.772106	958.670288	397.735901	157.676865	950.514832	488.376160	-76.793205	547.837585	509.452026	212.932007	564.649048	519.732178	-81.425278	120.680939	550.011963	228.035461	83.432388	442.848511	-122.263863	1460.219971	421.841980	248.955460	1442.460449	392.322266	68.738640	1468.196411	391.816345	75.012016	1747.674805	483.628326	-180.339127	1172.095947	474.458984	328.387817	1163.233276	349.200684	-152.612991	933.371399	359.108521	293.504150	923.934998	380.457794	73.139519	1053.147949	-470.132477	163.769424	921.678650	-402.255493	-11.914880
395.780426	-20.748856	958.699463	397.778198	157.676147	950.530884	488.389557	-76.812485	547.869202	509.482208	212.943329	564.656860	519.765381	-81.406593	120.634010	550.018188	228.041214	83.414650	442.812805	-122.233459	1460.237671	421.851440	248.995682	1442.496582	392.312256	68.762321	1468.197144	391.791290	75.025932	1747.672485	483.611511	-180.383942	1172.100830	474.437927	328.413513	1163.279541	349.201813	-152.614426	933.375854	359.114441	293.582153	923.960144	380.481201	73.157944	1053.166382	-470.194031	163.784515	921.694824	-402.377472	-11.875140
395.837128	-20.756563	958.703308	397.821838	157.697571	950.515198	488.327972	-76.695297	547.838928	509.474182	212.977478	564.657288	519.649658	-81.399635	120.686096	550.044189	228.050247	83.444832	442.794647	-122.189095	1460.279785	421.858795	249.023865	1442.530884	392.339233	68.774986	1468.226563	391.766846	75.036476	1747.657959	483.578644	-180.388504	1172.126099	474.439453	328.503937	1163.316895	349.160706	-152.592789	933.421570	359.099762	293.662231	924.000122	380.523651	73.173645	1053.158691	-470.293091	163.797531	921.700073	-402.479706	-11.836880
395.873749	-20.800835	958.738953	397.861572	157.687073	950.500122	488.337219	-76.675247	547.825928	509.478271	212.975052	564.655762	519.604980	-81.419785	120.668457	550.054382	228.047470	83.420128	442.768036	-122.186554	1460.291870	421.850647	249.029709	1442.577637	392.358307	68.804855	1468.268066	391.742737	75.037666	1747.650269	483.543152	-180.392838	1172.134644	474.434021	328.538208	1163.343018	349.154877	-152.663162	933.437378	359.112640	293.717560	924.041077	380.559296	73.173622	1053.167358	-470.374847	163.823196	921.710083	-402.575623	-11.838737
395.931122	-20.768248	958.713013	397.898376	157.677155	950.503906	488.435822	-76.744308	547.850037	509.473145	212.977142	564.650146	519.705688	-81.439041	120.682259	550.055115	228.065598	83.420006	442.776093	-122.163109	1460.316528	421.860657	249.047318	1442.610107	392.362396	68.815681	1468.300049	391.726501	75.058456	1747.643311	483.550232	-180.448273	1172.195801	474.430206	328.549194	1163.403076	349.157959	-152.662018	933.452087	359.128143	293.801910	924.053833	380.614807	73.167801	1053.158447	-470.460175	163.879242	921.713562	-402.663391	-11.802224
395.969635	-20.762901	958.747070	397.894562	157.672958	950.565002	488.497070	-76.766914	547.841309	509.494812	213.003433	564.659485	519.681763	-81.414185	120.700546	550.086304	228.037659	83.430077	442.750214	-122.132851	1460.338379	421.850677	249.092148	1442.665283	392.381561	68.824738	1468.287231	391.718872	75.069069	1747.628784	483.530426	-180.472626	1172.203613	474.450500	328.614685	1163.451294	349.134033	-152.645355	933.473022	359.133362	293.850586	924.104980	380.620392	73.149895	1053.204956	-470.555359	163.921982	921.749573	-402.772583	-11.775076
396.001648	-20.742559	958.750305	397.915833	157.675339	950.541687	488.493500	-76.747459	547.857666	509.510925	213.073471	564.691833	519.673035	-81.411819	120.698318	550.088074	228.038223	83.420753	442.723236	-122.113678	1460.357422	421.867126	249.099457	1442.704102	392.376282	68.845871	1468.283447	391.702332	75.067833	1747.625488	483.506775	-180.521530	1172.232178	474.449646	328.720795	1163.525513	349.126953	-152.637421	933.474792	359.139679	293.917694	924.148010	380.661713	73.175346	1053.196655	-470.681702	164.005203	921.777283	-402.906738	-11.729850
396.047577	-20.791571	958.757141	397.998779	157.658463	950.512329	488.545929	-76.760284	547.835083	509.537415	213.089951	564.694092	519.710754	-81.378227	120.643417	550.076172	228.060013	83.416595	442.743591	-122.129959	1460.358887	421.898895	249.093796	1442.701294	392.197540	68.979210	1468.472168	391.703491	75.070915	1747.617310	483.506195	-180.513931	1172.246582	474.464600	328.850647	1163.581543	349.108093	-152.645782	933.519348	359.140381	293.979492	924.194641	380.720032	73.164894	1053.183350	-470.774261	164.038208	921.786682	-402.995758	-11.667644
396.089752	-20.758850	958.778687	397.990692	157.692017	950.573669	488.513855	-76.690933	547.831970	509.544556	213.093155	564.701294	519.663879	-81.379227	120.605682	550.085205	228.051483	83.410316	442.719116	-122.108551	1460.391602	421.861450	249.120132	1442.750854	392.419830	68.867935	1468.333740	391.702759	75.073730	1747.604736	483.494263	-180.577423	1172.275513	474.473785	328.908600	1163.662720	349.117920	-152.634735	933.540955	359.159912	294.035065	924.238953	380.728729	73.171516	1053.224609	-470.867432	164.085281	921.795105	-403.093842	-11.633710
396.118958	-20.730228	958.785156	397.981873	157.724731	950.618652	488.528229	-76.628822	547.813354	509.535583	213.082504	564.702332	519.658081	-81.381104	120.601471	550.107056	228.078857	83.431519	442.705414	-122.104034	1460.404785	421.871674	249.126129	1442.767212	392.429047	68.868752	1468.357422	391.694183	75.090302	1747.595337	483.481659	-180.616928	1172.263550	474.474243	328.824463	1163.590088	349.104950	-152.607269	933.584595	359.186310	294.122162	924.244385	380.749634	73.177353	1053.253296	-470.940796	164.146179	921.793701	-403.203735	-11.609317
395.913849	-20.345684	958.800293	397.617615	158.193619	951.269531	488.448151	-76.486404	547.763245	509.548065	213.091171	564.793213	519.568542	-81.368210	120.656792	550.079407	228.095322	83.438812	442.725281	-122.098160	1460.431763	421.888245	249.118774	1442.778931	392.453125	68.867485	1468.382446	391.694397	75.089951	1747.583374	483.475342	-180.627625	1172.294067	474.508026	329.037567	1163.724609	349.107330	-152.610886	933.580017	359.206879	294.181610	924.281677	380.658600	73.236595	1053.634888	-471.040131	164.180313	921.804993	-403.315704	-11.544536
396.133301	-20.742983	958.790161	397.979767	157.676865	950.652100	488.569336	-76.549141	547.819824	509.509186	213.066788	564.709717	519.620117	-81.404228	120.653191	550.048828	228.113785	83.420387	442.693146	-122.095245	1460.439941	421.884430	249.125946	1442.806763	392.476074	68.867294	1468.384399	391.690399	75.087784	1747.585083	483.464355	-180.654205	1172.311157	474.529724	329.086090	1163.765625	349.114807	-152.567810	933.569824	359.242859	294.221771	924.305603	380.789978	73.130692	1053.278931	-471.111511	164.279617	921.812439	-403.396423	-11.519261
395.990631	-20.414267	958.801697	397.689911	158.102127	951.215820	488.546539	-76.480637	547.766602	509.602631	213.129669	564.761597	519.583740	-81.395126	120.641136	550.087158	228.104996	83.430412	442.723633	-122.117752	1460.474487	421.951294	249.088150	1442.832397	392.311920	68.982262	1468.563599	391.696442	75.067879	1747.579590	483.455719	-180.716980	1172.330322	474.558502	329.151215	1163.765625	349.122528	-152.591446	933.597046	359.265167	294.300232	924.340820	380.732788	73.187119	1053.607300	-471.200623	164.343689	921.833984	-403.505341	-11.491739
396.232208	-20.745348	958.774170	398.072113	157.701218	950.643738	488.737061	-76.647820	547.836060	509.609253	213.131500	564.707947	519.676147	-81.364815	120.639626	550.062073	228.103394	83.440254	442.699036	-122.112778	1460.479858	421.913940	249.092499	1442.860718	392.526428	68.871086	1468.446533	391.707642	75.067558	1747.569702	483.454407	-180.708405	1172.347412	474.586731	329.185364	1163.785767	349.119354	-152.590820	933.610718	359.305267	294.393768	924.338989	380.885742	73.136185	1053.267090	-471.236359	164.396149	921.820251	-403.567780	-11.448463
396.325378	-20.794397	958.825073	398.171509	157.669739	950.650269	488.789490	-76.635818	547.837219	509.666504	213.129684	564.716187	519.634766	-81.374626	120.594894	550.087036	228.083572	83.428040	442.683533	-122.096550	1460.497925	421.931549	249.111420	1442.873535	392.539093	68.861099	1468.468018	391.717163	75.085815	1747.559448	483.460846	-180.741516	1172.359131	474.591156	329.244843	1163.835938	349.122253	-152.581039	933.618591	359.350922	294.471375	924.360718	380.923279	73.120621	1053.284912	-471.299713	164.428040	921.839722	-403.633575	-11.422408
396.329651	-20.752716	958.794556	398.158112	157.664948	950.637512	488.795959	-76.540520	547.820190	509.654938	213.091873	564.696838	519.597229	-81.320564	120.562988	550.071655	228.091934	83.417503	442.681824	-122.128426	1460.483643	421.960785	249.088455	1442.884766	392.563171	68.867195	1468.480591	391.724976	75.077400	1747.543579	483.470154	-180.734543	1172.330444	474.615723	329.291748	1163.877808	349.127838	-152.563446	933.631226	359.380920	294.534729	924.386841	380.953033	73.128830	1053.269409	-471.357208	164.487228	921.839600	-403.721375	-11.338391
396.179779	-20.400373	958.831970	397.833435	158.134308	951.261414	488.714325	-76.416588	547.767761	509.687805	213.119415	564.816345	519.580688	-81.312263	120.552155	550.096069	228.053833	83.420380	442.708862	-122.132629	1460.503540	421.945496	249.090942	1442.910278	392.571014	68.842079	1468.486938	391.740448	75.071579	1747.542969	483.480988	-180.745193	1172.330688	474.633698	329.343262	1163.922852	349.135376	-152.497726	933.618042	359.433685	294.626953	924.382813	380.864655	73.197227	1053.640259	-471.414581	164.552872	921.825012	-403.798096	-11.316631
396.337982	-20.766689	958.782654	398.167725	157.708435	950.666382	488.825897	-76.481506	547.830566	509.692474	213.088837	564.736633	519.630371	-81.287918	120.577644	550.096802	228.073105	83.434113	442.709839	-122.164192	1460.512573	421.957245	249.072662	1442.933472	392.601135	68.833054	1468.505127	391.742462	75.065857	1747.529907	483.484589	-180.776123	1172.345459	474.645813	329.368317	1163.945679	349.141144	-152.504669	933.646973	359.463013	294.720612	924.405212	380.986542	73.119637	1053.283081	-471.482147	164.629608	921.837708	-403.881836	-11.248657
396.212341	-20.448084	958.814087	397.882172	158.123444	951.218201	488.799011	-76.403175	547.778137	509.739716	213.097473	564.810242	519.605652	-81.300484	120.549164	550.085876	228.085587	83.436920	442.706146	-122.158096	1460.512207	421.974121	249.050659	1442.957642	392.628082	68.846466	1468.530029	391.753662	75.054634	1747.527832	483.476135	-180.792770	1172.364136	474.688080	329.390228	1163.963745	349.146820	-152.505310	933.639465	359.511017	294.772339	924.415466	380.931458	73.182381	1053.613281	-471.554077	164.679459	921.841858	-403.989624	-11.183043
396.415924	-20.751959	958.800049	398.209564	157.741165	950.735657	488.910950	-76.462036	547.813782	509.759003	213.106079	564.735901	519.676636	-81.315918	120.557602	550.059998	228.094360	83.430260	442.750244	-122.186073	1460.527710	422.017975	249.038727	1442.954468	392.432434	68.939674	1468.673584	391.771973	75.051987	1747.520264	483.484497	-180.801712	1172.365234	474.737366	329.429626	1164.015991	349.180267	-152.497925	933.644165	359.583923	294.870728	924.430603	381.029663	73.111084	1053.325195	-471.609253	164.712982	921.846741	-404.088257	-11.132006
396.508209	-20.840609	958.828125	398.343079	157.608185	950.629700	488.990906	-76.507675	547.874756	509.780853	213.111023	564.727478	519.682739	-81.317162	120.561218	550.050232	228.087723	83.441093	442.757172	-122.205231	1460.552002	422.034485	249.006378	1442.995728	392.431610	68.942139	1468.734131	391.775940	75.036034	1747.516357	483.492706	-180.837082	1172.378906	474.755371	329.462616	1164.062012	349.190643	-152.499557	933.649841	359.647644	294.938354	924.430969	381.113190	73.079109	1053.277710	-471.677124	164.776505	921.839172	-404.190552	-11.071224
396.531769	-20.833443	958.826233	398.392212	157.628311	950.631836	489.038879	-76.487236	547.850586	509.830017	213.119705	564.751465	519.662964	-81.313110	120.556862	550.089722	228.107681	83.422890	442.764313	-122.212090	1460.564575	422.038269	249.013626	1443.024414	392.454376	68.914070	1468.739502	391.808990	75.040344	1747.520142	483.507385	-180.856415	1172.382202	474.799316	329.479584	1164.093628	349.229126	-152.511169	933.639404	359.690582	295.015472	924.458923	381.150146	73.092552	1053.277954	-471.727936	164.835114	921.827759	-404.294464	-10.982969
396.579559	-20.844381	958.850708	398.441284	157.626358	950.671326	489.102112	-76.500931	547.865967	509.844360	213.096786	564.737671	519.674500	-81.291939	120.504120	550.109375	228.082794	83.387924	442.766052	-122.228661	1460.537109	422.071838	248.985657	1443.013428	392.465942	68.904655	1468.736328	391.832520	75.012932	1747.512085	483.513428	-180.862427	1172.385864	474.820038	329.457184	1164.088257	349.244049	-152.469574	933.634521	359.752838	295.085144	924.464844	381.180359	73.077751	1053.307251	-471.788391	164.890884	921.822693	-404.395996	-10.919875
396.599060	-20.807119	958.828796	398.442688	157.650635	950.695251	489.203278	-76.546783	547.884827	509.869904	213.096802	564.773132	519.721130	-81.346558	120.532356	550.101990	228.078049	83.390152	442.787781	-122.239105	1460.539795	422.079376	248.982529	1443.043701	392.472198	68.897545	1468.741211	391.843140	75.010002	1747.508057	483.524567	-180.903168	1172.353760	474.856476	329.514709	1164.135254	349.255585	-152.478149	933.620850	359.804474	295.136902	924.472839	381.193573	73.081947	1053.310059	-471.885834	164.924362	921.833496	-404.514771	-10.853832
396.582916	-20.803019	958.818970	398.445648	157.635834	950.667786	489.147217	-76.486771	547.855652	509.884277	213.069153	564.761414	519.718872	-81.379799	120.595848	550.083008	228.076157	83.406479	442.752563	-122.244339	1460.537109	422.077362	248.975082	1443.046631	392.721161	68.757736	1468.595703	391.879639	74.991867	1747.497681	483.521484	-180.900085	1172.357300	474.895264	329.569122	1164.191406	349.271576	-152.481293	933.614685	359.851685	295.195496	924.505432	381.224579	73.088425	1053.296997	-471.939087	165.018814	921.847839	-404.608765	-10.779872
396.623932	-20.783873	958.851807	398.476715	157.650894	950.765381	489.102203	-76.412880	547.838867	509.938995	213.041809	564.742126	519.650818	-81.329857	120.528885	550.068787	228.103500	83.420479	442.787811	-122.263527	1460.537109	422.098114	248.956177	1443.095215	392.512543	68.862511	1468.757568	391.890015	74.972702	1747.501465	483.550262	-180.960617	1172.372559	474.907898	329.563263	1164.219727	349.301147	-152.450745	933.593384	359.929047	295.293488	924.503906	381.246765	73.069099	1053.361694	-472.023499	165.082184	921.841553	-404.713257	-10.716942
396.646362	-20.785961	958.837952	398.506958	157.666504	950.783020	489.178284	-76.459908	547.852051	509.966431	213.081329	564.773743	519.721802	-81.332108	120.528534	550.055420	228.124435	83.422012	442.784485	-122.273392	1460.520508	422.127167	248.924286	1443.116943	392.508972	68.871147	1468.785156	391.930481	74.950607	1747.508301	483.552734	-180.963715	1172.375488	474.942871	329.580841	1164.252563	349.316956	-152.448868	933.585938	359.975800	295.336395	924.513916	381.269196	73.058762	1053.363770	-472.061584	165.201477	921.867737	-404.763855	-10.635481
396.760040	-20.904724	958.839539	398.683868	157.619995	950.647827	489.237183	-76.479706	547.864746	510.023254	213.044434	564.767395	519.725159	-81.335144	120.532219	550.115112	228.115585	83.406715	442.831757	-122.299744	1460.521729	422.137543	248.914734	1443.132813	392.532532	68.854675	1468.808838	391.960571	74.920250	1747.502563	483.549133	-181.004669	1172.344116	474.968689	329.576996	1164.275391	349.348938	-152.505890	933.575867	360.045898	295.397614	924.523376	381.371033	73.055496	1053.285889	-472.153107	165.274796	921.885315	-404.887451	-10.573200
396.788483	-20.903574	958.859375	398.723297	157.571075	950.680115	489.272003	-76.496971	547.868958	510.034760	213.017883	564.746155	519.739136	-81.339294	120.535507	550.076050	228.110550	83.378975	442.791412	-122.281578	1460.516846	422.127075	248.907837	1443.161987	392.787994	68.702553	1468.635254	391.990784	74.884895	1747.507446	483.587769	-181.002350	1172.331299	475.017700	329.621429	1164.329102	349.362701	-152.478333	933.557922	360.104584	295.445740	924.527161	381.378357	73.027176	1053.307861	-472.218994	165.314133	921.874512	-404.967163	-10.541231
396.782623	-20.913897	958.858521	398.697327	157.573929	950.694763	489.305389	-76.579666	547.860291	510.087677	213.031036	564.787354	519.666687	-81.300560	120.478943	550.076477	228.109299	83.378769	442.785980	-122.305885	1460.482422	422.157593	248.898758	1443.167114	392.799500	68.708847	1468.657349	392.017700	74.852623	1747.510254	483.578552	-181.042725	1172.321899	475.049713	329.610321	1164.323730	349.388977	-152.507614	933.539185	360.150787	295.500214	924.539795	381.402039	73.012611	1053.321777	-472.286407	165.470490	921.883301	-405.036224	-10.456077
396.810669	-20.916761	958.855347	398.749786	157.529068	950.678955	489.314087	-76.518990	547.864990	510.130463	213.031570	564.760193	519.698730	-81.323555	120.525452	550.089294	228.087738	83.382439	442.800537	-122.323090	1460.477417	422.171265	248.865128	1443.158569	392.771271	68.705864	1468.668945	392.041748	74.834961	1747.505127	483.590790	-181.059509	1172.323120	475.083771	329.610291	1164.333984	349.408142	-152.514755	933.502502	360.192719	295.538208	924.552979	381.438019	72.999023	1053.311157	-472.326447	165.532425	921.886292	-405.107178	-10.352005
396.791382	-20.944317	958.851990	398.729858	157.540970	950.687378	489.284637	-76.479500	547.863770	510.145813	212.986572	564.750671	519.674011	-81.352837	120.497658	550.042969	228.107208	83.387238	442.778046	-122.342453	1460.442871	422.200165	248.826126	1443.155151	392.749634	68.672081	1468.650146	392.069275	74.797356	1747.500977	483.607574	-181.094360	1172.273560	475.131805	329.664948	1164.357666	349.408997	-152.477234	933.481812	360.253632	295.584167	924.555908	381.473755	72.983421	1053.323120	-472.469757	165.650665	921.913147	-405.268494	-10.284601
396.849487	-20.922068	958.845154	398.766266	157.558426	950.708008	489.350342	-76.551109	547.864319	510.150024	212.988007	564.774414	519.722473	-81.332191	120.464439	550.045898	228.107819	83.393402	442.773438	-122.344147	1460.399292	422.203674	248.813660	1443.147949	392.757111	68.670792	1468.655762	392.107300	74.760864	1747.504883	483.610107	-181.104767	1172.259766	475.160858	329.603760	1164.323364	349.462769	-152.529648	933.444031	360.291382	295.605194	924.579529	381.495239	72.986359	1053.326538	-472.492981	165.727615	921.899719	-405.287048	-10.229088
396.870789	-20.929434	958.833801	398.810822	157.558456	950.712402	489.368347	-76.511063	547.850403	510.186096	212.936996	564.776123	519.706543	-81.321953	120.452339	550.062988	228.114716	83.378860	442.764374	-122.378418	1460.368408	422.235321	248.790527	1443.144409	392.776733	68.630066	1468.641846	392.134216	74.707161	1747.505371	483.629883	-181.140839	1172.234497	475.212036	329.631500	1164.348145	349.470551	-152.495544	933.402649	360.337311	295.654785	924.576111	381.515717	72.975998	1053.321411	-472.593811	165.831131	921.915588	-405.406219	-10.161242
396.958405	-20.999672	958.867371	398.935516	157.509674	950.706421	489.411102	-76.569397	547.869385	510.213104	212.912415	564.765991	519.736450	-81.329987	120.461395	550.032593	228.133026	83.392471	442.751831	-122.403435	1460.330200	422.253540	248.759125	1443.156372	392.808685	68.616638	1468.654297	392.163788	74.671234	1747.518066	483.624847	-181.157135	1172.205811	475.266754	329.543304	1164.299561	349.485626	-152.500916	933.368835	360.372192	295.673096	924.567078	381.562042	72.941307	1053.324097	-472.623993	165.907181	921.914185	-405.431396	-10.065517
396.924652	-21.009249	958.872375	398.909180	157.484985	950.708191	489.415039	-76.591774	547.874817	510.215302	212.883087	564.750183	519.670288	-81.365547	120.479515	550.058594	228.105057	83.385284	442.739441	-122.396690	1460.298828	422.303406	248.732925	1443.131714	392.806183	68.585587	1468.671387	392.187256	74.635551	1747.517334	483.645691	-181.181168	1172.200928	475.300659	329.564270	1164.312866	349.515839	-152.493118	933.337830	360.419922	295.658203	924.571106	381.586090	72.926842	1053.336304	-472.687103	166.028137	921.925598	-405.513367	-9.997569
396.966858	-20.966520	958.870239	398.931274	157.486404	950.719421	489.413269	-76.559120	547.863281	510.264343	212.889908	564.761169	519.688965	-81.356377	120.502708	550.040405	228.097580	83.393021	442.774628	-122.431770	1460.293335	422.335022	248.714630	1443.147705	392.809814	68.580437	1468.670410	392.213440	74.606575	1747.522461	483.632935	-181.185577	1172.159546	475.345978	329.559357	1164.303223	349.551514	-152.565994	933.314148	360.463837	295.683899	924.575745	381.610107	72.940834	1053.339844	-472.773621	166.100876	921.940979	-405.612946	-9.930950
396.942200	-20.962420	958.848694	398.906769	157.518097	950.741943	489.395508	-76.533089	547.863831	510.288086	212.900589	564.766846	519.633545	-81.342651	120.495071	550.045166	228.103592	83.375046	442.763824	-122.444656	1460.254395	422.345184	248.678314	1443.114502	392.801086	68.571831	1468.673462	392.224854	74.564301	1747.522827	483.651459	-181.202545	1172.156616	475.393097	329.567749	1164.303833	349.570587	-152.551132	933.251343	360.519592	295.716034	924.556885	381.646240	72.933525	1053.351685	-472.855408	166.148102	921.938232	-405.707733	-9.863963
397.020905	-21.021856	958.855408	399.002014	157.478165	950.716614	489.441650	-76.587097	547.888062	510.327789	212.889923	564.754517	519.670471	-81.368607	120.481743	550.030334	228.103378	83.375114	442.776947	-122.449379	1460.217163	422.397064	248.652710	1443.094238	392.801483	68.547897	1468.631592	392.252075	74.520927	1747.518311	483.657104	-181.201263	1172.098877	475.441711	329.536987	1164.282715	349.603149	-152.536804	933.194580	360.556213	295.718658	924.543884	381.676361	72.902710	1053.332031	-472.924133	166.229126	921.966309	-405.778442	-9.802726
397.057159	-21.023367	958.879883	399.055573	157.446167	950.752075	489.505493	-76.626305	547.875122	510.338104	212.862381	564.745667	519.727356	-81.338943	120.430130	550.048523	228.119400	83.361656	442.778107	-122.485962	1460.192505	422.424347	248.625061	1443.087524	392.793823	68.536758	1468.628296	392.271973	74.477821	1747.530640	483.647400	-181.212067	1172.067505	475.474335	329.488556	1164.282593	349.605408	-152.557785	933.196045	360.591339	295.723724	924.537231	381.687042	72.882370	1053.356445	-472.967346	166.283569	921.948975	-405.836212	-9.756248
397.131744	-21.054848	958.897827	399.131073	157.411758	950.728516	489.448853	-76.547867	547.838379	510.382355	212.841141	564.747253	519.686829	-81.322044	120.412010	550.077026	228.119583	83.359810	442.768555	-122.504433	1460.151367	422.460022	248.585419	1443.082764	392.804749	68.521820	1468.621094	392.289520	74.445793	1747.528198	483.652802	-181.203003	1172.028320	475.527954	329.498657	1164.282227	349.649384	-152.567429	933.128113	360.631012	295.729797	924.528625	381.744873	72.872551	1053.349731	-473.021179	166.333740	921.943848	-405.923096	-9.696360
397.121277	-21.074003	958.865051	399.143036	157.419113	950.693787	489.479797	-76.576508	547.858215	510.380585	212.837616	564.769165	519.737000	-81.386726	120.450638	550.081787	228.125198	83.356583	442.776550	-122.534927	1460.131714	422.510132	248.545227	1443.051270	392.798645	68.483307	1468.634155	392.303040	74.418457	1747.540771	483.665100	-181.190247	1172.012573	475.577637	329.456055	1164.253784	349.676758	-152.588470	933.078857	360.693817	295.743958	924.503845	381.787811	72.868935	1053.322876	-473.064880	166.323471	921.944397	-405.982666	-9.671886
397.097778	-21.075449	958.840393	399.121246	157.406250	950.723572	489.493774	-76.619743	547.841675	510.367615	212.800568	564.760864	519.719482	-81.340317	120.431969	550.056335	228.117035	83.374725	442.769287	-122.560341	1460.106323	422.552124	248.523361	1443.040039	392.785492	68.464180	1468.617432	392.312012	74.374535	1747.546509	483.667297	-181.194199	1171.994019	475.611206	329.419495	1164.259888	349.710052	-152.598648	933.064941	360.721649	295.720520	924.490662	381.790649	72.832108	1053.331055	-473.147949	166.372467	921.951904	-406.092621	-9.606750
397.125885	-21.102268	958.849792	399.132996	157.396347	950.742798	489.511719	-76.657921	547.849182	510.378632	212.773132	564.746216	519.705627	-81.327385	120.424683	550.024170	228.118820	83.372940	442.729156	-122.590340	1460.069214	422.598999	248.499634	1443.034668	392.802002	68.432159	1468.592407	392.328491	74.335312	1747.550415	483.666443	-181.206497	1171.977051	475.655487	329.394958	1164.219482	349.753601	-152.618011	933.022339	360.788422	295.745209	924.449341	381.801147	72.806465	1053.344116	-473.174744	166.473938	921.948303	-406.126984	-9.521387
397.135223	-21.109945	958.830994	399.145691	157.339066	950.697510	489.512390	-76.658752	547.849670	510.360474	212.762451	564.731018	519.715088	-81.382332	120.456375	550.002380	228.119614	83.358604	442.765320	-122.642921	1460.068604	422.659760	248.467941	1443.002686	392.598633	68.509361	1468.753052	392.330750	74.317070	1747.561401	483.678162	-181.218689	1171.982666	475.696136	329.370178	1164.198486	349.785614	-152.573578	932.980286	360.824524	295.719574	924.426025	381.835510	72.790115	1053.315186	-473.254517	166.482620	921.945007	-406.233734	-9.486523
397.184967	-21.125650	958.859924	399.210205	157.361374	950.775452	489.553284	-76.705490	547.867981	510.416168	212.731995	564.730103	519.714294	-81.339142	120.438530	550.040894	228.106918	83.362556	442.711609	-122.650101	1460.046875	422.676117	248.449234	1442.980957	392.825256	68.391571	1468.579834	392.345245	74.280327	1747.560303	483.678833	-181.220703	1171.967285	475.753021	329.350067	1164.188232	349.815033	-152.567230	932.952148	360.908325	295.688171	924.404175	381.868347	72.766808	1053.365845	-473.288788	166.528030	921.936768	-406.290802	-9.427625
397.239471	-21.144606	958.861511	399.268616	157.339767	950.771851	489.541779	-76.671570	547.854858	510.425446	212.737259	564.707458	519.716553	-81.381332	120.456039	550.037476	228.143036	83.356537	442.710205	-122.674393	1460.027832	422.702942	248.403671	1442.970703	392.842987	68.362762	1468.573975	392.362274	74.255333	1747.560913	483.672791	-181.219009	1171.915771	475.795563	329.267120	1164.153076	349.828003	-152.566544	932.916260	360.956207	295.664337	924.376587	381.885559	72.749985	1053.358154	-473.329865	166.574036	921.929993	-406.348785	-9.389818
397.270477	-21.226908	958.860352	399.369690	157.274857	950.673035	489.574707	-76.699951	547.870178	510.462311	212.743530	564.715942	519.717896	-81.390572	120.466629	550.064270	228.132034	83.367546	442.730316	-122.712349	1459.990479	422.749969	248.399017	1442.967285	392.871948	68.318527	1468.574463	392.370850	74.218483	1747.564697	483.694489	-181.216461	1171.902466	475.872803	329.229340	1164.147339	349.873260	-152.541901	932.866577	361.035461	295.646698	924.353394	381.942383	72.736145	1053.303833	-473.363434	166.642853	921.934998	-406.402100	-9.327075
397.258057	-21.214315	958.857239	399.368439	157.286621	950.702393	489.626801	-76.697845	547.870789	510.498596	212.726715	564.727295	519.726135	-81.390846	120.464813	550.067993	228.103577	83.386436	442.736237	-122.728027	1459.967896	422.790894	248.366196	1442.957031	392.907135	68.315895	1468.555908	392.375977	74.193733	1747.561890	483.710358	-181.223251	1171.838989	475.946442	329.170380	1164.130127	349.885315	-152.503845	932.854248	361.095886	295.605286	924.343018	381.951660	72.731438	1053.320435	-473.423920	166.690353	921.917175	-406.468658	-9.298970
397.261017	-21.238512	958.853760	399.371979	157.260590	950.697815	489.619049	-76.682671	547.874329	510.513550	212.752518	564.727783	519.753967	-81.395996	120.469582	550.035706	228.123611	83.394356	442.737396	-122.751602	1459.956909	422.815765	248.319199	1442.945313	392.924561	68.269608	1468.533081	392.380951	74.167557	1747.569458	483.721924	-181.226868	1171.834351	476.005646	329.100006	1164.134766	349.907257	-152.534485	932.847290	361.157928	295.560577	924.320557	381.957123	72.707031	1053.316772	-473.472076	166.727325	921.936523	-406.526672	-9.264328
397.317902	-21.249674	958.885437	399.416687	157.264145	950.726257	489.634216	-76.744736	547.852417	510.546814	212.741776	564.722107	519.725159	-81.390266	120.468826	550.048706	228.082367	83.378059	442.745178	-122.794083	1459.935181	422.861755	248.290710	1442.921631	392.952942	68.258575	1468.522461	392.383362	74.128387	1747.576416	483.734924	-181.234497	1171.834717	476.062500	329.060425	1164.120117	349.939026	-152.486191	932.810120	361.214569	295.487915	924.302917	381.963440	72.703659	1053.339355	-473.489441	166.789581	921.911926	-406.573730	-9.215450
397.343964	-21.317873	958.872498	399.474274	157.199417	950.703003	489.652039	-76.765587	547.862732	510.560547	212.742279	564.714355	519.739075	-81.411484	120.451454	550.030334	228.117096	83.360512	442.738953	-122.828064	1459.913818	422.911896	248.264023	1442.923340	392.986694	68.224815	1468.501465	392.389221	74.087265	1747.577148	483.757050	-181.290176	1171.810303	476.112335	329.002502	1164.089111	349.965088	-152.471832	932.796387	361.259338	295.420197	924.301270	381.990723	72.645782	1053.318481	-473.570190	166.838989	921.909912	-406.651611	-9.158581
397.347382	-21.318842	958.852356	399.476776	157.205841	950.695984	489.742340	-76.828522	547.868469	510.572601	212.717102	564.715515	519.813660	-81.427605	120.465874	550.068542	228.103729	83.356476	442.763855	-122.856384	1459.889160	422.952484	248.249878	1442.906372	393.030609	68.177650	1468.478271	392.409058	74.048111	1747.580933	483.777863	-181.283844	1171.754028	476.176544	328.921112	1164.086304	350.011139	-152.490784	932.773193	361.342438	295.342957	924.255249	381.993683	72.640968	1053.305176	-473.597229	166.886490	921.900269	-406.713165	-9.127585
397.325378	-21.304026	958.842651	399.455566	157.177734	950.717896	489.738037	-76.793556	547.865051	510.534363	212.646652	564.684814	519.786377	-81.422607	120.461716	550.058777	228.097641	83.349670	442.793488	-122.899811	1459.856812	423.001099	248.225571	1442.890991	393.068634	68.143234	1468.471924	392.430054	74.023582	1747.570557	483.813782	-181.320236	1171.742920	476.238037	328.887665	1164.089722	350.015137	-152.449310	932.760376	361.412170	295.258484	924.246460	381.996216	72.618027	1053.316162	-473.630402	166.948090	921.879761	-406.760590	-9.088123
397.307922	-21.318047	958.791992	399.426331	157.190094	950.688904	489.739258	-76.798279	547.860474	510.530182	212.651688	564.718689	519.824524	-81.388550	120.406921	550.056335	228.102890	83.344521	442.828766	-122.941200	1459.829468	423.063385	248.188507	1442.872070	393.080383	68.128578	1468.458618	392.449799	73.987968	1747.576172	483.854126	-181.323990	1171.697144	476.329224	328.827606	1164.088257	350.049530	-152.406784	932.741577	361.466980	295.181671	924.240295	382.026672	72.603241	1053.285889	-473.699890	167.015579	921.910095	-406.843872	-9.051361
397.300659	-21.344681	958.779541	399.430176	157.159317	950.679871	489.706848	-76.809425	547.867126	510.561340	212.638290	564.722595	519.788330	-81.372536	120.396851	550.085571	228.076035	83.366966	442.877197	-122.983521	1459.814819	423.131805	248.165329	1442.861328	393.115295	68.078178	1468.425903	392.461060	73.945984	1747.572021	483.895905	-181.343262	1171.673096	476.394257	328.741547	1164.024902	350.077332	-152.371063	932.724243	361.524963	295.103912	924.212646	382.041992	72.573700	1053.278076	-473.727081	167.032410	921.902954	-406.881775	-9.024479
397.263489	-21.345018	958.782593	399.401886	157.107574	950.664490	489.639771	-76.765953	547.849060	510.481689	212.563766	564.664856	519.716553	-81.341049	120.405647	550.049927	228.086472	83.338654	442.882843	-123.001022	1459.769165	423.188629	248.113052	1442.814697	393.138336	68.047768	1468.414307	392.473450	73.911003	1747.567139	483.904572	-181.331528	1171.624878	476.463623	328.689301	1164.015869	350.090179	-152.327896	932.715698	361.573486	295.010468	924.194519	382.033234	72.559868	1053.275269	-473.775726	167.097275	921.895996	-406.961914	-8.985753
397.268219	-21.372124	958.775146	399.430817	157.105225	950.675903	489.639984	-76.766556	547.851257	510.511932	212.543579	564.657532	519.764587	-81.370651	120.396187	550.039795	228.090439	83.333466	442.939117	-123.047096	1459.756226	423.262207	248.082413	1442.785645	392.974976	68.142181	1468.527588	392.493011	73.868179	1747.565308	483.947815	-181.341354	1171.593872	476.536224	328.619110	1163.975952	350.104187	-152.318970	932.705444	361.626465	294.904694	924.186584	382.044830	72.536346	1053.276733	-473.820740	167.125214	921.892273	-407.067474	-8.938085
397.263123	-21.362339	958.753174	399.419556	157.109070	950.684998	489.638794	-76.765007	547.850586	510.538544	212.558472	564.668518	519.727844	-81.406204	120.451546	550.043152	228.082626	83.344040	442.949890	-123.075195	1459.713257	423.330597	248.068985	1442.768677	393.007416	68.110443	1468.507813	392.499939	73.847031	1747.555420	484.006195	-181.373749	1171.568237	476.608246	328.546906	1163.936035	350.119141	-152.277405	932.664673	361.674591	294.820465	924.157593	382.044647	72.525612	1053.272461	-473.854248	167.159744	921.875122	-407.134216	-8.908489
397.252686	-21.435049	958.774841	399.439209	157.032791	950.657227	489.614136	-76.763763	547.835876	510.531158	212.554535	564.654663	519.748718	-81.377014	120.404602	550.054321	228.080032	83.344467	443.007721	-123.107368	1459.697754	423.377045	248.039963	1442.751953	393.070160	68.074089	1468.475708	392.524261	73.803101	1747.551147	484.020874	-181.334427	1171.507080	476.679413	328.470490	1163.924561	350.143433	-152.281860	932.638123	361.735809	294.750031	924.138855	382.057434	72.481125	1053.269409	-473.876160	167.206299	921.869385	-407.170624	-8.881077
397.342133	-21.455128	958.780029	399.537140	157.032089	950.637695	489.669525	-76.842751	547.850586	510.553864	212.569885	564.656433	519.747375	-81.364883	120.393959	550.081238	228.057770	83.355804	442.991333	-123.141228	1459.663452	423.441895	248.034622	1442.725464	393.127106	68.063194	1468.455322	392.549316	73.763588	1747.556152	484.064301	-181.320129	1171.454102	476.755066	328.425690	1163.894287	350.171967	-152.233704	932.599609	361.807068	294.676392	924.123413	382.106323	72.484848	1053.254150	-473.921875	167.277618	921.868958	-407.238220	-8.875227
397.359650	-21.476999	958.799194	399.571930	157.003937	950.682495	489.707855	-76.916016	547.881714	510.570282	212.576538	564.678650	519.833923	-81.383766	120.412376	550.090942	228.060959	83.361580	443.049286	-123.177818	1459.628662	423.513885	248.000076	1442.697144	393.165894	68.024918	1468.435059	392.588898	73.725281	1747.559082	484.110352	-181.303909	1171.403442	476.844208	328.357758	1163.857666	350.171082	-152.185074	932.573914	361.867249	294.601074	924.084229	382.120758	72.447517	1053.284790	-473.940582	167.339493	921.869507	-407.276917	-8.851831
397.317444	-21.468712	958.773621	399.519836	157.002243	950.668823	489.691132	-76.914902	547.878906	510.558533	212.570190	564.678223	519.778992	-81.374290	120.405975	550.097717	228.065475	83.358574	443.254303	-123.155205	1459.746338	423.578247	247.989624	1442.674072	393.201477	68.025284	1468.405884	392.616882	73.691963	1747.563965	484.148132	-181.313736	1171.358154	476.925293	328.237549	1163.794067	350.217804	-152.232498	932.552551	361.932739	294.514954	924.070801	382.116089	72.443420	1053.272461	-473.993713	167.354019	921.890686	-407.357635	-8.846364
397.243683	-21.488974	958.746460	399.460205	156.948151	950.632019	489.664490	-76.896896	547.855225	510.491913	212.500641	564.650818	519.806213	-81.379631	120.410942	550.043701	228.087677	83.336060	443.301147	-123.157379	1459.705078	423.636719	247.970612	1442.634644	393.233124	67.980339	1468.348267	392.651978	73.648460	1747.559082	484.189758	-181.287140	1171.328857	476.981903	328.155365	1163.781860	350.233368	-152.208557	932.528687	361.980408	294.430298	924.035034	382.119995	72.413353	1053.251831	-474.033844	167.411530	921.877380	-407.409607	-8.817625
397.268890	-21.490084	958.735657	399.484711	156.950516	950.646362	489.652191	-76.887260	547.863464	510.488342	212.441345	564.659485	519.822388	-81.383591	120.412254	550.023987	228.076950	83.337280	443.139038	-123.236412	1459.546997	423.685791	247.960098	1442.585083	393.461182	67.869308	1468.197510	392.681732	73.627007	1747.553589	484.209167	-181.224243	1171.301270	477.079803	328.088989	1163.733521	350.239227	-152.163193	932.505127	362.049286	294.372498	924.020935	382.135223	72.400017	1053.252686	-474.050629	167.472061	921.861023	-407.471863	-8.763467
397.253418	-21.522675	958.735229	399.500610	156.964142	950.662292	489.646301	-76.866119	547.855835	510.497192	212.460571	564.676453	519.766968	-81.371696	120.401108	550.057068	228.085022	83.330551	443.223480	-123.282097	1459.501587	423.781250	247.950836	1442.559692	393.322449	67.969345	1468.282349	392.720551	73.585541	1747.549316	484.233459	-181.226471	1171.257935	477.135590	328.034698	1163.685547	350.284668	-152.183945	932.466736	362.115814	294.279938	923.966492	382.156586	72.383080	1053.264282	-474.120605	167.515549	921.878845	-407.558258	-8.725096
397.246948	-21.574326	958.714478	399.512848	156.899200	950.601379	489.629974	-76.866310	547.856689	510.469818	212.438171	564.611145	519.712830	-81.359955	120.396629	550.057190	228.071838	83.317871	443.250244	-123.298805	1459.470093	423.849213	247.935608	1442.521729	393.351807	67.944420	1468.244995	392.757080	73.556160	1747.544678	484.283997	-181.184113	1171.214233	477.216217	327.985504	1163.645386	350.301208	-152.148087	932.431152	362.185730	294.209442	923.935242	382.176453	72.348839	1053.225098	-474.144562	167.536926	921.863403	-407.613159	-8.700202
397.285034	-21.595789	958.732178	399.577057	156.888672	950.594910	489.631500	-76.882271	547.849854	510.504974	212.423843	564.624512	519.739014	-81.365463	120.400291	550.064819	228.091064	83.342453	443.278107	-123.321312	1459.455933	423.900574	247.928909	1442.486694	393.416046	67.933472	1468.232178	392.800262	73.514175	1747.556396	484.315765	-181.166336	1171.200684	477.295135	327.952911	1163.621094	350.339539	-152.111786	932.408936	362.253296	294.096344	923.896118	382.193420	72.348412	1053.224365	-474.166138	167.571609	921.865112	-407.684753	-8.700654
397.295288	-21.645039	958.740601	399.625671	156.846161	950.561279	489.705536	-76.977554	547.864563	510.502167	212.399307	564.623291	519.792297	-81.376457	120.411995	550.097229	228.068375	83.318878	443.352142	-123.344841	1459.436890	423.964569	247.902908	1442.483276	393.439606	67.886604	1468.192017	392.842224	73.476593	1747.572754	484.328613	-181.139236	1171.169678	477.374084	327.890472	1163.558960	350.352081	-152.150131	932.398987	362.340546	294.016998	923.841248	382.203033	72.329117	1053.207153	-474.214478	167.616806	921.871216	-407.741730	-8.685286
397.361206	-21.705776	958.766846	399.733643	156.843384	950.539734	489.720093	-76.993690	547.868591	510.536377	212.418121	564.627808	519.786133	-81.375198	120.412819	550.078064	228.064545	83.339188	443.365936	-123.358780	1459.417236	423.999847	247.889420	1442.445801	393.488159	67.911652	1468.174316	392.891449	73.444832	1747.564819	484.382935	-181.138733	1171.175781	477.433014	327.839478	1163.530273	350.412842	-152.131989	932.367065	362.398590	293.915405	923.816528	382.234619	72.326302	1053.198975	-474.246918	167.666473	921.890930	-407.811157	-8.661137
397.299316	-21.718895	958.757813	399.666016	156.761810	950.548828	489.683624	-76.971733	547.864380	510.550262	212.405029	564.637268	519.766968	-81.371742	120.415047	550.103760	228.060471	83.323586	443.417267	-123.392418	1459.401245	424.060364	247.883057	1442.408569	393.518311	67.896271	1468.163818	392.951447	73.417862	1747.565674	484.422333	-181.132950	1171.161133	477.511902	327.791138	1163.483154	350.438751	-152.106766	932.350098	362.471497	293.832611	923.773865	382.217438	72.270012	1053.207275	-474.300842	167.721680	921.868103	-407.935181	-8.607713
397.197388	-21.680367	958.724670	399.543518	156.750748	950.598877	489.693024	-76.979134	547.841370	510.491943	212.356628	564.624695	519.747314	-81.387466	120.395905	550.075012	228.058731	83.295151	443.400482	-123.392998	1459.384277	424.068970	247.881058	1442.378296	393.715118	67.748215	1468.033936	393.017548	73.397171	1747.561035	484.476990	-181.108231	1171.157104	477.599579	327.727692	1163.440796	350.460632	-152.069946	932.332886	362.566376	293.774078	923.734009	382.177612	72.236916	1053.229980	-474.340210	167.776016	921.869019	-408.001740	-8.594770
397.185638	-21.689632	958.713379	399.494781	156.733688	950.617493	489.744385	-77.004463	547.879883	510.440826	212.301682	564.591431	519.759827	-81.390167	120.397537	550.054932	228.072510	83.305176	443.446014	-123.416702	1459.375732	424.110565	247.855606	1442.333374	393.768738	67.733719	1468.026733	393.067810	73.378319	1747.554443	484.527618	-181.097778	1171.149658	477.658325	327.675293	1163.394409	350.505219	-152.087662	932.347961	362.635315	293.700378	923.681946	382.175385	72.203964	1053.239136	-474.421448	167.770432	921.879272	-408.088898	-8.563970
397.213593	-21.745060	958.709656	399.557343	156.656677	950.533936	489.744385	-77.021141	547.882385	510.466492	212.288315	564.604370	519.761719	-81.390274	120.399368	550.063232	228.064026	83.325287	443.490356	-123.432755	1459.365845	424.156097	247.855301	1442.328979	393.810028	67.723000	1468.005493	393.137817	73.349548	1747.561401	484.579773	-181.108749	1171.135742	477.707825	327.644409	1163.371704	350.563263	-152.073853	932.332336	362.704590	293.646332	923.658752	382.200439	72.185577	1053.189941	-474.456543	167.844070	921.872253	-408.156891	-8.569944
397.246979	-21.818972	958.707275	399.632751	156.645081	950.515686	489.693176	-76.996941	547.862549	510.480377	212.284515	564.588623	519.748291	-81.368500	120.416130	550.056580	228.064453	83.328171	443.525818	-123.447006	1459.347168	424.202850	247.818207	1442.302856	393.831146	67.696777	1467.977905	393.193481	73.326477	1747.581421	484.625183	-181.098145	1171.114868	477.768433	327.601746	1163.364990	350.578339	-152.005493	932.309937	362.776062	293.564545	923.637024	382.228638	72.153885	1053.174683	-474.475189	167.851242	921.884338	-408.222443	-8.531314
397.322754	-21.893394	958.755798	399.747864	156.606644	950.517395	489.724060	-77.026459	547.893860	510.497253	212.259521	564.580688	519.770020	-81.372566	120.420380	550.052673	228.054688	83.319801	443.585602	-123.497444	1459.357544	424.248962	247.782043	1442.282715	393.669830	67.808319	1468.071533	393.259338	73.300880	1747.596191	484.653442	-181.120834	1171.142822	477.850006	327.526886	1163.325928	350.629578	-152.039825	932.351318	362.854248	293.515045	923.593567	382.239471	72.126373	1053.184570	-474.490662	167.869385	921.878784	-408.263885	-8.549766
397.283417	-21.845610	958.726196	399.657440	156.582260	950.563416	489.738892	-77.026558	547.891052	510.491455	212.221603	564.577087	519.791626	-81.428993	120.451363	550.057129	228.058716	83.313560	443.638519	-123.529251	1459.341309	424.294281	247.771362	1442.271118	393.713745	67.772919	1468.038086	393.325256	73.275848	1747.606567	484.702301	-181.152527	1171.140625	477.905884	327.473236	1163.268555	350.663727	-151.991028	932.349243	362.937073	293.466339	923.558960	382.207550	72.093437	1053.200317	-474.540253	167.919174	921.883118	-408.354706	-8.527312
397.249146	-21.894602	958.732605	399.617126	156.541687	950.559021	489.765228	-77.058556	547.897888	510.492310	212.192764	564.560303	519.760742	-81.430405	120.458984	550.055542	228.061722	83.306129	443.662598	-123.543472	1459.345215	424.316193	247.741638	1442.230103	393.769684	67.753799	1468.046265	393.391235	73.264656	1747.609741	484.758636	-181.158188	1171.151978	477.971069	327.441315	1163.239990	350.706238	-151.999710	932.362488	363.005402	293.384369	923.531799	382.203278	72.053688	1053.206543	-474.559906	167.908524	921.858643	-408.402496	-8.516282
397.233643	-21.945763	958.705383	399.600800	156.491547	950.519775	489.840851	-77.127388	547.884277	510.489014	212.183456	564.586792	519.799561	-81.435822	120.464653	550.052307	228.073730	83.296135	443.715515	-123.565269	1459.310669	424.352570	247.733582	1442.200073	393.787292	67.743233	1468.042603	393.444031	73.248009	1747.613770	484.827026	-181.202225	1171.125732	478.047089	327.393158	1163.202515	350.762421	-151.943176	932.358337	363.119324	293.361023	923.494934	382.194305	72.009514	1053.174194	-474.577820	167.934616	921.848633	-408.482025	-8.488490
397.207764	-21.972630	958.715759	399.590088	156.445480	950.533325	489.767944	-77.046272	547.861389	510.489166	212.151794	564.578125	519.767334	-81.405830	120.378166	550.058228	228.051666	83.298286	443.765472	-123.579987	1459.314697	424.369720	247.735580	1442.196289	393.814850	67.729195	1468.031128	393.516479	73.245506	1747.610229	484.868439	-181.179611	1171.116333	478.080383	327.356049	1163.190796	350.771210	-151.931229	932.362061	363.183197	293.304260	923.459045	382.189789	71.973106	1053.188354	-474.618286	167.993759	921.872864	-408.535370	-8.476423
397.211060	-22.027956	958.671875	399.600952	156.408310	950.460205	489.750336	-77.021362	547.865479	510.456177	212.062180	564.563721	519.750610	-81.394302	120.365486	550.029480	228.061142	83.287285	443.779999	-123.580078	1459.301758	424.394836	247.704315	1442.149902	393.857819	67.721863	1468.029053	393.571747	73.234566	1747.626953	484.927795	-181.228821	1171.132690	478.167908	327.336182	1163.173828	350.835266	-151.951859	932.396240	363.270020	293.255585	923.423462	382.218292	71.943008	1053.132568	-474.674805	167.983414	921.883606	-408.630890	-8.485559
397.199310	-22.069456	958.671692	399.622986	156.411484	950.465332	489.801727	-77.063034	547.881226	510.466583	212.064178	564.565796	519.739136	-81.413795	120.351875	550.015137	228.074738	83.305740	443.838196	-123.609985	1459.312866	424.414185	247.683197	1442.141357	393.888153	67.718361	1468.010742	393.629944	73.221382	1747.642944	484.965637	-181.222336	1171.116455	478.213165	327.298370	1163.125610	350.849915	-151.919662	932.387817	363.338013	293.200073	923.388794	382.219299	71.922859	1053.134521	-474.691711	168.025330	921.868713	-408.678802	-8.456034
397.244232	-22.063107	958.711426	399.633759	156.375198	950.538513	489.882629	-77.122055	547.889099	510.490570	212.078568	564.569153	519.834778	-81.416122	120.387802	550.020935	228.078079	83.306709	443.874207	-123.626724	1459.306885	424.438599	247.680237	1442.112305	393.941711	67.721512	1468.009766	393.682495	73.214264	1747.655884	485.024445	-181.247635	1171.122070	478.256409	327.248383	1163.076904	350.889160	-151.924225	932.395020	363.414978	293.164703	923.368713	382.194550	71.887794	1053.183228	-474.726288	168.058945	921.882019	-408.758179	-8.442971
397.248413	-22.125395	958.713318	399.660553	156.305603	950.494873	489.889038	-77.122185	547.911804	510.497925	212.050308	564.556946	519.777710	-81.404182	120.379944	550.020142	228.055161	83.277130	443.913971	-123.652046	1459.294312	424.475983	247.664810	1442.067749	393.959656	67.676834	1467.994873	393.736328	73.210045	1747.659668	485.073547	-181.251923	1171.140259	478.316284	327.230927	1163.061401	350.902435	-151.941650	932.425232	363.485535	293.149628	923.314514	382.207611	71.849197	1053.160645	-474.763397	168.099274	921.869629	-408.791382	-8.434288
397.165894	-22.140829	958.674988	399.564972	156.254822	950.493347	489.865601	-77.107994	547.918030	510.506317	212.023773	564.544800	519.741638	-81.396591	120.380096	550.040039	228.082077	83.285538	443.956848	-123.660995	1459.297852	424.507385	247.644165	1442.017944	394.005646	67.694328	1467.976685	393.790100	73.211716	1747.655151	485.125397	-181.234192	1171.106201	478.348755	327.178711	1163.027466	350.967590	-151.934967	932.442200	363.550323	293.113007	923.277283	382.191071	71.795135	1053.153687	-474.820831	168.073853	921.849670	-408.873779	-8.429957
397.135193	-22.160351	958.650146	399.524170	156.247971	950.469788	489.893616	-77.078850	547.898804	510.444855	211.959778	564.523743	519.770020	-81.361496	120.321892	550.049133	228.062103	83.287857	444.021759	-123.663612	1459.291260	424.540131	247.634613	1441.998291	394.030212	67.657700	1467.988892	393.846252	73.215996	1747.663330	485.194214	-181.213745	1171.109741	478.383850	327.184296	1162.975342	350.965210	-151.944458	932.436279	363.587280	293.075806	923.243713	382.190918	71.779778	1053.135376	-474.853088	168.135590	921.866882	-408.948364	-8.385657
397.207123	-22.224226	958.650757	399.611420	156.183365	950.422180	489.916321	-77.103004	547.905334	510.468506	211.957550	564.503906	519.771484	-81.353172	120.314751	550.057129	228.047745	83.268265	444.024078	-123.665649	1459.285156	424.545685	247.650925	1441.958740	394.296875	67.533531	1467.830933	393.882172	73.217499	1747.672607	485.226349	-181.200058	1171.095215	478.436432	327.165527	1162.949097	351.009003	-151.964752	932.425415	363.624725	293.064362	923.198120	382.207092	71.743912	1053.100098	-474.873810	168.148148	921.851013	-408.990143	-8.412737
397.303680	-22.277901	958.673889	399.743866	156.178085	950.377014	490.017426	-77.205444	547.909180	510.485504	211.965302	564.499329	519.772217	-81.355980	120.325523	550.026550	228.060394	83.277573	444.051880	-123.696487	1459.284058	424.557861	247.641098	1441.932495	394.337830	67.528168	1467.832886	393.912231	73.233406	1747.690186	485.246857	-181.171783	1171.079102	478.466125	327.102692	1162.915283	351.017761	-151.979324	932.417236	363.669678	293.055023	923.159363	382.230865	71.754562	1053.072266	-474.892151	168.208557	921.856873	-409.070496	-8.391339
397.281433	-22.384348	958.668762	399.774750	156.133102	950.300476	490.002625	-77.159767	547.899292	510.495300	211.970520	564.493896	519.756775	-81.354118	120.321602	550.050537	228.072800	83.298004	444.070740	-123.697113	1459.283936	424.600769	247.626404	1441.902832	394.396393	67.523636	1467.835815	393.947296	73.233627	1747.709229	485.280212	-181.141281	1171.059082	478.487305	327.078156	1162.852539	351.037994	-151.989899	932.408325	363.707275	293.074219	923.097778	382.235657	71.721352	1053.029297	-474.930450	168.217880	921.867737	-409.147583	-8.369646
397.316162	-22.428326	958.677185	399.854309	156.127090	950.247192	490.081879	-77.195374	547.935730	510.549072	211.969940	564.491882	519.763672	-81.374573	120.304962	550.075989	228.067276	83.301056	444.109436	-123.709625	1459.298828	424.628387	247.615845	1441.877319	394.444580	67.515518	1467.848145	393.989746	73.259972	1747.719360	485.324188	-181.111496	1171.074341	478.521637	327.040955	1162.815308	351.059296	-152.052185	932.447693	363.720093	293.063904	923.050842	382.252411	71.733665	1052.998413	-474.934143	168.231125	921.862610	-409.196869	-8.382335
397.300781	-22.434341	958.668152	399.793457	156.082733	950.241089	490.111725	-77.222275	547.954041	510.517578	211.891083	564.503845	519.745422	-81.371178	120.305122	550.026672	228.072998	83.292725	444.179260	-123.766373	1459.301758	424.705658	247.597336	1441.830200	394.277679	67.609787	1467.976807	394.024994	73.267464	1747.724121	485.342987	-181.105835	1171.057983	478.544708	327.008636	1162.772583	351.073456	-152.054672	932.414734	363.728851	293.081573	923.004761	382.224518	71.703674	1052.992798	-474.999298	168.279373	921.875305	-409.316986	-8.365819
397.218750	-22.399616	958.657837	399.647644	156.075333	950.331116	490.089966	-77.137383	547.915955	510.486328	211.860550	564.483826	519.760803	-81.427650	120.332588	550.030273	228.077805	83.284302	444.227692	-123.788666	1459.299561	424.751892	247.563736	1441.779419	394.324738	67.625412	1468.003052	394.065186	73.282257	1747.729980	485.380219	-181.061111	1171.053101	478.570129	326.960480	1162.700806	351.078552	-152.054535	932.416260	363.742554	293.085754	922.949646	382.164337	71.657089	1053.044434	-475.008698	168.301529	921.865479	-409.356689	-8.333273
397.210999	-22.433350	958.631104	399.616638	156.049988	950.275879	490.112061	-77.140862	547.922363	510.496796	211.837616	564.494385	519.753113	-81.393028	120.282394	550.019348	228.074814	83.285011	444.225189	-123.781914	1459.295532	424.770416	247.602432	1441.739258	394.635162	67.494545	1467.876587	394.103760	73.303810	1747.735229	485.395081	-181.031647	1171.043701	478.581604	326.930603	1162.676147	351.098541	-152.111359	932.406921	363.744171	293.094513	922.912537	382.147186	71.640915	1053.003174	-475.049805	168.305466	921.870667	-409.439880	-8.328437
397.159790	-22.436718	958.606079	399.543488	156.038437	950.313416	490.098328	-77.081497	547.896545	510.493774	211.845291	564.510803	519.738220	-81.378860	120.264374	550.013123	228.081757	83.281967	444.261871	-123.819305	1459.305298	424.833191	247.569122	1441.706055	394.532471	67.599312	1468.024048	394.137268	73.322418	1747.750366	485.411499	-181.005096	1171.043945	478.597839	326.910522	1162.628906	351.110840	-152.096786	932.389099	363.738403	293.101105	922.876648	382.105194	71.597076	1053.014526	-475.062988	168.337936	921.875610	-409.493347	-8.302911
397.239166	-22.541613	958.644409	399.673645	156.032425	950.248535	490.187531	-77.174744	547.936157	510.550659	211.826523	564.522949	519.724060	-81.418991	120.329933	550.056885	228.032532	83.291519	444.266357	-123.847588	1459.298828	424.876434	247.563492	1441.682129	394.670044	67.574677	1468.026855	394.157562	73.353470	1747.762695	485.416931	-180.983841	1171.071289	478.606537	326.868347	1162.582153	351.123230	-152.135391	932.404846	363.710419	293.110962	922.845154	382.124451	71.600929	1052.984253	-475.100433	168.359741	921.865967	-409.549316	-8.305942
397.230316	-22.611700	958.639771	399.718689	156.003815	950.167725	490.250671	-77.215080	547.948914	510.571350	211.847931	564.537109	519.738831	-81.390305	120.286339	550.037598	228.054962	83.292877	444.253937	-123.841049	1459.322266	424.886566	247.573029	1441.642822	394.911469	67.493408	1467.980835	394.187927	73.352005	1747.788086	485.422394	-180.979507	1171.096680	478.621826	326.832916	1162.534546	351.113068	-152.167023	932.430115	363.669006	293.138885	922.800964	382.127289	71.597389	1052.936768	-475.144257	168.403259	921.876221	-409.627197	-8.282145
397.164368	-22.602262	958.623474	399.602051	155.991089	950.207031	490.240814	-77.174377	547.934753	510.525482	211.766983	564.496887	519.727661	-81.357910	120.289063	550.003113	228.071136	83.262489	444.253723	-123.862358	1459.318237	424.929474	247.529877	1441.619873	395.022858	67.494225	1467.989624	394.206970	73.367523	1747.803711	485.418945	-180.968002	1171.113403	478.616791	326.825470	1162.512695	351.103516	-152.212097	932.441833	363.630463	293.142792	922.802429	382.080475	71.560860	1052.957275	-475.167389	168.427628	921.868469	-409.684906	-8.250567
397.138214	-22.548201	958.632935	399.500519	155.961243	950.312439	490.232605	-77.143799	547.923401	510.507446	211.760544	564.519775	519.697998	-81.353012	120.286110	549.971130	228.081512	83.279182	444.259369	-123.865997	1459.318359	424.979828	247.538086	1441.585083	395.091125	67.490051	1468.015259	394.229156	73.388016	1747.808472	485.430450	-180.924042	1171.137451	478.619110	326.761322	1162.476563	351.113159	-152.223602	932.450684	363.579407	293.157745	922.767883	382.017059	71.515526	1053.017700	-475.193359	168.469360	921.864563	-409.764893	-8.189987
396.843750	-22.071404	958.622192	398.972046	156.447495	951.058716	490.087189	-76.980583	547.853333	510.484314	211.756897	564.601563	519.555786	-81.344582	120.245956	549.981567	228.045715	83.281105	444.255615	-123.889023	1459.338989	425.046387	247.531616	1441.537842	395.164276	67.498802	1468.065674	394.243103	73.406578	1747.827393	485.422333	-180.914810	1171.138184	478.643524	326.772461	1162.435547	351.092468	-152.259537	932.475647	363.510254	293.170898	922.763733	381.816864	71.557343	1053.440552	-475.262238	168.497742	921.867981	-409.870758	-8.167034
396.795837	-22.109873	958.627319	398.915100	156.462677	951.079895	490.105652	-76.974182	547.841675	510.499329	211.765488	564.612854	519.564758	-81.347855	120.244446	549.970154	228.081116	83.280006	444.264130	-123.891151	1459.357910	425.096863	247.541534	1441.527466	395.229126	67.502838	1468.105469	394.251770	73.415901	1747.847534	485.433350	-180.910645	1171.145386	478.633575	326.773346	1162.416016	351.085632	-152.301178	932.501770	363.432800	293.169647	922.766602	381.775757	71.534698	1053.456055	-475.264038	168.536514	921.851013	-409.903717	-8.154137
397.073181	-22.610632	958.616699	399.470612	155.965988	950.291626	490.247772	-77.116776	547.914673	510.540497	211.785217	564.533875	519.617615	-81.357948	120.259361	549.995483	228.064407	83.274780	444.274902	-123.901825	1459.403931	425.158936	247.538315	1441.498779	395.299713	67.515129	1468.125610	394.253357	73.414276	1747.858643	485.437286	-180.916260	1171.208130	478.641510	326.760010	1162.377075	351.070129	-152.297974	932.519531	363.348602	293.192719	922.761108	381.951233	71.490700	1052.995850	-475.320465	168.588730	921.872559	-410.012024	-8.130472
397.160278	-22.865273	958.623047	399.734650	155.925842	949.970825	490.328613	-77.224648	547.944275	510.546082	211.768875	564.486572	519.687805	-81.371696	120.273178	550.018188	228.082260	83.273499	444.279205	-123.917358	1459.441040	425.225708	247.542145	1441.470337	395.387817	67.532158	1468.177734	394.247284	73.422050	1747.879883	485.426575	-180.922348	1171.243164	478.636810	326.730316	1162.332397	351.068909	-152.313873	932.586060	363.250214	293.204620	922.743958	382.035553	71.534111	1052.813965	-475.327179	168.589111	921.876282	-410.054626	-8.111344
397.121063	-22.900345	958.637634	399.702362	155.914474	949.959167	490.397705	-77.281181	547.998596	510.530762	211.779190	564.520203	519.714966	-81.377075	120.279213	550.045776	228.053696	83.287018	444.258392	-123.905937	1459.490234	425.309204	247.534149	1441.431030	395.450165	67.550461	1468.234619	394.234680	73.419197	1747.889648	485.426880	-180.935410	1171.312500	478.629211	326.720306	1162.296021	351.060760	-152.306183	932.610718	363.155212	293.212555	922.744995	381.998138	71.525307	1052.814453	-475.346375	168.641891	921.867737	-410.090637	-8.072883
397.007263	-22.767653	958.641113	399.443359	155.918503	950.152527	490.330963	-77.179420	547.969727	510.451019	211.729996	564.496521	519.708679	-81.376251	120.275116	550.015442	228.083481	83.266525	444.254364	-123.911499	1459.554810	425.395508	247.551849	1441.414917	395.494507	67.587349	1468.290894	394.201996	73.417587	1747.897095	485.425018	-180.947647	1171.348267	478.608978	326.697449	1162.256104	351.012390	-152.316101	932.675537	363.032074	293.233826	922.756042	381.872772	71.479179	1052.928833	-475.364746	168.693527	921.883911	-410.153687	-8.046297
396.890045	-22.643909	958.635132	399.221771	155.910431	950.310181	490.283264	-77.131821	547.946960	510.455139	211.731857	564.512146	519.608276	-81.356728	120.260216	550.002869	228.092728	83.289650	444.233765	-123.913322	1459.618652	425.514343	247.561401	1441.378662	395.562439	67.622810	1468.314575	394.163330	73.411636	1747.897949	485.401825	-180.969177	1171.442871	478.595642	326.727539	1162.179443	351.018341	-152.315689	932.743713	362.909027	293.225830	922.752625	381.751648	71.440742	1053.017334	-475.397095	168.712723	921.888672	-410.224640	-8.035604
396.872620	-22.680866	958.641602	399.199188	155.938446	950.311646	490.267181	-77.115417	547.961731	510.436096	211.738861	564.525330	519.664795	-81.367439	120.266808	550.009644	228.086548	83.299759	444.264771	-123.929680	1459.707031	425.632294	247.605804	1441.339355	395.631348	67.653442	1468.338379	394.122833	73.417557	1747.899414	485.383667	-180.969833	1171.484741	478.575623	326.716461	1162.153564	350.995636	-152.283264	932.809998	362.764008	293.247986	922.774109	381.729126	71.436829	1053.020874	-475.394196	168.812378	921.872253	-410.265198	-7.958937
396.721802	-22.634409	958.633423	398.994781	155.984497	950.385193	490.256470	-77.115181	547.945740	510.400757	211.701752	564.534485	519.607422	-81.355347	120.259781	549.975952	228.099884	83.283264	444.280762	-123.926201	1459.824829	425.744049	247.622818	1441.326660	395.680267	67.699211	1468.363403	394.083801	73.407494	1747.905273	485.365143	-180.957169	1171.606812	478.569153	326.708984	1162.105103	350.972717	-152.326965	932.930847	362.619324	293.215668	922.791931	381.639801	71.432785	1053.070557	-475.427246	168.818680	921.875244	-410.347961	-7.942172
396.717712	-22.619947	958.681580	398.987854	155.999985	950.461914	490.252930	-77.126678	547.953857	510.409607	211.710632	564.539001	519.611145	-81.356415	120.259506	549.980652	228.077972	83.282578	444.280151	-123.935768	1459.960571	425.834961	247.654922	1441.323364	395.715302	67.755257	1468.383911	394.042725	73.382462	1747.911377	485.318787	-180.981781	1171.727051	478.548248	326.695099	1162.055298	350.950592	-152.291611	933.027161	362.479523	293.227112	922.813782	381.601349	71.431923	1053.128296	-475.445496	168.922394	921.907104	-410.422638	-7.861242
396.683075	-22.745176	958.729309	398.992432	155.960251	950.402283	490.269958	-77.147301	547.975281	510.427155	211.745087	564.575500	519.645508	-81.362183	120.264565	549.998352	228.073990	83.287125	444.234528	-123.930161	1460.114014	425.940430	247.704285	1441.299683	395.763550	67.809067	1468.419067	393.997406	73.344597	1747.909546	485.290619	-180.973907	1171.833374	478.523956	326.697449	1162.003296	350.919800	-152.272766	933.141663	362.321106	293.224152	922.833252	381.559601	71.409920	1053.115112	-475.479187	168.958618	921.906433	-410.489594	-7.835169
396.410919	-22.299711	958.753479	398.506592	156.442169	951.110779	490.162109	-77.022690	547.928833	510.412781	211.771652	564.669556	519.585815	-81.351662	120.249649	549.975769	228.085037	83.277626	444.220032	-123.943985	1460.333130	426.049164	247.729034	1441.293335	395.820099	67.871574	1468.453857	393.943726	73.304092	1747.905273	485.277954	-180.931931	1171.982422	478.508942	326.692322	1161.941650	350.889160	-152.309326	933.276489	362.174408	293.238647	922.838745	381.398926	71.475655	1053.535767	-475.471008	169.040955	921.911499	-410.519836	-7.788768
396.321899	-22.272137	958.755981	398.406494	156.482239	951.174927	490.165131	-77.001251	547.949585	510.389099	211.781662	564.686340	519.586487	-81.351852	120.247566	549.982849	228.095901	83.309761	444.150116	-123.941475	1460.523315	426.163330	247.766922	1441.251343	395.879883	67.920181	1468.485107	393.891418	73.265060	1747.894897	485.242767	-180.786194	1172.082397	478.486572	326.725647	1161.896606	350.852020	-152.321396	933.418213	361.991821	293.211792	922.873474	381.322083	71.474144	1053.573608	-475.517181	169.078522	921.898193	-410.593903	-7.768029
396.220001	-22.289434	958.750305	398.283783	156.506805	951.161621	490.101685	-76.937538	547.932983	510.357880	211.746017	564.690186	519.543213	-81.343430	120.239540	549.999451	228.087860	83.302551	444.091675	-123.948967	1460.751221	426.304871	247.830124	1441.236816	395.951874	67.983170	1468.519043	393.843872	73.250183	1747.887085	485.248810	-180.721542	1172.244995	478.457886	326.733521	1161.815430	350.796967	-152.295944	933.572937	361.799042	293.220459	922.874451	381.266602	71.478844	1053.573242	-475.528351	169.168945	921.895752	-410.625641	-7.709661
396.169891	-22.307499	958.766785	398.239594	156.483749	951.142212	490.106995	-76.990295	547.984863	510.295013	211.767868	564.681885	519.553894	-81.345512	120.245277	549.996765	228.093887	83.312164	444.014587	-123.938095	1460.983154	426.419678	247.871658	1441.195923	396.036041	68.069252	1468.563843	393.792206	73.205307	1747.870605	485.238525	-180.588318	1172.388306	478.443146	326.720093	1161.734253	350.767059	-152.294891	933.727295	361.605835	293.210663	922.888916	381.218597	71.478699	1053.570801	-475.538513	169.251907	921.906128	-410.693970	-7.633533
396.299316	-22.737303	958.763367	398.540405	156.050888	950.500122	490.223480	-77.123543	548.057312	510.276215	211.774445	564.588806	519.634521	-81.342163	120.280632	549.984131	228.091263	83.301689	443.852905	-123.932388	1461.158691	426.554901	247.903763	1441.153076	396.108765	68.130157	1468.615356	393.750824	73.153519	1747.862427	485.231415	-180.454300	1172.529541	478.385559	326.751740	1161.663696	350.721771	-152.245834	933.891113	361.357941	293.187439	922.897522	381.282532	71.415024	1053.206299	-475.565674	169.280807	921.912231	-410.767883	-7.585350
396.249847	-22.673218	958.751465	398.449402	156.082550	950.541199	490.109497	-76.997597	548.010437	510.249115	211.817871	564.596985	519.604553	-81.335915	120.268959	549.979004	228.085815	83.308815	443.988373	-123.922142	1461.570313	426.695526	247.962418	1441.122559	396.201904	68.235413	1468.645630	393.691895	73.111450	1747.855225	485.220612	-180.356689	1172.674438	478.353577	326.748383	1161.563232	350.666992	-152.262283	934.063232	361.141418	293.214233	922.900696	381.249146	71.430649	1053.228516	-475.572693	169.387604	921.896118	-410.786102	-7.538270
396.183655	-22.679279	958.806213	398.399445	156.102982	950.576660	490.110870	-77.045761	548.060791	510.181488	211.843307	564.619202	519.620789	-81.380577	120.332214	549.958740	228.093704	83.318481	443.633362	-123.930275	1461.599487	426.841095	248.006271	1441.094238	396.283997	68.306664	1468.670044	393.641418	73.055901	1747.863037	485.197601	-180.187668	1172.843750	478.346130	326.793793	1161.478271	350.592896	-152.208618	934.215942	360.904724	293.243866	922.893555	381.182709	71.449242	1053.271606	-475.605316	169.441956	921.913086	-410.868317	-7.473412
396.149963	-22.665102	958.830994	398.351135	156.151047	950.600891	490.101715	-77.057549	548.065735	510.153473	211.922363	564.640869	519.632385	-81.390266	120.344284	549.962952	228.091080	83.354546	443.466217	-123.923103	1461.805420	426.987274	248.055222	1441.075317	396.360168	68.380707	1468.697388	393.593262	73.016975	1747.847168	485.172943	-180.005585	1173.011841	478.278076	326.741760	1161.350586	350.532410	-152.213165	934.361633	360.633820	293.243134	922.924377	381.159729	71.478394	1053.299194	-475.597504	169.600998	921.916260	-410.920135	-7.398328
396.055084	-22.670866	958.811523	398.231873	156.198990	950.606567	490.123169	-77.082672	548.084229	510.069641	211.901276	564.665466	519.657776	-81.340538	120.315277	549.934387	228.076218	83.357193	443.308228	-123.886711	1461.995972	427.159363	248.130661	1441.022949	396.441193	68.451950	1468.700439	393.552368	72.982262	1747.832275	485.147614	-179.856705	1173.185181	478.257233	326.789063	1161.253662	350.412292	-152.216965	934.548523	360.369659	293.277069	922.928406	381.106506	71.481796	1053.301880	-475.631165	169.709503	921.939636	-410.980804	-7.309111
396.005341	-22.626677	958.850891	398.189880	156.215240	950.661560	490.119202	-77.058571	548.074463	510.063477	211.933395	564.683838	519.667114	-81.333473	120.305084	549.964966	228.068192	83.362244	443.193695	-123.867195	1462.195435	427.325684	248.205017	1440.977173	396.537415	68.499908	1468.708496	393.516937	72.930214	1747.815308	485.106750	-179.704620	1173.366943	478.224579	326.796265	1161.120972	350.319916	-152.264633	934.741821	360.079010	293.284302	922.921265	381.060242	71.504860	1053.349365	-475.681519	169.689301	921.946045	-411.017761	-7.260371
395.930939	-22.627960	958.877686	398.107666	156.262085	950.702026	490.025238	-76.990829	548.073975	509.977173	211.975204	564.690002	519.569031	-81.316055	120.290634	549.962891	228.069290	83.363808	443.077972	-123.815422	1462.414917	427.493225	248.282196	1440.920044	396.637573	68.568108	1468.735474	393.471405	72.913185	1747.798218	485.061066	-179.523972	1173.522949	478.198303	326.753357	1160.972900	350.183502	-152.264862	934.902649	359.788879	293.319611	922.933655	380.998352	71.518044	1053.386108	-475.673309	169.943909	921.941345	-411.103577	-7.163536
395.677094	-22.238998	958.937134	397.681458	156.747543	951.330200	489.924652	-76.893547	548.035461	509.975433	212.040466	564.801758	519.539429	-81.310791	120.281487	549.952515	228.074142	83.374138	442.946075	-123.826889	1462.637207	427.672119	248.348267	1440.841675	396.738647	68.645279	1468.799316	393.446320	72.865456	1747.778809	485.015564	-179.361832	1173.700317	478.192322	326.744690	1160.812866	350.078918	-152.337051	935.083984	359.479858	293.372650	922.931091	380.834991	71.623909	1053.773682	-475.760284	169.900574	921.976685	-411.171631	-7.072666
395.647430	-22.227474	958.975708	397.655243	156.816238	951.414246	489.901306	-76.855713	548.021973	509.980347	212.113525	564.833679	519.557983	-81.314613	120.279869	550.006348	228.071655	83.367661	443.008911	-123.756546	1463.016235	427.809448	248.446899	1440.782593	396.861481	68.764221	1468.844116	393.414429	72.846062	1747.770020	485.000671	-179.185715	1173.873413	478.173828	326.706940	1160.689209	349.936798	-152.352692	935.296326	359.128601	293.420135	922.967468	380.776611	71.638077	1053.831299	-475.737000	170.213760	921.969116	-411.237701	-6.951840
395.576843	-22.165472	959.002136	397.590515	156.895020	951.440125	489.930511	-76.892479	548.067810	509.937775	212.124420	564.846008	519.576721	-81.318275	120.284195	549.961975	228.076859	83.395302	442.671906	-123.796143	1463.203613	427.953308	248.544205	1440.726807	397.000549	68.854393	1468.907959	393.392487	72.837784	1747.762451	484.905701	-178.935272	1174.112305	478.158875	326.655365	1160.524902	349.744324	-152.448212	935.529419	358.772186	293.499725	922.988098	380.726196	71.708801	1053.860229	-475.851227	170.115753	921.998413	-411.339264	-6.884760
395.552521	-22.119478	959.052002	397.543152	156.944016	951.473083	489.912720	-76.880844	548.046387	509.919250	212.145599	564.865112	519.570068	-81.358345	120.340683	549.956055	228.072998	83.382896	442.523376	-123.789177	1463.479126	428.069641	248.638275	1440.675293	397.151794	69.011215	1468.968262	393.363159	72.857109	1747.768066	484.868927	-178.651459	1174.293457	478.123566	326.569855	1160.415894	349.551788	-152.554764	935.794739	358.365662	293.598877	923.022705	380.681396	71.763519	1053.899902	-475.824280	170.461395	922.013367	-411.365356	-6.745143
395.482483	-22.098534	959.089417	397.495880	157.015137	951.517212	489.942627	-76.897903	548.077087	509.880066	212.193024	564.882751	519.582275	-81.369270	120.351639	549.958374	228.092422	83.399994	442.387329	-123.762573	1463.747803	428.227844	248.736694	1440.635620	397.307404	69.129883	1469.047119	393.355865	72.884689	1747.741577	484.829041	-178.356461	1174.463745	478.109192	326.502258	1160.269043	349.376862	-152.681076	936.034729	357.994171	293.700012	923.037292	380.618103	71.806686	1053.940063	-475.874786	170.669952	922.041748	-411.462372	-6.619568
395.410522	-22.030550	959.097046	397.424164	157.077835	951.547058	489.894196	-76.863304	548.053894	509.860565	212.224258	564.858704	519.551147	-81.360458	120.344093	549.946594	228.086334	83.381859	442.294464	-123.739334	1463.979614	428.366943	248.848221	1440.626099	397.433380	69.224281	1469.090454	393.340088	72.938164	1747.715332	484.822449	-178.033722	1174.631714	478.100281	326.416168	1160.143188	349.163879	-152.807083	936.302979	357.607300	293.821838	923.058838	380.565582	71.859856	1053.962402	-476.002075	170.579361	922.070313	-411.553589	-6.514833
395.399231	-21.983177	959.092896	397.376801	157.181015	951.547607	489.953125	-76.885559	548.088989	509.835846	212.241928	564.882141	519.610046	-81.370758	120.348007	549.927185	228.116470	83.388168	442.152527	-123.697212	1464.244141	428.507446	248.962830	1440.599121	397.584290	69.338799	1469.151245	393.354980	73.004715	1747.711060	484.805481	-177.764359	1174.805542	478.062653	326.325500	1160.030029	348.927460	-152.959305	936.568054	357.159851	293.961945	923.116577	380.527222	71.928070	1053.959473	-476.095154	170.700623	922.094421	-411.655914	-6.397127
395.331146	-21.926527	959.096436	397.324432	157.251541	951.562073	489.878387	-76.803947	548.089478	509.777374	212.236328	564.864380	519.608765	-81.370506	120.341492	549.943848	228.103561	83.376282	442.005768	-123.626762	1464.499023	428.695923	249.080704	1440.579956	397.730743	69.453728	1469.205078	393.375977	73.075401	1747.719116	484.768951	-177.456314	1174.917725	478.047638	326.240356	1159.902588	348.712280	-153.135117	936.824890	356.757904	294.113831	923.152649	380.488098	71.986641	1053.972046	-476.126038	170.876617	922.094849	-411.734161	-6.253625
395.308472	-21.846586	959.131042	397.292755	157.356064	951.626831	489.877960	-76.816643	548.087402	509.774536	212.319855	564.889954	519.624146	-81.373657	120.343941	549.949280	228.134293	83.400574	441.926971	-123.563576	1464.759521	428.868011	249.193741	1440.549072	397.853668	69.586716	1469.266602	393.428406	73.163353	1747.722290	484.786987	-177.208817	1175.174194	478.003265	326.157532	1159.802368	348.494781	-153.351456	937.109558	356.269867	294.335907	923.230713	380.432587	72.061035	1054.017944	-476.087067	171.300980	922.127686	-411.802338	-6.035637
395.232086	-21.786213	959.123596	397.205048	157.412476	951.570984	489.779999	-76.693954	548.057190	509.757690	212.361725	564.912170	519.618286	-81.353416	120.352676	549.920898	228.143539	83.392700	441.816864	-123.489395	1465.013184	429.036102	249.323380	1440.520020	397.976135	69.680405	1469.311279	393.469177	73.290833	1747.726563	484.789856	-176.908142	1175.398682	477.975677	326.111969	1159.693115	348.192932	-153.543060	937.392822	355.799225	294.603088	923.303772	380.414795	72.144814	1053.995483	-476.150024	171.534195	922.134644	-411.930969	-5.822953
395.239838	-21.731089	959.151306	397.201050	157.472046	951.619812	489.739960	-76.696648	548.048767	509.773041	212.447784	564.901428	519.599060	-81.349258	120.352753	549.954346	228.135315	83.402527	441.753662	-123.448143	1465.238525	429.179962	249.430817	1440.511719	398.119598	69.787292	1469.368896	393.525848	73.459709	1747.757568	484.767487	-176.615845	1175.589233	477.924622	326.133850	1159.627808	347.955414	-153.789993	937.654053	355.322174	294.837402	923.416443	380.379974	72.189560	1054.028442	-476.309113	171.480576	922.169006	-412.055969	-5.684783
395.240662	-21.660736	959.199280	397.177948	157.554611	951.668213	489.732208	-76.690041	548.051880	509.753479	212.471939	564.918945	519.596741	-81.389641	120.404465	549.964905	228.128632	83.413040	441.837738	-123.339539	1465.549194	429.312988	249.526184	1440.519165	398.268585	69.932281	1469.465088	393.589783	73.644958	1747.784790	484.758118	-176.350540	1175.724731	477.873169	326.131683	1159.532715	347.603271	-154.003555	937.966309	354.858978	295.079346	923.506531	380.357513	72.263428	1054.074951	-476.248444	171.892395	922.175659	-412.135773	-5.438436
395.190430	-21.576517	959.222656	397.143524	157.611115	951.679993	489.687714	-76.672379	548.061951	509.745453	212.498184	564.941650	519.615540	-81.402473	120.412292	549.991150	228.122559	83.424873	441.793304	-123.277786	1465.778931	429.474518	249.640213	1440.532471	398.393768	70.061195	1469.515381	393.697937	73.857483	1747.817261	484.728424	-176.056488	1175.857422	477.778748	326.145233	1159.468018	347.279907	-154.195450	938.205383	354.285980	295.411469	923.663696	380.339691	72.342140	1054.096069	-476.294586	172.099228	922.195129	-412.241364	-5.233405
395.138947	-21.522099	959.233948	397.071777	157.677582	951.706604	489.599670	-76.622894	548.041870	509.695648	212.530212	564.918701	519.602661	-81.344284	120.376617	549.972473	228.127884	83.395981	441.596222	-123.259552	1465.883789	429.631348	249.761536	1440.527832	398.530548	70.205421	1469.548218	393.816345	74.081764	1747.839355	484.633759	-175.792953	1175.986938	477.681702	326.245728	1159.403564	346.960144	-154.460297	938.500366	353.749634	295.763428	923.776306	380.303833	72.391953	1054.119629	-476.312439	172.317856	922.208740	-412.306061	-4.993856
395.058563	-21.506750	959.229919	396.991669	157.724594	951.654663	489.529999	-76.611511	548.064148	509.651520	212.576553	564.924011	519.591431	-81.333176	120.367531	549.962952	228.125244	83.410866	441.560089	-123.176109	1466.075439	429.806824	249.853775	1440.527222	398.636108	70.336571	1469.566162	393.949921	74.321068	1747.858643	484.561859	-175.588943	1176.092407	477.590424	326.374817	1159.359375	346.602509	-154.713150	938.802917	353.270264	296.093842	923.924683	380.296021	72.448441	1054.102173	-476.322174	172.596375	922.216492	-412.379272	-4.742414
394.977539	-21.429869	959.234497	396.912750	157.802780	951.666809	489.455780	-76.562057	548.067810	509.659088	212.632690	564.942200	519.592834	-81.335960	120.366600	549.951050	228.115387	83.391525	441.549896	-123.106445	1466.245850	429.973175	249.947189	1440.480347	398.726166	70.487541	1469.593750	394.081604	74.624664	1747.889404	484.484772	-175.394958	1176.211182	477.465759	326.514984	1159.317627	346.258209	-155.000351	939.085144	352.719238	296.484558	924.080139	380.274567	72.521744	1054.119995	-476.389771	172.962006	922.250183	-412.483887	-4.499003
394.959778	-21.368357	959.294067	396.894897	157.832306	951.700195	489.444946	-76.600410	548.067383	509.649323	212.668503	564.937683	519.631226	-81.386307	120.432281	549.955261	228.134171	83.418915	441.533844	-123.029839	1466.449829	430.120453	250.039383	1440.465332	398.829102	70.632286	1469.629639	394.227875	74.931763	1747.920166	484.392853	-175.282578	1176.320923	477.338318	326.667969	1159.275635	345.881134	-155.274368	939.382996	352.135162	296.906189	924.235718	380.253601	72.582428	1054.165283	-476.449493	173.192108	922.279541	-412.585968	-4.264500
394.904572	-21.327765	959.322144	396.873199	157.874390	951.720642	489.370911	-76.565361	548.046631	509.662598	212.725510	564.963379	519.649353	-81.398506	120.440697	549.993713	228.125153	83.427803	441.530029	-122.962448	1466.641968	430.230621	250.157211	1440.465698	398.950256	70.782234	1469.680054	394.377747	75.237015	1747.938354	484.301910	-175.137619	1176.475830	477.216064	326.803833	1159.223633	345.512848	-155.611206	939.670715	351.601074	297.338470	924.376709	380.249329	72.630684	1054.194702	-476.535858	173.351944	922.284424	-412.686981	-3.997941
394.897705	-21.269726	959.362915	396.885315	157.918289	951.741455	489.382324	-76.612373	548.082825	509.629242	212.792358	564.953369	519.633179	-81.391960	120.435814	549.968445	228.134537	83.418365	441.574097	-122.892708	1466.817871	430.342865	250.247223	1440.474976	399.082764	70.891678	1469.741821	394.544952	75.539185	1747.945801	484.211731	-175.066055	1176.633545	477.067566	327.012573	1159.154907	345.147858	-155.963272	939.965271	351.075531	297.850220	924.514038	380.240845	72.694695	1054.223145	-476.563660	173.737259	922.299927	-412.773956	-3.697858
395.102875	-21.606842	959.373474	397.329803	157.530502	951.141724	489.416504	-76.723938	548.128113	509.624420	212.830353	564.862366	519.748474	-81.394165	120.471260	549.975525	228.128571	83.412872	441.589661	-122.802139	1467.010132	430.449493	250.338013	1440.460938	399.210846	70.985275	1469.813599	394.705170	75.886703	1747.960938	484.104950	-175.021606	1176.735352	476.890198	327.238678	1159.144775	344.751404	-156.297897	940.263550	350.495300	298.332031	924.673157	380.380920	72.690712	1053.882568	-476.568115	174.276550	922.298279	-412.968109	-3.337938
394.985352	-21.495552	959.367615	397.191315	157.615067	951.194031	489.378876	-76.725426	548.133362	509.601166	212.865723	564.890320	519.780090	-81.400475	120.475166	549.951843	228.135300	83.405441	441.615265	-122.734512	1467.155640	430.537018	250.429214	1440.428833	399.321167	71.145561	1469.881348	394.880554	76.260155	1747.990967	484.016144	-174.994781	1176.903687	476.712585	327.542450	1159.137451	344.389313	-156.653152	940.539734	349.962738	298.835205	924.833435	380.335449	72.755127	1053.920532	-476.573883	174.582352	922.277649	-413.070313	-3.046060
394.920410	-21.427122	959.351196	397.134735	157.697067	951.232666	489.201508	-76.580490	548.083862	509.567444	212.889008	564.863831	519.675964	-81.421310	120.514954	549.953552	228.116898	83.392937	441.640472	-122.604012	1467.318359	430.634186	250.514343	1440.398926	399.447449	71.293266	1469.959351	395.041260	76.634834	1748.021362	483.929291	-175.007462	1177.051147	476.505554	327.840912	1159.116943	343.978210	-156.975586	940.825073	349.432373	299.416229	924.968445	380.307007	72.800323	1053.938232	-476.648224	174.916046	922.286987	-413.237640	-2.715971
394.886383	-21.352692	959.364868	397.116119	157.783371	951.218628	489.146118	-76.568321	548.074524	509.567596	212.939941	564.874756	519.721008	-81.397400	120.469353	549.974854	228.125946	83.414261	441.683777	-122.498741	1467.455200	430.712891	250.611023	1440.363770	399.535126	71.442528	1470.003052	395.216125	77.022530	1748.053833	483.797302	-175.099396	1177.208862	476.307709	328.212189	1159.109131	343.556427	-157.346024	941.135376	348.901459	299.923492	925.122375	380.301636	72.896843	1053.940674	-476.786438	175.053253	922.285889	-413.427521	-2.434828
394.838684	-21.286695	959.392822	397.119080	157.896088	951.230103	489.077179	-76.566345	548.062561	509.565857	213.000717	564.856384	519.712402	-81.427231	120.514847	549.945496	228.146423	83.416710	441.709198	-122.362465	1467.611816	430.793610	250.708740	1440.332520	399.634521	71.598602	1470.037109	395.383240	77.404312	1748.067993	483.652924	-175.245911	1177.364136	476.118591	328.520447	1159.078125	343.166962	-157.660767	941.433350	348.320251	300.542511	925.291016	380.285187	72.998436	1053.960693	-476.774567	175.554810	922.298218	-413.561066	-2.059266
394.837189	-21.204811	959.404846	397.106598	158.002792	951.234497	489.008392	-76.510513	548.066467	509.536774	213.049667	564.878479	519.715698	-81.437935	120.521698	549.983582	228.141983	83.422157	441.751984	-122.202271	1467.742920	430.861542	250.816971	1440.310913	399.716522	71.778244	1470.076294	395.564209	77.782845	1748.097046	483.519653	-175.392273	1177.552246	475.891205	328.868683	1159.067139	342.739166	-158.047119	941.745483	347.830505	301.186584	925.407837	380.274384	73.095314	1053.968262	-476.854614	175.844559	922.278076	-413.741974	-1.682805
394.783783	-21.175524	959.429016	397.102448	158.088028	951.231079	488.882446	-76.433632	548.033264	509.523926	213.056732	564.888733	519.688110	-81.377831	120.484215	549.981201	228.180176	83.419975	441.788422	-122.022163	1467.894531	430.953003	250.919037	1440.262329	399.789917	71.931580	1470.110596	395.732849	78.150902	1748.113770	483.322998	-175.563263	1177.696411	475.668121	329.266785	1159.049194	342.322479	-158.393814	942.041687	347.307983	301.825958	925.541565	380.268921	73.170418	1053.981445	-476.885742	176.286209	922.295349	-413.881866	-1.339005
394.824097	-21.072624	959.462891	397.165344	158.173599	951.264526	488.744507	-76.387009	547.998962	509.540100	213.129425	564.894409	519.601990	-81.392609	120.520294	549.970581	228.177582	83.428268	441.835022	-121.842888	1468.046875	431.040253	251.042099	1440.247192	399.863068	72.106255	1470.134399	395.902222	78.553299	1748.131470	483.150604	-175.716476	1177.854004	475.425568	329.693420	1159.065186	341.941681	-158.791641	942.315857	346.804199	302.519073	925.658386	380.269897	73.267632	1054.006836	-476.878357	176.813217	922.266174	-413.980377	-0.939534
394.773529	-20.959154	959.446411	397.090759	158.288620	951.253357	488.698853	-76.384224	548.016846	509.504822	213.151764	564.862976	519.644348	-81.392258	120.553772	549.963623	228.180069	83.427345	441.892975	-121.625801	1468.202393	431.143097	251.193802	1440.177246	399.949677	72.257637	1470.198730	396.070557	78.944260	1748.160645	482.937134	-175.859177	1178.022095	475.176941	330.124023	1159.065186	341.531342	-159.173920	942.624756	346.233154	303.171417	925.889282	380.263275	73.376503	1054.002197	-476.958954	177.274551	922.267151	-414.170654	-0.510609
394.734985	-20.856333	959.477417	397.058960	158.404114	951.280762	488.529694	-76.293282	547.991333	509.490326	213.202332	564.867310	519.635620	-81.388779	120.546661	549.977112	228.178406	83.438309	441.967072	-121.450951	1468.348633	431.255798	251.342865	1440.122192	400.033051	72.416351	1470.222534	396.236877	79.342438	1748.178833	482.688293	-176.051971	1178.193237	474.946014	330.501923	1159.040161	341.117981	-159.578751	942.909058	345.723694	303.855103	926.019470	380.251709	73.487732	1054.035156	-476.944946	177.909866	922.233093	-414.397552	-0.014148
394.696289	-20.719616	959.502563	396.982269	158.512070	951.335205	488.412506	-76.256950	547.981018	509.466522	213.244003	564.853699	519.641785	-81.389931	120.538757	549.962097	228.164337	83.426338	442.041321	-121.232895	1468.479370	431.348907	251.487411	1440.073486	400.111359	72.587204	1470.240601	396.402344	79.736000	1748.189209	482.471680	-176.271332	1178.361084	474.670380	330.916534	1159.023438	340.744934	-159.859299	943.125977	345.263275	304.575623	926.125488	380.228485	73.591240	1054.081299	-477.005096	178.374390	922.210876	-414.587128	0.409863
394.719116	-20.618597	959.550354	397.031525	158.607025	951.339783	488.243408	-76.223747	547.941101	509.462463	213.336273	564.868591	519.612671	-81.423592	120.594467	549.987427	228.157898	83.435844	442.129913	-121.030418	1468.617676	431.438599	251.634415	1440.068359	400.191986	72.805847	1470.292725	396.561340	80.122284	1748.213135	482.238586	-176.464523	1178.503906	474.431580	331.369080	1158.996460	340.370575	-160.264053	943.388123	344.789307	305.309540	926.198669	380.244965	73.715538	1054.103027	-477.092285	178.778793	922.188660	-414.785370	0.798855
394.727692	-20.559082	959.573120	397.088501	158.722015	951.319031	488.187561	-76.261574	547.957520	509.478485	213.424850	564.906555	519.710449	-81.473167	120.595955	550.002991	228.178604	83.439552	442.222809	-120.791229	1468.758911	431.536011	251.781265	1440.003906	400.281036	73.009628	1470.320190	396.727417	80.509880	1748.224121	481.971191	-176.745331	1178.696655	474.192139	331.803253	1158.997192	339.989380	-160.660553	943.663879	344.364929	306.007385	926.305847	380.289734	73.829353	1054.104736	-477.183319	179.199219	922.194458	-415.016785	1.256825
394.773956	-20.502672	959.635254	397.154083	158.801849	951.304504	488.092133	-76.281937	547.979248	509.452850	213.507202	564.887817	519.807800	-81.471947	120.623268	550.012268	228.176620	83.446686	442.303162	-120.560043	1468.861084	431.632233	251.899643	1439.958618	400.368530	73.234596	1470.334473	396.902405	80.887756	1748.258301	481.722351	-177.004562	1178.892822	473.960114	332.273743	1158.993530	339.589844	-161.066620	943.941589	343.893890	306.783417	926.407776	380.310059	73.940819	1054.120728	-477.287323	179.676666	922.185791	-415.283844	1.762168
394.538574	-20.040434	959.704773	396.719727	159.236359	951.947083	487.847107	-76.059189	547.902100	509.393860	213.535309	564.938965	519.655151	-81.479759	120.647163	550.025635	228.173370	83.449219	442.393738	-120.344177	1468.987671	431.733765	252.079178	1439.911133	400.447083	73.454163	1470.377563	397.068848	81.255386	1748.275879	481.490723	-177.181656	1179.046265	473.729706	332.662903	1158.942993	339.229828	-161.384491	944.158447	343.458649	307.484772	926.462219	380.162506	74.056923	1054.521973	-477.440521	180.032791	922.185547	-415.512817	2.205199
394.679016	-20.225958	959.689453	396.962555	159.006271	951.493164	487.862549	-76.188553	547.979980	509.361328	213.608459	564.892334	519.761414	-81.458076	120.645676	550.019714	228.176392	83.445572	442.479584	-120.097397	1469.078247	431.815674	252.253983	1439.864502	400.512268	73.640259	1470.375366	397.250854	81.618767	1748.299316	481.264374	-177.348679	1179.198486	473.528931	333.045898	1158.932983	338.884186	-161.738174	944.408569	343.069458	308.271881	926.533997	380.270325	74.100510	1054.262451	-477.399109	180.794067	922.168091	-415.670959	2.763112
394.671082	-20.132236	959.694946	396.972046	159.061920	951.492310	487.812500	-76.212929	547.985352	509.310028	213.644287	564.852539	519.816467	-81.459579	120.643410	550.023743	228.201416	83.444016	442.587067	-119.867950	1469.167847	431.904785	252.463181	1439.784424	400.571564	73.845268	1470.365112	397.417389	81.998116	1748.301025	481.018402	-177.578018	1179.366455	473.348480	333.482727	1158.885620	338.550537	-162.109741	944.635986	342.721100	309.027893	926.575195	380.278839	74.181137	1054.265747	-477.465668	181.386612	922.140991	-415.933289	3.313201
394.462311	-19.748554	959.687683	396.572449	159.539963	951.939575	487.597351	-76.085503	547.950195	509.286469	213.747208	564.923828	519.772400	-81.499855	120.653198	550.036499	228.213882	83.450287	442.692657	-119.626656	1469.252197	432.013458	252.633820	1439.715454	400.622589	74.075996	1470.356445	397.594879	82.361694	1748.322510	480.758392	-177.718002	1179.489258	473.055817	333.859436	1158.805542	338.186218	-162.517715	944.862000	341.785797	309.739777	927.118225	380.206818	74.342239	1054.534546	-477.581116	181.966751	922.130554	-416.249512	3.855077
394.666016	-19.956776	959.732971	396.928253	159.248672	951.517334	487.641571	-76.201530	547.991760	509.261963	213.765945	564.821350	519.811035	-81.533661	120.672638	550.020325	228.213593	83.441086	442.791016	-119.365578	1469.328979	432.064697	252.827927	1439.647583	400.659943	74.330566	1470.413208	397.761810	82.704330	1748.354980	480.469330	-177.805527	1179.512817	472.920349	334.286469	1158.793579	337.739960	-162.837463	945.114868	341.495300	310.565247	927.113220	380.345093	74.365234	1054.311279	-477.758881	182.522812	922.133606	-416.602295	4.409105
394.634369	-19.824715	959.760681	396.875854	159.419434	951.573914	487.503143	-76.180084	547.975037	509.260925	213.861313	564.866699	519.836975	-81.538414	120.674515	550.027405	228.211380	83.449791	442.884521	-119.097885	1469.408203	432.134308	253.000046	1439.562744	400.693634	74.570030	1470.401001	397.936737	83.063683	1748.391724	480.292206	-177.950592	1179.664795	472.802399	334.687744	1158.796265	337.433868	-163.168457	945.301636	341.201202	311.299866	927.160706	380.335022	74.497826	1054.359375	-477.902252	183.062393	922.107117	-416.936218	4.952806
394.474884	-19.520161	959.788025	396.614044	159.789322	951.958435	487.296417	-76.025734	547.941345	509.245483	213.929123	564.913391	519.764221	-81.521507	120.656998	550.029968	228.214386	83.476318	443.000641	-118.834435	1469.468140	432.184845	253.206543	1439.488647	400.700378	74.767548	1470.405273	398.097565	83.394890	1748.429199	480.100006	-178.089691	1179.815063	472.708740	335.075470	1158.745361	337.180267	-163.436386	945.468567	340.828339	311.974548	927.253967	380.273987	74.627602	1054.598267	-478.138153	183.457550	922.096924	-417.268036	5.442479
394.595184	-19.662317	959.808960	396.864716	159.647964	951.579651	487.258423	-76.098534	547.932617	509.253937	214.029968	564.900940	519.883728	-81.546890	120.674065	550.044922	228.220947	83.480995	443.087494	-118.577431	1469.500610	432.235504	253.414078	1439.404907	400.700867	74.986809	1470.395874	398.267578	83.748535	1748.459961	479.953949	-178.204697	1179.941772	472.594299	335.454102	1158.724854	336.779053	-163.583511	945.689758	340.457214	312.634888	927.370300	380.353271	74.717117	1054.391968	-478.212891	184.384720	922.091675	-417.670837	6.136760
394.545959	-19.536047	959.791443	396.781525	159.747284	951.571106	487.122955	-76.057152	547.922668	509.211639	214.088669	564.880981	519.784607	-81.567703	120.718170	550.044861	228.220825	83.484901	443.193329	-118.305183	1469.530884	432.281464	253.639343	1439.350952	400.760834	75.203064	1470.387329	398.445068	84.087860	1748.490234	479.774048	-178.262054	1180.015503	472.512970	335.866699	1158.701538	336.463959	-163.869659	945.852173	340.268646	313.334503	927.355713	380.352417	74.822403	1054.389526	-478.321869	185.082901	922.092651	-418.062103	6.734766
394.490753	-19.415472	959.758606	396.699158	159.849075	951.552795	486.956146	-75.970146	547.899536	509.201569	214.175308	564.872925	519.749756	-81.516144	120.688812	550.067749	228.240295	83.466301	443.278625	-118.050522	1469.527100	432.323181	253.856628	1439.302368	400.824188	75.480865	1470.420898	398.618103	84.407425	1748.520630	479.648956	-178.262543	1180.069702	472.443176	336.285797	1158.651978	336.251221	-164.101105	945.955078	340.022919	314.039551	927.409546	380.338409	74.923500	1054.372925	-478.472076	185.768021	922.093079	-418.488922	7.374243
394.491699	-19.280268	959.762329	396.673431	159.956543	951.534973	486.853577	-75.951118	547.864746	509.174927	214.201584	564.870789	519.755310	-81.507065	120.679504	550.078918	228.216507	83.447319	443.367554	-117.808182	1469.516479	432.365448	254.041855	1439.223755	400.881012	75.741982	1470.419312	398.777557	84.741112	1748.527222	479.496918	-178.275253	1180.114258	472.393738	336.683167	1158.609619	336.035522	-164.347275	946.058350	339.791260	314.627991	927.482361	380.337616	75.055077	1054.367188	-478.630676	186.495590	922.069641	-418.918060	8.057457
394.485382	-19.174837	959.788635	396.670105	160.065994	951.531494	486.757935	-75.882416	547.843811	509.169189	214.303268	564.874268	519.776672	-81.493584	120.696838	550.056458	228.230484	83.436302	443.482269	-117.535278	1469.540771	432.416321	254.275604	1439.184204	400.928619	75.940407	1470.413940	399.028381	85.117828	1748.511108	479.282227	-178.251373	1180.048706	472.371246	337.021210	1158.550415	335.884338	-164.559525	946.144348	339.598999	315.265228	927.519409	380.344360	75.178986	1054.379639	-479.064026	187.906448	922.372070	-419.385620	8.853767
394.469879	-19.048134	959.802246	396.627716	160.235626	951.573914	486.701813	-75.899017	547.843933	509.160278	214.404861	564.883118	519.804993	-81.500404	120.703430	550.041931	228.241165	83.449745	443.574341	-117.242378	1469.569336	432.472717	254.518692	1439.167358	400.980530	76.178642	1470.418701	399.101196	85.402061	1748.587280	479.268097	-178.216721	1180.205933	472.380737	337.383240	1158.569092	335.680511	-164.703262	946.219543	339.499847	315.926147	927.515564	380.332611	75.307846	1054.411133	-479.052490	187.881256	922.134033	-419.882813	9.335345
394.486786	-18.967133	959.826965	396.618225	160.344681	951.541870	486.629913	-75.841736	547.821228	509.140747	214.430740	564.871582	519.768433	-81.534821	120.754227	550.091614	228.247284	83.444588	443.683807	-116.990181	1469.574951	432.507751	254.751938	1439.113892	401.031433	76.393303	1470.423706	399.254852	85.696861	1748.606323	479.213867	-178.101883	1180.217773	472.361908	337.675262	1158.535522	335.471588	-164.810837	946.343994	339.386108	316.539337	927.519592	380.328766	75.431099	1054.404907	-479.255371	188.611359	922.157104	-420.391968	9.993194
394.461975	-18.850758	959.831238	396.583527	160.457748	951.561218	486.526459	-75.771759	547.798401	509.115631	214.550385	564.881165	519.766785	-81.542976	120.758461	550.101563	228.277084	83.455284	443.783661	-116.752487	1469.558105	432.568024	254.962540	1439.099487	401.097321	76.677956	1470.469116	399.401978	86.010033	1748.629761	479.102875	-178.011002	1180.114136	472.353851	338.048035	1158.530762	335.340820	-164.940140	946.409058	339.269897	317.066132	927.587463	380.316742	75.536736	1054.419922	-479.695557	190.250061	922.450500	-420.901672	10.839781
394.370178	-18.698557	959.827942	396.477356	160.569916	951.570251	486.476776	-75.765770	547.803894	509.105988	214.633316	564.879272	519.787537	-81.502686	120.699745	550.107117	228.278214	83.445030	443.879730	-116.504013	1469.482666	432.597931	255.197876	1439.061768	401.147339	76.926559	1470.528320	399.531921	86.323479	1748.641602	479.074158	-177.881088	1180.120728	472.355072	338.371490	1158.503418	335.176880	-164.948441	946.476990	339.149536	317.530212	927.640930	380.282501	75.661674	1054.433105	-479.712524	190.442139	922.192688	-421.498779	11.411034
394.379913	-18.592373	959.819031	396.457367	160.635498	951.533630	486.413086	-75.744225	547.799744	509.023285	214.701447	564.845337	519.786499	-81.492577	120.688553	550.095459	228.280350	83.447960	444.002655	-116.234993	1469.450073	432.640656	255.435623	1439.046997	401.190216	77.185997	1470.552490	399.649811	86.599487	1748.670654	479.057129	-177.742111	1180.078979	472.373138	338.749969	1158.507202	335.124512	-164.959976	946.496826	339.092987	318.039032	927.672241	380.278381	75.761307	1054.409790	-480.003815	191.223526	922.203735	-422.142578	12.126938
394.364899	-18.454037	959.852783	396.425720	160.762268	951.569336	486.410217	-75.759605	547.783997	509.015900	214.808884	564.854736	519.825989	-81.503815	120.696243	550.135742	228.278717	83.450943	444.072906	-115.968964	1469.426514	432.665985	255.687515	1439.041870	401.244263	77.429474	1470.578125	399.764343	86.876884	1748.700439	479.081177	-177.566528	1180.043213	472.391266	339.104858	1158.523804	335.020050	-164.847946	946.536438	339.029144	318.481506	927.703308	380.271484	75.891647	1054.447144	-480.387573	192.262787	922.250244	-422.785797	12.853151
394.282684	-18.191257	959.849609	396.252960	161.107071	951.837097	486.344055	-75.687500	547.812500	508.978973	214.888336	564.871399	519.843384	-81.560837	120.723518	550.074524	228.300705	83.456886	444.180969	-115.706879	1469.370972	432.670074	255.945755	1439.019531	401.290375	77.687759	1470.593018	399.858643	87.161850	1748.708008	479.070526	-177.366043	1179.953369	472.422180	339.456085	1158.533447	334.908691	-164.764023	946.619690	339.079437	318.950684	927.699280	380.233185	76.036400	1054.600586	-480.677002	193.210571	922.324280	-423.327911	13.563130
394.392273	-18.142311	959.856445	396.387421	161.118439	951.695313	486.352905	-75.683838	547.803406	508.974213	215.003021	564.876038	519.855286	-81.519203	120.701294	550.112244	228.308151	83.451561	444.266541	-115.428024	1469.351074	432.697479	256.204102	1439.035034	401.341278	77.954628	1470.633057	399.938507	87.424484	1748.728760	479.116180	-177.118469	1179.886108	472.454865	339.787567	1158.571777	334.931671	-164.658768	946.585571	339.113892	319.388794	927.697388	380.288147	76.151588	1054.518921	-481.184753	194.632416	922.572266	-423.963135	14.449543
394.298462	-17.873850	959.864563	396.224030	161.474686	951.878052	486.239014	-75.570656	547.781311	508.946442	215.078308	564.942749	519.882446	-81.518379	120.695129	550.100708	228.287216	83.480644	444.344025	-115.158737	1469.272095	432.721985	256.443085	1439.035522	401.391510	78.219383	1470.718018	400.004761	87.674423	1748.754272	479.187653	-176.820816	1179.833740	472.496307	340.094391	1158.586548	334.879242	-164.458099	946.630737	339.155457	319.736481	927.764343	380.250916	76.359512	1054.633179	-481.418274	195.159821	922.437805	-424.662598	15.115253
394.317291	-17.710857	959.861389	396.191864	161.631638	951.879333	486.167267	-75.488304	547.724976	508.958801	215.179001	564.938171	519.789795	-80.879372	120.136459	550.132324	228.295776	83.476295	444.379425	-114.888184	1469.207031	432.736725	256.708374	1439.070190	401.444641	78.503738	1470.802490	400.067505	87.900337	1748.765869	479.302216	-176.579147	1179.837280	472.536713	340.353790	1158.621948	334.850098	-164.241943	946.650696	339.191193	320.063171	927.809082	380.260376	76.512878	1054.635010	-481.747620	196.071564	922.428772	-425.303223	15.895946
394.312500	-17.540455	959.863831	396.176025	161.797409	951.867981	486.063934	-75.368721	547.720398	508.908722	215.249023	564.950134	519.509827	-80.730034	119.836166	550.106506	228.317184	83.479721	444.459259	-114.643005	1469.170532	432.723358	256.960663	1439.068848	401.449402	78.758087	1470.872925	400.114746	88.113289	1748.784546	479.526093	-176.340973	1180.001953	472.587219	340.603760	1158.627808	334.883057	-163.973343	946.665771	339.272705	320.321503	927.828247	380.273041	76.687622	1054.633667	-482.130615	196.890030	922.417969	-426.100616	16.669535
394.350525	-17.355701	959.873413	396.183044	161.966461	951.882690	485.984711	-75.292397	547.697632	508.872467	215.345886	564.936523	519.241150	-80.696686	119.676857	550.105591	228.323608	83.480591	444.513824	-114.344910	1469.087524	432.691254	257.230865	1439.082764	401.466797	78.988434	1470.925415	400.130493	88.338089	1748.791748	479.673065	-176.055161	1180.029053	472.619141	340.863190	1158.663940	334.909149	-163.680130	946.684143	339.349792	320.572845	927.875854	380.300140	76.859535	1054.646729	-482.605621	198.411743	922.648865	-426.650391	17.544954
394.349121	-17.230555	959.863647	396.166687	162.113525	951.825745	485.900269	-75.196785	547.676331	508.819336	215.448166	564.918213	519.099854	-80.611359	119.499207	550.097961	228.321747	83.475586	444.539734	-114.043091	1469.032715	432.664429	257.493805	1439.079590	401.471680	79.255157	1470.936157	400.146210	88.533310	1748.795898	479.744873	-175.735382	1179.937134	472.718170	341.200104	1158.694092	334.986816	-163.411331	946.655212	339.500854	320.791565	927.873535	380.301636	77.019730	1054.613892	-483.031464	199.421310	922.655090	-427.407562	18.362648
394.355927	-17.043989	959.871094	396.155060	162.276703	951.815613	485.863770	-75.153557	547.666382	508.804565	215.528732	564.945496	519.017212	-80.566658	119.348778	550.101257	228.320648	83.482399	444.598907	-113.759583	1468.980225	432.600037	257.762939	1439.098389	401.467438	79.551750	1471.012085	400.144104	88.723625	1748.796387	479.704102	-175.419708	1179.620239	472.811859	341.450623	1158.750977	335.177399	-163.065369	946.548401	339.663239	321.038025	927.845337	380.315186	77.203270	1054.614502	-483.247314	199.538269	922.334045	-428.247925	18.956486
394.381836	-16.901705	959.900818	396.174530	162.376831	951.815613	485.749390	-75.027779	547.658508	508.823456	215.648712	564.942139	519.235352	-80.725014	119.729950	550.148926	228.314896	83.491432	444.660614	-113.499161	1468.894531	432.537598	258.036163	1439.123291	401.465210	79.810303	1471.041870	400.127869	88.904335	1748.812622	479.930786	-175.098663	1179.728027	472.887085	341.732300	1158.748047	335.267181	-162.744446	946.554626	339.856506	321.205109	927.810303	380.344818	77.341324	1054.629639	-483.881653	201.128998	922.599792	-428.976227	19.955702
394.406616	-16.736622	959.926514	396.169098	162.492065	951.831177	485.695160	-74.917923	547.640747	508.821106	215.738739	564.941650	519.835632	-81.457306	120.695297	550.169617	228.310059	83.500633	444.708099	-113.229797	1468.841675	432.468750	258.304077	1439.148315	401.441162	80.031357	1471.072876	400.101196	89.075386	1748.821289	480.167084	-174.787659	1179.832153	472.966034	341.986084	1158.794189	335.417480	-162.350662	946.496460	340.063599	321.381897	927.782654	380.360931	77.485840	1054.651123	-484.287476	201.975098	922.567871	-429.714844	20.750479
394.423248	-16.621811	959.951294	396.185608	162.636841	951.828186	485.590912	-74.818504	547.622803	508.770142	215.791306	564.937561	519.815002	-81.521507	120.788277	550.155518	228.312973	83.503052	444.752655	-112.924416	1468.773926	432.376434	258.557434	1439.175537	401.404083	80.264717	1471.055420	400.066132	89.219772	1748.837402	480.227356	-174.389725	1179.671265	473.053894	342.262848	1158.813110	335.601501	-161.886002	946.383911	340.249817	321.504242	927.754456	380.373993	77.630104	1054.660767	-484.681183	202.806793	922.520264	-430.519653	21.489141
394.421234	-16.465946	959.951294	396.177155	162.749725	951.847778	485.469452	-74.681084	547.571045	508.744598	215.949570	564.929749	519.805298	-81.445999	120.738747	550.158875	228.312683	83.525223	444.792328	-112.637360	1468.700684	432.295929	258.811493	1439.188232	401.371216	80.493004	1471.087524	400.007935	89.362511	1748.850952	480.302155	-173.967010	1179.504395	473.113495	342.556335	1158.860718	335.759094	-161.440659	946.315552	340.439453	321.586365	927.735474	380.382874	77.754219	1054.673096	-485.154938	203.630188	922.467224	-431.322937	22.211046
394.455353	-16.384052	959.973694	396.207031	162.938019	951.834473	485.421844	-74.622208	547.596619	508.720886	216.032166	564.931641	519.791199	-81.373291	120.685219	550.154907	228.340485	83.518707	444.858368	-112.405464	1468.605347	432.222107	259.079987	1439.219971	401.324829	80.778625	1471.104980	399.948273	89.514122	1748.850830	480.537354	-173.623428	1179.546997	473.177979	342.770966	1158.867554	336.037476	-160.905334	946.138184	340.624451	321.666382	927.728577	380.399323	77.905937	1054.674561	-485.583954	204.472015	922.420227	-432.151428	22.985748
394.450775	-16.169735	959.984802	396.173950	163.136444	951.876099	485.344116	-74.570473	547.584229	508.734131	216.131378	564.951538	519.828796	-81.427284	120.709129	550.152954	228.372528	83.485275	444.884216	-112.154716	1468.491821	432.126221	259.343842	1439.234497	401.260986	81.018990	1471.100952	399.870300	89.673767	1748.856323	480.731934	-173.208221	1179.540649	473.249420	343.035309	1158.901367	336.197632	-160.396683	946.014343	340.876282	321.729218	927.661743	380.406403	78.093468	1054.705688	-486.040009	205.230270	922.395508	-433.022064	23.798859
394.482727	-16.003752	959.989197	396.187469	163.304794	951.843750	485.196686	-74.420578	547.540344	508.760406	216.269608	564.962280	519.778076	-81.376869	120.675201	550.204651	228.383118	83.504234	444.937744	-111.902344	1468.385742	431.995300	259.612579	1439.266602	401.184601	81.259041	1471.091187	399.792450	89.813652	1748.845703	480.677979	-172.779648	1179.143677	473.343872	343.331024	1158.923950	336.445862	-159.864532	945.835876	341.132874	321.781830	927.612000	380.428619	78.279266	1054.690796	-486.583984	206.178482	922.403198	-433.939056	24.577211
394.502716	-15.824968	960.029541	396.189636	163.512314	951.875549	485.066498	-74.325233	547.461487	508.728821	216.357849	564.964233	519.775879	-81.367508	120.660210	550.179504	228.389542	83.508240	444.983826	-111.649963	1468.238647	431.869781	259.884125	1439.267700	401.095825	81.481110	1471.075439	399.692505	89.958351	1748.854980	480.812622	-172.324600	1178.969727	473.409882	343.559357	1158.952271	336.646820	-159.257782	945.674500	341.435791	321.846344	927.513611	380.418823	78.474960	1054.723633	-487.076996	206.969589	922.348511	-434.821381	25.301039
394.508087	-15.581860	960.019470	396.160522	163.729355	951.869324	484.935333	-74.245667	547.415527	508.687439	216.391098	564.961487	519.795898	-81.324585	120.637680	550.157532	228.394089	83.508476	445.017212	-111.413734	1468.118530	431.764618	260.135223	1439.265991	400.979401	81.678436	1471.075317	399.588623	90.103462	1748.848877	481.156433	-171.908630	1179.098877	473.471527	343.787567	1158.975952	336.977539	-158.658890	945.459106	341.661591	321.842316	927.494141	380.428711	78.700676	1054.718994	-487.393616	207.850906	922.199585	-435.530090	26.095797
394.535980	-15.338675	960.011292	396.181580	163.889755	951.862610	484.803253	-74.225060	547.386902	508.703186	216.509918	564.976257	519.833130	-81.307617	120.656067	550.184692	228.394501	83.501564	445.041901	-111.162148	1468.013550	431.603729	260.405396	1439.266724	400.869629	81.899979	1471.032471	399.466125	90.240654	1748.847900	481.310272	-171.357864	1178.903442	473.535217	344.003387	1159.015625	337.267334	-158.022903	945.267151	341.886902	321.807434	927.443848	380.440582	78.903252	1054.709595	-487.956848	208.775055	922.216919	-436.497131	26.901516
394.548920	-15.147372	960.009338	396.158386	164.039383	951.849060	484.569061	-74.116577	547.323181	508.675659	216.608124	564.954956	519.807190	-81.303802	120.650536	550.136536	228.419540	83.507965	445.174561	-110.849625	1467.957031	431.497681	260.663330	1439.290894	400.730713	82.110313	1471.011719	399.359436	90.376122	1748.854492	481.538361	-170.905319	1178.797119	473.597412	344.225708	1159.063477	337.471710	-157.453415	945.105835	342.171204	321.841125	927.369202	380.450195	79.078148	1054.703857	-488.483582	209.617661	922.219910	-437.455841	27.643459
394.605682	-14.950701	960.012146	396.192932	164.206329	951.852051	484.325256	-74.056175	547.268005	508.713409	216.697205	564.973511	519.820923	-81.349747	120.709465	550.189697	228.409958	83.509087	445.080414	-110.697746	1467.734375	431.345856	260.894653	1439.322510	400.606537	82.330803	1470.961670	399.241211	90.523697	1748.855347	481.768005	-170.433655	1178.756958	473.648499	344.370880	1159.071533	337.921295	-156.827591	944.821594	342.432709	321.818481	927.263672	380.471893	79.258820	1054.703125	-489.040283	210.488480	922.230652	-438.478516	28.429199
394.616150	-14.756877	960.023865	396.188934	164.375839	951.853516	475.372650	-66.324356	544.373596	508.670776	216.777359	564.966919	514.399048	-80.536880	119.536934	550.190430	228.429092	83.503510	445.071960	-110.442360	1467.606934	431.199707	261.131592	1439.352417	400.473419	82.535782	1470.952515	399.117371	90.680016	1748.864380	481.965454	-169.880234	1178.573364	473.707153	344.565002	1159.108398	338.167328	-156.137390	944.576660	342.682922	321.772888	927.187744	380.475891	79.445534	1054.709595	-489.618958	211.360413	922.238647	-439.501984	29.168818
394.613892	-14.542927	960.008240	396.163849	164.606323	951.838562	474.974304	-66.261833	544.334229	508.686127	216.858368	565.001038	514.382141	-80.562981	119.578369	550.216003	228.449768	83.483444	445.063263	-110.196167	1467.454102	431.008484	261.395050	1439.378418	400.310364	82.763535	1470.911621	398.997192	90.833694	1748.859863	482.099487	-169.450089	1178.228149	473.737122	344.724121	1159.133423	338.631531	-155.455124	944.238708	342.969330	321.728790	927.081543	380.495331	79.665009	1054.699463	-490.202148	212.274033	922.223145	-440.572998	29.930128
394.662964	-14.319715	960.029968	396.170166	164.856781	951.862244	474.572968	-66.266357	544.266785	508.706024	217.021393	565.013123	514.448242	-80.552673	119.545914	550.232239	228.456070	83.493088	445.053467	-109.983589	1467.308472	430.799347	261.641083	1439.388184	400.165283	82.958954	1470.865112	398.879639	90.976517	1748.876221	482.375061	-168.887985	1178.216797	473.754303	344.848389	1159.155151	338.967072	-154.841904	943.985657	343.214661	321.630493	927.000366	380.512360	79.896523	1054.720825	-490.750580	213.079559	922.194641	-441.623627	30.583452
394.667145	-14.098005	960.076050	396.177917	165.054657	951.868286	474.235474	-66.284637	544.227722	508.683716	217.116989	565.040894	514.602295	-80.553612	119.552460	550.202271	228.452682	83.490334	445.061462	-109.773193	1467.161133	430.611176	261.887115	1439.411865	399.993683	83.147591	1470.839966	398.763336	91.128860	1748.889893	482.619446	-168.358475	1178.094727	473.767670	344.970520	1159.196655	339.360107	-154.139755	943.702698	343.501434	321.568726	926.889221	380.500977	80.129295	1054.743164	-491.243530	213.869568	922.170471	-442.656799	31.260956
394.652588	-13.867046	960.066833	396.130005	165.262131	951.845520	473.695709	-66.326973	544.121399	508.680450	217.208008	565.034607	514.480530	-80.551842	119.614769	550.234985	228.458542	83.505363	445.059113	-109.573074	1467.020874	430.431946	262.098694	1439.428955	399.846649	83.346359	1470.826904	398.648499	91.275574	1748.900269	482.701904	-167.910294	1177.719482	473.776367	345.101715	1159.222168	339.696686	-153.335266	943.471863	343.773438	321.478516	926.783081	380.514740	80.353737	1054.733765	-491.752594	214.809891	922.135742	-443.744507	31.991709
394.609741	-13.649095	960.075256	396.076263	165.452805	951.828064	473.059204	-66.344162	544.022278	508.600616	217.301941	565.024109	514.447937	-80.565712	119.628609	550.196899	228.489883	83.495140	445.035522	-109.347816	1466.883545	430.208923	262.324005	1439.473877	399.702209	83.534554	1470.793213	398.527832	91.417259	1748.915527	483.031586	-167.337128	1177.733032	473.757233	345.246185	1159.236938	340.015442	-152.521942	943.219055	344.024384	321.396118	926.708740	380.515686	80.572037	1054.735962	-492.293457	215.676514	922.127380	-444.848419	32.707638
394.596130	-13.514333	960.141846	396.048645	165.577454	951.824219	472.532104	-66.434502	543.971130	508.572968	217.383026	565.000610	514.567200	-80.603180	119.698372	550.222717	228.500320	83.478966	445.015198	-109.153572	1466.758545	429.980438	262.554596	1439.506714	399.528625	83.751778	1470.776001	398.413696	91.552719	1748.921387	483.155273	-166.822052	1177.356445	473.754211	345.357574	1159.248535	340.442627	-151.848648	942.946716	344.279114	321.323792	926.615417	380.499237	80.739609	1054.766113	-492.796417	216.486038	922.122498	-446.009613	33.337376
394.602295	-13.328518	960.192139	396.064941	165.743881	951.836914	471.974762	-66.501984	543.897095	508.572021	217.495789	564.987122	514.611877	-80.605988	119.746216	550.257568	228.510742	83.494316	444.975128	-108.948303	1466.627808	429.776642	262.796295	1439.530762	399.373810	83.972725	1470.743408	398.288879	91.700012	1748.932373	483.398743	-166.246490	1177.277588	473.740936	345.472290	1159.244995	340.799805	-151.090790	942.746399	344.500397	321.232086	926.517334	380.516357	80.937752	1054.797485	-493.366150	217.337616	922.127502	-447.197052	33.951256
394.650482	-13.161064	960.226990	396.080200	165.936508	951.840820	471.222382	-66.528175	543.799988	508.544678	217.642242	564.997375	514.521423	-80.543396	119.706009	550.252808	228.530334	83.507187	444.924713	-108.724159	1466.530640	429.565796	262.989563	1439.536743	399.199860	84.182816	1470.726563	398.114624	91.874557	1748.972412	483.727417	-165.683212	1177.341431	473.717773	345.580933	1159.281128	341.223175	-150.376541	942.534668	344.751648	321.108673	926.444397	380.542084	81.131447	1054.815308	-493.947601	218.106384	922.108765	-448.497650	34.587017
394.653839	-12.942745	960.289185	396.064331	166.156067	951.863892	470.419678	-66.496582	543.678772	508.506653	217.798828	564.996216	514.427429	-80.568733	119.810341	550.237732	228.545242	83.489639	444.886078	-108.514542	1466.412476	429.374603	263.218201	1439.541016	399.055756	84.343262	1470.711060	397.964233	92.020859	1748.998291	483.880035	-165.201553	1177.087402	473.699524	345.748505	1159.277344	341.618469	-149.679077	942.335327	344.996246	320.987915	926.349976	380.542938	81.370293	1054.858032	-494.489685	218.948349	922.102051	-449.767365	35.142323
394.660950	-12.698457	960.335449	396.033905	166.403915	951.898193	469.732666	-66.507095	543.577332	508.470184	217.897293	565.043335	514.486633	-80.548134	119.815071	550.269226	228.532501	83.509506	444.816620	-108.297935	1466.324951	429.163818	263.457428	1439.558105	398.920227	84.497948	1470.666504	397.826660	92.170593	1749.011353	484.052368	-164.670471	1176.872192	473.671265	345.900787	1159.316528	341.972015	-148.912811	942.136414	345.204956	320.859436	926.273804	380.542236	81.619751	1054.899780	-495.077057	219.713196	922.115479	-451.076691	35.670715
394.673553	-12.474258	960.390198	396.015991	166.613571	951.899719	469.061066	-66.639389	543.503052	508.466553	218.047104	565.042053	514.489502	-80.505791	119.863609	550.300049	228.534973	83.519539	444.797150	-108.117325	1466.254517	428.910919	263.695496	1439.572754	398.772156	84.672508	1470.662476	397.722717	92.280212	1748.998047	484.283661	-164.213806	1176.752808	473.575348	345.970917	1159.315186	342.386688	-148.139511	941.936035	345.172485	320.841644	926.113708	380.562988	81.863853	1054.930176	-495.632263	220.372223	922.126282	-452.417084	36.225704
394.632355	-12.293296	960.376587	395.940674	166.849411	951.870544	468.395905	-66.692039	543.373657	508.408844	218.143158	565.067749	514.489746	-80.477989	119.889915	550.309509	228.539185	83.519531	444.751404	-107.906479	1466.165161	428.685486	263.898773	1439.588745	398.614807	84.857971	1470.627441	397.567139	92.406395	1749.012207	484.480072	-163.751480	1176.640137	473.538208	346.101807	1159.312012	342.755585	-147.398315	941.730713	345.293335	320.742157	926.075867	380.579529	82.076477	1054.919678	-496.123932	221.167694	922.145447	-453.741608	36.810429
394.581787	-12.059971	960.390686	395.861694	167.033279	951.851257	467.731598	-66.755363	543.287903	508.373444	218.257767	565.054565	514.515442	-80.416046	119.894272	550.322327	228.546875	83.504364	444.861176	-107.646889	1466.171387	428.450470	264.078247	1439.605713	398.458435	85.057533	1470.617188	397.408142	92.543083	1749.012939	484.661865	-163.290970	1176.462769	473.448730	346.248810	1159.324341	343.109039	-146.629395	941.548706	345.439911	320.649811	926.001648	380.547455	82.302452	1054.921143	-496.661346	222.049622	922.189636	-455.132843	37.335323
394.532227	-11.863020	960.369507	395.775543	167.178574	951.810913	466.927643	-66.793144	543.193176	508.342865	218.376083	565.093689	514.505798	-80.375153	119.952019	550.350281	228.567169	83.528694	444.822510	-107.456024	1466.082031	428.258148	264.284119	1439.582275	398.297363	85.224487	1470.571167	397.259979	92.647934	1749.005737	484.962036	-162.867523	1176.418579	473.373627	346.403870	1159.322876	343.449799	-145.718658	941.363098	345.566986	320.560608	925.909912	380.561340	82.482529	1054.902100	-497.067169	222.847916	922.235474	-456.503021	37.830944
394.504791	-11.646223	960.380920	395.709747	167.377213	951.825684	466.103821	-66.819832	543.022339	508.288971	218.523407	565.110901	514.513062	-80.383995	119.962837	550.350159	228.574890	83.531921	444.614838	-107.316681	1465.895874	428.082703	264.488037	1439.564331	398.156677	85.407043	1470.537476	397.104675	92.785309	1749.001709	485.166290	-162.396744	1176.404175	473.292145	346.575684	1159.330078	343.811462	-145.089661	941.174622	345.679504	320.518433	925.808350	380.535645	82.685791	1054.918457	-497.507050	223.706528	922.259827	-457.892792	38.332302
394.517883	-11.418721	960.389221	395.685760	167.602631	951.793030	465.372528	-66.920815	542.933655	508.260559	218.632645	565.144348	514.480713	-80.364220	119.986900	550.437744	228.556427	83.546242	444.562042	-107.107391	1465.816650	427.846313	264.727692	1439.570679	398.002411	85.596062	1470.514282	396.945862	92.919838	1748.990479	485.264435	-161.957245	1176.147705	473.196350	346.708832	1159.332764	344.169403	-144.427719	941.001404	345.729095	320.416962	925.771729	380.544464	82.931862	1054.907471	-498.019104	224.445190	922.333252	-459.247711	38.732368
394.431793	-11.190677	960.393433	395.580048	167.817749	951.786377	464.595947	-66.974976	542.825928	508.166992	218.769760	565.167358	514.414185	-80.419456	120.092094	550.449341	228.553436	83.557297	444.511658	-106.914383	1465.733276	427.605988	264.935364	1439.543823	397.834229	85.755302	1470.470947	396.775696	93.061340	1748.987793	485.491455	-161.593201	1176.150146	473.108917	346.830200	1159.335327	344.544617	-143.732117	940.831177	345.798981	320.368774	925.710144	380.492523	83.158226	1054.912476	-499.107147	224.189392	922.385986	-460.849121	38.924141
394.364044	-10.937213	960.386963	395.505066	168.029663	951.768921	463.772186	-67.024048	542.679138	508.073700	218.950150	565.189697	514.349609	-80.443703	120.110718	550.474426	228.540268	83.538467	444.463074	-106.701141	1465.622803	427.401520	265.131531	1439.563721	397.693512	85.917152	1470.431274	396.615143	93.187096	1748.973267	485.707214	-161.230347	1176.115845	473.018005	346.940643	1159.288818	344.870117	-143.010986	940.649780	345.813568	320.286499	925.670898	380.433380	83.397484	1054.901978	-499.703430	224.737869	922.448242	-462.311584	39.267658
394.308472	-10.699748	960.401306	395.403900	168.270508	951.785706	463.121216	-67.192200	542.634766	507.937317	219.120346	565.184326	514.394287	-80.489075	120.187073	550.460266	228.557343	83.547096	444.416443	-106.514786	1465.542603	427.178040	265.300262	1439.534668	397.552734	86.069748	1470.368896	396.475037	93.319519	1748.961548	485.962921	-160.822571	1176.170044	472.903503	346.989014	1159.255981	345.216461	-142.356888	940.512207	345.813538	320.220886	925.612488	380.367310	83.631531	1054.919556	-500.421356	225.349670	922.527161	-463.960449	40.002579
394.215973	-10.489744	960.385254	395.297089	168.459335	951.748291	462.433350	-67.219109	542.536255	507.792328	219.274658	565.181152	514.324524	-80.500389	120.300133	550.429993	228.566574	83.567131	444.356201	-106.324646	1465.437988	426.990295	265.472504	1439.495239	397.410522	86.243904	1470.303467	396.310394	93.461792	1748.942505	486.156372	-160.392593	1176.054077	472.797211	347.133301	1159.216431	345.557037	-141.785263	940.356201	345.745544	320.184906	925.512268	380.306183	83.842178	1054.897949	-501.008789	225.869431	922.597717	-465.400299	40.328503
394.161407	-10.307856	960.402039	395.224609	168.611557	951.736084	461.717712	-67.232620	542.413574	507.588928	219.456909	565.140198	514.265320	-80.590248	120.383347	550.420593	228.568115	83.578239	444.305664	-106.148621	1465.337524	426.800690	265.670258	1439.443115	397.283325	86.442581	1470.300171	396.154510	93.596741	1748.918213	486.333710	-160.104828	1175.929810	472.648438	347.227051	1159.162354	345.832184	-141.101898	940.209473	345.601410	320.165833	925.418823	380.248810	84.024590	1054.900269	-501.389618	226.190445	922.663330	-466.631226	40.094833
394.072083	-10.119794	960.376465	395.119171	168.779251	951.721802	461.091492	-67.265427	542.377441	507.402710	219.659592	565.138367	514.240845	-80.544701	120.404701	550.450806	228.579849	83.595413	444.256683	-105.957542	1465.229492	426.605011	265.876678	1439.421143	397.152954	86.620308	1470.257202	395.994171	93.731621	1748.888184	486.494934	-159.837448	1175.832886	472.501099	347.283905	1159.109741	346.125977	-140.499313	940.061462	345.488403	320.126434	925.373169	380.185791	84.195518	1054.885742	-501.950195	226.574768	922.721863	-468.054810	40.293041
393.957489	-9.935826	960.389771	394.977600	168.984360	951.713867	460.619354	-67.274475	542.323181	507.160950	219.819946	565.130859	514.199402	-80.552765	120.466545	550.430420	228.613937	83.596130	444.219238	-105.778633	1465.150879	426.423187	266.083038	1439.405640	397.036224	86.803360	1470.251709	395.833801	93.873360	1748.872681	486.612000	-159.531494	1175.678467	472.377747	347.401062	1159.069092	346.383331	-139.882538	939.909912	345.430481	320.095642	925.321350	380.093536	84.399086	1054.893188	-502.521912	226.893631	922.827698	-469.476593	40.394051
393.838135	-9.730145	960.395813	394.827667	169.232086	951.755859	460.241608	-67.280739	542.253357	506.951843	219.950668	565.118958	514.150208	-80.624245	120.577065	550.450012	228.619904	83.636200	444.185455	-105.577072	1465.055908	426.260437	266.278473	1439.382813	396.921204	86.984344	1470.213745	395.684998	94.022751	1748.862549	486.695526	-159.228546	1175.490356	472.235077	347.509399	1159.035278	346.611359	-139.269653	939.795776	345.364624	320.064758	925.270935	379.973633	84.602402	1054.920532	-503.024414	227.302353	922.888977	-470.840271	40.606712
393.724640	-9.531418	960.406921	394.674194	169.431335	951.778198	459.825348	-67.196915	542.189697	506.712402	220.148636	565.106689	514.116028	-80.617226	120.611282	550.461243	228.607758	83.658798	444.144379	-105.403679	1464.975708	426.081451	266.479431	1439.377441	396.826752	87.176247	1470.202271	395.534332	94.184074	1748.846313	486.856415	-158.985199	1175.393677	472.078918	347.612640	1159.003174	346.877960	-138.713425	939.643555	345.239716	320.029358	925.225342	379.857788	84.792007	1054.940308	-503.564789	227.608398	922.960876	-472.149200	40.701416
393.530823	-9.328737	960.376099	394.452332	169.622726	951.746521	459.568268	-67.113609	542.160828	506.438751	220.317261	565.095520	513.997864	-80.576744	120.638550	550.466248	228.614517	83.676453	444.108612	-105.206146	1464.907349	425.923248	266.654907	1439.375610	396.717377	87.307678	1470.176025	395.397339	94.325539	1748.840820	487.121796	-158.709702	1175.540161	471.940277	347.768890	1158.971802	347.140594	-138.167404	939.474304	345.152161	320.018921	925.201660	379.717957	84.987717	1054.918945	-504.252167	228.063843	923.041809	-473.639435	41.295574
393.378632	-9.140210	960.374329	394.273468	169.827072	951.761230	459.461639	-67.005028	542.185791	506.207947	220.502655	565.109253	513.966919	-80.497498	120.613205	550.520691	228.584717	83.696190	444.068756	-105.030983	1464.820068	425.767792	266.829803	1439.343384	396.618286	87.451721	1470.130249	395.256592	94.471130	1748.816528	487.220062	-158.441528	1175.462402	471.772125	347.829498	1158.945557	347.329987	-137.651566	939.349854	345.019745	320.003845	925.160828	379.584229	85.172569	1054.930542	-504.594910	228.106277	923.134521	-474.689545	40.954075
393.215485	-8.948180	960.356445	394.065491	170.006332	951.778137	459.488251	-66.861649	542.203613	505.987610	220.660263	565.111633	513.912048	-80.501167	120.661270	550.560364	228.556244	83.731598	444.018585	-104.854034	1464.755371	425.614410	267.023254	1439.329956	396.531006	87.636986	1470.147095	395.138489	94.619331	1748.798096	487.310577	-158.128387	1175.451904	471.636810	347.922516	1158.892090	347.524780	-137.221741	939.273865	344.920471	319.998138	925.159241	379.433960	85.335892	1054.936279	-505.061890	228.234375	923.179138	-475.871704	40.958897
393.019043	-8.744942	960.375854	393.804596	170.202972	951.798523	459.589478	-66.667381	542.259155	505.717499	220.859406	565.122192	513.958801	-80.497040	120.690521	550.530640	228.567108	83.760712	443.975616	-104.649818	1464.700684	425.431854	267.221741	1439.353516	396.420288	87.829140	1470.117920	394.970581	94.795547	1748.797852	487.356476	-157.853241	1175.322021	471.502167	347.977386	1158.840820	347.744049	-136.815811	939.155579	344.796875	319.989899	925.134033	379.229492	85.530449	1054.959839	-505.595306	228.354141	923.244690	-477.090454	41.009293
392.826508	-8.557230	960.337524	393.595947	170.365341	951.772644	459.817535	-66.498154	542.350647	505.439331	221.057465	565.096069	513.943176	-80.499222	120.740921	550.533936	228.543198	83.780746	443.955261	-104.438889	1464.640137	425.268921	267.445953	1439.383789	396.306793	88.011368	1470.123657	394.839539	94.957199	1748.782837	487.366211	-157.671127	1175.174194	471.350281	348.008484	1158.797485	347.928955	-136.419220	939.055542	344.617981	319.976563	925.115967	379.048950	85.698067	1054.931030	-506.013641	228.371597	923.289429	-478.078674	40.932789
392.749756	-8.372294	960.365356	393.460388	170.569061	951.814758	460.198853	-66.279419	542.418030	505.176422	221.268341	565.099915	513.976746	-80.412003	120.677444	550.534058	228.523727	83.815483	444.073639	-104.174767	1464.661987	425.103455	267.634369	1439.369385	396.216187	88.193810	1470.129761	394.702942	95.133568	1748.760132	487.528992	-157.528290	1175.256226	471.193451	348.070892	1158.796021	348.066650	-135.989090	938.959534	344.463593	320.010498	925.112854	378.862091	85.879166	1054.955078	-506.458252	228.306076	923.334595	-479.046631	40.956825
392.481354	-8.163504	960.330566	393.177582	170.808456	951.813171	460.600861	-66.006088	542.559937	504.864319	221.440582	565.100952	513.988098	-80.378296	120.665741	550.545837	228.502533	83.844170	443.862640	-104.051155	1464.539551	424.969788	267.844696	1439.372559	396.144379	88.403877	1470.123047	394.581451	95.293068	1748.760254	487.481995	-157.304474	1175.139160	471.053314	348.124878	1158.756958	348.164642	-135.501144	938.899231	344.318268	319.990845	925.113831	378.622986	86.083054	1054.943115	-506.897339	228.330994	923.408997	-479.872437	41.409065
392.311676	-7.995800	960.287842	392.998077	171.022781	951.786499	461.012878	-65.751312	542.593750	504.556793	221.649734	565.106934	513.978027	-80.354568	120.663155	550.541382	228.511169	83.872292	443.849823	-103.868195	1464.482544	424.868866	268.019501	1439.354126	396.054993	88.572014	1470.108643	394.499451	95.418533	1748.725098	487.546906	-157.053604	1175.146606	470.904785	348.212463	1158.723267	348.251465	-135.107330	938.829041	344.151611	319.974121	925.116211	378.433197	86.263222	1054.906738	-507.105713	228.003815	923.437317	-480.812469	40.899067
392.078461	-7.777727	960.209473	392.721252	171.230942	951.750610	461.651825	-65.407516	542.690430	504.221283	221.814941	565.080505	513.942932	-80.332245	120.653244	550.615051	228.504517	83.893898	443.790253	-103.655525	1464.440063	424.758728	268.193970	1439.334229	395.978119	88.742676	1470.097778	394.384918	95.585686	1748.707520	487.529388	-156.826187	1175.032227	471.128754	348.808136	1158.895264	348.338013	-134.719345	938.757996	345.785065	319.221130	923.833984	378.211029	86.449806	1054.855591	-508.275757	228.704681	923.494080	-483.145599	40.736603
391.861938	-7.559200	960.206177	392.470734	171.499008	951.793335	462.342926	-65.015945	542.862732	503.953094	222.023102	565.067505	513.918823	-80.165260	120.520485	550.631287	228.477997	83.920517	443.780212	-103.466537	1464.403809	424.669952	268.375183	1439.287231	395.904846	88.918388	1470.093262	394.285187	95.753136	1748.677612	487.531372	-156.640839	1174.951904	470.995850	348.949738	1158.864746	348.455841	-134.426605	938.672668	345.790283	319.269226	923.710083	377.946808	86.663666	1054.872314	-508.294037	228.248337	923.519592	-483.555298	40.582264
391.629669	-7.320879	960.136719	392.188141	171.682419	951.792114	463.090210	-64.548645	542.962097	503.615631	222.307098	565.043335	513.903625	-80.117279	120.468681	550.651550	228.500610	83.952278	443.720886	-103.292587	1464.350586	424.559784	268.582275	1439.280762	395.805786	89.106712	1470.095947	394.188934	95.919456	1748.649536	487.486511	-156.472519	1174.886230	470.848938	349.112640	1158.824097	348.482697	-134.142365	938.630310	345.590881	319.277405	923.715759	377.658997	86.834274	1054.834473	-508.934998	228.526443	923.567749	-485.043365	40.900410
391.394470	-7.120650	960.086975	391.905609	171.822586	951.786438	463.872559	-64.144676	543.066284	503.256958	222.489929	565.040527	513.827881	-80.073265	120.367760	550.648315	228.519455	83.976440	443.771820	-102.991875	1464.357300	424.431702	268.802948	1439.244995	395.716187	89.279030	1470.068970	394.097656	96.102379	1748.626221	487.496338	-156.302811	1174.834351	470.687286	349.222809	1158.800537	348.516754	-133.898666	938.568176	345.413788	319.283386	923.721375	377.380890	86.977867	1054.805176	-508.936615	228.141159	923.611877	-485.342163	40.221458
391.152527	-6.918177	959.972900	391.618347	172.047134	951.744385	464.915436	-63.775967	543.241821	502.932922	222.702560	565.041077	513.866699	-79.977051	120.349869	550.634827	228.508575	84.025299	443.729767	-102.800972	1464.317627	424.324524	268.999603	1439.223389	395.621429	89.472870	1470.037598	394.008911	96.275757	1748.601807	487.605011	-156.101746	1175.039429	470.552002	349.350983	1158.760010	348.512329	-133.652893	938.505188	345.236694	319.285980	923.699280	377.121307	87.147552	1054.729980	-509.440186	228.389877	923.677490	-486.647705	40.516682
390.896698	-6.730690	959.889282	391.341766	172.260788	951.720764	465.868561	-63.257710	543.354797	502.614441	222.867157	565.006836	513.797974	-79.977249	120.257828	550.655579	228.497757	84.046127	443.516327	-102.672478	1464.187378	424.178162	269.219360	1439.187378	395.516663	89.664101	1470.026001	393.903656	96.454292	1748.564697	487.551636	-155.882706	1174.996338	470.416595	349.460602	1158.697998	348.484802	-133.427597	938.458435	345.032227	319.315491	923.693115	376.831604	87.312645	1054.674561	-509.264801	227.886139	923.734863	-486.612640	39.779087
390.694275	-6.550247	959.818481	391.084290	172.532364	951.734375	466.894379	-62.693745	543.532593	502.267059	223.074768	564.990479	513.774292	-79.846771	120.166603	550.651672	228.485138	84.072052	443.480865	-102.489616	1464.126099	424.063202	269.424042	1439.150635	395.412354	89.845932	1469.968384	393.813232	96.630676	1748.529785	487.492004	-155.678040	1174.928101	470.276093	349.595856	1158.649414	348.456024	-133.232132	938.405029	344.811401	319.324951	923.681152	376.534576	87.485153	1054.638672	-509.031250	227.729996	923.800903	-486.691620	39.659348
390.513245	-6.355128	959.735046	390.817047	172.827438	951.746399	467.935089	-62.205708	543.637817	502.006622	223.351852	564.978394	513.707092	-79.743896	120.022430	550.672913	228.501205	84.103951	443.414551	-102.292511	1464.060181	423.938446	269.621948	1439.135010	395.319183	90.035614	1469.928833	393.727356	96.818977	1748.488770	487.449097	-155.518951	1174.867554	470.124329	349.700562	1158.563721	348.399811	-133.033707	938.349854	344.604370	319.364838	923.654358	376.231171	87.667900	1054.594238	-509.048157	228.536026	924.019470	-487.342987	40.080647
390.268799	-6.126489	959.604614	390.481537	173.086258	951.754211	469.267456	-61.799950	543.824768	501.714081	223.531784	565.015137	513.843811	-79.561829	119.850723	550.726868	228.480942	84.141075	443.365479	-102.116722	1464.005249	423.801880	269.818878	1439.089966	395.181091	90.203323	1469.873901	393.645782	97.018204	1748.430786	487.326294	-155.370987	1174.747437	469.970825	349.836761	1158.507324	348.294464	-132.831299	938.287720	344.376678	319.423767	923.631104	375.914612	87.827347	1054.532837	-510.140503	230.468475	924.010864	-490.076477	37.684628
390.029449	-5.903088	959.500854	390.182251	173.292343	951.744995	470.280579	-61.165501	543.945984	501.397125	223.723114	565.034424	512.853760	-78.634605	118.452133	550.708008	228.511902	84.159683	443.259735	-101.910706	1463.929688	423.682678	269.989899	1439.058838	395.069855	90.374840	1469.798828	393.552765	97.209694	1748.378540	487.230225	-155.249222	1174.671387	469.827942	349.944733	1158.407715	348.181610	-132.696274	938.250000	344.063232	319.408752	923.659668	375.605835	87.985382	1054.473022	-510.005768	230.886902	924.214966	-490.616364	37.040707
389.849854	-5.758089	959.424866	389.984314	173.451263	951.737305	471.485626	-60.642967	544.151611	501.154572	223.931427	565.045410	513.994995	-76.007660	116.853058	550.649780	228.543365	84.169800	443.192291	-101.717659	1463.872681	423.538086	270.186890	1439.009277	394.916016	90.567673	1469.746216	393.443207	97.397392	1748.316528	487.101959	-155.115555	1174.572632	469.645294	350.154022	1158.336548	348.041077	-132.517776	938.177856	343.896179	319.507111	923.590027	375.310242	88.097313	1054.417236	-509.916473	230.551529	924.589966	-490.458496	36.307873
389.588806	-5.557057	959.276489	389.663300	173.630981	951.672791	472.592041	-60.187618	544.216431	500.868988	224.143219	565.041565	514.000183	-75.834961	116.699600	550.604492	228.554276	84.196320	443.078583	-101.502838	1463.782104	423.343048	270.377838	1438.933105	394.793335	90.781113	1469.688599	393.351654	97.581192	1748.260498	487.068695	-154.956360	1174.637207	469.475464	350.336517	1158.254395	347.878235	-132.367371	938.107605	343.647644	319.508942	923.561096	374.997955	88.237015	1054.309692	-509.717377	230.270645	924.553223	-490.593048	35.890457
389.386688	-5.368313	959.137756	389.333466	173.860229	951.650574	473.734070	-59.669609	544.353943	500.639771	224.332581	565.060242	513.965759	-75.814117	116.693024	550.609009	228.556335	84.221497	442.984802	-101.353210	1463.684448	423.156769	270.572540	1438.865967	394.660309	90.928192	1469.600464	393.249664	97.750175	1748.200806	486.941223	-154.847458	1174.581055	469.294891	350.525208	1158.160522	347.709381	-132.277969	938.054321	343.482849	319.589539	923.463318	374.667816	88.370132	1054.222900	-509.536530	229.878799	924.602783	-490.615295	35.400452
389.099121	-5.142632	958.949280	388.921814	174.058258	951.569519	474.655426	-59.027988	544.393066	500.356537	224.555298	565.057190	513.988525	-75.746620	116.633591	550.607178	228.596344	84.230789	442.901825	-101.155670	1463.572632	422.969849	270.760468	1438.786255	394.504150	91.113419	1469.528320	393.131714	97.928200	1748.115723	486.740570	-154.683212	1174.365723	469.108032	350.650604	1158.081543	347.537323	-132.215485	937.963562	343.322968	319.681732	923.358948	374.362427	88.513626	1054.097534	-509.477631	229.518921	924.691040	-490.692535	34.792538
388.880768	-4.956277	958.821838	388.594238	174.192535	951.532227	475.670502	-58.578014	544.537048	500.148712	224.719101	565.102356	514.032288	-75.693001	116.621620	550.663147	228.586151	84.260269	442.794678	-100.941345	1463.476440	422.781342	270.970032	1438.681152	394.356354	91.276665	1469.435791	393.000458	98.110626	1748.034058	486.650055	-154.567810	1174.374512	468.932861	350.767151	1157.967529	347.374298	-132.200577	937.919739	343.155762	319.823059	923.245728	374.082672	88.616486	1054.016602	-509.592194	229.225266	924.727112	-491.043243	33.941551
388.715118	-4.773165	958.716431	388.341095	174.402893	951.532776	476.540710	-58.167999	544.531738	499.993042	224.915436	565.127136	514.123291	-75.651810	116.571182	550.737244	228.573242	84.288849	442.716888	-100.755600	1463.378174	422.570282	271.165344	1438.571045	394.202148	91.430641	1469.332520	392.871460	98.294289	1747.966675	486.488953	-154.442322	1174.289063	468.723145	350.882843	1157.859009	347.147278	-132.147995	937.846436	342.923523	319.941620	923.163147	373.820160	88.746689	1053.958862	-509.347321	228.568390	924.763855	-490.626068	33.504726
388.584534	-4.566525	958.625671	388.113098	174.610336	951.548279	477.209045	-57.783546	544.588440	499.825287	225.102020	565.152832	514.053345	-75.588120	116.506744	550.772522	228.587830	84.324471	442.580811	-100.555252	1463.286377	422.399933	271.348419	1438.506226	394.050537	91.598137	1469.263306	392.714294	98.475319	1747.900024	486.321655	-154.337860	1174.238770	468.488739	351.055054	1157.761597	346.952911	-132.093842	937.757263	342.707825	320.033173	923.090637	373.541992	88.886353	1053.909180	-509.211151	227.922363	924.780884	-490.322235	33.196758
388.632690	-4.615816	958.490723	388.099091	174.487701	951.085144	477.891876	-57.449825	544.682251	499.677460	225.280106	565.133972	514.225403	-75.710602	116.636475	550.770020	228.601944	84.350693	442.497681	-100.366028	1463.225586	422.187469	271.492859	1438.440186	393.858765	91.781372	1469.178833	392.553589	98.638901	1747.854492	486.111023	-154.292969	1174.145142	468.222382	351.198944	1157.681641	346.701721	-131.991608	937.706116	342.468719	320.153351	923.000854	373.362488	88.975830	1053.573486	-509.145325	227.189789	924.749329	-490.020691	33.187550
388.300781	-4.150824	958.357483	387.535156	175.093170	951.417603	478.076355	-56.990635	544.618164	499.543243	225.415024	565.250305	514.156128	-75.585327	116.499092	550.817261	228.599915	84.357079	442.445923	-100.199005	1463.146240	421.926422	271.662933	1438.353027	393.667908	91.954590	1469.130249	392.388092	98.799507	1747.815308	485.938263	-154.227097	1174.093140	467.976196	351.403076	1157.568604	346.469299	-131.925735	937.663574	342.272919	320.296112	922.872131	373.034912	89.233452	1053.702271	-509.066772	226.471222	924.802368	-489.729065	32.397160
388.341858	-4.233367	958.247864	387.577332	174.966949	950.935669	478.349152	-56.833092	544.636963	499.440277	225.594345	565.177429	514.169983	-75.580856	116.406197	550.852966	228.632629	84.354988	442.351471	-100.017860	1463.082642	421.656189	271.847900	1438.279175	393.487915	92.125656	1469.075439	392.228394	98.963112	1747.775391	485.751923	-154.160110	1174.016724	467.699158	351.583588	1157.489380	346.205139	-131.888306	937.593384	342.052521	320.411530	922.776062	372.909241	89.333336	1053.373047	-508.958923	225.593842	924.848389	-489.262024	30.998205
388.080231	-3.779921	958.180298	387.097321	175.483765	951.338562	478.365509	-56.635609	544.560486	499.286285	225.762985	565.273193	514.253723	-75.580711	116.338364	550.875244	228.636414	84.361069	442.268036	-99.840515	1463.018677	421.363922	272.036713	1438.202637	393.309662	92.292953	1469.039551	392.047241	99.129684	1747.748779	485.552582	-154.094437	1173.921753	467.424591	351.698883	1157.423340	345.955811	-131.781586	937.543213	341.864807	320.546143	922.684814	372.636139	89.541000	1053.566406	-508.870972	224.695755	924.917297	-488.871613	30.106152
388.017181	-3.602467	958.143860	386.880066	175.632126	951.309326	478.231079	-56.534470	544.534241	499.205444	225.922897	565.278748	514.380127	-75.562386	116.322655	550.878296	228.651581	84.370918	442.160919	-99.666183	1462.979004	421.117249	272.193634	1438.159058	393.135376	92.431686	1469.036865	391.854431	99.300110	1747.735596	485.351135	-154.001694	1173.858887	467.161926	351.830536	1157.372314	345.700806	-131.762054	937.518311	341.718018	320.691162	922.581482	372.474518	89.687401	1053.530884	-508.860443	223.869263	924.987671	-488.499084	29.798651
388.093018	-3.663405	958.097412	386.893127	175.416702	950.805969	478.040039	-56.614758	544.523010	499.068451	226.048492	565.259094	514.326538	-75.582649	116.343025	550.876587	228.658401	84.375038	442.076874	-99.489075	1462.968628	420.839569	272.342804	1438.144775	392.940613	92.558754	1469.039795	391.638184	99.477318	1747.755127	485.138824	-153.966919	1173.834229	466.855988	351.983337	1157.327515	345.464111	-131.648376	937.540955	341.542786	320.850830	922.472717	372.388519	89.797180	1053.226563	-511.397247	218.302780	924.130493	-488.825073	26.836260
387.881256	-3.247165	958.138428	386.406952	175.941010	951.204956	477.496857	-56.550747	544.394531	499.026184	226.197906	565.312073	514.237854	-75.588120	116.353867	550.874146	228.686111	84.410652	442.130096	-99.249939	1463.045044	420.509857	272.513458	1438.151367	392.748077	92.695267	1469.024780	391.420532	99.624451	1747.763062	484.935699	-153.914001	1173.831665	466.528778	352.172089	1157.337036	345.213409	-131.573807	937.562256	341.356445	321.035461	922.397766	372.135223	90.046295	1053.469727	-511.373932	216.984528	924.140381	-488.344055	25.715258
387.820404	-3.092308	958.208496	386.175873	176.089783	951.205933	476.864349	-56.573799	544.263367	498.989838	226.310501	565.326660	514.166565	-75.543816	116.353806	550.862671	228.692337	84.429199	442.046570	-99.085793	1463.072021	420.172363	272.685883	1438.172729	392.504211	92.802673	1469.010620	391.177307	99.792297	1747.816895	484.681091	-153.840790	1173.880737	466.193665	352.326599	1157.356689	344.992096	-131.505005	937.577209	341.176666	321.350800	922.457092	371.989594	90.222069	1053.504395	-511.132050	215.983459	924.157349	-487.666870	24.679235
387.997528	-3.179459	958.289185	386.272034	175.823257	950.759888	476.311157	-56.768723	544.271484	498.890839	226.418839	565.247925	514.250488	-75.546555	116.418869	550.846252	228.685059	84.441124	441.958771	-98.905746	1463.105469	419.822693	272.856476	1438.188477	392.254395	92.941483	1469.015259	390.964722	99.934906	1747.843872	484.419647	-153.739090	1173.864380	465.892303	352.433960	1157.371582	344.783813	-131.430176	937.605408	340.981018	321.496063	922.415588	371.970978	90.329933	1053.286865	-510.893158	214.993927	924.225098	-486.965546	23.512945
387.996704	-3.079668	958.379211	386.139130	175.901215	950.701233	475.615570	-56.902996	544.199707	498.863037	226.548279	565.264160	514.208923	-75.494377	116.432732	550.863098	228.681519	84.453667	441.734009	-98.792686	1463.100708	419.480835	273.004059	1438.229980	391.990814	93.037346	1469.016968	390.754730	100.081268	1747.863037	484.131104	-153.551849	1173.870239	465.605621	352.563171	1157.408936	344.552856	-131.297562	937.713440	340.824768	321.634155	922.365234	371.884644	90.489670	1053.296631	-509.201141	216.073456	924.514099	-485.756866	23.037725
387.755615	-2.625463	958.481812	385.597198	176.458603	951.215759	474.496857	-57.000805	543.975464	498.831635	226.626389	565.350830	514.131226	-75.441818	116.420204	550.859680	228.690674	84.466087	441.653198	-98.627190	1463.166870	419.129395	273.135864	1438.275635	391.741272	93.140427	1469.036011	390.525024	100.227928	1747.897217	483.857147	-153.405014	1173.725586	465.281677	352.673157	1157.451294	344.309052	-131.107620	937.764282	340.661011	321.775543	922.339722	371.681702	90.744324	1053.644043	-508.883240	214.912872	924.514221	-485.006165	21.846434
387.914856	-2.820553	958.607971	385.772095	176.196365	950.734863	473.611084	-57.282852	543.927979	498.796722	226.769974	565.332764	514.180176	-75.439339	116.506126	550.832214	228.707291	84.495476	441.569305	-98.441948	1463.234741	418.727539	273.286163	1438.338623	391.482147	93.279747	1469.085571	390.317413	100.338356	1747.908936	483.771576	-153.231110	1173.923096	464.975708	352.873932	1157.556519	344.069489	-130.949753	937.864807	340.503815	321.898743	922.322205	371.693146	90.849915	1053.429443	-508.741394	213.286423	924.430237	-484.198303	20.407532
387.709839	-2.398541	958.704895	385.307434	176.725998	951.260376	472.413361	-57.505535	543.717834	498.819061	226.878174	565.454346	513.945190	-75.404160	116.495903	550.869751	228.705460	84.519890	441.437134	-98.271454	1463.286377	418.303284	273.450470	1438.403809	391.216003	93.397789	1469.115234	390.072388	100.477036	1747.945679	483.638367	-153.066223	1174.041016	464.659332	353.008911	1157.655884	343.844666	-130.782242	938.000977	340.339996	322.005859	922.325928	371.515106	91.068504	1053.775024	-508.698486	211.644135	924.386108	-483.459076	19.575891
387.889038	-2.601792	958.818115	385.513611	176.427856	950.764404	471.352234	-57.886230	543.644531	498.764465	226.913696	565.390442	513.937805	-75.417450	116.585335	550.825684	228.714539	84.518303	441.516418	-98.057846	1463.427734	417.917542	273.571625	1438.469238	390.917419	93.513618	1469.141357	389.827454	100.577133	1747.975342	483.559387	-152.957199	1174.149292	464.336029	353.126740	1157.687744	343.622375	-130.667221	938.075378	340.183167	322.124207	922.326355	371.524750	91.153976	1053.541870	-508.423096	209.948761	924.331604	-482.464600	17.563021
387.800964	-2.542637	958.915710	385.346313	176.487091	950.701782	470.055145	-58.122646	543.461060	498.747192	226.963135	565.374512	513.958435	-75.441078	116.671677	550.830322	228.721069	84.542114	441.386505	-97.910324	1463.452637	417.532013	273.670441	1438.523926	390.655396	93.615456	1469.150146	389.567810	100.681267	1747.991333	483.448456	-152.791901	1174.215210	464.026001	353.271179	1157.778687	343.360779	-130.540314	938.184143	340.031464	322.182617	922.324524	371.430420	91.295364	1053.560913	-508.093109	208.396011	924.332275	-481.417053	16.227774
387.639618	-2.362202	958.963379	385.052002	176.611877	950.653503	468.698212	-58.335819	543.322021	498.709930	227.027618	565.400696	513.938110	-75.443321	116.648430	550.828003	228.699982	84.536942	441.115295	-97.837784	1463.375366	417.086334	273.815002	1438.590454	390.378906	93.758041	1469.175293	389.300659	100.811432	1748.004883	483.278442	-152.576675	1174.232910	463.673828	353.475250	1157.895630	343.080780	-130.427689	938.303528	339.851532	322.255951	922.371521	371.307800	91.493195	1053.574707	-507.775482	206.996887	924.356384	-480.450562	15.468615
387.324860	-1.884720	959.024353	384.509277	177.207382	951.162964	467.105896	-58.616009	543.049316	498.647644	227.018112	565.504517	513.787109	-75.497665	116.724754	550.806519	228.695740	84.542381	440.994690	-97.694061	1463.366699	416.656708	273.957062	1438.657959	390.142731	93.854309	1469.171997	389.029572	100.915062	1748.019653	483.159515	-152.385834	1174.252441	463.365387	353.617462	1158.018433	342.812714	-130.271164	938.331055	339.700378	322.301422	922.390625	371.101837	91.765800	1053.904907	-507.449493	205.319748	924.320374	-479.379791	13.980782
387.457642	-2.063230	959.072083	384.719452	176.910767	950.576050	465.677795	-59.033348	542.895752	498.583954	227.045883	565.426025	513.741516	-75.527756	116.769440	550.796936	228.685318	84.568619	440.882751	-97.544235	1463.341553	416.270111	274.066711	1438.681030	389.876862	93.942383	1469.145264	388.757324	101.001289	1748.036621	483.004242	-152.152695	1174.199707	463.050354	353.837341	1158.123535	342.490936	-130.084229	938.374695	339.533142	322.330933	922.425171	371.120270	91.883606	1053.596802	-506.914612	203.456390	924.180176	-478.160522	11.796024
387.360138	-1.941529	959.148132	384.583191	177.000748	950.552368	464.140656	-59.401245	542.701111	498.572784	227.079422	565.449280	513.712830	-75.571365	116.939034	550.755859	228.690216	84.581047	440.785126	-97.421783	1463.269409	415.860565	274.177032	1438.724365	389.591187	94.038033	1469.120605	388.483215	101.080162	1748.014893	482.870575	-151.912445	1174.145630	462.736298	354.016846	1158.194092	342.156189	-129.901535	938.429932	339.379120	322.372711	922.453979	370.997437	92.041756	1053.619751	-506.459351	201.876633	924.180237	-476.992096	10.235494
387.239044	-1.818547	959.174438	384.453857	177.098022	950.493225	462.421265	-59.628063	542.410217	498.502655	227.093811	565.443481	513.514282	-75.623405	117.059341	550.724243	228.678146	84.555763	440.864166	-97.196617	1463.278320	415.421600	274.308136	1438.829956	389.303741	94.116051	1469.065918	388.205872	101.164597	1747.990234	482.707794	-151.727707	1173.966553	462.377350	354.264587	1158.302734	341.848083	-129.823334	938.442871	339.188019	322.412048	922.506348	370.890503	92.199326	1053.603882	-505.985352	200.208389	924.223145	-475.791809	8.770513
387.086884	-1.651120	959.179932	384.291107	177.212845	950.436157	460.839325	-59.969204	542.160583	498.406342	227.116257	565.454407	513.439087	-75.597107	117.095543	550.710693	228.632065	84.555534	440.542633	-97.144630	1463.093628	415.009674	274.415466	1438.888428	389.028168	94.194527	1469.052002	387.923920	101.231796	1747.981079	482.451447	-151.506378	1173.758911	462.067719	354.510986	1158.378540	341.511780	-129.719345	938.465332	338.992554	322.431702	922.525757	370.769745	92.376228	1053.582031	-505.408905	198.590195	924.183167	-474.644287	7.790700
386.665405	-1.102016	959.194397	383.661041	177.870438	951.082153	459.070404	-60.213371	541.854797	498.367676	227.165604	565.598206	513.662476	-75.638893	117.274284	550.741882	228.654068	84.580223	440.476013	-97.014145	1462.970093	414.652527	274.530853	1438.887451	388.759186	94.261528	1468.991699	387.635071	101.292091	1747.948364	482.340851	-151.295807	1173.682983	461.752930	354.658630	1158.412842	341.134003	-129.596603	938.471130	338.781860	322.446594	922.564331	370.461731	92.616722	1053.961060	-504.786133	197.086121	924.258423	-473.295868	5.665765
386.675781	-1.301626	959.178040	383.812866	177.604568	950.533142	457.538635	-60.724724	541.694702	498.246307	227.131927	565.506104	513.360413	-75.633110	117.361778	550.705261	228.621887	84.565758	440.375031	-96.906563	1462.844238	414.254913	274.624573	1438.872559	388.479279	94.321716	1468.909912	387.372284	101.351852	1747.904541	482.136383	-151.062943	1173.515869	461.447571	354.855072	1158.446411	340.745422	-129.568039	938.472534	338.582916	322.436798	922.576660	370.398590	92.687408	1053.643433	-504.086121	195.757813	924.499939	-471.973419	4.237410
386.454681	-1.169186	959.146179	383.602570	177.683151	950.454285	455.663727	-61.010204	541.324219	498.127136	227.115936	565.505737	513.231995	-75.618652	117.445091	550.687500	228.651581	84.591927	440.327087	-96.784431	1462.738037	413.775116	274.741791	1438.911499	388.230591	94.370087	1468.843262	387.114136	101.378937	1747.859009	482.007965	-150.861664	1173.415161	461.097137	355.084320	1158.520996	340.323425	-129.504379	938.394043	338.399445	322.436310	922.605286	370.227417	92.822136	1053.593384	-503.416382	194.371719	924.673157	-470.683075	2.646283
386.245850	-1.063556	959.146301	383.399872	177.852509	950.448486	454.008423	-61.402023	541.125000	498.046631	227.151505	565.533875	513.162659	-75.674263	117.612343	550.691223	228.617081	84.577217	440.267914	-96.698494	1462.632690	413.414063	274.846069	1438.905396	387.971558	94.433556	1468.747314	386.868896	101.383247	1747.806885	481.869904	-150.639206	1173.378540	460.777161	355.259979	1158.576538	339.955597	-129.566864	938.290039	338.217804	322.438782	922.597046	370.050568	92.962456	1053.594727	-502.734955	192.917389	924.931824	-469.394928	1.035008
386.017853	-0.904411	959.121033	383.170563	177.976501	950.448792	452.350372	-61.761761	540.913696	497.906311	227.185349	565.551147	513.085510	-75.748001	117.749596	550.664795	228.596603	84.594711	440.192200	-96.597008	1462.508057	413.093719	274.935486	1438.926147	387.690674	94.491165	1468.668213	386.621979	101.390297	1747.764282	481.657135	-150.404144	1173.203735	460.465088	355.477295	1158.595215	339.536469	-129.626892	938.223938	338.037415	322.400146	922.578064	369.842560	93.091171	1053.585938	-502.051056	191.491882	925.270630	-468.063049	-0.579814
385.761475	-0.811217	959.094788	382.930847	178.076752	950.383545	450.689423	-62.143353	540.682434	497.775391	227.213684	565.553162	513.377258	-75.806450	117.806747	550.641052	228.578308	84.613968	440.129181	-96.515541	1462.363403	412.735107	275.017914	1438.893555	387.464935	94.539093	1468.593872	386.373169	101.391426	1747.694458	481.440308	-150.210968	1173.038574	460.151337	355.591248	1158.560791	339.085663	-129.600464	938.167542	337.842010	322.386902	922.526611	369.655304	93.211952	1053.548096	-501.659882	187.544067	924.554138	-467.418793	-2.320442
385.511017	-0.703094	959.073853	382.685638	178.160492	950.285278	448.957397	-62.567467	540.404297	497.669678	227.271225	565.572083	513.205017	-75.861488	117.981415	550.626953	228.589142	84.611618	440.021729	-96.412651	1462.191650	412.336121	275.083008	1438.879883	387.230530	94.590805	1468.509888	386.148834	101.378860	1747.619263	481.211151	-150.065903	1172.869385	459.837250	355.684631	1158.528564	338.663055	-129.691132	938.076538	337.617310	322.345154	922.500366	369.428009	93.352081	1053.489502	-501.056213	185.337982	924.740417	-466.195251	-4.785972
385.226318	-0.632827	959.002319	382.406189	178.222305	950.175842	447.285736	-62.945286	540.100830	497.442047	227.305267	565.548584	513.051025	-75.895309	118.110100	550.644592	228.591049	84.610229	440.242401	-96.287766	1462.254028	411.942963	275.167236	1438.850830	387.007599	94.639992	1468.419922	385.921448	101.342896	1747.557007	480.997101	-149.933380	1172.629395	459.464935	355.837494	1158.553711	338.250671	-129.708344	937.955994	337.320190	322.281799	922.488647	369.230225	93.441589	1053.410400	-500.453644	183.422302	924.976807	-464.968872	-6.717550
385.021942	-0.593160	958.995056	382.215363	178.262375	950.075439	445.757599	-63.321320	539.947693	497.298279	227.400574	565.570374	513.041016	-75.980957	118.275124	550.645020	228.597214	84.611832	440.127350	-96.199944	1462.054688	411.631592	275.245575	1438.794434	386.782501	94.653999	1468.300171	385.731934	101.314590	1747.484131	480.741119	-149.802078	1172.420898	459.127655	355.958618	1158.470703	337.815002	-129.697418	937.828491	337.019135	322.208313	922.459106	369.015228	93.533455	1053.351563	-499.988831	181.422348	925.289734	-463.860474	-8.032912
384.781250	-0.520809	958.965820	381.962341	178.313690	950.012451	444.181976	-63.620724	539.760803	497.104156	227.466125	565.545105	512.609619	-75.950516	118.442268	550.628113	228.573517	84.625320	440.021637	-96.135498	1461.896606	411.328003	275.286072	1438.731201	386.565857	94.686569	1468.218262	385.534760	101.260490	1747.405518	480.409058	-149.731613	1172.102539	458.806732	356.080383	1158.411621	337.402039	-129.754410	937.710754	336.797974	322.158539	922.355164	368.807037	93.614342	1053.310303	-499.315277	178.456818	925.197144	-462.653137	-10.788862
384.506622	-0.457438	958.889648	381.699432	178.313766	949.878845	442.539154	-63.963223	539.518250	496.886017	227.513092	565.583435	512.825867	-76.081223	118.506630	550.621643	228.559052	84.641670	439.908203	-96.087418	1461.756592	411.025208	275.311584	1438.647949	386.370605	94.698685	1468.105957	385.358185	101.191620	1747.326660	480.139587	-149.649353	1171.950928	458.509613	356.164551	1158.363525	336.990356	-129.707336	937.637390	336.567139	322.104523	922.264038	368.612274	93.682060	1053.214478	-498.877625	176.219940	925.434143	-461.428040	-12.823712
384.171967	-0.368683	958.831238	381.311066	178.348358	949.828369	441.029205	-64.306595	539.311523	496.660431	227.578064	565.557129	512.808960	-76.174164	118.649757	550.590759	228.588104	84.663536	439.558167	-96.093857	1461.460083	410.701996	275.345367	1438.585815	386.135986	94.720078	1468.025635	385.193939	101.131653	1747.239990	479.839966	-149.581177	1171.840210	458.201477	356.190033	1158.300049	336.637177	-129.728882	937.547607	336.537231	322.104004	922.056458	368.380341	93.739471	1053.179199	-498.649902	174.883926	926.105835	-460.025452	-14.691596
383.657593	0.155664	958.770508	380.567383	178.956909	950.449097	439.771545	-64.715149	539.146973	496.526764	227.680847	565.692810	512.802795	-76.216454	118.751152	550.585205	228.589935	84.680435	439.448181	-96.054192	1461.355469	410.381348	275.377960	1438.515015	385.924622	94.731491	1467.936646	385.032776	101.043350	1747.160522	479.616760	-149.564880	1171.801636	457.879883	356.252899	1158.256104	336.272552	-129.621384	937.440247	336.355255	322.036591	921.929932	368.021545	93.915855	1053.515991	-498.122955	172.036392	925.994202	-458.827820	-16.841742
383.629211	-0.103504	958.698486	380.613800	178.546951	949.821167	438.493622	-65.083626	538.952637	496.287811	227.707474	565.606628	512.765076	-76.313728	118.898369	550.581604	228.591995	84.679565	439.610931	-95.977470	1461.441040	410.085205	275.400848	1438.435181	385.723724	94.730644	1467.858643	384.867126	100.965408	1747.077393	479.344788	-149.583755	1171.718018	457.559845	356.318787	1158.173218	335.866943	-129.593048	937.356323	336.151855	321.952850	921.837097	367.888031	93.894485	1053.131348	-497.112061	170.802048	926.243774	-457.363342	-18.582705
383.465973	-0.092957	958.631226	380.450989	178.619415	949.638489	437.253693	-65.391350	538.776978	496.122162	227.791168	565.655640	512.679993	-76.343987	119.066193	550.563538	228.585068	84.692337	439.224365	-96.002495	1461.194214	409.812469	275.423645	1438.375122	385.538544	94.729225	1467.761108	384.723663	100.873978	1747.009644	478.946686	-149.557419	1171.520508	457.269318	356.310425	1158.105591	335.509216	-129.501923	937.298096	335.951324	321.895782	921.719482	367.726440	93.998199	1053.003540	-496.709442	168.811523	926.395630	-456.044373	-20.591913
383.253082	-0.046388	958.572388	380.166962	178.650696	949.604004	436.022491	-65.643181	538.583801	495.905823	227.885040	565.653137	512.670105	-76.408081	119.184364	550.554932	228.559555	84.728493	439.092865	-95.976761	1461.060547	409.576019	275.400208	1438.315674	385.347382	94.721138	1467.691406	384.565216	100.768661	1746.923340	478.665253	-149.565125	1171.439697	456.985931	356.342773	1158.031616	335.149384	-129.494110	937.249390	335.717957	321.782104	921.603088	367.481049	94.018440	1052.958252	-496.526917	166.500671	926.579651	-454.719238	-22.651068
383.012604	0.005411	958.468140	379.870758	178.760406	949.538513	434.869141	-65.919632	538.319458	495.654633	227.999573	565.684204	511.957001	-76.324966	119.309303	550.572266	228.574982	84.761887	438.944275	-95.977074	1460.955078	409.328857	275.394226	1438.203003	385.172058	94.687576	1467.590942	384.419281	100.679977	1746.822632	478.440765	-149.541092	1171.395142	456.669891	356.305359	1157.932861	334.746765	-129.401871	937.137573	335.473358	321.693024	921.465881	367.253326	94.072891	1052.880493	-496.343353	164.163284	926.707092	-453.424713	-24.733440
382.719360	0.099594	958.391785	379.486877	178.830872	949.532166	433.809998	-66.221786	538.139404	495.460297	228.118881	565.720886	512.454895	-76.488281	119.382729	550.535339	228.581924	84.776062	439.048096	-95.937355	1461.027100	409.095245	275.392914	1438.096924	384.989594	94.643982	1467.488037	384.362640	100.623848	1746.693726	478.148804	-149.550430	1171.212891	456.360321	356.269653	1157.792725	334.354523	-129.331650	937.044128	335.215271	321.570068	921.340454	366.974579	94.111526	1052.849731	-496.132813	161.820587	926.799622	-452.148193	-26.172205
382.389618	0.265445	958.268860	379.020966	178.960098	949.574890	432.674438	-66.462776	537.927429	495.219177	228.229126	565.781372	511.819214	-76.407227	119.511978	550.622070	228.566193	84.791916	438.897308	-95.975746	1460.907715	408.897003	275.354156	1437.973267	384.838715	94.626732	1467.388916	384.132477	100.469986	1746.622070	477.820587	-149.557922	1171.071655	456.078156	356.176788	1157.629272	333.975739	-129.349899	936.977478	334.955200	321.460022	921.217712	366.665497	94.160110	1052.826904	-495.814606	159.400528	926.867310	-450.773529	-28.831707
382.076233	0.376558	958.155518	378.584900	179.030655	949.547852	431.550537	-66.519180	537.719788	494.994781	228.335022	565.816650	512.192078	-76.533409	119.523277	550.591370	228.586884	84.818428	438.533539	-96.061089	1460.679199	408.689423	275.300201	1437.881470	384.670105	94.592865	1467.298218	383.996338	100.366112	1746.525879	477.481628	-149.623581	1170.970947	455.799347	356.122498	1157.516235	333.572693	-129.282043	936.930176	334.720795	321.352844	921.120361	366.391144	94.197304	1052.773438	-495.406342	157.190964	926.993835	-449.402039	-30.754417
381.881897	0.421223	958.087952	378.334503	179.098572	949.489502	430.513184	-66.675690	537.594421	494.757416	228.417572	565.829834	512.143982	-76.544899	119.673187	550.608826	228.594955	84.838921	438.911896	-95.946007	1460.876343	408.506012	275.247894	1437.797485	384.541016	94.561150	1467.260010	383.860992	100.250496	1746.442017	477.192535	-149.796371	1170.808960	455.557648	356.066284	1157.401611	333.227417	-129.223022	936.862854	334.541992	321.247345	921.006348	366.163086	94.243401	1052.710083	-494.963776	154.942749	927.109436	-448.051727	-32.722160
381.642761	0.442047	958.006836	378.070801	179.154480	949.413818	429.663727	-66.837822	537.419434	494.519897	228.544510	565.882568	512.067139	-76.564880	119.814995	550.604614	228.580627	84.877953	438.782562	-95.984940	1460.815308	408.328247	275.176605	1437.742432	384.423431	94.474167	1467.178223	383.725525	100.152512	1746.384644	476.777679	-149.897781	1170.567627	455.306549	355.988373	1157.305664	332.851166	-129.131989	936.845642	334.338043	321.170410	920.917236	365.954468	94.277115	1052.637939	-494.407898	152.872299	927.220093	-446.739227	-34.631866
381.180847	0.971380	957.992920	377.331879	179.840714	950.179993	428.995972	-67.006340	537.313477	494.315125	228.653442	566.035461	512.009949	-76.589447	119.976379	550.641235	228.570755	84.923370	438.673279	-96.061508	1460.748657	408.175079	275.131989	1437.697144	384.284821	94.436996	1467.147827	383.580078	100.024734	1746.321045	476.632233	-150.005432	1170.661743	455.093475	355.886963	1157.208252	332.452637	-128.994186	936.796143	334.139404	321.031067	920.793274	365.571716	94.434860	1053.063721	-493.968719	150.602707	927.112915	-445.563843	-36.689919
381.212433	0.528405	957.909485	377.555450	179.342880	949.351074	428.405853	-67.200493	537.250610	494.061920	228.742432	565.927246	511.955292	-76.583595	120.078217	550.623962	228.577911	84.952057	438.419128	-96.161240	1460.528687	408.001617	275.055206	1437.616211	384.161499	94.380219	1467.081665	383.454590	99.921555	1746.234375	476.315491	-150.131470	1170.565552	454.850647	355.769165	1157.122925	332.098450	-128.867538	936.733887	333.924011	320.873749	920.708679	365.472961	94.386017	1052.557861	-493.452148	148.531891	927.260498	-444.320129	-38.634296
380.909821	0.560408	957.826599	377.201477	179.374634	949.269104	427.930695	-67.268631	537.195557	493.695160	228.806961	565.936462	511.912720	-76.611893	120.205750	550.554688	228.582275	84.953178	438.276459	-96.243538	1460.400391	407.820740	274.997375	1437.557251	384.024597	94.298782	1467.005981	383.305481	99.787529	1746.162476	476.014465	-150.262955	1170.446777	454.632050	355.657867	1157.059692	331.706207	-128.728058	936.709290	333.685516	320.655273	920.632080	365.210632	94.415230	1052.484863	-492.958282	146.294876	927.273010	-443.064667	-40.631550
380.567627	0.677909	957.773376	376.683411	179.465149	949.316956	427.482025	-67.295273	537.180664	493.283234	228.880219	565.902344	511.901093	-76.608185	120.264610	550.517029	228.553040	84.983124	438.175110	-96.320198	1460.307739	407.666351	274.919342	1437.495239	383.919464	94.194939	1466.963379	383.162415	99.668312	1746.099609	475.702820	-150.425232	1170.364990	454.405334	355.516602	1156.991577	331.333435	-128.587463	936.684448	333.453064	320.429504	920.569763	364.895752	94.453766	1052.501221	-492.456451	144.212814	927.286255	-441.913116	-42.582413
380.305084	0.730067	957.720459	376.389435	179.468536	949.274109	427.154938	-67.343025	537.200745	492.967133	228.995850	565.901550	511.837799	-76.612236	120.321823	550.484680	228.560593	85.013557	438.079468	-96.379494	1460.205566	407.510345	274.837860	1437.466919	383.801544	94.104485	1466.953125	383.027161	99.530495	1746.034058	475.390381	-150.558044	1170.242310	454.168274	355.363434	1156.985107	330.949188	-128.547043	936.687256	333.269714	320.266052	920.524231	364.665741	94.476112	1052.460205	-492.031006	142.028412	927.297546	-440.858032	-44.555428
380.088928	0.774212	957.711060	376.138184	179.552231	949.289612	426.878967	-67.315804	537.218201	492.671021	229.135803	565.908020	511.740601	-76.629402	120.374809	550.471619	228.552490	85.062233	438.186462	-96.398399	1460.301636	407.372040	274.768494	1437.457031	383.726501	93.997299	1466.961914	382.970459	99.428429	1745.951660	475.098602	-150.737030	1170.104614	453.983063	355.187836	1156.948853	330.546967	-128.484833	936.707642	333.105011	320.066772	920.514893	364.444824	94.522980	1052.465820	-491.549835	139.988174	927.346619	-439.772461	-46.499229
379.927155	0.828041	957.721008	375.902130	179.581345	949.277771	426.698792	-67.277344	537.228271	492.409973	229.289749	565.970886	511.657776	-76.549637	120.362747	550.481873	228.539017	85.108688	437.958862	-96.529022	1460.092163	407.256561	274.692688	1437.530884	383.639771	93.874870	1466.977051	382.752625	99.281471	1745.973511	474.848572	-150.874100	1170.054443	453.820892	355.077026	1156.979004	330.190094	-128.373428	936.734314	332.940674	319.862793	920.563293	364.237976	94.571213	1052.463379	-491.109558	137.859146	927.349182	-438.686707	-48.366047
379.733917	0.860184	957.722961	375.689758	179.671906	949.226990	426.694244	-67.156754	537.265869	492.081970	229.386887	565.989319	511.620026	-76.535667	120.386246	550.468933	228.559830	85.155945	437.622559	-96.708183	1459.895996	407.155731	274.613007	1437.569946	383.584259	93.801399	1467.001709	382.622803	99.134750	1745.942505	474.542023	-150.955460	1169.995850	453.680908	354.956726	1156.986572	329.788574	-128.289398	936.719788	332.783203	319.670471	920.581848	364.062012	94.659584	1052.441528	-490.660217	135.796799	927.331360	-437.706573	-50.288013
379.536957	0.934144	957.696594	375.400391	179.732681	949.266663	426.749878	-67.044212	537.295532	491.767212	229.493454	565.957703	511.636719	-76.504295	120.385094	550.439148	228.527878	85.182594	437.584656	-96.796631	1459.864990	407.081879	274.538025	1437.641602	383.525116	93.693848	1466.997559	382.483459	99.001587	1745.931152	474.294922	-151.138794	1169.993530	453.521790	354.828827	1157.004517	329.457245	-128.258438	936.752014	332.575653	319.409973	920.638550	363.856445	94.684868	1052.455200	-490.305023	133.684204	927.312073	-436.697174	-52.123718
379.298340	1.015328	957.691956	375.104523	179.812485	949.310059	426.924957	-66.874237	537.324524	491.363190	229.561783	565.941772	511.342590	-76.930183	120.313400	550.408142	228.491928	85.214348	437.556671	-96.870010	1459.829224	407.002960	274.466644	1437.693237	383.452972	93.591553	1467.002930	382.352478	98.853470	1745.916260	474.024597	-151.292542	1169.957764	453.344971	354.637024	1157.035889	329.064972	-128.181290	936.784912	332.384491	319.136169	920.718079	363.629211	94.735703	1052.481445	-489.847717	131.783707	927.301208	-435.657166	-53.949265
379.061554	1.091257	957.714355	374.821106	179.842636	949.367554	427.205261	-66.672417	537.382935	491.026642	229.638290	565.968201	511.433624	-76.912842	120.325989	550.372986	228.470200	85.244270	437.475983	-96.939781	1459.764282	406.930359	274.394073	1437.761597	383.383820	93.507813	1467.036133	382.216309	98.703819	1745.901855	473.767395	-151.412277	1169.940308	453.176819	354.502716	1157.074097	328.672485	-128.086853	936.789001	332.165161	318.845947	920.819092	363.394836	94.767693	1052.525757	-489.459869	129.701691	927.231140	-434.784729	-55.797539
378.859711	1.135162	957.751770	374.618286	179.907410	949.420715	427.541077	-66.498726	537.407776	490.656799	229.796677	565.956055	511.603394	-76.787086	120.369850	550.388733	228.468582	85.297150	437.439209	-97.025024	1459.723877	406.893799	274.328339	1437.859009	383.346283	93.416443	1467.035278	382.089844	98.545258	1745.895752	473.523834	-151.517914	1169.842163	453.022369	354.388519	1157.148682	328.295563	-128.036362	936.809448	332.001373	318.594788	920.921387	363.181366	94.812439	1052.569946	-489.106201	127.720978	927.178894	-433.873047	-57.607037
378.646759	1.157470	957.806702	374.435486	179.892639	949.467957	428.022369	-66.829742	537.431702	490.317596	229.929962	565.918884	511.708282	-76.598824	120.355461	550.416016	228.460770	85.338066	437.429199	-97.091194	1459.669800	406.842194	274.246094	1437.978394	383.323944	93.343765	1467.076294	381.981476	98.366447	1745.898438	473.298828	-151.622803	1169.727539	452.867798	354.248291	1157.232910	327.926971	-128.028549	936.844421	331.857269	318.346100	921.052002	362.969208	94.823174	1052.618774	-488.760345	125.735687	927.084290	-432.991638	-59.435329
378.422913	1.117666	957.807617	374.282074	179.895401	949.419128	428.205719	-65.732269	537.469116	489.926453	229.989792	565.878479	511.490784	-76.443924	120.104385	550.393982	228.444550	85.373093	437.438690	-97.199333	1459.618896	406.834106	274.162598	1438.081787	383.266418	93.260880	1467.130371	381.852539	98.190376	1745.885864	473.093597	-151.753326	1169.672607	452.748871	354.158783	1157.320068	327.615265	-127.952248	936.915527	331.733978	318.067993	921.194763	362.801605	94.837074	1052.596313	-488.411163	123.668236	926.973877	-432.318085	-61.025723
378.202576	1.149360	957.898315	374.079285	179.915039	949.520264	428.628845	-65.244606	537.562866	489.572784	230.001526	565.869690	511.410126	-76.180305	119.930832	550.427246	228.446091	85.397881	437.397400	-97.249855	1459.591675	406.803955	274.117584	1438.191284	383.242310	93.221992	1467.199219	381.762085	98.002213	1745.909790	472.921295	-151.851578	1169.609375	452.599915	354.263428	1157.524536	327.357819	-127.939545	936.932373	331.567932	317.720673	921.347534	362.561707	94.857750	1052.688599	-488.074738	121.711815	926.898682	-431.526672	-62.760693
377.908447	1.174680	957.893494	373.783173	179.905014	949.560486	429.573486	-65.158073	537.766846	489.157532	230.049881	565.819458	511.091095	-75.984879	119.909958	550.385742	228.432892	85.460892	437.387573	-97.321396	1459.565796	406.777039	274.063934	1438.289551	383.218964	93.152863	1467.226440	381.659058	97.820038	1745.921509	472.733429	-151.983414	1169.571289	452.489349	354.199158	1157.631592	327.185760	-128.019897	936.907593	331.365753	317.414581	921.518311	362.348419	94.843605	1052.718384	-487.805450	119.813911	926.832458	-430.689087	-64.620682
377.650391	1.222205	957.922424	373.520691	179.928864	949.651611	433.681396	-65.791008	544.918457	488.831512	230.142792	565.787231	513.107727	-76.345146	120.212219	550.341309	228.416367	85.499443	437.361298	-97.354919	1459.528687	406.731689	274.006104	1438.397705	383.202576	93.087486	1467.254883	381.564301	97.623871	1745.919434	472.532257	-152.127319	1169.518921	452.384735	354.183167	1157.774658	326.883392	-127.899681	936.946350	331.227234	317.171509	921.680420	362.126465	94.846268	1052.785034	-487.500366	117.668915	926.689514	-429.814423	-66.534607
377.443756	1.266217	957.956909	373.347748	179.938370	949.713806	434.650787	-65.539345	545.285400	488.450409	230.178574	565.746033	513.803650	-76.453659	120.127953	550.284058	228.395950	85.523376	437.335754	-97.417313	1459.487549	406.692749	273.958649	1438.515747	383.179749	93.023941	1467.293335	381.464478	97.428078	1745.933838	472.237946	-152.215195	1169.296753	452.276642	354.162903	1157.893555	326.697266	-127.939362	936.946106	331.081451	316.878601	921.855530	361.901764	94.860085	1052.829224	-487.267609	115.727974	926.608276	-428.953491	-68.522118
377.245209	1.228520	957.991089	373.180084	179.942184	949.723206	435.642883	-65.111656	545.353516	488.127747	230.221970	565.689209	513.873413	-76.385971	119.999069	550.286499	228.355927	85.568382	437.288940	-97.476364	1459.426880	406.666565	273.879791	1438.628784	383.165741	92.950562	1467.330444	381.391022	97.214584	1745.948242	472.180969	-152.293732	1169.404175	452.180511	354.104919	1157.979614	326.499390	-127.918663	936.927063	330.760773	316.523315	922.169678	361.705017	94.857780	1052.848511	-486.990906	113.745529	926.474792	-427.983551	-70.558784
377.035583	1.221397	958.022827	373.021362	179.945633	949.737671	436.782837	-64.774605	545.550781	487.811310	230.298386	565.660156	513.926086	-76.314064	119.824203	550.275024	228.360275	85.578194	437.260101	-97.502960	1459.364624	406.647949	273.836731	1438.726563	383.162933	92.892845	1467.351929	381.335999	96.997917	1745.961426	472.061279	-152.357330	1169.353760	452.135712	354.141235	1158.103516	326.296143	-127.825584	936.863892	330.817780	316.311768	922.193970	361.513550	94.868843	1052.869995	-486.722565	111.667336	926.320190	-427.059357	-72.590782
376.841888	1.210263	958.044495	372.842010	179.973434	949.774536	437.989868	-64.368584	545.750122	487.507690	230.323486	565.632629	513.929993	-76.201157	119.669037	550.303223	228.325577	85.626419	437.469452	-97.513268	1459.476074	406.627838	273.782715	1438.831543	383.147125	92.829079	1467.406738	381.290131	96.803482	1745.968750	471.965271	-152.434891	1169.295532	452.080444	354.131104	1158.227051	326.162872	-127.753174	936.819214	330.704468	316.049988	922.353210	361.336090	94.869194	1052.900879	-486.519836	109.808235	926.235474	-426.122925	-74.498482
376.631012	1.248212	958.042725	372.642731	179.989899	949.789124	439.106201	-63.903294	546.031860	487.224335	230.352844	565.613220	513.929138	-76.089371	119.547310	550.290955	228.284637	85.642944	437.459503	-97.539864	1459.410522	406.639282	273.749268	1438.943970	383.122681	92.788368	1467.420776	381.258240	96.598228	1745.992432	471.847321	-152.507690	1169.242310	451.996887	354.104309	1158.327881	326.076935	-127.732841	936.732483	330.572906	315.838715	922.542480	361.151764	94.889343	1052.910522	-486.316467	107.858253	926.123047	-425.197052	-76.327858
376.399872	1.285089	958.065735	372.450989	180.013596	949.856934	440.308319	-63.397141	546.270630	487.010162	230.433868	565.579102	514.057129	-76.015419	119.431946	550.292603	228.245773	85.695450	437.404907	-97.578835	1459.361572	406.646942	273.720612	1439.065918	383.108917	92.740601	1467.442505	381.229553	96.391266	1746.004639	471.714294	-152.547546	1169.188354	451.926422	354.084290	1158.456177	326.093018	-127.786049	936.694092	330.436462	315.620575	922.715576	360.947357	94.898346	1052.957764	-486.170532	105.914055	925.999695	-424.422943	-78.128044
376.176361	1.283060	958.063782	372.282990	179.999863	949.874084	441.728607	-62.982826	546.541992	486.751862	230.405930	565.540527	513.615173	-75.806038	119.321617	550.273499	228.227249	85.701958	437.361542	-97.589058	1459.292358	406.651520	273.702881	1439.179932	383.080414	92.699875	1467.447876	381.199707	96.174355	1746.021606	471.599945	-152.567719	1169.118530	451.842712	354.088715	1158.562256	326.158936	-127.878983	936.598938	330.306427	315.406311	922.873291	360.752411	94.884399	1052.965698	-485.907990	104.178345	925.874146	-423.759094	-79.223038
376.042847	1.256043	958.078003	372.210999	179.984512	949.892639	443.093628	-62.583626	546.835144	486.563812	230.418106	565.537537	513.644653	-75.709259	119.206284	550.282104	228.207367	85.736504	437.307739	-97.633476	1459.212646	406.686371	273.682983	1439.284302	383.086273	92.664764	1467.480713	381.176971	95.946335	1746.038940	471.495789	-152.595688	1169.017334	451.772858	354.119629	1158.691895	325.857788	-127.704086	936.336060	330.221039	315.219971	923.036133	360.594940	94.863640	1052.974609	-485.857788	102.249466	925.745361	-423.162079	-80.936562
375.842010	1.201593	958.121338	372.115906	179.902237	949.888489	444.487701	-62.083454	547.186218	486.383789	230.389328	565.523621	513.798218	-75.696404	119.139076	550.287048	228.195267	85.763458	437.240051	-97.643265	1459.121704	406.681976	273.670898	1439.418701	383.072357	92.652290	1467.512085	381.181793	95.725296	1746.054321	471.410004	-152.663101	1168.907104	451.715149	354.106812	1158.816284	325.888428	-127.546524	936.161926	330.114197	315.033905	923.150513	360.422272	94.829521	1052.989380	-485.723724	100.532669	925.602661	-422.446014	-82.652519
375.668701	1.143573	958.135986	372.036163	179.915588	949.896362	445.870270	-61.519787	547.374756	486.246704	230.379349	565.526672	514.241089	-75.702904	118.924599	550.312195	228.176819	85.780891	437.144318	-97.657913	1458.998291	406.709076	273.669098	1439.519531	383.070251	92.629707	1467.514282	381.194092	95.518318	1746.058228	471.358185	-152.689392	1168.802368	451.671661	354.126892	1158.921387	325.974701	-127.379921	935.979187	330.016052	314.861725	923.305420	360.266296	94.815544	1052.996216	-485.683289	98.802429	925.480164	-421.941223	-84.353073
375.469574	1.088341	958.142517	371.905792	179.899002	949.909546	447.421936	-61.077553	547.668030	486.064362	230.343018	565.507446	514.298035	-75.613037	118.826637	550.251953	228.187347	85.791199	437.157043	-97.598068	1458.874268	406.735016	273.657837	1439.607788	383.027527	92.581505	1467.498169	381.197083	95.315308	1746.050415	471.338135	-152.711319	1168.644165	451.637726	354.161102	1159.009155	326.090820	-127.269974	935.796265	329.946838	314.719482	923.442383	360.074097	94.779510	1053.002319	-485.516693	97.008698	925.312012	-421.288544	-86.037613
375.269012	1.109474	958.136902	371.749023	179.888260	949.966980	449.061798	-60.711163	548.022278	485.920898	230.274551	565.491516	514.459534	-75.546532	118.754684	550.254700	228.142471	85.795166	437.310760	-97.582161	1458.973022	406.748260	273.661713	1439.677856	383.010681	92.582863	1467.492554	381.210449	95.104652	1746.039673	471.337463	-152.781631	1168.542603	451.612091	354.187805	1159.086670	326.274841	-127.167549	935.620239	329.843811	314.554230	923.594299	359.886627	94.753731	1053.028320	-485.373383	95.430443	925.199280	-420.734985	-87.587296
375.061401	1.084311	958.080627	371.562469	179.863174	949.961060	450.550659	-60.163593	548.349426	485.812195	230.283981	565.515320	514.481506	-75.420830	118.587601	550.214783	228.130112	85.810371	437.255981	-97.585152	1458.906250	406.765961	273.661377	1439.742432	382.990143	92.553841	1467.488525	381.242981	94.899330	1746.037720	471.339447	-152.784576	1168.436523	451.570160	354.256348	1159.181274	326.431488	-127.039009	935.411255	329.825165	314.477997	923.698059	359.713501	94.703003	1053.001587	-485.240723	93.624290	925.040588	-420.201630	-89.201942
374.892609	1.033705	958.080566	371.450745	179.818451	949.950806	452.080841	-59.709679	548.619629	485.722107	230.199570	565.471924	514.300354	-75.270210	118.446136	550.186401	228.103180	85.784866	437.160522	-97.604675	1458.793335	406.780731	273.648132	1439.802002	382.934814	92.555519	1467.462891	381.278290	94.694550	1746.028809	471.363800	-152.740814	1168.345215	451.551605	354.320221	1159.239990	326.605377	-126.915596	935.184448	329.782715	314.412079	923.836609	359.547394	94.664490	1052.992554	-484.993256	92.120720	924.895447	-419.519196	-90.702179
374.757751	1.044272	958.031616	371.342590	179.834656	949.933411	453.596710	-59.271694	548.926086	485.687408	230.192581	565.502380	514.375671	-75.219933	118.350967	550.164307	228.076447	85.793282	436.834839	-97.666176	1458.454834	406.785583	273.641907	1439.854004	382.921448	92.541756	1467.442383	381.314026	94.510834	1746.005859	471.357330	-152.707214	1168.251221	451.537720	354.356445	1159.296021	326.783234	-126.727310	934.997742	329.723114	314.331055	923.939270	359.393982	94.661545	1052.955688	-484.721497	90.323776	924.700317	-418.837097	-92.163322
374.640839	1.016832	958.005493	371.294006	179.829758	949.888184	455.063873	-58.787331	549.135925	485.666748	230.134384	565.484802	514.417847	-75.164940	118.179520	550.173401	228.095306	85.801033	436.727966	-97.669838	1458.318726	406.798279	273.659515	1439.919434	382.883453	92.511749	1467.393555	381.355652	94.339432	1745.974976	471.393036	-152.635818	1168.097534	451.531830	354.463013	1159.379150	326.982971	-126.602959	934.770752	329.722046	314.298981	924.025452	359.251251	94.659111	1052.911133	-484.466705	88.808647	924.577393	-418.164185	-93.595589
374.524658	0.947112	957.914307	371.236664	179.825806	949.857666	456.562500	-58.326935	549.419556	485.602051	230.064453	565.506470	514.410034	-75.029915	117.943947	550.146912	228.090790	85.817337	436.341919	-97.831337	1458.010132	406.791138	273.652557	1439.937866	382.835419	92.517799	1467.372803	381.390259	94.163704	1745.941895	471.386505	-152.576508	1168.020752	451.556580	354.526825	1159.416748	327.232025	-126.458382	934.546387	329.705444	314.269653	924.106934	359.083557	94.589745	1052.840332	-484.484680	87.373444	924.451233	-417.873047	-95.184418
374.317719	0.934098	957.794189	371.050354	179.819916	949.825195	458.059784	-57.899345	549.628235	485.658752	230.037445	565.546448	514.144958	-74.956047	117.876678	550.142883	228.083267	85.820953	436.524139	-97.736847	1457.970215	406.785553	273.649017	1439.958008	382.766998	92.506813	1467.309448	381.435913	94.005630	1745.901611	471.478424	-152.525406	1167.852051	451.539124	354.607391	1159.470947	327.494537	-126.283669	934.293274	329.656372	314.173981	924.169800	358.906128	94.533768	1052.768799	-484.155151	85.687096	924.245911	-417.120148	-96.425369
374.146057	0.865341	957.690002	370.934509	179.796509	949.767700	459.523895	-57.609364	549.925720	485.689362	229.979416	565.565796	514.255066	-74.930565	117.769127	550.139465	228.044937	85.810135	436.401703	-97.756500	1457.790405	406.786560	273.654175	1439.943604	382.701324	92.494064	1467.239624	381.472687	93.842484	1745.852539	471.549164	-152.448776	1167.697144	451.555420	354.704193	1159.480103	327.804169	-126.107391	934.025574	329.643829	314.138153	924.211609	358.745514	94.464752	1052.686523	-484.165192	84.313080	924.113281	-416.783813	-97.898560
373.962921	0.816330	957.564087	370.794830	179.762329	949.736023	460.879669	-57.255665	550.142090	485.701965	229.893311	565.568237	514.264160	-74.889473	117.678123	550.104675	228.050247	85.793915	436.280518	-97.781471	1457.603394	406.756165	273.626312	1439.935547	382.630585	92.479546	1467.174316	381.522614	93.677216	1745.803955	471.658417	-152.342072	1167.536133	451.556946	354.797211	1159.495361	328.082733	-125.830261	933.700745	329.623169	314.093719	924.231812	358.559631	94.373543	1052.606323	-484.029083	82.784515	923.942322	-416.323151	-99.277634
373.888641	0.770995	957.477600	370.772064	179.761292	949.692200	462.149963	-56.855766	550.328918	485.761383	229.848312	565.606445	514.312744	-74.833076	117.612450	550.084839	228.053772	85.788246	436.213196	-97.810280	1457.453003	406.717255	273.627045	1439.917725	382.535461	92.440163	1467.079224	381.561523	93.530540	1745.748047	471.745850	-152.239502	1167.395874	451.579987	354.691803	1159.382324	328.399597	-125.608284	933.434143	329.640320	314.126068	924.246643	358.416565	94.327553	1052.528931	-483.926453	81.385178	923.786682	-415.906403	-100.582672
373.693878	0.725082	957.340149	370.621002	179.708405	949.661499	463.366943	-56.518307	550.423828	485.803619	229.769363	565.615845	514.297241	-74.776199	117.476357	550.102295	228.036224	85.772675	436.194550	-97.832558	1457.368774	406.679932	273.620605	1439.891846	382.446289	92.425949	1466.986816	381.612030	93.383018	1745.706787	471.845764	-152.125641	1167.213379	451.602936	354.937805	1159.479736	328.704681	-125.410141	933.144287	329.683228	314.190094	924.264709	358.231689	94.222527	1052.445435	-483.718933	79.809105	923.598755	-415.372620	-101.823212
373.642242	0.658950	957.236145	370.607452	179.671310	949.614746	464.517700	-56.242832	550.577209	485.893402	229.718384	565.646057	514.370728	-74.740059	117.430176	550.098633	228.080154	85.730301	436.056366	-97.866318	1457.186646	406.618164	273.623169	1439.858643	382.342590	92.408829	1466.866211	381.641357	93.250366	1745.652222	471.944611	-151.982208	1167.063110	451.612549	354.996765	1159.480957	329.072571	-125.211365	932.845032	329.722107	314.225067	924.246460	358.088593	94.139084	1052.355713	-483.493195	78.437119	923.490234	-414.786804	-102.932602
373.552002	0.627395	957.090637	370.540924	179.608826	949.555481	465.480164	-55.963165	550.717712	486.019165	229.661118	565.684143	514.333252	-74.745560	117.355408	550.065369	228.095718	85.720894	435.977448	-97.894386	1457.043945	406.539703	273.608185	1439.814697	382.234406	92.373344	1466.762207	381.672852	93.100578	1745.589600	472.062256	-151.876312	1166.928467	451.624725	355.085144	1159.450317	329.382813	-124.927109	932.525696	329.760223	314.235931	924.205444	357.973816	94.046219	1052.250000	-483.352753	77.199814	923.332153	-414.450012	-104.156128
373.457642	0.617676	956.970154	370.440369	179.612686	949.541809	466.290771	-55.671860	550.760437	486.144775	229.591949	565.734131	514.385315	-74.719849	117.298935	550.092712	228.088623	85.718521	435.859589	-97.906311	1456.834473	406.441193	273.562561	1439.757324	382.119476	92.346199	1466.620728	381.685181	92.976257	1745.539429	472.170715	-151.751175	1166.774292	451.623779	355.136749	1159.417236	329.718628	-124.747772	932.239502	329.805634	314.255188	924.131592	357.836212	93.982643	1052.179565	-483.088318	75.802635	923.198669	-413.865082	-105.242928
373.427307	0.606527	956.869263	370.368439	179.555283	949.514893	467.088043	-55.427151	550.834717	486.257660	229.529037	565.739929	514.409973	-74.702072	117.286873	550.064514	228.103439	85.714447	435.700378	-98.036919	1456.672852	406.347015	273.517853	1439.678467	381.972351	92.296814	1466.533569	381.709106	92.849541	1745.475830	472.287048	-151.566879	1166.608398	451.631287	355.203796	1159.379883	330.091370	-124.513458	931.914429	329.877716	314.306610	924.072388	357.739197	93.904213	1052.110840	-483.074860	74.557625	923.063538	-413.669312	-106.527138
373.383759	0.552003	956.779480	370.325043	179.463974	949.478210	467.828094	-55.370831	550.920654	486.402496	229.439316	565.773315	514.496094	-74.692688	117.209099	550.043884	228.104370	85.687920	435.598419	-98.024841	1456.449463	406.208649	273.505615	1439.613037	381.846405	92.251160	1466.410156	381.724670	92.713142	1745.414185	472.432434	-151.448242	1166.450562	451.630096	355.250671	1159.331177	330.464111	-124.271942	931.652405	329.976624	314.399139	924.017761	357.658234	93.801903	1052.043335	-482.890778	73.273834	922.954346	-413.286804	-107.665779
373.359955	0.488057	956.679688	370.294952	179.411255	949.399353	468.308960	-55.263031	550.929199	486.546204	229.370560	565.797729	514.484497	-74.665718	117.157280	550.038635	228.100861	85.674149	435.535034	-98.063774	1456.322388	406.064026	273.468719	1439.561890	381.698975	92.195412	1466.304199	381.719971	92.601074	1745.377930	472.592224	-151.276901	1166.253418	451.619843	355.285034	1159.318115	330.871307	-124.015556	931.303467	330.046448	314.414215	923.941223	357.616821	93.730980	1051.952393	-482.678284	72.180893	922.806274	-412.882721	-108.659698
373.403717	0.441163	956.617676	370.329987	179.351807	949.381470	468.744873	-55.291836	550.991333	486.703583	229.305222	565.847595	514.691345	-74.676704	117.132248	550.022644	228.111847	85.660622	435.107971	-98.266045	1456.062988	405.893097	273.433868	1439.544922	381.557373	92.150536	1466.228516	381.716431	92.485100	1745.354980	472.678375	-151.081070	1166.170410	451.628967	355.322693	1159.293945	331.202545	-123.835060	931.062073	330.166779	314.468384	923.839661	357.586639	93.651398	1051.903442	-482.422913	70.757118	922.636414	-412.531311	-109.785088
373.477051	0.374124	956.563110	370.358887	179.294556	949.310791	468.914673	-55.332867	550.983215	486.857697	229.258530	565.833435	514.741638	-74.667374	117.122284	550.036560	228.100784	85.653885	434.984375	-98.347389	1456.010620	405.703278	273.381836	1439.499023	381.390106	92.078758	1466.166016	381.772858	92.426758	1745.322510	472.821991	-150.916412	1166.077271	451.594360	355.369202	1159.291016	331.535431	-123.559166	930.836243	330.261719	314.518280	923.794250	357.611511	93.593811	1051.836914	-482.247498	69.609253	922.483643	-412.221375	-110.908417
373.562836	0.289233	956.534729	370.391754	179.181198	949.264893	468.873962	-55.430573	550.953186	487.013824	229.202759	565.849060	514.811035	-74.726151	117.152992	550.049316	228.119461	85.655449	434.855591	-98.418358	1455.922729	405.493439	273.325073	1439.497314	381.223694	92.017799	1466.127075	381.728851	92.311714	1745.348145	472.968323	-150.750351	1165.967285	451.538879	355.353149	1159.327759	331.919525	-123.283783	930.589783	330.391754	314.550568	923.706482	357.645081	93.500092	1051.795776	-482.043304	68.507240	922.278992	-411.947021	-111.871330
373.713867	0.245495	956.574463	370.498810	179.093933	949.281067	468.637390	-55.639553	550.945923	487.132385	229.149292	565.867371	514.803406	-74.740417	117.163452	550.037903	228.097931	85.656776	434.713593	-98.512131	1455.885498	405.289063	273.250427	1439.521240	381.053741	91.940804	1466.136108	381.581421	92.168793	1745.441895	473.097809	-150.580261	1165.962280	451.460419	355.354797	1159.353271	332.330048	-123.102051	930.382019	330.497131	314.558624	923.638977	357.687195	93.442924	1051.810791	-481.888702	67.228737	922.087097	-411.652161	-112.994179
373.836334	0.203010	956.616943	370.549377	179.021088	949.291382	468.177063	-55.897423	550.866821	487.251678	229.067749	565.836548	514.813110	-74.806725	117.171471	550.048584	228.126129	85.629845	434.866821	-98.503510	1456.010620	405.083801	273.223206	1439.609619	380.866241	91.847816	1466.168701	381.507080	92.048416	1745.504883	473.247253	-150.417038	1165.855103	451.376465	355.296661	1159.424194	332.697327	-122.969345	930.240234	330.621887	314.547791	923.571594	357.772156	93.397812	1051.836426	-481.765869	66.182709	921.916016	-411.458130	-114.013863
374.032806	0.166630	956.695984	370.654083	178.909592	949.284790	467.531006	-56.123077	550.761536	487.408630	229.049316	565.824097	514.799133	-74.878899	117.208969	550.088928	228.112518	85.610832	434.778290	-98.615623	1456.008423	404.834381	273.097687	1439.682373	380.668640	91.720421	1466.169189	381.417480	91.936310	1745.591553	473.382538	-150.272308	1165.852051	451.262939	355.275757	1159.547119	333.066711	-122.784119	930.071838	330.799652	314.580719	923.574768	357.895416	93.364731	1051.867188	-481.529785	65.022926	921.675964	-411.259369	-114.967133
374.278992	0.107841	956.781494	370.815796	178.857758	949.327454	466.715057	-56.442524	550.541138	487.516418	228.998566	565.828186	514.837219	-74.945419	117.290512	550.101868	228.130814	85.605576	434.643097	-98.726479	1455.997192	404.527985	272.969025	1439.744141	380.484283	91.574493	1466.245117	381.330353	91.836044	1745.672363	473.518158	-150.090057	1165.841064	451.140656	355.066101	1159.565063	333.375061	-122.673386	929.989502	330.977936	314.582275	923.534424	358.070892	93.325371	1051.926514	-481.343872	64.074745	921.494507	-411.043091	-115.858856
374.470673	0.017995	956.922424	370.917114	178.742615	949.361023	465.768982	-56.846882	550.422424	487.657776	228.961899	565.848572	514.830017	-74.991493	117.291512	550.117615	228.133545	85.600601	434.572632	-98.839195	1456.047241	404.249359	272.889618	1439.888916	380.311951	91.438156	1466.326294	381.242065	91.732193	1745.777100	473.658600	-149.973907	1165.880005	451.024292	355.015503	1159.728516	333.725128	-122.531212	929.941040	331.150177	314.565674	923.563721	358.220245	93.275505	1052.012085	-481.172150	62.916615	921.312378	-410.899292	-116.953300
374.738251	-0.030771	957.039673	371.029205	178.693085	949.408569	464.654572	-57.279259	550.161316	487.735626	228.923416	565.837708	514.790649	-75.060211	117.342445	550.103699	228.140625	85.606041	434.483856	-98.961700	1456.153442	403.960388	272.792511	1440.031738	380.151337	91.297867	1466.388428	381.119568	91.623482	1745.885986	473.789459	-149.877274	1165.985352	450.911224	354.952087	1159.912720	334.048889	-122.387985	929.929199	331.327240	314.493744	923.595947	358.423553	93.252632	1052.095337	-481.047668	61.839516	921.086487	-410.828186	-118.006561
375.046600	-0.070288	957.200806	371.216583	178.609970	949.463745	463.442017	-57.822224	549.939026	487.941345	228.917191	565.828613	514.949402	-75.146812	117.422188	550.176514	228.134430	85.618271	434.454346	-99.078049	1456.314209	403.673523	272.654694	1440.261475	379.966217	91.123009	1466.488281	380.992615	91.516426	1746.009399	473.933380	-149.814346	1166.086792	450.776489	354.878632	1160.118530	334.343475	-122.316376	929.933655	331.500946	314.422241	923.652710	358.635254	93.240051	1052.196289	-480.852600	60.895874	920.915344	-410.632751	-118.786667
375.360291	-0.130471	957.349609	371.400513	178.537247	949.501465	462.002594	-58.412907	549.751465	488.052917	228.850494	565.822327	514.855347	-75.307777	117.555840	550.171692	228.130737	85.619659	434.405701	-99.215172	1456.477905	403.368286	272.552063	1440.484375	379.766754	90.962349	1466.615479	380.858002	91.397285	1746.135620	474.075409	-149.757126	1166.251465	450.647339	354.818024	1160.388184	334.608459	-122.213577	929.994995	331.688568	314.341187	923.720032	358.881378	93.224609	1052.287109	-480.664398	59.881496	920.735046	-410.493744	-119.710342
375.666656	-0.177479	957.487244	371.583069	178.497375	949.546997	460.370148	-58.885086	549.421265	488.218353	228.838898	565.853699	514.816162	-75.387039	117.673355	550.198669	228.126205	85.627304	434.415344	-99.353867	1456.701050	403.057098	272.384003	1440.660767	379.564301	90.820602	1466.729248	380.703644	91.279167	1746.266479	474.180542	-149.737549	1166.400635	450.504944	354.760010	1160.670410	334.809052	-122.208832	930.075073	331.873474	314.178772	923.790649	359.102600	93.221214	1052.373657	-480.524261	59.020649	920.582764	-410.359161	-120.606720
376.001190	-0.216576	957.658936	371.768677	178.380920	949.597900	458.662292	-59.416386	549.168091	488.341278	228.804428	565.867310	514.728027	-75.458679	117.782509	550.233276	228.132523	85.630959	434.279663	-99.588631	1456.839600	402.731720	272.238037	1440.889526	379.367615	90.651680	1466.810669	380.566376	91.142334	1746.381226	474.281860	-149.708954	1166.549194	450.338287	354.682983	1160.945923	334.949554	-122.247284	930.172363	332.066559	314.017395	923.863159	359.337799	93.199066	1052.479004	-480.403259	58.031960	920.444885	-410.253387	-121.554390
376.358612	-0.327379	957.858093	372.001465	178.313599	949.647156	456.939178	-60.007648	548.819946	488.490082	229.024963	565.898193	514.658752	-75.578949	117.999123	550.229004	228.139755	85.642624	433.961731	-99.780891	1456.805176	402.408661	272.014954	1441.036011	379.173584	90.434975	1466.893433	380.413361	91.016022	1746.486694	474.379211	-149.715408	1166.723877	450.158417	354.630280	1161.203003	335.111603	-122.310310	930.318054	332.229065	313.809784	923.966064	359.586151	93.180191	1052.593262	-480.251892	56.980831	920.248901	-410.142914	-122.396988
376.658417	-0.396253	957.985657	372.189758	178.223343	949.678406	455.114929	-60.583981	548.572144	488.633728	228.812347	565.878540	514.622009	-75.686951	118.198357	550.263489	228.166901	85.630173	434.229980	-99.858917	1457.095703	402.103424	271.867798	1441.205933	379.014313	90.240410	1466.966431	380.259155	90.878967	1746.586060	474.539398	-149.780533	1166.807495	449.982147	354.612457	1161.420288	335.233612	-122.395294	930.461914	332.403503	313.544556	924.058228	359.842926	93.145653	1052.672729	-480.138611	56.198799	920.115967	-410.021088	-123.263329
377.003021	-0.475792	958.103455	372.402588	178.151474	949.698669	453.158264	-60.979237	548.159912	488.730408	228.812653	565.878601	514.772583	-75.708572	118.269371	550.261353	228.151169	85.618217	434.621216	-99.877861	1457.451538	401.765625	271.701294	1441.393066	378.860931	90.011848	1467.002563	380.099243	90.735542	1746.649658	474.696686	-149.883987	1166.878784	449.779907	354.574310	1161.630005	335.288391	-122.543106	930.625000	332.560669	313.280945	924.157776	360.106079	93.112396	1052.737671	-479.991913	55.386028	920.002014	-409.911896	-124.070717
377.274994	-0.503177	958.190063	372.518127	178.035873	949.770203	451.388672	-61.671288	547.867310	488.844727	228.631851	565.860962	514.659790	-75.755699	118.462502	550.290161	228.165558	85.620514	434.644714	-100.011925	1457.586792	401.430542	271.535706	1441.533203	378.730438	89.833130	1467.017578	379.934326	90.603455	1746.689209	474.808441	-150.008942	1166.955078	449.575073	354.526581	1161.860107	335.313934	-122.676193	930.765503	332.682800	312.969238	924.232483	360.330902	93.039597	1052.821289	-479.772034	54.426128	919.822632	-409.769745	-124.837738
377.644226	-0.557194	958.268066	372.743164	177.943085	949.829468	449.601410	-62.272316	547.540344	488.982269	228.617081	565.865723	514.753540	-75.821930	118.673729	550.298889	228.144348	85.632240	434.569214	-100.188713	1457.567261	401.135193	271.386902	1441.714111	378.579681	89.646690	1467.039917	379.786621	90.425102	1746.712280	474.882629	-150.170197	1167.101318	449.376740	354.471313	1162.061523	335.321045	-122.956627	930.912048	332.809113	312.599121	924.278503	360.606232	92.964996	1052.886841	-479.671051	53.604774	919.683411	-409.730377	-125.628265
377.995544	-0.609401	958.310791	372.930786	177.825760	949.839905	447.617645	-62.702053	547.158569	489.138214	228.580154	565.868347	514.532593	-75.888603	118.866753	550.313354	228.127716	85.628952	434.742523	-100.275299	1457.773193	400.854431	271.208221	1441.761841	378.463562	89.462753	1467.031006	379.641602	90.256683	1746.710938	474.986176	-150.399033	1167.168091	449.190735	354.459442	1162.245728	335.321014	-123.302208	931.084045	332.983307	312.205200	924.318665	360.867828	92.885963	1052.911987	-479.561279	52.830078	919.544434	-409.668518	-126.424644
378.343201	-0.668608	958.319519	373.134186	177.724716	949.830505	445.783142	-63.314178	546.896973	489.280548	228.532654	565.866333	514.458862	-75.949890	119.035530	550.330994	228.117249	85.621254	434.628784	-100.446434	1457.694336	400.561859	271.011078	1441.842285	378.331970	89.268112	1467.004150	379.491577	90.081276	1746.707031	475.017670	-150.614731	1167.245605	448.971008	354.442596	1162.388184	335.265167	-123.664566	931.213440	333.142365	311.833252	924.342102	361.125702	92.804489	1052.909058	-479.286560	52.359730	919.482727	-409.576904	-127.158226
378.706818	-0.756141	958.318970	373.354614	177.632980	949.800659	444.027618	-63.953072	546.512878	489.425934	228.482590	565.876709	514.330383	-75.974327	119.195648	550.301147	228.114502	85.577461	434.803223	-100.563637	1457.873291	400.272583	270.868286	1441.917480	378.209076	89.056274	1466.906250	379.371094	89.890305	1746.683472	475.093964	-150.895752	1167.305420	448.769836	354.443420	1162.491089	335.203064	-124.020332	931.317078	333.240784	311.382233	924.331909	361.405762	92.718971	1052.891968	-479.101166	51.564575	919.306030	-409.522247	-127.974167
378.991516	-0.810557	958.270325	373.493256	177.559891	949.767761	442.137054	-64.512398	546.177124	489.582184	228.434021	565.898926	514.176208	-76.025887	119.315216	550.339661	228.132141	85.556664	434.877380	-100.690125	1457.937256	399.981903	270.650513	1441.864990	378.117157	88.851723	1466.782715	379.246704	89.701317	1746.635132	475.109894	-151.175491	1167.368042	448.562775	354.472015	1162.564331	335.117096	-124.504951	931.430237	333.400330	310.951813	924.291443	361.645264	92.636055	1052.856079	-478.979645	50.685856	919.141541	-409.402863	-128.694427
379.283539	-0.895505	958.215393	373.682983	177.460724	949.727234	440.307617	-65.078812	545.764526	489.696259	228.376266	565.904846	514.017029	-76.132164	119.505646	550.327271	228.138809	85.519745	434.938751	-100.846832	1457.911743	399.725159	270.460754	1441.844482	378.031586	88.656075	1466.665161	379.148712	89.493431	1746.565430	475.119995	-151.542511	1167.362549	448.332092	354.477509	1162.603516	334.994446	-124.988525	931.508789	333.432892	310.432770	924.265442	361.874756	92.527603	1052.807373	-478.775269	49.917599	919.011658	-409.317474	-129.340790
379.515137	-0.978226	958.153625	373.750763	177.370560	949.683350	438.642029	-65.695747	545.472717	489.886108	228.410904	565.935730	513.865845	-76.247223	119.634666	550.365173	228.162308	85.508507	435.062408	-100.991776	1457.916016	399.513153	270.281891	1441.809692	377.961884	88.455887	1466.514893	379.041718	89.288452	1746.467773	475.135529	-151.923386	1167.317261	448.068970	354.460785	1162.587036	334.841431	-125.428261	931.543579	333.479828	310.036682	924.218628	362.070435	92.419884	1052.762207	-478.574524	49.221226	918.889404	-409.281281	-130.086105
379.805481	-1.049575	958.049072	373.884644	177.333267	949.644165	436.782837	-66.178070	545.000000	490.006653	228.355255	565.975891	513.619385	-76.365631	119.743744	550.358582	228.187775	85.461334	434.959686	-101.179688	1457.695557	399.322876	270.093231	1441.730713	377.910614	88.275513	1466.395874	378.938171	89.129929	1746.364624	475.089478	-152.221588	1167.263550	447.787323	354.418915	1162.532471	334.705231	-125.909889	931.588074	333.499908	309.615326	924.120056	362.283966	92.315910	1052.692749	-478.482574	48.380703	918.765015	-409.262329	-130.913757
380.078003	-1.117721	957.934326	373.953796	177.328232	949.591614	435.323517	-66.884186	544.650635	490.144531	228.351990	565.978149	513.695557	-76.544411	119.959496	550.400574	228.202606	85.448006	434.845093	-101.417557	1457.566772	399.155884	269.904907	1441.616821	377.854156	88.105980	1466.232788	378.882019	88.906158	1746.247803	475.051483	-152.611343	1167.213257	447.539551	354.397675	1162.450928	334.595093	-126.461632	931.583984	333.540009	309.311951	924.001831	362.494080	92.228508	1052.616943	-478.264618	47.829880	918.624268	-409.156921	-131.621063
380.317871	-1.220978	957.812439	374.033600	177.259628	949.492004	433.336700	-67.117416	544.247070	490.293701	228.366837	566.009277	513.394348	-76.630348	120.081139	550.433838	228.236481	85.465515	435.279663	-101.426315	1457.776367	398.979614	269.710754	1441.482422	377.849304	87.898499	1466.057251	378.827698	88.700455	1746.130493	475.079315	-153.106110	1167.128906	447.291870	354.357208	1162.365356	334.500000	-127.127319	931.598816	333.457245	308.796783	923.746033	362.721069	92.119278	1052.516968	-478.113434	47.026978	918.497681	-409.068146	-132.221863
380.591125	-1.294494	957.686401	374.101074	177.169815	949.430237	432.232086	-67.937202	544.117310	490.422028	228.331894	566.016113	513.503601	-76.815796	120.369926	550.445496	228.272842	85.434425	435.331146	-101.585106	1457.718262	398.833832	269.505035	1441.305298	377.828400	87.680534	1465.887939	378.770782	88.508575	1746.010010	475.028900	-153.513260	1167.088379	447.012726	354.277954	1162.266968	334.359253	-127.730927	931.637634	333.326752	308.302612	923.508301	362.930725	91.987511	1052.430908	-477.943481	46.384903	918.359497	-408.958649	-132.828125
380.897400	-1.356154	957.580200	374.199310	177.074677	949.366394	430.853210	-68.436867	543.842285	490.560181	228.354309	566.054565	513.361206	-76.946854	120.632622	550.465210	228.261749	85.424263	435.390686	-101.772896	1457.703369	398.725342	269.290619	1441.094482	377.834747	87.459763	1465.693481	378.724609	88.302574	1745.892578	474.981750	-153.960037	1167.077271	446.705109	354.170654	1162.139038	334.247681	-128.313828	931.631958	333.251282	307.957245	923.343079	363.147308	91.870270	1052.349609	-477.965698	45.692661	918.230225	-409.072510	-133.559998
381.133270	-1.440274	957.479126	374.273407	176.931290	949.309204	429.589783	-68.898384	543.554504	490.666718	228.315948	566.049988	513.184021	-77.048790	120.814209	550.463989	228.316666	85.368553	435.105469	-102.117043	1457.452393	398.633575	269.110443	1440.952026	377.833405	87.262695	1465.546631	378.682983	88.116074	1745.765625	474.908081	-154.428223	1167.077271	446.398315	354.067535	1161.954712	334.126465	-128.845276	931.608276	333.119171	307.636292	923.170837	363.358124	91.723083	1052.279907	-478.059204	45.388058	918.065979	-409.675415	-133.787003
381.352936	-1.516003	957.391052	374.292786	176.800400	949.261780	428.438599	-69.310104	543.372742	490.782990	228.339951	566.069702	513.147461	-77.118378	120.953354	550.493286	228.330093	85.353935	435.149170	-102.335922	1457.416382	398.594208	268.881409	1440.774048	377.865082	87.068283	1465.386597	378.679443	87.933357	1745.636108	474.863556	-154.825668	1167.011841	446.084503	353.988922	1161.764648	334.008759	-129.360855	931.565002	332.913269	307.345337	922.990662	363.542023	91.585373	1052.222900	-477.092133	44.219753	917.921082	-408.283752	-133.895493
381.620514	-1.654160	957.301086	374.307220	176.692169	949.207764	427.392914	-69.675339	543.172668	490.897827	228.348251	566.113831	513.025635	-77.187805	121.060600	550.541870	228.357376	85.339745	435.525269	-102.384056	1457.584717	398.583344	268.659424	1440.605225	377.921021	86.871300	1465.236938	378.685669	87.735634	1745.505249	474.834900	-155.289886	1166.932861	445.784058	353.828674	1161.552979	333.917450	-129.999237	931.539185	332.653717	307.065155	922.801147	363.753418	91.424690	1052.162476	-476.011078	42.938316	917.788635	-407.004761	-132.450912
381.903290	-1.824102	957.231934	374.385345	176.581024	949.135010	426.513306	-70.101189	543.055298	491.010834	228.323547	566.150208	513.048950	-77.253151	121.221504	550.541443	228.368088	85.333138	435.273071	-102.704369	1457.397095	398.615265	268.430878	1440.418213	378.002869	86.654823	1465.107910	378.695801	87.568222	1745.379272	474.748840	-155.692871	1166.964844	445.504089	353.651215	1161.336548	333.826996	-130.602356	931.537476	332.447693	306.751434	922.562927	363.981567	91.270920	1052.098877	-475.384796	42.083412	917.686890	-406.214905	-132.936371
382.175079	-1.984130	957.198730	374.443512	176.489197	949.129822	425.796021	-70.413406	542.969971	491.144989	228.326614	566.176270	513.002258	-77.312065	121.310638	550.573547	228.379700	85.332588	435.354065	-102.915886	1457.386230	398.633423	268.218384	1440.272095	378.094177	86.449150	1465.018677	378.718689	87.401382	1745.251221	474.688049	-156.106216	1166.983032	445.204926	353.496704	1161.152588	333.777924	-131.171890	931.537964	332.237640	306.479980	922.370300	364.165497	91.112030	1052.083740	-475.210663	41.495396	917.565613	-406.051331	-133.527222
382.407959	-2.121700	957.111511	374.472076	176.390945	949.071777	425.124634	-70.747787	542.975342	491.250946	228.340546	566.200378	512.924805	-77.348518	121.443291	550.569031	228.388245	85.324638	435.469635	-103.111519	1457.416260	398.696838	267.975281	1440.099731	378.203979	86.242043	1464.910889	378.746674	87.249725	1745.155396	474.625397	-156.526581	1167.010620	444.942169	353.284149	1160.978760	333.706024	-131.665359	931.540405	331.969849	306.225464	922.176941	364.378937	90.965179	1052.023926	-474.456146	40.775368	917.468811	-404.897797	-133.875214
382.655304	-2.266330	957.091187	374.520569	176.189484	949.046814	424.631744	-71.026619	542.985352	491.367950	228.301666	566.213989	512.895813	-77.381058	121.561829	550.587708	228.398178	85.309181	435.565552	-103.294853	1457.468140	398.743042	267.774445	1439.990479	378.321686	86.019341	1464.832397	378.796234	87.081345	1745.071533	474.579865	-156.991806	1167.045044	444.705414	353.068481	1160.843018	333.729828	-132.231796	931.554871	331.646271	305.950684	922.018127	364.582458	90.783157	1052.009644	-474.377075	40.325008	917.416382	-404.845428	-134.456161
382.944244	-2.403936	957.094116	374.626892	176.026199	949.038513	424.272064	-71.284271	543.101746	491.482056	228.283829	566.274353	512.825928	-77.424225	121.690811	550.593384	228.430252	85.326004	435.661896	-103.514183	1457.502930	398.837921	267.520538	1439.857910	378.465973	85.798523	1464.751221	378.847351	86.935196	1744.996582	474.563141	-157.413208	1167.120850	444.473053	352.798340	1160.686890	333.754669	-132.722244	931.575195	331.334045	305.638214	921.865540	364.796112	90.626015	1052.009399	-474.355957	39.898041	917.347229	-404.925690	-135.019577
383.153625	-2.558170	957.082947	374.643402	175.823471	949.051086	424.012726	-71.468201	543.162048	491.542725	228.223999	566.284973	512.847900	-77.439377	121.793945	550.596313	228.449371	85.317886	435.796539	-103.726624	1457.564087	398.945282	267.306946	1439.778809	378.636169	85.608475	1464.692139	378.889832	86.819847	1744.929199	474.506744	-157.801727	1167.167969	444.257477	352.508087	1160.543701	333.750763	-133.190735	931.612000	330.995514	305.358887	921.762390	364.958130	90.422981	1052.018066	-474.304260	39.230206	917.234314	-404.944977	-135.603226
383.427765	-2.699041	957.118774	374.707458	175.675720	949.083984	424.004028	-71.695213	543.293579	491.648285	228.215027	566.348145	512.882568	-77.452995	121.859032	550.608948	228.453308	85.323753	435.913086	-103.923500	1457.625610	399.069336	267.063904	1439.687134	378.791016	85.410614	1464.676636	378.982086	86.661575	1744.889648	474.545746	-158.226990	1167.253174	444.055878	352.232391	1160.455444	333.778015	-133.547485	931.684692	330.685516	305.110565	921.707397	365.145874	90.265068	1052.055542	-474.084167	38.921349	917.164734	-404.810791	-136.027267
383.660828	-2.872870	957.145447	374.786346	175.544586	949.060608	424.093903	-71.833130	543.393982	491.759552	228.211426	566.360168	512.920959	-77.478088	121.902367	550.626587	228.478851	85.321449	436.095215	-104.110954	1457.719849	399.222260	266.843231	1439.616577	379.024384	85.195709	1464.638916	379.031921	86.552994	1744.843018	474.553436	-158.646744	1167.344482	443.863770	351.997406	1160.335693	333.818909	-134.009933	931.791748	330.384125	304.916443	921.656982	365.356537	90.130424	1052.064209	-473.920624	38.503284	917.094238	-404.602966	-136.485901
383.885956	-3.017688	957.186218	374.848969	175.416412	949.089050	424.320862	-71.862518	543.534241	491.877533	228.157852	566.379761	512.902161	-77.461723	121.906487	550.648254	228.488388	85.305138	436.331268	-104.303970	1457.830811	399.401306	266.627930	1439.571411	379.236877	84.966476	1464.652100	379.149719	86.401833	1744.823975	474.609406	-158.961212	1167.403442	443.701141	351.706818	1160.234497	333.855560	-134.414337	931.889404	330.027100	304.622528	921.644287	365.546021	89.990448	1052.105225	-473.736938	38.160046	917.062988	-404.346252	-136.872482
384.166992	-3.138610	957.233704	374.945587	175.266022	949.115540	424.749969	-71.875351	543.680847	491.972015	228.152527	566.416626	512.925293	-77.471962	121.882355	550.614197	228.493332	85.298203	436.430664	-104.537796	1457.898438	399.569672	266.429199	1439.572021	379.497223	84.761703	1464.696411	379.247559	86.297867	1744.811646	474.634216	-159.273956	1167.522583	443.517914	351.442352	1160.176270	333.902954	-134.759552	931.961975	329.487488	304.212433	921.848877	365.751221	89.853714	1052.144653	-473.528564	37.746517	917.009399	-404.055878	-137.224869
384.428131	-3.359380	957.345947	375.092590	175.096542	949.138062	425.376556	-71.786415	543.923950	492.068451	228.102020	566.440125	513.041687	-77.466835	121.808952	550.680786	228.527740	85.291336	436.748596	-104.745605	1458.031738	399.808838	266.220398	1439.576782	379.760956	84.557663	1464.754395	379.347046	86.190048	1744.821411	474.692932	-159.607498	1167.587280	443.406006	351.198608	1160.160156	333.940979	-135.086258	932.103821	329.447662	304.023468	921.719543	365.959625	89.698593	1052.211060	-473.339600	37.246410	916.924072	-403.771729	-137.575989
384.633331	-3.467954	957.412537	375.179596	174.907135	949.194824	426.157043	-71.612457	544.053284	492.125031	227.979446	566.402100	513.202759	-77.472267	121.734352	550.638855	228.512589	85.270599	437.104370	-104.907379	1458.129639	400.035461	266.024933	1439.616211	380.034302	84.361839	1464.781250	379.469299	86.091400	1744.827637	474.799622	-159.950378	1167.722656	443.274109	350.954956	1160.168701	334.010101	-135.465622	932.257507	329.242828	303.727142	921.782166	366.128662	89.549034	1052.276001	-473.379669	36.775898	916.835388	-403.649506	-137.626526
384.861755	-3.612099	957.503113	375.314178	174.742584	949.242249	427.182434	-71.411072	544.157532	492.262451	227.907043	566.437805	513.406006	-77.461838	121.608635	550.679199	228.511215	85.285690	437.378174	-105.072723	1458.203491	400.251831	265.808594	1439.660767	380.286957	84.198090	1464.860718	379.582001	85.976540	1744.862305	474.941681	-160.244308	1167.800293	443.156494	350.723083	1160.175537	334.105042	-135.773865	932.379700	328.993530	303.389679	921.873718	366.293640	89.410782	1052.342041	-473.112396	36.236507	916.787170	-403.157562	-138.309219
385.015350	-3.785629	957.583862	375.426331	174.523041	949.281250	428.400970	-71.263199	544.413574	492.349426	227.815796	566.428833	513.572083	-77.420868	121.455803	550.696655	228.518250	85.275276	437.687836	-105.233528	1458.324829	400.466217	265.607758	1439.733276	380.546509	84.010918	1464.896362	379.719574	85.884323	1744.893311	475.093933	-160.510452	1167.887573	443.061829	350.522034	1160.214844	334.215271	-136.058533	932.517578	328.760071	303.036713	921.978638	366.428772	89.235321	1052.401367	-472.997864	35.924423	916.765198	-402.774292	-138.563873
385.180115	-3.923736	957.657349	375.580139	174.365723	949.318787	429.712585	-71.054497	544.581665	492.476532	227.696304	566.420898	513.730652	-77.396660	121.283760	550.701233	228.536682	85.276939	438.048523	-105.384796	1458.458496	400.681702	265.405945	1439.791260	380.841949	83.827034	1464.941040	379.845764	85.769379	1744.927856	475.308929	-160.829727	1168.031616	442.960327	350.292480	1160.235229	334.314972	-136.270279	932.689636	328.593445	302.704742	922.123291	366.565948	89.105751	1052.453125	-472.821960	35.891796	916.719971	-402.381287	-138.723938
385.325134	-4.131422	957.749451	375.712677	174.187775	949.367310	431.135468	-70.655327	544.753540	492.583344	227.550400	566.401245	513.889954	-77.323471	121.094467	550.664551	228.514740	85.243134	438.420654	-105.511307	1458.555908	400.925842	265.246826	1439.871338	381.161285	83.660744	1465.057007	379.994751	85.668312	1744.981445	475.586426	-161.114349	1168.122070	442.906128	350.096954	1160.321899	334.456177	-136.464355	932.822937	328.457886	302.330383	922.251038	366.683350	88.934166	1052.519531	-472.755798	35.564560	916.681580	-401.982056	-138.911118
385.442596	-4.329370	957.846985	375.865814	174.010193	949.411804	432.216309	-69.929832	544.926453	492.709167	227.382797	566.417969	513.785583	-77.160606	120.809319	550.619202	228.507187	85.225632	439.008820	-105.480980	1458.691895	401.191101	265.076813	1439.955811	381.489136	83.466682	1465.168091	380.151550	85.561211	1745.022583	475.900146	-161.407852	1168.187866	442.849701	349.931732	1160.380737	334.622162	-136.662781	932.979919	328.354401	302.008209	922.416016	366.792358	88.776520	1052.585693	-472.716003	35.304081	916.700134	-401.639740	-139.088623
385.556213	-4.552477	957.930542	376.042297	173.839401	949.449463	433.839539	-69.530670	545.150208	492.864838	227.217072	566.390320	514.006042	-77.063316	120.573303	550.600586	228.494186	85.202179	439.403381	-105.600388	1458.741577	401.485809	264.917297	1440.059326	381.797272	83.349503	1465.274414	380.317535	85.440224	1745.087280	476.188446	-161.623917	1168.293213	442.824982	349.754547	1160.477539	334.813080	-136.843536	933.141357	328.263092	301.632477	922.605835	366.907379	88.606918	1052.640991	-472.687683	34.700626	916.648438	-401.209137	-139.303085
385.611694	-4.775025	958.044312	376.201263	173.675674	949.504333	435.927948	-69.342400	545.512451	493.069000	227.099564	566.397705	514.344421	-76.978981	120.401176	550.591492	228.503525	85.186325	439.841125	-105.718903	1458.891113	401.752472	264.760010	1440.197388	382.141205	83.241844	1465.401611	380.492310	85.322212	1745.159912	476.517700	-161.806503	1168.389038	442.824310	349.613586	1160.561523	335.080383	-136.991409	933.279053	328.199982	301.265045	922.785461	366.973785	88.450684	1052.718140	-472.680878	34.357239	916.634644	-400.807190	-139.465790
385.699524	-4.984056	958.167603	376.353271	173.510162	949.563904	437.820068	-68.910461	545.752197	493.261139	226.931488	566.360352	514.395874	-76.845184	120.133324	550.563721	228.486481	85.161430	439.995422	-105.921165	1458.873657	402.054840	264.655396	1440.329590	382.451263	83.107101	1465.533081	380.674591	85.202606	1745.233154	476.807892	-161.933929	1168.482300	442.830322	349.468597	1160.721802	335.368988	-137.108017	933.390625	328.179321	300.900970	922.972473	367.043762	88.299728	1052.801025	-472.611267	34.075603	916.604370	-400.382996	-139.575302
385.745239	-5.198013	958.286926	376.503204	173.314636	949.607117	439.596771	-68.434074	546.035889	493.438080	226.771255	566.333801	514.378235	-76.713287	119.888855	550.525024	228.455948	85.158707	440.400970	-105.996460	1458.900024	402.327362	264.554596	1440.486084	382.777344	83.023277	1465.694458	380.850159	85.093132	1745.325317	477.156738	-162.054291	1168.522339	442.867981	349.337891	1160.852295	335.699524	-137.235397	933.466309	328.179504	300.579681	923.159668	367.090820	88.141838	1052.873169	-472.524689	33.783005	916.564087	-399.952423	-139.671951
385.805420	-5.390087	958.428223	376.668274	173.122253	949.659912	441.557251	-67.894600	546.372314	493.678406	226.546844	566.329956	514.415894	-76.606194	119.662628	550.512451	228.436584	85.128304	440.772186	-106.074463	1458.898315	402.644501	264.479340	1440.638428	383.104797	82.934250	1465.825317	381.041962	84.963089	1745.424316	477.535614	-162.205017	1168.586548	442.911530	349.244873	1160.999146	336.093781	-137.371201	933.515991	328.231354	300.204712	923.372803	367.126129	88.002304	1052.957031	-472.468384	33.465115	916.540527	-399.547455	-139.759552
385.820496	-5.577337	958.535889	376.817108	172.943542	949.702271	443.673096	-67.371048	546.668701	493.903046	226.320526	566.311768	513.969421	-76.338753	119.442627	550.489685	228.418549	85.115387	441.489532	-105.968307	1459.056152	402.963806	264.414642	1440.761963	383.437592	82.866226	1465.955811	381.229095	84.842613	1745.505493	477.974915	-162.382492	1168.579346	443.006866	349.148438	1161.135986	336.507385	-137.420837	933.553345	328.322144	299.821747	923.583435	367.163696	87.863251	1053.023926	-472.379059	33.210548	916.472229	-399.114655	-139.811935
385.833038	-5.716212	958.679077	376.947449	172.734589	949.758362	445.667328	-66.698059	547.032532	494.089569	226.021454	566.250305	514.584534	-76.380417	119.191292	550.471497	228.438644	85.078148	441.878296	-105.967842	1459.112793	403.262115	264.372040	1440.905518	383.746918	82.803925	1466.089844	381.423401	84.751488	1745.583740	478.355164	-162.479279	1168.635742	443.105774	349.017914	1161.254272	337.011047	-137.460480	933.523315	328.407257	299.529633	923.784729	367.197540	87.746353	1053.115723	-472.296661	32.987358	916.460510	-398.755585	-139.839813
385.827240	-5.864499	958.756226	377.040009	172.591461	949.781738	448.014526	-66.282272	547.432434	494.304169	225.785309	566.206848	514.731323	-76.317726	119.036629	550.425232	228.397430	85.040657	442.288544	-105.951721	1459.103516	403.570862	264.332336	1441.068970	384.106171	82.794098	1466.239380	381.632050	84.612015	1745.657593	478.633942	-162.491592	1168.425659	443.225494	348.962860	1161.402466	337.514923	-137.498657	933.465027	328.488464	299.330994	923.978210	367.222809	87.637009	1053.161743	-472.234955	32.694183	916.442627	-398.449097	-139.939285
385.834076	-6.040050	958.884705	377.210754	172.395340	949.817932	450.118500	-65.570854	547.764709	494.538269	225.573090	566.213379	514.681885	-76.242035	118.902557	550.399231	228.403305	85.005646	442.387146	-106.054993	1458.988037	403.927917	264.327515	1441.254517	384.459351	82.810913	1466.378784	381.865112	84.461334	1745.738892	479.142303	-162.413132	1168.648438	443.404114	348.908020	1161.532593	338.114960	-137.607224	933.404785	328.680939	299.013153	924.198425	367.238983	87.511711	1053.231079	-472.154205	32.479820	916.445618	-398.102905	-139.966904
385.833435	-6.197136	958.981140	377.372955	172.224014	949.839294	452.408386	-65.003731	548.162231	494.771240	225.384949	566.184509	514.628906	-76.088318	118.672020	550.354248	228.382645	84.966667	442.725677	-106.007217	1458.952881	404.284027	264.405365	1441.463379	384.794556	82.840942	1466.491455	382.077972	84.318649	1745.809326	479.651398	-162.350922	1168.756836	443.608276	348.862396	1161.653564	338.794373	-137.666962	933.329590	328.858368	298.722137	924.387634	367.268524	87.399536	1053.280273	-472.044952	32.241135	916.416565	-397.781097	-140.054749
385.824829	-6.316158	959.058899	377.465179	172.110001	949.908997	454.821381	-64.392883	548.600769	494.994934	225.191681	566.173157	514.467712	-75.949059	118.540718	550.310547	228.360092	84.925575	443.428345	-105.794548	1459.102173	404.614990	264.442902	1441.598755	385.097107	82.871651	1466.592773	382.271759	84.212082	1745.859497	480.143494	-162.356705	1168.762817	443.822723	348.831573	1161.780518	339.440857	-137.604477	933.213440	329.087738	298.334290	924.535400	367.242004	87.291771	1053.343628	-471.916901	32.023624	916.399170	-397.491821	-140.108353
385.841827	-6.502476	959.128601	377.620514	171.986725	949.908142	457.247131	-63.789127	549.005981	495.242126	224.995407	566.163269	514.511108	-75.858772	118.346497	550.292480	228.353226	84.920921	443.785370	-105.716934	1459.026978	404.969635	264.503387	1441.748535	385.430420	82.952583	1466.705811	382.477112	84.096436	1745.905518	480.629333	-162.311050	1168.735229	444.051880	348.740082	1161.893555	340.155396	-137.483231	933.025513	329.141205	298.123108	924.841492	367.249237	87.181305	1053.364502	-471.718750	31.845524	916.369507	-397.152100	-140.201599
385.889679	-6.677512	959.149841	377.815399	171.839340	949.907288	459.609833	-63.027962	549.387146	495.544586	224.780975	566.160889	514.556030	-75.788780	118.156494	550.316711	228.335861	84.893425	444.066528	-105.627174	1458.934082	405.350525	264.607178	1441.881470	385.715881	83.021530	1466.801147	382.717377	83.959030	1745.924805	481.114136	-162.167053	1168.662476	444.357849	348.721375	1162.019287	340.941925	-137.435776	932.813965	329.304504	297.841339	925.057800	367.275543	87.038513	1053.359985	-471.582245	31.754734	916.370850	-396.917358	-140.250153
385.875458	-6.811263	959.137024	377.891754	171.739929	949.921692	462.161774	-62.411114	549.712463	495.806366	224.552704	566.184021	514.684448	-75.722145	117.980515	550.284851	228.353195	84.871971	444.365692	-105.522095	1458.857666	405.717438	264.714844	1441.955688	386.014252	83.101669	1466.845581	382.983582	83.825180	1745.927246	481.640900	-162.061401	1168.604492	444.683197	348.756683	1162.105835	341.726746	-137.449326	932.546326	329.763733	297.828918	925.012207	367.247803	86.910339	1053.352539	-471.399597	31.614763	916.378113	-396.709534	-140.332306
385.797302	-7.030947	959.087830	378.011017	171.625229	949.874268	464.494904	-61.600296	550.059204	495.996277	224.355270	566.170044	514.624573	-75.618103	117.772675	550.255737	228.319565	84.816170	444.368439	-105.555359	1458.554565	406.058990	264.827484	1442.014160	386.261169	83.226151	1466.854004	383.261719	83.660744	1745.942627	482.159363	-161.848694	1168.544312	445.020325	348.793518	1162.165649	342.525085	-137.269485	932.270874	330.040955	297.662201	925.091248	367.213409	86.752907	1053.295654	-471.155426	31.540380	916.369934	-396.492218	-140.403244
385.706085	-7.198178	959.012268	378.081360	171.483627	949.844543	466.837616	-60.875996	550.462952	496.257660	224.211731	566.187012	514.598511	-75.545059	117.514313	550.257141	228.346466	84.795906	444.919739	-105.315414	1458.480347	406.398651	264.959900	1442.041870	386.520660	83.346840	1466.855103	383.521667	83.546799	1745.918579	482.745300	-161.631775	1168.386353	445.348419	348.882385	1162.194214	343.399200	-137.225693	932.000061	330.342194	297.450043	925.169006	367.178497	86.584572	1053.239990	-470.905151	31.348650	916.356934	-396.320190	-140.525040
385.635010	-7.370269	958.886597	378.160767	171.346588	949.788696	469.216614	-60.254715	550.807190	496.529419	224.013794	566.211975	514.666077	-75.490402	117.356857	550.238464	228.353226	84.744667	444.905518	-105.313393	1458.195801	406.730225	265.095581	1442.042358	386.748108	83.444122	1466.840698	383.812225	83.455643	1745.895630	483.230865	-161.394989	1168.280762	445.688751	348.915039	1162.178833	344.213867	-136.927444	931.674866	330.619873	297.448273	925.244141	367.136658	86.400703	1053.143677	-470.562927	31.219059	916.314209	-396.066772	-140.628540
385.533630	-7.543942	958.754272	378.243317	171.184860	949.748169	471.483734	-59.681648	551.072510	496.818573	223.877243	566.234924	514.750427	-75.420723	117.158791	550.233704	228.329910	84.689316	445.164551	-105.179726	1458.035156	407.060333	265.214478	1441.984253	386.956512	83.552734	1466.817627	384.100494	83.361244	1745.869019	483.803680	-161.125305	1168.108276	446.093445	349.039581	1162.096924	345.104279	-136.792542	931.328003	330.992859	297.310364	925.217712	367.084839	86.195198	1053.052612	-470.299255	30.976280	916.307495	-395.997406	-140.766632
385.438202	-7.689900	958.547424	378.275238	171.065323	949.662903	473.662231	-59.300121	551.351074	497.059875	223.714432	566.248962	514.879700	-75.375206	117.042656	550.258728	228.348755	84.663445	445.706726	-104.944626	1458.019897	407.359039	265.365295	1441.885742	387.164337	83.647621	1466.745239	384.413239	83.278473	1745.820313	484.255310	-160.865280	1167.781250	446.498718	349.109161	1161.980469	345.981964	-136.687714	931.001221	331.352875	297.219879	925.164734	367.047424	86.005013	1052.908203	-470.075226	30.865643	916.350830	-396.000061	-140.891113
385.400208	-7.836989	958.311584	378.403076	170.984528	949.591858	475.607574	-58.865505	551.594360	497.286987	223.568420	566.234192	515.013245	-75.375641	116.945892	550.240051	228.341782	84.652863	445.904694	-104.843262	1457.846802	407.620453	265.493317	1441.781860	387.356537	83.768204	1466.669434	384.735779	83.188164	1745.773071	484.931702	-160.517258	1167.774902	446.917206	349.209503	1161.840332	346.862854	-136.420288	930.612488	331.763733	297.149139	925.139282	367.019165	85.808914	1052.747314	-469.825592	30.799364	916.386292	-396.029480	-141.079559
385.405853	-7.908942	958.055969	378.544586	170.882050	949.497192	477.331635	-58.469788	551.671875	497.510254	223.436752	566.240295	514.983337	-75.391701	116.898941	550.269653	228.358322	84.608391	446.095520	-104.736221	1457.676147	407.860382	265.610016	1441.645630	387.541901	83.906761	1466.563110	385.058014	83.107674	1745.702759	485.528595	-160.237961	1167.676636	447.299469	349.276855	1161.657471	347.794586	-136.157120	930.222961	332.140930	297.153290	925.016235	367.023254	85.641792	1052.565063	-469.498535	30.667240	916.381226	-396.036163	-141.275726
385.418060	-7.999254	957.853333	378.689880	170.746902	949.427734	478.922974	-58.225811	551.814819	497.710205	223.296341	566.217896	515.162842	-75.418037	116.826500	550.287354	228.371887	84.584671	446.270355	-104.670959	1457.495605	408.090332	265.712402	1441.471924	387.750977	84.020485	1466.449341	385.385712	83.066940	1745.621094	486.067047	-159.931992	1167.494019	447.712280	349.325073	1161.450317	348.687012	-135.825165	929.793030	332.537140	297.124237	924.769470	367.042969	85.465111	1052.422729	-469.140411	30.485222	916.385620	-396.039520	-141.574173
385.456787	-8.143332	957.687012	378.833405	170.659241	949.370972	480.281799	-57.954369	551.893738	497.902985	223.205200	566.255371	515.400452	-75.462357	116.685776	550.291504	228.376694	84.566071	446.086426	-104.780701	1457.039429	408.315186	265.823517	1441.286621	387.871704	84.136391	1466.320923	385.724335	83.037643	1745.573853	486.578430	-159.536285	1167.408691	448.118866	349.426849	1161.225098	349.674805	-135.614670	929.387024	332.986755	297.126190	924.548157	367.059753	85.293076	1052.302246	-468.790222	30.320892	916.384888	-396.118317	-141.819382
385.522675	-8.207589	957.464355	378.960022	170.616272	949.286499	481.267212	-57.753880	551.972107	498.073975	223.109131	566.259216	515.569397	-75.534821	116.575691	550.324768	228.371017	84.523109	446.098145	-104.783836	1456.786743	408.531647	265.903534	1441.045166	388.000671	84.240913	1466.196655	386.093597	83.253357	1745.621704	487.099060	-159.178268	1167.281738	448.567383	349.566406	1160.967651	350.584717	-135.250061	929.047180	333.435394	297.214233	924.313049	367.120026	85.166328	1052.146118	-468.516388	30.279131	916.421448	-396.356628	-142.067108
385.607880	-8.303106	957.300293	379.146667	170.520370	949.222900	481.968140	-57.672749	551.961243	498.217072	223.040604	566.244568	515.709656	-75.605682	116.499466	550.343445	228.404434	84.502518	446.706970	-104.539558	1456.934448	408.683807	265.984497	1440.835815	388.100555	84.292786	1466.074707	386.468567	83.488586	1745.724609	487.695648	-158.893280	1167.083984	448.975494	349.637085	1160.758545	351.556488	-134.799179	928.665100	333.872681	297.431122	924.043091	367.208771	85.021790	1052.026978	-468.214020	30.017721	916.422546	-396.535095	-142.417343
385.738708	-8.368176	957.184753	379.320251	170.453476	949.207397	482.327362	-57.662308	551.956238	498.375000	223.003540	566.232117	515.853943	-75.673172	116.419121	550.355896	228.436462	84.478615	446.837830	-104.534447	1456.875488	408.830109	266.055756	1440.606323	388.168884	84.340988	1466.008789	386.769409	83.542152	1745.729492	488.162872	-158.607513	1167.056396	449.341949	349.703491	1160.576904	352.464752	-134.479095	928.347168	334.382263	297.520477	923.747437	367.327911	84.902870	1051.958496	-467.866882	29.822603	916.405457	-396.780640	-142.767288
385.992828	-8.473108	957.131836	379.631653	170.350235	949.178284	482.383636	-57.761448	551.942139	498.509277	223.007965	566.201355	515.901855	-75.725327	116.401344	550.414124	228.431396	84.467278	446.940125	-104.521904	1456.854980	408.904419	266.126892	1440.431885	388.240936	84.392784	1465.948853	387.078033	83.573151	1745.784790	488.614410	-158.303223	1166.976563	449.733002	349.757141	1160.370117	353.481689	-133.996140	928.041931	334.916168	297.474854	923.429199	367.517883	84.786583	1051.903564	-467.491119	29.733557	916.436218	-397.016174	-143.039322
386.257324	-8.590596	957.161194	379.889801	170.240829	949.171814	482.171051	-57.882729	551.869141	498.594910	223.012283	566.167236	515.981812	-75.776878	116.387604	550.401184	228.462067	84.453003	447.011017	-104.518684	1456.885986	408.982208	266.154877	1440.247314	388.289948	84.429382	1465.966797	387.378357	83.617157	1745.871826	488.989227	-157.989151	1166.831177	450.085114	349.770538	1160.188354	354.377777	-133.490005	927.780518	335.429077	297.610870	923.176270	367.724762	84.689827	1051.906006	-467.135162	29.690189	916.441223	-397.264923	-143.400909
386.549042	-8.689424	957.257385	380.155304	170.116943	949.189209	481.697205	-58.091801	551.783630	498.707520	222.990616	566.143372	516.004944	-75.836288	116.432449	550.444031	228.454330	84.457405	447.033875	-104.535141	1456.980347	409.027710	266.199219	1440.120605	388.345123	84.456497	1465.981201	387.674866	83.682571	1745.967529	489.547333	-157.731506	1167.061890	450.445709	349.744293	1160.021973	355.379578	-133.021851	927.577087	335.949371	297.863831	922.935974	367.962555	84.618469	1051.954834	-466.790222	29.432848	916.418396	-397.567688	-143.848068
386.881378	-8.751097	957.389587	380.389496	170.049500	949.233643	481.066956	-58.370060	551.702698	498.774597	222.980026	566.100403	515.979309	-75.843781	116.484268	550.433716	228.462097	84.446396	446.838623	-104.623642	1456.927490	409.044952	266.198425	1440.025757	388.384705	84.463676	1466.012329	387.945984	83.756630	1746.101074	489.998260	-157.444107	1167.291260	450.809570	349.667480	1159.910156	356.250427	-132.491028	927.499390	336.484070	297.975372	922.679932	368.241058	84.593781	1052.040771	-466.407349	29.201050	916.388367	-397.815643	-144.237534
387.234772	-8.816260	957.544434	380.639862	169.932892	949.257629	480.222198	-58.678047	551.549194	498.831543	222.970078	566.034302	515.965637	-75.846138	116.513885	550.463257	228.461456	84.443474	446.778076	-104.656471	1457.044312	409.062256	266.208527	1439.990845	388.407684	84.494354	1466.093018	388.211212	83.829147	1746.238892	490.414642	-157.170639	1167.498169	451.123169	349.549133	1159.895630	357.118958	-131.977905	927.477356	337.037842	298.245270	922.492004	368.561218	84.568077	1052.130493	-466.057373	29.143032	916.409790	-398.145447	-144.595932
387.605164	-8.865990	957.737488	380.910309	169.809479	949.302063	479.360962	-59.193859	551.474182	498.924591	223.019363	565.997498	516.008606	-75.795593	116.563026	550.470886	228.459854	84.449867	446.647461	-104.749550	1457.284058	409.058685	266.211761	1439.997681	388.435547	84.479858	1466.163696	388.435181	83.968460	1746.353394	490.821472	-156.881119	1167.717407	451.424316	349.464264	1159.912476	357.874451	-131.326797	927.513611	337.545380	298.353638	922.348328	368.894745	84.557144	1052.248169	-465.697052	28.982016	916.374695	-398.476227	-144.979721
388.062805	-8.929624	957.994202	381.249847	169.685806	949.394836	478.375916	-59.707878	551.369568	499.023193	223.054214	565.967041	515.987061	-75.800064	116.585266	550.505432	228.453156	84.458008	446.549103	-104.758202	1457.519165	409.031342	266.214111	1440.067139	388.408020	84.478867	1466.295654	388.662170	84.097450	1746.517334	491.202484	-156.648621	1167.959839	451.697968	349.380707	1160.024902	358.574127	-130.844955	927.638062	338.109680	298.404144	922.193970	369.281494	84.544632	1052.417603	-465.511963	28.873259	916.354858	-399.002258	-145.031052
388.432617	-8.988458	958.250183	381.467316	169.609497	949.518005	477.151520	-60.104393	551.179932	499.086731	223.051453	565.954956	515.899170	-75.818398	116.683029	550.503357	228.472229	84.465073	446.441376	-104.784424	1457.798096	408.998230	266.186584	1440.164063	388.418518	84.496193	1466.439575	388.861206	84.235832	1746.666382	491.570801	-156.424576	1168.278076	451.967072	349.328278	1160.176025	359.225861	-130.501801	927.873230	338.640320	298.508545	922.171997	369.645386	84.540886	1052.615356	-465.003723	28.639076	916.361694	-399.226868	-145.813583
388.813354	-9.101730	958.501953	381.764740	169.510651	949.594055	475.808105	-60.648537	551.015686	499.168060	223.026505	565.941223	515.782898	-75.844849	116.785004	550.520935	228.469879	84.481735	446.702637	-104.682236	1458.245605	408.969604	266.153900	1440.266602	388.411865	84.492676	1466.559448	389.030090	84.385590	1746.814575	491.965302	-156.347092	1168.595581	452.229980	349.174255	1160.312500	359.754700	-130.145294	928.180847	339.166931	298.704010	922.163391	370.022827	84.526085	1052.781372	-464.542725	28.663887	916.309143	-399.533112	-146.245911
389.126007	-9.144185	958.741089	382.012451	169.390488	949.649414	474.476349	-61.196182	550.832336	499.228058	222.968063	565.898193	515.714355	-75.883850	116.874718	550.519714	228.478943	84.483315	446.539642	-104.766922	1458.412476	408.940674	266.120178	1440.448608	388.393951	84.460938	1466.668945	389.182709	84.558235	1746.954834	492.278442	-156.168152	1168.947632	452.498016	348.988892	1160.475220	360.150818	-129.913849	928.455872	339.593536	298.838013	922.181580	370.387512	84.546547	1052.937012	-464.228699	28.401804	916.304382	-399.872070	-146.689850
389.485718	-9.201284	958.938354	382.270905	169.355392	949.624207	472.947083	-61.655937	550.590088	499.322479	222.916489	565.904297	515.601990	-75.911522	116.925713	550.500549	228.485397	84.490227	446.213654	-104.911774	1458.549194	408.938721	266.066467	1440.588257	388.406494	84.461342	1466.786743	389.326874	84.720497	1747.057251	492.572754	-156.066025	1169.361206	452.745087	348.894104	1160.622681	360.467468	-129.821182	928.796631	340.071381	298.936218	922.263367	370.761658	84.617218	1053.027832	-464.016998	28.058834	916.241028	-400.286285	-147.120178
389.834564	-9.161087	959.085266	382.485168	169.354919	949.676941	471.458923	-62.233715	550.365845	499.480164	222.892136	565.917664	515.543579	-75.927254	117.028015	550.509644	228.469437	84.521667	446.204285	-104.900528	1458.753906	408.916229	266.047058	1440.740356	388.405060	84.429939	1466.862793	389.451050	84.904892	1747.135620	492.848175	-155.956360	1169.612671	452.958466	348.821960	1160.805298	360.690491	-129.830383	929.160034	340.504822	298.930664	922.315002	371.135132	84.683228	1053.139526	-463.713715	27.820160	916.174683	-400.702393	-147.600586
390.165802	-9.113220	959.235413	382.711792	169.337158	949.727356	469.834473	-62.799015	550.120178	499.574310	222.808044	565.907959	515.645081	-75.975853	117.147926	550.515442	228.448502	84.485168	446.563385	-104.794853	1459.107300	408.935791	265.994171	1440.850098	388.439545	84.410713	1466.932861	389.575470	85.085052	1747.201782	493.148956	-156.036453	1169.803589	453.187103	348.782410	1161.001099	360.824982	-129.988373	929.475708	340.907501	298.957214	922.399048	371.499939	84.750481	1053.250366	-463.437714	27.498819	916.131592	-401.084503	-148.048599
390.505920	-9.053807	959.352539	382.961182	169.321075	949.757446	468.113708	-63.275440	549.849426	499.714050	222.754196	565.896851	515.499146	-76.017906	117.252327	550.531799	228.442047	84.486519	446.877716	-104.730339	1459.412720	408.945221	265.943695	1440.947998	388.482849	84.364548	1466.981812	389.659607	85.279457	1747.242554	493.409851	-156.143402	1169.973633	453.378601	348.811401	1161.174072	360.839081	-130.232895	929.811707	341.269073	298.948181	922.459473	371.851532	84.817444	1053.330444	-463.167908	27.539280	916.105652	-401.354248	-148.457779
390.711456	-9.079096	959.405518	383.202789	169.329376	949.707947	466.235443	-63.745346	549.501953	499.850037	222.663406	565.913147	515.355286	-76.026672	117.344994	550.550171	228.421478	84.484100	447.019928	-104.747643	1459.503540	408.947906	265.915222	1441.013672	388.522400	84.334023	1466.992798	389.757233	85.457901	1747.266113	493.589081	-156.319351	1170.095947	453.567657	348.845825	1161.336426	360.802124	-130.550171	930.080505	341.573395	298.879364	922.545166	372.189301	84.873390	1053.346191	-462.914154	27.283497	915.996399	-401.743622	-148.933563
390.879211	-9.055858	959.511780	383.391785	169.335495	949.766113	464.430359	-64.313828	549.179199	499.952026	222.621735	565.901611	515.308777	-76.133942	117.538284	550.522888	228.391907	84.456505	446.884857	-104.870392	1459.385132	408.988831	265.855042	1441.040161	388.606903	84.266441	1466.974854	389.847351	85.648491	1747.272827	493.726868	-156.597534	1170.264038	453.744781	348.938568	1161.446411	360.673981	-130.961899	930.305664	341.845642	298.803284	922.651489	372.428467	84.919899	1053.435913	-462.733398	27.132193	915.909485	-402.162689	-148.952118
391.066864	-9.078467	959.552795	383.607239	169.351776	949.715149	462.564117	-64.775787	548.888123	500.047424	222.520264	565.889160	515.142944	-76.128708	117.663857	550.545532	228.361557	84.428619	447.106476	-104.861450	1459.430908	409.053162	265.830566	1441.056641	388.688873	84.224991	1466.937012	389.916656	85.826164	1747.261475	493.813080	-156.935577	1170.347412	453.914856	349.064606	1161.513062	360.431732	-131.388290	930.521973	342.079102	298.680756	922.705139	372.704468	84.972496	1053.439331	-462.373322	26.906147	915.867371	-402.384033	-149.671066
391.272461	-9.060493	959.547852	383.794220	169.368591	949.691467	460.681702	-65.336777	548.613708	500.162598	222.487350	565.907654	515.190796	-76.244080	117.830574	550.546143	228.342331	84.434067	447.389893	-104.884308	1459.408325	409.112518	265.785217	1441.019897	388.771149	84.190804	1466.888794	389.969940	85.977966	1747.222534	493.860046	-157.296524	1170.346802	454.046753	349.110260	1161.519165	360.167480	-131.806412	930.742981	342.247833	298.600067	922.754395	372.931580	85.000275	1053.429077	-462.238892	26.724554	915.793152	-402.697845	-150.121674
391.406891	-9.013451	959.531311	383.955200	169.397430	949.663574	458.736694	-65.876457	548.252869	500.216858	222.473236	565.910889	514.974915	-76.295135	117.957100	550.537842	228.356140	84.417091	447.653748	-104.873177	1459.386719	409.186554	265.738495	1440.942261	388.915161	84.122467	1466.788696	390.026672	86.128433	1747.162598	493.894867	-157.797775	1170.268066	454.189636	349.229706	1161.473755	359.845551	-132.390106	930.909668	342.408203	298.498901	922.777527	373.147003	85.050537	1053.416260	-462.114960	26.407188	915.724304	-403.003204	-150.575302
391.632904	-8.991587	959.514038	384.172546	169.406845	949.686768	456.930420	-66.403969	547.933105	500.343964	222.478302	565.899536	514.898254	-76.405800	118.108391	550.561829	228.323837	84.396477	447.912903	-104.856895	1459.333496	409.236725	265.712677	1440.875000	389.050507	84.073761	1466.680664	390.069275	86.283844	1747.095703	493.891724	-158.306076	1170.205200	454.292358	349.316986	1161.433472	359.431610	-133.007294	931.074768	342.521332	298.457947	922.786804	373.354950	85.042786	1053.418335	-461.907990	26.180164	915.648071	-403.249176	-150.912445
391.731934	-8.964958	959.461548	384.268005	169.401184	949.683533	455.003204	-66.897285	547.588257	500.352661	222.462906	565.905212	515.001465	-76.487167	118.170952	550.582886	228.342896	84.391121	448.195129	-104.809639	1459.217896	409.333588	265.663818	1440.787598	389.230011	84.040550	1466.592163	390.121155	86.415314	1746.999268	493.864410	-158.760544	1170.106689	454.378479	349.423645	1161.361206	358.999146	-133.607132	931.201050	342.588867	298.384674	922.748840	373.536255	85.030807	1053.403931	-461.763062	25.929884	915.586182	-403.563660	-151.271835
391.843353	-8.915689	959.378662	384.395721	169.376205	949.625122	453.258087	-67.465576	547.341125	500.349243	222.477463	565.890137	514.698608	-76.498848	118.300926	550.577881	228.349350	84.386230	448.707886	-104.735313	1459.306885	409.460846	265.629791	1440.643066	389.410583	83.984604	1466.477417	390.157501	86.596016	1746.870605	493.893127	-159.357895	1169.988892	454.438538	349.515839	1161.217651	358.533813	-134.086639	931.319641	342.629272	298.330719	922.701477	373.732452	85.036530	1053.344727	-461.651428	25.756247	915.528687	-403.813416	-151.649170
391.955902	-8.919771	959.329834	384.546143	169.328964	949.604248	451.578461	-67.951233	547.071716	500.341827	222.484634	565.871826	514.517883	-76.541664	118.428665	550.599731	228.343491	84.374138	448.687012	-104.827255	1458.934570	409.580994	265.579956	1440.506104	389.573303	83.942245	1466.340576	390.222351	86.684319	1746.770142	493.751648	-159.774475	1169.854980	454.483490	349.589355	1161.081299	358.039551	-134.664063	931.416321	342.621765	298.326416	922.619080	373.929718	85.002853	1053.319824	-461.575623	25.585091	915.498169	-403.998627	-152.009506
392.075317	-8.910213	959.259155	384.651978	169.306717	949.581055	450.026367	-68.459343	546.820740	500.293457	222.517868	565.862000	514.788452	-76.720100	118.591774	550.589905	228.373047	84.352028	448.946960	-104.857491	1458.807129	409.720856	265.539642	1440.373535	389.762360	83.897408	1466.207886	390.279175	86.780487	1746.641724	493.626068	-160.285477	1169.698242	454.484650	349.642334	1160.925903	357.542664	-135.237152	931.516418	342.593903	298.361816	922.542908	374.109192	84.973289	1053.283691	-461.493073	25.369122	915.419067	-404.237732	-152.283752
392.177856	-8.870177	959.210449	384.754089	169.300232	949.606995	448.736542	-69.113976	546.635742	500.275940	222.582138	565.855835	514.888794	-76.866417	118.828758	550.601257	228.361526	84.350906	448.949005	-104.974579	1458.612183	409.906433	265.496277	1440.214478	389.950623	83.829262	1466.078125	390.322937	86.871384	1746.515259	493.354248	-160.735474	1169.429932	454.491028	349.660339	1160.749878	357.065674	-135.729950	931.640381	342.558167	298.490601	922.456116	374.272888	84.953003	1053.282959	-461.414490	25.202995	915.364563	-404.401154	-152.634003
392.251404	-8.899549	959.194458	384.834808	169.236359	949.573975	447.527649	-69.659142	546.553833	500.244324	222.603607	565.844849	514.885437	-76.931000	118.944855	550.607605	228.373871	84.359398	449.318451	-104.918343	1458.599854	410.081848	265.439178	1440.060303	390.173096	83.798256	1465.978638	390.378815	86.931534	1746.412109	493.346466	-161.130981	1169.544556	454.465759	349.693298	1160.572144	356.573883	-136.316528	931.779907	342.524902	298.662628	922.406067	374.451691	84.922302	1053.272217	-461.366608	25.043592	915.325684	-404.604492	-152.910843
392.313080	-8.895232	959.143372	384.857605	169.179535	949.529114	446.359344	-70.036148	546.436584	500.162292	222.665207	565.818054	514.874817	-77.020378	119.102722	550.592285	228.378693	84.359741	449.554321	-104.934639	1458.538330	410.279266	265.386169	1439.899780	390.390717	83.766159	1465.875244	390.428955	86.989052	1746.291138	493.172760	-161.515030	1169.553955	454.439301	349.628906	1160.414917	356.030762	-136.840729	931.926208	342.398010	298.686920	922.264587	374.622406	84.897507	1053.242432	-461.227905	25.059002	915.304932	-404.734009	-153.087814
392.370880	-8.907521	959.087341	384.924255	169.171677	949.507813	445.334503	-70.485252	546.351440	500.129852	222.712143	565.840088	514.813538	-77.102020	119.284248	550.604614	228.383270	84.374573	449.712372	-104.960220	1458.473877	410.505554	265.333160	1439.764038	390.601959	83.738518	1465.844604	390.503052	87.040901	1746.192505	493.011566	-161.847549	1169.545776	454.414032	349.649628	1160.270020	355.492767	-137.204605	932.097900	342.255432	298.572174	922.000854	374.812164	84.875046	1053.222168	-461.041931	25.129610	915.242554	-404.820648	-153.263412
392.405853	-8.955206	959.079285	385.008575	169.135101	949.498657	444.615051	-71.032883	546.399719	500.072601	222.724152	565.839478	514.421509	-77.047951	119.395485	550.603882	228.424438	84.354126	450.230194	-104.872948	1458.623413	410.740906	265.266815	1439.602417	390.828644	83.696686	1465.750488	390.576813	87.081154	1746.089111	492.892242	-162.186630	1169.512329	454.398865	349.582092	1160.138550	355.110565	-137.651123	932.177185	342.108704	298.605682	921.853455	374.994202	84.843063	1053.230225	-460.873871	25.196106	915.230286	-404.823029	-153.452911
392.484985	-8.946354	959.106628	385.072876	169.127823	949.564392	444.041260	-71.503059	546.448364	500.066620	222.817322	565.887207	514.996643	-77.275459	119.521507	550.635742	228.423889	84.359543	450.476074	-104.911217	1458.666748	410.996277	265.234070	1439.489258	391.056427	83.654915	1465.694214	390.661285	87.103561	1745.997559	492.684845	-162.402374	1169.470947	454.378784	349.519745	1159.980713	354.587402	-138.167816	932.365601	341.947601	298.674591	921.714661	375.163940	84.826637	1053.291016	-460.658722	25.364870	915.169312	-404.853851	-153.569534
392.466370	-8.974373	959.094910	385.059784	169.066452	949.574158	443.495819	-71.810463	546.425354	499.981720	222.808777	565.876892	515.059448	-77.350975	119.664124	550.640076	228.429062	84.347801	450.656464	-104.937698	1458.731201	411.206177	265.171844	1439.366455	391.287170	83.605598	1465.624390	390.756714	87.128304	1745.917969	492.466888	-162.572693	1169.514038	454.348816	349.437775	1159.826050	354.131012	-138.613144	932.567810	341.817047	298.738708	921.600586	375.315033	84.779465	1053.312988	-460.500946	25.529675	915.118652	-404.875946	-153.670898
392.482819	-8.984303	959.086243	385.082367	169.053955	949.598816	443.031128	-72.046860	546.479553	499.902496	222.826431	565.897217	515.128967	-77.439186	119.765381	550.653687	228.434814	84.355896	450.874420	-105.002769	1458.813110	411.450226	265.069519	1439.258057	391.503906	83.558502	1465.634888	390.824158	87.125832	1745.823975	492.302338	-162.801849	1169.621582	454.339813	349.344879	1159.685303	353.731018	-138.994202	932.743591	341.666809	298.787445	921.503052	375.486298	84.757706	1053.342041	-460.426697	25.549259	915.127441	-404.832520	-153.805115
392.469086	-9.032787	959.074646	385.065674	169.066635	949.605957	442.700897	-72.266785	546.548584	499.868103	222.903580	565.899292	514.634277	-77.354492	119.876266	550.675049	228.431961	84.365746	451.150940	-105.066719	1458.975708	411.725800	264.992218	1439.161499	391.709808	83.501114	1465.606812	390.921387	87.125694	1745.759766	492.119263	-163.003052	1169.723511	454.328186	349.241791	1159.513672	353.309418	-139.295441	932.954956	341.489990	298.807312	921.424072	375.636566	84.735580	1053.362061	-461.484406	23.655933	915.251892	-405.005035	-154.399368
392.540649	-9.028397	959.065430	385.111572	169.054993	949.622070	442.307678	-74.190430	548.022217	499.766754	222.909058	565.909546	514.864624	-77.432037	120.186172	550.652954	228.406967	84.399948	451.337982	-105.146584	1459.077026	412.025635	264.883606	1439.025635	391.976379	83.415657	1465.611206	391.045013	87.132217	1745.713379	491.949463	-163.204666	1169.786377	454.335785	349.120575	1159.366943	352.891388	-139.544708	933.168335	341.314545	298.941132	921.398010	375.817078	84.722382	1053.382080	-461.552460	23.440702	915.204590	-405.018127	-154.597839
392.573944	-9.069999	959.113220	385.139984	169.029694	949.666260	442.605347	-72.719994	546.860352	499.695129	222.884552	565.913818	514.861450	-77.443253	120.079414	550.665833	228.397156	84.398552	451.532684	-105.203171	1459.151855	412.319855	264.792999	1438.961304	392.221252	83.352890	1465.631104	391.171692	87.096466	1745.706421	491.807465	-163.374283	1169.885620	454.351746	349.017334	1159.251953	352.506226	-139.809204	933.373657	341.144653	298.872711	921.319519	375.944916	84.694832	1053.440430	-461.589661	23.290644	915.157837	-404.957306	-154.759186
392.598389	-9.079695	959.167236	385.161377	169.056152	949.743652	442.631592	-72.697510	546.864197	499.589142	222.889252	565.918518	514.778748	-77.430901	120.060127	550.649658	228.370590	84.413170	451.691772	-105.294968	1459.241577	412.595886	264.723511	1438.910645	392.487335	83.284821	1465.631470	391.295502	87.123444	1745.678955	491.655426	-163.500671	1169.991455	454.361359	348.884094	1159.142090	352.201508	-140.125961	933.595581	340.977509	298.805695	921.275024	376.080841	84.694580	1053.521240	-461.647217	23.200424	915.149353	-404.910004	-154.920258
392.399048	-8.731187	959.229126	384.820007	169.604691	950.458740	442.825531	-72.609215	546.976196	499.553375	222.923889	566.047852	515.301453	-77.587044	120.099464	550.664612	228.363037	84.420837	451.853058	-105.358391	1459.338989	412.885651	264.627136	1438.864624	392.743713	83.248428	1465.676025	391.414368	87.071518	1745.664307	491.536560	-163.652344	1170.066528	454.426147	348.744507	1159.044800	351.862152	-140.342178	933.815613	340.799530	298.596466	921.192688	376.076782	84.778572	1053.960449	-461.731232	23.039684	915.121460	-404.850403	-155.027924
392.612671	-9.173140	959.241089	385.218262	169.033478	949.863342	442.998352	-74.205566	548.489563	499.469818	222.908386	565.934204	515.033569	-77.496170	120.255150	550.641235	228.374954	84.423767	452.014771	-105.436073	1459.438354	413.229248	264.564392	1438.801147	392.998657	83.201714	1465.725586	391.560028	87.055740	1745.649414	491.449829	-163.847336	1170.157349	454.482025	348.625000	1158.966797	351.546570	-140.452438	934.030151	340.665405	298.496338	921.193970	376.280853	84.620201	1053.639893	-461.805542	22.851023	915.092407	-404.775421	-155.171173
392.650391	-9.264673	959.312012	385.366943	168.942932	949.869995	443.891052	-72.486504	547.412231	499.368103	222.918427	565.915527	514.941284	-77.439026	120.031525	550.628113	228.357208	84.431427	451.917114	-105.649605	1459.403198	413.615784	264.459503	1438.751099	393.287720	83.181389	1465.782715	391.695007	87.073189	1745.644531	491.315887	-163.964691	1170.281128	454.534973	348.459351	1158.892334	351.263397	-140.564926	934.243774	340.534790	298.332123	921.211426	376.382751	84.573044	1053.677734	-461.886169	22.687191	915.076782	-404.671753	-155.258530
392.665588	-9.263885	959.360107	385.410309	168.947632	950.015808	444.523071	-72.089706	547.391357	499.301880	222.941132	565.905762	514.898071	-77.364349	119.919708	550.616455	228.351120	84.462540	452.091370	-105.730438	1459.515625	413.986084	264.398926	1438.716797	393.567383	83.158546	1465.864990	391.830322	87.027946	1745.642700	491.259918	-164.165787	1170.380005	454.653351	348.314880	1158.839233	351.054108	-140.632904	934.440613	340.414429	298.217590	921.257446	376.442749	84.524940	1053.781006	-461.943573	22.631733	915.050110	-404.594727	-155.320892
392.656097	-9.307213	959.429688	385.492737	168.918091	950.111694	445.382629	-71.868629	547.547607	499.208313	222.938904	565.889526	515.458435	-77.444138	119.819679	550.614380	228.361160	84.468094	452.265289	-105.817734	1459.619995	414.328979	264.327881	1438.730713	393.863403	83.134926	1465.905640	391.997314	87.034943	1745.654297	491.231659	-164.411896	1170.519043	454.734985	348.138031	1158.797363	350.879639	-140.662125	934.644165	340.152069	298.023315	921.479004	376.484131	84.480247	1053.864746	-462.048828	22.524025	915.016602	-404.507843	-155.381592
392.709167	-9.347085	959.478821	385.647064	168.887466	950.213135	446.405518	-71.547104	547.689270	499.197479	222.950180	565.882751	515.566284	-77.353661	119.708771	550.617188	228.371674	84.456505	452.402283	-105.878662	1459.719482	414.707672	264.267090	1438.742432	394.140442	83.104477	1465.974121	392.160400	87.044647	1745.684692	491.222412	-164.614243	1170.589722	454.905548	348.036316	1158.796021	350.786896	-140.711807	934.823853	340.321472	297.903931	921.401306	376.540222	84.420692	1053.935181	-462.102386	22.462318	915.033752	-404.348846	-155.394379
392.680725	-9.397043	959.549255	385.731659	168.801163	950.269043	447.522461	-71.122131	547.898682	499.109070	222.927933	565.854675	515.168030	-77.149689	119.586700	550.633240	228.360046	84.484322	452.523529	-105.945892	1459.793945	415.117859	264.207245	1438.743286	394.408295	83.066254	1466.063721	392.328308	87.031525	1745.709473	491.237427	-164.804871	1170.689575	455.101898	347.892822	1158.767822	350.686432	-140.692398	935.004822	340.301605	297.716095	921.512695	376.558655	84.369102	1053.996216	-462.207611	22.354719	915.009033	-404.217102	-155.451385
392.697754	-9.482183	959.556946	385.868683	168.735580	950.279602	448.708862	-70.668411	548.015747	499.075287	222.926971	565.825073	515.622253	-77.160965	119.437050	550.610046	228.342682	84.474426	452.662323	-106.008331	1459.872925	415.508636	264.140900	1438.771606	394.706726	83.057663	1466.135254	392.493805	86.966942	1745.754395	491.276917	-165.033859	1170.772949	455.252716	347.732422	1158.762695	350.675964	-140.607162	935.154114	340.136841	297.532593	921.780579	376.595581	84.298340	1054.000000	-462.310455	22.250708	915.008972	-404.051239	-155.460373
392.687683	-9.478786	959.626099	385.936066	168.696518	950.420898	450.057953	-70.222961	548.169434	499.044250	222.829147	565.757141	515.730286	-77.094276	119.296097	550.609558	228.314972	84.461563	452.794464	-106.070457	1460.001465	415.911987	264.121918	1438.835815	394.959839	83.023224	1466.233032	392.689819	86.953514	1745.811401	491.341125	-165.199295	1170.857300	455.486755	347.635834	1158.760498	350.666199	-140.487915	935.299438	340.340424	297.401459	921.739136	376.582397	84.245224	1054.101563	-462.417664	22.168362	914.996521	-403.892822	-155.476776
[truncated: 275 more rows]
[truncated: 40 more columns]
