# Supplementary material for: A dyadic stimulus set of audiovisual affective displays for the study of multisensory, emotional, social interactions
Source: Behav Res Methods. 2015 Nov 5;48(4):1285–95. doi: 10.3758/s13428-015-0654-4 (PMC5101291; doi:10.3758/s13428-015-0654-4)
Supplement: Supplementary file 1 — (ZIP 270 MB) [file 13428_2015_654_MOESM1_ESM.zip › supplementary_material_2_stimuli_set_files/E/E02.txt]

-446.287872	115.567047	921.380127	-418.371094	-70.402214	920.092590	-541.258423	161.980804	503.733307	-463.299194	-137.487717	491.627838	-553.649475	178.318573	68.386986	-528.487732	-155.972794	80.178650	-466.612091	198.150787	1385.195435	-407.123657	-138.752411	1368.085571	-412.974701	26.107433	1386.692749	-361.886871	47.373520	1669.768555	-545.353210	247.268768	1133.868042	-503.555328	-203.254562	1139.618408	-453.679535	238.640656	896.339050	-416.484375	-195.771439	879.614807	-419.731873	23.786736	1019.932373	424.736969	-81.007011	960.935730	429.175751	97.694252
-446.319214	115.602203	921.387817	-418.364441	-70.411217	920.109436	-541.314209	162.091522	503.758545	-463.286285	-137.459869	491.648224	-553.635925	178.296234	68.390289	-528.479553	-155.969360	80.174896	-466.615753	198.201614	1385.213745	-406.999817	-138.657120	1368.075073	-412.934845	26.173920	1386.709839	-361.850098	47.400475	1669.769531	-545.376099	247.283188	1133.894043	-503.504333	-203.318039	1139.661133	-453.692352	238.686691	896.358337	-416.467316	-195.839783	879.651306	-419.746124	23.806692	1019.944824	424.832245	-80.998566	960.945251	429.230835	97.692177
-446.333679	115.602707	921.383057	-418.383270	-70.359718	920.104065	-541.283936	162.068146	503.748566	-463.240570	-137.402863	491.596313	-553.604919	178.317963	68.400238	-528.447937	-155.956284	80.165565	-466.612640	198.260376	1385.222168	-406.899414	-138.579315	1368.084229	-412.920227	26.243452	1386.701172	-361.803619	47.510193	1669.811768	-545.403442	247.295364	1133.898193	-503.438599	-203.350464	1139.701416	-453.692200	238.684204	896.380798	-416.460449	-195.901321	879.676636	-419.748138	23.834606	1019.937866	425.033051	-80.921509	960.965637	429.348572	97.783997
-446.347046	115.654449	921.408081	-418.401123	-70.312256	920.098877	-541.331055	162.177277	503.773102	-463.248047	-137.411057	491.591034	-553.639587	178.316223	68.405006	-528.475586	-155.967682	80.170990	-466.624084	198.306000	1385.237061	-406.787415	-138.497787	1368.077148	-412.910797	26.322603	1386.711792	-361.718201	47.614784	1669.777344	-545.433777	247.317764	1133.901367	-503.381744	-203.374237	1139.727539	-453.727051	238.715134	896.370850	-416.408630	-195.946091	879.732544	-419.755188	23.869076	1019.946899	425.200714	-80.883446	960.984802	429.459442	97.816833
-446.361267	115.678749	921.398438	-418.402649	-70.312241	920.093445	-541.312561	162.167328	503.770813	-463.253448	-137.405182	491.615021	-553.638794	178.319077	68.403931	-528.497437	-155.976669	80.173996	-466.651062	198.377075	1385.218018	-406.680328	-138.394531	1368.092163	-412.880707	26.388678	1386.691528	-361.652344	47.684795	1669.765015	-545.492126	247.363464	1133.896729	-503.356323	-203.404831	1139.760986	-453.778564	238.739136	896.384521	-416.391632	-196.003189	879.765869	-419.753815	23.885580	1019.938110	425.359619	-80.855446	960.983093	429.555450	97.870377
-446.376099	115.689461	921.402283	-418.370880	-70.298859	920.098022	-541.267273	162.040009	503.720795	-463.212677	-137.432358	491.629364	-553.588135	178.308563	68.390327	-528.487427	-155.972626	80.176598	-466.682800	198.402924	1385.219727	-406.558533	-138.319992	1368.081909	-412.826691	26.461224	1386.742798	-361.590454	47.765415	1669.766602	-545.546326	247.369934	1133.893921	-503.295258	-203.422699	1139.786255	-453.815125	238.779800	896.397888	-416.363739	-196.111923	879.798462	-419.744904	23.901268	1019.942200	425.450714	-80.628250	961.009155	429.545441	98.191803
-446.344360	115.696068	921.389832	-418.338074	-70.287956	920.117737	-541.244324	161.953491	503.699768	-463.163208	-137.361481	491.608185	-553.536560	178.297592	68.380257	-528.449158	-155.944824	80.150513	-466.711090	198.472946	1385.201782	-406.463989	-138.246597	1368.076660	-412.826843	26.540979	1386.746582	-361.521484	47.829136	1669.757568	-545.583862	247.403061	1133.894043	-503.242035	-203.435776	1139.843384	-453.832428	238.792587	896.404358	-416.336243	-196.161880	879.843323	-419.720337	23.926125	1019.946655	425.652557	-80.714058	961.011169	429.677673	97.965103
-446.388641	115.745605	921.411682	-418.340515	-70.245880	920.106567	-541.306152	162.023651	503.724304	-463.181702	-137.380127	491.608551	-553.572388	178.311096	68.373985	-528.472961	-155.965927	80.169624	-466.735016	198.529251	1385.184204	-406.403442	-138.148148	1368.087769	-412.792480	26.615093	1386.751465	-361.444611	47.863400	1669.705811	-545.642395	247.394180	1133.889526	-503.198395	-203.471375	1139.867554	-453.892761	238.848206	896.387146	-416.344940	-196.283188	879.831604	-419.726776	23.959646	1019.949951	425.820129	-80.694031	961.033508	429.790466	97.979813
-446.400452	115.752800	921.400879	-418.343750	-70.206253	920.111938	-541.319946	162.150650	503.772308	-463.175049	-137.373199	491.602814	-553.568604	178.304001	68.399445	-528.468872	-155.964828	80.169159	-466.792450	198.590561	1385.174927	-406.318390	-138.065765	1368.112183	-412.778107	26.702055	1386.800171	-361.408020	47.976501	1669.723145	-545.710510	247.453781	1133.868042	-503.143341	-203.516571	1139.949463	-453.946503	238.861679	896.405212	-416.296417	-196.309906	879.921021	-419.726837	23.993601	1019.946167	425.920685	-80.657806	961.030334	429.817383	98.056229
-446.413239	115.806793	921.411621	-418.348907	-70.191948	920.128906	-541.318359	162.030975	503.727753	-463.164215	-137.348267	491.620300	-553.583069	178.321228	68.392784	-528.486755	-155.957764	80.197830	-466.841339	198.663177	1385.169434	-406.240570	-137.977585	1368.135986	-412.765503	26.789465	1386.778809	-361.347229	48.040840	1669.732300	-545.781860	247.453186	1133.874878	-503.096008	-203.550247	1139.976074	-454.027710	238.903381	896.381042	-416.310822	-196.449921	879.908997	-419.733521	24.031681	1019.959717	426.092438	-80.605743	961.069519	429.892395	98.088524
-446.418884	115.790817	921.401978	-418.320984	-70.184410	920.124268	-541.310730	161.984711	503.710266	-463.117645	-137.277206	491.599487	-553.545410	178.299744	68.382477	-528.453979	-155.937637	80.165619	-466.896515	198.706360	1385.166626	-406.189423	-137.901825	1368.154419	-412.747742	26.895220	1386.834595	-361.284393	48.095119	1669.675171	-545.852661	247.479889	1133.861816	-503.035553	-203.579285	1140.025391	-454.100342	238.950989	896.353027	-416.305664	-196.501572	879.918762	-419.722656	24.032534	1019.952515	426.195099	-80.580780	961.066467	429.933136	98.116913
-446.396881	115.817635	921.379395	-418.294342	-70.169792	920.139404	-541.300659	162.082199	503.727142	-463.141968	-137.303818	491.607422	-553.579529	178.320175	68.397949	-528.442993	-155.910965	80.138214	-466.947876	198.778366	1385.125854	-406.039948	-137.827057	1368.111938	-412.722778	26.952389	1386.835938	-361.252502	48.221348	1669.704590	-545.936462	247.465408	1133.826050	-502.950409	-203.598648	1140.041626	-454.185394	238.972809	896.310425	-416.310242	-196.614227	879.900085	-419.707458	24.072227	1019.949707	426.264740	-80.578522	961.052185	429.972473	98.121071
-446.413635	115.844467	921.372437	-418.253265	-70.131271	920.102966	-541.251831	162.056259	503.704285	-463.178192	-137.346313	491.618652	-553.576721	178.323883	68.370224	-528.489502	-155.937546	80.202721	-466.995483	198.845398	1385.115356	-405.955780	-137.732300	1368.122559	-412.710876	27.037172	1386.796875	-361.196869	48.286549	1669.660156	-546.006775	247.473236	1133.766113	-502.840759	-203.595245	1140.059570	-454.252136	239.004761	896.259949	-416.277435	-196.686371	879.879089	-419.690704	24.093885	1019.927551	426.345032	-80.556313	961.054626	429.966827	98.144325
-446.425232	115.906136	921.375977	-418.250366	-70.125114	920.103638	-541.297546	162.121902	503.734772	-463.193390	-137.363998	491.622803	-553.566162	178.307480	68.370468	-528.516785	-155.918823	80.204338	-467.018005	198.910172	1385.078247	-405.844513	-137.633530	1368.130371	-412.696625	27.121408	1386.802979	-361.192291	48.421021	1669.682007	-546.078186	247.448074	1133.741821	-502.729950	-203.631531	1140.072998	-454.339203	239.020569	896.235657	-416.274506	-196.731232	879.885925	-419.691772	24.127390	1019.929260	426.418610	-80.550232	961.039673	429.992706	98.172615
-446.405273	115.911049	921.373352	-418.191956	-70.100487	920.114136	-541.289551	162.157440	503.745819	-463.107086	-137.310089	491.637909	-553.568787	178.307663	68.374329	-528.482239	-155.903580	80.195442	-467.095520	198.988861	1385.052368	-405.778625	-137.530884	1368.162964	-412.675140	27.218933	1386.844238	-361.184692	48.408573	1669.810669	-546.179749	247.437851	1133.737793	-502.624084	-203.622833	1140.132690	-454.424469	239.049805	896.199768	-416.269440	-196.754669	879.907043	-419.674255	24.148592	1019.935852	426.503693	-80.516151	961.057739	430.012787	98.221817
-446.419861	115.919472	921.383057	-418.178558	-70.122604	920.131714	-541.253784	162.056229	503.714417	-463.109375	-137.313126	491.642731	-553.510986	178.297638	68.375870	-528.507202	-155.925888	80.214409	-467.143707	199.043640	1385.050415	-405.706604	-137.437012	1368.199097	-412.682678	27.313730	1386.894409	-361.172180	48.611549	1669.713135	-546.263550	247.420624	1133.688843	-502.547485	-203.670212	1140.176025	-454.508911	239.044998	896.226318	-416.296112	-196.843918	879.902283	-419.676270	24.147419	1019.949646	426.521118	-80.335869	961.097290	429.979828	98.551155
-446.452179	115.939377	921.399841	-418.181702	-70.140106	920.140625	-541.238525	161.979492	503.704132	-463.080566	-137.275467	491.602966	-553.505432	178.290863	68.381866	-528.443542	-155.917679	80.210106	-467.205658	199.089752	1385.039551	-405.696533	-137.349411	1368.296875	-412.685760	27.382540	1386.921265	-361.181915	48.598404	1669.841431	-546.358887	247.432510	1133.670776	-502.488678	-203.730774	1140.266968	-454.633942	239.075790	896.164856	-416.313110	-196.856491	879.920410	-419.679443	24.148376	1019.960632	426.678314	-80.483727	961.110046	430.078705	98.263367
-446.456268	115.968475	921.396545	-418.126770	-70.124329	920.154907	-541.274475	162.091553	503.735748	-463.028839	-137.289276	491.615021	-553.507996	178.297256	68.399574	-528.483154	-155.913605	80.206284	-467.242126	199.148148	1384.998413	-405.571350	-137.247604	1368.295776	-412.685638	27.438250	1386.911133	-361.201752	48.708076	1669.863281	-546.435669	247.403641	1133.637207	-502.376160	-203.754562	1140.321655	-454.705261	239.097565	896.156799	-416.321716	-196.911972	879.921753	-419.666779	24.182127	1019.967590	426.788574	-80.467896	961.108154	430.117676	98.289581
-446.481049	115.910881	921.379089	-418.085663	-70.096855	920.142944	-541.301453	162.194290	503.758972	-463.031738	-137.266403	491.630951	-553.572021	178.324768	68.416183	-528.457581	-155.931839	80.222328	-467.284729	199.226837	1384.974731	-405.465179	-137.157806	1368.303955	-412.676361	27.513172	1386.881470	-361.214813	48.850220	1669.864136	-546.517456	247.424545	1133.628418	-502.258453	-203.706512	1140.296753	-454.791443	239.087936	896.125732	-416.270630	-196.903885	879.889404	-419.648071	24.176661	1019.951416	426.779236	-80.469650	961.110962	430.060120	98.314384
-446.506622	115.977081	921.398376	-418.039825	-70.028763	920.101563	-541.334717	162.221573	503.774048	-463.038788	-137.346191	491.654602	-553.569092	178.310516	68.413712	-528.487793	-155.945297	80.235855	-467.319611	199.276245	1384.935425	-405.282410	-137.108902	1368.202148	-412.649170	27.595665	1386.917969	-361.226044	49.103432	1669.735962	-546.590088	247.422607	1133.587036	-502.134918	-203.653198	1140.306396	-454.896729	239.094101	896.037598	-416.218597	-196.869659	879.833313	-419.628540	24.217785	1019.939514	426.782043	-80.416435	961.103210	430.030029	98.316559
-446.526367	115.979965	921.376160	-417.993896	-70.004051	920.098083	-541.293884	162.100540	503.691101	-463.014435	-137.292313	491.663269	-553.499390	178.305527	68.380165	-528.497009	-155.948532	80.232903	-467.328979	199.340683	1384.917603	-405.181427	-137.010468	1368.210693	-412.631317	27.633165	1386.891357	-361.260651	49.256207	1669.739014	-546.662903	247.428207	1133.569946	-502.042297	-203.610443	1140.288818	-454.993591	239.072739	895.997498	-416.148926	-196.781204	879.849731	-419.602631	24.248186	1019.924805	426.807678	-80.430504	961.110107	430.017639	98.364685
-446.556030	116.031227	921.394104	-417.991608	-69.968559	920.089600	-541.248230	162.019455	503.667297	-462.974670	-137.317719	491.671783	-553.498169	178.283478	68.367180	-528.499573	-155.949677	80.237511	-467.355957	199.384567	1384.893677	-405.138428	-136.968811	1368.279907	-412.621918	27.734106	1386.972778	-361.341309	49.358524	1669.777100	-546.748779	247.419434	1133.594604	-502.000580	-203.610809	1140.322266	-455.101227	239.076706	895.987244	-416.119049	-196.744827	879.881958	-419.615479	24.279657	1019.929626	426.863800	-80.399307	961.111816	430.032928	98.371193
-446.539337	116.070274	921.373474	-417.967041	-69.985825	920.124329	-541.194031	161.748840	503.573242	-462.911530	-137.265747	491.624878	-553.448486	178.269073	68.344948	-528.475769	-155.931183	80.251015	-467.407471	199.410873	1384.909058	-405.110474	-136.895996	1368.310791	-412.635132	27.797598	1386.969238	-361.406464	49.471455	1669.833984	-546.840515	247.450562	1133.598022	-501.984283	-203.570999	1140.372803	-455.208954	239.065552	895.991150	-416.106689	-196.722977	879.936707	-419.611053	24.317717	1019.938354	426.921844	-80.381454	961.151855	430.071014	98.360847
-446.542328	116.087608	921.347473	-417.939667	-69.979721	920.135315	-541.108215	161.490021	503.482574	-460.389832	-137.937866	499.622711	-553.377502	178.248718	68.311211	-528.130859	-155.801498	80.321266	-467.436462	199.450851	1384.895630	-405.139069	-136.828232	1368.405273	-412.610046	27.880283	1387.077881	-361.463013	49.567402	1669.828247	-546.907349	247.437027	1133.575928	-501.966309	-203.563065	1140.406372	-455.321411	239.060226	895.978638	-416.067383	-196.672501	879.970825	-419.608856	24.349583	1019.931885	426.985138	-80.329559	961.167603	430.083527	98.428726
-446.584442	116.149323	921.363770	-417.888367	-69.921051	920.114624	-541.242920	161.766754	503.593964	-460.456482	-138.266739	499.965546	-553.428650	178.275696	68.319633	-528.250427	-155.830383	80.347412	-467.485291	199.526199	1384.894165	-405.137573	-136.755630	1368.409912	-412.618500	27.956970	1387.077515	-361.529938	49.691547	1669.860352	-546.969910	247.422958	1133.572876	-501.937988	-203.539230	1140.398682	-455.393768	239.059372	895.990967	-416.011353	-196.613205	879.973938	-419.587677	24.398972	1019.927673	426.831543	-80.256325	961.008545	429.867523	98.472038
-446.605072	116.188858	921.364197	-417.828491	-69.870773	920.111938	-541.298950	161.962036	503.667297	-460.410980	-137.969696	499.680634	-553.485596	178.268204	68.365921	-528.193298	-155.805649	80.310020	-467.537018	199.582993	1384.891479	-404.969910	-136.726181	1368.323242	-412.580170	28.047316	1387.130981	-361.600769	49.870899	1669.931152	-547.017395	247.439941	1133.561279	-501.828674	-203.410492	1140.362549	-455.424561	239.067596	895.973633	-415.907257	-196.536667	879.922058	-419.560455	24.448952	1019.925537	426.491821	-80.229698	960.788940	429.476379	98.553558
-446.614563	116.194710	921.361023	-417.700684	-69.860245	920.097961	-541.297913	161.978516	503.670807	-460.448608	-137.944672	499.682159	-553.450439	178.246078	68.373550	-528.191223	-155.813766	80.315292	-467.557129	199.632309	1384.857666	-404.827850	-136.653946	1368.262207	-412.585876	28.124105	1387.093994	-361.668457	50.020615	1669.938477	-547.064331	247.447662	1133.532959	-501.733948	-203.327682	1140.359863	-455.495728	239.061111	895.953003	-415.774170	-196.354141	879.943542	-419.494324	24.461847	1019.916016	426.471741	-80.216782	960.750488	429.406525	98.565689
-446.631439	116.224663	921.363708	-417.669373	-69.823067	920.089722	-541.284424	161.977432	503.655914	-460.376709	-137.912308	499.685364	-553.412476	178.276230	68.356194	-528.189270	-155.822922	80.391068	-467.613342	199.700653	1384.865723	-404.719147	-136.586685	1368.281006	-412.605530	28.169886	1387.113770	-361.732941	50.144375	1669.987427	-547.100891	247.435730	1133.524414	-501.668427	-203.258774	1140.361694	-455.517487	239.063309	895.960266	-415.666840	-196.221634	879.937622	-419.465942	24.496191	1019.910522	426.475037	-80.173576	960.771484	429.377625	98.565842
-446.655731	116.256218	921.353821	-417.639282	-69.796333	920.117615	-541.252930	161.825943	503.597473	-460.267700	-138.196762	499.687286	-553.372375	178.233170	68.319099	-528.196533	-155.826904	80.426338	-467.666901	199.733673	1384.868408	-404.670319	-136.514130	1368.344849	-412.653534	28.249441	1387.132935	-361.840088	50.256119	1670.046875	-547.181091	247.463654	1133.527588	-501.612915	-203.186996	1140.407959	-455.600708	239.105881	895.929443	-415.620667	-196.140076	880.014343	-419.468384	24.548361	1019.919922	426.518738	-80.125381	960.772400	429.381165	98.595428
-446.669800	116.318336	921.347229	-417.626678	-69.783997	920.114014	-541.253479	161.753036	503.553864	-460.217651	-138.229996	499.739716	-553.388916	178.245392	68.322289	-528.177612	-155.779510	80.441399	-467.739563	199.801804	1384.854004	-404.659821	-136.459412	1368.401001	-412.676117	28.321545	1387.218018	-361.965820	50.367722	1670.110352	-547.265442	247.473511	1133.483643	-501.596802	-203.178360	1140.478760	-455.645508	239.114136	895.904602	-415.576721	-196.015594	880.076233	-419.465485	24.589199	1019.914307	426.549500	-80.127914	960.790161	429.367920	98.595139
-446.683838	116.369041	921.340881	-417.585846	-69.766960	920.123779	-541.267700	161.740921	503.549011	-460.177032	-138.125305	499.667297	-553.377808	178.243698	68.320961	-528.172546	-155.776367	80.431999	-467.805115	199.834641	1384.835083	-404.725830	-136.365082	1368.494629	-412.738281	28.373627	1387.255737	-362.084534	50.469223	1670.174194	-547.350525	247.491806	1133.493896	-501.537354	-203.127213	1140.521118	-455.690063	239.152985	895.900696	-415.474609	-195.887619	880.134155	-419.465424	24.633076	1019.917542	426.580322	-80.118225	960.817688	429.342804	98.639328
-446.726685	116.429482	921.350220	-417.572601	-69.727814	920.097656	-541.332214	161.945221	503.630737	-460.168976	-138.073318	499.645813	-553.429382	178.269440	68.391411	-528.143433	-155.766953	80.380127	-467.861542	199.909637	1384.818604	-404.665619	-136.295547	1368.524048	-412.764435	28.457788	1387.287109	-362.189819	50.586205	1670.223999	-547.380981	247.497330	1133.456421	-501.438080	-203.100403	1140.533203	-455.674255	239.198700	895.922729	-415.348633	-195.723083	880.146484	-419.455292	24.671547	1019.906128	426.589691	-80.077225	960.806274	429.299500	98.678650
-446.713593	116.485291	921.365601	-417.484436	-69.689476	920.100342	-541.398560	162.084259	503.661835	-460.204895	-138.156937	499.711426	-553.452515	178.294647	68.395760	-528.186218	-155.801712	80.382446	-467.905975	199.968597	1384.797729	-404.551483	-136.245667	1368.495728	-412.777832	28.506697	1387.307373	-362.318848	50.593174	1670.380615	-547.421631	247.526810	1133.419189	-501.302338	-202.990799	1140.501099	-455.676331	239.246078	895.925110	-415.205292	-195.605072	880.109314	-419.419098	24.714598	1019.917053	426.618561	-80.048546	960.815369	429.264099	98.706734
-446.715576	116.517891	921.357361	-417.430420	-69.648315	920.085510	-541.406128	162.197845	503.693970	-460.218628	-138.108124	499.736786	-553.467590	178.267242	68.398064	-528.231812	-155.806702	80.413139	-467.936523	200.028748	1384.755493	-404.456635	-136.144867	1368.517578	-412.778503	28.585733	1387.331421	-362.393799	50.666939	1670.387695	-547.451904	247.530838	1133.383179	-501.167206	-202.937363	1140.514404	-455.662384	239.288422	895.905579	-415.065643	-195.477463	880.068359	-419.386261	24.752905	1019.904663	426.599976	-80.059204	960.857117	429.210358	98.674652
-446.731262	116.549698	921.333557	-417.389679	-69.604515	920.086975	-541.374023	162.268143	503.694641	-460.248230	-138.208282	499.815521	-553.461670	178.264984	68.405258	-528.269287	-155.830399	80.408936	-467.972046	200.072479	1384.721313	-404.367035	-136.054779	1368.529175	-412.804382	28.667793	1387.352173	-362.534424	50.918709	1670.329102	-547.470825	247.539261	1133.342773	-501.012115	-202.829514	1140.492920	-455.660858	239.325623	895.865479	-414.913574	-195.377258	880.045654	-419.363586	24.809704	1019.891907	426.599030	-80.053932	960.859680	429.162567	98.686081
-446.719757	116.650391	921.332947	-417.331970	-69.529991	920.066956	-541.407166	162.258835	503.706482	-460.146149	-138.112717	499.739258	-553.443054	178.270721	68.376869	-528.218750	-155.801346	80.414207	-468.032501	200.130432	1384.726685	-404.284821	-135.981689	1368.533936	-412.854980	28.747484	1387.392578	-362.663574	51.047512	1670.378418	-547.509338	247.564209	1133.298096	-500.919708	-202.739716	1140.533325	-455.682220	239.358017	895.818665	-414.791534	-195.252823	880.059143	-419.331421	24.889530	1019.882019	426.605347	-80.023987	960.848145	429.106293	98.720490
-446.726746	116.673462	921.315002	-417.303162	-69.503281	920.082703	-541.350647	162.179733	503.665344	-459.863922	-137.789474	499.649323	-553.419678	178.255615	68.358475	-528.042419	-155.728790	80.362610	-468.104126	200.174286	1384.700439	-404.235107	-135.931580	1368.530029	-412.910828	28.823208	1387.425781	-362.802307	51.143875	1670.433960	-547.529358	247.557755	1133.266602	-500.797272	-202.676331	1140.558472	-455.679535	239.411713	895.787231	-414.676331	-195.172195	880.053406	-419.312225	24.936174	1019.879578	426.588593	-80.014000	960.869141	429.059235	98.719597
-446.718597	116.781128	921.316406	-417.246216	-69.478378	920.085205	-541.386047	162.216202	503.678528	-460.107269	-138.050430	499.724396	-553.425354	178.271744	68.341148	-528.159790	-155.788498	80.433716	-468.165649	200.252579	1384.713745	-404.245483	-135.816376	1368.569824	-412.989929	28.851341	1387.400391	-362.953613	51.242825	1670.473389	-547.568909	247.594193	1133.230591	-500.698761	-202.612488	1140.540649	-455.737244	239.455093	895.744568	-414.551575	-195.086929	880.047729	-419.302551	25.002131	1019.884460	426.583130	-79.968231	960.864197	428.994049	98.794945
-446.735382	116.857559	921.321045	-417.198547	-69.442307	920.099915	-541.413208	162.327133	503.732544	-460.094269	-138.009018	499.674408	-553.463196	178.286804	68.388855	-528.234131	-155.790054	80.450401	-468.187042	200.310852	1384.710327	-404.207275	-135.731186	1368.613892	-413.009308	28.944216	1387.443848	-363.128815	51.342838	1670.541748	-547.580811	247.622803	1133.205200	-500.574036	-202.555710	1140.495972	-455.732605	239.502319	895.738770	-414.384064	-194.970123	880.078003	-419.298401	25.066023	1019.895508	426.596283	-79.950615	960.873840	428.974182	98.784492
-446.735077	116.976059	921.341980	-417.167389	-69.324547	920.058167	-541.487671	162.470062	503.776825	-460.074951	-137.901764	499.682983	-553.517334	178.293900	68.421265	-528.213318	-155.801041	80.450836	-468.274597	200.367538	1384.719360	-404.224487	-135.645370	1368.663452	-413.063690	29.017338	1387.500122	-363.276672	51.446526	1670.607666	-547.611389	247.669769	1133.206787	-500.456543	-202.456909	1140.479248	-455.734558	239.551498	895.725159	-414.209106	-194.828232	880.153503	-419.285675	25.152422	1019.885864	426.599762	-79.929443	960.884949	428.905914	98.823204
-446.730255	117.005836	921.319763	-417.107147	-69.302582	920.077820	-541.474548	162.463989	503.781616	-460.047241	-137.899277	499.709320	-553.491943	178.288589	68.421028	-528.234863	-155.768005	80.415199	-468.290070	200.432205	1384.707275	-404.186340	-135.565842	1368.673218	-413.106293	29.123545	1387.531738	-363.440674	51.551697	1670.654541	-547.614990	247.671005	1133.172852	-500.346375	-202.380478	1140.467407	-455.741455	239.593719	895.707642	-414.056915	-194.748779	880.118896	-419.275696	25.200676	1019.887146	426.568390	-79.899223	960.876465	428.808289	98.881935
-446.722473	117.079964	921.317627	-417.038940	-69.195793	920.037781	-541.442444	162.542160	503.786926	-460.026703	-137.908356	499.773560	-553.470825	178.291733	68.411552	-528.236450	-155.764114	80.381546	-468.370911	200.491959	1384.703125	-404.185120	-135.472427	1368.689209	-413.138336	29.216238	1387.617798	-363.621521	51.527683	1670.827637	-547.644409	247.716141	1133.127563	-500.240234	-202.287766	1140.394897	-455.720367	239.607285	895.665771	-413.873840	-194.662598	880.117188	-419.244385	25.274227	1019.867188	426.508759	-79.854492	960.881592	428.735413	98.877457
-446.696259	117.116043	921.291992	-416.998047	-69.134651	920.018005	-541.441040	162.584686	503.782501	-460.035614	-137.913391	499.759583	-553.495544	178.299988	68.391968	-528.245056	-155.753601	80.410789	-468.416992	200.572021	1384.656006	-404.135101	-135.416077	1368.622925	-413.164764	29.327446	1387.668823	-363.787628	51.616943	1670.854004	-547.631042	247.741821	1133.076294	-500.124817	-202.201782	1140.396973	-455.667023	239.649841	895.630371	-413.643127	-194.464935	880.160828	-419.205109	25.328022	1019.843628	426.483551	-79.841522	960.871155	428.656891	98.938622
-446.710236	117.217346	921.271118	-416.961884	-69.037819	919.968018	-541.438660	162.547165	503.699799	-460.250702	-138.192703	499.882263	-553.454590	178.318115	68.374985	-528.360535	-155.830963	80.474602	-468.453613	200.634079	1384.649292	-404.070770	-135.358795	1368.554199	-413.213074	29.387732	1387.602417	-363.945129	51.690018	1670.876587	-547.637573	247.803909	1133.031250	-500.021118	-202.089447	1140.315308	-455.641693	239.692657	895.598389	-413.402771	-194.304230	880.130737	-419.158752	25.420631	1019.803833	426.411011	-79.786133	960.871460	428.549011	98.977715
-446.693481	117.317459	921.284912	-416.917480	-69.000420	919.954834	-541.457642	162.624496	503.732147	-460.284058	-138.179688	499.870728	-553.475769	178.322876	68.383278	-528.399170	-155.850952	80.513458	-468.468231	200.706909	1384.647095	-404.076416	-135.239563	1368.563232	-413.258667	29.443527	1387.586304	-364.085846	51.895340	1670.785889	-547.635742	247.831421	1133.025269	-499.924744	-202.002579	1140.254150	-455.619965	239.712997	895.560974	-413.211670	-194.303970	880.043152	-419.135773	25.475256	1019.805298	426.376862	-79.754013	960.880066	428.463837	99.039352
-446.675476	117.431824	921.291992	-416.856537	-68.886162	919.944275	-541.501892	162.723984	503.760773	-460.044403	-137.832977	499.725067	-553.498779	178.325134	68.397263	-528.242249	-155.746063	80.475830	-468.507599	200.776642	1384.640015	-404.112305	-135.176666	1368.608643	-413.309814	29.520216	1387.634644	-364.256622	51.978035	1670.841797	-547.633240	247.882797	1133.006592	-499.830872	-201.920898	1140.200928	-455.633606	239.753891	895.552612	-412.973724	-194.176437	880.062805	-419.103943	25.581835	1019.804626	426.355988	-79.690163	960.890198	428.408569	99.104965
-446.651001	117.502304	921.300598	-416.806061	-68.876099	919.989563	-541.500488	162.750015	503.785400	-459.997528	-137.767319	499.760345	-553.490234	178.315598	68.439713	-528.229431	-155.748444	80.477768	-468.557922	200.843918	1384.664917	-404.188934	-135.061539	1368.697021	-413.375275	29.580475	1387.703613	-364.450226	52.026928	1670.930908	-547.659302	247.953308	1133.009521	-499.780151	-201.823654	1140.188477	-455.637115	239.797653	895.596863	-412.710022	-194.036026	880.162964	-419.090118	25.639177	1019.834351	426.348999	-79.635345	960.890808	428.333679	99.165039
-446.625824	117.576935	921.306091	-416.742218	-68.804634	919.987732	-541.542725	162.791718	503.815186	-459.993042	-137.738098	499.806396	-553.541748	178.343857	68.449974	-528.216431	-155.722824	80.478546	-468.616821	200.892151	1384.655273	-404.273102	-134.981995	1368.743164	-413.418793	29.692348	1387.737549	-364.638519	52.111507	1671.004517	-547.678101	248.005859	1133.015747	-499.705963	-201.768661	1140.164795	-455.644623	239.841431	895.559448	-412.496918	-193.943771	880.190491	-419.068970	25.707151	1019.839233	426.343872	-79.562958	960.887390	428.275513	99.202934
-446.603577	117.658646	921.291077	-416.705170	-68.694427	919.972534	-541.467773	162.665054	503.719116	-460.136139	-137.907028	499.896637	-553.478943	178.331421	68.437309	-528.339905	-155.773544	80.511360	-468.665070	200.959198	1384.640381	-404.312866	-134.917679	1368.743164	-413.489532	29.769089	1387.736938	-364.840698	52.201035	1671.034302	-547.678528	248.073914	1132.951172	-499.636047	-201.715622	1140.159790	-455.594788	239.877731	895.536255	-412.290649	-193.843002	880.199036	-419.029510	25.805792	1019.822815	426.291351	-79.543877	960.885254	428.192474	99.224243
-446.600647	117.769867	921.266602	-416.689636	-68.589882	919.948975	-541.501953	162.825668	503.741089	-460.148499	-137.943939	499.890472	-553.466370	178.329941	68.425354	-528.366394	-155.739731	80.541023	-468.698730	201.054596	1384.614990	-404.287476	-134.855621	1368.662354	-413.542267	29.862207	1387.748901	-365.027283	52.291836	1671.050171	-547.678467	248.158463	1132.920776	-499.532318	-201.584976	1140.116455	-455.552216	239.929779	895.517639	-412.088806	-193.748230	880.121277	-418.995270	25.919039	1019.795532	426.244385	-79.494713	960.876465	428.093811	99.314423
-446.608276	117.868294	921.257813	-416.642395	-68.479858	919.894287	-541.535522	163.001907	503.802032	-460.185699	-137.987427	499.947784	-553.518799	178.343872	68.408272	-528.408142	-155.764923	80.531387	-468.727112	201.142715	1384.606323	-404.230194	-134.756683	1368.552856	-413.589569	29.957302	1387.747803	-365.210785	52.238388	1671.131836	-547.657593	248.236755	1132.884888	-499.441986	-201.485550	1140.036865	-455.490540	239.992508	895.475464	-411.844086	-193.606522	880.141357	-418.954498	26.006014	1019.761353	426.176117	-79.420296	960.887939	427.988434	99.346191
-446.590790	117.930893	921.235107	-416.601746	-68.446548	919.887878	-541.502258	162.947418	503.751312	-460.229065	-138.061279	499.960907	-553.506653	178.363358	68.388954	-528.468018	-155.776215	80.575111	-468.771088	201.224136	1384.587158	-404.252197	-134.688416	1368.523560	-413.655518	30.047215	1387.743896	-365.410400	52.322376	1671.217407	-547.651062	248.327042	1132.859131	-499.362946	-201.402115	1139.941772	-455.478210	240.057434	895.489380	-411.602173	-193.479782	880.148132	-418.918518	26.065128	1019.745789	426.118073	-79.370071	960.897400	427.908386	99.411720
-446.546478	118.018867	921.229126	-416.532196	-68.356247	919.892029	-541.496521	163.123795	503.804962	-460.122192	-137.945801	499.913086	-553.474609	178.357559	68.422844	-528.431396	-155.760529	80.562370	-468.837280	201.324112	1384.618896	-404.321747	-134.589981	1368.535522	-413.708649	30.132559	1387.833618	-365.589020	52.515644	1671.147583	-547.649109	248.369507	1132.853271	-499.292145	-201.280136	1139.881104	-455.443085	240.110428	895.496582	-411.385925	-193.343628	880.190186	-418.898193	26.155466	1019.749512	426.104950	-79.311249	960.896057	427.838287	99.485420
-446.521393	118.097710	921.246887	-416.470825	-68.314056	919.892822	-541.486328	163.077713	503.807892	-460.077087	-137.804977	499.922974	-553.501587	178.333237	68.454788	-528.404724	-155.761307	80.579498	-468.888611	201.432999	1384.654907	-404.385773	-134.502228	1368.605835	-413.822540	30.178862	1387.827393	-365.792786	52.572464	1671.216553	-547.662292	248.453812	1132.902466	-499.220459	-201.218826	1139.906616	-455.441467	240.186920	895.567383	-411.167145	-193.175003	880.314392	-418.880096	26.205111	1019.762146	425.979340	-79.042641	960.915955	427.675110	99.926239
-446.485931	118.213615	921.236084	-416.423248	-68.219803	919.910950	-541.488586	163.129013	503.832123	-460.022705	-137.709503	499.900269	-553.535400	178.335449	68.478432	-528.366516	-155.736832	80.586273	-468.945557	201.511765	1384.670044	-404.437195	-134.398438	1368.653809	-413.928345	30.271065	1387.891357	-366.000183	52.632793	1671.276367	-547.686646	248.567520	1132.928833	-499.168488	-201.155075	1139.909668	-455.431671	240.277008	895.581177	-410.983826	-193.035461	880.375488	-418.874176	26.320440	1019.770203	426.044678	-79.150681	960.900269	427.705536	99.633568
-446.448944	118.291237	921.221436	-416.345795	-68.174072	919.910461	-541.445374	163.196442	503.820160	-459.962616	-137.685547	499.950317	-553.515869	178.353806	68.444916	-528.358582	-155.733368	80.614334	-469.007233	201.604645	1384.696899	-404.540894	-134.317139	1368.688232	-414.047668	30.371162	1387.934448	-366.200928	52.602524	1671.433594	-547.699524	248.671188	1132.898804	-499.110474	-201.010101	1139.874512	-455.427612	240.362381	895.565613	-410.775177	-192.870071	880.396240	-418.838409	26.388666	1019.765259	426.000580	-79.084915	960.921448	427.622955	99.687859
-446.419739	118.381241	921.198303	-416.329559	-68.050049	919.887268	-541.386475	163.193832	503.802704	-459.995880	-137.686783	499.959625	-553.454529	178.342712	68.429138	-528.375061	-155.709686	80.610298	-469.052612	201.690384	1384.715576	-404.559692	-134.230850	1368.635864	-414.157227	30.476748	1387.975464	-366.399200	52.676731	1671.462891	-547.690125	248.788330	1132.877686	-499.049133	-200.862091	1139.824585	-455.354645	240.485794	895.537781	-410.550201	-192.613174	880.404541	-418.818115	26.494635	1019.742432	425.970551	-79.036156	960.898438	427.545074	99.792946
-446.378632	118.458015	921.179932	-416.279266	-67.963524	919.866272	-541.368469	163.213638	503.758392	-459.515228	-137.138718	499.878967	-553.462830	178.375397	68.421875	-528.082031	-155.561234	80.535812	-469.067719	201.782516	1384.683594	-404.556244	-134.125885	1368.583862	-414.251373	30.584225	1387.982178	-366.600586	52.742508	1671.489136	-547.701843	248.932968	1132.866699	-498.983612	-200.692810	1139.720703	-455.311340	240.582214	895.517090	-410.403473	-192.639465	880.266846	-418.782379	26.573952	1019.724060	425.897949	-78.979919	960.908569	427.458252	99.833366
-446.387939	118.509613	921.176636	-416.288391	-67.882004	919.830627	-541.369812	163.342087	503.787354	-459.516479	-137.056473	499.829224	-553.494507	178.382629	68.437073	-528.099976	-155.576874	80.511131	-469.120117	201.854630	1384.686279	-404.584778	-134.016678	1368.557495	-414.345764	30.699350	1388.039307	-366.799011	52.926983	1671.385620	-547.713989	249.030182	1132.818237	-498.937103	-200.533981	1139.651733	-455.257660	240.735489	895.525513	-410.217896	-192.454300	880.206665	-418.777313	26.625832	1019.702942	425.848328	-78.932419	960.919922	427.374695	99.890053
-446.350342	118.614723	921.161072	-416.238953	-67.819923	919.810669	-541.409729	163.583496	503.864655	-459.549530	-137.106354	499.833893	-553.575439	178.392868	68.456551	-528.115662	-155.580353	80.482719	-469.203217	201.951248	1384.703003	-404.722351	-133.937424	1368.562500	-414.441559	30.807135	1388.107056	-367.000977	52.984200	1671.419189	-547.727234	249.161163	1132.815796	-498.916534	-200.420685	1139.559204	-455.182159	240.850647	895.577820	-410.051208	-192.274582	880.179871	-418.748260	26.705225	1019.687073	425.828491	-78.860962	960.906616	427.294159	99.953468
-446.353882	118.662476	921.164368	-416.226074	-67.769722	919.820801	-541.351563	163.590134	503.881348	-459.544983	-137.093033	499.810822	-553.525940	178.385666	68.457298	-528.179199	-155.564240	80.519226	-469.272217	202.048874	1384.717896	-404.804138	-133.815247	1368.578613	-414.560150	30.906399	1388.176147	-367.245575	52.932964	1671.609009	-547.762573	249.292511	1132.814697	-498.883820	-200.248138	1139.477051	-455.149475	240.990860	895.613342	-409.851593	-192.071884	880.225403	-418.762177	26.755964	1019.696106	425.773621	-78.793068	960.923645	427.208832	100.037796
-446.297180	118.717102	921.158264	-416.193298	-67.714363	919.830261	-541.292175	163.539032	503.845367	-459.442474	-136.941727	499.820282	-553.497253	178.389999	68.469978	-528.098267	-155.530594	80.524231	-469.339111	202.170197	1384.734497	-404.839172	-133.698410	1368.578491	-414.693665	30.965384	1388.200195	-367.466675	53.082478	1671.555176	-547.801636	249.428207	1132.827637	-498.876740	-200.140747	1139.498779	-455.146393	241.112411	895.609558	-409.695068	-191.884293	880.278687	-418.750854	26.812176	1019.701965	425.755768	-78.723259	960.919495	427.137909	100.094765
-446.249329	118.846962	921.170044	-416.146423	-67.627243	919.851563	-541.314453	163.623596	503.877106	-459.376984	-136.866013	499.855011	-553.511902	178.403305	68.480820	-528.089355	-155.509888	80.558121	-469.414917	202.291138	1384.749634	-404.958893	-133.575317	1368.633789	-414.807922	31.048021	1388.196289	-367.698364	53.016483	1671.696289	-547.824768	249.542191	1132.829468	-498.886017	-200.018112	1139.466187	-455.134491	241.251266	895.558105	-409.542236	-191.519211	880.387634	-418.739288	26.919598	1019.723022	425.769684	-78.640800	960.905884	427.085602	100.182701
-446.211304	118.933723	921.146362	-416.114227	-67.540916	919.842407	-541.292786	163.663116	503.837433	-459.348846	-136.753464	499.870117	-553.518677	178.436493	68.453972	-528.060425	-155.497604	80.572845	-469.478790	202.392151	1384.754028	-405.081696	-133.447998	1368.662720	-414.912354	31.178698	1388.256348	-367.907745	53.199440	1671.630859	-547.842224	249.670609	1132.801636	-498.877167	-199.864120	1139.454956	-455.099335	241.398254	895.546936	-409.487366	-191.533401	880.346863	-418.715790	27.011587	1019.708008	425.733704	-78.604485	960.940796	427.007568	100.199013
-446.195953	118.993301	921.133240	-416.101135	-67.446953	919.825256	-541.202637	163.611282	503.788483	-459.288940	-136.660736	499.811584	-553.456848	178.425293	68.460861	-528.027771	-155.453476	80.554314	-469.551483	202.532715	1384.733521	-405.097351	-133.327271	1368.608276	-415.036285	31.262102	1388.250732	-368.160370	53.297550	1671.711792	-547.866577	249.798798	1132.787476	-498.832703	-199.699020	1139.433105	-455.072693	241.546143	895.528259	-409.406372	-191.390289	880.307312	-418.705170	27.085737	1019.693359	425.705170	-78.566322	960.930420	426.938904	100.281586
-446.167480	119.060692	921.118835	-416.090302	-67.373085	919.826355	-541.259216	163.744446	503.826935	-459.292725	-136.674057	499.835571	-553.493286	178.453064	68.448822	-528.043457	-155.459122	80.557732	-469.618347	202.648697	1384.705688	-405.178162	-133.203232	1368.588379	-415.130554	31.388346	1388.271851	-368.391052	53.370571	1671.753906	-547.878296	249.922699	1132.748413	-498.844635	-199.550537	1139.382568	-455.010498	241.698730	895.544678	-409.337402	-191.234085	880.278992	-418.693542	27.162167	1019.687622	425.654022	-78.526840	960.937866	426.863007	100.305023
-446.191040	119.145729	921.115723	-416.112427	-67.263641	919.784119	-541.235352	163.804718	503.838867	-459.288818	-136.642197	499.807678	-553.507385	178.463882	68.460426	-528.038696	-155.454224	80.519730	-469.677887	202.773727	1384.665527	-405.229309	-133.137177	1368.540894	-415.181854	31.521486	1388.378052	-368.626465	53.464928	1671.786743	-547.887756	250.064209	1132.732666	-498.835632	-199.376175	1139.323608	-454.943817	241.836380	895.531128	-409.239410	-191.049255	880.242065	-418.698151	27.241810	1019.662903	425.635101	-78.461472	960.920776	426.786285	100.361595
-446.159668	119.168671	921.084290	-416.083405	-67.240616	919.779175	-541.252991	163.930344	503.889557	-459.263062	-136.611267	499.756622	-553.519165	178.460236	68.486855	-528.076233	-155.463623	80.531586	-469.727051	202.900574	1384.638428	-405.284912	-133.043961	1368.503052	-415.265625	31.629585	1388.423950	-368.850525	53.529079	1671.847046	-547.904541	250.180298	1132.703369	-498.852875	-199.150436	1139.203491	-454.861603	241.936203	895.562195	-409.182953	-190.897583	880.195007	-418.665863	27.279058	1019.644287	425.571320	-78.405663	960.926697	426.702484	100.430328
-446.137909	119.261688	921.067749	-416.067200	-67.140419	919.772095	-541.239197	163.963699	503.880096	-459.242615	-136.536850	499.739197	-553.506226	178.457230	68.490128	-528.086304	-155.467682	80.527534	-469.755188	203.016830	1384.621338	-405.382355	-132.921768	1368.505859	-415.373291	31.743578	1388.458252	-369.128448	53.494823	1672.027710	-547.884705	250.307663	1132.667480	-498.893585	-199.003525	1139.161621	-454.812958	242.071762	895.544739	-409.169952	-190.715179	880.133911	-418.674561	27.375916	1019.635925	425.559784	-78.344490	960.919006	426.644043	100.490021
-446.108643	119.360336	921.059204	-416.057251	-67.040001	919.758179	-541.174255	163.921936	503.832672	-459.215973	-136.422638	499.748413	-553.504517	178.458267	68.490761	-528.044678	-155.470810	80.523750	-469.777008	203.129349	1384.616577	-405.437836	-132.797852	1368.503906	-415.489349	31.837753	1388.456421	-369.361969	53.667362	1671.978638	-547.908875	250.452957	1132.661987	-498.908936	-198.852722	1139.166016	-454.801605	242.161880	895.491272	-409.127502	-190.516861	880.169434	-418.679626	27.467314	1019.627869	425.524536	-78.315308	960.914063	426.607788	100.505402
-446.090302	119.490280	921.059021	-416.056610	-66.900490	919.762024	-541.218445	164.064850	503.863373	-459.170258	-136.394455	499.744232	-553.539795	178.459930	68.486282	-528.021301	-155.413620	80.553032	-469.796326	203.247726	1384.583618	-405.538513	-132.703995	1368.561890	-415.586609	31.960043	1388.428711	-369.633392	53.755211	1672.052490	-547.897278	250.601425	1132.617554	-498.969269	-198.703186	1139.162842	-454.753784	242.277924	895.459045	-409.129395	-190.365173	880.152954	-418.707977	27.596951	1019.634521	425.532562	-78.285126	960.940002	426.561981	100.582603
-446.075623	119.596344	921.039978	-416.049255	-66.814690	919.757263	-541.163757	163.994217	503.825195	-458.896698	-135.577011	499.022034	-553.525085	178.485153	68.471489	-527.758301	-155.296234	80.456886	-469.799835	203.366135	1384.570923	-405.635101	-132.579376	1368.585693	-415.670990	32.063015	1388.433838	-369.914978	53.831303	1672.133789	-547.887634	250.726959	1132.570801	-499.012543	-198.547638	1139.185791	-454.774628	242.385025	895.402039	-409.120850	-190.161636	880.165161	-418.723419	27.695553	1019.625854	425.540558	-78.214317	960.933105	426.567108	100.619690
-446.061676	119.689430	921.039734	-416.039886	-66.704521	919.764587	-541.135864	164.052185	503.812042	-459.123260	-136.077545	499.603455	-553.483521	178.476913	68.465408	-527.985535	-155.388855	80.538063	-469.788513	203.506271	1384.547729	-405.685028	-132.468979	1368.616333	-415.747986	32.170937	1388.440063	-370.201416	53.782845	1672.316406	-547.857849	250.848709	1132.529663	-499.094025	-198.361176	1139.166016	-454.737396	242.485458	895.373962	-409.150879	-189.989639	880.174011	-418.736145	27.797087	1019.632385	425.538177	-78.195045	960.932922	426.533783	100.627785
-446.104523	119.750488	921.029480	-416.096802	-66.610008	919.736145	-541.144165	164.161331	503.844147	-459.511536	-136.613022	499.790192	-553.515808	178.480499	68.467186	-528.267700	-155.505463	80.626266	-469.783508	203.639557	1384.532104	-405.760162	-132.364700	1368.605835	-415.804840	32.309296	1388.466187	-370.508392	54.008312	1672.312500	-547.838074	250.944778	1132.487793	-499.157196	-198.251953	1139.163086	-454.709991	242.566574	895.335571	-409.160004	-189.819305	880.199036	-418.776306	27.866060	1019.612000	425.507263	-78.154381	960.940430	426.506470	100.673004
-446.131958	119.861153	921.018372	-416.111237	-66.531975	919.725830	-541.144104	164.289032	503.845062	-459.526978	-136.583618	499.807190	-553.515381	178.479996	68.479797	-528.256104	-155.491806	80.593742	-469.769073	203.751083	1384.482300	-405.774048	-132.265335	1368.546143	-415.843475	32.406944	1388.483398	-370.765381	54.084866	1672.368530	-547.804199	251.087830	1132.446777	-499.228821	-198.095474	1139.153809	-454.683533	242.642105	895.329529	-409.226105	-189.646973	880.190002	-418.790955	27.962486	1019.600464	425.472565	-78.133476	960.945251	426.495667	100.684227
-446.158142	119.939072	921.000427	-416.155365	-66.430855	919.694519	-541.136719	164.359741	503.851868	-459.525909	-136.477371	499.721069	-553.492371	178.490738	68.485283	-528.262939	-155.494080	80.584114	-469.741089	203.893219	1384.459961	-405.835785	-132.150681	1368.553589	-415.873108	32.539112	1388.555908	-371.130066	54.083218	1672.613037	-547.762939	251.169739	1132.395752	-499.297699	-197.956909	1139.155640	-454.647552	242.694061	895.289124	-409.263031	-189.535217	880.223572	-418.829895	28.043249	1019.576416	425.475159	-78.106148	960.931641	426.473633	100.703293
-446.181091	120.024605	921.008545	-416.220795	-66.294952	919.689453	-541.123047	164.444641	503.873260	-459.521301	-136.441101	499.746887	-553.516052	178.500336	68.468330	-528.241638	-155.454529	80.571136	-469.709015	204.029465	1384.435913	-405.866180	-132.037079	1368.556274	-415.906830	32.646690	1388.554565	-371.337494	54.328865	1672.853638	-547.729614	251.283951	1132.367432	-499.391602	-197.862045	1139.198853	-454.666779	242.731400	895.255371	-409.395752	-189.513123	880.173218	-418.882660	28.143085	1019.579163	425.468689	-78.040337	960.912109	426.471100	100.737778
-446.222778	120.140854	921.015808	-416.277435	-66.219963	919.689941	-541.135132	164.487991	503.889679	-459.552704	-136.395599	499.749146	-553.528809	178.534409	68.488846	-528.269592	-155.477448	80.614021	-469.665497	204.151688	1384.427002	-405.897888	-131.921738	1368.582031	-415.944427	32.756920	1388.579712	-371.598297	54.499416	1672.847046	-547.697693	251.357956	1132.367554	-499.473999	-197.749664	1139.245605	-454.675354	242.770935	895.225403	-409.501740	-189.407883	880.230530	-418.938721	28.232721	1019.583984	425.472351	-77.992371	960.917542	426.469849	100.824631
-446.226379	120.246956	921.025452	-416.317505	-66.164558	919.718079	-541.069519	164.422562	503.812103	-459.732819	-136.596451	499.825073	-553.468018	178.514374	68.484711	-528.385742	-155.518280	80.668648	-469.629150	204.298096	1384.401245	-405.951447	-131.771133	1368.625366	-416.007507	32.868385	1388.598511	-371.930939	54.647949	1672.985596	-547.662415	251.492142	1132.346802	-499.613800	-197.643600	1139.307373	-454.680603	242.780624	895.161499	-409.667145	-189.301010	880.267395	-418.989197	28.315924	1019.606384	425.476990	-77.949280	960.913818	426.474457	100.881371
-446.228943	120.365387	921.019165	-416.328278	-66.071014	919.744507	-541.016113	164.253815	503.740326	-459.688782	-136.417755	499.776642	-553.401245	178.524872	68.448006	-528.358154	-155.497314	80.668022	-469.608643	204.420166	1384.382080	-406.061523	-131.636887	1368.713989	-416.040741	33.006958	1388.639282	-372.261108	54.638386	1673.200073	-547.626343	251.575607	1132.302002	-499.733093	-197.529144	1139.385864	-454.700348	242.809006	895.125427	-409.812195	-189.207626	880.274353	-419.014618	28.435612	1019.618591	425.492035	-77.924500	960.938416	426.509460	100.842102
-446.097748	120.285606	921.012634	-416.171814	-66.470383	920.071228	-540.971619	164.319748	503.721130	-459.763763	-136.525284	499.917511	-553.394653	178.503174	68.463936	-528.390686	-155.508133	80.676407	-469.556091	204.559418	1384.352417	-406.101532	-131.494431	1368.721558	-416.085449	33.118202	1388.645752	-372.551514	54.719025	1673.305542	-547.594238	251.680527	1132.310791	-499.849579	-197.389755	1139.422607	-454.704987	242.838776	895.074463	-409.977386	-189.174835	880.315002	-419.052277	28.343374	1019.798950	425.515778	-77.914169	960.918640	426.533875	100.919952
-446.255219	120.519798	921.021118	-416.377106	-65.926613	919.757507	-541.063721	164.496094	503.768524	-459.732819	-136.384918	499.838623	-553.484741	178.581726	68.457703	-528.367371	-155.506912	80.639221	-469.525879	204.689774	1384.320435	-406.147919	-131.408432	1368.708252	-416.096039	33.221924	1388.645630	-372.815613	54.953529	1673.271118	-547.532898	251.784241	1132.245117	-499.940063	-197.211441	1139.444946	-454.686401	242.873886	895.034973	-410.140533	-189.132721	880.329163	-419.075714	28.585527	1019.628967	425.517548	-77.913322	960.913452	426.562408	100.883965
-446.160126	120.502243	920.985046	-416.314056	-66.275291	920.030334	-540.952332	164.447617	503.703339	-459.809723	-136.357895	499.852478	-553.379761	178.560562	68.451111	-528.406250	-155.483292	80.624855	-469.491760	204.818161	1384.275269	-406.134338	-131.324982	1368.669189	-416.092285	33.327820	1388.675537	-373.125061	55.100258	1673.368164	-547.495911	251.872223	1132.236938	-500.021423	-197.101105	1139.456055	-454.658020	242.872955	894.997437	-410.281219	-189.138016	880.267090	-419.118866	28.542564	1019.760437	425.517456	-77.889694	960.895996	426.558777	100.892197
-446.190796	120.621765	921.012024	-416.351898	-66.194397	920.016846	-541.046082	164.676788	503.780609	-459.902710	-136.380554	499.880493	-553.451233	178.566177	68.482368	-528.424072	-155.498413	80.606224	-469.420410	204.937347	1384.259399	-406.166229	-131.248215	1368.640381	-416.078064	33.432583	1388.710327	-373.435486	55.136440	1673.547241	-547.434998	251.971039	1132.169556	-500.132843	-196.970764	1139.448364	-454.614838	242.918839	894.953125	-410.442749	-189.104736	880.245300	-419.148651	28.621222	1019.766907	425.514526	-77.899208	960.889526	426.570953	100.901466
-446.224945	120.702881	920.998413	-416.426147	-66.084099	920.001831	-540.991760	164.616638	503.676636	-459.997162	-136.293915	499.837830	-553.454163	178.569260	68.462814	-528.486450	-155.480881	80.609535	-469.398560	205.077133	1384.204834	-406.249542	-131.153275	1368.643555	-416.113800	33.562103	1388.711914	-373.701050	55.281387	1673.611816	-547.396545	252.067505	1132.129028	-500.282623	-196.855026	1139.462158	-454.604980	242.925659	894.927856	-410.589935	-189.035187	880.257446	-419.198456	28.714518	1019.752075	425.519379	-77.868752	960.879150	426.583435	100.906731
-446.258179	120.843285	921.003235	-416.507599	-65.986481	920.009277	-540.937317	164.429581	503.598083	-460.056030	-136.274673	499.850189	-553.412781	178.565659	68.426048	-528.502319	-155.486649	80.608505	-469.360352	205.204163	1384.177490	-406.351532	-131.051437	1368.689819	-416.153107	33.663548	1388.677490	-373.910065	55.540070	1673.578369	-547.354553	252.165726	1132.118774	-500.438477	-196.748917	1139.485596	-454.575653	242.931717	894.879089	-410.768097	-189.042526	880.280334	-419.251587	28.832170	1019.757751	425.569366	-77.858368	960.867188	426.656403	100.923805
-446.269928	120.951759	921.002808	-416.592041	-65.856750	919.998535	-540.847229	164.230057	503.489441	-460.026245	-136.047562	499.793121	-553.349670	178.554626	68.397675	-528.419312	-155.443146	80.592369	-469.338074	205.338257	1384.166016	-406.443329	-130.936768	1368.742310	-416.197754	33.792160	1388.690796	-374.119385	55.696911	1673.625244	-547.335815	252.290131	1132.089355	-500.561798	-196.681808	1139.587524	-454.578705	242.979431	894.837585	-410.936523	-188.995102	880.372742	-419.306580	28.940090	1019.753174	425.599609	-77.852562	960.860840	426.698853	100.930496
-446.310303	121.056549	921.011658	-416.678864	-65.747467	919.992859	-540.835754	164.348740	503.523041	-460.016937	-135.898819	499.784760	-553.352051	178.568817	68.432976	-528.387329	-155.395218	80.549767	-469.321991	205.487686	1384.163086	-406.509094	-130.817871	1368.777832	-416.235138	33.907368	1388.686157	-374.341187	55.849163	1673.704834	-547.305786	252.378693	1132.077759	-500.692413	-196.604843	1139.635986	-454.568970	243.014709	894.807068	-411.089142	-188.962311	880.420837	-419.368225	29.036757	1019.754700	425.625427	-77.871315	960.869812	426.749298	100.860985
-446.319183	121.195160	921.018860	-416.720734	-65.625092	919.995605	-540.831909	164.421143	503.514771	-460.072845	-135.729706	499.764679	-553.393677	178.614182	68.452538	-528.351196	-155.367523	80.518539	-469.305664	205.608368	1384.158447	-406.620758	-130.693649	1368.853638	-416.253143	34.028656	1388.725464	-374.555603	56.025604	1673.752075	-547.271851	252.492340	1132.042847	-500.829987	-196.531647	1139.701538	-454.539307	243.069702	894.811096	-411.250580	-188.955185	880.442688	-419.407837	29.160336	1019.761475	425.706970	-77.838982	960.857361	426.794708	100.917450
-446.337128	121.296654	921.014771	-416.793671	-65.478157	919.977966	-540.903076	164.699677	503.584442	-460.121674	-135.698990	499.771423	-553.479980	178.632416	68.482346	-528.351501	-155.376144	80.493492	-469.313568	205.736588	1384.140625	-406.713531	-130.587494	1368.858154	-416.248047	34.199112	1388.787231	-374.776825	56.081738	1673.916016	-547.239075	252.617004	1132.011963	-500.941986	-196.467926	1139.692261	-454.487946	243.130798	894.816406	-411.406250	-188.952179	880.454468	-419.464569	29.272329	1019.752136	425.699982	-77.854080	960.865967	426.829315	100.908005
-446.397095	121.408150	921.020752	-416.911560	-65.367455	919.977051	-540.818726	164.546448	503.480316	-460.232208	-135.617599	499.747803	-553.430847	178.641388	68.463768	-528.377502	-155.386810	80.456169	-469.292450	205.859589	1384.113647	-406.846008	-130.454865	1368.875366	-416.277466	34.323017	1388.757202	-374.963684	56.248245	1673.935791	-547.188293	252.740646	1131.948608	-501.089874	-196.343613	1139.669434	-454.422485	243.194244	894.800842	-411.574890	-188.907837	880.443726	-419.539581	29.378231	1019.753052	425.739044	-77.834663	960.861511	426.853516	100.880356
-446.426819	121.518394	920.999268	-416.997375	-65.237656	919.938782	-540.833374	164.769669	503.499847	-460.348297	-135.666122	499.774078	-553.481140	178.656296	68.447617	-528.399048	-155.395706	80.459808	-469.292969	206.011353	1384.080811	-406.878052	-130.346237	1368.819702	-416.278870	34.454796	1388.753906	-375.095947	56.408157	1673.913818	-547.166321	252.867599	1131.929688	-501.210693	-196.254868	1139.713135	-454.414825	243.300827	894.733276	-411.720459	-188.935852	880.451294	-419.587585	29.487366	1019.722107	425.773315	-77.881256	960.857239	426.892517	100.851242
-446.582794	121.785339	921.001404	-417.279572	-64.648384	919.598572	-541.030396	165.459579	503.667542	-460.349548	-135.595779	499.712738	-553.673096	178.720367	68.499710	-528.405029	-155.374817	80.472786	-469.290802	206.164215	1384.060913	-406.996124	-130.212173	1368.835083	-416.317047	34.597355	1388.712769	-375.229858	56.720818	1673.843140	-547.134705	253.005219	1131.892090	-501.345490	-196.154526	1139.680908	-454.394592	243.374664	894.697632	-411.910583	-188.942673	880.387878	-419.656372	29.751081	1019.536743	425.804047	-77.880730	960.846436	426.925629	100.856140
-446.647766	121.888153	921.006592	-417.368866	-64.514099	919.584229	-540.927002	165.475311	503.610657	-459.924133	-134.969894	499.586060	-553.714600	178.732269	68.490128	-528.084717	-155.242126	80.370651	-469.306885	206.313705	1384.043579	-407.026733	-130.095688	1368.791016	-416.384094	34.729889	1388.711304	-375.334045	56.881832	1673.837646	-547.116516	253.132416	1131.872437	-501.498047	-196.041000	1139.749512	-454.386688	243.477875	894.678772	-412.053650	-188.865692	880.461792	-419.726715	29.858892	1019.531433	425.773926	-77.712730	960.877319	426.874725	101.141678
-446.674835	122.043427	921.026733	-417.462219	-64.365417	919.570984	-540.863037	165.429474	503.602570	-459.911469	-134.791840	499.500122	-553.688416	178.732681	68.493027	-528.048096	-155.198135	80.352776	-469.374573	206.470459	1384.077515	-407.194427	-129.941528	1368.878662	-416.427979	34.868813	1388.765869	-375.426910	57.079567	1673.841309	-547.114380	253.276733	1131.885376	-501.637482	-195.919846	1139.805908	-454.349518	243.604141	894.705750	-412.231873	-188.771561	880.507629	-419.805511	29.985767	1019.537476	425.852234	-77.706154	960.871765	426.940277	101.169983
-446.693298	122.149254	921.035095	-417.542725	-64.261803	919.606812	-540.866577	165.774109	503.666870	-459.990784	-134.671127	499.490448	-553.743896	178.745621	68.554108	-528.031616	-155.204819	80.307053	-469.388702	206.637512	1384.083374	-407.289490	-129.801849	1368.924438	-416.498474	34.992317	1388.791626	-375.500305	57.267864	1673.858032	-547.109253	253.451660	1131.895752	-501.785431	-195.756775	1139.843262	-454.333099	243.749481	894.731445	-412.418610	-188.716583	880.562134	-419.883728	30.096476	1019.563049	425.937500	-77.723946	960.878784	427.004395	101.187202
-446.747437	122.267830	921.057129	-417.627716	-64.132828	919.622864	-540.866333	165.985794	503.727570	-460.046936	-134.616028	499.479309	-553.797729	178.795135	68.593094	-528.038208	-155.177002	80.293968	-469.439941	206.781906	1384.104370	-407.359100	-129.660492	1368.961426	-416.537140	35.135426	1388.814697	-375.564545	57.321289	1673.939453	-547.125854	253.595230	1131.891724	-501.910370	-195.658997	1139.875000	-454.305695	243.895813	894.755188	-412.612122	-188.625595	880.617493	-419.968475	30.212746	1019.584045	426.006256	-77.743500	960.862061	427.065277	101.169289
-446.778534	122.427025	921.050842	-417.715393	-63.984600	919.607727	-540.838806	166.266968	503.773102	-460.110168	-134.597473	499.514862	-553.875793	178.806992	68.605606	-528.018311	-155.156189	80.271767	-469.474457	206.951263	1384.075562	-407.420807	-129.513718	1368.945923	-416.617371	35.287418	1388.825928	-375.616638	57.631180	1673.824951	-547.139526	253.785782	1131.870483	-502.027008	-195.512817	1139.927002	-454.261719	244.031418	894.732300	-412.783752	-188.563339	880.631470	-420.031067	30.357433	1019.573853	426.067047	-77.764862	960.857971	427.114136	101.136597
-446.809723	122.585663	921.046997	-417.782837	-63.882790	919.638672	-540.790527	166.507813	503.810944	-460.151886	-134.509659	499.555817	-553.882568	178.834290	68.618874	-528.025757	-155.144562	80.290169	-469.527405	207.107346	1384.049316	-407.533173	-129.362289	1368.963501	-416.700073	35.424168	1388.813599	-375.715546	57.687634	1673.645508	-547.150574	253.944885	1131.837891	-502.169647	-195.339951	1139.912598	-454.193726	244.202347	894.761658	-412.963654	-188.458298	880.618896	-420.096039	30.501024	1019.589172	426.102966	-77.805542	960.832886	427.157257	101.109756
-446.898651	122.730858	921.069519	-417.899689	-63.712482	919.603943	-540.744446	166.728058	503.798431	-460.663483	-135.050751	499.694733	-553.893860	178.847321	68.621704	-528.330688	-155.278336	80.358818	-469.561127	207.259933	1384.043335	-407.587830	-129.210464	1368.946899	-416.789429	35.581860	1388.825195	-375.734039	57.896626	1673.582520	-547.183289	254.148529	1131.801147	-502.284912	-195.220596	1139.969604	-454.172394	244.373367	894.747253	-413.163086	-188.384018	880.597046	-420.178680	30.629801	1019.580872	426.141296	-77.825478	960.814758	427.166565	101.057877
-446.918213	122.869080	921.062805	-418.000641	-63.557949	919.624817	-540.717651	166.908600	503.816956	-460.709473	-134.926468	499.687164	-553.929993	178.866989	68.645447	-528.354004	-155.256165	80.386688	-469.625885	207.427505	1384.033691	-407.701141	-129.048782	1368.937378	-416.922913	35.748737	1388.823730	-375.712830	58.131683	1673.525513	-547.222961	254.324738	1131.771240	-502.403503	-195.042023	1139.992188	-454.169403	244.517258	894.732056	-413.313843	-188.282043	880.583008	-420.261688	30.782064	1019.590698	426.181641	-77.829071	960.787170	427.179901	101.044388
-446.817047	122.908623	921.092712	-417.927826	-63.915924	919.982666	-540.528137	166.746384	503.722046	-460.807159	-134.914078	499.747040	-553.867981	178.853500	68.631287	-528.390625	-155.270737	80.389099	-469.703522	207.606567	1384.021362	-407.785553	-128.898087	1368.966431	-417.042877	35.922997	1388.826172	-375.714508	58.346432	1673.473389	-547.264954	254.528168	1131.760376	-502.530182	-194.904160	1140.042114	-454.158691	244.697235	894.795471	-413.472351	-188.152664	880.635498	-420.351532	30.765360	1019.804443	426.254211	-77.849640	960.772034	427.238647	101.047417
-446.836090	123.110237	921.113586	-417.988007	-63.748604	919.990601	-540.518188	166.835297	503.734802	-460.824829	-134.683090	499.671844	-553.881470	178.869156	68.660881	-528.336243	-155.208878	80.369843	-469.758148	207.793274	1384.031860	-407.916199	-128.734863	1369.044067	-417.167419	36.138691	1388.889038	-375.706818	58.552753	1673.446533	-547.329834	254.733704	1131.785889	-502.679840	-194.736786	1140.058228	-454.183777	244.886337	894.820251	-413.620056	-188.029846	880.662476	-420.422882	30.935148	1019.822876	426.320740	-77.867500	960.766968	427.272095	101.002312
-447.020203	123.471260	921.134155	-418.261688	-63.079800	919.672791	-540.533813	167.018356	503.743988	-460.572235	-134.265060	499.550964	-553.904663	178.889267	68.690781	-528.155884	-155.133621	80.336029	-469.859985	207.999268	1384.025757	-408.087952	-128.552017	1369.123779	-417.303284	36.320560	1388.919678	-375.683960	58.774162	1673.417358	-547.381714	254.941483	1131.785645	-502.829895	-194.549759	1140.107178	-454.213593	245.101715	894.837158	-413.757843	-187.879578	880.684387	-420.502228	31.289526	1019.657959	426.409393	-77.888145	960.715698	427.331177	100.981895
-447.078430	123.674698	921.152344	-418.383331	-62.875992	919.671265	-540.585266	167.182083	503.757874	-460.766937	-134.276764	499.535522	-553.918701	178.913025	68.688477	-528.210449	-155.144592	80.334862	-469.935089	208.210510	1384.040527	-408.224243	-128.346893	1369.167358	-417.421387	36.523544	1388.949219	-375.655029	58.981197	1673.362549	-547.447144	255.158646	1131.771118	-502.997070	-194.397385	1140.157593	-454.260590	245.296860	894.861084	-413.944977	-187.773605	880.706787	-420.602875	31.476841	1019.667786	426.534515	-78.096725	960.683777	427.432739	100.595070
-447.118988	123.853561	921.152588	-418.439362	-62.651455	919.644775	-540.636902	167.429810	503.805145	-460.810913	-134.211502	499.633728	-553.967651	178.929565	68.702286	-528.184875	-155.123383	80.329666	-470.028961	208.436813	1384.017456	-408.297455	-128.137070	1369.105103	-417.523865	36.716980	1388.948486	-375.612396	59.220688	1673.288940	-547.509583	255.363373	1131.735840	-503.108490	-194.167297	1140.158203	-454.286469	245.492294	894.778381	-414.109528	-187.661423	880.677856	-420.642700	31.664896	1019.653809	426.570190	-78.154655	960.640747	427.436218	100.558746
-447.138947	124.056633	921.145203	-418.514008	-62.418919	919.630127	-540.660034	167.679092	503.844513	-460.897278	-134.119965	499.636871	-553.979370	178.972366	68.732201	-528.224731	-155.104660	80.338051	-470.103973	208.671463	1384.000244	-408.425690	-127.929588	1369.070435	-417.587036	36.926029	1388.977417	-375.572052	59.423256	1673.218262	-547.550842	255.547714	1131.701538	-503.220184	-193.931396	1140.131470	-454.298035	245.674927	894.773499	-414.228302	-187.460022	880.632202	-420.687683	31.875793	1019.642517	426.546844	-77.992783	960.596069	427.374725	100.897537
-447.182404	124.247086	921.156067	-418.593842	-62.196835	919.610474	-540.702271	167.766312	503.805847	-460.992645	-134.027817	499.596375	-554.019470	179.001343	68.683792	-528.249329	-155.113998	80.300491	-470.179382	208.898148	1383.975220	-408.514160	-127.721001	1368.999146	-417.665222	37.158871	1388.999756	-375.544250	59.651638	1673.139038	-547.614075	255.801620	1131.659546	-503.323456	-193.697159	1140.071777	-454.311859	245.885956	894.730469	-414.354858	-187.220657	880.568665	-420.733551	32.066067	1019.636353	426.646790	-78.224167	960.537354	427.461426	100.464989
-447.222778	124.419792	921.150085	-418.671387	-61.999157	919.618774	-540.714722	167.866302	503.832825	-461.066528	-133.852905	499.623474	-554.001648	178.990356	68.684570	-528.233276	-155.041550	80.304344	-470.248474	209.136093	1383.951538	-408.636353	-127.488518	1368.981445	-417.762604	37.359093	1388.998169	-375.502472	59.837578	1673.051147	-547.691528	256.033936	1131.634644	-503.431091	-193.458755	1140.042114	-454.343964	246.100449	894.729187	-414.443909	-186.938919	880.587280	-420.794403	32.256287	1019.637756	426.660828	-78.243019	960.494751	427.444519	100.452690
-447.252441	124.613556	921.159729	-418.763519	-61.759323	919.617004	-540.776733	168.019241	503.844482	-461.096008	-133.677200	499.592590	-554.023865	179.003860	68.708305	-528.244568	-155.033615	80.350571	-470.338776	209.381592	1383.958374	-408.773407	-127.229500	1369.020996	-417.884491	37.605881	1388.989014	-375.471069	60.077087	1673.012695	-547.773987	256.286804	1131.617798	-503.549011	-193.219681	1140.052734	-454.436859	246.299545	894.704529	-414.586548	-186.702682	880.598694	-420.865753	32.461590	1019.643066	426.675995	-78.302872	960.475037	427.448975	100.394127
-447.289917	124.849083	921.158813	-418.833588	-61.546009	919.646912	-540.868835	168.156860	503.884552	-460.651947	-133.046051	499.438324	-554.041077	179.031540	68.718086	-527.973816	-154.885025	80.272644	-470.390930	209.604294	1383.944458	-408.957611	-127.010666	1369.083130	-417.997864	37.849842	1389.008911	-375.491913	60.297916	1672.989258	-547.847046	256.530670	1131.637207	-503.707825	-193.048721	1140.080444	-454.564850	246.537308	894.706238	-414.723480	-186.444122	880.682434	-420.926178	32.699139	1019.658264	426.743103	-78.337540	960.432617	427.491699	100.386078
-447.328247	125.100540	921.149109	-418.936615	-61.330208	919.662842	-540.931885	168.227768	503.848633	-460.864532	-133.075378	499.444427	-553.996216	179.046249	68.704948	-528.053650	-154.903793	80.296249	-470.448395	209.897095	1383.934448	-409.099823	-126.792793	1369.120728	-418.171112	38.081581	1388.945557	-375.504944	60.528809	1672.961670	-547.933533	256.800781	1131.633179	-503.854736	-192.746872	1140.119751	-454.701447	246.751358	894.646973	-414.846649	-186.175400	880.733643	-421.027893	32.937279	1019.665100	426.728210	-78.386612	960.397095	427.470642	100.331528
-447.365265	125.346474	921.136047	-418.991699	-61.135071	919.688782	-540.934570	168.278412	503.810181	-460.403839	-132.360016	499.293243	-553.982422	179.031357	68.709259	-527.734741	-154.736359	80.200058	-470.479431	210.171921	1383.896729	-409.264252	-126.516090	1369.147827	-418.276093	38.337292	1388.924683	-375.555054	60.796013	1672.964600	-548.036377	257.078339	1131.629517	-504.011261	-192.428879	1140.098755	-454.838928	246.952911	894.627991	-414.980103	-185.936249	880.698486	-421.078278	33.176453	1019.671875	426.712311	-78.424461	960.350647	427.472961	100.307182
-447.433472	125.592369	921.118164	-419.073364	-60.885059	919.675964	-541.025635	168.421844	503.797882	-460.439423	-132.257278	499.308350	-554.002197	179.064117	68.691681	-527.765869	-154.742447	80.231247	-470.513092	210.456070	1383.892456	-409.387756	-126.257103	1369.168823	-418.351135	38.615650	1388.916626	-375.584869	61.060650	1672.937256	-548.105774	257.379822	1131.643921	-504.137299	-192.118240	1140.125000	-454.955719	247.175293	894.603149	-415.134888	-185.637070	880.685608	-421.137573	33.428627	1019.654541	426.651215	-78.493355	960.335815	427.433594	100.244881
-447.503448	125.862671	921.112122	-419.160889	-60.633774	919.651855	-541.113953	168.681854	503.846619	-460.679504	-132.445053	499.416779	-554.019836	179.078766	68.685707	-527.901306	-154.816971	80.279778	-470.533020	210.706741	1383.843384	-409.419647	-126.030762	1369.111572	-418.435028	38.883873	1388.953613	-375.596497	61.268028	1672.888672	-548.170349	257.617981	1131.618286	-504.257294	-191.762894	1140.076660	-455.072876	247.399506	894.605042	-415.236176	-185.285004	880.668579	-421.199127	33.681171	1019.637512	426.623627	-78.519081	960.313965	427.397980	100.206955
-447.558197	126.122269	921.114014	-419.227203	-60.410233	919.674011	-541.168762	168.840927	503.867706	-461.219604	-132.959625	499.558075	-554.016541	179.112518	68.727509	-528.254578	-154.918427	80.332672	-470.582825	210.970657	1383.851074	-409.523804	-125.766121	1369.092896	-418.492920	39.164028	1389.020752	-375.632629	61.506790	1672.875122	-548.227051	257.876556	1131.628052	-504.384247	-191.502655	1140.065674	-455.144379	247.617538	894.639038	-415.384796	-184.977570	880.659119	-421.269714	33.931042	1019.650635	426.568634	-78.577187	960.281860	427.369202	100.162407
-447.657166	126.389214	921.120056	-419.377350	-60.153572	919.662415	-541.020386	168.678589	503.757782	-461.211914	-132.831909	499.517822	-553.896973	179.095047	68.666077	-528.217529	-154.887344	80.360390	-470.636414	211.270248	1383.852661	-409.650146	-125.498238	1369.078369	-418.541718	39.458565	1389.057495	-375.669800	61.757858	1672.861328	-548.313843	258.183044	1131.620728	-504.520935	-191.178375	1140.089111	-455.255341	247.827118	894.618164	-415.514862	-184.618530	880.726624	-421.385010	34.181503	1019.646851	426.475494	-78.586479	960.294189	427.303650	100.141884
-447.739868	126.649574	921.124451	-419.503662	-59.873135	919.662048	-541.020691	168.634384	503.706055	-461.173645	-132.654037	499.489044	-553.851135	179.099915	68.657631	-528.196960	-154.839355	80.356201	-470.667816	211.554321	1383.844482	-409.777008	-125.245277	1369.083130	-418.641113	39.669991	1389.050537	-375.716003	61.984398	1672.868164	-548.406372	258.485718	1131.647827	-504.676758	-190.827042	1140.070435	-455.382782	248.054367	894.605469	-415.617676	-184.309540	880.745056	-421.477203	34.448513	1019.647400	426.401520	-78.586678	960.265686	427.234009	100.158493
-447.843903	126.927422	921.133911	-419.637756	-59.604168	919.672974	-540.975830	168.585220	503.663788	-461.174652	-132.480255	499.472015	-553.777710	179.079742	68.624611	-528.217163	-154.823654	80.390480	-470.727173	211.814453	1383.865723	-409.915253	-124.987564	1369.127930	-418.747070	39.945999	1389.023071	-375.773132	62.300060	1672.890259	-548.494690	258.791901	1131.620117	-504.832397	-190.498138	1140.069214	-455.488586	248.287170	894.596558	-415.734894	-183.986328	880.745850	-421.596527	34.720657	1019.657654	426.328583	-78.622643	960.287598	427.199036	100.104584
-447.763214	127.037704	921.154236	-419.531891	-59.802906	919.995056	-540.921143	168.774734	503.667114	-461.192108	-132.384262	499.528992	-553.750061	179.086792	68.629555	-528.209106	-154.820267	80.409286	-470.796936	212.083084	1383.866821	-410.050446	-124.672829	1369.129883	-418.875244	40.240688	1389.029663	-375.795105	62.523762	1672.857056	-548.586731	259.070404	1131.654663	-504.997681	-190.136185	1140.119995	-455.629700	248.566284	894.578857	-415.864899	-183.609955	880.732117	-421.647461	34.814716	1019.844788	426.255646	-78.636551	960.312134	427.142883	100.074463
-447.985382	127.425224	921.187256	-419.820831	-59.056625	919.703430	-540.985413	168.956680	503.650513	-460.948914	-131.876251	499.415588	-553.793274	179.123108	68.636253	-528.031738	-154.704910	80.316566	-470.837402	212.429352	1383.867920	-410.159210	-124.364586	1369.161377	-418.999390	40.556580	1389.042603	-375.832947	62.792984	1672.851196	-548.662292	259.367371	1131.681152	-505.150055	-189.799530	1140.118774	-455.771790	248.862198	894.530945	-415.959259	-183.244461	880.757874	-421.747192	35.230469	1019.698303	426.176270	-78.704926	960.317322	427.085510	100.024933
-448.077576	127.711411	921.185181	-419.916199	-58.789536	919.687561	-541.114258	169.193985	503.686890	-460.956909	-131.694824	499.425842	-553.846069	179.148941	68.670975	-527.998535	-154.676117	80.348366	-470.925964	212.763931	1383.868286	-410.261902	-124.075882	1369.175293	-419.120331	40.863743	1389.059570	-375.878357	62.980202	1672.959961	-548.755859	259.677887	1131.676514	-505.294037	-189.515442	1140.175171	-455.861786	249.164871	894.535034	-416.099945	-182.990036	880.766418	-421.840698	35.499474	1019.689331	426.085754	-78.779922	960.337830	427.020294	99.950989
-448.018524	127.857376	921.192322	-419.814850	-58.996971	919.991333	-541.085693	169.185822	503.615021	-461.123047	-131.706100	499.569824	-553.823242	179.126343	68.630653	-528.108154	-154.698929	80.337868	-471.016357	213.038925	1383.852661	-410.413879	-123.795044	1369.193604	-419.210266	41.165268	1389.084351	-375.943298	63.323563	1672.968628	-548.848328	259.986298	1131.666016	-505.422302	-189.169876	1140.193237	-455.946716	249.492538	894.547852	-416.288635	-182.693436	880.699524	-421.917664	35.603275	1019.862366	425.932953	-78.847641	960.366089	426.918884	99.868683
-448.106628	128.195694	921.202515	-419.899231	-58.697113	919.981384	-541.178223	169.674164	503.741638	-461.102112	-130.915741	499.375183	-553.923523	179.161453	68.691933	-527.981567	-154.646454	80.236771	-471.126495	213.392181	1383.828857	-410.550049	-123.464638	1369.174072	-419.314423	41.461918	1389.104858	-375.970001	63.597523	1672.911011	-548.940491	260.298676	1131.656616	-505.588379	-188.818207	1140.174927	-456.002197	249.741943	894.555420	-416.451416	-182.403702	880.667969	-422.001862	35.911980	1019.862366	425.811340	-78.904228	960.378052	426.819519	99.781319
-448.357422	128.640579	921.230957	-420.206512	-57.950241	919.683411	-541.332825	170.164139	503.843994	-460.686493	-130.777084	499.250763	-554.051025	179.226379	68.722900	-527.807983	-154.523880	80.220558	-471.231293	213.688751	1383.829468	-410.695526	-123.159660	1369.200928	-419.441864	41.760109	1389.105835	-376.010376	63.942287	1672.908447	-549.040955	260.596436	1131.624268	-505.727783	-188.387482	1140.165039	-456.051514	250.075409	894.617737	-416.519440	-181.983261	880.724365	-422.138214	36.354080	1019.711975	425.658752	-78.990135	960.390076	426.704407	99.720955
-448.435791	128.939758	921.232422	-420.315796	-57.621689	919.674622	-541.377014	170.583771	503.931946	-460.701874	-130.478775	499.211761	-554.125793	179.265900	68.789787	-527.802063	-154.511490	80.209770	-471.350250	214.007446	1383.844604	-410.843475	-122.842613	1369.234619	-419.615662	42.082447	1389.110107	-376.034851	64.239243	1672.877930	-549.174194	260.954407	1131.653198	-505.869537	-188.095367	1140.214600	-456.119843	250.388245	894.607483	-416.599304	-181.638672	880.743774	-422.233124	36.660488	1019.708496	425.535431	-79.026108	960.408813	426.595367	99.666122
-448.536407	129.294754	921.256226	-420.493469	-57.264885	919.661682	-541.311951	170.771515	503.934998	-460.741425	-130.496536	499.222412	-554.127441	179.292984	68.799232	-527.839111	-154.481537	80.268211	-471.442627	214.332794	1383.861206	-411.019226	-122.494301	1369.327881	-419.806274	42.426033	1389.108521	-376.039307	64.533943	1672.847168	-549.308960	261.268250	1131.666138	-506.039032	-187.847183	1140.257690	-456.260925	250.727554	894.610596	-416.694458	-181.309433	880.867065	-422.371338	36.991955	1019.714050	425.414215	-79.083008	960.437683	426.466797	99.616402
-448.601563	129.572784	921.283203	-420.584015	-56.972836	919.683044	-541.188293	170.737671	503.789398	-461.252106	-130.911484	499.390350	-554.099792	179.306778	68.765907	-528.170349	-154.605362	80.370132	-471.575653	214.667816	1383.854004	-411.190704	-122.176071	1369.418457	-419.958130	42.755497	1389.117798	-376.071716	64.876717	1672.834717	-549.418579	261.600647	1131.653809	-506.183899	-187.536163	1140.288086	-456.337830	251.086456	894.636414	-416.784241	-180.988327	880.968140	-422.472229	37.268955	1019.741150	425.279968	-79.136131	960.450439	426.347778	99.567513
-448.662750	129.858566	921.283936	-420.703156	-56.697987	919.701538	-541.063660	170.947113	503.783783	-460.828217	-130.227036	499.264557	-554.073608	179.283417	68.757805	-527.861450	-154.425842	80.237793	-471.744049	215.023712	1383.842896	-411.288452	-121.859543	1369.412354	-420.069397	43.108406	1389.191528	-376.098816	65.241234	1672.849854	-549.550476	261.979584	1131.671265	-506.304565	-187.113129	1140.311279	-456.381531	251.444168	894.653076	-416.871613	-180.635315	881.077271	-422.570343	37.553699	1019.751648	425.166718	-79.199585	960.435181	426.256134	99.522591
-448.722443	130.164139	921.281982	-420.810883	-56.386768	919.674377	-540.959900	171.337387	503.781250	-461.324493	-130.575027	499.333710	-554.168762	179.370178	68.823952	-528.146362	-154.553436	80.275589	-471.899506	215.390442	1383.830200	-411.361023	-121.525543	1369.400024	-420.192566	43.436207	1389.208130	-376.095978	65.696732	1672.680908	-549.656494	262.312256	1131.625610	-506.420685	-186.674042	1140.323730	-456.430328	251.865906	894.637268	-416.946350	-180.290024	881.094788	-422.666962	37.843636	1019.738892	425.009674	-79.268044	960.426331	426.115509	99.423134
-448.683777	130.327881	921.299622	-420.734406	-56.544403	919.971924	-540.719543	171.400848	503.665497	-461.515137	-130.628967	499.468018	-554.112366	179.379913	68.790756	-528.241394	-154.559296	80.249992	-472.043488	215.729492	1383.788574	-411.463745	-121.162292	1369.356079	-420.355927	43.781307	1389.190918	-376.102692	65.960510	1672.739746	-549.771484	262.645172	1131.579712	-506.554382	-186.334656	1140.334961	-456.473022	252.249847	894.670166	-417.019653	-179.937988	881.092834	-422.779083	37.970684	1019.915710	424.862183	-79.327972	960.418274	425.972778	99.372635
-448.811249	130.731888	921.318787	-420.869110	-56.168316	919.922607	-540.626587	171.720490	503.652649	-461.549774	-130.445908	499.435730	-554.163757	179.419449	68.826736	-528.261475	-154.540421	80.217758	-472.195740	216.079865	1383.773071	-411.599426	-120.841347	1369.340820	-420.501251	44.202946	1389.214722	-376.087646	66.316269	1672.667969	-549.911499	262.962769	1131.536499	-506.672699	-185.949158	1140.307983	-456.511353	252.618942	894.621643	-417.062500	-179.616699	881.094849	-422.900024	38.325222	1019.899841	424.659332	-79.337440	960.426819	425.805206	99.320236
-448.909088	131.120178	921.360535	-420.990997	-55.793743	919.888367	-540.558350	172.236664	503.721558	-461.585999	-130.323441	499.451965	-554.254700	179.467377	68.899910	-528.281982	-154.548645	80.208199	-472.377411	216.483109	1383.752441	-411.736786	-120.440079	1369.350830	-420.702484	44.589611	1389.194702	-376.057922	66.688591	1672.603516	-550.076355	263.345428	1131.500488	-506.814087	-185.563339	1140.279175	-456.588470	252.967422	894.632385	-417.074005	-179.340729	881.164490	-423.023376	38.662682	1019.905640	424.467041	-79.401237	960.433533	425.658295	99.250397
-448.988464	131.504761	921.367065	-421.123657	-55.428570	919.851807	-540.506775	172.815079	503.798920	-461.433624	-129.875885	499.361847	-554.340271	179.526581	68.927879	-528.144409	-154.452271	80.159447	-472.561462	216.837845	1383.736206	-411.832550	-120.059494	1369.367554	-420.933868	44.919807	1389.177368	-375.992920	67.027100	1672.515625	-550.250305	263.741730	1131.467529	-506.958405	-185.112015	1140.291626	-456.612274	253.353760	894.681702	-417.031830	-179.030518	881.268982	-423.140411	39.009529	1019.892212	424.291473	-79.458466	960.446899	425.505310	99.197037
-449.203369	132.014236	921.394897	-421.420074	-54.603134	919.549255	-540.395691	173.134995	503.821564	-461.342346	-129.561142	499.277924	-554.346619	179.566605	68.987587	-528.093750	-154.421890	80.113632	-472.768860	217.260574	1383.748291	-411.952820	-119.708664	1369.423950	-421.124939	45.302933	1389.182129	-375.939819	67.403130	1672.459595	-550.374084	264.042969	1131.429810	-507.158905	-184.531830	1140.325195	-456.646118	253.770386	894.677185	-416.914551	-178.691116	881.433105	-423.270660	39.516438	1019.741211	424.125916	-79.491638	960.462769	425.354156	99.136345
-449.228546	132.402527	921.426270	-421.558716	-54.156429	919.533936	-540.068604	173.196747	503.709015	-461.431549	-129.317368	499.234070	-554.250732	179.572861	68.990128	-528.145447	-154.399918	80.129173	-472.955139	217.676880	1383.739380	-412.008453	-119.342926	1369.420898	-421.282501	45.724842	1389.271484	-375.863556	67.781815	1672.401611	-550.545898	264.403198	1131.386108	-507.422791	-183.846176	1140.352905	-456.800171	254.208466	894.594727	-416.712799	-178.291824	881.640381	-423.366425	39.899956	1019.751160	423.839539	-79.374718	960.481140	425.104797	99.493141
-449.259827	132.808823	921.458252	-421.650330	-53.771370	919.518250	-540.013672	173.585648	503.723145	-461.493774	-129.062775	499.261078	-554.277039	179.623703	69.014153	-528.123596	-154.359070	80.121796	-473.186707	218.071274	1383.706909	-412.078064	-118.968307	1369.499023	-421.508240	46.144924	1389.250854	-375.786804	68.132584	1672.338013	-550.708923	264.756348	1131.327148	-507.734344	-183.077774	1140.354370	-456.875061	254.656250	894.530151	-416.428741	-177.903000	881.907837	-423.452026	40.262688	1019.762451	423.741211	-79.640221	960.492981	425.050201	99.050774
-449.331177	133.216766	921.504822	-421.734161	-53.343224	919.499207	-539.924316	173.939331	503.706512	-461.747650	-129.007919	499.274780	-554.275574	179.648743	69.029808	-528.224731	-154.369080	80.118591	-473.468231	218.534714	1383.614868	-412.149292	-118.599274	1369.521118	-421.701172	46.607555	1389.278687	-375.677704	68.492043	1672.252563	-550.885010	265.095734	1131.232910	-508.095123	-182.018616	1140.282593	-456.887573	255.022247	894.535034	-416.040039	-177.550171	882.175598	-423.549225	40.642132	1019.778870	423.525269	-79.712914	960.506226	424.857574	98.949509
-449.403595	133.688568	921.535950	-421.839722	-52.961288	919.489685	-540.058533	174.416168	503.788208	-461.840454	-128.817841	499.266144	-554.459656	179.693665	69.074417	-528.248352	-154.378296	80.100113	-473.728363	218.991287	1383.582397	-412.277191	-118.210495	1369.575439	-421.873444	47.095928	1389.268555	-375.560272	69.000214	1672.070801	-551.109131	265.472107	1131.105103	-508.552185	-180.977844	1140.189331	-456.929932	255.388672	894.483582	-415.570862	-177.228012	882.423035	-423.645508	41.043819	1019.790771	423.292114	-79.781502	960.500610	424.665894	98.890900
-449.543579	134.202255	921.584412	-422.011841	-52.460052	919.448547	-540.021667	174.827515	503.859802	-461.854431	-128.390976	499.139618	-554.515198	179.795639	69.144653	-528.224487	-154.332764	80.055016	-473.979645	219.498505	1383.478638	-412.448608	-117.796417	1369.652710	-422.018768	47.590008	1389.254639	-375.446533	69.234787	1672.088501	-551.320862	265.833405	1130.968262	-509.053680	-179.756226	1140.143066	-456.996826	255.791321	894.414795	-414.996643	-176.733490	882.721252	-423.799896	41.501789	1019.794556	423.083435	-79.828598	960.497864	424.476501	98.814636
-449.494141	134.512787	921.603210	-421.929779	-52.390869	919.715393	-539.929749	175.150925	503.902008	-461.963501	-128.171967	499.159180	-554.507446	179.836075	69.170151	-528.233582	-154.323837	80.016556	-474.191223	219.961044	1383.340576	-412.513336	-117.493553	1369.629150	-422.167175	48.062519	1389.242432	-375.286377	69.598373	1671.989502	-551.552429	266.166473	1130.845215	-509.548706	-178.635712	1140.020874	-457.032043	256.194092	894.360046	-414.378815	-176.015762	883.155701	-423.895477	41.800682	1019.955933	422.880890	-79.905472	960.492554	424.294189	98.710175
-449.698456	135.099487	921.619080	-422.234222	-51.449387	919.413208	-539.888733	175.522308	503.923462	-461.920288	-127.773506	499.064240	-554.601990	179.850861	69.205994	-528.190796	-154.231827	79.998375	-474.418243	220.510742	1383.231812	-412.573120	-117.118279	1369.603149	-422.297760	48.592663	1389.224854	-375.118225	70.088837	1671.760376	-551.798096	266.555145	1130.729004	-509.998322	-177.447021	1139.924561	-457.141327	256.644226	894.270996	-413.815887	-175.407257	883.463013	-424.017090	42.410275	1019.797974	422.682556	-79.914032	960.479492	424.104889	98.712067
-449.590607	135.445313	921.618774	-422.150116	-51.482723	919.718384	-539.775513	175.811066	503.914886	-462.072876	-127.661064	499.166840	-554.581543	179.886688	69.216248	-528.261780	-154.250885	80.015099	-474.606689	221.085770	1383.122803	-412.762573	-116.728920	1369.605225	-422.456116	49.095192	1389.203003	-374.934692	70.467896	1671.617188	-552.044861	266.928589	1130.608887	-510.445038	-176.314423	1139.770386	-457.278381	257.060211	894.177917	-413.168488	-174.721344	883.805115	-424.091125	42.700897	1019.969788	422.503357	-79.961983	960.467651	423.958557	98.651772
-449.826355	136.075211	921.645142	-422.448669	-50.490623	919.396118	-539.736511	176.118958	503.924896	-462.037659	-127.404465	499.108276	-554.555054	179.916412	69.219322	-528.273132	-154.202286	80.035301	-474.749115	221.623703	1383.019897	-413.022644	-116.330284	1369.662842	-422.603241	49.585152	1389.150391	-374.783203	70.873062	1671.514648	-552.280151	267.303589	1130.461060	-510.782684	-175.224030	1139.704834	-457.418121	257.441986	894.082764	-412.419861	-173.916077	884.228210	-424.222198	43.343918	1019.806702	422.346344	-80.035133	960.459045	423.836426	98.605896
-449.990631	136.600235	921.655945	-422.603729	-49.920471	919.346252	-539.731567	176.572220	503.979492	-462.057983	-127.272751	499.159943	-554.633179	179.947769	69.259811	-528.293762	-154.218643	80.035072	-474.847015	222.196548	1382.928345	-413.385284	-115.829544	1369.744141	-422.719604	50.110733	1389.096924	-374.695374	71.321098	1671.450317	-552.514709	267.707458	1130.371704	-511.121674	-174.253555	1139.609131	-457.570129	257.823608	894.036133	-411.765259	-173.196640	884.579773	-424.372040	43.861404	1019.786133	422.142487	-80.099976	960.450684	423.692474	98.584335
-450.097931	137.114120	921.661377	-422.702881	-49.396248	919.332947	-539.694763	176.894363	503.955750	-462.057709	-126.946022	499.092926	-554.649719	180.032410	69.275589	-528.297913	-154.163651	80.011070	-474.945709	222.775513	1382.805420	-413.640900	-115.346672	1369.755859	-422.897827	50.593834	1388.976318	-374.601166	71.772377	1671.362427	-552.736145	268.061096	1130.237061	-511.364166	-173.275574	1139.518066	-457.728882	258.211639	893.963135	-411.168182	-172.341705	884.871155	-424.511719	44.365639	1019.786621	421.941711	-80.183884	960.438232	423.536865	98.475754
-450.057129	137.565842	921.660400	-422.722626	-49.172173	919.516846	-539.337158	176.795685	503.786346	-462.189850	-126.840538	499.136627	-554.464172	180.000626	69.243408	-528.347595	-154.191818	80.013702	-475.020294	223.385056	1382.709717	-413.870361	-114.896042	1369.720215	-423.040680	51.174862	1388.947144	-374.545502	72.217232	1671.270264	-552.945618	268.492371	1130.143799	-511.523590	-172.396774	1139.405518	-457.975800	258.662567	893.816650	-410.218262	-171.337891	885.337158	-424.625824	44.778938	1019.892578	421.707947	-80.282196	960.446960	423.367096	98.379387
-450.260651	138.228516	921.688660	-423.023468	-48.126369	919.188293	-539.256897	177.302139	503.832397	-462.049469	-126.410583	498.983856	-554.477722	180.064346	69.277023	-528.281799	-154.125824	79.949791	-475.088989	223.999237	1382.614258	-414.085510	-114.387955	1369.659180	-423.153229	51.777813	1388.870117	-374.520111	72.687317	1671.237549	-553.132690	268.971405	1130.061646	-511.665283	-171.517090	1139.312500	-458.205688	259.035339	893.744995	-409.714203	-170.431534	885.564758	-424.771576	45.453812	1019.730652	421.425537	-80.401947	960.422241	423.150452	98.303192
-450.320740	138.781265	921.662292	-423.132843	-47.597828	919.192444	-539.393005	177.766830	503.838013	-461.854523	-125.850830	498.861237	-554.635193	180.124420	69.288467	-528.164917	-154.074905	79.942497	-475.101624	224.631943	1382.510986	-414.379974	-113.777374	1369.651978	-423.244141	52.353249	1388.835938	-374.563568	73.149933	1671.267944	-553.294250	269.428162	1129.985107	-511.750977	-170.770996	1139.244141	-458.453064	259.388519	893.668213	-409.008209	-169.436005	885.897644	-424.886749	46.003029	1019.723145	421.211182	-80.476974	960.448792	423.005066	98.225510
-450.472687	139.626846	921.752686	-423.325287	-46.900146	919.152161	-539.351074	178.406464	503.981659	-461.833954	-125.373100	498.794342	-554.733704	180.184097	69.342201	-528.117004	-154.025085	79.882736	-475.079285	225.322021	1382.434204	-414.561768	-113.197678	1369.622803	-423.340698	52.966103	1388.822510	-374.632629	73.644493	1671.297119	-553.453186	269.967133	1129.946411	-511.791931	-170.096741	1139.200195	-458.736877	259.770325	893.535034	-408.310547	-168.307602	886.240845	-425.105255	46.695385	1019.753967	420.973694	-80.536659	960.437805	422.819611	98.178047
-450.525848	140.343338	921.836304	-423.407196	-46.616024	919.427124	-539.381836	178.836029	503.938599	-462.100830	-125.172966	498.874542	-554.802612	180.249039	69.387306	-528.259033	-154.037033	79.929161	-475.062408	226.032242	1382.382324	-414.717651	-112.562195	1369.637695	-423.457855	53.628460	1388.780151	-374.779205	73.988487	1671.499756	-553.630859	270.508209	1129.930908	-511.809174	-169.372940	1139.187134	-458.971466	260.034332	893.454895	-407.670837	-167.264801	886.545288	-425.366394	47.266369	1019.955811	420.756500	-80.580673	960.438171	422.644928	98.124695
-450.675873	141.085754	921.909790	-423.636932	-45.992790	919.430664	-539.316528	179.292770	503.947388	-461.969452	-125.101418	498.896851	-554.881958	180.291000	69.393555	-528.239136	-154.034988	79.996071	-475.008972	226.762985	1382.309326	-414.921417	-111.866486	1369.729492	-423.516418	54.300678	1388.782471	-374.942322	74.485474	1671.614136	-553.799683	271.130432	1129.903931	-511.814117	-168.810318	1139.259888	-459.411621	260.594421	893.323669	-407.089508	-166.075089	886.859009	-425.614197	47.898411	1020.001221	420.587067	-80.567024	960.410583	422.496643	98.084869
-450.960510	141.941666	922.000732	-423.985016	-44.921688	919.154541	-539.320740	179.765808	503.938049	-461.743591	-124.657089	498.764801	-554.969360	180.373428	69.454643	-528.136047	-153.936722	79.980225	-474.949066	227.480728	1382.271240	-415.125885	-111.040604	1369.799438	-423.547821	55.030994	1388.811035	-375.149597	75.120270	1671.681885	-553.906860	271.730713	1129.874023	-511.754944	-168.279572	1139.356934	-459.731842	261.036102	893.277466	-406.494324	-164.912598	887.214294	-425.847748	48.675369	1019.899475	420.383423	-80.606735	960.394470	422.352173	98.078026
-451.167389	142.571365	922.007141	-424.372101	-44.121368	919.101257	-539.282898	180.388565	503.986511	-461.607391	-124.411270	498.759979	-555.074158	180.469864	69.478546	-528.169067	-153.915482	80.052925	-474.871063	228.247025	1382.194702	-415.120087	-110.315437	1369.805664	-423.610626	55.719482	1388.791992	-375.445465	75.485695	1671.977173	-554.032898	272.391479	1129.811279	-511.442871	-167.470871	1139.307373	-460.024231	261.431396	893.141174	-404.103851	-162.422119	889.028442	-426.124512	49.350475	1019.873718	420.176270	-80.634285	960.355286	422.184875	98.038811
-451.335449	143.298569	922.021545	-424.676849	-43.442883	919.094055	-539.369629	181.068863	504.064758	-461.520966	-124.123604	498.695160	-555.268372	180.559570	69.536942	-528.226868	-153.876556	80.085106	-474.803436	229.040192	1382.096069	-415.133728	-109.576393	1369.845947	-423.636627	56.517773	1388.806519	-375.775726	76.091110	1671.964844	-554.133240	273.043213	1129.761841	-511.293823	-166.886185	1139.329834	-460.331390	261.954193	893.058777	-403.527161	-161.204758	889.361389	-426.356506	50.033920	1019.876831	419.923340	-80.693565	960.363831	422.012360	98.011826
-451.338928	143.875961	922.087524	-424.718048	-43.174530	919.393372	-539.113159	181.358124	503.993744	-461.421204	-123.818306	498.738007	-555.256104	180.603775	69.501083	-528.291260	-153.865967	80.122559	-474.739258	229.836365	1382.039307	-415.191559	-108.713303	1369.910767	-423.658783	57.290859	1388.851196	-376.182770	76.612656	1672.265747	-554.256531	273.770416	1129.724609	-511.194977	-166.182327	1139.361694	-460.587952	262.418549	892.957336	-403.101135	-159.977844	889.546936	-426.546997	50.553944	1020.078918	419.684723	-80.799866	960.367737	421.855316	97.958305
-451.497833	144.780106	922.207703	-425.026947	-42.380558	919.411804	-538.865417	181.718109	503.972290	-460.898132	-123.077843	498.581573	-555.269104	180.705444	69.542732	-528.062683	-153.766632	80.085258	-474.673035	230.681976	1381.966797	-415.152832	-107.848877	1369.953735	-423.636536	58.119244	1388.857300	-376.635101	77.033691	1672.653809	-554.352478	274.499390	1129.657349	-511.030212	-165.475937	1139.443726	-460.850311	262.955322	892.847168	-402.656769	-158.777405	889.811951	-426.813416	51.335033	1020.152100	419.408051	-80.873627	960.364258	421.676575	97.866798
-451.865356	145.635101	922.217712	-425.556213	-41.096970	919.043579	-538.816528	182.594559	504.080261	-460.746765	-122.889732	498.467102	-555.356812	180.780167	69.626991	-528.116577	-153.724945	80.163300	-474.620361	231.555069	1381.896851	-414.458893	-106.581833	1370.246094	-423.613403	58.990555	1388.908936	-377.127747	77.724640	1672.780273	-554.439148	275.186951	1129.624390	-510.772430	-164.587753	1139.557983	-461.028687	263.550568	892.782471	-402.204773	-157.546158	890.098267	-427.091583	52.217827	1019.953308	419.155914	-80.963829	960.375671	421.498871	97.791077
-452.050659	146.419266	922.258728	-425.818054	-40.376137	919.096375	-538.621826	183.024368	504.051025	-460.509338	-122.508720	498.409027	-555.379822	180.823746	69.630226	-528.100281	-153.657654	80.232338	-474.606903	232.452728	1381.822021	-414.247284	-105.670631	1370.353760	-423.635590	59.892456	1388.962769	-377.615784	78.281265	1673.100830	-554.568726	275.997650	1129.554077	-510.597198	-163.802261	1139.671631	-461.246582	264.174408	892.671875	-401.790192	-156.279022	890.368408	-427.343231	52.967819	1020.003479	418.925903	-81.050545	960.352478	421.330872	97.718697
-452.267761	147.209412	922.331726	-426.147247	-39.643402	919.148865	-538.610107	183.661850	504.098907	-460.192963	-122.115204	498.355988	-555.538818	180.936920	69.693916	-528.042664	-153.594971	80.319168	-474.545715	233.360504	1381.756714	-414.439606	-104.678879	1370.439453	-423.596008	60.855251	1389.076172	-378.134369	78.873131	1673.409790	-554.696167	276.752716	1129.496948	-510.462860	-162.946625	1139.751343	-461.513153	265.027405	892.542725	-401.443878	-154.983994	890.578003	-427.651184	53.706509	1020.070313	418.681000	-81.117325	960.333801	421.140686	97.676491
-452.342926	147.865204	922.382813	-426.361420	-39.195404	919.433472	-538.359375	184.480835	504.109985	-459.921448	-121.722595	498.396698	-555.575439	181.047241	69.726166	-528.042725	-153.556625	80.415878	-474.495880	234.318665	1381.628052	-414.608612	-103.705627	1370.577148	-423.617340	61.799805	1389.096802	-378.648468	79.479317	1673.722412	-554.837830	277.545044	1129.448486	-510.297821	-162.126846	1139.935059	-461.594666	265.710724	892.529114	-401.108490	-153.754150	890.807495	-427.945801	54.352783	1020.255493	418.462769	-81.172684	960.291565	420.978699	97.620384
-452.673676	148.774567	922.439392	-426.814880	-38.041786	919.197144	-538.226440	185.330261	504.179871	-459.539490	-121.277596	498.366272	-555.706970	181.161591	69.802002	-528.013000	-153.493790	80.491844	-474.484772	235.328278	1381.547119	-414.194580	-102.710182	1370.810181	-423.617157	62.744781	1389.186646	-379.137085	80.141968	1674.004639	-555.019531	278.395111	1129.361572	-510.028381	-161.080856	1140.134155	-461.648865	266.458160	892.478760	-400.743103	-152.459869	891.007690	-428.220215	55.237579	1020.151917	418.243500	-81.177399	960.256592	420.786804	97.610382
-452.940125	149.700989	922.506531	-427.178040	-37.137108	919.215698	-538.073669	185.929962	504.056671	-458.918701	-120.542717	498.161346	-555.781677	181.248734	69.845932	-527.844727	-153.368881	80.501495	-474.475433	236.321686	1381.471069	-414.175751	-101.730606	1370.951538	-423.608307	63.726826	1389.224731	-379.613403	80.821533	1674.259521	-555.157837	279.185181	1129.276489	-509.804352	-160.035339	1140.190186	-461.666626	267.428986	892.472778	-400.315613	-151.124756	891.177551	-428.535645	56.121262	1020.194824	418.012817	-81.206558	960.217224	420.617188	97.563293
-453.146606	150.572266	922.593506	-427.552063	-36.309269	919.283203	-537.930969	186.655060	504.067383	-458.751526	-120.301521	498.122589	-555.936401	181.379868	69.886444	-527.916016	-153.358810	80.613121	-474.518158	237.318451	1381.387695	-414.017242	-101.153938	1371.278687	-423.644104	64.724167	1389.339966	-380.066895	81.479065	1674.513184	-555.300354	279.980865	1129.175293	-509.507050	-158.947617	1140.371216	-461.550995	268.286591	892.539246	-399.919586	-149.724518	891.411682	-428.837830	56.948513	1020.273438	417.772217	-81.210297	960.160828	420.472443	97.512878
-453.201233	151.188568	922.613159	-427.650543	-36.094398	919.681335	-537.535583	187.021027	503.883270	-458.475739	-119.995956	498.194855	-555.863281	181.415176	69.913704	-527.956421	-153.345764	80.727333	-474.616547	238.354446	1381.293701	-414.159515	-99.625504	1371.225098	-423.751587	65.751358	1389.482056	-380.501221	82.199310	1674.731323	-555.501038	280.883209	1129.130981	-509.304657	-157.855881	1140.444092	-461.309174	269.055176	892.538757	-399.554382	-148.440552	891.573364	-429.076996	57.540054	1020.501160	417.534058	-81.241661	960.087646	420.293549	97.493385
-453.639648	152.430603	922.782715	-428.262573	-34.618423	919.384705	-537.315552	187.480591	503.797180	-457.818268	-119.215057	497.954803	-555.963257	181.516006	69.908012	-527.784668	-153.302155	80.760124	-474.681213	239.386856	1381.222900	-414.049164	-99.151901	1371.557983	-423.876282	66.792488	1389.587036	-380.899689	82.981895	1674.908447	-555.670898	281.705811	1129.020386	-508.997711	-156.669159	1140.643311	-461.317596	270.543549	892.494934	-399.626801	-147.728989	891.149963	-429.450714	58.661770	1020.419922	417.228546	-81.333862	960.056152	420.117493	97.419701
-453.846558	153.406250	922.910156	-428.639557	-33.610329	919.467163	-537.172363	188.393082	503.879089	-457.148193	-118.530884	497.828033	-556.083069	181.653946	69.982368	-527.722168	-153.365387	80.825165	-474.842712	240.460709	1381.141479	-414.469574	-97.459557	1371.677124	-424.059784	67.832787	1389.670288	-381.252502	83.730141	1675.075317	-555.887756	282.557983	1128.900024	-508.872101	-155.577530	1140.650757	-460.980530	271.737152	892.544189	-399.283112	-146.471359	891.204773	-429.749115	59.618366	1020.525513	416.934052	-81.428810	960.018188	419.904846	97.333916
-454.078857	154.374268	922.989624	-428.986237	-32.680016	919.541626	-537.103394	189.396988	504.016907	-456.625244	-118.030670	497.674896	-556.272339	181.776276	70.044724	-527.760986	-153.483994	80.873489	-474.968170	241.522293	1381.032349	-414.419464	-96.399544	1371.880005	-424.209320	68.913177	1389.724731	-381.600586	84.569542	1675.151245	-556.077454	283.411072	1128.709351	-508.556732	-154.277405	1140.754395	-460.711792	273.185303	892.574341	-398.838928	-145.214188	891.364502	-430.057678	60.555317	1020.604675	416.643097	-81.470177	959.976501	419.698242	97.301979
-454.324432	155.461456	923.082275	-429.430725	-31.604013	919.599915	-537.040161	190.534943	504.138031	-455.728363	-117.212479	497.546051	-556.493530	181.921143	70.179367	-527.577881	-153.550125	80.916245	-475.172150	242.649887	1380.897827	-414.234344	-95.259346	1372.102051	-424.434113	70.038994	1389.801147	-381.895203	85.420532	1675.221680	-556.317749	284.303833	1128.562988	-508.267548	-152.841553	1140.769653	-460.387085	274.696198	892.691101	-398.292877	-144.040497	891.513550	-430.423248	61.603683	1020.682434	416.378998	-81.557564	959.951172	419.522125	97.265640
-454.492371	156.442734	923.118591	-429.736694	-30.619680	919.648071	-536.827942	191.342072	504.170380	-455.274292	-116.867416	497.566986	-556.531799	182.046707	70.232956	-527.654053	-153.747635	81.048035	-475.444427	243.793335	1380.766479	-414.537445	-94.096603	1372.247803	-424.642578	71.149193	1389.948486	-382.165222	86.349457	1675.322021	-556.571655	285.307434	1128.397949	-508.096283	-151.429764	1140.786743	-459.958832	276.130157	892.794617	-397.656494	-142.764297	891.768616	-430.690918	62.580215	1020.728149	416.072571	-81.636589	959.955688	419.322571	97.189171
-454.662323	157.589630	923.210693	-430.039734	-29.544800	919.699890	-536.570251	191.886688	504.052338	-454.704132	-116.395317	497.442474	-556.536621	182.128311	70.261932	-527.670898	-153.906876	81.178879	-475.746033	244.978348	1380.625610	-414.677917	-92.953384	1372.456177	-424.910492	72.304031	1389.963257	-382.476013	87.260033	1675.385742	-556.830200	286.242493	1128.209106	-507.933899	-149.903564	1140.852295	-459.569519	277.925690	892.776245	-397.015198	-141.791962	892.010315	-430.993011	63.652943	1020.807495	415.812805	-81.600899	959.935791	419.113190	97.207085
-454.861420	158.551407	923.236816	-430.371368	-28.474384	919.728271	-536.369263	192.620819	503.938934	-453.884766	-115.580917	497.242920	-556.621094	182.253372	70.287155	-527.579285	-153.968094	81.243057	-476.068817	246.147751	1380.509888	-415.276306	-92.292152	1372.484009	-425.141846	73.543968	1390.159424	-382.785583	88.179100	1675.435547	-557.094543	287.156281	1128.012817	-507.878052	-148.261383	1140.941895	-459.055725	279.793854	892.884827	-396.140015	-140.799133	892.431702	-431.336548	64.651558	1020.843567	415.542267	-81.606155	959.935486	418.895874	97.190094
-455.079407	159.640915	923.247131	-430.721191	-27.387629	919.762573	-535.995239	193.132782	503.721100	-453.216187	-114.932945	497.190643	-556.522339	182.384476	70.274986	-527.537231	-154.087158	81.405876	-476.471954	247.409836	1380.293579	-415.408905	-91.128143	1372.567505	-425.448547	74.760948	1390.219727	-383.186035	89.127480	1675.479492	-557.385742	288.126190	1127.692993	-507.869537	-146.455933	1140.855713	-458.549408	281.818329	892.989014	-395.131012	-139.959167	892.926697	-431.689026	65.735435	1020.873596	415.212128	-81.582489	959.934509	418.674652	97.200363
-455.350311	160.889816	923.326111	-431.112854	-26.207188	919.754883	-535.953674	194.388794	503.806702	-452.493164	-114.311111	497.032135	-556.736084	182.617844	70.317734	-527.489868	-154.165771	81.558281	-476.801514	248.683167	1380.099365	-415.573395	-89.880020	1372.719482	-425.690460	76.006424	1390.228027	-383.553406	90.092346	1675.533325	-557.748596	289.121490	1127.445313	-507.957489	-144.589005	1140.727173	-457.807373	283.779022	893.191772	-393.964996	-139.175247	893.430359	-432.112976	66.884773	1020.919434	414.870270	-81.592140	959.941711	418.433441	97.198700
-455.621948	162.007172	923.395142	-431.511230	-24.999430	919.792297	-535.989563	195.665359	503.847565	-451.772949	-113.640503	497.079102	-556.920776	182.871872	70.404900	-527.579834	-154.279800	81.792595	-477.082703	250.024445	1379.868896	-415.663910	-88.630814	1372.751709	-425.929443	77.254883	1390.247314	-383.970428	91.057861	1675.607422	-558.102112	290.163361	1127.180786	-508.024231	-142.663193	1140.582764	-456.963043	285.864136	893.486389	-392.651337	-138.684464	894.258240	-432.534454	68.011436	1020.982056	414.557831	-81.599670	959.933716	418.208557	97.229271
-455.912964	163.182907	923.397827	-431.932739	-23.722496	919.782043	-535.771240	196.576797	503.848633	-450.940094	-113.063820	497.017456	-556.937073	183.031952	70.427689	-527.563477	-154.329849	82.069214	-477.405548	251.364868	1379.689209	-415.943054	-87.337746	1372.834595	-426.143616	78.537033	1390.270874	-384.404602	92.089363	1675.707275	-558.481201	291.192413	1126.917969	-508.249542	-140.864853	1140.434570	-456.106567	288.189117	893.836548	-391.231781	-137.959122	894.820618	-432.989838	69.210007	1020.989136	414.245575	-81.581215	959.950745	417.990875	97.260880
-456.225861	164.359146	923.449707	-432.282166	-22.560308	919.785400	-535.516602	197.158249	503.675140	-449.819458	-112.027946	496.877808	-556.878357	183.200943	70.455513	-527.470032	-154.287216	82.375244	-477.690399	252.756592	1379.509033	-416.080078	-86.042603	1372.822266	-426.384796	79.910210	1390.388550	-384.869965	93.131287	1675.799438	-558.910645	292.385864	1126.684937	-508.428955	-139.118256	1140.328979	-455.116760	290.331299	894.314331	-389.734863	-137.501236	895.750671	-433.448669	70.334656	1021.030457	413.948059	-81.581924	959.970276	417.802368	97.221130
-456.666321	165.679367	923.476624	-433.013672	-21.151678	919.708984	-535.653076	198.594711	503.756805	-448.801971	-111.336739	496.713531	-557.162903	183.468887	70.516945	-527.367920	-154.289047	82.725822	-477.921631	254.247879	1379.336670	-416.436005	-84.643730	1372.948853	-426.641876	81.259781	1390.388794	-385.379578	94.183311	1675.933838	-559.306885	293.595337	1126.449463	-508.650360	-137.585236	1140.318359	-454.115662	292.804993	894.846619	-388.148407	-137.241577	896.720764	-434.111145	71.617195	1021.013489	413.667694	-81.583565	959.975769	417.600555	97.244728
-457.071808	166.829453	923.444397	-433.545166	-19.880772	919.712219	-535.405151	199.294724	503.537628	-447.856049	-110.866188	496.729675	-557.145081	183.613510	70.495544	-527.307800	-154.322830	83.137985	-478.168365	255.702774	1379.175293	-416.755463	-83.264763	1372.947998	-426.891205	82.703247	1390.464233	-385.909973	95.281647	1676.036987	-559.665039	294.819061	1126.298828	-508.866577	-136.030930	1140.281982	-453.152710	295.335052	895.401855	-386.595581	-137.070663	897.851868	-434.679321	72.826118	1021.009705	413.400940	-81.587273	959.961731	417.432129	97.199951
-457.527344	168.032654	923.406006	-434.085510	-18.617210	919.741516	-535.320313	200.169540	503.376160	-446.727570	-110.269203	496.721069	-557.247742	183.804565	70.411301	-527.343384	-154.331802	83.619156	-478.373901	257.209778	1379.015503	-417.260773	-81.893044	1373.072144	-427.108154	84.107437	1390.534790	-386.460602	96.406075	1676.145508	-560.099182	296.282196	1126.180908	-509.048767	-134.700089	1140.185059	-452.052216	297.836792	896.066223	-384.886200	-137.102448	898.722168	-435.257782	74.080254	1021.013855	413.104431	-81.604919	959.926392	417.194916	97.206154
-457.827789	169.328156	923.382935	-434.446777	-17.390545	919.773254	-535.346741	201.175888	503.289856	-444.875458	-109.028511	496.613678	-557.383484	184.040222	70.443474	-526.942810	-154.042786	84.051430	-478.525726	258.730591	1378.896240	-417.595215	-80.487801	1373.011108	-427.357849	85.607872	1390.531128	-386.978546	97.581444	1676.215820	-560.438477	297.775269	1126.035156	-509.122406	-133.370728	1140.080322	-450.938751	300.553833	896.843689	-383.145508	-137.381485	899.865967	-435.728149	75.349571	1021.032959	412.851074	-81.620399	959.880188	416.998077	97.210922
-458.192932	170.936081	923.464294	-434.948914	-15.889494	919.756592	-535.540405	202.921127	503.527374	-443.891602	-108.682999	496.650696	-557.683289	184.304764	70.511276	-527.031616	-154.075165	84.826530	-478.699463	260.282013	1378.830688	-418.031128	-79.092262	1372.987793	-427.540161	87.094933	1390.623413	-387.491821	98.778130	1676.295410	-560.752075	299.383179	1125.968018	-509.217590	-132.051147	1139.930054	-449.805206	303.295868	897.721436	-381.150269	-137.643661	901.123413	-436.265747	76.831444	1021.075623	412.551270	-81.627602	959.848999	416.765747	97.177422
-458.467896	172.343567	923.533997	-435.298035	-14.673110	919.876709	-535.567444	203.590515	503.398773	-441.989319	-106.898277	495.716858	-557.699036	184.443573	70.512939	-526.387756	-153.846161	85.312073	-478.825073	261.832825	1378.817627	-418.609528	-77.659431	1373.079102	-427.813324	88.639412	1390.650513	-387.986694	99.985420	1676.417725	-561.072144	301.241455	1125.999268	-509.242126	-130.956711	1139.784180	-448.546539	306.026581	898.719482	-379.014008	-138.192673	902.465271	-436.748993	78.145287	1021.188171	412.250214	-81.650932	959.806824	416.534698	97.149490
-459.089905	173.511490	923.686768	-435.888062	-13.430897	920.017761	-535.535522	204.098358	503.101044	-441.075684	-107.000900	496.366577	-557.632935	184.576141	70.468086	-526.640076	-153.979889	86.208282	-478.967743	263.377411	1378.873291	-419.112457	-76.217369	1373.154053	-428.050720	90.201218	1390.736694	-388.446564	101.208580	1676.519775	-561.349365	303.076263	1126.109741	-509.262177	-129.843826	1139.698975	-447.273773	308.819580	899.763123	-376.746704	-138.921875	903.851746	-437.516907	79.325119	1021.351257	411.967102	-81.663147	959.807556	416.294922	97.138885
-459.675079	174.646805	923.702209	-436.499603	-12.310562	920.230225	-535.722351	205.129547	502.933563	-438.795868	-105.290138	495.867218	-557.753296	184.788437	70.480385	-526.155273	-153.796661	86.983231	-479.074310	264.943939	1378.955444	-419.652588	-74.717537	1373.239624	-428.372681	91.750481	1390.841553	-388.888977	102.489365	1676.604980	-561.543274	304.965607	1126.241333	-509.257202	-128.974808	1139.697998	-445.941254	311.671753	900.905701	-374.384827	-139.851028	905.408936	-438.201843	80.545586	1021.474426	411.729492	-81.666687	959.800781	416.121521	97.136070
-459.821259	175.485077	923.611023	-436.492401	-11.855247	920.907166	-535.918030	206.380112	502.918976	-437.184052	-104.851280	496.559326	-557.862183	184.991028	70.472298	-525.914673	-153.822495	87.855499	-479.171051	266.465485	1379.051758	-420.379944	-73.208725	1373.421265	-428.768311	93.243446	1391.009155	-389.250305	103.527451	1676.671875	-561.685425	306.936951	1126.472290	-509.216614	-128.023331	1139.618042	-444.556000	314.606506	902.134033	-371.699249	-140.611801	907.263733	-438.588623	81.569740	1021.799988	411.436584	-81.690659	959.764099	415.872864	97.129021
-460.519989	177.100662	923.674988	-437.653748	-10.227389	920.811218	-535.986206	206.905533	502.756287	-434.844971	-103.552567	496.587463	-557.793701	185.076233	70.424583	-525.607117	-153.777496	88.872147	-479.305359	268.108215	1379.250732	-420.982117	-71.763779	1373.606689	-429.142120	94.749832	1391.175537	-389.555908	104.791313	1676.735474	-561.805054	308.996338	1126.738159	-509.056732	-127.336182	1139.663574	-442.979523	317.461426	903.398438	-369.105713	-141.835434	909.245605	-439.402496	83.097221	1021.772461	411.165405	-81.721817	959.760193	415.646027	97.098785
-460.951569	178.283569	923.679932	-438.307159	-9.181964	921.142456	-536.317383	207.880463	502.705719	-433.774780	-103.838051	496.695343	-557.912231	185.254898	70.434921	-525.544617	-153.927582	90.068001	-479.433136	269.626465	1379.466553	-421.710907	-70.294518	1373.837891	-429.546600	96.249596	1391.380981	-389.793457	106.050735	1676.834839	-561.899109	311.120361	1127.042603	-508.881195	-126.598969	1139.684692	-441.350159	320.508240	904.756836	-366.114227	-142.688675	911.413513	-440.009094	84.365570	1021.947205	410.923706	-81.775528	959.756836	415.455597	97.091515
-461.388855	179.713715	923.834106	-438.943939	-8.077675	921.494995	-536.664307	208.690414	502.662567	-431.097107	-102.397560	497.070404	-558.035767	185.401611	70.416351	-524.745544	-153.618454	90.989853	-479.602020	271.231720	1379.730835	-422.598999	-68.737251	1374.173706	-430.021393	97.784248	1391.623047	-389.970459	107.325409	1676.946289	-561.954468	313.251038	1127.347290	-508.662598	-125.909859	1139.665771	-439.610046	323.427002	906.239258	-362.925598	-143.659744	913.497742	-440.662567	85.713982	1022.211853	410.704834	-81.786270	959.704712	415.267059	97.103409
-461.568024	180.648895	923.849670	-439.028900	-7.725288	922.323181	-536.745728	209.252197	502.516449	-429.671509	-103.007919	498.649261	-557.940063	185.480164	70.425667	-524.795105	-153.789246	92.381935	-479.737610	272.783234	1379.994995	-423.421967	-67.219543	1374.527832	-430.469727	99.291649	1391.849976	-390.090118	108.533325	1676.973877	-561.970764	315.411682	1127.633545	-508.320892	-125.244362	1139.734375	-437.882385	326.492737	907.695801	-359.662659	-144.877930	915.946472	-441.073120	86.758720	1022.659546	410.448425	-81.764442	959.719849	415.053833	97.109413
-462.284821	182.310577	923.966553	-440.268860	-5.899776	922.272705	-537.257751	210.095581	502.530029	-426.736603	-101.074196	497.978424	-558.089050	185.590500	70.403885	-523.615967	-153.300705	93.361572	-479.970398	274.360809	1380.288208	-424.340393	-65.725479	1374.919556	-430.951324	100.765007	1392.118042	-390.186707	109.762932	1677.037598	-561.924377	317.551086	1127.971558	-507.924072	-124.583397	1139.884521	-436.259155	329.753937	909.321472	-356.321930	-146.169586	918.463562	-441.904419	88.405716	1022.679260	410.208740	-81.736931	959.692078	414.840912	97.104073
-462.721710	183.409866	923.978882	-440.910706	-4.699403	922.694702	-537.629395	210.753342	502.468384	-424.144806	-99.818672	497.990143	-558.135864	185.700058	70.402832	-522.813660	-152.984741	94.519829	-480.185547	275.975281	1380.591553	-425.217957	-64.182236	1375.304199	-431.465698	102.285919	1392.316895	-390.284363	110.930840	1677.119141	-561.722107	319.642700	1128.176758	-507.321686	-123.909889	1140.011475	-434.978333	333.358856	911.036194	-352.755676	-147.555099	921.091858	-442.500488	89.755699	1022.901123	409.983643	-81.683762	959.665283	414.637756	97.131882
-463.169250	184.423904	923.952881	-441.332825	-3.013459	922.960205	-537.896484	211.213486	502.381073	-422.369598	-100.332771	499.792358	-558.072327	185.771835	70.387672	-522.633423	-152.954102	96.199097	-480.368347	277.582184	1380.877930	-426.219177	-62.662548	1375.806274	-431.897156	103.728264	1392.498657	-390.414459	112.108330	1677.169922	-561.655701	321.846649	1128.494751	-506.695099	-123.309052	1140.129761	-432.678406	336.074310	912.465393	-349.096558	-148.974030	923.918640	-442.892517	91.268227	1023.016113	409.775726	-81.672310	959.663757	414.468170	97.169525
-463.400757	185.326706	924.003662	-441.822815	-2.784755	923.887146	-538.128662	211.690231	502.356628	-420.158081	-100.191788	500.748566	-558.009460	185.808441	70.324852	-522.268188	-152.822647	97.778908	-480.593231	279.220001	1381.142700	-427.116669	-61.130348	1376.226685	-432.289551	105.122513	1392.700317	-390.551514	113.223267	1677.304077	-561.449463	324.046021	1128.798096	-505.942566	-122.648666	1140.348145	-430.965881	339.360596	914.099976	-345.374573	-150.467834	926.972107	-443.563599	92.247192	1023.530457	409.541473	-81.651428	959.660278	414.287567	97.144638
-463.979065	186.549530	924.097534	-442.718567	-1.036450	924.036255	-538.659546	212.341049	502.341492	-416.643707	-97.522949	499.852814	-558.060669	185.892120	70.294975	-520.712036	-152.123581	98.839958	-480.745300	280.796295	1381.445068	-428.088226	-59.622509	1376.704224	-432.636597	106.672821	1392.964111	-390.783722	114.358109	1677.446045	-561.094055	326.134064	1129.026611	-505.154907	-121.929375	1140.435425	-429.542145	343.045044	915.915405	-341.394440	-151.899597	930.197083	-444.247955	93.755470	1023.646912	409.316803	-81.604233	959.656250	414.116760	97.202660
-464.464233	187.574326	924.188538	-443.571381	-0.103108	924.555847	-539.023376	212.924316	502.266632	-413.975098	-96.424500	500.190643	-558.093262	185.987579	70.300667	-519.843689	-151.813721	100.334259	-480.907684	282.362244	1381.725098	-429.023682	-58.092537	1377.143677	-432.918427	108.078339	1393.198975	-391.050507	115.463036	1677.680298	-560.827209	328.129120	1129.295776	-504.243805	-121.224274	1140.585938	-427.616089	346.018433	917.409607	-336.620697	-152.722702	934.371704	-445.008728	94.933403	1023.958313	409.099518	-81.578362	959.636780	413.958313	97.217964
-464.715881	188.347076	924.246582	-444.168121	-0.160401	925.532959	-539.188049	213.307999	502.175842	-411.631744	-95.929749	501.008514	-557.992249	186.007782	70.285759	-519.272400	-151.692276	101.916245	-480.940674	283.860962	1382.045044	-429.840271	-56.581024	1377.569214	-433.148041	109.559433	1393.433960	-391.356567	116.552414	1677.921631	-560.444214	330.165558	1129.578369	-503.331299	-120.736572	1140.802246	-425.322113	349.402466	919.585938	-332.733673	-154.092133	937.779480	-445.765228	95.718872	1024.499390	408.892426	-81.589157	959.647583	413.790955	97.204041
-465.470825	189.277618	924.243530	-445.252777	1.446416	925.592957	-539.693542	213.970932	502.144226	-408.714661	-94.530807	501.283447	-558.110779	186.119003	70.272507	-517.603027	-150.660019	103.051384	-480.960297	285.343628	1382.370605	-430.565155	-55.141571	1377.939575	-433.361023	110.964928	1393.653809	-391.709778	117.638924	1678.211670	-560.139526	332.127563	1129.953125	-502.401154	-120.169914	1140.937500	-423.117279	352.562958	921.420776	-328.636169	-155.481064	941.320496	-446.462463	97.035408	1024.507324	408.678223	-81.606537	959.614807	413.636139	97.208763
-465.837311	189.945953	924.327698	-446.012604	1.387622	926.616394	-540.080750	214.517410	502.105255	-406.623993	-94.251122	502.080017	-558.195557	186.231018	70.257393	-517.147888	-150.530045	104.792297	-480.912689	286.764771	1382.662964	-431.105103	-53.748844	1378.225952	-433.551727	112.320610	1393.846924	-392.073578	118.717628	1678.500732	-559.736023	334.044830	1130.286377	-501.358795	-119.586746	1141.156128	-421.031219	355.728607	923.285034	-324.479736	-156.818390	945.082153	-447.253876	97.787399	1025.072876	408.431763	-81.658272	959.629150	413.449982	97.172325
-466.445007	190.878922	924.370239	-446.979340	2.889883	926.665588	-540.625183	215.115051	502.100037	-404.013916	-93.182220	502.452637	-558.403503	186.337296	70.247108	-516.143616	-150.106201	106.234352	-480.867554	288.119385	1382.996948	-431.609894	-52.351276	1378.585205	-433.662079	113.650528	1394.038086	-392.461548	119.795357	1678.837891	-559.282776	335.848602	1130.709229	-500.315979	-119.040016	1141.285767	-418.715820	359.159119	925.633911	-320.280090	-158.207092	948.917236	-447.924011	99.010384	1025.108276	408.222260	-81.647018	959.585449	413.250671	97.191124
-466.906769	191.490646	924.370972	-447.751099	3.434720	927.162109	-540.980530	215.454437	502.031586	-401.629456	-92.424484	503.048157	-558.524048	186.438583	70.218956	-515.401917	-149.724777	107.784218	-480.747040	289.375824	1383.358154	-432.018372	-51.009693	1378.920166	-433.797272	114.871132	1394.248657	-392.841492	120.815002	1679.186523	-558.867981	337.686035	1131.148193	-499.182251	-118.608627	1141.555542	-416.699799	362.304901	927.445007	-316.245178	-159.616699	952.887146	-448.574890	99.832489	1025.354492	408.015442	-81.603264	959.551941	413.068298	97.213516
-467.157135	191.909637	924.426392	-448.444611	3.206243	928.150513	-541.231689	215.642654	502.018616	-399.511230	-91.773232	503.655151	-558.453491	186.461838	70.258667	-514.728699	-149.350403	109.400810	-480.724731	290.619751	1383.785889	-432.425201	-49.706497	1379.348755	-433.835266	116.104568	1394.567993	-393.251923	121.850113	1679.553467	-558.443115	339.414490	1131.665527	-498.005768	-118.148346	1141.764893	-414.674225	365.464142	929.352051	-312.417267	-161.358627	956.514771	-449.336700	100.362938	1025.890137	407.833893	-81.613289	959.571655	412.908752	97.258263
-467.748230	192.660065	924.496094	-449.254456	4.519650	928.169617	-541.652161	215.993408	502.061188	-397.112640	-90.630676	504.093628	-558.565125	186.526718	70.278046	-513.836121	-148.816376	110.761909	-480.704224	291.764404	1384.220703	-432.792969	-48.426750	1379.793335	-433.968750	117.198372	1394.769653	-393.655334	122.812271	1679.935059	-557.873047	341.060516	1132.021851	-496.719696	-117.733643	1142.167236	-412.588898	368.640015	931.373901	-308.409058	-162.755280	960.666016	-449.856689	101.384079	1025.919312	407.701111	-81.591309	959.555237	412.766144	97.249535
-467.981323	193.071655	924.586670	-449.844208	4.175127	929.068115	-541.940552	216.148193	502.062225	-395.037598	-89.814514	504.676910	-558.623962	186.570557	70.283836	-512.905334	-148.179611	112.060341	-480.640289	292.795013	1384.629517	-433.051514	-47.292763	1380.247803	-434.015564	118.278000	1395.077393	-394.051727	123.774704	1680.329468	-557.378235	342.703552	1132.479248	-495.430969	-117.346687	1142.483643	-410.555054	371.910431	933.365112	-304.436829	-164.154694	964.792908	-450.509705	101.793053	1026.423218	407.532379	-81.555267	959.552612	412.600922	97.267921
-468.459778	193.578125	924.597229	-450.591858	5.259545	929.143860	-542.238037	216.359131	502.073456	-392.897491	-88.920883	505.043518	-558.650146	186.567169	70.258408	-512.066101	-147.458496	113.340904	-480.640808	293.784058	1385.032227	-433.464752	-46.139935	1380.734619	-434.032837	119.307602	1395.369141	-394.421783	124.695023	1680.689209	-556.813049	344.283203	1132.872192	-494.018005	-116.997841	1142.903076	-408.500244	375.043976	935.411072	-300.502960	-165.710861	968.953857	-450.966675	102.635155	1026.451660	407.378174	-81.533386	959.513245	412.450897	97.281815
-468.859589	193.924881	924.599670	-451.171478	5.596567	929.549194	-542.446167	216.410034	502.026031	-392.137634	-90.225433	506.991333	-558.566406	186.558044	70.180779	-512.300842	-147.229782	114.957451	-480.697540	294.726746	1385.357056	-433.699860	-45.161884	1381.168457	-434.050140	120.199760	1395.530029	-394.748535	125.559982	1681.006836	-556.361206	345.885742	1133.328247	-492.557892	-116.709564	1143.244019	-406.562408	378.182190	937.365356	-296.517365	-167.299011	973.220520	-451.410553	103.185768	1026.644653	407.226563	-81.481575	959.487488	412.301117	97.304512
-468.997467	194.107971	924.643433	-451.366943	5.066520	930.375793	-542.547302	216.387939	501.973511	-389.633026	-87.892326	506.261963	-558.475830	186.502472	70.156937	-510.953552	-146.005951	115.572609	-480.674316	295.546631	1385.651367	-433.976135	-44.246387	1381.658447	-433.982178	121.098480	1395.831177	-395.056458	126.418564	1681.321899	-555.817627	347.346283	1133.678711	-490.978210	-116.447311	1143.636108	-404.596008	381.309967	939.348633	-292.642731	-168.988098	977.394714	-451.747375	103.393211	1027.080566	407.002838	-81.470657	959.496826	412.138367	97.277435
-469.232391	194.509354	924.761414	-451.391144	6.401383	930.395203	-542.807312	216.500656	502.015808	-387.684265	-86.639786	506.300568	-558.488037	186.524231	70.181580	-510.105530	-145.070068	116.365967	-480.642303	296.256195	1385.883301	-434.147217	-43.421860	1382.101929	-434.005249	121.868256	1396.039185	-395.315369	127.204636	1681.598999	-555.331604	348.743469	1133.947510	-489.457428	-116.308014	1144.027832	-402.679749	384.363037	941.390930	-288.722351	-170.590775	981.754456	-451.744537	104.249718	1027.138428	406.825958	-81.454002	959.483582	412.001526	97.295006
-470.814026	196.314224	924.967468	-454.427521	4.806232	928.916199	-543.865906	217.339645	502.217041	-387.499847	-87.411118	506.589539	-558.922485	186.681198	70.188614	-510.072571	-144.490860	117.338371	-480.649963	296.907623	1386.026123	-434.259399	-42.664745	1382.586182	-434.006409	122.576530	1396.235962	-395.529968	127.908180	1681.838379	-554.803162	350.080872	1134.177612	-487.976501	-116.228859	1144.435913	-400.472290	387.799835	943.721619	-284.895752	-172.112564	986.067688	-453.097931	103.426758	1026.446045	406.684540	-81.433144	959.472839	411.886139	97.298470
-470.936462	196.680939	925.109192	-454.557587	5.027571	929.209045	-544.322693	217.582397	502.314606	-386.376099	-86.837173	506.894989	-559.018127	186.726669	70.201622	-509.374054	-143.763641	117.831062	-480.690063	297.448639	1386.136230	-434.397247	-42.042797	1383.093994	-433.962433	123.133713	1396.357788	-395.740082	128.591034	1682.082397	-554.394104	351.276794	1134.340820	-486.484680	-116.250969	1144.865967	-398.693329	390.783051	945.569641	-281.145844	-173.654938	990.391052	-453.215698	103.797348	1026.660400	406.493195	-81.444160	959.477478	411.751038	97.313957
-470.942749	196.914627	925.238403	-454.415680	5.223258	929.462463	-544.569946	217.366837	502.292114	-385.471954	-86.376175	507.184662	-558.867554	186.645309	70.164253	-508.655487	-142.972961	118.102249	-480.737701	297.923126	1386.179443	-434.419403	-41.454521	1383.588867	-433.926544	123.609680	1396.454590	-395.918243	129.177917	1682.287720	-553.929382	352.263153	1134.440186	-485.014008	-116.369896	1145.207397	-396.885742	393.888092	947.511902	-277.462250	-175.308670	994.758057	-453.196411	104.079170	1026.854248	406.377625	-81.411736	959.460693	411.644012	97.347969
-471.004059	197.032532	925.294617	-454.376831	5.238814	929.715454	-544.815125	217.082855	502.281860	-384.744904	-85.835037	507.332062	-558.691223	186.561386	70.105888	-507.999542	-142.681549	118.319702	-480.777588	298.239380	1386.175659	-434.383484	-40.989269	1384.022217	-433.870850	124.041847	1396.537598	-396.033936	129.640945	1682.473022	-553.565674	353.238586	1134.470337	-483.474823	-116.668968	1145.686035	-395.067627	396.973206	949.441772	-273.918396	-176.889786	999.049194	-453.216003	104.250542	1027.006470	406.236694	-81.386269	959.449890	411.531586	97.355629
-470.943146	197.164993	925.373413	-453.992493	5.357251	929.844910	-545.170898	216.941223	502.320343	-384.299744	-85.284340	507.389221	-558.613770	186.512436	70.045944	-506.390106	-141.817123	117.733711	-480.885193	298.583740	1386.109863	-434.315704	-40.541359	1384.404541	-433.785675	124.401100	1396.564941	-396.130432	130.027023	1682.642700	-553.146118	354.148499	1134.485107	-481.974854	-117.075279	1146.101196	-393.342438	400.024567	951.433350	-270.476105	-178.513550	1003.329773	-453.004944	104.416992	1027.110352	406.100464	-81.347473	959.448853	411.411041	97.402000
-470.897278	197.194916	925.426025	-453.580231	5.416396	930.018494	-545.558594	216.835754	502.384857	-385.138428	-86.865959	508.987274	-558.546997	186.492096	70.040909	-505.958618	-141.765671	117.743843	-481.099182	298.871490	1386.006348	-434.195679	-40.157894	1384.864990	-433.666687	124.731186	1396.588257	-396.240601	130.338974	1682.807251	-552.716431	354.920837	1134.489624	-480.425598	-117.490364	1146.588867	-391.694366	403.026184	953.289185	-267.121552	-180.193481	1007.492310	-452.779053	104.542511	1027.221191	405.942719	-81.328354	959.447266	411.290619	97.425873
-470.572113	197.037003	925.501038	-452.623169	5.753338	930.318909	-545.716370	216.425140	502.394012	-384.015778	-84.085022	507.456848	-558.369690	186.364059	69.974113	-503.725922	-140.964844	116.626137	-481.340729	299.021484	1385.956177	-434.015900	-39.851326	1385.299927	-433.538513	124.973450	1396.583496	-396.316986	130.595673	1683.001587	-552.216675	355.563202	1134.415771	-478.874115	-118.006630	1147.032104	-390.037384	405.927765	955.230347	-263.891266	-181.830353	1011.638245	-452.272308	104.776489	1027.416748	405.777649	-81.317001	959.443726	411.152924	97.459824
-470.703491	197.266159	925.614990	-452.795074	4.836843	930.251892	-546.175598	216.319809	502.512299	-383.949951	-83.182625	506.720612	-558.390808	186.313385	69.946564	-502.426849	-140.777374	115.738373	-481.669006	299.119049	1385.872803	-433.847504	-39.625095	1385.675049	-433.328705	125.233292	1396.612183	-396.383484	130.743179	1683.171875	-551.831543	356.243195	1134.429565	-477.255219	-118.574539	1147.502686	-388.544769	408.729889	957.050720	-260.770477	-183.567215	1015.692627	-452.316223	104.327026	1027.433594	405.658142	-81.293228	959.418762	411.023102	97.470963
-470.558807	197.319672	925.773987	-452.281158	4.644098	930.263733	-546.477722	215.925323	502.575195	-384.594727	-82.921455	506.904999	-558.271729	186.186111	69.903267	-501.351166	-140.982758	114.859901	-482.030426	299.110687	1385.807129	-433.569092	-39.456028	1386.062378	-433.116180	125.395050	1396.585083	-396.456085	130.802155	1683.326904	-551.457581	356.872192	1134.439453	-475.713928	-119.309082	1147.975952	-387.094696	411.404083	958.933167	-257.755188	-185.386932	1019.713135	-451.978485	104.196098	1027.520264	405.528778	-81.265533	959.400757	410.892456	97.498451
-470.107239	197.642563	926.200745	-451.375885	4.751859	930.296875	-546.697693	215.514816	502.721375	-384.971954	-82.209038	506.527893	-558.111450	186.122131	69.845520	-499.724762	-140.741501	113.618118	-482.396362	299.022736	1385.771973	-433.200775	-39.383415	1386.405151	-432.888763	125.449928	1396.562378	-396.512085	130.805862	1683.481323	-550.941162	357.215271	1134.394775	-474.109833	-120.106651	1148.422363	-385.651764	413.927185	960.807495	-254.807159	-187.247040	1023.747131	-451.477661	104.210251	1027.773193	405.398438	-81.250168	959.398926	410.780731	97.546455
-471.102966	195.569122	925.132507	-450.997498	2.869529	930.586487	-546.697144	214.900070	502.437012	-385.989075	-82.229561	506.254456	-557.848755	185.949371	69.816948	-498.300507	-140.640274	112.375542	-482.753235	298.821960	1385.759766	-432.779358	-39.395615	1386.681885	-432.614807	125.418846	1396.526123	-396.563293	130.710297	1683.636597	-550.543884	357.582855	1134.427612	-472.574005	-120.974533	1148.769287	-384.452240	416.386749	962.617920	-251.884888	-189.070023	1027.669556	-451.333893	103.047935	1027.312622	405.288330	-81.205254	959.371582	410.681824	97.584465
-469.690216	197.030243	926.336365	-449.476593	3.581148	930.415710	-546.958557	214.587311	502.807190	-385.619019	-80.658371	505.106384	-557.720825	185.844299	69.768280	-495.933746	-140.130707	110.672310	-483.084686	298.547729	1385.740479	-432.182465	-39.499859	1386.885498	-432.342133	125.268326	1396.426636	-396.615845	130.552780	1683.797729	-550.261963	357.900208	1134.489258	-471.040802	-121.913895	1149.166382	-383.052765	418.573395	964.503418	-248.975922	-190.791107	1031.623169	-450.364960	103.367699	1027.903198	405.176880	-81.196014	959.371582	410.583405	97.611961
-469.460754	196.956436	926.552307	-448.535614	4.137065	930.157104	-547.114014	214.172882	502.944824	-386.954437	-80.687439	505.317139	-557.650574	185.770798	69.726768	-494.541412	-140.166489	109.283485	-483.337128	298.155365	1385.736206	-431.657349	-39.729988	1387.040405	-432.018433	125.049133	1396.417969	-396.627563	130.339661	1683.915527	-549.901367	357.979919	1134.496948	-469.578308	-123.087158	1149.420166	-382.120514	420.948730	966.315613	-246.164124	-192.564056	1035.516602	-449.746704	103.411469	1027.884644	405.094574	-81.127357	959.357361	410.485352	97.670502
-470.801178	194.686768	925.256531	-448.388489	2.568069	930.131836	-547.117859	213.639557	502.622009	-388.441101	-80.991402	504.890472	-557.476013	185.646912	69.704201	-493.077606	-140.215775	107.847694	-483.583740	297.640289	1385.683594	-430.977997	-40.008045	1387.151611	-431.694244	124.731377	1396.302490	-396.610474	130.052902	1683.975098	-549.598083	357.872925	1134.452881	-468.156738	-124.320564	1149.618530	-381.149994	423.188873	968.118347	-243.465820	-194.489410	1039.263916	-449.662689	102.309479	1027.131592	404.984436	-81.087448	959.344971	410.407440	97.682816
-471.118134	193.340591	924.854919	-447.600372	1.883278	930.091980	-546.784851	212.865875	502.415100	-389.526489	-80.925781	504.460480	-557.139832	185.487244	69.644028	-491.456329	-140.102814	106.371971	-483.784210	297.047974	1385.589111	-430.181915	-40.515846	1387.179443	-431.345459	124.343689	1396.185547	-396.537476	129.682678	1684.033936	-549.482422	357.681274	1134.446167	-466.683716	-125.554703	1149.887939	-380.232880	425.237183	969.915100	-240.848358	-196.281326	1042.916260	-449.204132	101.578423	1026.877319	404.893555	-81.098343	959.333374	410.325714	97.695984
-470.556702	193.365387	925.165833	-446.162720	1.845523	929.898376	-547.035034	212.762283	502.584930	-389.926575	-80.068970	503.165466	-557.200195	185.446487	69.610794	-489.297791	-139.726730	104.732956	-483.955292	296.370026	1385.439941	-429.410431	-40.978844	1387.235474	-430.911743	123.786636	1396.096436	-396.440186	129.235306	1684.053345	-549.304688	357.396301	1134.379883	-465.216919	-126.894577	1150.068359	-379.329468	427.458496	972.369629	-238.330475	-198.147934	1046.411133	-448.297333	101.343880	1026.954346	404.773682	-81.039764	959.324280	410.228546	97.739311
-470.326019	192.966064	925.236267	-445.090820	1.370863	929.723572	-547.022278	212.383347	502.610321	-391.166565	-80.055382	502.759186	-557.149963	185.356888	69.627884	-487.849243	-139.679260	103.346695	-484.053040	295.620148	1385.286743	-428.564423	-41.632984	1387.256348	-430.441376	123.219299	1396.034912	-396.278503	128.721603	1684.074951	-549.183838	356.768982	1134.292725	-463.718018	-128.333817	1150.241943	-378.600037	429.376709	974.332947	-235.848984	-200.137665	1049.806519	-447.593872	100.829140	1026.899658	404.651733	-81.003716	959.328674	410.127686	97.744858
-469.966003	192.366318	925.250854	-443.764557	0.202011	929.744019	-546.895508	211.856689	502.612000	-392.420319	-80.268089	502.524231	-557.041321	185.259323	69.586578	-486.470825	-139.750275	102.087914	-484.149628	294.741089	1385.180664	-427.623474	-42.341862	1387.208862	-430.044952	122.516708	1395.913818	-396.081757	128.153015	1684.084351	-549.091125	356.091339	1134.160645	-462.235779	-129.828384	1150.433472	-377.962616	431.256989	976.177673	-233.397522	-202.031830	1053.104248	-446.828796	99.977402	1026.923950	404.570374	-80.977203	959.302185	410.072418	97.789879
-469.788269	191.794800	925.277283	-442.814514	0.266420	929.376953	-546.872009	211.435501	502.598724	-393.316040	-80.062019	502.021271	-556.975464	185.157257	69.569145	-484.964996	-139.694977	100.764015	-484.322571	293.796021	1385.085449	-426.711761	-43.184635	1387.226685	-429.560974	121.654472	1395.809814	-395.789093	127.442650	1684.086914	-549.032898	355.324249	1134.074829	-460.696442	-131.356964	1150.583984	-377.302826	432.857361	978.321838	-231.089996	-204.009186	1056.236572	-446.116852	99.592957	1026.743286	404.500641	-80.937531	959.314026	410.028748	97.817680
-469.428894	190.970490	925.275146	-441.698151	-0.450612	929.207703	-546.688782	210.890823	502.581696	-395.071716	-80.902298	502.650360	-556.850891	185.044678	69.555809	-484.168701	-140.029175	99.757057	-484.478119	292.795166	1385.043823	-425.856689	-44.034069	1387.206055	-429.049652	120.816757	1395.796021	-395.441528	126.674850	1684.099731	-549.040100	354.388428	1134.119507	-459.170929	-132.940353	1150.628906	-376.824585	434.363434	980.254578	-228.821350	-205.991730	1059.210693	-445.328857	98.784950	1026.653809	404.444183	-80.887192	959.304260	409.975555	97.925774
-469.007416	189.981262	925.217712	-440.517334	-1.892754	929.277527	-546.424988	210.334595	502.613281	-395.363495	-80.464325	501.404602	-556.775452	184.999847	69.557671	-482.696320	-139.960281	98.534760	-484.659973	291.678009	1385.014282	-424.645630	-45.104580	1387.061279	-428.553589	119.836380	1395.708618	-395.062256	125.830711	1684.083984	-549.013794	353.370636	1134.150391	-457.599976	-134.596024	1150.735840	-376.473785	435.751923	982.223511	-226.540115	-207.989929	1062.143188	-444.563843	97.662018	1026.660400	404.377411	-80.847084	959.296570	409.920319	97.959846
-468.609711	188.954788	925.180969	-439.435242	-2.847606	929.103638	-546.120483	209.701080	502.643036	-396.911560	-81.360619	502.101440	-556.643799	184.874390	69.528519	-482.126251	-140.484314	97.629539	-484.822327	290.488068	1385.034302	-423.660278	-46.113461	1386.974854	-428.002411	118.807976	1395.635620	-394.579041	124.722893	1684.029175	-549.058044	352.238831	1134.268677	-456.069824	-136.301010	1150.771484	-376.232819	436.796265	983.983032	-224.328903	-209.993301	1064.862671	-443.746704	96.649612	1026.547852	404.326111	-80.798424	959.309387	409.893311	97.989410
-468.544830	187.078644	924.574219	-438.562683	-4.094307	929.013184	-545.677734	209.007645	502.573486	-397.024811	-80.864342	500.751556	-556.516235	184.803131	69.487030	-480.732513	-140.437912	96.443939	-485.034546	289.232391	1385.087158	-422.669006	-47.241943	1386.879883	-427.417450	117.639763	1395.566772	-394.141388	123.806000	1684.000854	-549.166138	351.005859	1134.454956	-454.533936	-138.105423	1150.728638	-375.789368	437.377533	985.951050	-222.156372	-211.946732	1067.487549	-442.998230	95.454750	1026.156006	404.207642	-80.775742	959.303406	409.818146	98.024323
-467.993896	186.077377	924.590271	-437.615173	-5.179049	928.886658	-545.376038	208.354675	502.603973	-397.580383	-80.957672	500.349701	-556.496155	184.712982	69.479019	-479.960663	-140.668762	95.482651	-485.194519	287.804810	1385.173950	-421.557098	-48.493740	1386.772217	-426.833038	116.432701	1395.547485	-393.621521	122.630890	1683.938965	-548.975769	349.637146	1134.547485	-453.011688	-139.945496	1150.694946	-375.761078	438.649170	988.427185	-219.956131	-213.969925	1070.060059	-442.186890	94.367615	1026.095947	404.130859	-80.717346	959.304077	409.749634	98.082985
-467.350250	185.089600	924.638733	-436.534180	-6.221520	928.709839	-544.967285	207.741821	502.676331	-398.042175	-81.048790	499.898315	-556.445068	184.659958	69.449387	-479.067505	-140.835632	94.443993	-485.294006	286.341858	1385.282593	-420.294006	-49.816780	1386.529297	-426.226532	115.178268	1395.611694	-393.075989	121.351883	1683.853760	-549.003723	348.129639	1134.811523	-451.499603	-141.810760	1150.611084	-375.796356	439.140686	990.011292	-217.856644	-215.922684	1072.431763	-441.310272	93.260971	1026.033813	404.073059	-80.677582	959.307983	409.715454	98.100685
-466.686340	183.996902	924.684875	-435.442291	-7.302806	928.501831	-544.550842	207.139191	502.754944	-398.412598	-81.155060	499.481293	-556.381836	184.585724	69.454094	-478.376221	-141.030716	93.512383	-485.350464	284.720673	1385.375244	-419.265991	-51.243423	1386.378662	-425.663208	113.791161	1395.592529	-392.522156	119.966103	1683.772583	-549.120911	346.580322	1134.976929	-450.019867	-143.706512	1150.518188	-375.952057	439.346985	991.379028	-215.777512	-217.840927	1074.700806	-440.409637	92.069756	1025.954468	404.016174	-80.655342	959.291565	409.673187	98.187553
-466.033722	182.750458	924.685425	-434.399078	-8.571836	928.273376	-543.972839	206.244858	502.680298	-398.855103	-81.465637	499.069794	-556.283020	184.469482	69.407356	-477.875854	-141.178421	92.603630	-485.385803	283.113434	1385.468872	-418.298645	-52.671154	1386.316284	-425.072632	112.316231	1395.604858	-391.960632	118.498734	1683.710938	-549.292358	344.912689	1135.236572	-448.543671	-145.672043	1150.464966	-376.248322	439.317780	992.436462	-213.733047	-219.785461	1076.891968	-439.527618	90.720024	1025.840210	403.951233	-80.636070	959.307800	409.632507	98.218399
-465.321869	181.491089	924.702637	-433.291229	-9.896035	928.029053	-543.607422	205.651749	502.770050	-399.134125	-81.769020	498.571777	-556.351379	184.452026	69.386391	-477.632019	-141.075562	91.825821	-485.297028	281.320923	1385.551025	-416.923065	-54.252129	1386.026489	-424.423737	110.761757	1395.539429	-391.371948	116.887154	1683.587280	-549.440735	343.157166	1135.388428	-446.988098	-147.642044	1150.349854	-376.512604	439.172882	993.486938	-211.776810	-221.724060	1078.905640	-438.602112	89.316010	1025.729004	403.902496	-80.559914	959.316406	409.608978	98.270706
-464.560608	180.035431	924.707275	-432.152039	-11.176863	927.722900	-542.915405	204.834061	502.830872	-399.617432	-82.289726	498.212006	-556.235046	184.385986	69.362144	-477.813995	-140.963608	91.428200	-485.166840	279.519257	1385.588013	-415.724823	-55.916061	1385.828125	-423.749664	109.119553	1395.452271	-390.737640	115.152710	1683.481567	-549.621033	341.322418	1135.546387	-445.504883	-149.697906	1150.286987	-376.822571	438.904480	994.556030	-209.842178	-223.717300	1080.731567	-437.642517	87.812309	1025.581909	403.869080	-80.518776	959.308899	409.604004	98.292610
-463.456146	178.797684	924.924622	-430.862946	-12.343613	927.369873	-542.335327	203.950989	502.976807	-399.979553	-82.721092	497.799957	-556.117004	184.281937	69.311188	-477.914825	-140.804672	90.847580	-484.963440	277.653046	1385.575806	-414.595306	-57.620831	1385.683105	-423.058075	107.396790	1395.421143	-390.081879	113.346947	1683.342407	-549.817688	339.457306	1135.632080	-443.880890	-151.722366	1150.131958	-377.224335	438.535400	995.662476	-207.944061	-225.778534	1082.367065	-436.523102	86.312187	1025.532104	403.788788	-80.464714	959.319641	409.539520	98.355858
-462.755493	177.455078	924.926697	-430.110168	-14.235475	927.135437	-541.936951	203.364151	503.086792	-400.610046	-83.657021	497.328186	-556.252625	184.269836	69.328812	-478.076508	-140.877487	90.135941	-484.695190	275.680145	1385.510742	-413.386902	-59.470894	1385.458618	-422.249695	105.590935	1395.392578	-389.383331	111.698509	1683.260864	-550.019409	337.455170	1135.763306	-442.308746	-153.710587	1150.009521	-377.571564	437.914703	996.554260	-206.075302	-227.763016	1083.869995	-435.786469	84.568085	1025.418701	403.742981	-80.434563	959.329346	409.540649	98.356903
-461.868622	175.893860	924.944763	-428.637787	-15.526594	926.688721	-541.133057	202.272308	503.028564	-401.125702	-84.540245	496.976196	-556.124329	184.172714	69.282257	-477.886627	-140.613342	89.297165	-484.375977	273.650909	1385.454834	-412.192413	-61.346046	1385.258057	-421.500885	103.716972	1395.270996	-388.656494	109.707977	1683.115234	-550.282776	335.497192	1135.828857	-440.764038	-155.772537	1149.829590	-377.944275	437.134277	997.278381	-204.193512	-229.746155	1085.242920	-434.574860	82.942902	1025.206665	403.669678	-80.379745	959.351563	409.501892	98.380394
-461.156647	173.984207	924.805725	-427.438721	-17.177982	926.307617	-540.547424	201.421219	503.067291	-401.931061	-85.952301	496.664734	-556.080017	184.103363	69.242432	-477.546509	-140.278946	88.461853	-483.990479	271.570190	1385.328613	-411.042084	-63.284008	1385.079590	-420.709412	101.781105	1395.186646	-387.891174	107.573189	1682.989136	-550.423218	333.353668	1135.882568	-439.251984	-157.865814	1149.672363	-378.434937	436.189087	998.081482	-202.428833	-231.682541	1086.452881	-433.530457	81.083076	1024.939209	403.633636	-80.344749	959.307007	409.481201	98.446106
-460.579834	172.354721	924.731750	-426.765472	-17.949444	925.702454	-539.959473	200.512085	503.132813	-403.493042	-88.568329	497.546082	-556.086121	184.033936	69.224838	-477.517181	-140.164810	87.786713	-483.591187	269.426636	1385.201538	-409.769531	-65.289948	1384.850220	-419.938934	99.774567	1395.093262	-387.125671	105.358910	1682.853638	-550.628174	331.250763	1135.887939	-437.808777	-159.939468	1149.495728	-378.938110	435.013397	998.588379	-200.692352	-233.665619	1087.558228	-432.712677	79.656921	1024.584351	403.572937	-80.285172	959.309814	409.457489	98.427406
-459.685699	170.460953	924.668701	-425.121887	-20.225744	925.418518	-539.209534	199.456116	503.209564	-404.078247	-89.595772	496.444946	-555.972412	183.931381	69.173988	-476.812988	-139.550064	86.816872	-483.142792	267.212921	1385.048950	-408.560028	-67.389740	1384.671875	-419.176331	97.724403	1394.955444	-386.318512	103.090332	1682.747070	-550.822205	329.030945	1135.977295	-436.348511	-161.979645	1149.344971	-379.437805	433.591278	998.919189	-199.026489	-235.565781	1088.471436	-431.454956	77.492943	1024.414063	403.543365	-80.238663	959.308777	409.434235	98.488152
-458.885895	168.486053	924.632813	-423.854034	-22.410383	925.059814	-538.518677	198.282181	503.172913	-404.986237	-91.315727	496.159760	-555.972534	183.789825	69.141106	-476.825287	-139.233231	86.137718	-482.699280	264.918518	1384.910156	-407.362122	-69.509010	1384.528809	-418.302246	95.619797	1394.938477	-385.469543	100.722046	1682.645142	-550.991882	326.719696	1136.025024	-434.928314	-164.147263	1149.202026	-379.955353	432.028503	998.843567	-197.444168	-237.496155	1089.258667	-430.360168	75.280540	1024.213135	403.527100	-80.170433	959.282776	409.430786	98.538185
-457.668030	167.282455	925.154053	-422.292267	-23.900806	924.818115	-537.907104	197.254990	503.417908	-405.215332	-92.144920	495.729034	-555.947083	183.641495	69.169075	-476.725311	-138.724655	85.437050	-482.210083	262.595917	1384.812378	-406.210602	-71.666832	1384.407104	-417.437988	93.431473	1394.915039	-384.624023	98.275108	1682.520996	-551.110107	324.405243	1136.012329	-433.570557	-166.335663	1149.019897	-380.536346	430.403992	999.139526	-195.869827	-239.366760	1089.987305	-429.184479	73.513748	1024.384888	403.528107	-80.148308	959.287598	409.447815	98.549088
-456.806763	165.108292	925.081543	-421.089233	-25.891804	924.623413	-537.144287	195.924927	503.442902	-406.431396	-94.409447	496.698090	-555.833191	183.497849	69.197121	-477.393738	-138.729568	84.984581	-481.714386	260.238281	1384.655151	-405.001129	-73.889671	1384.297852	-416.608032	91.188629	1394.845215	-383.693970	95.777077	1682.450928	-551.287903	321.912811	1136.028931	-432.212738	-169.067459	1148.828369	-381.006927	428.297974	999.218689	-194.376175	-241.045334	1090.490234	-428.093170	71.399719	1024.245483	403.495422	-80.076164	959.288696	409.430878	98.599220
-455.867493	162.881027	925.016479	-419.825500	-27.932714	924.443909	-536.240601	194.477966	503.504791	-405.673523	-94.594101	495.148560	-555.724365	183.331131	69.231026	-477.036194	-138.188965	84.171631	-481.141418	257.863190	1384.501953	-403.798950	-76.167763	1384.167114	-415.688324	88.914650	1394.727661	-382.846649	93.248802	1682.352051	-551.468323	319.336426	1135.982422	-431.002136	-170.561691	1148.655151	-381.485901	426.068451	998.897705	-192.929764	-242.955017	1090.975952	-426.942749	69.235474	1024.118408	403.473694	-80.009041	959.272461	409.413818	98.659966
-455.038971	160.681961	925.048523	-418.733276	-29.497808	924.102600	-535.640625	193.292343	503.560059	-406.332764	-96.474709	495.931274	-555.776062	183.195633	69.243721	-477.591278	-138.347977	83.735123	-480.538757	255.452393	1384.346191	-402.591431	-78.480843	1384.002930	-414.785065	86.565544	1394.659058	-381.959839	90.661438	1682.280029	-551.672180	316.655334	1135.926025	-429.723419	-172.772385	1148.446533	-382.176788	423.815155	998.580139	-191.534195	-244.720322	1091.357300	-425.838196	67.206856	1023.950317	403.415680	-79.966927	959.275757	409.373566	98.677170
-454.037994	158.347839	925.066956	-417.330688	-32.194290	924.127808	-534.650635	191.674423	503.601044	-405.810516	-96.652527	494.454651	-555.597839	182.955734	69.260841	-477.050079	-137.924805	82.938538	-479.846863	253.052490	1384.159180	-401.426331	-80.845047	1383.903931	-413.827850	84.205528	1394.616089	-381.039673	88.026474	1682.222168	-551.878967	313.829315	1135.839111	-428.529846	-174.918884	1148.292847	-382.538544	421.207275	998.470337	-190.172256	-246.521698	1091.571045	-424.643616	64.713943	1023.972534	403.409210	-79.929596	959.250427	409.371826	98.701469
-453.247375	156.037949	925.047241	-416.290497	-33.960056	923.848328	-533.921143	190.235138	503.705536	-405.889069	-97.419212	493.886627	-555.606018	182.748001	69.281570	-476.834534	-137.880920	82.247093	-479.126160	250.574783	1383.982056	-400.249176	-83.236450	1383.801758	-412.848022	81.769547	1394.569702	-380.092224	85.299782	1682.220093	-552.078796	310.942322	1135.710815	-427.328491	-177.128220	1148.063354	-382.902252	418.505371	998.488525	-188.862961	-248.337601	1091.697144	-423.543518	62.595463	1023.803528	403.420624	-79.885986	959.242615	409.377930	98.740471
-452.249725	153.609955	925.105286	-414.856720	-36.827232	923.933350	-533.000305	188.711105	503.684479	-406.295563	-98.592049	493.629425	-555.450623	182.491379	69.315048	-476.634521	-137.858459	81.653259	-478.337158	248.094208	1383.834473	-399.250824	-85.608940	1383.818481	-411.867432	79.338425	1394.493774	-379.176331	82.549721	1682.224365	-552.278015	307.898285	1135.662109	-426.239380	-179.301407	1147.951660	-383.168243	415.498505	998.660156	-187.548004	-250.131439	1091.854370	-422.369171	59.975929	1023.879333	403.419617	-79.834625	959.238892	409.384460	98.792580
-451.385529	151.091690	925.124634	-413.590942	-39.202530	923.867249	-532.111389	187.123947	503.792389	-407.078583	-100.142876	493.745850	-555.434143	182.247208	69.345139	-476.695923	-137.947189	81.208389	-477.568359	245.558365	1383.753784	-397.894592	-88.119530	1383.653198	-410.879730	76.862633	1394.431641	-378.314850	79.858727	1682.218872	-552.355042	304.733002	1135.674194	-425.093231	-181.389648	1147.682129	-383.490997	412.604034	998.578796	-186.237869	-252.066025	1091.859131	-421.228912	57.524319	1023.847473	403.379486	-79.826912	959.215393	409.346741	98.819931
-450.557281	148.714050	925.179810	-412.336212	-41.524044	923.829224	-531.872009	188.092178	504.688812	-407.764893	-101.671837	493.619385	-556.122803	182.258057	69.650299	-476.849396	-138.205429	80.832436	-476.839661	243.010284	1383.682617	-396.638550	-90.636452	1383.497803	-409.905426	74.405457	1394.406616	-377.305664	77.178917	1682.303467	-552.337769	301.500885	1135.638794	-423.945251	-183.648514	1147.549316	-383.811768	409.662964	998.563293	-185.112671	-254.208603	1091.787598	-420.117706	55.165848	1023.848328	403.493530	-79.782440	959.275940	409.452820	98.857529
-449.795654	146.329910	925.285583	-411.212006	-43.272369	923.646484	-530.990051	186.561035	504.774231	-408.354187	-103.192352	493.625305	-556.059875	182.045212	69.748077	-476.837463	-138.534683	80.459534	-476.082458	240.457153	1383.682373	-395.353851	-93.137901	1383.396729	-408.871063	71.900009	1394.392578	-376.299072	74.288223	1682.407959	-552.227722	298.231659	1135.675903	-422.841705	-185.879913	1147.331421	-384.296265	406.782227	998.552795	-184.035065	-256.321747	1091.442505	-419.052490	53.000385	1023.797302	404.004364	-79.746986	959.606140	409.954620	98.878502
-448.842438	143.842545	925.356201	-409.680939	-46.118843	923.833191	-529.876465	184.889282	504.782654	-410.475739	-106.471878	495.398804	-555.964355	181.849487	69.826973	-477.801239	-139.491379	80.483521	-475.422180	237.880661	1383.676514	-394.110931	-95.600540	1383.343140	-407.883087	69.379631	1394.300415	-375.313812	71.517426	1682.494873	-551.944946	294.914886	1135.705811	-421.717712	-188.097443	1147.127930	-385.153168	403.977997	998.298279	-183.082031	-258.718384	1091.224365	-417.880981	50.411587	1023.932861	404.009003	-79.727226	959.617737	409.965820	98.916924
-448.077576	141.094833	925.275330	-408.358429	-48.681881	923.890320	-529.257690	183.601318	504.973114	-410.283844	-106.969658	494.165619	-556.099487	181.674164	69.996071	-477.177307	-139.510452	80.047005	-474.761597	235.258072	1383.766357	-392.893188	-98.127480	1383.268188	-406.859192	66.851807	1394.295654	-374.400421	68.770454	1682.555542	-551.881775	291.444275	1135.878662	-420.677277	-190.409393	1146.982666	-385.663330	400.306274	996.973450	-182.191864	-261.062103	1090.819458	-416.769104	47.877747	1023.911194	404.027252	-79.692734	959.639709	409.982330	98.925865
-447.305420	138.872406	925.410828	-407.154663	-50.476570	923.759460	-528.403687	182.154861	505.070435	-410.860901	-108.534805	494.127991	-556.124756	181.425964	70.155853	-478.767029	-140.835526	80.088875	-474.175568	232.628159	1383.883301	-391.587433	-100.658630	1383.145386	-405.872742	64.372665	1394.335815	-373.436371	65.953255	1682.649780	-551.730103	288.001617	1136.017700	-419.635742	-192.571701	1146.781250	-385.925140	396.875519	996.536621	-181.207062	-263.289001	1090.297852	-415.715210	45.773392	1023.907471	404.059967	-79.690926	959.638733	410.016693	98.963066
-446.581329	135.183350	925.073242	-406.022980	-53.157982	923.836670	-526.855164	180.464081	504.167297	-412.115326	-110.739899	494.595581	-555.573669	181.008209	70.217148	-479.145477	-141.438690	79.922432	-473.602051	229.991241	1383.999512	-390.295624	-103.163109	1383.059082	-404.901855	61.873840	1394.406494	-372.432373	63.055351	1682.833008	-551.516602	284.557587	1136.137695	-419.107697	-194.866119	1146.668579	-386.197998	393.479706	996.307373	-180.288010	-263.652496	1090.112549	-414.576447	42.885826	1023.747437	404.104065	-79.630577	959.638428	410.043854	99.007881
-445.769562	132.457642	925.069336	-404.543610	-56.182404	924.044983	-526.243774	178.872391	504.924713	-413.115540	-112.587097	494.859436	-555.763306	180.787399	70.336990	-478.624725	-141.409256	79.616280	-473.057037	227.350967	1384.174438	-389.045471	-105.702148	1383.025269	-403.947510	59.326759	1394.407471	-371.482208	60.257248	1682.932861	-551.354980	281.010895	1136.212158	-418.314728	-197.132080	1146.520020	-386.439880	389.968811	995.361267	-179.401062	-265.380402	1089.715088	-413.481384	40.149948	1023.852905	404.126129	-79.606583	959.605164	410.032776	99.030975
-445.061523	129.969940	925.169312	-403.292297	-58.581154	924.075562	-525.323914	177.402802	504.851532	-413.928986	-114.486725	494.992737	-555.598816	180.477829	70.469688	-478.649811	-141.769943	79.450005	-472.557983	224.733734	1384.302979	-387.786713	-108.239853	1382.912720	-402.985016	56.787830	1394.402466	-370.554749	57.457485	1683.056152	-551.096863	277.466461	1136.176147	-417.401581	-199.472336	1146.326904	-386.583771	386.356689	994.946533	-178.490601	-267.385376	1089.229370	-412.453125	37.715549	1023.912231	404.180817	-79.605614	959.634705	410.105774	99.035049
-444.434662	127.418114	925.265015	-402.160095	-60.530930	923.935303	-523.303345	174.983765	504.201691	-414.654266	-116.029808	495.009094	-554.829285	180.001434	70.548210	-479.409546	-142.541534	79.395576	-472.022247	222.095856	1384.469604	-386.562042	-110.787056	1382.819702	-402.085663	54.198215	1394.380127	-369.700409	54.729240	1683.100708	-550.860413	273.914307	1136.210449	-416.545197	-201.830612	1146.161865	-386.748444	382.825928	994.196960	-177.636749	-269.414063	1088.711426	-411.409088	35.415234	1023.871399	404.220367	-79.566528	959.627319	410.120544	99.061020
-443.744659	124.764824	925.270813	-400.774872	-63.603271	924.091248	-522.813049	173.793259	504.319855	-415.633240	-117.859962	495.210907	-555.010925	179.838394	70.799103	-479.315369	-142.695969	79.132217	-471.502716	219.471359	1384.528564	-385.240906	-113.357239	1382.615479	-401.125702	51.665676	1394.351318	-368.725891	51.849876	1683.242310	-550.579407	270.334778	1136.147949	-415.655060	-204.146606	1145.910522	-386.929108	379.258301	993.546753	-176.764862	-271.361328	1088.198486	-410.353333	32.675224	1023.947571	404.237946	-79.558693	959.633545	410.138947	99.087288
-443.117249	122.163063	925.306458	-399.541290	-66.143631	924.026917	-521.352661	171.843826	504.120636	-416.549774	-119.647873	495.290131	-554.558350	179.458969	70.923737	-479.391785	-143.004379	78.980049	-471.008759	216.826996	1384.613403	-384.050690	-115.917099	1382.491821	-400.155762	49.099876	1394.287598	-367.823669	49.089645	1683.309937	-550.160095	266.767212	1136.017456	-414.808594	-206.506088	1145.746704	-387.036621	375.683105	992.971069	-175.900360	-273.357666	1087.563965	-409.336121	30.110600	1023.922668	404.288818	-79.534065	959.661072	410.183105	99.100975
-442.604248	119.749878	925.385010	-398.594513	-68.065323	923.740295	-520.196960	169.910446	504.091095	-417.310455	-121.443169	495.332062	-554.254089	179.097260	71.097046	-479.558533	-143.342041	78.812164	-470.399719	214.185699	1384.651001	-382.852997	-118.459290	1382.338013	-399.261322	46.531082	1394.165039	-366.991760	46.458427	1683.284790	-550.247253	263.187927	1136.075195	-413.926239	-208.780899	1145.418091	-385.276978	370.912384	992.493347	-175.008713	-275.419586	1086.912476	-408.420074	27.827166	1023.798340	404.371613	-79.534279	959.664246	410.252533	99.100128
-441.994019	117.088089	925.326111	-397.289856	-71.079971	923.780090	-519.154663	168.288193	503.895142	-418.302246	-123.536804	495.537567	-553.886475	178.762894	71.226578	-479.857819	-143.840363	78.739182	-469.815338	211.501877	1384.654419	-381.547668	-121.114410	1382.138428	-398.299652	43.989834	1394.054077	-366.141876	43.738335	1683.291260	-549.369568	259.718964	1135.799072	-413.060425	-211.235229	1145.211914	-387.106018	368.374420	991.225403	-174.131561	-277.427368	1086.239258	-407.451691	25.084843	1023.785461	404.403168	-79.563400	959.643372	410.312378	99.069916
-441.478455	114.545082	925.247437	-396.231293	-73.563850	923.607727	-518.349182	166.767822	504.028198	-419.013275	-125.320137	495.584717	-553.802368	178.456131	71.451813	-480.016754	-144.216370	78.557030	-469.227692	208.856979	1384.586914	-380.288574	-123.737244	1381.948975	-397.341187	41.361954	1393.919189	-365.257294	40.941887	1683.376343	-548.921021	256.231171	1135.687988	-412.155487	-213.588852	1144.963257	-387.361542	364.646545	989.679199	-173.295990	-279.428497	1085.491089	-406.563019	22.582375	1023.647217	404.392212	-79.429245	959.650085	410.247070	99.276970
-441.037415	112.060127	925.233887	-395.252686	-76.066635	923.415161	-517.484009	165.183670	503.997040	-419.573669	-126.997086	495.478912	-553.588806	178.171799	71.584389	-480.087463	-144.516876	78.363258	-468.556488	206.189896	1384.560913	-379.128876	-126.254341	1381.756958	-396.414032	38.802784	1393.809204	-364.415100	38.270233	1683.419678	-548.448242	252.798569	1135.542480	-411.292572	-216.057297	1144.780762	-387.430603	360.991577	988.623352	-172.464706	-281.381989	1084.654053	-405.721069	20.061338	1023.528259	404.385956	-79.259956	959.634277	410.137878	99.549248
-440.529602	109.568146	925.186340	-394.202209	-78.512970	923.183960	-516.669312	163.697922	503.988464	-420.208313	-128.819824	495.675293	-553.307678	177.833252	71.785217	-480.200378	-144.901108	78.238266	-467.918945	203.560272	1384.514526	-378.005280	-128.735443	1381.568970	-395.476410	36.294476	1393.686279	-363.571564	35.599430	1683.467529	-547.840637	249.374405	1135.340942	-410.414154	-218.369049	1144.496704	-387.521057	357.364166	987.477905	-171.575317	-283.391022	1083.746704	-404.878479	17.547340	1023.381836	404.424286	-79.239731	959.625427	410.186554	99.556892
-440.119080	106.994881	925.135620	-393.254944	-80.975189	923.031433	-515.951599	162.341904	503.963531	-420.692932	-130.644562	495.694275	-553.191528	177.526138	71.964500	-480.316925	-145.319962	78.192436	-467.245483	200.917130	1384.440063	-376.625671	-131.323792	1381.313232	-394.553528	33.772034	1393.569702	-362.765625	33.081173	1683.388794	-547.273804	245.973572	1135.150024	-409.524109	-220.733475	1144.312744	-387.565521	353.678650	986.260132	-170.782028	-285.357391	1082.854248	-404.110626	15.035042	1023.268860	404.500336	-79.239326	959.637146	410.214813	99.598801
-439.478058	104.416855	925.087402	-392.030334	-83.248070	923.213440	-514.991516	160.757874	503.870331	-420.965546	-132.345428	495.763519	-552.896973	177.130066	72.216400	-480.348572	-145.661102	78.165306	-466.548798	198.309555	1384.375854	-375.316620	-133.856491	1381.119385	-393.668274	31.229616	1393.406128	-361.917877	30.494244	1683.431274	-546.674255	242.585648	1134.931519	-408.606110	-222.965240	1144.009155	-387.704132	350.009583	984.905212	-169.950607	-287.237396	1082.003906	-403.288391	12.745621	1023.346863	404.559265	-79.260826	959.607361	410.249786	99.571594
-439.041595	101.895996	925.067505	-390.993347	-85.397102	923.112915	-514.249878	159.388153	503.916931	-421.173859	-133.692505	495.824646	-552.643066	176.779221	72.468819	-480.535370	-146.100861	78.090797	-465.932068	195.726608	1384.290161	-374.123077	-136.333313	1380.888672	-392.708221	28.757816	1393.424438	-361.068756	27.853945	1683.592041	-546.033325	239.212112	1134.746094	-407.792480	-225.341629	1143.730591	-387.889832	346.360260	983.453857	-169.147507	-289.105682	1081.115112	-402.499908	10.425575	1023.279785	404.625641	-79.238258	959.619873	410.283752	99.597618
-438.882233	99.767746	925.115845	-390.445282	-87.985405	922.745178	-513.641174	158.149261	503.870087	-421.393738	-135.564682	495.764343	-552.512146	176.444153	72.692894	-480.507568	-146.347855	78.007790	-465.300201	193.142029	1384.277832	-373.013123	-138.812805	1380.775146	-391.833405	26.269787	1393.383789	-360.229462	25.421989	1683.563354	-545.334412	235.828537	1134.484985	-407.015259	-227.603058	1143.521973	-388.114410	342.748596	981.950806	-168.407852	-290.861725	1080.154907	-401.930298	7.924085	1023.095642	404.678589	-79.231133	959.598511	410.295715	99.613754
-438.313995	97.192322	925.122498	-389.304291	-89.981827	922.854370	-512.852356	156.655304	503.914673	-421.288452	-136.683731	495.781281	-552.220398	176.002090	73.031052	-480.267731	-146.445602	77.863960	-464.666290	190.619492	1384.293579	-371.713867	-141.221039	1380.607178	-390.988403	23.807384	1393.340454	-359.347046	22.849129	1683.667358	-545.212402	232.450668	1134.437988	-406.217926	-229.805084	1143.313599	-386.431793	338.000458	980.667847	-167.682022	-292.659637	1079.194946	-401.159851	5.715575	1023.162720	404.765198	-79.234459	959.572205	410.319611	99.626625
-437.952057	94.766006	925.137390	-388.530365	-91.491737	922.672668	-511.893860	155.087311	503.966949	-421.038635	-137.819855	495.604797	-551.799988	175.556946	73.341423	-480.137604	-146.629211	77.819473	-464.116669	188.148514	1384.323242	-370.521576	-143.620483	1380.458130	-390.134796	21.394556	1393.288086	-358.490570	20.321064	1683.719727	-544.319580	229.147049	1134.150879	-405.503754	-232.011215	1143.139648	-387.584534	334.930573	978.579163	-167.032471	-294.338501	1078.196045	-400.438629	3.722076	1023.060181	404.832520	-79.261147	959.572937	410.354034	99.602280
-437.590912	92.459320	925.280457	-387.706879	-94.357826	922.754944	-511.214630	153.617844	504.026428	-421.143921	-139.613312	495.655151	-551.563538	175.134491	73.672386	-480.369934	-147.067093	77.867851	-463.553986	185.616333	1384.413696	-369.398956	-146.021667	1380.326904	-389.315460	19.009029	1393.332520	-357.629913	17.871967	1683.801147	-543.639587	225.847137	1133.999023	-404.780334	-234.042023	1142.999512	-388.035828	331.248871	976.811462	-166.420059	-296.045227	1077.160645	-399.858704	1.125527	1023.174683	404.920776	-79.253357	959.555176	410.403137	99.617943
-437.258972	90.235443	925.385071	-386.911621	-96.413513	922.744446	-510.623932	152.257492	504.239319	-420.862885	-140.661911	495.493774	-551.337830	174.732681	74.030884	-480.267120	-147.234650	77.855156	-463.001892	183.196884	1384.521729	-368.349213	-148.292694	1380.332275	-388.486237	16.692690	1393.463257	-356.799072	15.519646	1683.816528	-542.849670	222.628326	1133.858398	-404.125366	-236.124939	1142.855469	-389.334534	327.742798	975.168945	-165.780777	-297.586884	1076.182373	-399.232086	-1.024672	1023.213806	404.912506	-79.071884	959.570862	410.401123	99.904976
-437.062439	87.974510	925.522095	-386.374207	-98.628365	922.715576	-510.289581	151.001572	504.488464	-420.586548	-142.088608	495.544678	-551.169800	174.359879	74.417664	-480.261627	-147.478226	77.869926	-462.418762	180.807648	1384.707397	-367.171936	-150.609421	1380.234375	-387.703705	14.358634	1393.495850	-355.966766	13.072187	1683.995972	-542.180908	219.475266	1133.747314	-403.426636	-238.188675	1142.740112	-389.910095	324.034058	973.345032	-165.235031	-299.133728	1075.125488	-398.775421	-3.302209	1023.257019	404.951080	-79.079987	959.589905	410.408600	99.888885
-436.893921	85.722488	925.724487	-385.800934	-100.627220	922.734741	-509.473419	149.480194	504.531403	-420.284027	-143.307648	495.454376	-550.648743	173.848846	74.740288	-480.334412	-147.699860	77.887108	-461.847382	178.484436	1384.818115	-366.179413	-152.843414	1380.181641	-386.907562	12.100171	1393.588867	-355.150696	10.687522	1684.140869	-541.545227	216.324173	1133.712402	-402.814575	-240.186127	1142.655029	-390.573883	320.294861	971.439331	-164.714432	-300.631958	1074.086304	-398.268433	-5.456650	1023.350525	405.035583	-79.170647	959.576904	410.435425	99.783318
-436.633698	83.615997	925.866394	-385.361572	-102.151855	922.538757	-508.961639	148.137390	504.824310	-419.667877	-144.207428	495.310822	-550.383118	173.335190	75.088135	-480.206238	-147.810699	77.927788	-461.271973	176.135635	1384.979492	-365.115051	-155.078613	1380.101196	-386.124420	9.867805	1393.767212	-354.357147	8.347636	1684.249878	-540.929871	213.283417	1133.637085	-402.232361	-242.134827	1142.536987	-391.121002	316.429443	969.417480	-164.201859	-302.005463	1073.038574	-397.807678	-7.402820	1023.311340	405.129425	-79.295654	959.540588	410.463989	99.633286
-436.471741	81.448692	926.088684	-384.608673	-104.872513	922.752563	-508.771057	146.960297	505.182007	-419.350769	-145.690109	495.332611	-549.952454	172.763046	75.272537	-480.287262	-148.098206	77.990501	-460.728638	173.850784	1385.250366	-364.093872	-157.240616	1380.032715	-385.399963	7.662811	1393.836426	-353.601654	6.079449	1684.322754	-540.362549	210.345673	1133.706665	-401.636230	-244.088257	1142.455811	-391.569641	312.613037	967.430481	-163.764633	-303.391998	1071.986572	-397.325104	-9.807947	1023.525269	405.234650	-79.405060	959.509399	410.557831	99.429092
-436.322632	79.495430	926.267578	-384.217712	-106.287468	922.620911	-508.328583	145.666824	505.346008	-418.782166	-146.558701	495.155396	-549.761108	171.942612	75.587418	-479.785553	-147.980850	77.949242	-460.118652	171.590530	1385.484009	-363.057129	-159.392288	1379.924683	-384.648102	5.518460	1393.980103	-352.879669	3.754280	1684.501465	-539.723877	207.452988	1133.701538	-401.187683	-246.053482	1142.334717	-392.321716	308.928467	965.721619	-163.397598	-304.518127	1070.937866	-396.934296	-11.600811	1023.534790	405.340698	-79.524178	959.483093	410.634705	99.300407
-436.073517	77.303146	926.477417	-383.591919	-108.038208	922.653320	-508.105438	144.511597	505.817749	-418.167816	-147.736084	495.102600	-549.389221	171.095901	75.905502	-480.085480	-148.428619	78.072533	-459.505798	169.395309	1385.686279	-362.060303	-161.492050	1379.877808	-383.922852	3.394941	1394.075317	-352.211304	1.542234	1684.592041	-539.179504	204.667847	1133.743896	-400.725128	-247.984741	1142.238647	-392.947266	305.117737	963.791809	-163.037613	-305.773407	1069.870972	-396.448425	-13.621988	1023.650208	405.412964	-79.607132	959.457336	410.676910	99.252304
-435.866791	75.409431	926.678955	-382.854034	-110.452576	922.794006	-507.601013	143.313568	505.907013	-417.870636	-148.943405	495.150757	-548.998413	170.244812	76.171547	-480.338409	-148.821579	78.155159	-458.866425	167.253586	1385.940186	-361.070190	-163.539261	1379.735474	-383.242157	1.310158	1394.234497	-351.566650	-0.679552	1684.752686	-538.895630	201.869293	1133.829102	-400.359406	-249.839813	1142.103760	-393.558075	300.815918	960.760803	-162.752914	-306.849365	1068.749634	-396.019318	-15.787580	1023.827393	405.474976	-79.618172	959.427429	410.687347	99.240204
-435.683563	73.467712	926.931946	-382.201385	-112.284538	922.800476	-506.989410	141.824585	506.092865	-417.309387	-150.057358	495.063171	-548.582886	169.346695	76.474533	-480.316284	-149.006424	78.227608	-458.229614	165.115356	1386.124512	-360.212921	-165.622421	1379.661865	-382.565247	-0.744531	1394.393921	-350.938171	-2.875995	1684.917480	-538.401367	199.134766	1133.833740	-399.966553	-251.606339	1141.996704	-395.051758	297.059601	958.548035	-162.556824	-307.956573	1067.668335	-395.586487	-17.766874	1023.956665	405.531799	-79.658775	959.403015	410.710876	99.184769
-435.500488	71.550842	927.090820	-381.624817	-114.045547	922.823669	-506.425171	140.458252	506.268402	-416.972626	-151.132339	495.074768	-548.138245	168.304764	76.682304	-480.318054	-149.191254	78.314354	-457.585480	163.054810	1386.270630	-359.175323	-167.559708	1379.544067	-381.885986	-2.756261	1394.513428	-350.333862	-5.023792	1685.033569	-538.052124	196.379425	1133.813110	-399.652527	-253.269379	1141.917114	-396.360840	293.050293	955.798706	-162.356979	-308.964783	1066.520264	-395.161102	-19.635212	1024.041992	405.586761	-79.715744	959.418335	410.764435	99.164101
-435.371094	69.710197	927.229797	-380.960175	-115.684486	922.816589	-505.632599	138.927032	506.215881	-416.499817	-152.050171	494.897003	-547.509216	167.226227	76.788719	-480.326080	-149.379395	78.361244	-456.948547	161.033051	1386.395264	-358.370575	-169.502365	1379.446411	-381.198334	-4.699582	1394.608521	-349.756531	-7.137868	1685.122559	-537.710876	193.651932	1133.783081	-399.258301	-254.836777	1141.812988	-397.190704	289.218536	953.342590	-162.158279	-310.027527	1065.379517	-394.786346	-21.419235	1024.111694	405.631042	-79.782875	959.393799	410.779236	99.121880
-435.206299	67.877495	927.365234	-380.322235	-117.359993	922.762451	-505.151764	137.554138	506.363708	-416.246033	-153.095840	494.957916	-547.399902	166.137192	77.106606	-480.468475	-149.619171	78.438408	-456.309296	159.074554	1386.494263	-357.476349	-171.430374	1379.392700	-380.607513	-6.682747	1394.596436	-349.184570	-9.217506	1685.227417	-537.343140	190.977890	1133.650879	-398.982147	-256.354614	1141.658203	-398.971680	285.541626	951.147888	-162.078705	-311.000854	1064.196899	-394.315216	-23.218365	1024.143677	405.666473	-79.828362	959.371460	410.784729	99.086853
-435.106110	66.180656	927.499329	-379.720123	-118.973686	922.749451	-504.426849	136.106003	506.380920	-415.966156	-154.092987	494.914551	-546.865540	164.974533	77.176025	-480.519562	-149.806351	78.479080	-455.769012	157.190918	1386.523804	-356.706055	-173.253891	1379.201904	-379.966370	-8.562637	1394.697388	-348.635559	-11.300329	1685.354126	-537.026917	188.280441	1133.522827	-398.648651	-257.849945	1141.512451	-400.458405	281.901245	948.781616	-161.996658	-312.049469	1062.915527	-393.965942	-24.915764	1024.205078	405.496918	-80.578468	959.114075	410.851898	99.073837
-434.884064	64.396912	927.553772	-379.038269	-120.436096	922.672180	-503.874390	134.893875	506.450348	-415.687408	-154.964096	494.825226	-546.746948	163.974518	77.332825	-480.596497	-150.022278	78.521477	-455.242615	155.318146	1386.527588	-355.904724	-175.076691	1379.105225	-379.375092	-10.366669	1394.758301	-348.104919	-13.310250	1685.338867	-536.718689	185.642960	1133.371704	-398.414642	-259.244934	1141.285156	-402.227966	278.276367	946.502991	-161.956680	-312.905426	1061.704102	-393.448914	-26.553520	1024.185059	405.559692	-80.635201	959.062927	410.871063	99.046219
-434.826813	62.796177	927.601685	-378.464508	-122.007881	922.597534	-503.270966	133.587387	506.309235	-415.574768	-155.878571	494.839844	-546.343994	162.929459	77.513771	-480.628235	-150.216599	78.569290	-454.809174	153.528961	1386.493408	-355.218567	-176.852997	1378.962891	-378.786499	-12.142133	1394.781738	-347.627625	-15.257725	1685.415039	-536.467773	183.079559	1133.212646	-398.139496	-260.554962	1141.053833	-403.681305	274.618530	944.065369	-161.900330	-313.803772	1060.453491	-393.142120	-28.170233	1024.173340	405.577484	-80.654182	959.063904	410.883545	98.989754
-434.588928	61.123543	927.578308	-377.816467	-123.522240	922.487122	-502.401672	131.884918	506.043518	-415.423584	-156.901566	494.877930	-545.705017	161.804581	77.530701	-480.733673	-150.464752	78.625175	-454.376831	151.782135	1386.475098	-354.456177	-178.605240	1378.773804	-378.297607	-13.871859	1394.727539	-347.141907	-17.216805	1685.385864	-536.244629	180.555756	1133.105469	-397.907562	-261.832520	1140.827393	-405.547455	270.963501	941.679199	-161.897568	-314.663879	1059.167969	-392.635956	-29.759506	1024.097656	405.755615	-79.745529	959.350464	410.682709	99.341858
-434.385620	59.744259	927.601929	-377.186127	-124.949028	922.378052	-501.845520	130.517548	506.033630	-415.251770	-158.000671	494.901215	-545.529663	160.733109	77.619873	-480.845062	-150.651138	78.682472	-454.020477	150.045456	1386.485352	-353.735077	-180.281723	1378.595459	-377.738617	-15.577934	1394.658569	-346.699280	-19.037718	1685.422241	-536.097107	178.176926	1132.993896	-397.726959	-262.980743	1140.517700	-407.563507	267.373322	939.287842	-161.879837	-315.343170	1057.857910	-392.251007	-31.212725	1024.060059	405.879700	-79.850266	959.361572	410.727142	99.334320
-434.131653	58.183880	927.593323	-376.496552	-126.274620	922.295715	-501.215271	129.309540	505.862732	-415.116028	-158.689774	494.855713	-545.215637	159.824585	77.886215	-480.800507	-150.824493	78.646484	-453.735077	148.368927	1386.434082	-353.039093	-181.933136	1378.325439	-377.216278	-17.192036	1394.668213	-346.229553	-20.931179	1685.394775	-535.821838	175.855957	1132.893799	-397.535675	-264.193634	1140.147095	-409.976379	264.080322	937.107239	-161.917542	-316.198547	1056.518066	-391.768982	-32.658371	1024.013184	406.015930	-80.293205	959.315857	410.841003	99.166718
-433.932404	56.882004	927.536377	-375.880035	-127.600395	922.144775	-500.876740	128.188644	505.834442	-414.924225	-159.473862	494.844452	-545.067078	158.889648	77.988457	-480.787323	-151.012466	78.621552	-453.407715	146.709915	1386.378540	-352.312256	-183.462372	1378.090820	-376.722534	-18.763716	1394.641479	-345.776703	-22.716286	1685.381714	-535.765198	173.614212	1132.780884	-397.386993	-265.296112	1139.840820	-411.572510	260.537567	934.750793	-161.968887	-316.841522	1055.221680	-391.333282	-33.983330	1023.905640	405.653870	-80.543701	959.064575	410.745331	99.303032
-433.664856	55.384842	927.440430	-375.230316	-128.795929	922.025757	-500.277771	126.846329	505.619415	-414.665558	-160.379456	494.736420	-544.796997	157.641098	77.722023	-480.824463	-151.192062	78.658241	-453.115662	145.085556	1386.272949	-351.566895	-185.015778	1377.794922	-376.255157	-20.292290	1394.540527	-345.362915	-24.458549	1685.347534	-535.655396	171.423889	1132.609863	-397.264160	-266.360596	1139.461182	-414.176788	257.403168	932.687622	-162.019958	-317.537750	1053.847046	-390.864532	-35.308434	1023.796448	405.666656	-80.598114	959.055481	410.770264	99.259850
-433.488770	54.138031	927.436890	-374.581543	-130.007843	921.906372	-500.054657	125.805069	505.619934	-414.521881	-161.173981	494.771912	-544.769165	156.733536	77.789421	-480.906250	-151.420776	78.631439	-452.832977	143.535370	1386.140991	-350.933685	-186.474640	1377.464233	-375.722839	-21.805849	1394.501465	-344.952454	-26.165821	1685.291626	-535.879395	169.316895	1132.516235	-397.070374	-267.416534	1139.056763	-415.799377	254.039902	930.666809	-162.089371	-318.193176	1052.583008	-390.393524	-36.545994	1023.727051	405.721405	-80.660217	959.071472	410.792847	99.196823
-433.191345	52.837601	927.305786	-374.079620	-131.208160	921.840088	-499.629181	124.798004	505.673004	-414.372284	-161.838501	494.683746	-544.528259	156.018890	78.009682	-480.951752	-151.627594	78.655235	-452.518311	142.082077	1386.026489	-350.216919	-187.932297	1377.123047	-375.272736	-23.245525	1394.372925	-344.533295	-27.828117	1685.155640	-536.146912	167.219467	1132.314575	-396.997314	-268.423157	1138.661987	-418.091949	251.046860	929.011169	-162.186844	-318.781494	1051.305908	-390.002197	-37.748276	1023.628845	405.759430	-80.702034	959.093445	410.811615	99.204895
-432.954071	51.582043	927.217285	-373.495392	-132.448959	921.682129	-499.186523	123.363518	505.427307	-414.293518	-162.740997	494.677734	-544.115295	154.746582	77.600479	-481.094971	-151.906845	78.711632	-452.160919	140.659866	1385.827759	-349.507202	-189.300827	1376.818604	-374.844269	-24.651917	1394.226196	-344.201294	-29.409809	1685.115234	-536.824829	165.153671	1132.229004	-396.808502	-269.371063	1138.258423	-419.463501	247.781708	927.387756	-162.265518	-319.476563	1050.063721	-389.563141	-38.998722	1023.501709	405.761902	-80.595634	959.097168	410.812744	99.396927
-432.621613	50.366829	927.120850	-372.865753	-133.497681	921.595032	-498.948822	122.313858	505.275116	-414.076111	-163.392960	494.666870	-543.663269	153.741211	77.513664	-481.108002	-152.021332	78.762474	-451.802917	139.353668	1385.652222	-348.955383	-190.632339	1376.503784	-374.369965	-26.094439	1394.064697	-343.857208	-30.975300	1685.036133	-537.483337	163.025070	1132.057373	-396.675964	-270.294373	1137.817017	-421.291840	244.764587	925.986450	-162.328766	-320.090149	1048.911255	-389.086761	-40.103836	1023.410217	405.802856	-80.636108	959.140564	410.836731	99.352005
-432.373627	49.064247	926.953430	-372.463470	-134.787491	921.481506	-498.863403	121.360176	505.105347	-413.877167	-164.096634	494.674561	-543.921143	153.253677	77.771011	-481.093842	-152.123199	78.754333	-451.401001	138.102753	1385.453125	-348.344696	-191.993576	1376.155640	-373.976471	-27.404676	1393.867554	-343.528839	-32.481384	1684.922241	-538.342407	160.937225	1131.974609	-396.555237	-271.237427	1137.409180	-422.968658	241.840195	924.802856	-162.375854	-320.643250	1047.715820	-388.758392	-41.358330	1023.268677	405.923950	-80.770432	959.157288	410.908112	99.172012
-431.957947	48.043579	926.796143	-371.846863	-135.748306	921.332520	-498.634583	120.147461	504.838531	-413.690857	-164.665588	494.689758	-543.334106	151.899933	77.275368	-481.102875	-152.294418	78.824295	-451.007904	136.856277	1385.250732	-347.845459	-193.250061	1375.828979	-373.468750	-28.699856	1393.682983	-343.207550	-33.973572	1684.798706	-539.127991	158.740128	1131.835083	-396.447937	-272.097717	1137.069214	-424.519653	239.112442	923.850464	-162.409302	-321.230072	1046.698364	-388.309357	-42.351402	1023.124756	406.002594	-80.936073	959.149292	410.937531	99.015572
-431.259033	47.431713	926.578491	-371.251343	-136.633072	921.213745	-498.612549	119.146103	504.701416	-413.479279	-165.215988	494.602081	-543.531250	151.312653	77.345856	-481.099640	-152.417633	78.813812	-450.667664	135.728821	1385.054565	-347.293243	-194.518921	1375.508301	-373.045319	-29.918715	1393.465820	-342.931274	-35.403671	1684.684326	-539.869263	156.622513	1131.793457	-396.217712	-272.995056	1136.650024	-426.632599	236.547714	923.209900	-162.428665	-321.865051	1045.585449	-387.655609	-43.054192	1022.955017	406.097168	-81.041840	959.153198	411.026917	98.835434
-430.813965	46.396118	926.283508	-370.836609	-137.697327	921.130554	-499.000183	118.321877	504.590668	-413.936249	-167.172577	496.096954	-543.752563	150.648010	77.286003	-481.688843	-152.986740	79.007851	-450.288116	134.602325	1384.832397	-346.783752	-195.701660	1375.116821	-372.515381	-31.090342	1393.249146	-342.615570	-36.828220	1684.515747	-540.565369	154.478836	1131.846436	-396.098175	-273.782349	1136.165405	-428.204254	234.105545	922.587402	-162.382568	-322.347473	1044.594238	-387.234558	-43.995495	1022.765381	406.145142	-81.168114	959.167725	411.060120	98.688812
-430.681488	44.999424	925.975952	-370.535553	-138.948349	920.990723	-499.120056	117.231285	504.249298	-413.059937	-166.566956	494.602264	-543.750427	149.831161	77.056168	-481.184143	-152.664780	78.918732	-450.005432	133.590424	1384.641113	-346.315643	-196.839203	1374.794067	-372.130951	-32.227947	1392.977295	-342.306824	-38.193741	1684.337280	-541.366882	152.445480	1131.943237	-395.965881	-274.663605	1135.762451	-429.508728	231.776596	922.082642	-162.361298	-322.839203	1043.582397	-387.009308	-45.212421	1022.538696	406.170502	-81.232376	959.172607	411.084717	98.635048
-430.470215	43.607307	925.705994	-370.133942	-140.020187	920.905029	-499.295197	116.221878	503.944641	-412.882446	-167.127853	494.562103	-543.242615	148.872192	76.779556	-481.249298	-152.838989	78.980469	-449.696625	132.520523	1384.462524	-345.835815	-197.967010	1374.399048	-371.689392	-33.313416	1392.806030	-342.003967	-39.507099	1684.158081	-542.090942	150.502625	1132.089233	-395.706421	-275.437622	1135.366577	-431.125793	229.570984	921.708618	-162.278107	-323.396973	1042.611084	-386.685364	-46.321945	1022.356140	406.237183	-81.319885	959.216125	411.124634	98.584229
-430.035980	42.491318	925.385986	-369.575714	-140.866516	920.769897	-499.487640	115.163979	503.688354	-412.654053	-167.565521	494.563660	-543.512756	148.320938	76.562614	-481.260315	-152.949997	79.013367	-449.481903	131.522736	1384.379272	-345.358765	-198.996826	1374.041626	-371.310059	-34.389229	1392.506836	-341.670990	-40.860802	1683.945557	-542.781677	148.583710	1132.258179	-395.538849	-276.319305	1134.974609	-432.588104	227.522614	921.493958	-162.238144	-323.800507	1041.672363	-386.256165	-47.213531	1022.136047	406.287659	-81.369247	959.236877	411.144806	98.542007
-429.679352	41.664387	925.113281	-369.226990	-141.887695	920.627197	-499.966522	114.100136	503.558563	-412.356842	-168.029572	494.494904	-543.538025	147.598175	76.124344	-481.228058	-153.006165	79.041122	-449.288330	130.541443	1384.275757	-344.952942	-199.998947	1373.682251	-370.928650	-35.358929	1392.309082	-341.357269	-42.071331	1683.794678	-543.558167	146.864807	1132.458130	-395.380554	-277.077240	1134.580566	-433.975342	225.666290	921.317810	-162.177948	-324.226196	1040.814209	-385.956696	-48.087795	1021.934631	406.320526	-81.448631	959.260437	411.143524	98.458076
-429.270721	40.619961	924.854980	-368.844879	-142.829681	920.533813	-500.207123	112.926796	503.246948	-412.051941	-168.487915	494.425049	-543.456360	147.157364	75.840805	-481.155945	-153.045364	79.067520	-449.156281	129.568192	1384.216919	-344.506989	-200.931015	1373.274414	-370.584473	-36.352177	1392.012329	-341.009399	-43.290524	1683.586792	-544.215820	145.245331	1132.623047	-395.177490	-277.778748	1134.159546	-435.970825	224.008286	921.399292	-162.094116	-324.720734	1039.901245	-385.586731	-49.001163	1021.760559	406.320129	-81.501450	959.252686	411.139313	98.404800
-428.916809	39.855427	924.565552	-368.408905	-143.666855	920.352844	-500.780334	111.943436	503.107758	-411.798157	-168.993439	494.429352	-543.604980	146.857468	75.572411	-481.152588	-153.110046	79.088196	-449.037323	128.656555	1384.187134	-344.004211	-201.815750	1372.913330	-370.288086	-37.328289	1391.766968	-340.672791	-44.425941	1683.369141	-544.873230	143.811829	1132.863159	-394.967987	-278.538818	1133.699707	-438.064880	222.617981	921.561768	-162.044266	-325.170227	1038.979004	-385.239807	-49.754238	1021.530884	406.327179	-81.521301	959.249939	411.115845	98.367065
-428.526489	38.925201	924.323120	-367.938141	-144.414337	920.248779	-501.190460	110.788155	502.907379	-411.600464	-169.366272	494.391479	-543.596558	146.631073	75.215256	-481.047913	-153.123535	79.095543	-448.960541	127.705986	1384.153320	-343.532013	-202.652603	1372.491089	-369.961487	-38.184212	1391.551147	-340.339539	-45.533066	1683.119751	-545.766968	142.432953	1133.071533	-394.757813	-279.211792	1133.337524	-437.649261	220.764801	921.111206	-161.965530	-325.560913	1038.083252	-384.822815	-50.514793	1021.357666	406.315033	-81.607979	959.269592	411.102844	98.286621
-428.077271	38.117332	924.077271	-367.451569	-145.223801	920.161133	-501.660706	109.655792	502.711487	-411.361420	-169.767349	494.436646	-543.589539	146.456802	74.899460	-481.013947	-153.156265	79.160240	-448.929718	126.790054	1384.122192	-343.038147	-203.518280	1372.043579	-369.716888	-39.047016	1391.310547	-340.018097	-46.621513	1682.901367	-546.408875	141.170883	1133.270142	-394.478455	-279.953064	1132.931641	-438.561859	219.426910	920.984253	-161.862366	-325.945160	1037.175049	-384.397308	-51.249367	1021.195007	406.345886	-81.681381	959.307373	411.117340	98.238434
-427.854065	37.412891	923.851746	-367.138580	-146.081482	919.999023	-502.360962	108.717644	502.580963	-411.118073	-170.214249	494.373444	-543.730103	146.413300	74.621559	-481.001129	-153.212799	79.176758	-448.904236	125.921547	1384.139648	-342.606171	-204.303406	1371.657593	-369.409302	-39.861603	1391.159668	-339.694153	-47.662445	1682.657104	-547.036133	140.061127	1133.455933	-394.246582	-280.472137	1132.388550	-439.592926	218.267471	920.940613	-161.828262	-326.440247	1036.213379	-384.112183	-51.985840	1020.997864	406.341492	-81.688622	959.314697	411.095978	98.208084
-427.407593	36.507927	923.555542	-366.617584	-146.796204	919.907898	-502.935059	107.703110	502.505707	-415.148010	-176.799011	491.708527	-543.794678	146.313507	74.324654	-483.570892	-155.363052	79.825073	-448.896118	125.092499	1384.159302	-342.131500	-205.035629	1371.221313	-369.128265	-40.714550	1390.953247	-339.342438	-48.666332	1682.415771	-547.522888	139.066879	1133.581299	-394.020172	-281.070679	1131.961426	-440.375275	217.202042	920.844055	-161.636765	-326.736115	1035.341431	-383.693237	-52.698578	1020.810547	406.325012	-81.751991	959.341003	411.065216	98.152023
-427.085724	35.695278	923.376465	-366.123291	-146.745438	919.686157	-503.644135	106.718727	502.489014	-414.821411	-176.868790	491.571106	-543.725586	146.474655	74.185928	-483.441254	-155.330246	79.812004	-448.863098	124.270462	1384.167847	-341.718964	-205.797623	1370.843628	-368.988342	-41.480167	1390.722290	-339.027618	-49.602127	1682.190186	-547.893005	138.065811	1133.652588	-393.782623	-281.718262	1131.516357	-441.311035	216.262405	920.734131	-161.476227	-326.917633	1034.441528	-383.203125	-53.050888	1020.598389	406.301544	-81.810837	959.360291	411.009186	98.113922
-426.785797	35.251816	923.192017	-365.707489	-148.018951	919.698181	-504.433380	105.882484	502.453033	-414.688110	-177.481720	491.665039	-543.804626	146.466354	73.933426	-483.519104	-155.464874	79.841957	-448.848846	123.428726	1384.177979	-341.258820	-206.528915	1370.449707	-368.767548	-42.268585	1390.485352	-338.663330	-50.567871	1681.958618	-548.280762	137.336960	1133.767700	-393.537628	-282.147369	1131.097290	-442.126007	215.493790	920.575439	-161.301971	-327.121887	1033.543091	-382.921082	-53.831326	1020.520386	406.263519	-81.843895	959.378784	410.972260	98.062012
-424.388092	33.106937	922.769348	-362.561707	-145.704468	921.994324	-504.067932	104.382492	502.023163	-413.690125	-176.260941	491.589417	-542.767395	146.196518	73.519508	-482.947662	-155.020889	79.753357	-448.810944	122.575226	1384.179199	-340.861206	-207.214325	1370.039063	-368.535400	-43.036613	1390.309937	-338.305054	-51.459953	1681.701294	-548.598938	136.739212	1133.874390	-393.275360	-282.732117	1130.640137	-442.826996	214.723328	920.380371	-161.210083	-327.371277	1032.625244	-381.687469	-52.653206	1021.617737	406.084930	-81.927856	959.447205	410.891174	97.932083
-424.121155	32.504074	922.564575	-362.097504	-146.311981	921.862976	-504.790497	103.445953	501.923950	-413.494873	-176.635559	491.596191	-543.260315	146.262756	73.242310	-482.936188	-155.077225	79.760368	-448.778931	121.781502	1384.202026	-340.455322	-207.932159	1369.690674	-368.397552	-43.754307	1390.115845	-337.983093	-52.283779	1681.524902	-548.875427	136.344940	1134.093262	-393.057037	-283.154419	1130.089844	-444.048065	214.173813	920.333374	-161.012802	-327.436523	1031.761597	-381.324280	-53.205555	1021.447998	406.183380	-81.953423	959.386047	410.874451	97.973053
-424.004303	31.782581	922.361633	-361.719086	-146.979263	921.697937	-505.512451	102.622108	501.900818	-413.269073	-176.904251	491.527588	-543.321472	146.025970	72.802872	-482.849670	-155.076767	79.817474	-448.706207	120.978577	1384.200684	-340.081024	-208.649155	1369.341553	-368.170380	-44.472198	1389.963257	-337.625732	-53.171093	1681.268433	-548.964294	135.871078	1134.161499	-392.862579	-283.493439	1129.673950	-444.689789	213.626846	920.106567	-160.888947	-327.493866	1030.909424	-381.016083	-53.839401	1021.254517	406.163147	-81.998520	959.399597	410.838989	97.889633
-423.797211	31.142908	922.139648	-361.331573	-147.556534	921.526733	-506.172241	101.620781	501.854828	-413.169617	-177.253616	491.510620	-543.229065	146.093903	72.674652	-482.874084	-155.161484	79.821281	-448.629150	120.172928	1384.213989	-339.746246	-209.285324	1368.978882	-367.914154	-45.196995	1389.857178	-337.300476	-53.952286	1681.085693	-549.051025	135.529465	1134.259888	-392.624176	-283.975372	1129.265991	-445.144928	213.085999	919.825806	-160.759216	-327.535156	1030.045288	-380.706024	-54.401951	1021.054688	406.146118	-82.092514	959.446899	410.841278	97.835495
-423.599976	30.490438	921.968872	-360.934875	-148.073380	921.397034	-506.713806	100.724899	501.759766	-413.054413	-177.618881	491.519226	-543.117065	145.981354	72.456802	-482.912079	-155.242477	79.820549	-448.566132	119.373825	1384.211060	-339.394714	-209.962006	1368.705566	-367.771942	-45.874363	1389.734619	-336.971863	-54.738918	1680.886719	-549.089783	135.287613	1134.318604	-392.386261	-284.298981	1128.889526	-445.610474	212.589035	919.506226	-160.632141	-327.438293	1029.206177	-380.387695	-54.940136	1020.900085	406.165649	-82.121803	959.483215	410.838745	97.807411
-423.497467	29.931873	921.852905	-360.563995	-148.588165	921.288879	-507.319763	99.798264	501.675079	-412.893860	-177.774063	491.530212	-543.045288	145.868942	72.205345	-482.907898	-155.305603	79.874298	-448.472809	118.697327	1384.254272	-339.061035	-210.576248	1368.429443	-367.688568	-46.551270	1389.519409	-336.670807	-55.459934	1680.694580	-549.034973	135.100143	1134.357666	-392.216522	-284.659515	1128.589233	-446.138824	212.207123	919.225403	-160.540985	-327.346313	1028.355347	-380.101410	-55.436176	1020.780457	406.127625	-82.149460	959.488770	410.790710	97.786217
-423.425354	29.415461	921.711975	-360.203735	-149.063538	921.145691	-507.880829	98.900894	501.609100	-412.721924	-177.970917	491.545105	-542.562805	145.442719	71.811218	-482.917053	-155.354233	79.921768	-448.379150	117.941261	1384.295410	-338.752258	-211.164795	1368.123047	-367.472015	-47.205711	1389.385742	-336.364014	-56.196560	1680.564941	-548.876892	134.897629	1134.328125	-391.987274	-284.983490	1128.244385	-446.602386	211.885239	918.893616	-160.435135	-327.202515	1027.518677	-379.835419	-55.895493	1020.630981	406.056244	-82.201889	959.505188	410.720520	97.732224
-423.318420	28.980326	921.563538	-359.853760	-149.463028	920.965942	-508.332977	98.049530	501.518433	-412.543274	-178.213470	491.532074	-542.855103	145.517166	71.675789	-482.860077	-155.336945	79.893517	-448.287354	117.227058	1384.331055	-338.461426	-211.775986	1367.848999	-367.258789	-47.888470	1389.215820	-336.072418	-56.908245	1680.363892	-548.666504	134.676590	1134.328613	-391.784668	-285.187195	1127.867554	-446.489136	211.510254	918.491821	-160.338806	-326.978180	1026.731323	-379.588837	-56.306667	1020.464478	406.056366	-82.239502	959.521423	410.713776	97.724731
-423.190399	28.487387	921.425842	-359.495789	-149.887833	920.844788	-508.803284	97.307823	501.443939	-412.391937	-178.489716	491.559113	-542.702759	145.568954	71.727089	-482.919159	-155.452576	79.961502	-448.203430	116.527832	1384.414551	-338.174347	-212.380859	1367.619385	-367.070557	-48.435081	1389.155029	-335.765686	-57.574795	1680.226563	-548.500122	134.634384	1134.475098	-391.676941	-285.379120	1127.539063	-446.677032	211.289291	918.190125	-160.286499	-326.675598	1025.915894	-379.339874	-56.737236	1020.333191	406.056030	-82.283592	959.536743	410.702942	97.700714
-423.063232	27.959282	921.309631	-359.146851	-150.281586	920.785034	-509.279724	96.565338	501.453339	-412.250793	-178.803772	491.519653	-542.615845	145.490463	71.637619	-482.930145	-155.527145	79.964249	-448.109283	115.882660	1384.485229	-337.846466	-212.935944	1367.411499	-366.949097	-49.042015	1389.005737	-335.490051	-58.197849	1680.160278	-548.256287	134.599045	1134.562622	-391.562164	-285.639740	1127.270386	-446.876160	211.071320	917.853882	-160.274582	-326.379486	1025.131592	-379.105011	-57.149925	1020.243652	406.021545	-82.308853	959.580444	410.673553	97.634354
-423.001831	27.467701	921.231140	-358.784424	-150.661652	920.696045	-509.607391	95.908531	501.409882	-412.086090	-179.006210	491.510315	-542.460754	145.397964	71.543327	-482.898468	-155.522263	79.990616	-448.017059	115.197426	1384.607300	-337.503021	-213.452621	1367.213013	-366.773468	-49.609402	1388.940552	-335.213348	-58.852741	1680.048462	-547.849976	134.467545	1134.511719	-391.401398	-285.893860	1126.992920	-447.087189	210.857330	917.515137	-160.261627	-326.011139	1024.324097	-378.883179	-57.565243	1020.157898	406.034393	-82.380569	959.619446	410.689880	97.628738
-423.157806	27.119011	921.180237	-358.763519	-150.604584	920.268738	-510.064301	95.236519	501.379700	-411.970764	-179.223160	491.434113	-542.350525	145.318939	71.447731	-482.915649	-155.568100	80.034302	-447.932892	114.590530	1384.721436	-337.190674	-213.926147	1367.000977	-366.644775	-50.164391	1388.851074	-334.947937	-59.479763	1679.913208	-547.477295	134.427200	1134.566772	-391.287079	-286.070343	1126.731445	-447.306915	210.648666	917.132568	-160.254929	-325.584686	1023.551331	-378.708496	-57.812092	1019.893188	406.009888	-82.462982	959.646301	410.665100	97.572067
-422.971527	26.593702	921.118164	-358.277496	-151.272018	920.531128	-510.402161	94.610451	501.339783	-411.844940	-179.420425	491.472198	-542.207092	145.255447	71.361885	-482.958435	-155.665573	80.027054	-447.824219	113.953262	1384.852173	-336.889832	-214.444458	1366.838013	-366.458740	-50.670345	1388.808838	-334.688690	-60.061726	1679.866333	-547.090576	134.438995	1134.643555	-391.183563	-286.143646	1126.559204	-447.510284	210.456787	916.826294	-160.297974	-325.123535	1022.716614	-378.538055	-58.270340	1020.008118	406.010529	-82.494820	959.648499	410.635406	97.529678
-422.982300	26.185263	921.073730	-358.031616	-151.560577	920.464966	-510.685333	94.035683	501.298157	-411.715576	-179.498047	491.456970	-542.137390	145.037003	71.079643	-482.914551	-155.675797	80.054520	-447.740082	113.354134	1384.971802	-336.546448	-214.889969	1366.690430	-366.330963	-51.185028	1388.699585	-334.429535	-60.625473	1679.776978	-546.666504	134.422409	1134.697388	-391.113129	-286.270813	1126.417480	-447.704041	210.300507	916.558716	-160.400757	-324.626282	1021.890747	-378.400299	-58.603428	1019.949707	405.986603	-82.557655	959.676636	410.627167	97.510628
-422.999420	25.817575	921.020203	-357.792206	-151.863968	920.386719	-510.936798	93.489433	501.240906	-411.620056	-179.571091	491.444183	-542.040283	144.997513	70.979393	-482.961090	-155.751099	80.090019	-447.608795	112.777977	1385.054443	-336.273041	-215.337234	1366.512329	-366.169403	-51.666031	1388.644653	-334.167969	-61.212814	1679.652344	-546.286743	134.437607	1134.808350	-390.973236	-286.353821	1126.221069	-447.855774	210.124573	916.219727	-160.480820	-324.116577	1021.015686	-378.272339	-58.927628	1019.881348	405.962402	-82.553368	959.654663	410.588501	97.474449
-422.958588	25.457170	920.989929	-357.510040	-152.132904	920.368469	-511.163086	93.037155	501.180786	-411.537994	-179.728775	491.468414	-541.916565	144.947968	70.932999	-482.976593	-155.767960	80.111450	-447.509460	112.179672	1385.159546	-336.013550	-215.776245	1366.366455	-366.018311	-52.149708	1388.626343	-333.972137	-61.718872	1679.624756	-545.855042	134.403656	1134.844727	-390.895172	-286.453064	1126.034790	-447.985291	209.919159	915.884644	-160.582352	-323.588440	1020.140808	-378.144257	-59.229317	1019.860596	405.958191	-82.619064	959.687256	410.593964	97.449028
-422.996246	25.111626	920.984070	-357.313599	-152.410004	920.360840	-511.476807	92.641922	501.191254	-411.497162	-179.888748	491.489777	-541.870850	144.921280	70.880814	-483.041718	-155.801392	80.188393	-447.408508	111.645676	1385.289917	-335.744781	-216.151443	1366.222412	-365.948517	-52.627113	1388.563232	-333.749268	-62.220535	1679.574585	-545.428772	134.390320	1134.897095	-390.840485	-286.523346	1125.876831	-448.106903	209.737717	915.604309	-160.742523	-322.934296	1019.214783	-378.041534	-59.515427	1019.849976	405.963562	-82.668648	959.685974	410.616882	97.445747
-423.166809	24.398232	920.990051	-357.162964	-152.730133	920.319458	-511.684235	92.333076	501.116547	-411.397675	-179.953583	491.509460	-541.679932	145.057541	70.979904	-482.997253	-155.766617	80.196693	-447.324707	111.127991	1385.390991	-335.459473	-216.563187	1366.133301	-365.773102	-53.020405	1388.571777	-333.547333	-62.748180	1679.531738	-545.080872	134.339050	1134.981689	-390.815277	-286.541779	1125.700928	-448.163971	209.569977	915.401733	-160.868530	-322.340729	1018.296082	-378.014618	-60.013805	1019.826965	406.030273	-82.684822	959.740723	410.634888	97.430061
-423.018555	24.497347	920.936340	-356.953186	-152.829178	920.243347	-511.767914	91.978447	501.104340	-411.351379	-180.067200	491.524628	-541.579468	145.014725	70.929115	-482.994415	-155.732376	80.190819	-447.226532	110.659363	1385.479126	-335.193634	-216.949463	1366.047729	-365.699615	-53.477428	1388.477051	-333.359314	-63.227890	1679.432251	-544.736694	134.312866	1135.112183	-390.783783	-286.565704	1125.576172	-448.255463	209.327591	915.163696	-161.061508	-321.659637	1017.298035	-377.834473	-60.026337	1019.762451	406.056915	-82.755196	959.764709	410.643738	97.408638
-423.024658	24.191959	920.923462	-356.784760	-153.046371	920.217468	-511.821808	91.620232	501.044434	-411.278198	-180.192322	491.537659	-541.423401	145.014587	70.851608	-483.001617	-155.740295	80.205109	-447.117615	110.152069	1385.587646	-334.979706	-217.290466	1365.931519	-365.611359	-53.909191	1388.374390	-333.223389	-63.665886	1679.434570	-544.286438	134.235687	1135.098389	-390.703400	-286.581146	1125.388672	-448.559143	209.363571	915.093445	-161.274796	-321.065979	1016.279236	-377.736267	-60.274464	1019.740417	406.065521	-82.741394	959.755981	410.631622	97.405220
-423.020691	23.959663	920.911682	-356.649597	-153.218536	920.173706	-511.876038	91.333000	500.980865	-411.229675	-180.258118	491.566101	-541.356934	145.009644	70.763351	-483.017273	-155.755295	80.215889	-447.017426	109.715683	1385.672607	-334.762817	-217.609467	1365.804932	-365.522980	-54.287224	1388.284180	-333.058807	-64.104370	1679.408447	-543.984924	134.174225	1135.156860	-390.678864	-286.632263	1125.253052	-448.696350	209.079117	914.848022	-161.521759	-320.398071	1015.198975	-377.634613	-60.472145	1019.708557	406.113861	-82.811806	959.793335	410.659851	97.361137
-422.958710	23.770086	920.882324	-356.496887	-153.298904	920.112244	-511.955353	91.088661	500.961731	-411.127197	-180.307404	491.565765	-541.286499	144.981552	70.716209	-483.014526	-155.755234	80.226471	-446.937683	109.308815	1385.730103	-334.490540	-217.900558	1365.654541	-365.445740	-54.665627	1388.216431	-332.902283	-64.532341	1679.345459	-543.718140	134.083084	1135.229614	-390.646454	-286.701141	1125.128052	-448.613770	208.859863	914.669800	-161.758347	-319.750031	1014.137756	-377.539459	-60.620861	1019.665222	406.188202	-82.827553	959.797852	410.696716	97.370491
-422.881836	23.580793	920.830383	-356.331879	-153.493927	920.060974	-512.034180	90.943962	500.935638	-411.056396	-180.380936	491.564606	-541.254761	145.033173	70.647385	-483.024323	-155.792542	80.253098	-446.871826	108.898514	1385.803833	-334.221008	-218.235657	1365.493164	-365.267548	-54.935196	1388.261475	-332.762726	-64.955864	1679.300659	-543.540955	134.007370	1135.311523	-390.612122	-286.679352	1124.939453	-448.599457	208.574417	914.547363	-162.007004	-319.085266	1013.059448	-377.440033	-60.814838	1019.616333	406.226471	-82.846840	959.818359	410.721039	97.339928
-422.815369	23.374846	920.804199	-356.213013	-153.648880	920.061890	-512.078613	90.787659	500.883087	-410.945557	-180.430206	491.560883	-541.210999	145.095230	70.614952	-482.967682	-155.763840	80.262032	-446.805145	108.522224	1385.862915	-333.995178	-218.515076	1365.346191	-365.166412	-55.268646	1388.259277	-332.617188	-65.401451	1679.210327	-543.393921	133.993958	1135.403564	-390.620636	-286.669220	1124.744141	-448.604431	208.253372	914.479309	-162.295441	-318.274078	1012.004028	-377.352905	-60.977398	1019.603638	406.326843	-82.901695	959.858093	410.745270	97.319237
-422.740082	23.210390	920.786438	-356.083984	-153.763138	920.016113	-512.157532	90.732719	500.872406	-410.863464	-180.472672	491.541901	-541.198669	145.126724	70.584488	-482.983459	-155.755661	80.326805	-446.757751	108.151550	1385.922607	-333.800018	-218.790176	1365.193481	-365.040497	-55.574020	1388.244385	-332.494934	-65.743515	1679.184448	-543.300903	133.922043	1135.522827	-390.647858	-286.644775	1124.502197	-448.578766	207.845093	914.395935	-162.612259	-317.600311	1010.927429	-377.257050	-61.129913	1019.573181	406.418976	-82.902733	959.918396	410.776947	97.318176
-422.690704	23.054104	920.762512	-355.990906	-153.874313	919.953918	-512.273804	90.655144	500.880035	-410.750336	-180.502197	491.541260	-541.166809	145.155945	70.535194	-482.960968	-155.738617	80.336426	-446.709229	107.775124	1385.952515	-333.616333	-219.026993	1365.034912	-364.910767	-55.849236	1388.227539	-332.374939	-66.093353	1679.174683	-543.308167	133.858231	1135.653931	-390.687347	-286.590332	1124.302856	-448.291046	207.248520	914.266174	-162.902756	-316.945251	1009.870178	-377.180969	-61.279247	1019.530151	406.541443	-82.934540	959.948792	410.815765	97.282021
-422.597626	22.918074	920.734802	-355.874512	-153.932541	919.914063	-512.396362	90.624611	500.874756	-410.686523	-180.542725	491.532074	-541.182800	145.211624	70.469154	-482.941101	-155.689468	80.323929	-446.670471	107.464188	1386.041504	-333.440826	-219.246246	1364.837891	-364.858551	-56.138809	1388.163086	-332.235413	-66.474396	1679.107666	-543.289978	133.768845	1135.730103	-390.785339	-286.558319	1124.107910	-448.325287	206.824509	914.308167	-163.279572	-316.280273	1008.739014	-377.085388	-61.383209	1019.497803	406.628815	-82.959320	959.930298	410.825073	97.268303
-422.498718	22.825747	920.716003	-355.739594	-154.001221	919.874878	-512.515137	90.592453	500.893127	-410.639160	-180.536942	491.529572	-541.191406	145.292999	70.452232	-482.897369	-155.668243	80.323776	-446.624908	107.170708	1386.110718	-333.229370	-219.485474	1364.652588	-364.821594	-56.434906	1388.079590	-332.088623	-66.797241	1679.038940	-543.210815	133.619873	1135.791870	-390.854584	-286.512207	1123.939697	-448.663879	206.564682	914.249023	-163.648254	-315.586456	1007.608887	-376.994751	-61.482059	1019.472778	406.724518	-83.000504	959.954651	410.853333	97.194504
-422.386810	22.762817	920.685913	-355.612762	-153.989029	919.808350	-512.641479	90.536850	500.911591	-410.573456	-180.526367	491.512451	-541.214844	145.363892	70.438164	-482.889526	-155.663116	80.326828	-446.602234	106.865273	1386.167236	-333.079956	-219.703629	1364.473755	-364.750610	-56.703888	1388.001465	-331.952881	-67.133530	1678.979004	-543.208862	133.438950	1135.866211	-391.026337	-286.442719	1123.769287	-448.660065	206.138550	914.260864	-164.241501	-314.272186	1006.306458	-376.876892	-61.525703	1019.425415	406.793915	-83.022598	959.972534	410.867615	97.126137
-422.332489	22.704199	920.682617	-355.549438	-154.039429	919.784363	-512.705078	90.491600	500.882477	-410.513977	-180.556229	491.524536	-541.202271	145.397324	70.383659	-482.905640	-155.677612	80.335281	-446.587311	106.623268	1386.217651	-332.958374	-219.928024	1364.353271	-364.706909	-56.950535	1387.957275	-331.810638	-67.472626	1678.875244	-543.221741	133.204483	1135.955566	-391.110016	-286.354614	1123.592163	-448.651398	205.673660	914.291504	-164.770813	-313.564880	1005.069946	-376.816711	-61.590492	1019.412048	406.909149	-83.088882	960.001038	410.886353	97.081276
-422.276703	22.655916	920.690613	-355.453247	-154.050232	919.778503	-512.820313	90.457153	500.911957	-410.471436	-180.515289	491.510315	-541.221497	145.432205	70.348106	-482.895782	-155.612045	80.370903	-446.574615	106.375534	1386.270142	-332.870300	-220.152710	1364.245483	-364.652252	-57.134758	1388.003784	-331.713043	-67.741020	1678.857422	-543.228333	132.969940	1136.078735	-391.183380	-286.241760	1123.451172	-448.630310	205.270905	914.355469	-165.316696	-312.850128	1003.737305	-376.724304	-61.617950	1019.410950	406.862457	-83.182434	959.911072	410.745117	97.005104
-422.211517	22.632492	920.690125	-355.348297	-154.067139	919.747681	-512.931519	90.421822	500.925262	-410.404327	-180.460754	491.529572	-541.241089	145.466629	70.319298	-482.909546	-155.621948	80.373184	-446.591064	106.127472	1386.329224	-332.820099	-220.323837	1364.134766	-364.604004	-57.347115	1387.987549	-331.596313	-68.027870	1678.822266	-543.280701	132.717392	1136.198120	-391.277191	-286.071655	1123.340820	-448.611511	204.836670	914.465759	-165.921524	-312.205688	1002.348511	-376.639282	-61.652267	1019.395935	407.128052	-83.241776	960.054443	410.878143	96.985764
-422.113922	22.655081	920.688782	-355.242065	-154.024475	919.740601	-512.984192	90.340134	500.897400	-410.319611	-180.437622	491.535217	-541.185486	145.454910	70.295265	-482.860718	-155.583130	80.370117	-446.545258	105.899475	1386.372681	-332.773987	-220.484039	1364.022705	-364.615601	-57.583130	1387.908447	-331.484955	-68.305374	1678.775879	-543.365112	132.461197	1136.298584	-391.389771	-285.919434	1123.233643	-448.595795	204.393951	914.579163	-166.541229	-311.431824	1000.982849	-376.552429	-61.627525	1019.393860	407.085571	-83.260101	959.955750	410.717896	96.957809
-422.084900	22.638422	920.673767	-355.139832	-154.018433	919.698853	-513.089844	90.307289	500.918488	-410.233887	-180.392822	491.561951	-541.186096	145.459198	70.248924	-482.882660	-155.601517	80.374374	-446.546051	105.740906	1386.427368	-332.782593	-220.655518	1363.900024	-364.547241	-57.761353	1387.921875	-331.378113	-68.557907	1678.745117	-543.454224	132.200714	1136.397949	-391.533569	-285.748657	1123.101807	-448.570557	203.947937	914.678589	-167.217987	-310.638336	999.515564	-376.479126	-61.639385	1019.364868	406.873871	-83.278946	959.746277	410.369629	96.948624
-422.085419	22.706013	920.655823	-355.132416	-153.951324	919.570740	-513.204163	90.283089	500.931458	-410.181549	-180.361511	491.502258	-541.191589	145.486725	70.185928	-482.830811	-155.601395	80.388603	-446.563477	105.549507	1386.493774	-332.809235	-220.894562	1363.767700	-364.505371	-57.959774	1387.908081	-331.278625	-68.810730	1678.706787	-543.584534	131.953751	1136.472046	-391.616364	-285.576752	1122.969238	-448.559662	203.506485	914.775269	-167.950027	-310.086548	998.091125	-376.415497	-61.610493	1019.286011	407.004425	-83.372665	959.760681	410.380707	96.922623
-422.161713	22.754700	920.653809	-355.237061	-153.913010	919.378723	-513.321228	90.303314	500.967651	-410.109344	-180.317322	491.498840	-541.307678	145.329086	70.007721	-482.779907	-155.525940	80.366722	-446.532593	105.421753	1386.518799	-332.800201	-221.043884	1363.592407	-364.527191	-58.203979	1387.788574	-331.170502	-69.068169	1678.666260	-543.716492	131.722015	1136.557129	-391.766785	-285.470764	1122.829956	-448.521606	203.036942	914.910034	-168.697800	-309.319092	996.516418	-376.408264	-61.638771	1019.179810	407.154358	-83.444084	959.764526	410.504700	96.808792
-422.195679	22.881535	920.642151	-355.272156	-153.877808	919.252747	-513.365295	90.286652	500.939331	-410.079041	-180.334717	491.490417	-541.340942	145.343445	69.990273	-482.790314	-155.533936	80.370132	-446.523346	105.283440	1386.592529	-332.758911	-221.179871	1363.433228	-364.510010	-58.336559	1387.758179	-331.061646	-69.291817	1678.619751	-543.820129	131.502487	1136.670776	-391.886993	-285.333496	1122.662231	-448.467987	202.573395	915.042480	-169.489822	-308.646698	994.957947	-376.386475	-61.602634	1019.105713	407.550476	-83.906898	959.776367	411.225830	96.323235
-422.198456	22.908548	920.672241	-355.228424	-153.809784	919.240845	-513.424316	90.315750	500.942780	-410.055237	-180.334091	491.493591	-541.316223	145.371323	69.969345	-482.822693	-155.560898	80.376213	-446.495453	105.141342	1386.635132	-332.739075	-221.292526	1363.276367	-364.481171	-58.446629	1387.790405	-330.938477	-69.524681	1678.519531	-543.907776	131.270813	1136.776978	-392.095123	-285.300476	1122.545410	-448.385651	202.173019	915.213196	-170.311356	-307.789459	993.337708	-376.348328	-61.567822	1019.113098	407.674103	-83.946762	959.775452	411.292145	96.256432
-421.854156	22.695755	920.657715	-354.661774	-153.664291	919.605225	-513.319397	90.267532	500.921417	-409.970093	-180.212204	491.514282	-541.271301	145.383804	69.927498	-482.812439	-155.544189	80.428543	-446.477417	105.031303	1386.706787	-332.754120	-221.362061	1363.145386	-364.492706	-58.590721	1387.734009	-330.872925	-69.688782	1678.526733	-543.972290	131.032211	1136.891235	-392.281830	-285.257263	1122.456177	-448.346405	201.761581	915.364868	-171.144836	-306.974457	991.709229	-376.149780	-61.463009	1019.314209	407.827393	-83.973595	959.819214	411.402222	96.207932
-421.810669	22.766813	920.665344	-354.577454	-153.546921	919.594910	-513.366333	90.259346	500.890991	-409.886932	-180.105347	491.545746	-541.231323	145.468704	69.907120	-482.774658	-155.477203	80.405121	-446.488770	104.954010	1386.772217	-332.751831	-221.452576	1363.046143	-364.471710	-58.670479	1387.756104	-330.792297	-69.874474	1678.483643	-544.049683	130.854568	1137.014038	-392.487488	-285.213043	1122.403809	-448.274872	201.361755	915.494324	-172.140945	-306.051392	989.961609	-376.080750	-61.373081	1019.312439	407.967041	-84.023537	959.812195	411.454010	96.202011
-421.756134	22.827143	920.645691	-354.492645	-153.455032	919.598389	-513.435242	90.286728	500.938965	-409.769470	-179.901535	491.532654	-541.200684	145.485687	69.845802	-482.733154	-155.440460	80.388489	-446.478210	104.845665	1386.823730	-332.785461	-221.510666	1362.939819	-364.508240	-58.795448	1387.683350	-330.734070	-70.048126	1678.455566	-544.131226	130.742889	1137.122437	-392.625793	-285.222504	1122.386230	-448.187531	200.991867	915.613037	-173.082230	-305.128174	988.301697	-376.026764	-61.287151	1019.305847	408.091248	-84.059532	959.812927	411.527161	96.157150
-421.707886	22.913694	920.653625	-354.398773	-153.339340	919.574524	-513.492615	90.321152	500.946991	-409.729218	-179.850571	491.535858	-541.231201	145.539963	69.811226	-482.689087	-155.389236	80.438133	-446.491516	104.796211	1386.899902	-332.813904	-221.533401	1362.914063	-364.514984	-58.887432	1387.685425	-330.672974	-70.209412	1678.430908	-544.193909	130.649918	1137.209961	-392.792725	-285.243805	1122.409180	-448.167603	200.624329	915.657410	-174.128983	-304.255035	986.322876	-375.972778	-61.206676	1019.300842	408.214050	-84.184502	959.840881	411.610931	96.108315
-421.646210	23.018467	920.656006	-354.326202	-153.183289	919.580566	-513.556152	90.360214	500.979401	-409.690063	-179.702423	491.534424	-541.228394	145.586853	69.783226	-482.704437	-155.399261	80.431564	-446.439117	104.774574	1386.969116	-332.792084	-221.533325	1362.910889	-364.559204	-58.968788	1387.622925	-330.634918	-70.343208	1678.405151	-544.246582	130.590530	1137.304199	-392.935669	-285.257385	1122.474731	-448.095551	200.282227	915.729492	-175.337540	-303.373108	984.279968	-375.908264	-61.073280	1019.305237	408.318390	-84.217644	959.851074	411.669189	96.063271
-421.601044	23.117138	920.679810	-354.252014	-153.064590	919.564209	-513.609619	90.427338	500.943207	-409.674103	-179.732239	491.573608	-541.232056	145.614456	69.752464	-482.737793	-155.393021	80.421631	-446.474609	104.715820	1387.010376	-332.842896	-221.545715	1362.931519	-364.546082	-59.027199	1387.654785	-330.610565	-70.467781	1678.387207	-544.294189	130.594345	1137.376343	-393.047852	-285.285156	1122.589233	-448.066742	200.008209	915.768188	-176.929443	-302.726715	981.798645	-375.860596	-60.989376	1019.311401	408.355255	-84.300934	959.790955	411.638489	96.026039
-421.538818	23.304050	920.686584	-354.165710	-152.893585	919.547546	-513.705444	90.486366	500.987457	-409.600830	-179.574234	491.587158	-541.237366	145.640320	69.708649	-482.662537	-155.343613	80.406326	-446.508636	104.664001	1387.036987	-332.904205	-221.560471	1362.980713	-364.573730	-59.057144	1387.713745	-330.587830	-70.580696	1678.366455	-544.299255	130.547134	1137.417236	-393.063293	-285.304993	1122.643677	-448.051056	199.761200	915.751160	-178.023743	-301.976776	979.773987	-375.787231	-60.822674	1019.307068	408.488892	-84.377831	959.822327	411.711487	95.944626
-421.542542	23.383169	920.690552	-354.121582	-152.775421	919.551025	-513.777893	90.566513	501.001862	-409.582214	-179.463043	491.605408	-541.294617	145.708359	69.687424	-482.691376	-155.308914	80.439255	-446.550415	104.610588	1387.094238	-332.975037	-221.552002	1363.024536	-364.644806	-59.136494	1387.705444	-330.590179	-70.673935	1678.353027	-544.299377	130.563293	1137.457764	-393.116272	-285.298981	1122.665527	-448.033447	199.561783	915.713074	-179.329453	-301.297180	977.485168	-375.770996	-60.721657	1019.311157	408.659302	-84.427261	959.838623	411.814026	95.951134
-421.504517	23.586161	920.711914	-354.062988	-152.589615	919.548035	-513.795654	90.589340	500.980804	-409.522736	-179.354050	491.597778	-541.223572	145.727158	69.645454	-482.670258	-155.316254	80.447517	-446.567383	104.557693	1387.116821	-332.996033	-221.517502	1363.061035	-364.660309	-59.127769	1387.730103	-330.616760	-70.771088	1678.336548	-544.263733	130.601151	1137.436523	-393.073730	-285.325531	1122.737915	-448.011810	199.389542	915.639771	-180.780991	-300.696869	974.867798	-375.713562	-60.536434	1019.319641	408.791199	-84.493752	959.878967	411.913574	95.900017
-421.523773	23.499708	920.700439	-354.032104	-152.449814	919.544373	-513.814819	90.631218	500.941650	-409.437286	-179.233170	491.606689	-541.246338	145.754944	69.593513	-482.619354	-155.232239	80.478043	-446.614594	104.540253	1387.148071	-332.998627	-221.460022	1363.046387	-364.707184	-59.131325	1387.759766	-330.639099	-70.844421	1678.326172	-544.214722	130.645294	1137.429199	-393.046814	-285.293121	1122.821533	-447.997406	199.252014	915.520752	-182.319519	-299.923004	972.396973	-375.725861	-60.503780	1019.314026	408.913300	-84.555618	959.903870	411.945526	95.868439
-421.497192	23.652143	920.674316	-353.999603	-152.301758	919.511169	-513.819519	90.700478	500.904388	-409.378235	-179.127548	491.599396	-541.219177	145.775696	69.526474	-482.653442	-155.257904	80.478165	-446.632202	104.546059	1387.150513	-332.962036	-221.406296	1363.000488	-364.772308	-59.151516	1387.724121	-330.661438	-70.921753	1678.253662	-544.155029	130.716339	1137.412964	-393.157867	-285.286224	1122.908325	-448.008209	199.156494	915.370728	-184.320206	-299.474396	969.291077	-375.693237	-60.356037	1019.284058	409.033630	-84.599525	959.899536	412.023132	95.824722
-421.466949	23.841646	920.667236	-353.954346	-152.126328	919.506409	-513.834473	90.737968	500.885376	-409.354797	-179.025238	491.593903	-541.205688	145.833344	69.456223	-482.669708	-155.270462	80.473137	-446.658356	104.550346	1387.156372	-332.905029	-221.321899	1362.933594	-364.814819	-59.128723	1387.739868	-330.705170	-70.968231	1678.233398	-544.073669	130.772202	1137.356445	-393.263000	-285.314484	1122.966919	-448.030029	199.055542	915.218262	-185.930237	-298.708435	966.837708	-375.679474	-60.180775	1019.281372	409.114990	-84.621307	959.938110	412.046997	95.797127
-421.444397	23.974348	920.652039	-353.900360	-151.983612	919.501343	-513.810547	90.806793	500.850494	-409.320404	-178.925034	491.590515	-541.183105	145.855682	69.418762	-482.671783	-155.236679	80.450974	-446.699158	104.573982	1387.171143	-332.785797	-221.222870	1362.829346	-364.834656	-59.091534	1387.739624	-330.768829	-70.992691	1678.234741	-543.972534	130.829987	1137.331665	-393.416351	-285.374908	1122.915405	-448.057404	198.950439	915.037109	-187.475449	-297.837524	964.528442	-375.677490	-60.048954	1019.275879	409.443420	-84.509766	959.801758	412.238129	95.868858
-421.525482	24.455263	920.643372	-354.032745	-151.429962	919.174377	-513.895752	90.932419	500.854523	-409.206207	-178.672394	491.532501	-541.245789	145.898483	69.363495	-482.595917	-155.185959	80.431587	-446.688019	104.625626	1387.196289	-332.648071	-221.094345	1362.743774	-364.857605	-59.026432	1387.717407	-330.839111	-71.000763	1678.240234	-543.871582	130.897476	1137.312988	-393.666840	-285.466522	1122.899780	-448.108337	198.837479	914.857056	-188.938721	-296.659760	962.343018	-375.614136	-59.647640	1019.091919	409.417969	-84.773720	959.977844	412.293793	95.696587
-421.472107	24.667078	920.624695	-353.984375	-151.213669	919.132141	-513.895142	90.996025	500.853882	-409.184570	-178.591812	491.525055	-541.264832	145.961792	69.304924	-482.564667	-155.159897	80.422630	-446.741516	104.642868	1387.221069	-332.599670	-221.014786	1362.667603	-364.812225	-58.942570	1387.779053	-330.915009	-71.012207	1678.233521	-543.750061	130.953293	1137.248291	-393.933899	-285.615540	1122.893921	-448.184875	198.761536	914.650330	-190.287552	-295.408966	960.569641	-375.588257	-59.456726	1019.065369	409.845825	-84.470642	959.733032	412.480530	95.852089
-421.309143	24.703426	920.606934	-353.800293	-151.410049	919.470703	-513.852112	91.067780	500.785858	-409.283569	-178.618591	491.590302	-541.231323	146.001740	69.235054	-482.659576	-155.179642	80.467224	-446.797516	104.685379	1387.239136	-332.488983	-220.894852	1362.599243	-364.831757	-58.917080	1387.755127	-330.996063	-71.005699	1678.241699	-543.636536	131.039261	1137.206787	-394.296844	-285.783386	1122.922852	-448.267181	198.705017	914.486816	-192.031540	-294.316925	958.300598	-375.596954	-59.409615	1019.242920	410.100708	-84.339119	959.670776	412.575073	95.890366
-421.335571	24.879032	920.599670	-353.810486	-151.276932	919.474243	-513.909058	91.143188	500.797791	-409.279724	-178.521866	491.613586	-541.274597	146.078125	69.205338	-482.677979	-155.191879	80.462486	-446.828583	104.707031	1387.264893	-332.441345	-220.752090	1362.558960	-364.860046	-58.857929	1387.717041	-331.073303	-70.980797	1678.245972	-543.541687	131.104752	1137.198364	-394.674164	-285.893524	1122.987915	-448.345245	198.651276	914.311584	-193.852448	-293.194031	956.145691	-375.596863	-59.241932	1019.238342	410.011505	-84.552902	959.820251	412.549530	95.729271
-421.295746	25.097134	920.587402	-353.791870	-151.044418	919.433533	-513.934326	91.265282	500.774200	-409.250885	-178.388016	491.619324	-541.218384	146.110062	69.157822	-482.626221	-155.113449	80.429405	-446.893311	104.755592	1387.301636	-332.386719	-220.628662	1362.504517	-364.859711	-58.792107	1387.712769	-331.147278	-70.960167	1678.252563	-543.436462	131.194351	1137.205200	-395.047485	-285.954163	1123.061646	-448.413788	198.617752	914.176758	-195.702286	-292.135345	953.635315	-375.582306	-59.039436	1019.214539	409.953583	-84.821953	959.941956	412.551178	95.584259
-421.279785	25.359850	920.597778	-353.782288	-150.848511	919.419617	-514.032471	91.367065	500.797760	-409.278168	-178.266922	491.638153	-541.253113	146.153610	69.115120	-482.641235	-155.122528	80.417816	-446.899750	104.820267	1387.328369	-332.344269	-220.508926	1362.480713	-364.846313	-58.713085	1387.742188	-331.208160	-70.917381	1678.260864	-543.337219	131.308456	1137.214233	-395.376068	-285.909302	1123.144653	-448.501923	198.586502	914.038025	-197.412750	-291.026245	951.967163	-375.557678	-58.821186	1019.211792	409.940918	-85.068069	960.035828	412.584717	95.470047
-421.258850	25.476665	920.580261	-353.777496	-150.691711	919.423645	-514.098389	91.469063	500.777863	-409.290955	-178.116562	491.630066	-540.777222	146.018051	69.032356	-482.575806	-155.023865	80.438225	-446.917938	104.871544	1387.365234	-332.298523	-220.372498	1362.457031	-364.887115	-58.652023	1387.746216	-331.287109	-70.853142	1678.325928	-543.261658	131.425598	1137.226563	-395.789368	-285.773010	1123.231201	-448.592194	198.575165	913.899170	-200.240265	-290.530334	949.167053	-375.545868	-58.672798	1019.204712	409.962738	-85.224121	960.087219	412.605499	95.408836
-421.219788	25.642740	920.604370	-353.764465	-150.537994	919.441162	-514.148926	91.568932	500.830200	-409.290710	-178.028854	491.655731	-540.762939	146.068710	69.025696	-482.605103	-155.018204	80.420303	-446.926788	104.950676	1387.404175	-332.297974	-220.259415	1362.461426	-364.886719	-58.571671	1387.800659	-331.354767	-70.808075	1678.360840	-543.162781	131.502655	1137.258545	-396.224548	-285.606995	1123.330933	-448.700836	198.582336	913.773499	-203.172012	-290.313599	946.000488	-375.515747	-58.517151	1019.225159	410.027374	-85.351318	960.137817	412.650391	95.291862
-421.231506	25.630774	920.624146	-353.769012	-150.370728	919.449585	-514.243042	91.649834	500.814850	-409.280792	-177.874908	491.668182	-540.740723	146.068390	69.015709	-482.593964	-154.949234	80.443115	-446.906219	105.023750	1387.436768	-332.301514	-220.114517	1362.425171	-364.912659	-58.500717	1387.820801	-331.406372	-70.748764	1678.401611	-543.126343	131.590744	1137.253662	-396.564880	-285.317871	1123.398193	-448.808014	198.615158	913.664612	-205.279785	-289.536682	943.804810	-375.532776	-58.444801	1019.240540	410.145935	-85.398659	960.154419	412.693085	95.258003
-421.245636	25.757414	920.634216	-353.812988	-150.231781	919.474426	-514.380432	91.744926	500.860077	-409.255341	-177.678101	491.661835	-540.797974	146.127579	69.004936	-482.566437	-154.922684	80.426071	-446.894104	105.090614	1387.486206	-332.311676	-220.014130	1362.434937	-364.950287	-58.430004	1387.815308	-331.454529	-70.692871	1678.425781	-543.096069	131.722260	1137.259033	-396.970734	-285.019318	1123.418091	-448.967712	198.649139	913.545654	-207.385101	-288.694580	941.653870	-375.524078	-58.290955	1019.252625	410.233978	-85.422394	960.151489	412.710266	95.208191
-421.214294	25.964235	920.660400	-353.817017	-150.044525	919.465027	-514.463501	91.825638	500.878662	-409.265900	-177.574631	491.663300	-540.828552	146.115570	68.942154	-482.584930	-154.894516	80.460442	-446.870758	105.204475	1387.508301	-332.355286	-219.897385	1362.385986	-364.932526	-58.324764	1387.850708	-331.493225	-70.620110	1678.447388	-543.073547	131.809250	1137.295288	-397.318909	-284.672791	1123.413330	-449.125366	198.689987	913.432983	-209.467178	-288.060455	939.471252	-375.503754	-58.114262	1019.261047	410.321198	-85.502754	960.164917	412.741730	95.136932
-421.161224	26.289621	920.663757	-353.847534	-149.861740	919.463562	-514.597900	91.940063	500.898956	-409.204742	-177.443665	491.643433	-540.824463	146.126587	68.958076	-482.573639	-154.867615	80.448547	-446.790436	105.319122	1387.535034	-332.405090	-219.807617	1362.365479	-364.977539	-58.236938	1387.839844	-331.528015	-70.541283	1678.451660	-543.064636	131.924942	1137.322144	-397.766815	-284.291656	1123.383179	-449.283569	198.743378	913.338257	-211.473770	-286.989044	937.386108	-375.465790	-57.861542	1019.258789	410.404846	-85.558128	960.152649	412.755646	95.106827
-421.113861	26.482292	920.685608	-353.847504	-149.681992	919.467651	-514.704346	92.051872	500.942413	-409.183289	-177.313385	491.660583	-540.854187	146.150192	68.915955	-482.513458	-154.831909	80.435371	-446.713959	105.443443	1387.549805	-332.463409	-219.725525	1362.309204	-364.976929	-58.144821	1387.867310	-331.564545	-70.441368	1678.468872	-543.067871	132.061356	1137.333252	-398.238708	-283.990662	1123.367432	-449.467865	198.791748	913.233398	-213.687225	-286.025269	935.281921	-375.411896	-57.677311	1019.268188	410.501190	-85.617798	960.157104	412.791687	95.078461
-421.082916	26.729422	920.696411	-353.910828	-149.497833	919.456970	-514.785950	92.141022	500.936584	-409.191833	-177.214767	491.669098	-540.878906	146.200226	68.859039	-482.530182	-154.794403	80.407265	-446.660431	105.600975	1387.568115	-332.543365	-219.644943	1362.262573	-364.988068	-58.056492	1387.879517	-331.602814	-70.321465	1678.480347	-543.087769	132.260803	1137.400879	-398.734100	-283.752869	1123.343506	-449.671539	198.821060	913.149170	-215.779922	-284.886475	933.204590	-375.399994	-57.470894	1019.265137	410.568817	-85.622269	960.145264	412.798065	95.043343
-421.037323	26.875650	920.684143	-353.888489	-149.339035	919.458801	-514.823181	92.242798	500.935852	-409.174896	-177.161728	491.661346	-540.864990	146.221008	68.878105	-482.507507	-154.766312	80.458511	-446.570740	105.749092	1387.601074	-332.657471	-219.541321	1362.275879	-364.975250	-57.948936	1387.919800	-331.603027	-70.250099	1678.434082	-543.103943	132.420135	1137.451416	-399.196991	-283.445587	1123.322266	-449.864136	198.890076	913.059875	-217.912933	-283.803101	931.107544	-375.376740	-57.315845	1019.261169	410.683472	-85.648872	960.139038	412.865509	95.024078
-421.002563	27.017374	920.687805	-353.927338	-149.163727	919.467834	-514.854309	92.351494	500.930359	-409.129669	-176.964966	491.667236	-540.868225	146.244339	68.832794	-482.471924	-154.734894	80.442848	-446.489777	105.930550	1387.597900	-332.737061	-219.457977	1362.262695	-365.020813	-57.877842	1387.880981	-331.620270	-70.130455	1678.447021	-543.095276	132.643524	1137.506226	-399.647949	-283.176392	1123.314941	-450.080811	198.936172	912.986816	-220.159164	-282.815216	928.918152	-375.365112	-57.153404	1019.265686	410.715790	-85.691406	960.151611	412.863525	94.974579
-421.000244	26.960760	920.667114	-353.931000	-149.063553	919.504272	-514.866516	92.393623	500.861115	-409.167145	-176.952194	491.676453	-540.852661	146.291077	68.781204	-482.504395	-154.760849	80.442665	-446.397644	106.104317	1387.609253	-332.842255	-219.358932	1362.238403	-365.020813	-57.767265	1387.880737	-331.666260	-70.017998	1678.451050	-543.122131	132.846390	1137.559937	-400.076630	-282.905548	1123.332642	-450.307861	198.995911	912.890442	-222.402039	-281.814697	926.856018	-375.371674	-57.098576	1019.272949	410.741302	-85.709572	960.144409	412.865173	94.983078
-420.911713	27.345093	920.643921	-353.957306	-148.861221	919.463257	-514.921265	92.459755	500.875519	-409.139648	-176.781525	491.638763	-540.858398	146.334076	68.753265	-482.507935	-154.677109	80.453552	-446.257813	106.281319	1387.645752	-332.906158	-219.223465	1362.221436	-365.058441	-57.643692	1387.874390	-331.672150	-69.884827	1678.453369	-543.122314	133.079941	1137.621948	-400.507446	-282.593964	1123.352783	-450.546814	199.072388	912.788818	-224.750031	-280.850464	924.640442	-375.346771	-56.829601	1019.242554	410.821899	-85.729828	960.121643	412.902740	94.940224
-420.837555	27.504162	920.638550	-353.938385	-148.696075	919.471191	-514.936157	92.533287	500.882172	-409.082428	-176.553711	491.640106	-540.881042	146.372055	68.719093	-482.421021	-154.601486	80.427200	-446.155792	106.431847	1387.663818	-332.955048	-219.089111	1362.173340	-365.085358	-57.554710	1387.840210	-331.682037	-69.752304	1678.444214	-543.170898	133.344543	1137.695068	-400.928131	-282.238464	1123.336914	-450.819336	199.084991	912.660156	-227.025696	-279.888428	922.541809	-375.324646	-56.672955	1019.247070	410.849396	-85.744957	960.106323	412.914398	94.930115
-420.795654	27.686304	920.637207	-353.968628	-148.517746	919.484253	-514.989807	92.574387	500.919617	-409.120117	-176.477112	491.655457	-541.333496	146.560486	68.732162	-482.398865	-154.582642	80.414864	-446.046936	106.573158	1387.682617	-333.009949	-218.950638	1362.113892	-365.013611	-57.385323	1387.926270	-331.691681	-69.648521	1678.435669	-543.304749	133.659317	1137.791626	-401.348816	-281.917114	1123.352417	-451.401154	198.954193	912.323608	-229.409332	-279.065338	920.476929	-375.296661	-56.481232	1019.249756	410.883942	-85.758644	960.106323	412.939209	94.911522
-420.737183	27.882975	920.618103	-353.975464	-148.373001	919.490356	-515.024353	92.658447	500.914551	-409.175751	-176.374557	491.676239	-541.369873	146.586273	68.719536	-482.388855	-154.537369	80.384529	-445.957581	106.717140	1387.743652	-332.994659	-218.795502	1362.058228	-365.062378	-57.255932	1387.896851	-331.686798	-69.521118	1678.426514	-543.324341	133.970825	1137.847778	-401.770538	-281.604034	1123.324463	-451.471863	199.111603	912.381958	-231.818832	-278.325500	918.431824	-375.285004	-56.307327	1019.244812	410.935822	-85.835625	960.099243	412.962372	94.902344
-420.692169	28.049538	920.627625	-354.014618	-148.209976	919.482727	-515.122253	92.758453	500.932465	-409.188232	-176.213837	491.687592	-540.954956	146.439835	68.674446	-482.378296	-154.502518	80.420952	-445.859741	106.878922	1387.750122	-332.976715	-218.619049	1362.008301	-365.076630	-57.114201	1387.904053	-331.677063	-69.392807	1678.412842	-543.394226	134.287552	1137.956421	-402.177979	-281.296021	1123.341797	-451.814148	199.155197	912.261169	-234.244934	-277.605255	916.556458	-375.259186	-56.149342	1019.243286	410.955780	-85.819672	960.075256	412.958374	94.886513
-420.643036	28.237789	920.627747	-354.038574	-148.084732	919.524170	-515.197144	92.831673	500.933014	-409.199615	-176.098572	491.699677	-540.921387	146.466873	68.639786	-482.342773	-154.471832	80.408577	-445.781433	107.064278	1387.799316	-332.952515	-218.446686	1361.930176	-365.071808	-56.954689	1387.896729	-331.674988	-69.255180	1678.419678	-543.450500	134.611801	1138.046509	-402.613647	-281.036316	1123.402344	-452.144714	199.220505	912.159790	-236.747604	-276.805298	914.594116	-375.237854	-55.972454	1019.262207	410.999756	-85.834648	960.080017	412.996033	94.879272
-420.583801	28.426542	920.618164	-354.069550	-147.883484	919.518555	-515.303223	92.939262	500.965179	-409.268555	-176.015015	491.726501	-541.417114	146.647964	68.684547	-482.430267	-154.491272	80.446587	-445.724854	107.251320	1387.829712	-332.950317	-218.245377	1361.855469	-365.032745	-56.791943	1387.928101	-331.646118	-69.128014	1678.411865	-543.549622	134.957428	1138.139648	-403.053986	-280.761108	1123.489136	-452.761627	199.167786	911.842957	-239.293137	-276.129272	912.704651	-375.226563	-55.782249	1019.255127	411.019714	-85.841324	960.068115	413.018219	94.889709
-420.537659	28.681747	920.609741	-354.070435	-147.748627	919.506531	-515.363403	93.074944	500.970093	-409.315155	-175.983795	491.734253	-541.455017	146.691315	68.695160	-482.400208	-154.430176	80.422157	-445.680573	107.422218	1387.863647	-332.941559	-218.061737	1361.839844	-365.062195	-56.657936	1387.861450	-331.621796	-68.988113	1678.403564	-543.596191	135.286438	1138.210449	-403.487366	-280.464722	1123.612549	-453.026062	199.278778	911.745178	-241.840729	-275.375763	910.880127	-375.191162	-55.590324	1019.243469	411.036499	-85.837189	960.055237	413.037811	94.864738
-420.483398	28.918896	920.613525	-354.096161	-147.565857	919.500122	-515.469299	93.165680	501.005188	-409.317261	-175.850235	491.739960	-541.473816	146.692307	68.633652	-482.359375	-154.409256	80.407547	-445.625763	107.609978	1387.877197	-332.976440	-217.875488	1361.820557	-365.048584	-56.493591	1387.898071	-331.585358	-68.846558	1678.389648	-543.586304	135.523987	1138.224365	-403.976196	-280.325623	1123.761719	-453.313232	199.388840	911.604065	-244.462723	-274.597443	909.031128	-375.188965	-55.397343	1019.244324	411.087280	-85.853928	960.033325	413.070740	94.841095
-420.436279	29.102497	920.593567	-354.105438	-147.395966	919.504578	-515.505554	93.245026	500.977081	-409.360138	-175.802353	491.723206	-541.506653	146.725189	68.640404	-482.414551	-154.438416	80.404106	-445.584717	107.772591	1387.889771	-333.007050	-217.722946	1361.804199	-365.015961	-56.321041	1387.898071	-331.554749	-68.706024	1678.372070	-543.613953	135.786423	1138.284790	-404.465485	-280.224792	1123.926514	-453.575897	199.521088	911.499146	-247.107208	-273.749054	907.266846	-375.159302	-55.206989	1019.234680	411.112213	-85.831352	960.024048	413.080292	94.868202
-420.401917	29.298592	920.595581	-354.117523	-147.227310	919.491943	-515.566650	93.357140	500.984222	-409.400482	-175.747482	491.717529	-541.514465	146.741333	68.589439	-482.381134	-154.374863	80.376526	-445.555817	107.950005	1387.913086	-333.070099	-217.547165	1361.822266	-365.011963	-56.156754	1387.934814	-331.512726	-68.560120	1678.358398	-543.689453	136.109222	1138.338257	-404.927032	-280.052094	1124.050903	-453.833405	199.671768	911.383606	-249.752930	-273.030182	905.584595	-375.152191	-55.038174	1019.230408	411.208160	-85.781990	959.978088	413.155945	94.830238
-420.309875	29.544975	920.595215	-354.108063	-147.046936	919.490051	-515.579712	93.436775	501.008362	-409.429688	-175.634247	491.754303	-541.502563	146.766953	68.582123	-482.414520	-154.376129	80.421310	-445.513763	108.116219	1387.914063	-333.112152	-217.356430	1361.851074	-364.977173	-55.990631	1387.949341	-331.465576	-68.403275	1678.347412	-543.661926	136.340576	1138.345947	-405.362366	-279.957428	1124.224243	-454.058777	199.853256	911.278564	-252.480225	-272.434540	903.847656	-375.126068	-54.842056	1019.232971	411.325897	-85.676193	959.932434	413.229340	94.875450
-420.305542	29.758127	920.605774	-354.134033	-146.876236	919.507996	-515.619873	93.539963	501.009949	-409.476532	-175.575912	491.773193	-541.494690	146.777878	68.588120	-482.445313	-154.399612	80.420204	-445.477264	108.326996	1387.900269	-333.159454	-217.184875	1361.863159	-364.964233	-55.795631	1387.978271	-331.409515	-68.259460	1678.333984	-543.703064	136.653519	1138.405029	-405.797699	-279.826813	1124.374634	-454.289124	200.058243	911.201538	-255.055893	-271.737701	902.172485	-375.106445	-54.637539	1019.243042	411.522858	-85.482071	959.856628	413.325165	94.932030
-420.280487	29.975143	920.629395	-354.162445	-146.700317	919.518860	-515.655579	93.658897	501.011536	-409.528381	-175.517822	491.778076	-541.506104	146.804932	68.558609	-482.420471	-154.316772	80.376335	-445.430664	108.495079	1387.898682	-333.223053	-217.009262	1361.881836	-364.931946	-55.597919	1388.025513	-331.359039	-68.117348	1678.331665	-543.716675	136.949814	1138.423340	-406.233887	-279.601685	1124.473755	-454.531982	200.220184	911.080200	-257.650146	-271.121155	900.604309	-375.094513	-54.447716	1019.258850	411.716492	-85.273163	959.737244	413.403229	95.009071
-420.220764	30.221142	920.640930	-354.145782	-146.523300	919.520996	-515.656128	93.714371	501.035309	-409.528168	-175.340317	491.790863	-541.522156	146.829300	68.569351	-482.411896	-154.309616	80.426826	-445.349335	108.690010	1387.914673	-333.248962	-216.835251	1361.891235	-364.909821	-55.436672	1388.037842	-331.319702	-67.925812	1678.364746	-543.740540	137.253967	1138.449097	-406.668121	-279.383972	1124.621460	-454.673889	200.380798	911.033020	-260.209778	-270.612854	899.049805	-375.070923	-54.251427	1019.268066	411.867249	-85.153084	959.621887	413.486877	95.111137
-420.205414	30.413578	920.650452	-354.180664	-146.335754	919.533203	-515.661011	93.820770	501.043732	-409.572327	-175.236572	491.808533	-541.498352	146.865463	68.560287	-482.440765	-154.304855	80.407639	-445.287262	108.891899	1387.934082	-333.286255	-216.652466	1361.887695	-364.940308	-55.282837	1387.987549	-331.270142	-67.758774	1678.376343	-543.687683	137.484787	1138.425537	-407.124542	-279.182892	1124.739990	-454.873138	200.528488	910.876160	-262.755524	-270.080872	897.638367	-375.067535	-54.058571	1019.277222	411.594727	-85.442978	959.856995	413.409912	94.898857
-420.182495	30.612890	920.646423	-354.207977	-146.140900	919.513123	-515.749329	93.926895	501.051544	-409.602051	-175.068817	491.809052	-541.534058	146.892761	68.552689	-482.407501	-154.239624	80.369232	-445.212585	109.075821	1387.931885	-333.299225	-216.457870	1361.873169	-364.936951	-55.108543	1387.993774	-331.222473	-67.573898	1678.391968	-543.728149	137.839966	1138.457764	-407.623169	-279.056854	1124.890503	-455.051239	200.675659	910.785156	-265.216492	-269.545166	896.195618	-375.076111	-53.876411	1019.266541	411.381104	-85.639297	960.014709	413.327057	94.773849
-420.160919	30.887201	920.674255	-354.224274	-145.928894	919.518677	-515.728333	94.027145	501.063080	-409.663116	-174.936935	491.845978	-541.470459	146.892319	68.515289	-482.412323	-154.239868	80.352943	-445.140930	109.270721	1387.953735	-333.327606	-216.301697	1361.858398	-364.922516	-54.912926	1388.041504	-331.167877	-67.375816	1678.392700	-543.719482	138.149109	1138.505249	-408.138092	-278.853485	1124.991577	-455.230835	200.883286	910.694580	-267.690704	-269.003113	894.796875	-375.067047	-53.647320	1019.283020	411.347076	-85.727119	960.012451	413.373932	94.725021
-420.149872	31.096104	920.679504	-354.276093	-145.736710	919.530090	-515.810852	94.154953	501.079437	-409.668030	-174.818115	491.864410	-541.498718	146.941391	68.533600	-482.404816	-154.175049	80.379265	-445.075928	109.467346	1387.983032	-333.317505	-216.150375	1361.847046	-364.943359	-54.759323	1388.007690	-331.116943	-67.175186	1678.385620	-543.722351	138.453964	1138.575562	-408.581848	-278.716522	1125.110596	-455.415833	201.046707	910.613098	-270.182281	-268.600250	893.490662	-375.073395	-53.442757	1019.289429	411.327454	-85.701393	960.026245	413.383301	94.691338
-420.111542	31.287790	920.692810	-354.285828	-145.558167	919.554382	-515.818237	94.245094	501.079926	-409.666229	-174.689743	491.862305	-541.495483	146.946686	68.497681	-482.364960	-154.154434	80.368896	-444.983673	109.654709	1388.001587	-333.317383	-216.000534	1361.859009	-364.929688	-54.573387	1388.022705	-331.052856	-66.983910	1678.373901	-543.725403	138.761810	1138.630127	-409.064270	-278.701324	1125.257202	-455.591125	201.199265	910.511353	-272.615814	-267.998718	892.253296	-375.064789	-53.257183	1019.308899	411.310669	-85.706711	960.039124	413.403015	94.667015
-420.121979	31.465366	920.718933	-354.320923	-145.353912	919.549622	-515.893494	94.382492	501.105957	-409.673096	-174.483017	491.864319	-541.520813	146.960678	68.512512	-482.376251	-154.138458	80.405479	-444.888275	109.835953	1388.017944	-333.334015	-215.825562	1361.863525	-364.917206	-54.430092	1388.002930	-330.995239	-66.768936	1678.372192	-543.765808	139.120361	1138.707275	-409.509216	-278.598694	1125.425049	-455.753662	201.335922	910.442322	-275.027893	-267.443207	891.037231	-375.064056	-53.075928	1019.317078	411.271423	-85.736061	960.057434	413.418243	94.641434
-420.088776	31.689955	920.706177	-354.338104	-145.168472	919.538208	-515.931763	94.505020	501.090668	-409.715363	-174.394409	491.900665	-541.500793	146.988281	68.498207	-482.340424	-154.072357	80.375916	-444.797668	110.015961	1388.045288	-333.327301	-215.643372	1361.860718	-364.952423	-54.280952	1387.967285	-330.930847	-66.555130	1678.368774	-543.780579	139.389847	1138.774902	-409.941528	-278.551758	1125.585938	-455.889954	201.425293	910.352844	-277.394653	-266.893433	889.751221	-375.063293	-52.877216	1019.306152	411.266907	-85.806046	960.084045	413.451630	94.601166
-420.052826	31.878042	920.705750	-354.351501	-144.983627	919.549744	-515.981384	94.603264	501.093445	-409.760162	-174.308487	491.921265	-541.469055	147.004837	68.476089	-482.356171	-154.082306	80.365204	-444.718109	110.208900	1388.065308	-333.315491	-215.454391	1361.870605	-364.987152	-54.131088	1387.924072	-330.872192	-66.341652	1678.374512	-543.755371	139.663513	1138.809937	-410.346039	-278.448120	1125.741699	-455.997375	201.531876	910.267517	-279.900848	-266.547821	888.614563	-375.039551	-52.682842	1019.309875	411.227814	-85.838402	960.101501	413.463776	94.551254
-420.138214	31.750471	920.716919	-354.407745	-144.860748	919.563904	-516.065369	94.725960	501.093079	-409.797180	-174.243042	491.918091	-541.485046	147.011505	68.453560	-482.378052	-154.098969	80.360870	-444.671539	110.445671	1388.081177	-333.351013	-215.259186	1361.896362	-364.954193	-53.930416	1387.944336	-330.811554	-66.114769	1678.360352	-543.695251	139.936050	1138.812378	-410.746948	-278.457703	1125.922852	-456.096863	201.644592	910.191284	-282.283234	-265.991516	887.512878	-375.089081	-52.668053	1019.319275	411.163849	-85.886620	960.120850	413.442200	94.526428
-419.998962	32.242783	920.712341	-354.403778	-144.616440	919.570557	-516.118591	94.824715	501.144501	-409.800537	-174.135574	491.923035	-541.480835	147.023834	68.468544	-482.321411	-154.031509	80.332161	-444.622803	110.647072	1388.086548	-333.382843	-215.063217	1361.914185	-364.943542	-53.732113	1387.951050	-330.768127	-65.885490	1678.356445	-543.712219	140.221970	1138.858643	-411.180969	-278.498718	1126.123535	-456.168152	201.683365	910.091736	-284.607941	-265.410065	886.341919	-375.037964	-52.315861	1019.323486	411.150970	-85.949272	960.143433	413.502350	94.437363
-420.083740	32.183411	920.733704	-354.479736	-144.499207	919.587463	-516.159119	94.922371	501.124023	-409.802460	-174.013290	491.917328	-541.449951	147.038422	68.443398	-482.312378	-153.998886	80.372734	-444.575623	110.872414	1388.101807	-333.393036	-214.910278	1361.930176	-364.931274	-53.546654	1387.977295	-330.710602	-65.659355	1678.355591	-543.690369	140.465256	1138.894043	-411.564911	-278.417175	1126.250977	-456.204590	201.699951	909.969177	-287.016418	-265.217926	885.399719	-375.091248	-52.274887	1019.338806	411.100464	-86.023758	960.180420	413.525360	94.361336
-419.963867	32.619019	920.730103	-354.506073	-144.258606	919.599365	-516.259766	95.099762	501.175903	-409.861053	-173.921021	491.921295	-541.494995	147.059372	68.446884	-482.290833	-153.944519	80.344887	-444.519196	111.062302	1388.102905	-333.390167	-214.738251	1361.913818	-364.926422	-53.375160	1387.959351	-330.664429	-65.433456	1678.363037	-543.642883	140.733398	1138.907715	-412.009766	-278.333221	1126.402222	-456.237427	201.797699	909.945007	-289.171967	-264.736298	884.343628	-375.039978	-51.940758	1019.342529	411.032288	-86.123688	960.239075	413.502869	94.261818
-419.961487	32.818630	920.743591	-354.546814	-144.061844	919.599670	-516.325134	95.185570	501.224426	-409.867462	-173.793610	491.924988	-541.494812	147.071594	68.463409	-482.211945	-153.878387	80.320587	-444.479675	111.255066	1388.109131	-333.408417	-214.558762	1361.899902	-364.907806	-53.205597	1387.952271	-330.610382	-65.191772	1678.358643	-543.616333	140.956024	1138.880005	-412.441345	-278.209717	1126.527710	-456.256195	201.842575	909.836853	-291.376709	-264.407532	883.374084	-375.057892	-51.752529	1019.349670	410.940521	-86.219452	960.291199	413.497070	94.145020
-419.930695	32.958069	920.744690	-354.574707	-143.899811	919.610962	-516.301208	95.263939	501.223663	-409.861572	-173.610428	491.923615	-541.470154	147.114548	68.437202	-482.235168	-153.845673	80.348083	-444.437347	111.443962	1388.098511	-333.400208	-214.373535	1361.896606	-364.882843	-53.012825	1387.952637	-330.569336	-64.963028	1678.380981	-543.550720	141.140182	1138.860962	-412.890137	-278.095459	1126.665283	-456.216431	201.894623	909.756958	-293.511749	-264.123688	882.502441	-375.041229	-51.594002	1019.353699	410.864716	-86.315918	960.333252	413.479187	94.057129
-419.906281	33.153049	920.743408	-354.603668	-143.745117	919.647949	-516.354492	95.366188	501.240448	-409.906952	-173.537277	491.926544	-541.447388	147.127350	68.423264	-482.212738	-153.790283	80.321571	-444.421265	111.687431	1388.101074	-333.419403	-214.176895	1361.868530	-364.818512	-52.809090	1387.951416	-330.513336	-64.745705	1678.328369	-543.495911	141.339539	1138.834717	-413.328491	-277.953003	1126.835693	-456.199860	201.910522	909.673279	-295.610657	-263.841125	881.630249	-375.043671	-51.402340	1019.370911	410.765228	-86.444954	960.382568	413.489807	93.899742
-419.904816	33.341358	920.736938	-354.643402	-143.546356	919.636658	-516.398010	95.471184	501.235870	-409.927399	-173.438446	491.933472	-541.459961	147.147034	68.386696	-482.213623	-153.788651	80.309677	-444.383057	111.883949	1388.107666	-333.432404	-213.977066	1361.845703	-364.777710	-52.628414	1387.931641	-330.468781	-64.501816	1678.330688	-543.423401	141.534424	1138.803589	-413.740143	-277.760712	1126.952515	-456.107697	201.917679	909.616516	-297.646118	-263.544159	880.906067	-375.053619	-51.210724	1019.360962	410.662933	-86.571434	960.400513	413.478760	93.805038
-420.060028	33.686901	920.750854	-354.864868	-142.978241	919.302979	-516.532166	95.603264	501.312073	-409.851990	-173.076477	491.858246	-541.527832	147.178879	68.405869	-482.101624	-153.638046	80.307686	-444.337189	112.098045	1388.113892	-333.454620	-213.810822	1361.829102	-364.644714	-52.364773	1388.021118	-330.422577	-64.253304	1678.312012	-543.379028	141.775681	1138.839722	-414.145935	-277.598602	1127.098633	-456.052246	201.891785	909.562378	-299.695923	-263.338226	880.029968	-375.051697	-50.878338	1019.182251	410.580475	-86.658760	960.441467	413.455078	93.700317
-419.916107	33.776234	920.751038	-354.736084	-143.168167	919.652588	-516.472290	95.653885	501.306122	-409.934723	-173.064911	491.929535	-541.483459	147.220352	68.378365	-482.137604	-153.664017	80.306274	-444.287048	112.325272	1388.141357	-333.436462	-213.589508	1361.851807	-364.658234	-52.200920	1387.964355	-330.374573	-64.013580	1678.323730	-543.339600	141.991135	1138.875977	-414.560059	-277.541931	1127.281860	-455.972961	201.860672	909.525757	-301.728912	-262.981903	879.281128	-375.077942	-50.799816	1019.372375	410.494812	-86.809776	960.492371	413.447845	93.565361
-419.919220	33.962105	920.767883	-354.752136	-142.987198	919.679321	-516.513550	95.755463	501.308319	-410.000610	-173.035568	491.950775	-541.493958	147.219711	68.388786	-482.176819	-153.667953	80.289146	-444.264709	112.526962	1388.166016	-333.484680	-213.402451	1361.874756	-364.635590	-51.987152	1387.987671	-330.326019	-63.759174	1678.332153	-543.297729	142.223160	1138.902466	-414.999542	-277.523041	1127.446045	-455.887787	201.776230	909.466858	-304.082733	-262.771393	878.356689	-375.084595	-50.610764	1019.393616	410.389496	-86.943306	960.505737	413.442169	93.447426
-419.920563	34.180084	920.760498	-354.780975	-142.774734	919.679810	-516.549988	95.888947	501.333710	-410.045502	-172.937958	491.951843	-541.506531	147.257462	68.384979	-482.169556	-153.602386	80.313805	-444.217316	112.754242	1388.157593	-333.470856	-213.215179	1361.913452	-364.595703	-51.750256	1388.027100	-330.273407	-63.537663	1678.338623	-543.275879	142.465530	1138.935669	-415.342896	-277.378906	1127.627930	-455.788940	201.662018	909.394836	-305.870758	-262.330963	877.826965	-375.101807	-50.393944	1019.390320	410.301331	-86.984268	960.533081	413.390991	93.372971
-419.968994	34.364830	920.785767	-354.845825	-142.600708	919.708191	-516.603760	96.001160	501.345764	-410.095856	-172.873230	491.950928	-541.487305	147.264984	68.380051	-482.163391	-153.609344	80.310059	-444.201416	112.978004	1388.177979	-333.495911	-213.037750	1361.960205	-364.606659	-51.561996	1387.997559	-330.248779	-63.304157	1678.344238	-543.224060	142.667618	1138.947266	-415.666107	-277.289307	1127.815430	-455.654755	201.554443	909.347961	-307.548767	-262.038452	877.249695	-375.145874	-50.209560	1019.415405	410.190247	-87.072090	960.542603	413.363281	93.231735
-419.995819	34.574688	920.797791	-354.924774	-142.416306	919.730286	-516.675049	96.125427	501.389496	-410.103455	-172.730148	491.969543	-541.512939	147.289261	68.346931	-482.163605	-153.593430	80.291855	-444.137299	113.210037	1388.163208	-333.488831	-212.834366	1362.017456	-364.584412	-51.329372	1388.005615	-330.219574	-63.011406	1678.389282	-543.203186	142.906296	1138.977905	-416.041168	-277.288666	1128.043579	-455.473969	201.429962	909.265686	-309.457550	-261.399506	876.882202	-375.173767	-50.001755	1019.428955	410.073547	-87.160683	960.556824	413.295593	93.080879
-420.044525	34.762615	920.819275	-355.023254	-142.223358	919.736145	-516.702515	96.273796	501.378357	-410.121613	-172.573242	491.971741	-541.500732	147.320557	68.355087	-482.129761	-153.520966	80.315071	-444.107635	113.416595	1388.168457	-333.482880	-212.633484	1362.041260	-364.583038	-51.132732	1388.003906	-330.195251	-62.762665	1678.395264	-543.144531	143.145477	1138.944092	-416.351379	-277.325043	1128.226929	-455.280914	201.230743	909.181519	-311.192413	-260.924286	876.500183	-375.216278	-49.811951	1019.438782	409.955780	-87.305893	960.570068	413.246216	92.970421
-420.011841	35.077152	920.832825	-355.025665	-142.004028	919.727417	-516.754211	96.385735	501.435242	-410.211029	-172.410843	492.005524	-541.544006	147.330048	68.368698	-482.113068	-153.502991	80.293312	-444.059357	113.643753	1388.169678	-333.463959	-212.433273	1362.112793	-364.555603	-50.917301	1387.998169	-330.175354	-62.518379	1678.404541	-542.785156	142.733688	1138.733276	-416.651337	-277.386841	1128.428833	-455.064972	201.095688	909.020935	-312.966156	-260.526093	875.988403	-375.220703	-49.569271	1019.444580	409.810730	-87.413528	960.566528	413.201447	92.807365
-420.009735	35.258438	920.835266	-355.074219	-141.808014	919.728943	-516.820679	96.521187	501.458618	-410.279022	-172.312332	492.023712	-541.533081	147.328125	68.381783	-482.097168	-153.488571	80.277809	-444.004364	113.882507	1388.172852	-333.456604	-212.241318	1362.168091	-364.569366	-50.683224	1388.010742	-330.159485	-62.283802	1678.412842	-542.711975	143.003723	1138.734253	-416.929810	-277.420654	1128.651367	-454.850403	200.918610	908.960815	-314.711060	-260.229614	875.488586	-375.247681	-49.385685	1019.447205	409.657410	-87.583214	960.595886	413.114624	92.643661
-420.026337	35.497540	920.869324	-355.149597	-141.621567	919.751099	-516.814331	96.577606	501.463867	-410.379669	-172.264267	492.071167	-541.539978	147.352936	68.366257	-482.108826	-153.495834	80.268158	-443.955719	114.113144	1388.176880	-333.426788	-212.009903	1362.232910	-364.506256	-50.431297	1388.091431	-330.165009	-62.049534	1678.426147	-542.647888	143.300720	1138.767334	-417.185913	-277.452393	1128.878540	-454.688965	200.721680	908.876831	-316.426483	-259.832977	875.042358	-375.278687	-49.179317	1019.473755	409.512634	-87.692268	960.614014	413.028748	92.494858
-419.996796	35.713161	920.880737	-355.204407	-141.441223	919.802612	-516.979065	96.808556	501.549713	-410.524719	-172.220062	492.106415	-541.632935	147.372452	68.392670	-482.149841	-153.468369	80.297523	-443.878235	114.320107	1388.188843	-333.399719	-211.794891	1362.322144	-364.515259	-50.243065	1388.070923	-330.187744	-61.783497	1678.448608	-542.575684	143.547318	1138.772461	-417.423401	-277.445862	1129.086182	-454.518341	200.518906	908.782471	-317.984497	-259.461761	874.772766	-375.302917	-48.969788	1019.506165	409.359650	-87.867485	960.621399	412.955261	92.331474
-419.983917	35.878593	920.899841	-355.247040	-141.245697	919.807495	-517.039001	96.920731	501.547974	-410.656525	-172.227356	492.130768	-541.637939	147.397491	68.367905	-482.196228	-153.475967	80.281601	-443.813599	114.559219	1388.190552	-333.378510	-211.578049	1362.363403	-364.507477	-50.028629	1388.087524	-330.213501	-61.512215	1678.466309	-542.485291	143.775009	1138.768433	-417.667542	-277.437134	1129.341919	-454.273285	200.317322	908.700256	-319.535919	-259.159851	874.395996	-375.306976	-48.796516	1019.517151	409.224579	-88.034775	960.637878	412.851776	92.178383
-419.986725	36.064671	920.911987	-355.306213	-141.071289	919.820190	-517.094604	97.040451	501.557739	-410.668610	-171.947556	492.136719	-541.636414	147.422150	68.351204	-482.201477	-153.439148	80.306084	-443.759613	114.788200	1388.202515	-333.317932	-211.332855	1362.399536	-364.447083	-49.799168	1388.102173	-330.262482	-61.250687	1678.480469	-542.363708	143.999649	1138.767334	-417.907074	-277.338562	1129.530518	-454.061340	200.075073	908.566528	-320.999939	-259.005829	874.080933	-375.326721	-48.616001	1019.528137	409.091217	-88.222580	960.641296	412.792755	92.015991
-419.949432	36.303349	920.890442	-355.337189	-140.865509	919.802368	-517.119629	97.133949	501.571838	-410.633911	-171.685532	492.113678	-541.138794	147.273193	68.309097	-482.069916	-153.296356	80.254906	-443.674805	115.028946	1388.202271	-333.280212	-211.107224	1362.412964	-364.394470	-49.563931	1388.113403	-330.334656	-60.975956	1678.490479	-542.269104	144.325974	1138.793579	-418.178986	-277.176636	1129.634766	-453.808258	199.835129	908.490601	-322.296204	-258.658112	873.744934	-375.333313	-48.400700	1019.509949	408.949310	-88.418556	960.642944	412.675995	91.829674
-419.984009	36.480289	920.908508	-355.407104	-140.709274	919.828003	-517.233948	97.253593	501.585815	-410.580475	-171.299988	492.083160	-541.667969	147.454391	68.364273	-481.960266	-153.204453	80.208450	-443.607788	115.286278	1388.203247	-333.213989	-210.848816	1362.427002	-364.341675	-49.329205	1388.125610	-330.400330	-60.744938	1678.445557	-542.157410	144.558884	1138.782593	-418.459106	-276.979492	1129.775024	-453.550964	199.630295	908.433533	-323.549988	-258.331116	873.447510	-375.361664	-48.224087	1019.528442	408.775421	-88.573410	960.652161	412.575470	91.600357
-420.013763	36.712635	920.910156	-355.522491	-140.534607	919.819702	-517.317993	97.397484	501.620361	-410.492310	-170.854309	492.063934	-541.667542	147.496841	68.342239	-481.819763	-153.089859	80.157509	-443.561432	115.503029	1388.208496	-333.166870	-210.598862	1362.407593	-364.254089	-49.064949	1388.175537	-330.533844	-60.441998	1678.524536	-542.042908	144.740265	1138.787720	-418.758606	-276.822998	1129.929932	-453.253601	199.357880	908.364502	-324.784790	-258.036804	873.190796	-375.394073	-48.018719	1019.520020	408.656006	-88.760513	960.637207	412.466461	91.379646
-420.026306	36.869053	920.908997	-355.598450	-140.378159	919.845703	-517.285400	97.452431	501.591461	-410.356079	-170.372910	492.053528	-541.617310	147.489243	68.341408	-481.676514	-152.916519	80.142929	-443.483215	115.735710	1388.212402	-333.101776	-210.378738	1362.412964	-364.181213	-48.801052	1388.206909	-330.679810	-60.192196	1678.567505	-541.926575	144.975510	1138.793579	-419.029266	-276.651550	1129.995728	-452.983002	199.027863	908.238220	-325.928955	-257.722260	872.914612	-375.418976	-47.844448	1019.529358	408.546814	-88.965805	960.608337	412.377991	91.184158
-420.036591	37.036877	920.905823	-355.640869	-140.183411	919.887939	-517.281860	97.532532	501.525452	-409.505005	-168.582703	491.810211	-541.596680	147.525284	68.325462	-481.018341	-152.377167	79.938042	-443.410370	115.991936	1388.224365	-333.052795	-210.166153	1362.416504	-364.172974	-48.631424	1388.117676	-330.854004	-59.952065	1678.634766	-541.826477	145.183838	1138.812256	-419.331573	-276.375732	1130.071777	-452.710754	198.674957	908.093506	-326.986755	-257.440247	872.712646	-375.447937	-47.640381	1019.548279	408.472839	-89.123665	960.564636	412.314606	90.950577
-420.088470	37.258595	920.911621	-355.771362	-139.983444	919.890442	-517.336792	97.639404	501.511597	-409.583801	-168.515335	491.834717	-541.638977	147.547302	68.323036	-480.991608	-152.320007	79.906303	-443.305603	116.233727	1388.216797	-332.989899	-209.945404	1362.426636	-364.068146	-48.394505	1388.132935	-331.065613	-59.695206	1678.709717	-541.669861	145.410309	1138.818481	-419.627289	-276.048157	1130.152100	-452.463287	198.320068	907.969666	-327.932098	-256.968872	872.648926	-375.513184	-47.427933	1019.549133	408.363312	-89.321175	960.538025	412.210663	90.707100
-420.105011	37.489624	920.916138	-355.819458	-139.772751	919.915283	-517.380432	97.721466	501.536560	-409.726227	-168.523102	491.853119	-541.608398	147.577072	68.299026	-481.069061	-152.354080	79.961006	-443.219788	116.506744	1388.236084	-332.905884	-209.717636	1362.389038	-364.004364	-48.162670	1388.092651	-331.341095	-59.418770	1678.781860	-541.549194	145.626404	1138.820190	-419.919189	-275.788788	1130.275635	-452.236755	197.917587	907.830078	-328.845001	-256.533966	872.394043	-375.543243	-47.197525	1019.563110	408.296539	-89.611992	960.502502	412.158539	90.459396
-420.145355	37.652973	920.924316	-355.884888	-139.565765	919.930664	-517.445007	97.816849	501.536499	-409.857880	-168.497299	491.885101	-541.583740	147.596191	68.301147	-481.075470	-152.321350	79.937935	-443.076660	116.753601	1388.245972	-332.855347	-209.508774	1362.377808	-363.936737	-47.915897	1388.095459	-331.663391	-59.194702	1678.843384	-541.449158	145.870255	1138.827881	-420.194305	-275.482025	1130.347168	-451.964172	197.382904	907.666199	-329.706116	-256.184143	872.167542	-375.595917	-47.009041	1019.574768	408.198273	-89.851257	960.500977	412.087097	90.238556
-420.184784	37.898640	920.918335	-355.966156	-139.357330	919.909119	-517.533875	97.881187	501.551514	-409.920074	-168.369797	491.870728	-541.617981	147.631226	68.259811	-481.067780	-152.312408	79.919807	-442.969635	117.001343	1388.259766	-332.809631	-209.257584	1362.347656	-363.775635	-47.672401	1388.084595	-332.072357	-58.960312	1678.974121	-541.313904	146.143372	1138.844482	-420.478882	-275.264191	1130.407959	-451.756226	196.851700	907.506531	-330.495087	-255.725342	872.172119	-375.647247	-46.791176	1019.560242	408.082703	-90.145844	960.481506	411.977325	89.987915
-420.292480	38.091988	920.932617	-356.109161	-139.215637	919.937378	-517.640747	98.013222	501.561096	-410.055634	-168.358978	491.896759	-541.639038	147.629974	68.268539	-481.092285	-152.329437	79.914093	-442.822388	117.232956	1388.272949	-332.736450	-209.086639	1362.358276	-363.663483	-47.427563	1388.039429	-332.580994	-58.706638	1679.182861	-542.078308	148.005859	1139.302124	-420.799622	-274.979736	1130.524170	-451.663300	196.249832	907.555542	-331.591278	-255.465622	871.583435	-375.715057	-46.598583	1019.573303	408.038910	-90.406990	960.481812	411.910065	89.710823
-420.341431	38.377911	920.951050	-356.198364	-139.031372	919.986511	-517.694824	98.066528	501.537201	-410.124054	-168.253281	491.898132	-541.610962	147.666824	68.259583	-481.107910	-152.256439	79.925377	-442.647980	117.494659	1388.300049	-332.672913	-208.875610	1362.344849	-363.532593	-47.181850	1388.052856	-333.133606	-58.522949	1679.275635	-541.824036	148.038666	1139.342773	-421.013184	-274.594391	1130.617432	-451.403564	195.439697	907.327698	-332.046906	-254.856262	871.697327	-375.780518	-46.350128	1019.606018	407.970734	-90.792160	960.479126	411.864655	89.414047
-420.421478	38.568890	920.972717	-356.319763	-138.851501	920.025269	-517.784729	98.169403	501.548004	-410.198212	-167.992233	491.805756	-541.604065	147.674698	68.221313	-481.073608	-152.225082	79.895126	-442.444855	117.769440	1388.312134	-332.618683	-208.656540	1362.341675	-363.388885	-46.940369	1388.041504	-333.853302	-58.252090	1679.548584	-541.524780	148.106247	1139.359131	-421.246948	-274.317291	1130.739990	-451.266724	194.821594	907.244324	-332.766144	-254.505569	871.627747	-375.860168	-46.150688	1019.633057	407.919525	-91.107620	960.496277	411.802338	89.097122
-420.502533	38.801998	920.989563	-356.464966	-138.620270	920.015869	-517.870728	98.263695	501.572845	-410.265961	-167.958603	491.938934	-541.645508	147.718109	68.240891	-481.103180	-152.225266	79.943436	-442.221710	118.052628	1388.333130	-332.508667	-208.441605	1362.320801	-363.250000	-46.729691	1387.960938	-334.638733	-58.049385	1679.718018	-541.323792	148.354904	1139.434814	-421.457947	-274.124817	1130.873047	-451.173035	194.053421	907.097107	-333.573883	-254.083588	871.411865	-375.939240	-45.925426	1019.632751	407.844269	-91.378937	960.527405	411.728149	88.801994
-420.596802	39.017021	920.985046	-356.637573	-138.422104	920.006836	-517.958435	98.325256	501.577667	-410.254883	-167.641525	491.911163	-541.629822	147.740173	68.202545	-481.032806	-152.168869	79.909225	-441.942627	118.339859	1388.362671	-332.360626	-208.208252	1362.275879	-363.060059	-46.482731	1387.968872	-335.566589	-57.812630	1679.973877	-541.231873	148.771912	1139.638428	-421.593018	-273.899689	1130.950195	-451.020996	193.214554	906.970825	-333.981720	-253.507095	871.456848	-376.026672	-45.710640	1019.619812	407.799042	-91.659821	960.560913	411.636169	88.506027
-420.692719	39.213631	920.999878	-356.750885	-138.227112	920.016479	-518.063293	98.401466	501.551819	-410.331696	-167.523529	491.921021	-541.665039	147.786850	68.197731	-481.042908	-152.125214	79.873512	-441.641602	118.615654	1388.408936	-332.198669	-207.972626	1362.222290	-362.846832	-46.250969	1387.976807	-336.600220	-57.545666	1680.294312	-541.102173	149.104340	1139.857300	-421.724945	-273.674988	1131.014038	-450.895660	192.304611	906.909912	-334.571533	-253.179703	871.386536	-376.100891	-45.508068	1019.627930	407.770355	-91.949959	960.568237	411.572174	88.215202
-420.793030	39.392838	920.996704	-356.923218	-138.020691	920.012207	-518.164917	98.490585	501.544830	-410.423340	-167.342850	491.917023	-541.549744	148.006226	68.387543	-481.052155	-152.102280	79.837288	-441.304474	118.879295	1388.494873	-332.034668	-207.756454	1362.165771	-362.548950	-45.972454	1388.042603	-337.712128	-57.239540	1680.657349	-540.934448	149.445724	1140.034180	-421.867523	-273.395813	1131.057617	-450.917023	191.381485	906.745422	-335.064758	-252.709244	871.231873	-376.186676	-45.302143	1019.617188	407.809601	-92.232468	960.565613	411.583557	87.875221
-421.049500	39.191555	921.033386	-357.122070	-137.904037	920.062866	-518.280579	98.614334	501.486267	-410.430176	-167.030106	491.903381	-541.537842	148.043991	68.373039	-480.895264	-151.947052	79.771347	-440.899658	119.129395	1388.582397	-331.825836	-207.533783	1362.082642	-362.216919	-45.731033	1388.132202	-338.895630	-56.938419	1680.979126	-540.800598	149.789154	1140.239624	-421.977966	-273.172028	1131.120728	-450.775238	190.219711	906.636780	-335.411835	-252.140961	871.245911	-376.363800	-45.307003	1019.652893	407.810028	-92.522446	960.585205	411.532043	87.539131
-421.009583	39.754082	921.030640	-357.268433	-137.619293	920.090637	-518.458618	98.770164	501.572144	-410.472748	-166.804962	491.909668	-541.576355	148.069382	68.372650	-480.872253	-151.905106	79.797958	-440.459137	119.393105	1388.704468	-331.587769	-207.328766	1362.033569	-361.980530	-45.536331	1388.176147	-340.094543	-56.681396	1681.259644	-540.591492	150.034943	1140.467285	-422.036133	-272.944275	1131.197144	-450.727295	189.171539	906.621277	-335.660767	-251.638351	871.336060	-376.377197	-44.871685	1019.659790	407.721863	-92.638832	960.619751	411.151184	87.488953
-421.102753	39.962330	921.070190	-357.393524	-137.441055	920.144958	-518.576538	98.886963	501.585175	-410.482605	-166.485565	491.877716	-541.540649	148.075302	68.354843	-480.768494	-151.825729	79.757858	-439.977325	119.636467	1388.791138	-331.290985	-207.145630	1361.967163	-361.699738	-45.381912	1388.242065	-341.359436	-56.325359	1681.593262	-540.427185	150.422180	1140.720215	-422.106567	-272.754456	1131.235107	-450.824127	188.189362	906.666626	-336.045654	-251.248962	871.236694	-376.451813	-44.660744	1019.701538	407.664429	-92.868744	960.643372	410.913269	87.346146
-421.213135	40.115871	921.102844	-357.539642	-137.249344	920.195190	-518.761414	99.040398	501.616028	-410.555145	-166.298431	491.877319	-541.594299	148.091476	68.381668	-480.745697	-151.732803	79.696724	-439.440247	119.872368	1388.915161	-330.969269	-206.946259	1361.866089	-361.432465	-45.208698	1388.296753	-342.558929	-55.997051	1681.887939	-540.261597	150.809387	1140.978760	-422.085785	-272.563019	1131.268433	-450.789429	187.079041	906.703308	-336.148163	-250.566589	871.303223	-376.522308	-44.459251	1019.734314	407.663849	-93.138924	960.687378	410.805237	87.083405
-421.488739	39.952290	921.214600	-357.764862	-137.120560	920.236267	-518.910706	99.186172	501.597992	-410.767853	-166.251633	491.902832	-541.623657	148.106537	68.394928	-480.791016	-151.740402	79.737785	-438.917175	120.087929	1389.085083	-330.642120	-206.723648	1361.812988	-361.141541	-45.047081	1388.398804	-343.815277	-55.552494	1682.231934	-540.148865	151.183975	1141.324341	-422.086578	-272.375916	1131.301392	-450.886047	186.030106	906.669250	-336.381683	-250.036514	871.315979	-376.682709	-44.473278	1019.798889	407.688721	-93.514694	960.715210	410.789276	86.706131
-421.581604	40.228046	921.269958	-357.906952	-136.923279	920.273071	-519.073120	99.340096	501.629120	-410.942993	-166.139526	491.898560	-541.597107	148.104721	68.408676	-480.806824	-151.711929	79.702499	-438.379578	120.291214	1389.236816	-330.337433	-206.503479	1361.783203	-360.898560	-44.881439	1388.464966	-345.009155	-55.185913	1682.470703	-540.057190	151.578918	1141.720093	-422.029144	-272.148712	1131.364136	-450.728180	184.617462	906.693237	-336.547363	-249.486435	871.401733	-376.730011	-44.227291	1019.835388	407.685669	-93.945747	960.789124	410.744507	86.366798
-421.521851	40.894444	921.298157	-358.019989	-136.599060	920.278503	-519.131226	99.471123	501.701782	-411.087952	-165.920547	491.867889	-541.584717	148.103012	68.420769	-480.672302	-151.574677	79.638527	-437.903259	120.532127	1389.374268	-330.070251	-206.248581	1361.799194	-360.677094	-44.730240	1388.554810	-346.102875	-54.825813	1682.691895	-539.846924	151.940918	1142.010132	-421.944214	-271.952179	1131.428223	-450.783447	183.546631	906.742249	-336.623749	-248.887207	871.425659	-376.689850	-43.741329	1019.843811	407.735657	-94.280663	960.841431	410.741852	86.058144
-421.575104	41.176174	921.364746	-358.132538	-136.389877	920.314880	-519.168396	99.546318	501.697693	-411.284393	-165.780640	491.877960	-541.582581	148.105331	68.423790	-480.704742	-151.536011	79.650597	-437.431610	120.740601	1389.492554	-329.866516	-205.972504	1361.707764	-360.523773	-44.598854	1388.611206	-347.295837	-54.363033	1683.034058	-539.658630	152.247360	1142.341431	-421.837372	-271.770782	1131.534790	-450.906311	182.472153	906.675476	-336.794495	-248.391937	871.388550	-376.724152	-43.501389	1019.889038	407.769196	-94.713966	960.908142	410.762695	85.666466
-421.626007	41.492699	921.439758	-358.250153	-136.114716	920.320068	-519.192627	99.637482	501.666962	-411.472290	-165.601608	491.918396	-541.567993	148.114838	68.447357	-480.687347	-151.519211	79.623344	-437.052673	120.961906	1389.623047	-329.671844	-205.743652	1361.758301	-360.386536	-44.435173	1388.728760	-348.350952	-53.915596	1683.250977	-539.414551	152.490616	1142.563110	-421.663513	-271.497925	1131.587158	-450.820190	181.274368	906.617676	-336.803528	-247.843826	871.417480	-376.742371	-43.226757	1019.921265	407.869446	-95.009941	960.935669	410.790253	85.257843
-421.669220	41.783215	921.522827	-358.332184	-135.852676	920.342102	-519.228088	99.747932	501.678436	-411.697205	-165.484879	491.924286	-541.119507	148.044968	68.567787	-480.695038	-151.484909	79.579575	-436.743378	121.181793	1389.720947	-329.544495	-205.531509	1361.822510	-360.265747	-44.249352	1388.890381	-349.322388	-53.546917	1683.433350	-539.244629	152.788727	1142.754883	-421.467743	-271.249939	1131.648071	-450.711578	179.932449	906.536621	-336.791687	-247.218887	871.440308	-376.726654	-42.960033	1019.963745	407.974182	-95.415375	960.978516	410.833282	84.785370
-421.700104	42.040138	921.577271	-358.429230	-135.569412	920.363342	-519.233459	99.829735	501.696472	-411.927490	-165.395386	491.965912	-541.599915	147.910309	68.268120	-480.708069	-151.465698	79.543854	-436.500946	121.383575	1389.824219	-329.439514	-205.324585	1361.889893	-360.192535	-44.070847	1389.054199	-350.299500	-53.091209	1683.621826	-539.076538	153.111404	1142.948730	-421.247437	-271.058594	1131.653442	-450.689331	178.872772	906.390442	-336.620331	-246.595078	871.540588	-376.725098	-42.689438	1019.992798	408.117554	-95.782913	961.018433	410.884369	84.402039
-421.733002	42.329731	921.651367	-358.520752	-135.319794	920.384094	-519.281250	99.941673	501.709442	-412.096222	-165.292816	491.968384	-541.608337	147.931473	68.275352	-480.732513	-151.431503	79.506851	-436.308746	121.586449	1389.919312	-329.420471	-205.098282	1361.996704	-360.178986	-43.914341	1389.193115	-351.225739	-52.629128	1683.840332	-538.902283	153.392807	1143.038330	-420.998138	-270.874512	1131.675293	-450.587128	177.643341	906.230286	-336.672516	-246.111450	871.534973	-376.725525	-42.432831	1020.032410	408.218506	-96.289833	961.063354	410.935303	83.982063
-421.755127	42.640823	921.715088	-358.601074	-135.061630	920.393799	-519.317810	100.089729	501.745667	-412.209717	-165.098465	491.990570	-541.588806	147.930420	68.291870	-480.686249	-151.382416	79.470207	-436.214966	121.783119	1389.989136	-329.446655	-204.859100	1362.124023	-360.189789	-43.743546	1389.315918	-352.100250	-52.161625	1683.965820	-538.694641	153.612366	1143.055054	-420.709259	-270.616943	1131.699951	-450.467957	176.498215	906.043945	-336.483276	-245.475708	871.485352	-376.702789	-42.157513	1020.059448	408.420471	-96.803200	961.089478	411.043884	83.488754
-421.921326	42.416702	921.773682	-358.747345	-134.829971	920.374390	-519.297363	100.245827	501.679413	-412.377472	-164.992706	491.976959	-541.488647	148.148865	68.522179	-480.727356	-151.364243	79.496002	-436.183350	122.018196	1390.073486	-329.478394	-204.598770	1362.232788	-360.257477	-43.566162	1389.420776	-352.976318	-51.642513	1684.140625	-538.468750	153.777969	1143.041870	-420.379333	-270.393555	1131.761719	-450.234863	175.342422	905.884399	-336.273682	-244.931396	871.453552	-376.806213	-42.166515	1020.072388	408.572174	-97.344749	961.145630	411.144379	82.978889
-421.764801	43.113220	921.815002	-358.784119	-134.464462	920.412048	-519.345886	100.489037	501.822662	-412.512054	-164.786240	491.951660	-541.087219	148.100052	68.631752	-479.494690	-150.522064	79.298073	-436.198517	122.240395	1390.101929	-329.564575	-204.340561	1362.318726	-360.390106	-43.408451	1389.496338	-353.682831	-51.207115	1684.210571	-538.297668	153.936203	1143.040527	-420.043152	-270.242950	1131.795532	-450.107880	174.288147	905.631165	-336.023529	-244.355072	871.444885	-376.717682	-41.649601	1020.108521	408.684601	-97.843338	961.196472	411.136322	82.545288
-421.749634	43.493618	921.857239	-358.858002	-134.155014	920.416138	-519.624695	101.110153	502.104706	-412.587128	-164.539734	491.949127	-541.296082	147.823837	68.378265	-479.272369	-150.336670	79.223854	-436.243103	122.458412	1390.128052	-329.667603	-204.123642	1362.421509	-360.515778	-43.183838	1389.615845	-354.511017	-50.631699	1684.360352	-538.133789	154.113800	1142.966187	-419.706024	-270.114838	1131.734009	-449.886108	173.279404	905.491760	-335.709808	-243.656952	871.401367	-376.724640	-41.326416	1020.129517	408.860901	-98.422890	961.220825	411.252655	81.939041
-421.710785	43.932598	921.886414	-358.891113	-133.838089	920.415405	-519.730286	101.461494	502.259674	-412.737000	-164.376099	491.939362	-541.349487	147.827011	68.407242	-479.377502	-150.377151	79.198746	-436.359741	122.706314	1390.138306	-329.820374	-203.871658	1362.526001	-360.666473	-43.000687	1389.736572	-355.205261	-50.107052	1684.401855	-538.051086	154.277695	1142.895752	-419.310272	-269.914124	1131.678711	-449.615387	172.074554	905.256165	-335.385834	-243.129700	871.390015	-376.734283	-40.977810	1020.146606	409.010284	-98.926125	961.194702	411.265167	81.445724
-421.643890	44.286087	921.895813	-358.888916	-133.544479	920.442383	-519.816589	101.746040	502.346405	-412.804321	-164.180054	491.954559	-541.396240	147.859116	68.434410	-479.406830	-150.336670	79.218681	-436.502747	122.940071	1390.134033	-329.973938	-203.657990	1362.634888	-360.843567	-42.793053	1389.774292	-355.875092	-49.604607	1684.438843	-537.941528	154.338852	1142.779175	-418.925873	-269.770721	1131.664795	-449.332153	170.857788	904.976685	-335.092560	-242.478668	871.364868	-376.759308	-40.671841	1020.173584	409.276001	-99.487167	961.160889	411.435730	80.938179
-421.601929	44.727180	921.931091	-358.942963	-133.174789	920.419556	-519.854675	101.935547	502.402344	-412.865540	-163.977356	491.937958	-541.445374	147.866165	68.418312	-479.393188	-150.323822	79.196411	-436.668518	123.163055	1390.108887	-330.160400	-203.392365	1362.720947	-360.983734	-42.564434	1389.867676	-356.561279	-49.078125	1684.548462	-537.770020	154.302643	1142.597656	-418.511230	-269.722534	1131.732300	-449.170135	170.076035	904.863098	-334.713501	-241.818695	871.378906	-376.806396	-40.322174	1020.187683	410.028442	-99.771568	961.393860	411.947906	80.112122
-421.619049	45.062012	921.949402	-359.007202	-132.843124	920.453430	-519.516846	101.987602	502.336060	-412.893677	-163.757095	491.956329	-541.310547	147.924561	68.430824	-479.405243	-150.272964	79.213493	-436.854462	123.417114	1390.076172	-330.335083	-203.112274	1362.804688	-361.146423	-42.313255	1389.974243	-357.142914	-48.479122	1684.489502	-537.715454	154.328537	1142.467651	-418.132813	-269.608093	1131.632568	-448.774994	168.884659	904.687927	-334.278748	-241.177109	871.370361	-376.864227	-39.989944	1020.216125	410.262360	-100.259872	961.323669	412.040619	79.582199
-421.635132	45.476452	921.967102	-359.087311	-132.489197	920.437073	-519.452637	102.196136	502.357788	-412.963837	-163.574387	491.974213	-541.285583	147.974335	68.407417	-479.413208	-150.274094	79.194832	-437.065765	123.655365	1390.034546	-330.541901	-202.826828	1362.851196	-361.380005	-42.096146	1389.999634	-357.721436	-47.907215	1684.561523	-537.700684	154.322418	1142.341553	-417.731049	-269.434357	1131.472046	-448.573242	167.923447	904.520508	-333.674316	-240.331711	871.542542	-376.937958	-39.639923	1020.221619	410.331146	-100.604340	961.254333	411.992828	79.116005
-421.647888	45.874767	921.988586	-359.148285	-132.168396	920.415955	-519.425903	102.471413	502.377747	-412.969849	-163.359177	491.978699	-541.259094	148.317169	68.750732	-479.340485	-150.221298	79.168770	-437.253937	123.949471	1389.985229	-330.737915	-202.526566	1362.911621	-361.649475	-41.833904	1390.018188	-358.279694	-47.322662	1684.513672	-537.687378	154.301193	1142.209229	-417.353668	-269.279205	1131.408691	-448.297424	167.002579	904.425232	-333.145782	-239.664459	871.619629	-376.993683	-39.316059	1020.225708	410.447968	-101.052490	961.096863	412.023193	78.551994
-421.633850	46.266678	922.009705	-359.225800	-131.790283	920.395325	-519.424927	102.764580	502.438263	-413.004944	-163.198761	492.011871	-541.341064	148.040710	68.444092	-479.364838	-150.215012	79.207283	-437.485382	124.239571	1389.950195	-330.896820	-202.235718	1362.957153	-361.918762	-41.558701	1390.078125	-358.794586	-46.693493	1684.574463	-537.697571	154.233566	1142.096436	-417.007629	-269.156006	1131.417480	-448.010254	166.126099	904.350464	-332.654907	-238.937119	871.642090	-377.052856	-38.971127	1020.231262	410.625092	-101.505341	960.986877	412.027924	78.126129
-421.614380	46.546856	922.016724	-359.289764	-131.469635	920.403076	-519.399414	103.033707	502.465332	-412.988525	-162.995667	492.023804	-541.292419	148.364136	68.782867	-479.288422	-150.136078	79.171104	-437.734650	124.526398	1389.944580	-331.058411	-201.940613	1363.061157	-362.166687	-41.318901	1390.140747	-359.245636	-46.109669	1684.557861	-537.688416	154.098206	1141.939819	-416.709930	-268.998535	1131.434814	-447.830627	165.410721	904.376221	-332.190765	-238.161499	871.782776	-377.104370	-38.685986	1020.243164	410.869293	-102.045631	960.837097	412.112427	77.597542
-421.527466	46.910088	922.024353	-359.294250	-131.095627	920.398010	-519.231384	103.169571	502.397705	-412.982941	-162.798004	492.054077	-541.198608	148.417374	68.762695	-479.284698	-150.130341	79.150070	-437.992096	124.797409	1389.866821	-331.247192	-201.649170	1363.192749	-362.421478	-41.043774	1390.231079	-359.652588	-45.514484	1684.616699	-537.708923	153.999390	1141.780518	-416.412781	-268.803436	1131.458130	-447.606720	164.678680	904.203430	-331.660583	-237.428253	872.021423	-377.121704	-38.351624	1020.253601	411.098053	-102.544502	960.678772	412.172577	77.044197
-421.483856	47.288204	922.028137	-359.293732	-130.752884	920.403687	-519.171143	103.327324	502.410217	-412.925537	-162.517654	492.051422	-541.169617	148.427109	68.759506	-479.230286	-150.046310	79.163483	-438.329407	125.082245	1389.858887	-331.459778	-201.272156	1363.292847	-362.709778	-40.760891	1390.299072	-360.021790	-44.869244	1684.672729	-537.733032	153.883163	1141.623169	-416.175751	-268.524841	1131.435913	-447.408539	164.185471	904.200500	-331.145142	-236.592010	872.122742	-377.156158	-38.013870	1020.266724	411.378387	-102.992905	960.513306	412.222809	76.671356
-421.451202	47.694725	922.051208	-359.311707	-130.364044	920.403931	-519.099915	103.480133	502.419556	-412.870636	-162.293350	492.023041	-541.160706	148.466095	68.757805	-479.212402	-149.974747	79.182381	-438.668365	125.358299	1389.805542	-331.652069	-200.920792	1363.452515	-363.100372	-40.461960	1390.336914	-360.385315	-44.268002	1684.677368	-537.819092	153.807266	1141.499512	-415.947754	-268.258209	1131.393311	-447.231750	163.781708	904.159180	-330.568420	-235.797424	872.390381	-377.195496	-37.649414	1020.285889	411.674377	-103.500969	960.355469	412.345428	76.163635
-421.444489	48.159904	922.074768	-359.345795	-129.982559	920.398987	-519.092957	103.729378	502.445160	-412.860962	-162.027206	492.048798	-541.172302	148.533218	68.815453	-479.158691	-149.946350	79.156601	-439.085083	125.637268	1389.752075	-331.865417	-200.592087	1363.581543	-363.524353	-40.204758	1390.336914	-360.684906	-43.652969	1684.739502	-537.907104	153.741943	1141.313721	-415.763824	-268.005341	1131.446655	-447.029999	163.465637	904.139404	-330.028198	-235.035263	872.634827	-377.255249	-37.262798	1020.302673	411.957855	-104.016304	960.210266	412.433044	75.661987
-421.451019	48.632847	922.097229	-359.365570	-129.626038	920.404175	-519.168274	104.069351	502.550201	-412.801514	-161.817200	492.053925	-541.279175	148.237335	68.467758	-479.135223	-149.873276	79.174141	-439.528931	125.930252	1389.709839	-332.124298	-200.282623	1363.728760	-363.848969	-39.906406	1390.435547	-360.998291	-42.981743	1684.810547	-538.046936	153.733231	1141.178467	-415.632080	-267.652191	1131.448975	-446.813354	163.226364	904.121033	-329.505280	-234.168503	872.914185	-377.311096	-36.875984	1020.323181	412.211334	-104.503685	960.077454	412.480377	75.235886
-421.477722	49.064869	922.158142	-359.370148	-129.265656	920.421448	-519.210815	104.306946	502.610779	-412.766174	-161.579010	492.030212	-541.326355	148.222015	68.481834	-479.117126	-149.820389	79.137573	-439.994354	126.204498	1389.636108	-332.419403	-199.936157	1363.890137	-364.145874	-39.593887	1390.520752	-361.261414	-42.283821	1684.852539	-538.227966	153.816971	1141.039429	-415.499817	-267.280304	1131.500488	-446.639038	163.088516	904.112854	-328.934662	-233.379257	873.164368	-377.370911	-36.519302	1020.369568	412.500092	-104.954918	959.951660	412.513123	74.696541
-421.467834	49.463581	922.173218	-359.368378	-128.903824	920.421448	-519.187439	104.541199	502.620911	-412.818451	-161.469513	492.062012	-541.311707	148.250565	68.523079	-479.162720	-149.838684	79.187256	-440.502441	126.477913	1389.623779	-332.708862	-199.618164	1364.095459	-364.583038	-39.271164	1390.554443	-361.455200	-41.575165	1684.868774	-538.440796	153.926819	1140.916992	-415.435486	-266.908264	1131.547363	-446.501068	163.131531	904.096313	-328.467712	-232.496735	873.356934	-377.394745	-36.159119	1020.381714	412.903015	-105.439606	959.837524	412.660065	74.288559
-421.465912	49.698853	922.206177	-359.384796	-128.510742	920.432739	-519.172668	104.727570	502.585083	-412.810913	-161.266098	492.060181	-541.270630	148.590759	68.838951	-479.190247	-149.797943	79.213379	-440.998108	126.757576	1389.606567	-332.932007	-199.350174	1364.238037	-365.038513	-38.960827	1390.605835	-361.607330	-40.913052	1684.851929	-538.689453	154.086044	1140.770752	-415.359833	-266.519836	1131.620728	-446.395844	163.240784	904.046387	-327.974030	-231.734055	873.581970	-377.427429	-35.864056	1020.407837	413.261871	-105.951828	959.811096	412.814056	73.752846
-421.464172	50.023891	922.221008	-359.407349	-128.133835	920.429810	-519.245667	104.988976	502.637054	-412.748413	-161.018478	492.076813	-541.307678	148.633881	68.873314	-479.118774	-149.720901	79.173615	-441.525299	127.006218	1389.562378	-333.216827	-199.078629	1364.393433	-365.381287	-38.685814	1390.695557	-361.751282	-40.195236	1684.820557	-538.940796	154.278259	1140.611694	-415.334320	-266.151825	1131.649780	-446.270905	163.489624	904.047852	-327.576843	-230.990005	873.734070	-377.457001	-35.530384	1020.416931	413.731171	-106.471672	959.820923	413.014343	73.155357
-421.486481	50.388474	922.237366	-359.418671	-127.730736	920.437805	-519.264404	105.185890	502.628326	-412.662506	-160.760223	492.025482	-541.291260	148.633804	68.856270	-479.064728	-149.636795	79.188332	-442.020447	127.260033	1389.518188	-333.551666	-198.790298	1364.549194	-365.802948	-38.367027	1390.746582	-361.900818	-39.476498	1684.742920	-539.169617	154.453308	1140.442261	-415.332214	-265.709412	1131.602661	-446.172424	163.787750	904.018127	-327.130249	-230.240189	873.903320	-377.511902	-35.162971	1020.434631	414.146149	-106.952118	959.891296	413.197754	72.640602
-421.573456	50.819641	922.287292	-359.442566	-127.334763	920.450134	-519.327515	105.473564	502.665497	-412.694946	-160.604141	492.050446	-541.359802	148.371780	68.537354	-479.201782	-149.787735	79.216309	-442.578552	127.513924	1389.513062	-333.899872	-198.529739	1364.843994	-366.224365	-38.046158	1390.741577	-362.020630	-38.700909	1684.741333	-539.438782	154.722153	1140.307739	-415.340271	-265.288544	1131.537842	-446.072754	164.225494	904.047852	-326.677521	-229.469208	874.063843	-377.577820	-34.770123	1020.467896	414.603546	-107.514717	959.985474	413.358551	72.036324
-421.580658	51.321922	922.289429	-359.429810	-126.909073	920.426514	-519.321167	105.671623	502.677948	-412.617004	-160.257645	492.062378	-541.332336	148.401306	68.495956	-479.174500	-149.704025	79.187256	-443.085175	127.786263	1389.490601	-334.209534	-198.217224	1364.909180	-366.619446	-37.744190	1390.802856	-362.171722	-38.002983	1684.613037	-539.730896	155.086441	1140.188965	-415.298462	-264.877808	1131.444824	-446.045410	164.773590	904.085022	-325.851410	-228.178650	874.627625	-377.629211	-34.339481	1020.465332	415.093323	-108.094292	960.114197	413.514252	71.477661
-421.673889	51.768845	922.348755	-359.461731	-126.513634	920.463196	-519.419250	105.930161	502.707245	-412.558746	-159.940186	492.066223	-541.274597	148.717834	68.855270	-479.092346	-149.602554	79.235550	-443.609100	128.016891	1389.478516	-334.553802	-197.844040	1364.769897	-367.050079	-37.496498	1390.818115	-362.313416	-37.224472	1684.612793	-540.012695	155.476868	1140.099365	-415.277252	-264.496918	1131.374634	-446.098114	165.392288	904.082336	-325.313782	-227.258636	874.908997	-377.705658	-33.932312	1020.515686	415.484406	-108.555626	960.275574	413.621857	70.937164
-421.704285	52.130119	922.351440	-359.433960	-126.152779	920.471008	-519.441711	106.125595	502.685974	-412.566467	-159.728165	492.077881	-541.270508	148.786362	68.872993	-479.132294	-149.652557	79.200630	-444.108856	128.258118	1389.445557	-334.899078	-197.564987	1364.803223	-367.449005	-37.202465	1390.866211	-362.452484	-36.392365	1684.525146	-540.279053	155.824387	1139.978394	-415.305847	-264.041321	1131.304321	-446.141296	166.039017	904.134338	-324.875427	-226.440323	875.038269	-377.768341	-33.585762	1020.529358	415.982269	-109.194695	960.471680	413.820679	70.281769
-421.721497	52.535809	922.334106	-359.439880	-125.781334	920.473694	-519.582581	106.319267	502.726166	-412.583099	-159.511612	492.122040	-541.312744	148.825500	68.837234	-479.194641	-149.644760	79.208931	-444.537292	128.508636	1389.450806	-335.273621	-197.232758	1364.803955	-367.876312	-36.880795	1390.884277	-362.586090	-35.571602	1684.409424	-540.553345	156.210785	1139.894897	-415.349091	-263.602570	1131.197144	-446.225952	166.710693	904.156677	-324.440247	-225.480774	875.258728	-377.816956	-33.198883	1020.526855	416.450684	-109.724037	960.680054	413.987549	69.744713
-421.976563	52.994499	922.335876	-359.663849	-124.985207	920.121948	-519.674866	106.475136	502.682983	-412.550598	-159.227341	492.064362	-541.841370	148.673141	68.488487	-479.178528	-149.613129	79.189308	-444.986633	128.776688	1389.447510	-335.608826	-196.917679	1364.851929	-368.247192	-36.597031	1390.851563	-362.706329	-34.711193	1684.325684	-540.890198	156.748016	1139.912354	-415.408997	-263.197418	1131.111938	-446.388580	167.467514	904.197327	-324.072571	-224.650360	875.411255	-377.896820	-32.703552	1020.335693	416.909027	-110.278824	960.868469	414.079590	69.138138
-421.861938	53.237297	922.306885	-359.444275	-124.955437	920.488953	-519.648621	106.629532	502.671051	-412.544434	-159.046188	492.147156	-541.774231	148.936615	68.652351	-479.190613	-149.587128	79.203911	-445.409424	129.024582	1389.432739	-335.886292	-196.714752	1364.978394	-368.638092	-36.333511	1390.841553	-362.890747	-33.778381	1684.216797	-541.186646	157.209976	1139.908203	-415.453369	-262.823486	1131.023926	-446.562622	168.286942	904.254517	-323.722015	-223.718765	875.488586	-377.997742	-32.437515	1020.534851	417.361389	-110.883057	961.062256	414.210205	68.482193
-421.951569	53.627148	922.306152	-359.437592	-124.548485	920.446960	-519.717163	106.856865	502.671936	-412.523254	-158.811356	492.152985	-541.838806	148.763901	68.462914	-479.183838	-149.554611	79.206818	-445.808380	129.229645	1389.460449	-336.219360	-196.480804	1364.959839	-368.998077	-36.086754	1390.859497	-362.998169	-32.874176	1684.111694	-541.430847	157.632721	1139.879028	-415.526733	-262.349335	1130.865234	-446.747070	169.089310	904.339661	-323.346069	-222.828323	875.591553	-378.100464	-32.076492	1020.522583	417.769592	-111.427490	961.281433	414.344604	67.956871
-422.046692	54.139294	922.333496	-359.496124	-124.108688	920.423889	-519.939148	107.149330	502.760345	-412.472107	-158.543564	492.155975	-541.903992	148.783325	68.429031	-479.156036	-149.484726	79.216888	-446.185181	129.468643	1389.487427	-336.567780	-196.191818	1364.897827	-369.410492	-35.810013	1390.876953	-363.163208	-31.880104	1684.018311	-541.740295	158.158356	1139.873657	-415.588898	-261.938232	1130.707397	-447.037170	169.972031	904.382507	-323.017487	-222.028122	875.666504	-378.214417	-31.640440	1020.530762	418.192047	-112.060249	961.492615	414.487946	67.270691
-422.144653	54.471443	922.345825	-359.556519	-123.711571	920.433594	-519.946960	107.288139	502.719788	-412.479187	-158.385376	492.172394	-541.918030	148.826019	68.404869	-479.186127	-149.527069	79.219734	-446.539154	129.698685	1389.526855	-336.942444	-195.885788	1364.836670	-369.767090	-35.524719	1390.887207	-363.354034	-30.824875	1683.967041	-542.099976	158.723892	1139.947998	-415.656219	-261.597595	1130.596802	-447.310211	170.847229	904.463806	-322.718719	-221.202454	875.806946	-378.322601	-31.283615	1020.545715	418.550079	-112.662582	961.638855	414.639648	66.706734
-422.228973	54.870598	922.329956	-359.587219	-123.315796	920.398376	-520.101868	107.577728	502.795532	-412.429352	-158.194916	492.173523	-541.959839	148.856094	68.430923	-479.165527	-149.472778	79.217354	-446.858612	129.940659	1389.585938	-337.250763	-195.615875	1364.783569	-370.122925	-35.274666	1390.909302	-363.464752	-29.840851	1683.773193	-542.400635	159.280701	1140.003784	-415.751465	-261.166016	1130.457031	-447.656433	171.796341	904.585144	-322.485718	-220.293503	875.864136	-378.439514	-30.914232	1020.528625	418.859222	-113.195908	961.827576	414.709229	66.080513
-422.302429	55.259602	922.328857	-359.615540	-122.915665	920.411011	-520.216858	107.764389	502.779907	-412.367828	-157.955399	492.150970	-542.000305	148.877197	68.397179	-479.126312	-149.404709	79.207916	-447.218262	130.201843	1389.631836	-337.532715	-195.350876	1364.748535	-370.500336	-35.049316	1390.892578	-363.624542	-28.769695	1683.679932	-542.748840	159.835037	1140.104858	-415.864471	-260.629791	1130.332642	-447.972290	172.662842	904.623535	-322.301483	-219.536377	875.889832	-378.552490	-30.530581	1020.542542	419.166077	-113.801575	961.983948	414.780365	65.408394
-422.415924	55.617256	922.348083	-359.692383	-122.545509	920.429810	-520.319458	107.999611	502.773865	-412.384552	-157.795242	492.173218	-541.907654	149.149231	68.610527	-479.181549	-149.438339	79.200279	-447.575348	130.392334	1389.711182	-337.862000	-195.116211	1364.729980	-370.837677	-34.797176	1390.975220	-363.793488	-27.673983	1683.558594	-543.124084	160.465942	1140.231689	-415.972626	-260.215363	1130.174316	-448.348358	173.601929	904.719788	-322.072357	-218.615448	875.978760	-378.700195	-30.182692	1020.568665	419.413147	-114.380882	962.070190	414.821686	64.852455
-422.522308	56.031666	922.364136	-359.745300	-122.126472	920.437622	-520.368347	108.218475	502.758484	-412.369354	-157.679428	492.167694	-541.916870	149.182816	68.594055	-479.184692	-149.407959	79.221252	-447.910461	130.587326	1389.768188	-338.255127	-194.874771	1364.681030	-371.222412	-34.534187	1390.971436	-363.917084	-26.546181	1683.436768	-543.409912	160.941010	1140.303833	-416.121826	-259.796570	1130.013794	-448.697784	174.523849	904.804626	-321.896759	-217.843094	875.965088	-378.826233	-29.783159	1020.586914	419.681366	-114.951408	962.149841	414.890045	64.190071
-422.674835	56.462589	922.371521	-359.849182	-121.733391	920.439392	-520.399963	108.473648	502.773529	-412.364136	-157.437973	492.170746	-541.835876	149.209213	68.586594	-479.188019	-149.389847	79.206177	-448.217194	130.806122	1389.840332	-338.615723	-194.605911	1364.668335	-371.616272	-34.322506	1390.969849	-364.058044	-25.417416	1683.313110	-543.772278	161.572021	1140.426514	-416.271606	-259.330414	1129.846924	-449.107422	175.475327	904.887817	-321.802399	-217.085495	875.950684	-378.973419	-29.378370	1020.594055	419.917511	-115.575562	962.208618	414.959625	63.599514
-422.784454	56.869976	922.395569	-359.922974	-121.303963	920.425476	-520.379089	108.629028	502.749390	-412.268311	-157.209366	492.185486	-541.839111	149.258377	68.585129	-479.152283	-149.323105	79.236572	-448.543823	131.003876	1389.911621	-338.945496	-194.340637	1364.663940	-371.959747	-34.095257	1391.010986	-364.191589	-24.263557	1683.168457	-544.064880	162.104340	1140.473389	-416.445801	-258.881683	1129.689575	-449.443848	176.463562	905.033997	-321.733002	-216.295609	875.972229	-379.121338	-28.998123	1020.607300	420.124603	-116.168541	962.264587	415.079102	62.967964
-422.925903	57.280659	922.457336	-360.022919	-120.941597	920.453430	-520.404236	108.859169	502.717651	-412.326050	-157.050232	492.195831	-541.814575	149.266815	68.549698	-479.217865	-149.333008	79.222946	-448.893005	131.258514	1389.978760	-339.232880	-194.119095	1364.593140	-372.295197	-33.815548	1391.036011	-364.295166	-23.093246	1683.052246	-544.417664	162.717880	1140.590210	-416.645966	-258.410889	1129.593506	-449.852570	177.352020	905.087830	-321.703766	-215.536835	875.973389	-379.260284	-28.634880	1020.655212	420.317535	-116.875450	962.288696	415.158295	62.246391
-423.085175	57.667309	922.497559	-360.172668	-120.524094	920.440674	-520.489624	109.050728	502.729340	-412.282501	-156.714478	492.182831	-541.882690	149.309555	68.577637	-479.145050	-149.234146	79.182701	-449.247070	131.466843	1390.062500	-339.532166	-193.862549	1364.575562	-372.660461	-33.551399	1391.040894	-364.380707	-21.922110	1682.937866	-544.763916	163.272644	1140.680298	-416.840027	-257.887695	1129.514648	-450.271973	178.312515	905.172791	-321.725189	-214.803864	875.941284	-379.416931	-28.261887	1020.670105	420.528564	-117.543289	962.304138	415.235443	61.661140
-423.210114	58.070942	922.553772	-360.289246	-120.096985	920.441284	-520.562378	109.320076	502.816528	-412.347382	-156.540802	492.177002	-541.994507	149.089371	68.374695	-479.192810	-149.236313	79.219215	-449.611725	131.675217	1390.124512	-339.818481	-193.611343	1364.546143	-373.030212	-33.335983	1391.008789	-364.487488	-20.725561	1682.767578	-545.134277	163.859924	1140.769897	-417.040771	-257.326965	1129.346313	-450.620728	179.155838	905.272400	-321.832794	-214.169189	875.872437	-379.565399	-27.886333	1020.703186	420.662567	-118.093506	962.276672	415.233246	60.944748
-423.476044	58.585644	922.578613	-360.564270	-119.375626	920.134033	-520.717896	109.718513	502.894470	-412.315613	-156.178360	492.123474	-541.969421	149.376999	68.570518	-479.137665	-149.166519	79.175339	-449.946564	131.879440	1390.162720	-340.173126	-193.311752	1364.568237	-373.403229	-33.056675	1391.040039	-364.556702	-19.611803	1682.687988	-545.413147	164.332825	1140.749268	-417.235809	-256.994324	1129.297241	-451.057037	180.090958	905.324585	-321.941711	-213.501282	875.870056	-379.721619	-27.409901	1020.552307	420.807465	-118.778084	962.218811	415.285431	60.330208
-423.449646	58.864925	922.609436	-360.513519	-119.327843	920.492188	-520.682739	110.016136	502.890320	-412.424255	-156.027893	492.169647	-542.047058	149.202042	68.368065	-479.195892	-149.134888	79.201027	-450.317413	132.148865	1390.153198	-340.514893	-193.029633	1364.611084	-373.768341	-32.744667	1391.083496	-364.627747	-18.430012	1682.532715	-545.793213	164.897964	1140.865845	-417.483856	-256.521088	1129.249023	-451.475739	180.927887	905.347900	-322.095276	-212.885406	875.879150	-379.884155	-27.137642	1020.768188	420.964966	-119.417244	962.166382	415.324341	59.638752
-423.610901	59.260960	922.661560	-360.666870	-118.886604	920.516357	-520.722412	110.270592	502.910645	-412.469727	-155.743759	492.189026	-542.076355	149.201660	68.373528	-479.195984	-149.093048	79.151176	-450.699951	132.453690	1390.165039	-340.769501	-192.732925	1364.623047	-374.134949	-32.436275	1391.118896	-364.696198	-17.323189	1682.447388	-546.152710	165.442459	1140.894287	-417.733704	-255.957748	1129.232422	-451.861847	181.786209	905.375854	-322.313538	-212.314133	875.845947	-380.063385	-26.741034	1020.809631	421.100647	-120.095268	962.086853	415.373383	58.904633
-423.902313	59.284641	922.727234	-360.800598	-118.534187	920.543823	-520.676270	110.458984	502.804108	-412.552032	-155.553986	492.206085	-542.101685	149.238953	68.321358	-479.268707	-149.081558	79.181633	-451.098938	132.744324	1390.199585	-341.032837	-192.398956	1364.673584	-374.432434	-32.081100	1391.187622	-364.859467	-16.516438	1682.325684	-546.455200	165.880844	1140.846069	-417.970642	-255.514069	1129.264038	-452.301239	182.555283	905.287903	-322.611969	-211.760117	875.787537	-380.344025	-26.582176	1020.865417	421.237000	-120.771919	961.983154	415.417084	58.216148
-423.904755	60.114117	922.730530	-360.920349	-118.049309	920.524780	-520.710388	110.738037	502.828796	-412.570465	-155.268555	492.233704	-542.106445	149.290405	68.361603	-479.239594	-149.028305	79.144730	-451.460052	133.043030	1390.183716	-341.319122	-192.052322	1364.716675	-374.765930	-31.750763	1391.208008	-364.873322	-15.410411	1682.188721	-546.805054	166.346878	1140.822266	-418.222656	-255.222076	1129.316040	-452.721069	183.358871	905.257324	-322.955627	-211.269928	875.830322	-380.442993	-25.964706	1020.863281	421.304474	-121.483742	961.901733	415.348206	57.466831
-424.038635	60.526497	922.724060	-361.041168	-117.659119	920.506287	-520.643555	110.987663	502.738556	-412.619263	-155.026627	492.264130	-541.640076	149.200089	68.343094	-479.180664	-148.968079	79.152199	-451.839691	133.352982	1390.116455	-341.574921	-191.690842	1364.760620	-375.178284	-31.388071	1391.194336	-364.677704	-13.917979	1681.973755	-547.202148	166.803986	1140.790894	-418.494263	-254.792648	1129.376221	-453.136902	184.075989	905.212036	-323.314636	-210.755737	875.893188	-380.609222	-25.583405	1020.856079	421.419769	-122.233940	961.848511	415.325409	56.766331
-424.172699	60.880264	922.744263	-361.175171	-117.250870	920.519287	-520.734985	111.465446	502.767151	-412.637817	-154.735107	492.262360	-541.716431	149.242737	68.384445	-479.219818	-148.935501	79.137497	-452.273895	133.675522	1390.076904	-341.850067	-191.305862	1364.840820	-375.517242	-30.992111	1391.258667	-364.798035	-13.206624	1681.902100	-547.581970	167.293854	1140.775757	-418.782532	-254.348679	1129.419800	-453.561340	184.769409	905.157898	-323.709259	-210.226044	875.910706	-380.757660	-25.210619	1020.874695	421.510406	-122.939590	961.795349	415.349304	55.934875
-424.359955	61.301071	922.790283	-361.360077	-116.809410	920.488708	-520.787964	111.828499	502.780975	-412.728790	-154.656921	492.306274	-542.204163	149.424011	68.391457	-479.252991	-148.923309	79.159515	-452.738525	134.043610	1390.027832	-342.104980	-190.910919	1364.914795	-375.811920	-30.570627	1391.331177	-364.759521	-12.160119	1681.755615	-547.873657	167.626846	1140.660278	-419.027069	-254.027435	1129.483643	-453.981476	185.482666	905.119324	-324.096527	-209.828018	875.840576	-380.967651	-24.830193	1020.886780	421.575195	-123.710503	961.724915	415.297363	55.273415
-424.521332	61.851974	922.821167	-361.526978	-116.385124	920.498840	-520.855347	112.159172	502.826813	-412.728302	-154.347870	492.269379	-542.264526	149.470673	68.372406	-480.435822	-149.644043	79.307411	-453.182190	134.423187	1389.954590	-342.384003	-190.484573	1365.009766	-376.152252	-30.159897	1391.340454	-364.694183	-11.071290	1681.698975	-548.258118	168.007538	1140.571289	-419.304230	-253.732483	1129.579468	-454.353699	186.096481	905.052246	-324.557037	-209.503891	875.898499	-381.168427	-24.369616	1020.912415	421.645355	-124.388283	961.630859	415.259186	54.401680
-424.728577	62.280560	922.864685	-361.741913	-116.014923	920.523438	-520.895081	112.386482	502.810638	-412.880249	-154.244644	492.274475	-542.325623	149.497665	68.355179	-480.574982	-149.712036	79.328987	-453.606415	134.798965	1389.833618	-342.644958	-190.088974	1365.104614	-376.488403	-29.691477	1391.344116	-364.609741	-10.133246	1681.499512	-548.697144	168.458130	1140.472900	-419.569214	-253.371262	1129.670166	-454.751587	186.722000	904.945984	-325.064026	-209.108170	875.988037	-381.389832	-23.985861	1020.948181	421.753387	-125.133972	961.557800	415.207336	53.750587
-424.940063	63.405598	923.071472	-361.851166	-115.488060	920.534973	-521.249451	112.857430	503.046753	-412.866028	-153.873016	492.265747	-542.487976	149.565628	68.348999	-480.514862	-149.598358	79.325829	-454.062958	135.270889	1389.752563	-342.933319	-189.573486	1365.178101	-376.864502	-29.238489	1391.348755	-364.503906	-9.151714	1681.360474	-549.036865	168.759827	1140.305054	-419.853546	-252.980621	1129.768188	-455.188812	187.325516	904.781006	-325.550842	-208.805573	876.055237	-381.660309	-23.310169	1021.074707	421.796143	-125.836380	961.507996	415.179840	52.893116
-425.046539	63.759823	923.104492	-362.009033	-115.109444	920.600037	-521.188354	113.144669	503.014526	-412.950806	-153.623291	492.263550	-542.466553	149.612106	68.387032	-480.559845	-149.625977	79.306213	-454.534027	135.674423	1389.683716	-343.170258	-189.104401	1365.288696	-377.144714	-28.733109	1391.437500	-364.380859	-8.179153	1681.249023	-549.379395	169.007095	1140.123413	-420.180756	-252.695557	1129.918945	-455.575623	187.805054	904.579224	-326.018768	-208.559250	876.115417	-381.849182	-22.949076	1021.130615	421.917633	-126.640144	961.464905	415.149506	52.220200
-425.238525	64.184265	923.144348	-362.210358	-114.743385	920.614624	-521.359924	113.515907	503.065491	-412.996033	-153.357819	492.264221	-542.093933	149.532852	68.378708	-480.590027	-149.587784	79.326874	-454.970215	136.136917	1389.598755	-343.417297	-188.636963	1365.437256	-377.512115	-28.247061	1391.426758	-364.211548	-7.250627	1681.137939	-549.798828	169.383102	1140.037354	-420.513550	-252.419067	1130.092407	-455.938019	188.313065	904.450928	-326.512268	-208.280777	876.181213	-382.055023	-22.572580	1021.159363	421.953125	-127.384956	961.435303	415.131256	51.349361
-425.454773	64.675652	923.181946	-362.428619	-114.314735	920.604614	-521.520630	113.816307	503.101288	-413.049011	-153.086090	492.289398	-542.162659	149.588745	68.386940	-480.583466	-149.548553	79.292564	-455.451477	136.639313	1389.504883	-343.684937	-188.100662	1365.538696	-377.924652	-27.676416	1391.453125	-364.044556	-6.366732	1681.027100	-550.220276	169.722931	1139.907715	-420.832397	-252.192123	1130.307983	-456.334625	188.827744	904.380188	-327.041321	-208.106781	876.276367	-382.306519	-22.152191	1021.178223	422.001770	-128.174728	961.435303	415.047058	50.643642
-425.600525	65.125473	923.209167	-362.592621	-113.891373	920.666809	-521.605408	114.071716	503.100250	-413.067474	-152.776291	492.283447	-542.197876	149.614975	68.342758	-480.560303	-149.465317	79.286652	-455.905945	137.137787	1389.392456	-343.962158	-187.583908	1365.665283	-378.231781	-27.143421	1391.516357	-363.856750	-5.454776	1680.921631	-550.549255	169.903610	1139.673096	-421.183807	-251.709396	1130.445801	-456.686584	189.181915	904.143799	-327.563812	-208.030090	876.348511	-382.507172	-21.713972	1021.228271	422.069275	-128.846954	961.397156	415.067261	49.816257
-425.752167	65.505295	923.230042	-362.804016	-113.496994	920.698303	-521.419800	114.235565	502.994110	-413.184265	-152.566910	492.329346	-542.135498	149.643890	68.318436	-480.601990	-149.450912	79.282234	-456.342499	137.615799	1389.260132	-344.239990	-187.045212	1365.791626	-378.596924	-26.643890	1391.487061	-363.653687	-4.600113	1680.777710	-550.956421	170.234482	1139.492188	-421.528687	-251.412048	1130.580688	-457.036224	189.515640	903.997559	-328.130554	-207.929611	876.350525	-382.711975	-21.332867	1021.257385	422.196472	-129.622543	961.367432	415.115814	49.127239
-426.013428	65.602707	923.246033	-363.047302	-113.218475	920.696716	-521.460938	114.549088	502.958710	-413.242096	-152.283875	492.313416	-542.131226	149.679642	68.336456	-480.640442	-149.431046	79.274277	-456.839447	138.182678	1389.107788	-344.507843	-186.503311	1365.910034	-379.056763	-26.051952	1391.451172	-363.448456	-3.772787	1680.657227	-551.419312	170.656570	1139.327393	-421.902344	-251.190948	1130.797363	-457.393005	189.851456	903.856201	-328.688629	-207.755493	876.439819	-382.986755	-21.158737	1021.267517	422.295135	-130.340363	961.365295	415.141571	48.324135
-426.245056	66.380272	923.214722	-363.434235	-112.622299	920.436279	-521.695557	114.932884	503.031403	-413.633636	-152.611908	492.393219	-542.219482	149.729492	68.334343	-480.841675	-149.561646	79.374687	-457.241211	138.697968	1388.971680	-344.825409	-185.945129	1366.039307	-379.439514	-25.524857	1391.400635	-363.217926	-2.930346	1680.520752	-551.810303	170.900330	1139.091553	-422.260040	-250.967697	1131.063599	-457.814758	190.176651	903.588440	-329.252594	-207.642075	876.557190	-383.118286	-20.549004	1021.102844	422.345032	-131.100876	961.398315	415.158661	47.595387
-426.363495	66.736176	923.206665	-363.556641	-112.669579	920.684143	-521.660156	115.124222	503.016724	-413.517365	-152.135529	492.367004	-542.158936	149.754944	68.287621	-480.752838	-149.403519	79.340355	-457.657227	139.271835	1388.829224	-345.121613	-185.397324	1366.179932	-379.727692	-24.979719	1391.447632	-362.984131	-2.109870	1680.411621	-552.197083	171.181274	1138.909058	-422.626282	-250.584229	1131.317261	-458.174927	190.393066	903.390869	-329.760468	-207.533463	876.657532	-383.379456	-20.308632	1021.237000	422.343231	-131.853973	961.441406	415.193451	46.761559
-426.583832	67.210274	923.226135	-363.805939	-112.469841	920.698364	-521.785889	115.395424	503.029663	-413.573029	-151.925247	492.381836	-542.230103	149.772644	68.266426	-480.747070	-149.395126	79.316833	-458.102081	139.839218	1388.732544	-345.461395	-184.838730	1366.350098	-380.122467	-24.382509	1391.408325	-362.759644	-1.285096	1680.300903	-552.564880	171.471390	1138.735474	-422.970764	-250.213684	1131.436157	-458.527283	190.573853	903.208984	-330.246857	-207.512589	876.693054	-383.625122	-19.984362	1021.255432	422.473694	-132.602463	961.503784	415.313385	46.068890
-426.777039	67.609879	923.251160	-364.048401	-112.201866	920.694031	-521.976257	115.768158	503.089294	-413.654694	-151.753189	492.392639	-542.289734	149.822372	68.281525	-480.776154	-149.357391	79.343452	-458.480255	140.399292	1388.613403	-345.816467	-184.338791	1366.514648	-380.484955	-23.789347	1391.436401	-362.522400	-0.488425	1680.204834	-552.970398	171.815018	1138.583862	-423.335815	-249.937683	1131.635498	-458.883331	190.738708	903.066467	-330.818970	-207.602921	876.776123	-383.866852	-19.680258	1021.269348	422.557251	-133.282120	961.633789	415.368622	45.263866
-426.928223	67.909729	923.246826	-364.264984	-111.857666	920.722839	-522.025696	116.030045	503.082062	-413.708008	-151.518219	492.378326	-542.247498	149.876678	68.282921	-480.793060	-149.335495	79.316551	-458.830414	140.961746	1388.437256	-346.148468	-183.767181	1366.625000	-380.790131	-23.210558	1391.499268	-362.280579	0.342288	1680.085205	-553.420471	172.175949	1138.416260	-423.741272	-249.652176	1131.957886	-459.253357	190.797775	902.880615	-331.449280	-207.715347	876.882202	-384.062683	-19.347649	1021.282715	422.659241	-134.009506	961.736389	415.517975	44.582474
-427.023407	68.265045	923.196899	-364.337677	-110.912132	920.675171	-522.080627	116.210197	503.055176	-413.564209	-150.997467	492.271515	-542.258972	149.897064	68.230675	-480.634827	-149.191269	79.303688	-459.205750	141.600143	1388.279175	-346.483398	-183.226135	1366.769287	-381.085968	-22.635462	1391.510986	-362.037903	1.120583	1679.969482	-553.763916	172.461517	1138.194580	-424.180908	-249.321823	1132.180908	-459.644287	190.929459	902.709351	-331.995789	-207.731125	876.906067	-384.144775	-18.685221	1021.233398	422.682892	-134.790817	961.831360	415.617371	43.810402
-427.199493	68.642883	923.182617	-364.605621	-110.506752	920.713074	-522.152954	116.402229	503.012726	-413.610229	-150.696045	492.282928	-542.259216	149.916962	68.199013	-480.569244	-149.110321	79.294922	-459.493744	142.153992	1388.125977	-346.839233	-182.650589	1366.872437	-381.448273	-22.009254	1391.508789	-361.791901	1.889047	1679.857178	-554.133667	172.834091	1138.050659	-424.563141	-249.013718	1132.308716	-460.058716	190.979477	902.520935	-332.581726	-207.859360	876.940491	-384.368500	-18.270788	1021.244751	422.705994	-135.487946	961.919373	415.770508	43.062943
-427.409485	69.086052	923.168213	-364.885590	-110.120453	920.708557	-522.251892	116.557640	502.940125	-413.719940	-150.511948	492.313599	-542.270203	149.968109	68.158104	-480.547546	-149.029190	79.258354	-459.761536	142.770462	1387.966675	-347.172180	-182.067566	1367.035645	-381.751923	-21.449059	1391.549805	-361.528076	2.710282	1679.747803	-554.500366	173.138748	1137.895752	-424.949036	-248.699966	1132.492798	-460.498901	190.987976	902.285400	-333.027039	-207.816071	877.122314	-384.635254	-17.863571	1021.238098	422.738068	-136.214249	962.019043	415.875458	42.356956
-427.602661	69.463669	923.147949	-365.129517	-109.766327	920.728088	-522.400574	116.794426	502.929413	-413.846039	-150.241516	492.334686	-542.290771	149.963242	68.175858	-480.554047	-148.961823	79.264709	-460.054230	143.435425	1387.846558	-347.543427	-181.531418	1367.156372	-382.075378	-20.882244	1391.546387	-361.276520	3.475785	1679.609009	-554.886902	173.482666	1137.808838	-425.386292	-248.357300	1132.735229	-460.860809	190.949173	902.081482	-333.550018	-207.855957	877.230408	-384.849945	-17.477888	1021.236694	422.804749	-136.852478	962.111511	416.015747	41.612473
-427.779907	69.835403	923.153503	-365.381439	-109.386734	920.757446	-522.541199	117.113655	502.944855	-414.024841	-150.013580	492.367706	-542.310181	150.306503	68.501854	-480.622803	-148.973358	79.263741	-460.258545	144.001663	1387.734497	-347.912140	-180.960190	1367.296509	-382.449493	-20.280254	1391.471924	-361.028137	4.268423	1679.473877	-555.294067	173.970474	1137.709839	-425.820496	-248.108719	1132.958862	-461.254089	190.865036	901.916626	-334.171539	-207.973465	877.227600	-385.058411	-17.091574	1021.253174	422.862946	-137.554657	962.252197	416.157043	40.986446
-427.876282	70.220093	923.118347	-365.574524	-109.005020	920.782715	-522.711975	117.365234	502.937836	-414.127289	-149.714661	492.358521	-542.389526	150.348999	68.520943	-480.566223	-148.889725	79.237007	-460.479675	144.622513	1387.586426	-348.275177	-180.442047	1367.456055	-382.729279	-19.711136	1391.499023	-360.642914	5.329555	1679.459717	-555.592163	174.320862	1137.591187	-426.229584	-247.903061	1133.177856	-461.656494	190.840179	901.753235	-334.831116	-208.105499	877.296143	-385.241516	-16.694536	1021.252319	422.872009	-138.314453	962.363708	416.372955	40.240715
-428.065918	70.602585	923.117188	-365.883179	-108.626839	920.791077	-522.851807	117.646599	502.930420	-414.268921	-149.479538	492.364929	-542.410461	150.370972	68.478241	-480.587036	-148.853424	79.231865	-460.688812	145.247818	1387.419434	-348.635651	-179.869156	1367.583008	-383.024872	-19.179964	1391.502930	-360.360291	6.113154	1679.255493	-555.882935	174.661224	1137.389771	-426.678711	-247.584335	1133.430542	-462.043091	190.751923	901.561890	-335.421356	-208.221481	877.414490	-385.485016	-16.314651	1021.255249	422.900604	-139.021576	962.446411	416.556152	39.566906
-428.228058	71.025917	923.135742	-366.163208	-108.245613	920.846558	-523.079895	117.984055	503.023529	-414.401947	-149.269058	492.357971	-542.480042	150.414200	68.477905	-480.582245	-148.820053	79.191292	-460.879456	145.838837	1387.229614	-349.114258	-179.326355	1367.729614	-383.351227	-18.532379	1391.479614	-360.069153	6.886613	1679.153198	-556.256470	175.192261	1137.263672	-427.170288	-247.199814	1133.602661	-462.490997	190.606384	901.299500	-335.907806	-208.316391	877.494995	-385.730560	-15.908585	1021.294983	423.001373	-139.647430	962.505371	416.770172	38.974247
-428.404938	71.438309	923.139282	-366.408661	-107.877151	920.881775	-523.184937	118.139626	502.991150	-414.460602	-148.986725	492.349304	-542.501465	150.429276	68.427116	-480.575470	-148.765091	79.182564	-461.063904	146.418884	1387.060791	-349.424530	-178.838425	1367.880249	-383.640472	-17.974737	1391.443970	-359.768341	7.659938	1678.991089	-556.628052	175.751221	1137.167114	-427.585632	-246.888107	1133.797852	-462.969971	190.508347	901.037659	-336.489136	-208.421661	877.580261	-385.963959	-15.513446	1021.316833	423.023010	-140.243988	962.597290	416.953186	38.250572
-428.542297	71.869560	923.106995	-366.656738	-107.524689	920.887939	-523.317444	118.358978	502.969269	-414.562958	-148.798065	492.361359	-542.875549	150.542877	68.344910	-480.573151	-148.703384	79.201851	-461.191895	147.002090	1386.864990	-349.803925	-178.304749	1368.019043	-383.862183	-17.438631	1391.448853	-359.479156	8.438560	1678.845459	-556.954346	176.327713	1137.110107	-428.078705	-246.701782	1134.031738	-463.424194	190.405716	900.798035	-337.575714	-208.832733	877.343628	-386.183594	-15.117837	1021.306763	423.000366	-140.970322	962.683777	417.112915	37.652485
-428.708344	72.242592	923.106750	-366.937866	-107.172241	920.923157	-523.414734	118.577209	502.998840	-414.678986	-148.649078	492.378387	-542.519531	150.482132	68.406937	-480.577759	-148.686981	79.210266	-461.325470	147.593704	1386.709229	-350.234680	-177.786758	1368.151367	-384.171783	-16.851768	1391.428101	-359.145386	9.224042	1678.737915	-557.238098	176.954269	1137.004150	-428.598236	-246.450394	1134.332031	-463.828094	190.419312	900.634155	-338.216675	-208.891312	877.418457	-386.394836	-14.738831	1021.322388	423.006287	-141.655655	962.700439	417.329437	37.030094
-428.796021	72.621933	923.100159	-367.210510	-106.871857	920.959167	-523.515991	118.784103	502.987762	-414.885895	-148.588669	492.396088	-542.900085	150.595596	68.329453	-480.703186	-148.691132	79.204903	-461.457733	148.140793	1386.564453	-350.649689	-177.327805	1368.362183	-384.499786	-16.311134	1391.460449	-358.830444	10.017167	1678.625000	-557.519470	177.499466	1136.870728	-429.067902	-246.028687	1134.533325	-464.212952	190.410980	900.483765	-338.409271	-208.685684	877.846680	-386.590454	-14.393703	1021.338745	423.115784	-142.193710	962.675537	417.624359	36.406712
-428.929382	72.905052	923.096069	-367.520325	-106.564713	920.994446	-523.562195	119.013695	502.975861	-415.007782	-148.307404	492.415558	-542.897766	150.629608	68.308525	-480.712585	-148.692841	79.173439	-461.575470	148.755096	1386.376831	-351.037598	-176.805573	1368.557495	-384.802277	-15.778408	1391.485718	-358.415100	10.884021	1678.373291	-557.797791	178.163544	1136.768066	-429.586060	-245.711853	1134.782471	-464.603821	190.490601	900.302063	-339.326721	-209.018158	877.726135	-386.802917	-14.084511	1021.352844	423.192871	-142.804306	962.605164	417.873962	35.917183
-429.068878	73.261162	923.124084	-367.817017	-106.241096	921.093079	-523.614197	119.191757	502.978333	-415.226990	-148.129074	492.424316	-542.904602	150.626663	68.323433	-480.746368	-148.640732	79.157524	-461.713196	149.299896	1386.174683	-351.459808	-176.355713	1368.725098	-385.084137	-15.218884	1391.522339	-358.136414	11.572982	1678.344849	-558.090210	178.862473	1136.665039	-430.151184	-245.341553	1135.080933	-464.998444	190.669678	900.152954	-339.999390	-209.104645	877.858826	-387.041260	-13.722980	1021.417908	423.246307	-143.371429	962.468750	418.111511	35.334194
-429.207550	73.674400	923.155273	-368.100311	-105.900345	921.143250	-523.697693	119.426338	502.947632	-415.392303	-147.913223	492.437347	-542.898987	150.674225	68.293510	-480.744781	-148.625259	79.149139	-461.839233	149.878433	1386.012207	-351.884552	-175.862701	1368.936035	-385.415070	-14.696257	1391.530029	-357.781250	12.406076	1678.158447	-558.320984	179.583496	1136.600342	-430.695557	-245.085052	1135.307129	-465.336090	190.908234	900.045410	-340.680573	-209.205444	878.030823	-387.231110	-13.338593	1021.455994	423.238495	-143.981812	962.293823	418.335205	34.810612
-429.348907	74.083458	923.175415	-368.396729	-105.543343	921.196228	-523.895020	119.721550	502.980286	-415.603333	-147.739731	492.430573	-542.936035	150.713791	68.304192	-480.785278	-148.634537	79.155472	-462.007843	150.433075	1385.849243	-352.302124	-175.393433	1369.164795	-385.757507	-14.159371	1391.543579	-357.424774	13.205711	1678.010254	-558.553101	180.253006	1136.489746	-431.236572	-244.763153	1135.588623	-465.651703	191.158249	899.918274	-341.574341	-209.586273	877.992432	-387.450195	-12.948160	1021.492310	423.239044	-144.589920	962.106628	418.577606	34.309502
-429.465302	74.444313	923.182678	-368.649902	-105.213890	921.195557	-524.025818	119.972198	503.017487	-415.726166	-147.481781	492.418060	-542.964111	150.731171	68.311234	-480.760651	-148.514236	79.141823	-462.156830	150.949936	1385.736572	-352.717773	-174.917633	1369.332886	-386.049835	-13.676553	1391.558105	-357.006653	14.106474	1677.715576	-558.772034	180.986725	1136.400391	-431.817993	-244.419952	1135.854248	-465.927185	191.481049	899.772156	-342.126404	-209.544159	878.142639	-387.619965	-12.611431	1021.494141	423.333557	-145.044342	961.835693	418.851471	33.756798
-429.600464	74.719368	923.204834	-368.935425	-104.981041	921.249573	-524.122437	120.214813	502.994263	-415.882416	-147.263809	492.413177	-543.007446	150.736496	68.315872	-480.737915	-148.463287	79.103065	-462.326721	151.518570	1385.647095	-353.130005	-174.415527	1369.481445	-386.355530	-13.156842	1391.613159	-356.643311	14.929088	1677.516479	-559.006470	181.681793	1136.362427	-432.323395	-244.101898	1136.074951	-466.193268	191.895950	899.657166	-342.664337	-209.495529	878.367737	-387.809753	-12.343145	1021.529480	423.447784	-145.560638	961.512268	419.158264	33.327148
-429.728394	75.019150	923.213745	-369.242676	-104.667847	921.308411	-524.249878	120.449120	503.025299	-415.990601	-147.051392	492.412872	-543.022644	150.740906	68.324799	-480.462463	-148.252151	79.061256	-462.521057	152.023682	1385.552856	-353.582550	-173.968140	1369.654175	-386.671356	-12.604865	1391.589966	-356.333710	15.645985	1677.423218	-559.264893	182.455231	1136.326538	-432.875000	-243.694794	1136.245361	-466.591827	192.318634	899.390686	-343.207825	-209.363251	878.540283	-388.003815	-12.012343	1021.559937	423.607574	-146.089813	961.174011	419.501678	32.849079
-429.879272	75.333908	923.225403	-369.608826	-104.408470	921.368042	-524.308350	120.554398	502.991699	-416.113464	-146.835022	492.425354	-543.030090	150.799637	68.313507	-480.435852	-148.149216	79.023453	-462.698151	152.553589	1385.476318	-354.017883	-173.569534	1369.828979	-386.897980	-12.103368	1391.640259	-355.994385	16.480236	1677.212402	-559.432922	183.115204	1136.258545	-433.450165	-243.390182	1136.503052	-466.932739	192.858063	899.217957	-343.836670	-209.260895	878.724182	-388.216675	-11.698027	1021.589539	423.727112	-146.520096	960.848022	419.796875	32.296535
-430.010773	75.669167	923.199524	-369.919647	-104.148094	921.383118	-524.414246	120.776749	503.021759	-416.305359	-146.726990	492.432800	-543.050415	150.793045	68.324707	-480.334656	-148.076324	78.985855	-462.819550	153.079788	1385.392578	-354.411102	-173.086563	1369.955200	-387.201721	-11.647820	1391.538208	-355.642181	17.278700	1677.008667	-559.604248	183.868942	1136.177612	-433.970581	-243.101105	1136.710815	-467.157867	193.433563	899.131348	-344.401886	-209.278397	878.936157	-388.421722	-11.384831	1021.581787	423.943909	-147.025345	960.511841	420.117065	31.904562
-430.106750	75.987755	923.201843	-370.179688	-103.866974	921.434204	-524.492554	120.919815	503.020691	-416.432343	-146.558212	492.457855	-543.034607	150.817245	68.322937	-480.534973	-148.169601	79.008896	-462.994995	153.572647	1385.277222	-354.842834	-172.639221	1370.032715	-387.516479	-11.123341	1391.489990	-355.305847	18.125629	1676.768066	-559.784302	184.616318	1136.119629	-434.520966	-242.697174	1136.891602	-467.354248	194.065857	899.114441	-344.928162	-209.161545	879.058533	-388.606659	-11.071507	1021.608887	424.198944	-147.496414	960.185059	420.421997	31.477356
-430.227844	76.307182	923.200562	-370.507721	-103.587456	921.455688	-524.549988	121.043037	503.002319	-416.588074	-146.344147	492.450592	-543.048279	150.866150	68.301079	-480.625702	-148.198532	78.988770	-463.108032	154.157272	1385.206543	-355.260162	-172.200211	1370.161987	-387.759094	-10.648661	1391.431641	-355.020477	18.890148	1676.501221	-559.912415	185.355118	1136.051270	-435.066162	-242.326767	1137.052612	-467.491425	194.826965	899.126770	-345.443817	-209.119766	879.256775	-388.808563	-10.765801	1021.616211	424.572723	-147.883331	959.890442	420.817230	30.992889
-430.351776	76.641991	923.193359	-370.827057	-103.300789	921.476013	-524.701416	121.244812	503.033966	-416.767334	-146.164459	492.457367	-543.132629	150.854996	68.309341	-480.597870	-148.140213	78.987030	-463.216675	154.715942	1385.108032	-355.681915	-171.742004	1370.268921	-387.996460	-10.187731	1391.386475	-354.780151	19.625610	1676.219849	-559.992065	186.047485	1135.976440	-435.669281	-241.913757	1137.202881	-467.599365	195.665298	899.158691	-346.008575	-208.994751	879.419922	-389.019318	-10.449599	1021.621338	425.019165	-148.326096	959.712585	421.205841	30.531111
-430.469086	76.966423	923.179688	-371.162781	-103.085411	921.538574	-524.827759	121.501328	503.019714	-416.970001	-146.019318	492.439423	-543.178040	150.898346	68.322868	-480.420227	-147.983368	78.931694	-463.312378	155.194351	1384.999756	-356.052063	-171.339066	1370.333008	-388.239044	-9.726138	1391.364502	-354.490051	20.448929	1676.048706	-560.103638	186.734970	1135.929321	-436.221527	-241.544083	1137.406616	-467.579712	196.484406	899.176025	-346.566193	-208.832504	879.536133	-389.247314	-10.153940	1021.645203	425.615417	-148.833923	959.639954	421.701782	30.014198
-430.598572	77.307190	923.163879	-371.502991	-102.827255	921.585144	-524.984924	121.820335	503.063934	-417.132385	-145.865509	492.456665	-543.218933	150.940033	68.322952	-480.259155	-147.815002	78.862740	-463.383972	155.721725	1384.925659	-356.448090	-170.944565	1370.409058	-388.491943	-9.241645	1391.365601	-354.158112	21.334335	1675.760010	-560.189453	187.453430	1135.899658	-436.797211	-241.201721	1137.561768	-467.561096	197.335266	899.167419	-347.094055	-208.701691	879.678284	-389.471405	-9.831394	1021.658691	426.241302	-149.226791	959.665894	422.099274	29.509525
-430.661652	77.634109	923.125977	-371.764862	-102.550629	921.599792	-525.145325	122.132599	503.102478	-417.220795	-145.637650	492.408630	-543.275146	150.972977	68.345200	-480.519012	-147.963181	78.912003	-463.457397	156.227234	1384.806030	-356.848114	-170.505325	1370.475342	-388.752930	-8.782500	1391.283447	-353.945496	22.069662	1675.637939	-560.234375	188.171082	1135.800415	-437.398682	-240.868774	1137.709229	-467.688568	198.230606	899.060669	-347.731110	-208.595932	879.766479	-389.666168	-9.524872	1021.650635	426.908539	-149.710648	959.790588	422.558380	28.920853
-430.750122	77.934143	923.101013	-372.094147	-102.261055	921.624512	-525.310608	122.406708	503.130402	-417.325592	-145.415665	492.434448	-542.934265	150.648453	68.098770	-480.680695	-148.062210	78.933456	-463.541260	156.764572	1384.742676	-357.262299	-170.132095	1370.524658	-388.952179	-8.302071	1391.284424	-353.687256	22.860723	1675.449585	-560.259705	188.890717	1135.734863	-437.957336	-240.393234	1137.777466	-467.802795	199.019547	898.949402	-348.237091	-208.475388	879.896240	-389.865356	-9.215104	1021.648926	427.666870	-150.296768	959.989502	423.005402	28.346657
-430.799530	78.231773	923.093323	-372.396393	-102.015488	921.675659	-525.455505	122.675652	503.174988	-417.514038	-145.358139	492.457855	-542.973877	150.658340	68.111427	-480.734253	-148.024506	78.933182	-463.566193	157.266037	1384.664307	-357.691498	-169.731522	1370.621948	-389.142761	-7.877979	1391.276367	-353.436829	23.668596	1675.238281	-560.297424	189.636414	1135.718872	-438.525879	-240.025650	1137.925659	-467.898315	199.831177	898.846436	-348.791473	-208.322525	880.059570	-390.053101	-8.932029	1021.671753	428.483704	-150.792450	960.242371	423.492462	27.687492
-430.903076	78.508270	923.097290	-372.718109	-101.808426	921.750671	-525.505981	122.803551	503.164368	-417.622131	-145.116058	492.465118	-543.426514	150.826889	68.147621	-479.437195	-147.117996	78.718582	-463.609985	157.787918	1384.632935	-358.112671	-169.340927	1370.716064	-389.341675	-7.436931	1391.269043	-353.177063	24.564053	1674.930908	-560.351990	190.406372	1135.710571	-439.101074	-239.580200	1138.023804	-467.999146	200.711884	898.885559	-349.265137	-208.127930	880.182800	-390.265747	-8.666226	1021.710510	429.244904	-151.362259	960.510376	423.912476	27.089628
-430.975891	78.800369	923.098938	-373.029572	-101.576294	921.786804	-525.564697	122.915901	503.114288	-417.761353	-144.961380	492.494568	-543.434265	150.868591	68.118118	-479.283051	-146.971359	78.694366	-463.621429	158.254410	1384.612549	-358.461243	-168.939972	1370.792847	-389.549377	-6.971399	1391.269775	-352.993164	25.230713	1674.854004	-560.308777	191.092331	1135.648926	-439.652374	-239.168900	1138.093140	-468.055817	201.592407	898.880737	-349.878906	-208.037872	880.207764	-390.476318	-8.407355	1021.731628	429.963837	-151.942688	960.818298	424.317413	26.516724
-431.071777	79.122215	923.122925	-373.329498	-101.309135	921.848511	-525.645203	123.047928	503.102600	-417.988251	-144.859192	492.552429	-543.424072	150.909317	68.119499	-479.350616	-146.955429	78.724579	-463.655914	158.748611	1384.570679	-358.836334	-168.623383	1370.865356	-389.768951	-6.562551	1391.241943	-352.841919	25.734009	1674.617554	-560.238037	191.793915	1135.579712	-440.177673	-238.832245	1138.241577	-468.122284	202.373993	898.791443	-350.415466	-207.841339	880.282654	-390.676514	-8.106741	1021.774536	430.632599	-152.503891	961.115417	424.671051	25.859270
-431.149811	79.431778	923.134216	-373.611816	-101.053062	921.880249	-525.749939	123.162415	503.088440	-418.139771	-144.607773	492.553589	-543.423889	150.919296	68.135201	-479.358765	-146.917786	78.672821	-463.673615	159.254852	1384.550537	-359.318665	-168.236435	1370.959595	-389.964294	-6.139086	1391.225952	-352.633270	26.487350	1674.434326	-560.235718	192.521622	1135.535645	-440.764160	-238.377686	1138.409546	-468.208801	203.187454	898.733154	-350.994507	-207.669464	880.404846	-390.831299	-7.818530	1021.792969	431.217438	-153.054230	961.387817	425.000153	25.342327
-431.280212	79.776237	923.166016	-373.930725	-100.806610	921.927490	-525.893005	123.348320	503.068573	-418.379456	-144.464508	492.589539	-543.440308	150.938568	68.160118	-479.327087	-146.839050	78.682922	-463.704010	159.718277	1384.545898	-359.781860	-167.865723	1371.068848	-390.153259	-5.742496	1391.212280	-352.273438	27.602037	1674.169067	-560.237061	193.299118	1135.531982	-441.281616	-238.013168	1138.508911	-468.317871	204.006760	898.684204	-351.573669	-207.489594	880.438477	-391.035492	-7.521734	1021.830078	431.743011	-153.555206	961.620972	425.292084	24.817638
-431.352325	80.119797	923.134949	-374.180756	-100.582466	921.952454	-526.073975	123.490883	503.109833	-418.577057	-144.316422	492.614441	-543.473450	150.962952	68.132095	-479.351074	-146.765396	78.661674	-463.690460	160.221725	1384.521362	-360.110687	-167.509766	1371.127197	-390.332275	-5.347172	1391.188232	-352.087769	28.224247	1674.083252	-560.204163	194.013672	1135.524414	-441.744690	-237.669540	1138.603516	-468.330017	204.760101	898.610046	-352.024719	-207.277023	880.449707	-391.212738	-7.225576	1021.828491	432.166809	-154.037155	961.826904	425.574677	24.282604
-431.450012	80.448174	923.142395	-374.510620	-100.338211	922.020508	-526.296570	123.657990	503.143005	-418.741302	-144.118988	492.619568	-543.560974	150.993454	68.156349	-479.333435	-146.720413	78.624962	-463.671509	160.664520	1384.467041	-360.492401	-167.143936	1371.202515	-390.529083	-4.901030	1391.148926	-351.981873	28.675461	1673.864258	-560.113342	194.683289	1135.466064	-442.267944	-237.245026	1138.717529	-468.373383	205.551529	898.496704	-352.493988	-207.108414	880.508728	-391.413727	-6.918167	1021.864136	432.484253	-154.405762	961.954468	425.770325	23.840109
-431.530457	80.735153	923.134216	-374.802856	-100.144035	922.068542	-526.503784	123.850647	503.205078	-418.937195	-143.990875	492.623413	-543.583984	151.006027	68.150742	-479.377411	-146.689133	78.650856	-463.670258	161.174591	1384.428101	-360.921692	-166.777145	1371.282837	-390.705963	-4.489286	1391.096924	-351.626984	29.706322	1673.682617	-560.025452	195.371674	1135.437622	-442.802521	-236.860596	1138.902588	-468.490295	206.341568	898.414917	-353.075287	-206.934891	880.567993	-391.582520	-6.656358	1021.881348	432.779510	-154.861237	962.076294	426.020874	23.379648
-431.523315	81.117470	923.097046	-375.020782	-99.863998	922.052185	-526.629517	124.010376	503.232758	-419.094543	-143.779968	492.656158	-543.587036	151.032547	68.161133	-479.332764	-146.627823	78.610672	-463.677185	161.614700	1384.349609	-361.367218	-166.430908	1371.388550	-390.866760	-4.082636	1391.036011	-351.431030	30.366671	1673.431152	-559.973022	196.034958	1135.387451	-443.251099	-236.479248	1138.984131	-468.521820	207.056152	898.348816	-353.584442	-206.713470	880.665527	-391.722900	-6.340796	1021.859192	433.028534	-155.286530	962.153992	426.268311	22.986238
-431.575470	81.437019	923.073303	-375.281342	-99.590912	922.088623	-526.807678	124.130836	503.287048	-419.225464	-143.535278	492.659027	-543.615234	151.052689	68.135117	-479.318787	-146.565659	78.613594	-463.641022	162.153824	1384.280273	-361.672211	-166.040009	1371.488403	-390.979645	-3.668602	1391.037842	-351.393402	30.614246	1673.341797	-559.905273	196.686081	1135.343506	-443.709869	-236.071793	1139.081177	-468.549805	207.681580	898.290161	-354.004822	-206.451797	880.745972	-391.872803	-6.023548	1021.864136	433.235260	-155.614944	962.173706	426.497742	22.642141
-431.629608	81.750969	923.041565	-375.534363	-99.319313	922.099976	-526.975830	124.366631	503.292694	-419.397278	-143.389847	492.687317	-543.623169	151.065216	68.163872	-479.352936	-146.515015	78.568115	-463.645844	162.640808	1384.252930	-362.040314	-165.637482	1371.539307	-391.085358	-3.236895	1390.989624	-351.224121	31.234303	1673.184326	-559.826050	197.346130	1135.287231	-444.206024	-235.641891	1139.164307	-468.527802	208.343231	898.202942	-354.457947	-206.237534	880.844299	-392.010101	-5.715477	1021.851563	433.337708	-155.938629	962.173340	426.668884	22.308840
-431.720947	82.059242	923.010254	-375.820679	-99.057571	922.120483	-527.182617	124.556602	503.347168	-419.559906	-143.171967	492.665955	-543.665588	151.097672	68.165657	-480.489746	-147.189514	78.752808	-463.648529	163.118378	1384.182861	-362.436127	-165.314331	1371.601196	-391.218750	-2.799875	1390.944092	-351.064880	31.825775	1673.045410	-559.768738	197.989197	1135.213135	-444.695435	-235.288284	1139.283813	-468.525146	209.024078	898.121399	-354.958466	-205.993103	880.869019	-392.187317	-5.411739	1021.844177	433.399261	-156.202225	962.160156	426.826965	22.061806
-431.887085	82.556046	923.015198	-376.075195	-98.151596	921.718018	-527.383118	124.734711	503.392273	-419.568176	-142.729507	492.544983	-543.703552	151.144867	68.170685	-480.497864	-147.174683	78.743393	-463.628021	163.595444	1384.154907	-362.799805	-164.947006	1371.654785	-391.335175	-2.382994	1390.849243	-350.921509	32.427895	1672.928223	-559.695557	198.603012	1135.125122	-445.151917	-234.799347	1139.361938	-468.540466	209.666779	898.015625	-355.401672	-205.726990	880.885010	-392.190247	-4.868639	1021.625854	433.391205	-156.506363	962.120422	426.997925	21.795853
-432.024414	82.818336	922.995972	-376.343231	-97.928207	921.742920	-527.606995	124.972466	503.445648	-419.745819	-142.532227	492.570953	-543.813599	151.148468	68.176758	-480.458038	-147.074722	78.680717	-463.695770	164.043808	1384.079346	-363.225494	-164.595215	1371.694214	-391.455627	-1.961256	1390.770142	-350.667969	33.324360	1672.741089	-559.640686	199.151596	1135.058960	-445.650269	-234.390549	1139.383545	-468.516388	210.256836	897.865906	-355.826355	-205.466110	880.947876	-392.349609	-4.597350	1021.622681	433.355225	-156.758896	962.060608	427.110992	21.577156
-431.989502	83.100418	922.971252	-376.623596	-98.338371	922.176453	-527.647278	125.039162	503.387146	-420.041992	-142.609222	492.626099	-543.729187	151.158127	68.132446	-480.574951	-147.077850	78.694862	-463.703888	164.538483	1384.012085	-363.589722	-164.267990	1371.770386	-391.529083	-1.538127	1390.661133	-350.554321	33.870090	1672.675537	-559.540771	199.687637	1135.002563	-446.114471	-234.034454	1139.511230	-468.422668	210.803024	897.757629	-356.163025	-204.937622	881.075012	-392.665314	-4.501512	1021.845032	433.283112	-156.980347	962.021362	427.290741	21.325045
-432.124268	83.282211	922.909607	-376.884979	-98.182220	922.229614	-527.780640	125.198158	503.373352	-420.231689	-142.535248	492.670685	-543.813538	151.211075	68.162651	-480.587891	-147.074493	78.700066	-463.743256	165.015594	1383.924561	-363.985016	-163.962433	1371.843994	-391.584015	-1.132587	1390.592407	-350.601654	34.017296	1672.678589	-559.481995	200.249619	1134.933960	-446.559143	-233.614029	1139.593994	-468.335419	211.357864	897.682190	-356.551575	-204.643723	881.166809	-392.845642	-4.272913	1021.836792	433.155060	-157.203964	961.953430	427.419617	21.099108
-432.237823	83.628723	922.903748	-377.186584	-97.929428	922.254456	-527.890625	125.378433	503.377258	-420.371643	-142.431808	492.679932	-543.833557	151.246353	68.127571	-480.602325	-147.052658	78.678650	-463.782349	165.512283	1383.927124	-364.375580	-163.547363	1371.851807	-391.610138	-0.755991	1390.524292	-350.530243	34.497276	1672.645020	-559.397339	200.791367	1134.871216	-447.033997	-233.095566	1139.567993	-468.232788	211.906631	897.636902	-356.950226	-204.339417	881.210999	-393.016357	-3.958977	1021.841492	432.972931	-157.405167	961.893311	427.524536	20.950020
-432.386078	83.952309	922.881226	-377.451355	-97.691414	922.262939	-527.992188	125.507706	503.338623	-420.554901	-142.361237	492.697632	-543.819031	151.264023	68.145096	-480.625549	-147.009552	78.706818	-463.798370	165.929428	1383.875366	-364.731537	-163.196457	1371.868896	-391.638611	-0.345958	1390.459229	-350.473724	34.984264	1672.620728	-559.335022	201.278839	1134.770386	-447.456024	-232.683548	1139.594849	-468.107697	212.395950	897.586304	-357.307892	-204.039063	881.252930	-393.195801	-3.662045	1021.830750	432.759918	-157.534821	961.830627	427.645935	20.784601
-432.459961	84.256310	922.859070	-377.698853	-97.436508	922.317200	-528.188782	125.755501	503.388306	-420.687683	-142.195602	492.715973	-543.868347	151.283401	68.165611	-480.653625	-146.968109	78.694649	-463.758942	166.404465	1383.817017	-365.057678	-162.880249	1371.907104	-391.687195	0.042795	1390.317627	-350.434174	35.479687	1672.601563	-559.269165	201.779221	1134.729858	-447.871613	-232.257156	1139.661865	-468.008362	212.837219	897.572937	-357.681519	-203.702087	881.333862	-393.371613	-3.357458	1021.847778	432.538940	-157.683990	961.779541	427.736908	20.655798
-432.547272	84.535782	922.824097	-377.974609	-97.228989	922.361877	-528.346130	125.960762	503.405792	-420.874420	-142.043121	492.752136	-543.921570	151.320847	68.151993	-480.650940	-146.907242	78.711594	-463.761810	166.804276	1383.762695	-365.392212	-162.596527	1372.002563	-391.756561	0.446316	1390.157349	-350.278381	36.277218	1672.528809	-559.187500	202.279984	1134.652344	-448.271423	-231.822250	1139.762329	-467.876617	213.239685	897.537964	-358.017975	-203.451431	881.369629	-393.538483	-3.079505	1021.849792	432.247986	-157.747726	961.744141	427.791473	20.545795
-432.642731	84.867561	922.830994	-378.245880	-96.966675	922.420288	-528.489990	126.154922	503.413147	-421.065155	-141.889984	492.769897	-543.925903	151.342484	68.185020	-480.670074	-146.898392	78.754250	-463.753540	167.232178	1383.738037	-365.708923	-162.243744	1372.075928	-391.821533	0.852019	1390.045288	-350.281860	36.754669	1672.561279	-559.077026	202.767059	1134.602783	-448.658112	-231.363373	1139.822266	-467.731598	213.653351	897.535767	-358.340973	-203.207977	881.520203	-393.706879	-2.762445	1021.880005	431.945587	-157.847977	961.726257	427.821808	20.448355
-432.764008	85.167313	922.862976	-378.508087	-96.668037	922.469116	-528.620300	126.342079	503.416931	-421.183258	-141.626205	492.778717	-543.933472	151.351624	68.171989	-480.624054	-146.801895	78.744316	-463.737610	167.664383	1383.729980	-366.009583	-161.922485	1372.150269	-391.826263	1.284544	1389.997070	-350.430725	36.834545	1672.662231	-558.942749	203.204254	1134.536621	-449.040009	-230.926987	1139.885498	-467.551208	214.093781	897.527954	-358.646545	-202.944275	881.602905	-393.885193	-2.459141	1021.918640	431.620697	-157.915222	961.669312	427.841064	20.380449
-432.880737	85.471092	922.847412	-378.736450	-96.452148	922.502747	-528.794678	126.576149	503.457214	-421.341400	-141.387772	492.774689	-543.984741	151.564072	68.340881	-480.596008	-146.723541	78.689301	-463.761047	168.098282	1383.708374	-366.333832	-161.578354	1372.204834	-391.890076	1.645542	1389.976563	-350.431335	37.233040	1672.677124	-558.817383	203.617599	1134.498901	-449.398773	-230.497101	1139.995239	-467.361755	214.411453	897.532959	-358.934204	-202.636169	881.701416	-394.051392	-2.179393	1021.926270	431.277405	-157.970398	961.612244	427.847229	20.290983
-433.003540	85.755692	922.872314	-378.993500	-96.171692	922.534363	-528.991760	126.781700	503.519287	-421.504181	-141.208206	492.773529	-544.071594	151.578430	68.323883	-480.575714	-146.691071	78.687477	-463.764771	168.519714	1383.731567	-366.609100	-161.267609	1372.249512	-391.937469	2.006147	1389.946655	-350.429382	37.632828	1672.680664	-558.694641	204.044601	1134.450317	-449.774719	-230.067123	1140.123779	-467.150177	214.693573	897.507874	-359.246124	-202.409012	881.862854	-394.220947	-1.895884	1021.952087	430.964569	-157.968155	961.554443	427.784760	20.282518
-433.203644	86.053947	922.908875	-379.288116	-95.908012	922.589844	-529.238770	127.080002	503.571106	-421.681702	-141.089661	492.764862	-544.125732	151.584747	68.341354	-480.606384	-146.654694	78.677940	-463.775757	168.918625	1383.730957	-366.882019	-160.947800	1372.300537	-391.983063	2.343878	1389.896484	-350.444641	38.053307	1672.673706	-558.577515	204.425995	1134.426514	-450.141174	-229.603119	1140.217773	-466.988922	214.953323	897.486938	-359.521881	-202.177933	881.974792	-394.440674	-1.603155	1021.994446	430.627472	-158.011856	961.522461	427.715820	20.236061
-433.505493	86.470169	922.928223	-379.639709	-94.982803	922.166016	-529.492310	127.359970	503.645081	-421.598053	-140.659225	492.650391	-544.237305	151.606232	68.365845	-480.484894	-146.498840	78.634293	-463.757233	169.335907	1383.744019	-367.106201	-160.621170	1372.381714	-392.068909	2.682765	1389.834229	-350.446198	38.451477	1672.664429	-558.457581	204.829239	1134.419067	-450.507751	-229.107193	1140.275757	-466.789978	215.200623	897.490784	-359.753784	-201.971817	882.042603	-394.521149	-1.095556	1021.767944	430.318024	-158.070175	961.475037	427.649689	20.220053
-433.510559	86.686562	922.924622	-379.855652	-95.403091	922.623230	-529.490051	127.402405	503.639374	-421.908417	-140.767685	492.777039	-544.153564	151.637436	68.326057	-480.598267	-146.545639	78.690956	-463.770630	169.700027	1383.765625	-367.333923	-160.315186	1372.393311	-392.158997	3.037820	1389.777100	-350.468872	38.852764	1672.655396	-558.383545	205.229965	1134.413208	-450.836243	-228.590118	1140.304077	-466.579681	215.443100	897.491699	-359.944916	-201.730438	882.085449	-394.866058	-1.040507	1022.017822	430.004028	-158.116165	961.451111	427.534119	20.209137
-433.660278	86.975533	922.956787	-380.109680	-95.193108	922.651306	-529.556335	127.504684	503.615662	-421.987732	-140.569138	492.765869	-543.732239	151.570618	68.407906	-480.656708	-146.519226	78.665665	-463.757721	170.067657	1383.770264	-367.537445	-160.011642	1372.437378	-392.258453	3.397485	1389.779053	-350.496216	39.271088	1672.639526	-558.275146	205.587524	1134.390747	-451.141113	-228.148895	1140.327026	-466.331360	215.639481	897.532349	-360.138092	-201.505249	882.137451	-395.045380	-0.794827	1022.045410	429.685516	-158.192383	961.398743	427.430023	20.156073
-433.792938	87.197464	922.972046	-380.399719	-94.981140	922.686157	-529.562317	127.543961	503.556946	-422.079071	-140.404770	492.772614	-544.105530	151.697540	68.303192	-480.630402	-146.465668	78.674095	-463.799164	170.450516	1383.777100	-367.763031	-159.733704	1372.484741	-392.360748	3.724700	1389.782471	-350.501251	39.642994	1672.616699	-558.202759	205.981644	1134.396851	-451.452545	-227.736481	1140.360229	-466.083313	215.787460	897.578796	-360.317474	-201.291779	882.183411	-395.231293	-0.570151	1022.067139	429.408783	-158.238205	961.349548	427.321960	20.127460
-433.931641	87.440186	922.984192	-380.631989	-94.736366	922.687439	-529.696045	127.757439	503.549927	-422.156677	-140.289581	492.783325	-544.145569	151.700745	68.302475	-480.618500	-146.400650	78.638321	-463.838745	170.817947	1383.815430	-368.004242	-159.428421	1372.528809	-392.469666	4.059607	1389.789063	-350.377258	40.364407	1672.528809	-558.109497	206.321915	1134.381836	-451.758881	-227.254074	1140.413940	-465.843170	215.978470	897.629089	-360.506409	-201.111832	882.228271	-395.393616	-0.331568	1022.071228	429.110504	-158.289383	961.304504	427.165741	20.151794
-434.048035	87.699455	922.977234	-380.840088	-94.512024	922.707336	-530.304321	128.698563	503.727661	-422.240417	-140.046494	492.771240	-544.429260	151.706223	68.409592	-480.591949	-146.354263	78.655418	-463.909119	171.153793	1383.829102	-368.283630	-159.109283	1372.555176	-392.553619	4.386718	1389.781616	-350.537170	40.436264	1672.558716	-558.038330	206.653625	1134.361450	-452.071533	-226.820343	1140.435181	-465.629395	216.095306	897.685608	-360.705292	-200.943802	882.295532	-395.561462	-0.083423	1022.078186	428.898346	-158.345886	961.257996	427.085022	20.118462
-434.236176	87.949005	923.002991	-381.114075	-94.274025	922.723328	-529.959534	128.278229	503.550781	-422.374573	-139.906891	492.782074	-543.798889	151.624619	68.368919	-480.621307	-146.372147	78.640564	-463.981049	171.505356	1383.841919	-368.511658	-158.855438	1372.566650	-392.684418	4.686832	1389.794556	-350.586365	40.773525	1672.521973	-557.978027	206.966919	1134.359619	-452.361481	-226.444183	1140.467773	-465.409637	216.192429	897.720398	-360.883362	-200.722336	882.297729	-395.762512	0.157987	1022.095520	428.701477	-158.404053	961.198059	426.994781	20.130579
-434.556335	88.340126	923.030029	-381.423279	-93.390259	922.338501	-530.039673	128.402496	503.507843	-422.359894	-139.553635	492.675720	-544.245728	151.724899	68.300674	-480.544250	-146.247208	78.606117	-464.045654	171.822632	1383.865967	-368.740906	-158.609512	1372.587036	-392.783813	4.951191	1389.774292	-350.601501	41.161224	1672.503662	-557.925110	207.300598	1134.341919	-452.609009	-226.106674	1140.507935	-465.171722	216.266647	897.789001	-361.056549	-200.536301	882.345703	-395.849060	0.647041	1021.893860	428.559448	-158.399063	961.176453	426.893372	20.144344
-434.669037	88.677307	923.023804	-381.596527	-93.104500	922.328796	-530.139648	128.577103	503.485870	-422.562164	-139.444305	492.693756	-544.280334	151.776642	68.326004	-480.552307	-146.249527	78.585602	-464.114044	172.123245	1383.918701	-368.975098	-158.337173	1372.632568	-392.877289	5.268426	1389.732910	-350.639862	41.524761	1672.487793	-557.876892	207.587219	1134.314453	-452.829926	-225.694656	1140.498901	-464.963470	216.315536	897.850708	-361.240997	-200.349808	882.425781	-396.032440	0.939877	1021.891418	428.464081	-158.384537	961.141846	426.837494	20.178972
-434.693726	88.876801	923.031433	-381.833557	-93.549202	922.785034	-530.261230	128.844391	503.520508	-422.857269	-139.511490	492.795105	-544.261353	151.796158	68.354050	-480.652802	-146.258499	78.631348	-464.186279	172.436966	1383.922119	-369.177307	-158.038391	1372.633789	-392.994110	5.544849	1389.710327	-350.678314	41.848263	1672.473389	-557.849976	207.875214	1134.327148	-453.063416	-225.337311	1140.492920	-464.757660	216.413193	897.905823	-361.366364	-200.171524	882.441895	-396.356445	0.980025	1022.141357	428.406677	-158.301697	961.131348	426.761719	20.227039
-434.814178	89.119072	923.035339	-382.019501	-93.336372	922.825500	-530.469666	129.176483	503.560974	-423.009766	-139.326035	492.809448	-543.960999	151.725418	68.448639	-480.713531	-146.254883	78.593521	-464.271088	172.740250	1383.916260	-369.402985	-157.735413	1372.642456	-393.145538	5.877108	1389.685547	-350.732971	42.207142	1672.454834	-557.793579	208.110596	1134.310669	-453.328918	-224.965637	1140.475098	-464.519012	216.491592	897.973206	-361.523041	-199.958878	882.450073	-396.543823	1.212752	1022.167480	428.396088	-158.280853	961.135010	426.732452	20.293669
-434.981567	89.396255	923.068298	-382.266876	-93.082581	922.846130	-530.697754	129.494873	503.599060	-423.188019	-139.218399	492.825470	-544.070496	151.772369	68.461205	-480.680969	-146.191589	78.582474	-464.399261	173.048203	1383.913086	-369.607880	-157.452499	1372.650146	-393.274597	6.182829	1389.630615	-350.788818	42.554047	1672.459351	-557.774170	208.354660	1134.263916	-453.505096	-224.681015	1140.455933	-464.346893	216.537079	897.971558	-361.606018	-199.824066	882.457581	-396.714417	1.476542	1022.189941	428.362793	-158.194733	961.152283	426.670288	20.397694
-435.093842	89.648415	923.054993	-382.418060	-92.865425	922.871948	-530.851868	129.720474	503.614655	-423.233032	-138.955765	492.844086	-544.539856	151.868820	68.393486	-480.681274	-146.180603	78.599503	-464.520660	173.353485	1383.914063	-369.817993	-157.196564	1372.651001	-393.410065	6.461408	1389.557861	-350.849091	42.877224	1672.453613	-557.656860	208.492020	1134.210205	-453.707764	-224.367813	1140.457031	-464.310150	217.131866	898.012756	-361.702057	-199.661514	882.446594	-396.862671	1.724521	1022.197754	428.321747	-158.110245	961.195923	426.569763	20.474272
-435.291748	89.909737	923.085754	-382.677612	-92.609962	922.870361	-531.033142	129.932175	503.637878	-423.347931	-138.809479	492.828217	-544.590149	151.887726	68.407394	-480.715332	-146.166611	78.593681	-464.663330	173.654083	1383.940918	-370.034546	-156.948151	1372.651733	-393.546936	6.722531	1389.527222	-350.909882	43.166138	1672.460327	-557.758118	208.788345	1134.188843	-453.936249	-223.976669	1140.448364	-463.949554	216.645935	898.078308	-361.776855	-199.518539	882.486206	-397.041687	1.975540	1022.206604	428.305542	-158.016006	961.233765	426.477051	20.550140
-435.579834	90.267914	923.091797	-382.937439	-91.688019	922.445313	-531.447937	130.411224	503.772217	-423.211456	-138.390732	492.728943	-544.807007	151.908920	68.471214	-480.535553	-145.993942	78.506378	-464.808777	173.946457	1383.913452	-370.216461	-156.719070	1372.650269	-393.669861	6.971582	1389.515625	-350.991974	43.473335	1672.464111	-557.815125	209.014572	1134.176636	-454.174438	-223.592606	1140.460449	-463.761810	216.680267	898.128601	-361.846222	-199.394135	882.523804	-397.112091	2.451614	1021.977783	428.280365	-157.870209	961.286865	426.361847	20.654144
-435.638153	90.429771	923.106812	-383.132202	-92.057823	922.850952	-531.250000	130.201050	503.673553	-423.457611	-138.503067	492.789825	-544.663269	151.936584	68.426094	-480.670715	-146.073990	78.527893	-464.964386	174.220413	1383.906250	-370.384094	-156.488312	1372.654053	-393.779694	7.240405	1389.524780	-351.080261	43.752182	1672.467163	-557.842773	209.174179	1134.120483	-454.375793	-223.234772	1140.461060	-463.620819	216.733871	898.157104	-361.903564	-199.262619	882.549011	-397.432800	2.485844	1022.207153	428.262756	-157.731628	961.342102	426.252319	20.760250
-435.780792	90.663544	923.127502	-383.358429	-91.864731	922.893555	-531.553772	130.640289	503.776764	-423.571777	-138.415894	492.781891	-544.808167	151.949585	68.457016	-480.675903	-146.036728	78.529526	-465.104645	174.473969	1383.901367	-370.536804	-156.218262	1372.655151	-393.926758	7.519889	1389.519043	-351.036896	44.358643	1672.406982	-557.883484	209.332550	1134.060303	-454.556824	-222.927261	1140.441650	-463.470367	216.740250	898.192322	-361.987030	-199.096039	882.622986	-397.616547	2.705169	1022.238525	428.197296	-157.581360	961.405640	426.126556	20.872652
-435.962463	90.948509	923.147522	-383.577057	-91.659683	922.884399	-531.581970	130.760880	503.786835	-423.637177	-138.243408	492.765869	-544.829224	151.968658	68.452782	-480.681061	-146.012558	78.497879	-465.240326	174.723846	1383.887451	-370.728577	-155.945541	1372.655884	-394.087219	7.805576	1389.525024	-351.118042	44.628609	1672.408936	-557.840210	209.450607	1133.947876	-454.740356	-222.638504	1140.372437	-463.524780	217.301804	898.197021	-362.019531	-198.962097	882.615662	-397.802155	2.934638	1022.242737	428.182373	-157.439880	961.455994	426.038147	21.004196
-436.126984	91.149757	923.154602	-383.762177	-91.447098	922.885132	-531.644348	130.912704	503.777161	-423.731659	-138.179626	492.761658	-544.813843	151.999939	68.467415	-480.714630	-146.003220	78.485054	-465.351654	175.006409	1383.881592	-370.847626	-155.688248	1372.663940	-394.276764	8.082873	1389.527832	-351.208527	44.928230	1672.398315	-557.882568	209.570313	1133.948120	-454.898102	-222.288116	1140.377319	-463.415710	217.326859	898.251953	-362.069458	-198.809738	882.670410	-397.996521	3.131331	1022.249329	428.091309	-157.262817	961.496033	425.901703	21.158844
-436.261139	91.391502	923.170959	-383.920044	-91.208450	922.882874	-531.699585	131.019867	503.832733	-423.781097	-138.031570	492.774689	-544.819946	151.854691	68.338142	-480.694977	-145.962738	78.514297	-465.526245	175.249435	1383.892578	-371.007477	-155.451828	1372.669067	-394.438110	8.327950	1389.544189	-351.433075	44.852390	1672.457520	-557.946716	209.730209	1133.918823	-455.081848	-221.909088	1140.343750	-463.344330	217.335022	898.273315	-362.001770	-198.634842	882.741638	-398.154358	3.356429	1022.258301	428.012512	-157.100403	961.546326	425.773621	21.345398
-436.437561	91.606895	923.183655	-384.104675	-90.971596	922.871399	-531.803955	131.223068	503.847687	-423.847504	-137.930527	492.762115	-544.864746	152.013153	68.471092	-480.694916	-145.923782	78.480522	-465.686798	175.524155	1383.890991	-371.140411	-155.223038	1372.702759	-394.596039	8.553246	1389.556030	-351.528259	45.108974	1672.451416	-558.036255	209.866074	1133.872437	-455.235535	-221.587341	1140.357178	-463.270935	217.343094	898.339600	-362.110718	-198.495071	882.685669	-398.340088	3.567740	1022.260010	427.929565	-156.910400	961.558960	425.650360	21.591381
-436.651703	91.823013	923.216736	-384.302460	-90.800011	922.877625	-531.863708	131.384903	503.848389	-423.944092	-137.809860	492.766510	-544.890564	152.079742	68.520477	-480.724548	-145.941254	78.467216	-465.876190	175.757935	1383.894531	-371.278442	-155.007370	1372.757690	-394.767761	8.785313	1389.560059	-351.619202	45.380447	1672.436035	-558.143005	210.014328	1133.876343	-455.338562	-221.262665	1140.349487	-463.238708	217.347885	898.365601	-362.168884	-198.402405	882.716064	-398.517914	3.755377	1022.276489	427.777618	-156.775436	961.596008	425.506927	21.821354
-436.828217	92.030853	923.226440	-384.507935	-90.575752	922.891113	-531.660461	131.244019	503.726440	-423.968964	-137.667038	492.739990	-544.782104	152.071350	68.423157	-480.699371	-145.924301	78.449593	-466.023895	176.006668	1383.919434	-371.407593	-154.738251	1372.785645	-394.935883	8.995955	1389.600220	-351.715027	45.630817	1672.435059	-558.220581	210.150146	1133.855347	-455.449829	-221.060684	1140.385498	-463.202545	217.363968	898.398804	-362.199341	-198.295914	882.719849	-398.698303	3.974900	1022.286682	427.634155	-156.563095	961.617920	425.367004	22.054361
-437.133820	92.385155	923.262512	-384.704865	-89.664490	922.488525	-532.078186	131.810364	503.806671	-423.881927	-137.287354	492.648224	-545.007813	152.080612	68.483582	-480.606720	-145.852341	78.427986	-466.182892	176.208954	1383.943359	-371.525116	-154.509872	1372.800537	-395.106415	9.233185	1389.709229	-351.840576	45.907452	1672.414795	-558.321594	210.238434	1133.816772	-455.533813	-220.858032	1140.426636	-463.236145	217.377701	898.414917	-362.252625	-198.196243	882.772339	-398.740509	4.445985	1022.083130	427.506805	-156.310547	961.620239	425.247223	22.265190
-437.196136	92.518364	923.289917	-384.877655	-90.140877	922.914551	-531.793640	131.621002	503.649261	-424.155518	-137.487091	492.727173	-544.801697	152.106628	68.475525	-480.739807	-145.892181	78.471298	-466.360809	176.433533	1383.976929	-371.718719	-154.300247	1372.813843	-395.242340	9.469882	1389.780151	-351.940674	46.146664	1672.400391	-558.428894	210.344452	1133.824219	-455.615570	-220.651779	1140.413940	-463.252380	217.397537	898.455566	-362.278687	-198.045105	882.807312	-399.067444	4.413201	1022.330933	427.321320	-156.095367	961.628906	425.160034	22.476597
-437.490082	92.820915	923.303955	-385.079620	-89.297783	922.541870	-531.993042	131.902588	503.718567	-424.063904	-137.144348	492.604279	-544.928528	152.130051	68.510742	-480.649933	-145.831192	78.432953	-466.534760	176.647964	1383.985840	-371.871124	-154.091187	1372.824463	-395.431305	9.697465	1389.852905	-352.053619	46.416157	1672.387451	-558.530029	210.457764	1133.829102	-455.700043	-220.441925	1140.466919	-463.292511	217.415863	898.499207	-362.303772	-197.907516	882.833374	-399.103455	4.852011	1022.130066	427.117676	-155.798935	961.647644	425.036835	22.724888
-437.517365	92.943848	923.301086	-385.185577	-89.789871	922.962708	-532.042542	132.153275	503.701630	-424.303619	-137.327026	492.714417	-544.912354	152.125946	68.540329	-480.839447	-145.929932	78.450005	-466.697174	176.887283	1384.023560	-372.050720	-153.880173	1372.853638	-395.631561	9.893427	1389.885986	-352.156647	46.715714	1672.368652	-558.659790	210.583298	1133.824585	-455.783905	-220.196091	1140.473633	-463.376617	217.415390	898.527771	-362.325043	-197.789627	882.877075	-399.397400	4.816668	1022.361938	426.896240	-155.546677	961.619507	424.921844	23.071974
-437.710754	93.133041	923.351196	-385.346405	-89.590477	922.982544	-532.098999	132.222458	503.715637	-424.384125	-137.228516	492.703217	-544.906250	152.143723	68.533470	-480.813568	-145.911606	78.432365	-466.861542	177.089325	1384.058105	-372.203735	-153.646271	1372.864136	-395.805359	10.119024	1389.954590	-352.279968	46.941811	1672.358887	-558.814209	210.748444	1133.850464	-455.871918	-219.984894	1140.507935	-463.468811	217.435745	898.563599	-362.344452	-197.645874	882.920715	-399.584381	4.994034	1022.398682	426.634735	-155.311432	961.623535	424.827423	23.354565
-437.909393	93.335251	923.372253	-385.452789	-89.446938	922.993469	-532.163269	132.381561	503.700531	-424.454834	-137.085175	492.689362	-544.886719	152.188934	68.525620	-480.820801	-145.884964	78.410225	-467.013184	177.306213	1384.092773	-372.324158	-153.421707	1372.860474	-396.007172	10.310513	1389.990723	-352.247803	47.423206	1672.256348	-558.972778	210.900558	1133.885254	-455.943787	-219.772446	1140.481201	-463.588104	217.449753	898.593750	-362.358917	-197.519699	882.945801	-399.756592	5.160740	1022.417236	426.367065	-155.011108	961.591248	424.686157	23.684149
-438.087830	93.550514	923.408203	-385.616486	-89.256271	922.997803	-532.223145	132.548630	503.648163	-424.508270	-137.020493	492.676361	-544.938721	152.200089	68.549408	-480.875000	-145.911896	78.393623	-467.192657	177.465317	1384.132935	-372.454346	-153.229309	1372.865356	-396.144318	10.525141	1390.067749	-352.485291	47.343884	1672.306519	-559.158691	211.082428	1133.914795	-456.020203	-219.527710	1140.428345	-463.727631	217.479904	898.602173	-362.362518	-197.387497	882.974792	-399.921173	5.348910	1022.437073	426.126495	-154.664581	961.552124	424.611328	23.978485
-438.290802	93.796425	923.446777	-385.768219	-89.018433	922.984741	-532.493225	132.910355	503.672424	-424.540100	-136.891342	492.651764	-545.031677	152.204056	68.589478	-480.870483	-145.915497	78.394829	-467.363434	177.646820	1384.145142	-372.554565	-153.037994	1372.854370	-396.297180	10.713974	1390.135010	-352.598633	47.602562	1672.294312	-559.353455	211.280716	1133.928345	-456.090088	-219.348175	1140.398071	-463.902893	217.505936	898.613892	-362.355469	-197.201080	882.956421	-400.100555	5.565365	1022.450867	425.848572	-154.350281	961.519287	424.549072	24.301613
-438.473602	93.964325	923.446594	-385.930267	-88.824806	922.964661	-532.561768	133.023514	503.662689	-424.545593	-136.759827	492.626801	-545.046265	152.248627	68.575325	-480.842896	-145.889542	78.363785	-467.541382	177.811493	1384.150024	-372.658875	-152.875443	1372.905640	-396.441437	10.892438	1390.174438	-352.713348	47.871063	1672.275635	-559.545837	211.424149	1133.953491	-456.132782	-219.160873	1140.425903	-464.083954	217.559967	898.597107	-362.346558	-197.036652	883.006592	-400.271515	5.737564	1022.440857	425.518646	-154.064636	961.480957	424.457489	24.649345
-438.640991	94.146545	923.439331	-386.102966	-88.619759	922.984192	-532.601624	133.142365	503.663025	-424.558685	-136.616928	492.602356	-545.005127	152.246933	68.547417	-480.841431	-145.856857	78.343010	-467.746735	177.974655	1384.169800	-372.762146	-152.721909	1372.939697	-396.612640	11.084512	1390.239990	-352.828552	48.134762	1672.243408	-559.738953	211.586212	1133.943848	-456.191620	-218.961273	1140.411621	-464.281128	217.624344	898.593445	-362.321381	-196.822037	883.040344	-400.447052	5.944212	1022.447266	425.236511	-153.727432	961.422607	424.380707	25.008423
-438.788422	94.311600	923.438416	-386.274933	-88.396858	922.970215	-532.413269	132.911880	503.561493	-424.561646	-136.519272	492.587036	-544.870056	152.253769	68.522758	-480.906708	-145.872452	78.392578	-467.959808	178.150742	1384.164307	-372.869324	-152.512131	1372.966187	-396.803864	11.248762	1390.270264	-352.976166	48.440609	1672.251099	-559.945251	211.698502	1133.962524	-456.238495	-218.776413	1140.434204	-464.522888	217.682953	898.598145	-362.306030	-196.618637	883.093323	-400.610077	6.129543	1022.440491	424.997437	-153.336029	961.375305	424.316162	25.399982
-439.080994	94.595253	923.462341	-386.512756	-87.501923	922.534546	-533.005066	133.486786	503.848633	-424.391571	-136.166489	492.442200	-545.173096	152.263565	68.574394	-480.791107	-145.764664	78.348778	-468.173737	178.330566	1384.194458	-373.005493	-152.325882	1373.020142	-396.989319	11.445066	1390.316895	-352.934509	48.969868	1672.107544	-560.132751	211.834549	1133.967041	-456.301910	-218.574936	1140.471313	-464.779816	217.784149	898.577454	-362.291626	-196.397507	883.130981	-400.676117	6.540180	1022.216003	424.676392	-152.920731	961.342102	424.233368	25.780769
-439.087738	94.677979	923.499817	-386.604462	-88.035965	922.995728	-533.140930	133.629089	503.956116	-424.511780	-136.245728	492.525970	-545.189636	152.129578	68.426239	-480.859650	-145.801682	78.342476	-468.366211	178.469116	1384.220581	-373.158417	-152.126495	1373.070068	-397.160370	11.608766	1390.364380	-353.186432	48.883232	1672.174316	-560.331970	211.954865	1133.981201	-456.339142	-218.370758	1140.481567	-465.070129	217.918701	898.596497	-362.256317	-196.165695	883.165222	-400.956818	6.462315	1022.488770	424.403534	-152.598572	961.303894	424.186584	26.193726
-439.271027	94.890823	923.541870	-386.789948	-87.916199	923.056396	-533.325256	133.813583	504.017242	-424.579285	-136.246429	492.531860	-545.290344	152.324783	68.611099	-480.927979	-145.846512	78.348534	-468.567810	178.599747	1384.229614	-373.278290	-151.920349	1373.088989	-397.343140	11.758385	1390.391113	-353.306091	49.118141	1672.159546	-560.562561	212.086502	1134.017822	-456.383270	-218.147980	1140.462402	-465.380554	218.046036	898.595032	-362.216522	-195.993195	883.192444	-401.141663	6.636868	1022.539917	424.064758	-152.197678	961.278259	424.057312	26.562193
-439.438141	95.095520	923.567993	-386.946869	-87.766090	923.074646	-533.474365	133.961487	504.111664	-424.527069	-136.082901	492.514648	-545.333435	152.153839	68.430580	-481.091492	-145.898148	78.342499	-468.757416	178.769623	1384.255615	-373.397919	-151.725998	1373.125732	-397.493073	11.931451	1390.464111	-353.302490	49.748127	1672.095337	-560.799744	212.213303	1134.014038	-456.397308	-217.982712	1140.467407	-465.675964	218.179733	898.597961	-362.166534	-195.827698	883.205261	-401.320099	6.804992	1022.564392	423.787262	-151.802643	961.261353	423.946777	26.925018
-439.590271	95.299889	923.565674	-387.104401	-87.591202	923.066406	-533.573547	134.111313	504.105042	-424.529205	-136.035263	492.484283	-545.345093	152.151108	68.441261	-481.151703	-145.952805	78.381172	-468.931305	178.924347	1384.260010	-373.499695	-151.579025	1373.139526	-397.646362	12.079459	1390.533081	-353.552643	49.687634	1672.162842	-561.074036	212.335876	1134.057495	-456.412628	-217.752182	1140.461792	-465.981781	218.300369	898.598206	-362.102234	-195.610596	883.246521	-401.499451	6.983513	1022.562378	423.475037	-151.391281	961.238708	423.798157	27.331989
-439.740662	95.480141	923.579041	-387.248596	-87.439369	923.091370	-533.013367	133.622223	503.730377	-424.504211	-135.913681	492.466064	-544.971375	152.144150	68.388023	-481.118713	-145.931046	78.367706	-469.151062	179.047897	1384.252075	-373.620575	-151.429733	1373.159058	-397.824768	12.237486	1390.548218	-353.537933	50.194794	1672.035522	-561.364258	212.449173	1134.095581	-456.429932	-217.563477	1140.445313	-466.307068	218.424652	898.588013	-362.062714	-195.374237	883.273987	-401.669403	7.149254	1022.584229	423.160858	-151.051712	961.231628	423.667328	27.771297
-439.898193	95.626816	923.598694	-387.411285	-87.284805	923.085999	-533.031860	133.684250	503.696777	-424.485321	-135.784378	492.451660	-545.023010	152.172302	68.368706	-481.134399	-145.940720	78.359413	-469.293274	179.193604	1384.266479	-373.701416	-151.262619	1373.165649	-397.982239	12.406586	1390.590576	-353.801086	50.170300	1672.144531	-561.621704	212.560089	1134.128418	-456.436493	-217.394241	1140.450195	-466.649292	218.612915	898.587463	-362.007721	-195.147110	883.284912	-401.823456	7.287826	1022.591064	422.871613	-150.685043	961.203369	423.556488	28.120583
-440.046997	95.735580	923.578369	-387.580505	-87.091415	923.084351	-533.122437	133.811661	503.672852	-424.456421	-135.694809	492.401276	-545.032227	152.171860	68.353058	-481.155334	-145.937805	78.384163	-469.461548	179.357498	1384.261230	-373.811340	-151.117050	1373.160522	-398.127777	12.566635	1390.597900	-353.914307	50.309952	1672.081543	-561.857117	212.635101	1134.143188	-456.438599	-217.215683	1140.441650	-467.033142	218.775131	898.536987	-361.954529	-194.877899	883.316772	-401.999908	7.444154	1022.581970	422.554474	-150.290817	961.195557	423.415680	28.487003
-440.198212	95.877350	923.600159	-387.733917	-86.882347	923.081604	-533.882080	134.541214	504.170105	-424.441406	-135.584015	492.389160	-545.440308	152.215378	68.418724	-481.118164	-145.889709	78.356850	-469.620300	179.505493	1384.288452	-373.913513	-150.957108	1373.159668	-398.276154	12.722342	1390.618896	-354.038147	50.587254	1672.123413	-562.127380	212.715027	1134.196899	-456.467346	-217.036087	1140.449585	-467.391022	218.923264	898.529175	-361.894043	-194.626740	883.315979	-402.151215	7.607563	1022.591736	422.256287	-149.904816	961.167236	423.239594	28.931425
-440.352509	96.034203	923.583374	-387.874329	-86.743202	923.077332	-533.555542	134.386520	503.769623	-424.429779	-135.497833	492.378387	-545.198608	152.221832	68.370972	-481.097198	-145.874725	78.345703	-469.795013	179.646957	1384.339966	-374.003143	-150.778122	1373.137451	-398.385590	12.859028	1390.661499	-354.168518	50.776005	1672.110107	-562.370422	212.801666	1134.215698	-456.476959	-216.838638	1140.430908	-467.795807	219.075653	898.506531	-361.848877	-194.451385	883.308960	-402.320557	7.756579	1022.583801	421.925140	-149.530640	961.161682	423.015106	29.361301
-440.549561	96.204247	923.614929	-388.017212	-86.594109	923.081116	-533.388245	134.200562	503.634583	-424.438232	-135.413422	492.354584	-545.102173	152.201874	68.344200	-481.108582	-145.872269	78.360855	-469.927673	179.790314	1384.357422	-374.073456	-150.629013	1373.155029	-398.515411	12.996337	1390.666870	-354.164490	51.339611	1672.023682	-562.645020	212.906006	1134.267944	-456.463348	-216.582306	1140.363281	-468.189423	219.243683	898.511292	-361.586945	-194.195724	883.494812	-402.503021	7.900643	1022.603455	421.556274	-149.147202	961.148376	422.809509	29.698219
-440.733032	96.396576	923.632813	-388.152679	-86.434998	923.093018	-533.469971	134.344803	503.616241	-424.454529	-135.295380	492.335968	-545.117554	152.205505	68.313644	-481.094543	-145.831573	78.341278	-470.086853	179.923599	1384.388062	-374.153320	-150.466568	1373.163818	-398.653381	13.140950	1390.713013	-354.259674	51.479992	1672.005127	-562.889832	213.045074	1134.306030	-456.478363	-216.389450	1140.358398	-468.618103	219.434296	898.455444	-361.544281	-193.965271	883.564514	-402.671783	8.072975	1022.619568	421.289063	-148.708603	961.116882	422.642517	30.096365
-440.906555	96.532333	923.643250	-388.274292	-86.330238	923.092163	-533.638245	134.550674	503.634552	-424.479797	-135.198029	492.318726	-545.207886	152.227188	68.338188	-481.150696	-145.851410	78.366920	-470.243713	180.074875	1384.416016	-374.229614	-150.291138	1373.190674	-398.803650	13.315675	1390.768555	-354.496826	51.329590	1672.098511	-563.132202	213.227600	1134.360596	-456.500153	-216.209152	1140.355225	-469.024811	219.599182	898.454895	-361.489899	-193.686890	883.623169	-402.847198	8.181887	1022.627991	420.965576	-148.329102	961.110352	422.404327	30.544971
-441.101440	96.675217	923.663452	-388.423737	-86.205856	923.102539	-534.385803	135.155991	504.170349	-424.504333	-135.111023	492.325775	-545.632385	152.250412	68.406052	-481.173004	-145.865845	78.361748	-470.375214	180.185822	1384.445557	-374.303558	-150.134689	1373.199341	-398.934082	13.471433	1390.834595	-354.489441	51.806061	1672.064087	-563.397095	213.405701	1134.442627	-456.535309	-216.051559	1140.343262	-469.428772	219.795013	898.426636	-361.455353	-193.401367	883.684692	-403.029510	8.309897	1022.644653	420.640686	-147.973129	961.115417	422.169891	30.943804
-441.310303	96.793762	923.679565	-388.580933	-86.071350	923.099426	-534.495483	135.298782	504.175720	-424.490326	-134.923126	492.294525	-545.661987	152.280121	68.375931	-481.133820	-145.800919	78.317665	-470.480072	180.297211	1384.455811	-374.341370	-149.979935	1373.232422	-399.102051	13.608921	1390.831299	-354.601685	51.972866	1672.080200	-563.633789	213.549149	1134.486694	-456.551819	-215.898590	1140.354004	-469.816162	219.967682	898.392883	-361.437500	-193.128006	883.724243	-403.202484	8.432445	1022.650085	420.393188	-147.569595	961.091858	421.975006	31.308910
-441.464600	96.870789	923.671387	-388.717316	-85.963348	923.112793	-534.522217	135.433807	504.137573	-424.540192	-134.867859	492.304657	-545.278381	152.184387	68.435890	-481.204926	-145.844513	78.356529	-470.594116	180.395782	1384.469360	-374.388519	-149.834503	1373.234741	-399.282349	13.750039	1390.897217	-354.743042	52.188366	1672.156372	-563.879639	213.662521	1134.545654	-456.576294	-215.760254	1140.391357	-470.246765	220.127548	898.367676	-361.434570	-192.825394	883.789856	-403.346588	8.538683	1022.652100	420.065033	-147.111938	961.090759	421.753967	31.714977
-441.610870	96.931816	923.684082	-388.834656	-85.870346	923.130005	-534.536682	135.544662	504.076477	-424.545837	-134.750122	492.322723	-545.268738	152.193558	68.440254	-480.949860	-145.636688	78.285568	-470.710693	180.502075	1384.484985	-374.467651	-149.705719	1373.282959	-399.442322	13.869855	1391.000610	-354.982819	51.971287	1672.267212	-564.114380	213.761948	1134.587158	-456.605713	-215.598221	1140.370728	-470.660217	220.279739	898.371094	-361.424286	-192.585907	883.829041	-403.483887	8.618975	1022.667603	419.839081	-146.703888	961.113953	421.618286	32.144680
-441.757355	97.008591	923.691772	-388.963074	-85.745560	923.151489	-533.959656	135.292679	503.461334	-424.556396	-134.637924	492.322815	-545.342102	152.285263	68.342369	-480.935852	-145.609360	78.299049	-470.826385	180.634644	1384.493774	-374.482849	-149.569000	1373.315674	-399.590546	14.015402	1391.128174	-355.100739	52.056194	1672.327637	-564.331604	213.866211	1134.626221	-456.633667	-215.381668	1140.414551	-471.111145	220.455231	898.362854	-361.418365	-192.340698	883.885071	-403.636475	8.724840	1022.683838	419.989166	-146.336975	961.403992	421.829987	32.576519
-441.940247	97.101074	923.710632	-389.133331	-85.631783	923.141052	-534.500671	135.706818	503.960602	-424.593231	-134.600174	492.330139	-545.680054	152.308029	68.370262	-480.994446	-145.622330	78.290115	-470.919495	180.756912	1384.508301	-374.518524	-149.421661	1373.369751	-399.731323	14.137656	1391.222168	-355.226257	52.172367	1672.383301	-564.582886	213.994843	1134.691162	-456.651947	-215.166656	1140.411377	-471.535370	220.603622	898.333984	-361.427856	-192.115845	883.931213	-403.783997	8.821655	1022.684814	419.767395	-145.914612	961.478516	421.726288	32.912498
-442.107941	97.194901	923.715515	-389.279144	-85.507233	923.168640	-534.584961	135.835938	503.999908	-424.687469	-134.608551	492.338837	-545.712891	152.328827	68.370750	-481.046906	-145.626038	78.286484	-471.013611	180.883743	1384.516357	-374.554413	-149.264008	1373.389771	-399.882965	14.242177	1391.312378	-355.203674	52.612946	1672.374634	-564.848022	214.169479	1134.792236	-456.674713	-215.014786	1140.465576	-471.921570	220.755859	898.331116	-361.405029	-191.862076	883.981140	-403.935303	8.946670	1022.699890	419.517303	-145.459549	961.455505	421.538086	33.360188
-442.304810	97.301720	923.747375	-389.412231	-85.368904	923.178772	-534.581604	135.936081	504.001007	-424.683838	-134.483337	492.305725	-545.694275	152.327362	68.367004	-481.034790	-145.616913	78.273582	-471.108459	181.001205	1384.539795	-374.553223	-149.144043	1373.402466	-400.055359	14.377913	1391.431030	-355.473694	52.377834	1672.513916	-565.111328	214.283127	1134.844604	-456.693573	-214.830536	1140.485596	-472.355011	220.916306	898.299805	-361.423767	-191.614990	884.019470	-404.077881	9.068571	1022.718262	419.189453	-145.001617	961.430481	421.247101	33.789627
-442.495605	97.455620	923.789856	-389.555328	-85.252899	923.170227	-534.645264	136.073944	504.009735	-424.717163	-134.363770	492.321136	-545.331909	152.233765	68.413338	-481.058441	-145.615616	78.292229	-471.199341	181.122009	1384.585693	-374.532135	-149.008530	1373.434814	-400.205872	14.509671	1391.556519	-355.435638	52.719536	1672.477539	-565.358093	214.408707	1134.932373	-456.699005	-214.628616	1140.496704	-472.780457	221.083115	898.312439	-361.428925	-191.399643	884.048584	-404.219940	9.185430	1022.732849	418.871704	-144.602539	961.390442	420.973145	34.216522
-442.640839	97.575989	923.824768	-389.684052	-85.118477	923.175171	-534.704834	136.219574	504.038879	-424.832794	-134.366379	492.314117	-545.772095	152.346863	68.376579	-481.085754	-145.633148	78.290466	-471.266144	181.228287	1384.616211	-374.539551	-148.847504	1373.478516	-400.351318	14.642845	1391.676025	-355.551147	52.801311	1672.565430	-565.593079	214.513855	1134.993530	-456.717773	-214.505768	1140.538574	-473.224030	221.233063	898.337891	-361.627533	-191.223785	883.858826	-404.344849	9.301388	1022.751709	418.608765	-144.184708	961.351074	420.742523	34.661663
-442.816803	97.718338	923.860107	-389.825317	-85.040779	923.203735	-534.744751	136.307327	504.061340	-424.859680	-134.279160	492.300751	-545.820435	152.353073	68.362297	-481.019104	-145.588379	78.270584	-471.347229	181.331543	1384.639893	-374.523529	-148.724396	1373.486328	-400.489014	14.765437	1391.782593	-355.663513	52.873737	1672.658691	-565.828613	214.609650	1135.061646	-456.707123	-214.353195	1140.566528	-473.612915	221.341751	898.319153	-361.481567	-190.894913	884.129639	-404.487244	9.413563	1022.781616	418.360199	-143.711761	961.354858	420.558350	35.098022
-442.941833	97.792252	923.889282	-389.938416	-84.931526	923.222778	-534.617615	136.320709	504.003815	-424.940399	-134.223007	492.316406	-545.717590	152.383179	68.367729	-481.025452	-145.582245	78.282639	-471.423096	181.419922	1384.668091	-374.531525	-148.617157	1373.502808	-400.613800	14.885558	1391.854004	-355.806396	52.981415	1672.782471	-566.027100	214.669998	1135.116089	-456.724548	-214.208725	1140.583618	-473.973419	221.490097	898.379272	-361.513977	-190.654678	884.213379	-404.601624	9.502395	1022.805237	418.038208	-143.219284	961.351013	420.171967	35.699867
-443.204010	97.991234	923.935425	-390.108215	-84.188438	922.834961	-534.663635	136.394058	504.022888	-424.912140	-133.970383	492.207306	-545.338867	152.281204	68.387825	-480.939514	-145.468002	78.229721	-471.464844	181.550797	1384.714600	-374.517975	-148.463043	1373.531250	-400.722809	14.997053	1391.963623	-356.039581	52.712902	1672.925781	-566.218384	214.742432	1135.179565	-456.725494	-214.064575	1140.607544	-474.333527	221.633484	898.341614	-361.581268	-190.439270	884.269897	-404.592529	9.817912	1022.612000	417.845398	-142.924194	961.370911	420.228729	35.949413
-443.195923	97.976036	923.959412	-390.191711	-84.716011	923.263428	-534.778137	136.504333	504.044952	-425.146057	-134.107224	492.292450	-545.840576	152.565796	68.519951	-481.062042	-145.532684	78.237206	-471.536072	181.653214	1384.735840	-374.501282	-148.357101	1373.530640	-400.802277	15.093728	1392.053467	-356.141296	52.756870	1672.995728	-566.423462	214.794403	1135.249268	-456.734375	-213.978806	1140.660767	-474.670685	221.770203	898.347961	-361.656555	-190.217560	884.300110	-404.807892	9.700391	1022.855042	417.534698	-142.462433	961.344299	419.961487	36.386719
-443.314453	98.043091	923.970825	-390.325684	-84.637192	923.274536	-534.649292	136.482468	504.031403	-425.238861	-134.065292	492.268677	-545.319336	152.282318	68.403160	-481.067444	-145.536011	78.229080	-471.583710	181.725113	1384.781372	-374.468109	-148.264618	1373.566040	-400.890625	15.185935	1392.087769	-356.244751	52.819916	1673.061768	-566.626709	214.880173	1135.338257	-456.763306	-213.862122	1140.682983	-475.056702	221.922699	898.326477	-361.721771	-190.015762	884.275818	-404.919708	9.776526	1022.864502	417.263092	-142.042007	961.316284	419.749084	36.849773
-443.404083	98.141396	923.992859	-390.419250	-84.549042	923.276306	-534.672607	136.550415	504.070923	-425.333313	-133.999817	492.259521	-545.752380	152.405136	68.388840	-481.082611	-145.545547	78.220070	-471.617767	181.793137	1384.802856	-374.444580	-148.166534	1373.584473	-400.923157	15.250785	1392.169556	-356.167694	53.123478	1673.016602	-566.816772	214.954330	1135.417847	-456.770996	-213.747437	1140.692017	-475.387146	222.033676	898.347168	-361.785950	-189.822113	884.298645	-404.995087	9.863028	1022.874634	416.999786	-141.629517	961.301880	419.554169	37.258450
-443.516663	98.242371	924.008911	-390.559448	-84.459633	923.261353	-534.724792	136.617889	504.047668	-425.421356	-133.882797	492.273376	-545.301819	152.277176	68.412277	-481.063934	-145.506470	78.188164	-471.666626	181.860611	1384.830933	-374.427887	-148.067474	1373.588623	-400.981140	15.332969	1392.230103	-356.373138	52.832165	1673.137329	-566.983521	215.027710	1135.513794	-456.801880	-213.628143	1140.699219	-475.700317	222.160309	898.376953	-361.840973	-189.595230	884.296021	-405.093994	9.947370	1022.872253	416.796661	-141.229996	961.285461	419.411530	37.697006
-443.599091	98.299835	924.005493	-390.654053	-84.391441	923.264893	-534.729797	136.628555	504.012787	-425.459198	-133.806076	492.278656	-545.698059	152.393768	68.384033	-481.027649	-145.434570	78.194420	-471.703186	181.923935	1384.854126	-374.423706	-147.997620	1373.599609	-400.988037	15.424052	1392.337646	-356.449921	52.856434	1673.183838	-567.147400	215.112503	1135.594604	-456.800568	-213.527847	1140.723755	-475.983002	222.240494	898.384888	-361.913361	-189.425034	884.271667	-405.166656	10.017985	1022.870117	416.575623	-140.768738	961.286194	419.205811	38.140240
-443.682129	98.386307	924.027344	-390.724152	-84.336220	923.288940	-534.799988	136.697205	504.054382	-425.562256	-133.717773	492.278259	-545.704163	152.384201	68.391304	-481.019348	-145.428925	78.143280	-471.735138	181.993866	1384.898315	-374.394226	-147.905441	1373.597412	-401.037628	15.479786	1392.355713	-356.514404	52.889656	1673.221924	-567.299988	215.174973	1135.647827	-456.816620	-213.435532	1140.710938	-476.280945	222.346237	898.404968	-361.973419	-189.219803	884.287231	-405.238739	10.091630	1022.892456	416.384216	-140.410202	961.278809	419.106842	38.533554
-443.749023	98.457352	924.031921	-390.817535	-84.241882	923.266724	-534.834473	136.715088	504.048309	-425.656158	-133.671112	492.266815	-545.748474	152.611252	68.512390	-481.014343	-145.409073	78.159615	-471.769379	182.063492	1384.920898	-374.408447	-147.846069	1373.585693	-401.083466	15.536227	1392.388428	-356.557434	52.908741	1673.258057	-567.411987	215.215469	1135.730591	-456.814545	-213.310562	1140.695190	-476.555542	222.466095	898.415283	-362.023651	-189.060455	884.235291	-405.302460	10.163191	1022.881958	416.025085	-140.101364	961.148315	418.780060	38.928154
-443.830383	98.572945	924.058289	-390.909760	-84.141785	923.285522	-534.889587	136.736511	504.047791	-425.719269	-133.585464	492.248047	-545.774658	152.555161	68.456482	-481.041870	-145.408264	78.155754	-471.782928	182.117630	1384.950195	-374.380768	-147.770508	1373.560059	-401.130707	15.603168	1392.413818	-356.603210	52.946640	1673.277832	-567.530884	215.288818	1135.781006	-456.815491	-213.234406	1140.687988	-476.828094	222.570724	898.422913	-362.059357	-188.950790	884.212097	-405.367737	10.272183	1022.901917	415.568970	-139.698257	960.954834	418.379974	39.329685
-443.921814	98.634972	924.064941	-391.010101	-84.062294	923.289917	-534.947510	136.785492	504.076599	-425.819885	-133.561401	492.253479	-545.760559	152.447891	68.367485	-481.058594	-145.403625	78.141464	-471.804779	182.181152	1384.980591	-374.382111	-147.710373	1373.521851	-401.161560	15.635517	1392.442627	-356.659058	53.020676	1673.325684	-567.632935	215.302032	1135.840576	-456.833801	-213.181030	1140.681396	-477.084442	222.659424	898.422119	-362.113464	-188.858643	884.156311	-405.444183	10.347075	1022.904968	415.197906	-139.274994	960.891357	418.071808	39.709671
-443.985504	98.729042	924.066833	-391.096039	-83.978523	923.257385	-534.980164	136.815308	504.070496	-425.852844	-133.451279	492.250183	-545.735718	152.441727	68.366631	-481.031891	-145.385254	78.125351	-471.792908	182.245316	1385.026489	-374.382599	-147.641113	1373.487061	-401.208069	15.676289	1392.466553	-356.678192	52.984928	1673.307251	-567.735474	215.356674	1135.893921	-456.838379	-213.084885	1140.611206	-477.296509	222.726974	898.434631	-362.166382	-188.763184	884.116760	-405.487610	10.424766	1022.886230	414.993561	-138.849640	960.890442	417.890930	40.106056
-444.062256	98.795677	924.084778	-391.162659	-83.889664	923.264404	-535.227722	136.981491	504.106689	-426.039581	-133.203430	492.172607	-545.826843	152.448212	68.360527	-480.988861	-145.355286	78.085968	-471.787567	182.291885	1385.047729	-374.379028	-147.569977	1373.443481	-401.207977	15.730750	1392.487183	-356.707031	53.051071	1673.367065	-567.810730	215.416061	1135.942871	-456.850983	-212.991974	1140.557861	-477.487610	222.808884	898.451843	-362.206177	-188.667557	884.065979	-405.542053	10.502620	1022.896606	414.843475	-138.489304	960.910767	417.775970	40.496410
-444.100098	98.868866	924.094849	-391.187500	-83.825066	923.288452	-535.301758	137.029053	504.125092	-426.065643	-133.123291	492.159149	-545.838196	152.444000	68.379089	-480.976379	-145.290695	78.055855	-471.783020	182.351486	1385.057861	-374.390076	-147.526993	1373.431641	-401.236481	15.760096	1392.532837	-356.712006	53.008369	1673.359009	-567.901550	215.502121	1136.030518	-456.868042	-212.935547	1140.549438	-477.655609	222.855728	898.474976	-362.260132	-188.581284	884.055542	-405.574860	10.579394	1022.913635	414.661804	-138.123795	960.906128	417.617981	40.913998
-444.177032	98.934044	924.090942	-391.255707	-83.767105	923.295471	-535.346008	137.068222	504.119049	-426.120392	-133.357040	492.246948	-545.835693	152.448654	68.384720	-481.075012	-145.370743	78.085449	-471.776703	182.385880	1385.108276	-374.385101	-147.489243	1373.389893	-401.265137	15.807661	1392.557861	-356.747589	53.069221	1673.413086	-567.956787	215.539429	1136.075928	-456.905853	-212.891525	1140.523315	-477.813446	222.939850	898.474243	-362.322845	-188.522034	884.005005	-405.635437	10.650827	1022.913391	414.476013	-137.713150	960.901245	417.478241	41.286118
-444.248260	99.028793	924.105896	-391.317963	-83.669243	923.285339	-535.445496	137.100784	504.167786	-426.182892	-133.336670	492.260834	-545.868225	152.453583	68.374062	-481.063416	-145.333282	78.072227	-471.754608	182.441879	1385.131226	-374.379974	-147.423431	1373.334351	-401.280334	15.832449	1392.570923	-356.745239	53.065163	1673.431274	-568.005737	215.620789	1136.158691	-456.918274	-212.795364	1140.498657	-477.938354	222.992737	898.502930	-362.371979	-188.452988	883.973145	-405.687286	10.738502	1022.914246	414.347900	-137.290192	960.933533	417.376709	41.689640
-444.330658	99.122200	924.119385	-391.394989	-83.554626	923.254028	-535.458679	137.094101	504.152588	-426.192627	-133.229446	492.239319	-545.856750	152.451630	68.347015	-481.072235	-145.337646	78.063065	-471.738007	182.476120	1385.166626	-374.383270	-147.392273	1373.320801	-401.269257	15.885118	1392.603516	-356.737946	53.067772	1673.435059	-568.030029	215.660629	1136.203735	-456.935333	-212.745270	1140.477417	-478.051117	223.065811	898.512268	-362.427277	-188.407486	883.936340	-405.740234	10.826628	1022.902588	414.591309	-136.916733	961.183472	417.638641	42.080601
-444.385284	99.189644	924.122986	-391.420776	-83.448936	923.255554	-535.601685	137.168671	504.179169	-426.200012	-133.206299	492.231842	-545.886047	152.458923	68.344543	-481.038147	-145.299057	78.083130	-471.706421	182.521011	1385.188843	-374.361450	-147.349579	1373.286255	-401.276245	15.922300	1392.600708	-356.719604	53.042156	1673.444458	-568.076233	215.729309	1136.262695	-456.983368	-212.677628	1140.444092	-478.137207	223.109634	898.530579	-362.479187	-188.349167	883.891724	-405.781097	10.914474	1022.905151	414.446625	-136.527222	961.192871	417.550659	42.439480
-444.463104	99.258018	924.131531	-391.471161	-83.361374	923.249390	-535.603149	137.159988	504.133850	-426.261749	-133.167435	492.256287	-545.875366	152.444855	68.345886	-481.073334	-145.311707	78.102791	-471.666870	182.572067	1385.223633	-374.348755	-147.290833	1373.259766	-401.279968	15.953622	1392.603882	-356.699493	53.040878	1673.467896	-568.073242	215.766388	1136.280029	-457.000122	-212.621811	1140.436035	-478.175018	223.186966	898.575500	-362.541016	-188.298096	883.852234	-405.831146	10.990656	1022.904663	414.294373	-136.145859	961.196167	417.423309	42.860592
-444.531403	99.362244	924.143555	-391.496918	-83.338669	923.252258	-535.648621	137.195923	504.131348	-426.306641	-133.161331	492.261169	-545.908325	152.460693	68.369301	-481.087921	-145.336044	78.110573	-471.660675	182.603226	1385.240356	-374.342926	-147.282883	1373.241699	-401.282227	15.990920	1392.641235	-356.778076	53.033638	1673.422119	-568.076050	215.843353	1136.326294	-457.033142	-212.604584	1140.424805	-478.235687	223.247650	898.592346	-362.598755	-188.252106	883.833496	-405.872101	11.052387	1022.911438	414.165466	-135.703064	961.191284	417.297638	43.253567
-444.570313	99.404182	924.148254	-391.519562	-83.241508	923.237305	-535.702820	137.244873	504.128448	-426.308502	-133.111267	492.256409	-545.888245	152.452164	68.385544	-481.084900	-145.334106	78.105400	-471.610992	182.618912	1385.277466	-374.334564	-147.249557	1373.225586	-401.248474	16.012829	1392.671387	-356.671173	52.986156	1673.519409	-568.082764	215.888229	1136.378906	-457.060760	-212.528305	1140.412109	-478.241058	223.308624	898.642273	-362.657349	-188.192001	883.824646	-405.899902	11.114137	1022.906189	413.976501	-135.364822	961.199585	417.132416	43.625130
-444.639435	99.486900	924.153137	-391.545105	-83.180786	923.238953	-535.489563	137.074860	504.087982	-426.340271	-133.120605	492.277405	-545.802368	152.473480	68.349693	-481.088501	-145.305801	78.098412	-471.601654	182.646606	1385.287720	-374.312317	-147.204483	1373.191650	-401.225769	16.044861	1392.694580	-356.659912	52.970749	1673.539185	-568.059814	215.942139	1136.423584	-457.084808	-212.496201	1140.399536	-478.246979	223.371597	898.675659	-362.728699	-188.180862	883.780762	-405.941223	11.188396	1022.908630	413.825378	-135.041534	961.205017	417.022827	44.009647
-444.663177	99.556488	924.166260	-391.569214	-83.088287	923.245667	-535.477661	137.086975	504.048950	-426.288177	-132.995743	492.260406	-545.722351	152.439148	68.340874	-481.059937	-145.270981	78.077019	-471.567780	182.670349	1385.314697	-374.279236	-147.181015	1373.165894	-401.209259	16.071520	1392.701782	-356.645691	52.937447	1673.565186	-568.037476	216.007782	1136.447876	-457.127380	-212.458740	1140.373413	-478.228729	223.434845	898.719055	-362.799469	-188.159622	883.741150	-405.967163	11.265704	1022.918945	413.629852	-134.606552	961.170044	416.853943	44.404533
-444.746155	99.590523	924.177002	-391.609467	-82.999237	923.208618	-535.506104	137.135727	504.036560	-426.267456	-132.967529	492.243927	-545.742310	152.447662	68.337860	-481.101532	-145.298279	78.082138	-471.520752	182.705414	1385.350098	-374.252808	-147.152542	1373.133179	-401.195404	16.090078	1392.675415	-356.627594	52.918041	1673.586426	-568.002197	216.074142	1136.507080	-457.147461	-212.410904	1140.367310	-478.184784	223.489029	898.768311	-362.865723	-188.092773	883.684753	-405.996796	11.314341	1022.902222	413.481049	-134.179810	961.162781	416.744354	44.789776
-444.928070	99.752113	924.173828	-391.683960	-82.267227	922.780212	-535.568237	137.195999	504.039459	-426.151581	-132.767212	492.149567	-545.744690	152.447952	68.343636	-480.996490	-145.221481	78.039841	-471.506165	182.711258	1385.415405	-374.200226	-147.138397	1373.120117	-401.173798	16.107796	1392.679077	-356.629456	52.873241	1673.630615	-567.968872	216.085953	1136.534058	-457.151428	-212.416779	1140.378174	-478.128815	223.553787	898.828735	-362.954285	-188.097672	883.687012	-405.901245	11.611650	1022.663147	413.288727	-133.822342	961.145142	416.585968	45.135265
-444.828888	99.727081	924.184998	-391.640625	-82.874542	923.178467	-535.010071	136.999664	503.319794	-426.267487	-132.927002	492.228058	-545.438293	152.434219	68.307510	-481.115723	-145.307266	78.080284	-471.479126	182.702789	1385.437622	-374.187225	-147.117249	1373.108398	-401.095825	16.146975	1392.726563	-356.485718	53.190666	1673.582642	-567.923462	216.141342	1136.577515	-457.158813	-212.427979	1140.383667	-478.054871	223.620819	898.903564	-363.026428	-188.097672	883.666321	-406.036224	11.432617	1022.889404	413.174347	-133.550522	961.117126	416.525604	45.520870
-444.849823	99.770241	924.192566	-391.646973	-82.815468	923.196655	-535.010437	137.043060	503.278015	-426.259186	-132.891129	492.221863	-545.426025	152.438110	68.297005	-481.063232	-145.233627	78.084702	-471.419250	182.719254	1385.493286	-374.111450	-147.089478	1373.090332	-401.069031	16.160149	1392.731079	-356.487610	53.154720	1673.628418	-567.859131	216.167053	1136.619629	-457.170807	-212.366531	1140.413696	-477.960083	223.692825	898.976440	-363.074524	-188.080673	883.657715	-406.056915	11.488672	1022.902954	412.836334	-133.197311	960.998535	416.255127	45.917301
-444.866821	99.793129	924.192017	-391.630188	-82.741768	923.200745	-535.524475	137.255249	503.955109	-426.210144	-132.852524	492.196136	-545.696716	152.476135	68.339058	-481.097809	-145.255356	78.089149	-471.371918	182.722748	1385.543213	-374.061279	-147.081146	1373.075806	-401.015594	16.162180	1392.720459	-356.632202	52.772522	1673.744873	-567.799500	216.220230	1136.664551	-457.171936	-212.367966	1140.422974	-477.869568	223.761292	899.034363	-363.143951	-188.084579	883.636597	-406.052551	11.543881	1022.903992	412.315002	-132.812347	960.747375	415.803680	46.296066
-444.900513	99.824951	924.200256	-391.650726	-82.711319	923.187500	-535.561035	137.298508	503.997589	-426.211365	-132.850708	492.210541	-545.695496	152.489792	68.340866	-481.080811	-145.244522	78.086281	-471.333069	182.718704	1385.595581	-373.999146	-147.053253	1373.072754	-400.979736	16.182684	1392.731079	-356.632935	52.724758	1673.803467	-567.717712	216.264618	1136.701904	-457.165192	-212.362869	1140.409180	-477.725281	223.835754	899.136597	-363.209595	-188.060898	883.618530	-406.066772	11.567972	1022.900085	412.127838	-132.500992	960.662476	415.675385	46.656837
-444.913910	99.880348	924.202393	-391.636536	-82.612122	923.155823	-535.521118	137.287109	503.939362	-426.157196	-132.811432	492.204712	-545.661682	152.484955	68.341644	-481.090790	-145.251144	78.087486	-471.272614	182.730881	1385.634521	-373.910675	-147.054993	1373.054688	-400.924255	16.185593	1392.740356	-356.509644	53.031769	1673.754517	-567.659180	216.287537	1136.761108	-457.171173	-212.314743	1140.364136	-477.582062	223.901947	899.194580	-363.263031	-188.073547	883.561646	-406.069244	11.628613	1022.886169	411.912781	-132.163696	960.647217	415.534454	46.978264
-444.939667	99.914169	924.208191	-391.628235	-82.556358	923.153687	-535.522522	137.304092	503.965698	-426.130615	-132.779999	492.186005	-545.659912	152.484634	68.343452	-481.077972	-145.242599	78.084335	-471.230743	182.699921	1385.673218	-373.819946	-147.045502	1373.029907	-400.875305	16.207087	1392.743774	-356.661591	52.669289	1673.882568	-567.587158	216.322418	1136.788940	-457.160004	-212.302231	1140.363770	-477.408295	223.957489	899.288818	-363.307526	-188.085037	883.500610	-406.059570	11.677141	1022.885681	411.759491	-131.843506	960.645203	415.451813	47.285969
-444.981110	99.985336	924.226379	-391.630341	-82.469879	923.099915	-535.844360	137.495056	504.018768	-426.111023	-132.691681	492.207275	-545.821899	152.499176	68.352669	-481.053223	-145.216187	78.094658	-471.164886	182.723297	1385.724121	-373.726105	-147.015106	1373.000122	-400.840485	16.186705	1392.692871	-356.682739	52.601303	1673.925537	-567.493164	216.350021	1136.831055	-457.121521	-212.322800	1140.356079	-477.241699	224.072647	899.367798	-363.355042	-188.081879	883.476257	-406.054474	11.727566	1022.865417	411.582489	-131.391220	960.688416	415.178619	47.772186
-444.953949	100.007622	924.228333	-391.574280	-82.432404	923.122375	-535.580322	137.382019	503.924255	-426.114716	-132.698959	492.212585	-545.668335	152.489777	68.336548	-481.082611	-145.204895	78.093590	-471.113251	182.717834	1385.751465	-373.618530	-146.990067	1372.976807	-400.757477	16.187656	1392.726929	-356.699646	52.558807	1673.985962	-567.388367	216.372177	1136.866211	-457.105591	-212.308167	1140.349854	-477.087006	224.149261	899.427002	-363.403351	-188.073883	883.402832	-406.024719	11.767340	1022.878784	411.484253	-131.149597	960.688599	415.223267	47.979687
-445.002136	100.065796	924.251221	-391.587250	-82.400909	923.109680	-535.565674	137.374115	503.921387	-426.079010	-132.654007	492.190674	-545.647339	152.488297	68.335365	-481.067627	-145.194382	78.088974	-471.028381	182.746719	1385.780884	-373.515167	-146.952072	1372.943359	-400.697144	16.187464	1392.753052	-356.727814	52.504208	1674.037720	-567.273438	216.413696	1136.885498	-457.049286	-212.333466	1140.359741	-476.879974	224.222000	899.521484	-363.438019	-188.083054	883.368286	-406.016388	11.806168	1022.879211	411.405334	-130.853531	960.671143	415.204620	48.244793
-444.974884	100.105194	924.249878	-391.520386	-82.352615	923.110291	-535.565735	137.414825	503.905762	-426.129913	-132.728561	492.207489	-545.645447	152.488007	68.339432	-481.068390	-145.210449	78.101585	-470.965546	182.730637	1385.826294	-373.392792	-146.932968	1372.907593	-400.625336	16.190098	1392.742554	-356.644196	52.793129	1674.028687	-567.171997	216.453049	1136.925049	-456.990173	-212.332153	1140.321289	-476.696716	224.294281	899.595337	-363.463501	-188.077133	883.314392	-405.980438	11.850645	1022.880249	411.266541	-130.559723	960.664856	415.113464	48.559364
-444.983063	100.109657	924.255920	-391.510193	-82.324310	923.121399	-535.590332	137.404419	503.898560	-426.151489	-132.723022	492.198273	-545.626404	152.495239	68.353691	-481.113342	-145.240204	78.106827	-470.895691	182.723251	1385.863281	-373.293121	-146.913345	1372.894653	-400.507294	16.226007	1392.796753	-356.786377	52.312241	1674.129028	-567.044922	216.444656	1136.945068	-456.918762	-212.334167	1140.307129	-476.508881	224.376785	899.657776	-363.481781	-188.086533	883.273865	-405.946991	11.880916	1022.884399	411.151611	-130.253998	960.652283	415.043243	48.893314
-444.948486	100.136391	924.246826	-391.429138	-82.259964	923.118103	-535.800049	137.548065	503.959442	-426.181915	-132.686081	492.193909	-545.744629	152.495087	68.354179	-481.109161	-145.237061	78.101051	-470.835358	182.717941	1385.919678	-373.173096	-146.895889	1372.850586	-400.471771	16.210941	1392.777466	-356.857239	52.298855	1674.233032	-566.952942	216.494537	1137.012329	-456.830444	-212.356659	1140.302368	-476.317719	224.443481	899.722534	-363.492279	-188.087616	883.217407	-405.900238	11.930121	1022.879456	411.044983	-129.939758	960.644043	414.982147	49.164505
-444.966034	100.187279	924.252869	-391.404724	-82.193924	923.083008	-535.611633	137.392212	503.891663	-426.187012	-132.658112	492.179535	-545.635254	152.487289	68.336349	-481.139038	-145.225067	78.121696	-470.760437	182.700897	1385.955444	-373.086639	-146.889145	1372.817139	-400.371918	16.238026	1392.778442	-356.910889	52.256214	1674.303345	-566.841675	216.516251	1137.041504	-456.780884	-212.370499	1140.259399	-476.144653	224.517914	899.778748	-363.504181	-188.089798	883.170593	-405.861237	11.979737	1022.860779	410.993164	-129.628937	960.666016	414.958771	49.440819
-444.942444	100.219742	924.256897	-391.343384	-82.129738	923.070007	-535.597656	137.416550	503.888672	-426.236908	-132.676285	492.199371	-545.612854	152.489685	68.350883	-481.149719	-145.231567	78.122406	-470.685669	182.686905	1386.021362	-372.969421	-146.886566	1372.784424	-400.256897	16.262051	1392.811401	-356.966034	52.189888	1674.364502	-566.706543	216.516068	1137.083496	-456.686890	-212.373077	1140.256836	-475.945679	224.586563	899.823242	-363.515869	-188.073425	883.115845	-405.801910	12.026856	1022.854248	410.922913	-129.390289	960.649048	414.935394	49.701660
-444.926697	100.227631	924.266113	-391.301941	-82.083916	923.052124	-535.612610	137.425705	503.876251	-426.225098	-132.586472	492.215881	-545.606506	152.487762	68.333557	-481.120728	-145.181808	78.103935	-470.602570	182.693359	1386.040405	-372.857910	-146.867065	1372.762695	-400.164917	16.254967	1392.791504	-357.023315	52.120609	1674.438354	-566.583557	216.553513	1137.123047	-456.588593	-212.373764	1140.241821	-475.766144	224.630463	899.857483	-363.523529	-188.066223	883.050354	-405.757446	12.045999	1022.848145	410.838043	-129.138199	960.659302	414.866180	49.942036
-444.916626	100.266106	924.259338	-391.259125	-82.042572	923.034485	-535.614319	137.426788	503.881989	-426.272339	-132.618134	492.216431	-545.581909	152.489075	68.348633	-481.166901	-145.185867	78.097511	-470.503967	182.672058	1386.093018	-372.700989	-146.855743	1372.707764	-400.061462	16.253773	1392.785156	-357.086304	51.995739	1674.488647	-566.441162	216.545441	1137.147827	-456.489655	-212.349945	1140.182983	-475.560669	224.709656	899.945007	-363.493042	-188.076401	883.020020	-405.699707	12.091508	1022.831848	410.725128	-128.913162	960.669128	414.758514	50.210300
-444.880402	100.268379	924.280029	-391.185211	-82.002098	923.054199	-535.610474	137.406708	503.850403	-426.242065	-132.576721	492.214233	-545.607422	152.477707	68.345703	-481.149719	-145.164459	78.113838	-470.409790	182.680374	1386.146118	-372.547638	-146.834747	1372.693970	-399.967651	16.257401	1392.790039	-357.149628	51.912907	1674.583130	-566.286865	216.528610	1137.187744	-456.380096	-212.329361	1140.187622	-475.354309	224.796585	900.003784	-363.468079	-188.059402	882.977966	-405.637146	12.117724	1022.851013	410.632996	-128.665894	960.636292	414.697418	50.474419
-444.821045	100.290314	924.267456	-391.094818	-81.991310	923.061096	-535.642883	137.419052	503.843933	-426.246948	-132.588333	492.216339	-545.590820	152.479218	68.351997	-481.153961	-145.167419	78.115753	-470.322418	182.653625	1386.201172	-372.399170	-146.830093	1372.691040	-399.820984	16.252342	1392.809082	-357.087341	52.186543	1674.584839	-566.144409	216.524628	1137.225220	-456.252594	-212.319214	1140.174072	-475.156982	224.849167	900.079163	-363.434875	-188.063614	882.948669	-405.558929	12.147641	1022.847290	410.538879	-128.419205	960.615479	414.627625	50.757076
-444.803680	100.295296	924.277100	-391.054993	-81.941811	923.048950	-535.611328	137.400101	503.837494	-426.202545	-132.488251	492.202026	-545.582886	152.465515	68.352890	-481.135590	-145.155029	78.106415	-470.225830	182.639938	1386.219116	-372.226013	-146.800156	1372.660522	-399.717255	16.268093	1392.809204	-357.311127	51.766415	1674.760132	-566.015076	216.553909	1137.273193	-456.135101	-212.293503	1140.157715	-474.947601	224.914368	900.158936	-363.365448	-188.014038	882.936768	-405.498383	12.174706	1022.842102	410.430298	-128.124100	960.583252	414.523132	50.992847
-444.765594	100.310905	924.270752	-390.971680	-81.920090	923.042236	-535.853821	137.515411	503.952637	-426.184235	-132.463715	492.206024	-545.683533	152.485519	68.363022	-481.165955	-145.158524	78.137596	-470.139648	182.614441	1386.243530	-372.061829	-146.797241	1372.649170	-399.583984	16.258131	1392.817261	-357.405670	51.674686	1674.848633	-565.877380	216.545929	1137.305420	-456.015411	-212.265976	1140.129272	-474.753479	224.997986	900.222412	-363.314880	-187.985687	882.901306	-405.428131	12.199179	1022.834167	410.313599	-127.879845	960.564209	414.458618	51.168789
-444.862122	100.422310	924.275146	-390.940674	-81.211349	922.581299	-535.680664	137.419495	503.910187	-425.948792	-132.153000	492.084015	-545.578552	152.478607	68.351730	-481.020447	-145.031555	78.095848	-470.030212	182.617569	1386.285767	-371.907501	-146.778442	1372.601440	-399.432648	16.277781	1392.830566	-357.505646	51.593594	1674.938232	-565.734741	216.541519	1137.322388	-455.876862	-212.244858	1140.101807	-474.544434	225.051712	900.293579	-363.236084	-187.936569	882.852295	-405.221466	12.445106	1022.580383	410.208374	-127.670692	960.537537	414.374084	51.373791
-444.819855	100.454803	924.272339	-390.880890	-81.168320	922.597595	-535.619324	137.380783	503.907013	-425.944122	-132.179962	492.109192	-545.570007	152.464630	68.350739	-481.013336	-145.019012	78.081352	-469.939484	182.605072	1386.311646	-371.730804	-146.767105	1372.578125	-399.305725	16.246918	1392.801270	-357.598145	51.526966	1675.028076	-565.602783	216.566574	1137.340576	-455.732697	-212.213562	1140.075684	-474.339478	225.113876	900.351685	-363.154144	-187.943527	882.813171	-405.173279	12.493835	1022.587219	410.078705	-127.503113	960.481628	414.277252	51.558739
-444.762939	100.459457	924.299255	-390.790588	-81.163559	922.603760	-535.636719	137.399124	503.890839	-425.904022	-132.191650	492.119904	-545.580444	152.465103	68.352699	-481.000763	-145.036530	78.095634	-469.845428	182.591492	1386.320801	-371.550873	-146.762360	1372.520142	-399.142212	16.258591	1392.801880	-357.707214	51.434643	1675.139526	-565.468567	216.572189	1137.388550	-455.577271	-212.196747	1140.089355	-474.119629	225.181763	900.429565	-363.057617	-187.892303	882.814636	-405.083923	12.494253	1022.601868	410.006866	-127.347267	960.520813	414.233978	51.792809
-444.567200	100.371826	924.304749	-390.653381	-81.758369	923.043640	-535.553894	137.344467	503.905548	-426.033936	-132.385376	492.217163	-545.531555	152.469986	68.354202	-481.075134	-145.101501	78.125694	-469.702087	182.577499	1386.341064	-371.381287	-146.761765	1372.465942	-399.011871	16.259651	1392.821533	-357.808777	51.367466	1675.242676	-565.332947	216.562744	1137.395142	-455.419647	-212.215088	1140.106689	-473.961792	225.245453	900.486084	-362.938293	-187.835327	882.776123	-405.122955	12.316501	1022.845764	409.911652	-127.117439	960.502075	414.156494	51.961143
-444.550171	100.402710	924.356995	-390.607208	-81.770782	923.070374	-535.519226	137.335739	503.918823	-425.997925	-132.387833	492.218994	-545.541016	152.459122	68.354477	-481.072479	-145.099884	78.127586	-469.607605	182.551056	1386.375488	-371.220428	-146.763092	1372.428711	-398.855835	16.259058	1392.852905	-357.925781	51.293339	1675.350220	-565.219421	216.581802	1137.467407	-455.259125	-212.199005	1140.082153	-473.764679	225.305161	900.587463	-362.805695	-187.782288	882.740112	-405.060913	12.322197	1022.881531	409.833069	-126.902176	960.487061	414.067749	52.159252
-444.486664	100.406395	924.366821	-390.523895	-81.742706	923.059509	-535.742920	137.467941	504.002258	-425.919128	-132.354736	492.215546	-545.668396	152.459442	68.361908	-481.051453	-145.086029	78.125961	-469.475525	182.541306	1386.407959	-371.056000	-146.751923	1372.387451	-398.708099	16.224533	1392.848267	-358.015778	51.210403	1675.443726	-565.085388	216.600555	1137.445190	-455.092133	-212.242462	1140.096558	-473.589569	225.354553	900.623535	-362.677155	-187.725967	882.713074	-404.957031	12.337626	1022.877197	409.709778	-126.773643	960.497314	413.986572	52.316128
-444.587372	100.498444	924.385010	-390.484039	-81.081078	922.640686	-535.811707	137.510666	504.058594	-425.771210	-132.171509	492.128021	-545.730042	152.447327	68.374290	-480.956970	-145.013885	78.125046	-469.353882	182.528625	1386.435547	-370.899323	-146.725906	1372.364746	-398.528259	16.207460	1392.807861	-357.982788	51.456062	1675.474487	-564.971313	216.572800	1137.495605	-454.918671	-212.285004	1140.072998	-473.434052	225.391724	900.673279	-362.533722	-187.655609	882.682617	-404.741241	12.568576	1022.649719	409.628815	-126.566185	960.480347	413.889496	52.503349
-444.386017	100.367638	924.392334	-390.332520	-81.727547	923.056152	-535.683289	137.441452	504.036407	-425.837524	-132.363708	492.198425	-545.656250	152.436295	68.356079	-481.033295	-145.064499	78.150291	-469.225983	182.497711	1386.475098	-370.744476	-146.717514	1372.361816	-398.374359	16.209135	1392.846924	-358.212036	51.086475	1675.632935	-564.844788	216.598145	1137.536865	-454.744598	-212.247589	1140.018066	-473.287079	225.440552	900.726135	-362.357178	-187.565826	882.634094	-404.755585	12.333755	1022.880981	409.519012	-126.442009	960.491455	413.807709	52.635849
-444.301117	100.395737	924.399475	-390.234161	-81.705139	923.095825	-535.659973	137.425568	504.040466	-425.841431	-132.445831	492.226929	-545.647644	152.435715	68.354218	-481.109497	-145.115097	78.168839	-469.101471	182.492386	1386.477295	-370.581573	-146.725479	1372.347656	-398.194244	16.218376	1392.856934	-358.326477	50.995144	1675.715576	-564.738281	216.604401	1137.580688	-454.564453	-212.231323	1140.008911	-473.144196	225.471954	900.790710	-362.202728	-187.515549	882.608826	-404.677673	12.373490	1022.905701	409.856018	-126.267059	960.765564	414.131348	52.800217
-444.213928	100.404900	924.410583	-390.129486	-81.700165	923.099426	-535.378601	137.295547	503.939087	-425.766296	-132.409058	492.231934	-545.516846	152.429337	68.358246	-481.082550	-145.097397	78.165756	-468.979156	182.465027	1386.516968	-370.415649	-146.729446	1372.346802	-398.004639	16.217674	1392.877686	-358.454712	51.005039	1675.843384	-564.615967	216.616531	1137.605591	-454.364532	-212.237793	1139.937378	-472.989899	225.526535	900.837524	-362.008636	-187.426575	882.608704	-404.562958	12.383193	1022.910583	409.829773	-126.118927	960.794678	414.122223	52.961159
-444.140717	100.447792	924.427002	-390.005035	-81.711662	923.088684	-535.343079	137.222641	503.998291	-425.706818	-132.417770	492.207306	-545.520630	152.427612	68.350426	-481.038574	-145.067337	78.199692	-468.836121	182.438873	1386.517334	-370.278717	-146.733948	1372.331787	-397.834717	16.228422	1392.841309	-358.557495	50.944153	1675.941406	-564.469543	216.618484	1137.640869	-454.203094	-212.229034	1139.866821	-472.842072	225.560684	900.894043	-361.800201	-187.321472	882.615906	-404.448212	12.391486	1022.911621	409.710419	-126.012886	960.780884	413.996521	53.135639
-444.056458	100.436562	924.429749	-389.903473	-81.687447	923.079041	-535.303894	137.216293	504.018036	-425.711243	-132.246460	492.094788	-545.492371	152.423828	68.378311	-481.004059	-145.038681	78.186676	-468.714142	182.413925	1386.560303	-370.115204	-146.744583	1372.317871	-397.655914	16.220905	1392.832520	-358.665985	50.862518	1676.018799	-564.454224	216.706619	1137.755249	-454.012665	-212.209503	1139.804321	-472.529419	225.063065	900.925842	-361.614929	-187.232300	882.595886	-404.326111	12.401734	1022.904419	409.626953	-125.863388	960.792419	413.911377	53.296127
-443.968109	100.453575	924.416626	-389.789825	-81.697243	923.077820	-535.269043	137.187637	504.025757	-425.633850	-132.492447	492.229919	-545.478027	152.411987	68.368752	-481.037354	-145.044617	78.222923	-468.584717	182.398758	1386.601929	-369.988098	-146.756180	1372.266846	-397.497925	16.211607	1392.811157	-358.628143	51.147884	1676.040405	-564.221741	216.672791	1137.739746	-453.853180	-212.197250	1139.758423	-472.596100	225.631866	900.942749	-361.418976	-187.164734	882.556030	-404.218903	12.414998	1022.896057	409.525360	-125.738441	960.777344	413.789703	53.433956
-443.847626	100.456085	924.394165	-389.656036	-81.695045	923.048279	-535.223206	137.171112	504.036560	-425.538574	-132.488632	492.240387	-545.455688	152.410995	68.381012	-481.048950	-145.052246	78.229828	-468.447388	182.377335	1386.639526	-369.821899	-146.774200	1372.232788	-397.375458	16.196432	1392.772583	-358.847260	50.777145	1676.167725	-564.101990	216.683197	1137.783936	-453.668243	-212.173874	1139.722412	-472.474548	225.684601	900.959167	-361.225922	-187.111801	882.526123	-404.087921	12.415551	1022.869629	409.473358	-125.575417	960.795105	413.677155	53.562305
-443.726593	100.425842	924.395142	-389.505676	-81.700119	923.037292	-535.396667	137.288452	504.056274	-425.462372	-132.486526	492.254791	-545.579834	152.391052	68.381645	-481.041260	-145.062698	78.241646	-468.296204	182.341415	1386.642578	-369.653381	-146.765915	1372.159668	-397.214294	16.208118	1392.772461	-358.906891	50.660885	1676.211426	-563.970520	216.695648	1137.806396	-453.506592	-212.159576	1139.692749	-472.350922	225.690765	900.995117	-361.036957	-187.075516	882.488831	-403.943634	12.396382	1022.863586	409.422150	-125.466820	960.762939	413.585144	53.704399
-443.632294	100.431763	924.395813	-389.384766	-81.731842	923.046326	-535.373291	137.278091	504.031982	-425.431763	-132.607666	492.250244	-545.546814	152.380310	68.374657	-481.089081	-145.095306	78.261856	-468.181488	182.303284	1386.667603	-369.477448	-146.771744	1372.139893	-397.061890	16.210785	1392.747803	-358.974121	50.604290	1676.278320	-563.848328	216.674103	1137.831665	-453.316071	-212.109055	1139.636597	-472.246124	225.750137	900.994690	-360.819427	-187.045425	882.471436	-403.821564	12.393603	1022.866272	409.377289	-125.345146	960.795593	413.514435	53.822598
-443.517151	100.395782	924.383728	-389.229279	-81.741081	923.041077	-535.350891	137.293030	504.088196	-425.304840	-132.542160	492.244324	-545.590637	152.386551	68.394188	-481.049591	-145.094742	78.270515	-468.070068	182.295761	1386.685425	-369.320435	-146.780380	1372.161377	-396.893311	16.200188	1392.743042	-359.037903	50.524963	1676.348022	-563.736023	216.662247	1137.865845	-453.132599	-212.079910	1139.619629	-472.122620	225.773697	901.012207	-360.596466	-186.965164	882.449524	-403.689514	12.376973	1022.857849	409.377991	-125.251686	960.795959	413.460419	53.929375
[truncated: 156 more rows]
[truncated: 40 more columns]
