# Supplementary material for: A dyadic stimulus set of audiovisual affective displays for the study of multisensory, emotional, social interactions
Source: Behav Res Methods. 2015 Nov 5;48(4):1285–95. doi: 10.3758/s13428-015-0654-4 (PMC5101291; doi:10.3758/s13428-015-0654-4)
Supplement: Supplementary file 1 — (ZIP 270 MB) [file 13428_2015_654_MOESM1_ESM.zip › supplementary_material_2_stimuli_set_files/E/E03.txt]

-425.367615	131.816116	919.834717	-405.384247	-55.783386	919.226746	-513.438049	191.384872	502.556061	-456.649536	-115.660606	499.203857	-530.703003	217.653305	68.072975	-518.504150	-137.623199	79.316246	-463.750275	219.673843	1384.860840	-421.338226	-119.285049	1365.861694	-417.564880	44.139355	1384.022583	-305.990845	39.961605	1626.502686	-542.396545	269.613770	1131.651001	-527.546570	-171.379974	1135.701782	-445.820709	264.593140	895.494507	-434.528625	-184.517822	874.679199	-406.732727	38.614197	1019.154724	439.851379	-38.384899	962.702881	437.400818	140.092453
-425.552551	131.580429	919.954041	-405.422852	-55.783123	919.227417	-513.434143	191.255524	502.509216	-456.669739	-115.661049	499.194855	-530.661560	217.635361	68.056389	-518.526733	-137.611694	79.305336	-463.715485	219.675110	1384.845337	-421.359070	-119.398575	1365.890503	-417.545929	44.114422	1383.988403	-305.852295	39.896778	1626.460571	-542.332458	269.544342	1131.652588	-527.537659	-171.347153	1135.765747	-445.783203	264.511749	895.485474	-434.621063	-184.377106	874.681213	-406.865662	38.438618	1019.216858	440.018494	-38.359695	962.758972	437.680359	140.106293
-425.660950	131.553497	919.944214	-405.492645	-55.832325	919.208984	-513.544739	191.299210	502.544342	-456.746735	-115.734138	499.195679	-530.669983	217.622986	68.076180	-518.555420	-137.613892	79.305374	-463.677399	219.661896	1384.867798	-421.320465	-119.413849	1365.904175	-417.516693	44.095539	1383.986572	-305.705872	39.835453	1626.422363	-542.295532	269.408264	1131.635132	-527.550537	-171.318588	1135.789185	-445.713318	264.418884	895.485779	-434.724762	-184.264786	874.667603	-406.938110	38.399490	1019.201294	440.248138	-38.351864	962.730896	438.050720	140.132614
-425.740845	131.456345	919.937866	-405.536835	-55.912624	919.242615	-513.610229	191.237747	502.544281	-456.804962	-115.767136	499.214142	-530.660583	217.628052	68.059944	-518.560364	-137.615677	79.307518	-463.624695	219.643982	1384.856323	-421.246490	-119.355240	1365.900269	-417.521637	44.073433	1384.056396	-305.579590	39.750854	1626.394897	-542.268433	269.267548	1131.612061	-527.569885	-171.314041	1135.844238	-445.645050	264.332520	895.498718	-434.806519	-184.145737	874.667542	-406.988251	38.334995	1019.213806	440.467255	-38.318748	962.770447	438.397003	140.162323
-425.821167	131.399353	919.938110	-405.605133	-55.942314	919.224304	-513.701843	191.195129	502.501892	-456.872925	-115.826027	499.213806	-530.671631	217.628677	68.059921	-518.572083	-137.641922	79.264816	-463.589874	219.618759	1384.834473	-421.190002	-119.334694	1365.911987	-417.518066	44.057587	1384.073608	-305.465057	39.695942	1626.370117	-542.256958	269.150024	1131.581665	-527.575073	-171.279129	1135.858887	-445.618652	264.256805	895.471008	-434.849426	-184.033127	874.705139	-407.035187	38.285366	1019.202393	440.694458	-38.313282	962.768250	438.749573	140.167145
-425.905701	131.345032	919.945679	-405.632721	-55.993553	919.239014	-513.803528	191.179428	502.521515	-456.905243	-115.867897	499.265503	-530.682373	217.606598	68.062355	-518.577087	-137.675156	79.273659	-463.560333	219.587097	1384.842041	-421.228149	-119.477516	1365.966919	-417.495880	44.048386	1384.021484	-305.365662	39.645557	1626.335083	-542.230103	269.009644	1131.553223	-527.568237	-171.286102	1135.952759	-445.564636	264.213470	895.478455	-434.921753	-183.962845	874.747070	-407.090546	38.239113	1019.213440	440.882843	-38.242527	962.809204	439.024597	140.166748
-426.001526	131.278580	919.937988	-405.702240	-56.030956	919.218384	-513.842773	191.039520	502.484283	-456.916595	-115.889870	499.270721	-530.638794	217.595184	68.056664	-518.547913	-137.665680	79.271423	-463.543365	219.573959	1384.839478	-421.193756	-119.477364	1366.007690	-417.484222	44.000225	1384.030151	-305.264709	39.590542	1626.303589	-542.238708	268.824280	1131.528809	-527.558716	-171.296005	1135.966064	-445.494293	264.136627	895.476257	-434.935577	-183.905029	874.760681	-407.147491	38.184399	1019.197083	441.050507	-38.236835	962.807068	439.292786	140.171417
-426.082336	131.213852	919.956726	-405.740112	-56.084000	919.231506	-513.929810	191.009109	502.488922	-457.013245	-115.958199	499.291718	-530.636841	217.576797	68.054474	-518.618652	-137.689850	79.286438	-463.517944	219.557907	1384.809204	-421.180664	-119.525124	1366.018066	-417.475922	43.972038	1384.032227	-305.180969	39.544003	1626.277222	-542.244873	268.653107	1131.490723	-527.551575	-171.310593	1136.006104	-445.392914	264.078461	895.492798	-434.958130	-183.848541	874.783630	-407.180817	38.127380	1019.210693	441.230347	-38.196625	962.843872	439.558136	140.157745
-426.174377	131.157700	919.945984	-405.758026	-56.166191	919.233276	-513.983093	190.938675	502.433472	-457.023743	-115.993721	499.246368	-530.628052	217.580063	68.039169	-518.621033	-137.730621	79.275558	-463.532623	219.532959	1384.801270	-421.156403	-119.517464	1366.039551	-417.493011	43.925201	1384.062744	-305.093567	39.497898	1626.216309	-542.250122	268.509216	1131.475342	-527.549744	-171.375214	1136.027832	-445.319885	264.053040	895.473511	-434.953491	-183.818390	874.837463	-407.217102	38.070324	1019.204529	441.413605	-38.184734	962.842834	439.849487	140.137161
-426.045166	130.880692	919.930908	-405.369995	-56.761780	919.555664	-513.928345	190.775528	502.400208	-457.081207	-116.078377	499.405426	-530.540283	217.565964	68.050987	-518.624207	-137.732574	79.282463	-463.545258	219.514053	1384.795776	-421.180878	-119.609001	1366.077271	-417.459747	43.933548	1384.022461	-305.117981	39.457558	1626.271973	-542.247253	268.305847	1131.414551	-527.520264	-171.389648	1136.071411	-445.240021	264.031097	895.452942	-434.967468	-183.819962	874.844299	-407.089966	37.809746	1019.368469	441.586609	-38.225483	962.836365	440.130951	140.162567
-426.141968	130.824158	919.935181	-405.385162	-56.840904	919.578186	-514.020142	190.750656	502.358459	-457.129700	-116.112297	499.374603	-530.572876	217.534180	68.047188	-518.632080	-137.748337	79.257622	-463.572174	219.474136	1384.770386	-421.176788	-119.678162	1366.088257	-417.488495	43.916252	1384.053589	-305.055420	39.437241	1626.270996	-542.267639	268.151855	1131.387573	-527.506348	-171.413025	1136.088867	-445.161682	263.986938	895.456665	-434.931793	-183.865036	874.836243	-407.131836	37.756844	1019.380493	441.741638	-38.251736	962.820313	440.366699	140.158691
-426.218842	130.737152	919.948608	-405.412201	-56.857441	919.577759	-514.070740	190.684006	502.361725	-457.124115	-116.162552	499.390472	-530.541748	217.532501	68.028984	-518.647095	-137.753693	79.264725	-463.616455	219.457718	1384.763794	-421.133026	-119.658089	1366.112671	-417.514557	43.881287	1384.059937	-305.016846	39.387875	1626.258057	-542.285583	268.027344	1131.341919	-527.468567	-171.483566	1136.135376	-445.106598	263.962738	895.443970	-434.924316	-183.912201	874.882080	-407.169678	37.701851	1019.385864	441.851318	-38.307682	962.855408	440.581970	140.100082
-426.323578	130.672531	919.947937	-405.429260	-56.920616	919.579895	-514.097107	190.605667	502.323029	-457.219360	-116.292519	499.493317	-530.497742	217.498611	68.014442	-518.718506	-137.778610	79.286407	-463.658783	219.415527	1384.754761	-421.133545	-119.714333	1366.120239	-417.516205	43.845860	1384.056519	-304.982666	39.363251	1626.249268	-542.306702	267.889008	1131.289917	-527.456055	-171.542358	1136.170410	-445.016174	263.943268	895.429260	-434.875916	-183.928177	874.924866	-407.219635	37.644691	1019.385559	441.995300	-38.311050	962.852173	440.791107	140.084961
-426.385101	130.633591	919.949402	-405.412201	-56.982922	919.579590	-514.150085	190.577881	502.301056	-457.222076	-116.297989	499.505981	-530.514160	217.484802	68.013893	-518.718872	-137.809982	79.292854	-463.709381	219.385223	1384.737915	-421.074829	-119.749565	1366.102905	-417.508575	43.818356	1384.049561	-304.880493	39.369408	1626.173340	-542.318420	267.773193	1131.262695	-527.404480	-171.583145	1136.178223	-444.961304	263.913025	895.431824	-434.821075	-183.992966	874.957153	-407.243256	37.596531	1019.386230	442.137238	-38.359486	962.848145	441.008057	140.074570
-426.675110	130.756256	919.935242	-405.854004	-56.440739	919.254272	-514.236267	190.535522	502.309875	-457.163300	-116.247734	499.279846	-530.518860	217.499512	67.996475	-518.673584	-137.763626	79.276825	-463.778839	219.345093	1384.722412	-421.014160	-119.732224	1366.119263	-417.542999	43.818768	1384.030151	-304.863831	39.362968	1626.167236	-542.326172	267.673401	1131.217773	-527.382935	-171.692108	1136.227173	-444.874176	263.877686	895.434814	-434.783142	-184.094955	874.946472	-407.440460	37.776882	1019.202698	442.259583	-38.432026	962.810059	441.212860	140.047729
-426.768738	130.760162	919.939026	-405.891479	-56.447861	919.242432	-514.305115	190.501953	502.303162	-457.192749	-116.315842	499.304993	-530.589355	217.495667	68.014297	-518.698486	-137.824570	79.244110	-463.861938	219.306610	1384.718506	-420.997192	-119.807854	1366.126831	-417.580994	43.771416	1384.073364	-304.937622	39.351025	1626.242676	-542.353760	267.614502	1131.200439	-527.289856	-171.770493	1136.244141	-444.828522	263.824615	895.456787	-434.688110	-184.203659	874.957520	-407.486328	37.771770	1019.196960	442.405914	-38.491005	962.823120	441.418793	140.017334
-426.839417	130.716492	919.954163	-405.866302	-56.471500	919.246704	-514.304504	190.418274	502.290222	-457.221924	-116.378555	499.310577	-530.513306	217.474792	67.999939	-518.709595	-137.829788	79.250641	-463.944000	219.259552	1384.723511	-420.989807	-119.887993	1366.157349	-417.616425	43.742912	1384.061035	-304.868164	39.367275	1626.181396	-542.369873	267.535492	1131.189697	-527.214172	-171.814545	1136.238281	-444.777222	263.801727	895.464111	-434.609161	-184.301498	874.987671	-407.507385	37.737114	1019.206543	442.542908	-38.526829	962.827148	441.622375	139.953873
-426.901855	130.703918	919.945984	-405.850189	-56.537582	919.238159	-514.380798	190.438202	502.315765	-457.207428	-116.424080	499.251556	-530.554688	217.482590	68.016663	-518.744568	-137.834000	79.252556	-464.044098	219.194214	1384.730347	-420.929382	-119.905655	1366.171387	-417.622223	43.741085	1384.047485	-304.876923	39.372787	1626.191895	-542.384338	267.486694	1131.182495	-527.133789	-171.928848	1136.219238	-444.720184	263.742828	895.522827	-434.497406	-184.433685	875.004700	-407.530334	37.701149	1019.198181	442.688507	-38.566746	962.873169	441.803650	139.889435
-426.971375	130.666367	919.940002	-405.830200	-56.571411	919.237793	-514.378601	190.383865	502.271057	-457.181335	-116.430939	499.232269	-530.530640	217.468430	67.988823	-518.695007	-137.824097	79.255150	-464.139679	219.151321	1384.747070	-420.918915	-119.967445	1366.202759	-417.693085	43.676498	1384.076782	-304.913147	39.387619	1626.205566	-542.403503	267.418152	1131.195313	-527.075867	-172.095184	1136.266357	-444.682495	263.688232	895.547363	-434.399933	-184.526825	875.081543	-407.559265	37.672222	1019.195313	442.804138	-38.642712	962.850769	441.981995	139.846634
-427.062347	130.641174	919.951843	-405.843231	-56.592014	919.238647	-514.444702	190.368774	502.293457	-457.240204	-116.526169	499.300568	-530.563416	217.478729	68.001701	-518.746460	-137.842346	79.271194	-464.255951	219.090866	1384.780273	-420.861847	-119.960251	1366.217773	-417.725189	43.654148	1384.066650	-304.948120	39.398155	1626.230225	-542.437561	267.358063	1131.179565	-527.004517	-172.208130	1136.285278	-444.669586	263.629150	895.581787	-434.326050	-184.697861	875.055054	-407.613678	37.646931	1019.201904	442.965363	-38.678143	962.882568	442.133453	139.783310
-427.132446	130.612244	919.957214	-405.822235	-56.614223	919.239807	-514.452515	190.347946	502.277740	-457.228394	-116.572639	499.346405	-530.556824	217.478867	67.969070	-518.776123	-137.852737	79.281075	-464.355560	219.044312	1384.801270	-420.805298	-119.971245	1366.201660	-417.761261	43.674198	1384.075806	-304.993561	39.418255	1626.240967	-542.479004	267.320709	1131.182129	-526.912598	-172.355804	1136.297119	-444.651855	263.574524	895.615356	-434.200226	-184.815048	875.078674	-407.630859	37.624229	1019.204468	443.043823	-38.702950	962.938599	442.229614	139.705719
-427.182312	130.575348	919.941223	-405.776794	-56.670929	919.251343	-514.434875	190.291183	502.258209	-457.148102	-116.554352	499.338074	-530.524780	217.475098	67.984238	-518.774963	-137.883606	79.287804	-464.478851	218.972107	1384.813232	-420.790466	-120.024223	1366.210205	-417.797180	43.641678	1384.077881	-305.048645	39.482719	1626.283447	-542.535400	267.273804	1131.178833	-526.800659	-172.475876	1136.327026	-444.595795	263.508942	895.663635	-434.018372	-184.923431	875.098389	-407.650940	37.594490	1019.203735	443.163757	-38.750000	962.928528	442.367096	139.693008
-427.258270	130.616577	919.950562	-405.771423	-56.663208	919.228088	-514.478333	190.255432	502.248169	-457.153137	-116.646980	499.330627	-530.541321	217.460831	67.984718	-518.791382	-137.903503	79.272125	-464.598572	218.924927	1384.827759	-420.693146	-119.975883	1366.201172	-417.822998	43.627361	1384.075806	-305.093964	39.513462	1626.285767	-542.584717	267.233673	1131.182861	-526.703186	-172.646149	1136.351196	-444.566559	263.448883	895.728760	-433.933868	-185.099243	875.095581	-407.677704	37.606350	1019.196106	443.271515	-38.841728	962.912964	442.508209	139.643539
-427.337708	130.597000	919.968628	-405.778503	-56.676163	919.217163	-514.489746	190.283340	502.246521	-457.149811	-116.671021	499.292694	-530.575745	217.454483	67.992027	-518.815247	-137.911758	79.277870	-464.722504	218.869324	1384.842285	-420.671509	-120.040001	1366.228394	-417.901337	43.610439	1384.081787	-305.148224	39.564060	1626.307983	-542.648438	267.184052	1131.183350	-526.588806	-172.737259	1136.315308	-444.579010	263.363373	895.771362	-433.766083	-185.236099	875.191711	-407.725983	37.577484	1019.200195	443.385712	-38.879356	962.907593	442.618896	139.603607
-427.406494	130.570038	919.970215	-405.753632	-56.695457	919.229431	-514.486450	190.264420	502.261658	-457.103333	-116.698555	499.224304	-530.562744	217.461990	67.994194	-518.813354	-137.930267	79.296082	-464.847107	218.818039	1384.848877	-420.651794	-120.116852	1366.239014	-417.961884	43.539524	1384.025513	-305.216248	39.619320	1626.323853	-542.718933	267.150970	1131.182251	-526.448242	-172.863586	1136.283447	-444.573517	263.308716	895.804016	-433.595398	-185.400696	875.200928	-407.758179	37.563297	1019.207947	443.501312	-38.871262	962.944580	442.716034	139.578995
-427.475281	130.554871	919.984924	-405.743073	-56.722065	919.231018	-514.474121	190.269043	502.223663	-457.106964	-116.759094	499.241241	-530.534729	217.475174	67.988716	-518.792175	-137.939621	79.287666	-464.983917	218.761932	1384.850342	-420.605560	-120.062370	1366.244385	-417.982727	43.575123	1384.035645	-305.289703	39.675285	1626.330688	-542.807678	267.123352	1131.185425	-526.336304	-172.954193	1136.253296	-444.551331	263.248962	895.865967	-433.399963	-185.555237	875.253784	-407.801422	37.537510	1019.217407	443.607880	-38.900406	962.953674	442.822571	139.534348
-427.540588	130.554672	919.992798	-405.718292	-56.729450	919.229980	-514.498901	190.276642	502.237518	-456.994568	-116.663780	499.153564	-530.554077	217.473755	67.968353	-518.768188	-137.931152	79.277756	-465.120575	218.719635	1384.839478	-420.539856	-120.044456	1366.225098	-418.084320	43.518032	1384.020386	-305.361145	39.696518	1626.298584	-542.896973	267.060120	1131.172607	-526.214783	-173.153458	1136.283203	-444.549194	263.184814	895.907166	-433.229675	-185.718170	875.287109	-407.823456	37.532974	1019.220947	443.702515	-38.948296	962.952698	442.929230	139.488342
-427.582123	130.557449	920.002014	-405.701569	-56.736179	919.221680	-514.479675	190.273743	502.214966	-456.987122	-116.719086	499.185883	-530.552979	217.460724	67.962898	-518.801147	-137.942734	79.289124	-465.255585	218.691940	1384.840942	-420.522217	-120.126427	1366.233154	-418.108032	43.535942	1384.044922	-305.435486	39.791058	1626.348389	-542.995667	267.007751	1131.173096	-526.067810	-173.282135	1136.263306	-444.571564	263.133026	895.933533	-432.998657	-185.866989	875.298279	-407.846771	37.523079	1019.222473	443.790466	-38.958546	962.963379	443.043640	139.430466
-427.631653	130.532852	920.009460	-405.679993	-56.753235	919.229919	-514.469910	190.276001	502.217957	-456.992462	-116.781830	499.222473	-530.555542	217.466995	67.987213	-518.814514	-137.947479	79.297401	-465.416046	218.659622	1384.839111	-420.484192	-120.094337	1366.208130	-418.154144	43.531322	1384.025391	-305.521088	39.866867	1626.358643	-543.097046	266.925720	1131.162720	-525.939087	-173.409653	1136.262573	-444.601837	263.086426	895.952454	-432.782104	-186.048828	875.266357	-407.873657	37.504566	1019.231445	443.884613	-39.018219	962.945068	443.145813	139.410538
-427.689941	130.540848	920.015076	-405.657166	-56.747929	919.201172	-514.451294	190.339630	502.209991	-456.896606	-116.716980	499.143646	-530.555847	217.464355	67.993790	-518.820129	-137.980743	79.301193	-465.550415	218.645782	1384.833374	-420.459961	-120.144936	1366.236206	-418.262146	43.505180	1384.054443	-305.604248	39.929337	1626.379639	-543.204163	266.843414	1131.145752	-525.773560	-173.571396	1136.215576	-444.610657	263.032349	895.993591	-432.503052	-186.169189	875.354614	-407.895630	37.496204	1019.220276	443.982666	-39.060379	962.938232	443.248016	139.362885
-427.727173	130.522583	920.023682	-405.647369	-56.751022	919.200378	-514.399536	190.276825	502.191345	-456.972076	-116.797058	499.189697	-530.542847	217.464859	67.986931	-518.853027	-138.006699	79.284348	-465.727386	218.606766	1384.842285	-420.412689	-120.110939	1366.241943	-418.290375	43.507591	1384.042969	-305.694000	39.994911	1626.392456	-543.328064	266.795410	1131.125732	-525.630981	-173.679230	1136.210327	-444.694824	262.969238	895.987366	-432.263428	-186.292282	875.390198	-407.925140	37.480915	1019.225647	444.027100	-39.121738	962.937317	443.322235	139.339935
-427.762115	130.511322	920.029297	-405.620422	-56.762836	919.214661	-514.429688	190.334457	502.230621	-456.936554	-116.858498	499.214050	-530.596558	217.471771	68.004364	-518.836914	-138.006485	79.330025	-465.895569	218.593185	1384.829834	-420.388153	-120.115807	1366.253540	-418.387848	43.492809	1384.048828	-305.781067	40.059242	1626.401855	-543.462646	266.732849	1131.118408	-525.504639	-173.770111	1136.156860	-444.761383	262.917908	895.982300	-432.068420	-186.482727	875.368958	-407.944336	37.475086	1019.236877	444.116821	-39.153194	962.920471	443.409760	139.297531
-427.806702	130.534042	920.034302	-405.628937	-56.751286	919.184692	-514.448730	190.325424	502.214844	-456.938507	-116.864311	499.214569	-530.612305	217.477921	68.002701	-518.848816	-138.005188	79.291946	-466.054840	218.556473	1384.831909	-420.377502	-120.113297	1366.254639	-418.473053	43.472359	1384.031982	-305.869568	40.123260	1626.416138	-543.608093	266.672211	1131.119873	-525.348938	-173.863297	1136.124756	-444.872955	262.860504	895.956726	-431.775696	-186.549789	875.482422	-407.973511	37.474937	1019.224731	444.192963	-39.162270	962.934448	443.500854	139.248566
-427.831207	130.516144	920.040161	-405.579376	-56.760540	919.194824	-514.448975	190.341553	502.235016	-456.907227	-116.814697	499.158844	-530.587708	217.486053	68.000374	-518.814880	-137.998444	79.322945	-466.224274	218.544632	1384.825439	-420.395752	-120.108406	1366.282715	-418.614807	43.381577	1383.985962	-306.031860	40.133053	1626.476807	-543.735474	266.596771	1131.082642	-525.240906	-173.956848	1136.097412	-444.976196	262.810516	895.959961	-431.602020	-186.721664	875.438232	-407.971130	37.465904	1019.233582	444.249847	-39.216072	962.923096	443.579376	139.188904
-427.847839	130.525436	920.039917	-405.574982	-56.764698	919.191833	-514.417480	190.318802	502.223816	-456.916840	-116.812111	499.136047	-530.591553	217.473450	67.996376	-518.851318	-137.992569	79.315819	-466.375610	218.532974	1384.829712	-420.390564	-120.092560	1366.287109	-418.714661	43.373013	1384.026733	-306.056091	40.238064	1626.409668	-543.880005	266.498840	1131.086914	-525.083374	-174.004456	1136.075195	-445.061218	262.784760	895.960510	-431.351318	-186.812729	875.518311	-407.984436	37.467091	1019.232605	444.286072	-39.190620	962.959778	443.620697	139.132843
-427.880157	130.523575	920.049988	-405.566315	-56.745934	919.166016	-514.419373	190.307999	502.191589	-456.945038	-116.866791	499.169891	-530.541138	217.444214	67.981102	-518.863586	-137.996429	79.321655	-466.562439	218.512894	1384.821899	-420.422668	-120.145836	1366.312866	-418.759521	43.449669	1384.098267	-306.145508	40.300713	1626.397949	-544.044922	266.482391	1131.071777	-524.869934	-174.030411	1136.003052	-445.217194	262.734833	895.936951	-430.033051	-186.241028	876.339050	-408.000244	37.457977	1019.225159	444.366241	-39.231205	962.913086	443.697083	139.110931
-427.889526	130.529236	920.039001	-405.528961	-56.753212	919.163635	-514.435608	190.352951	502.223145	-456.927673	-116.818024	499.152435	-530.543518	217.458649	67.996155	-518.843628	-138.002991	79.286324	-466.695953	218.508759	1384.794678	-420.376770	-120.076881	1366.343018	-418.870178	43.409756	1384.040527	-306.247345	40.355370	1626.401611	-544.216125	266.408173	1131.057617	-524.728760	-174.141342	1135.997314	-445.334747	262.716461	895.912537	-429.729492	-186.334503	876.418030	-408.000519	37.462162	1019.219788	444.439026	-39.214054	962.961670	443.762024	139.082428
-427.878235	130.502640	920.045105	-405.486389	-56.774242	919.193420	-514.470947	190.265533	502.198456	-456.906647	-116.806145	499.212646	-530.572632	217.461288	67.995872	-518.800293	-138.015610	79.271599	-466.879181	218.475739	1384.773193	-420.403809	-120.053566	1366.356445	-418.959595	43.453979	1384.118408	-306.356140	40.410160	1626.413696	-544.385620	266.343536	1131.020020	-524.602600	-174.180023	1135.951538	-445.479034	262.692719	895.900391	-429.456970	-186.449753	876.449707	-407.992645	37.450115	1019.239258	444.487000	-39.276871	962.902893	443.825928	139.064835
-427.895599	130.541641	920.039185	-405.471588	-56.767929	919.185974	-514.472290	190.275986	502.201324	-457.001221	-116.910904	499.473663	-530.573425	217.420593	67.970451	-518.917419	-138.029999	79.304688	-467.035309	218.449387	1384.750610	-420.404663	-120.044838	1366.360596	-419.014008	43.499634	1384.098145	-306.453430	40.461929	1626.390869	-544.544067	266.270142	1130.953735	-524.499573	-174.273712	1135.961426	-445.633789	262.677521	895.841003	-429.172821	-186.512100	876.494080	-407.996155	37.473095	1019.232788	444.522614	-39.292488	962.919800	443.855743	139.025665
-427.914917	130.519165	920.051208	-405.447693	-56.771984	919.185913	-514.498047	190.316330	502.214935	-456.937897	-116.851982	499.230591	-530.595703	217.446274	67.979408	-518.852600	-137.993134	79.276077	-467.200409	218.454453	1384.712158	-420.414001	-120.042953	1366.388428	-419.155151	43.483398	1384.089233	-306.549561	40.533558	1626.398682	-544.726135	266.225677	1130.918457	-524.339355	-174.319107	1135.944702	-445.807892	262.659821	895.749817	-428.886230	-186.554703	876.549683	-407.999115	37.454842	1019.239258	444.565491	-39.282486	962.917725	443.887756	139.017929
-427.924408	130.501831	920.044556	-405.433899	-56.741283	919.151245	-514.483276	190.318497	502.194885	-457.075714	-116.980888	499.461761	-530.583618	217.451157	68.001366	-519.006836	-138.047668	79.351364	-467.358307	218.448685	1384.691772	-420.449280	-120.043365	1366.407227	-419.271790	43.479664	1384.101074	-306.653809	40.595428	1626.412842	-544.892700	266.132599	1130.880859	-524.228149	-174.375443	1135.901611	-445.948792	262.640717	895.722778	-428.565765	-186.567963	876.604797	-407.994293	37.448204	1019.218445	444.606537	-39.306721	962.925171	443.902069	139.023178
-427.948334	130.537872	920.032898	-405.423431	-56.720840	919.144043	-514.502991	190.326141	502.211761	-456.969818	-116.908524	499.455322	-530.570984	217.428543	67.992088	-518.874573	-138.041229	79.322411	-467.492828	218.463638	1384.647217	-420.450745	-119.970383	1366.399414	-419.380554	43.520638	1384.078125	-306.776245	40.663597	1626.413696	-545.049072	266.094513	1130.857544	-524.091858	-174.443481	1135.882568	-446.095184	262.629333	895.674561	-428.309052	-186.631927	876.629883	-408.017120	37.478386	1019.210388	444.637909	-39.320580	962.937561	443.920593	138.983246
-427.956085	130.512924	920.035767	-405.395996	-56.726585	919.142883	-514.510071	190.292526	502.206787	-457.016693	-116.957001	499.468353	-530.581360	217.457184	67.990334	-518.939941	-138.057480	79.326469	-467.629913	218.456970	1384.625610	-420.534912	-120.009819	1366.411377	-419.430847	43.569633	1384.122681	-306.896454	40.721703	1626.423218	-545.209351	266.066925	1130.820557	-523.983215	-174.532806	1135.851074	-446.241180	262.612854	895.645752	-428.026917	-186.662460	876.649170	-408.013489	37.461853	1019.211792	444.650116	-39.301060	962.939026	443.912170	138.974808
-427.943420	130.537552	920.025330	-405.364868	-56.728348	919.135742	-514.490051	190.267151	502.204224	-457.077545	-117.011368	499.493225	-530.568604	217.454300	67.988075	-519.000610	-138.059540	79.325928	-467.758331	218.472641	1384.602295	-420.524628	-119.984589	1366.414429	-419.560516	43.534824	1384.094971	-307.024445	40.770542	1626.432495	-545.378540	266.028809	1130.782349	-523.883240	-174.602737	1135.822510	-446.404968	262.561096	895.598206	-427.783112	-186.672302	876.678040	-408.015686	37.472858	1019.205078	444.703827	-39.330097	962.943542	443.941620	138.937759
-427.969269	130.549835	920.015869	-405.336700	-56.703041	919.106689	-514.501709	190.279816	502.194275	-457.017029	-116.939621	499.466125	-530.588989	217.445374	67.975876	-518.938965	-138.056290	79.324348	-467.897491	218.471313	1384.567017	-420.567749	-119.932755	1366.419434	-419.604553	43.616997	1384.102661	-307.149109	40.829002	1626.465942	-545.505859	265.965790	1130.727417	-523.778076	-174.648209	1135.799683	-446.512390	262.552246	895.587097	-427.503601	-186.681366	876.700134	-408.013885	37.483875	1019.185852	444.751465	-39.356194	962.940002	443.954437	138.920334
-427.978241	130.533936	920.011230	-405.327667	-56.720417	919.125488	-514.532349	190.335815	502.211853	-456.999146	-116.952614	499.489899	-530.611023	217.452820	67.980240	-518.952698	-138.061844	79.328934	-468.029755	218.458267	1384.527710	-420.601593	-119.926933	1366.449951	-419.671783	43.678963	1384.108643	-307.265259	40.888290	1626.503052	-545.656067	265.949799	1130.679688	-523.681152	-174.642548	1135.786743	-446.700928	262.509308	895.535645	-427.275574	-186.690323	876.712097	-408.044312	37.476830	1019.195496	444.762756	-39.397354	962.941589	443.965027	138.881577
-427.987183	130.575882	920.011169	-405.276398	-56.688999	919.114563	-514.562622	190.369888	502.222931	-457.014709	-117.005463	499.479675	-530.603821	217.449295	67.984314	-518.956665	-138.070953	79.343391	-468.188690	218.452362	1384.506470	-420.691162	-119.960167	1366.464478	-419.765991	43.665936	1384.094116	-307.389648	40.939487	1626.515869	-545.829895	265.913086	1130.635864	-523.587891	-174.653366	1135.746582	-446.884277	262.479370	895.462097	-426.986450	-186.674820	876.762878	-408.027496	37.509933	1019.190430	444.795380	-39.412579	962.923706	443.961823	138.894196
-428.027802	130.551239	920.009399	-405.276550	-56.699295	919.121460	-514.551758	190.321075	502.207794	-457.071014	-117.055656	499.500488	-530.588684	217.444962	67.978378	-519.003601	-138.088043	79.354218	-468.310150	218.468475	1384.466919	-420.750397	-119.912521	1366.471680	-419.815430	43.690891	1384.097534	-307.521912	40.993000	1626.546143	-545.959290	265.877045	1130.612183	-523.697266	-176.075119	1136.223267	-447.006073	262.460510	895.464050	-426.787445	-186.637726	876.918823	-408.052704	37.498386	1019.193359	444.815247	-39.420216	962.956909	443.951935	138.847809
-428.045868	130.571838	920.023621	-405.265533	-56.691143	919.124329	-514.578308	190.359116	502.225586	-457.061066	-117.033989	499.460541	-530.589905	217.452393	67.973839	-519.011475	-138.090836	79.353691	-468.451904	218.490723	1384.448364	-420.751892	-119.799202	1366.466553	-419.898956	43.689568	1384.073120	-307.655487	41.018707	1626.533813	-546.096863	265.858215	1130.573242	-523.398438	-174.643799	1135.690552	-447.142395	262.458344	895.440796	-426.492645	-186.631561	876.823914	-408.057465	37.507862	1019.202026	444.820557	-39.383736	962.949890	443.913757	138.863861
-428.060730	130.583069	920.010010	-405.247192	-56.676468	919.123840	-514.561218	190.305222	502.215759	-457.028503	-117.006813	499.511993	-530.554688	217.442444	67.966934	-518.988892	-138.069824	79.333870	-468.601044	218.504501	1384.426147	-420.846161	-119.835068	1366.478149	-419.910461	43.777161	1384.107300	-307.787964	41.100536	1626.615112	-546.230591	265.828705	1130.547485	-523.319275	-174.574890	1135.641235	-447.282166	262.475037	895.406738	-426.250824	-186.590881	876.860657	-408.068268	37.527824	1019.195984	444.813263	-39.396069	962.962952	443.880493	138.843201
-428.094604	130.579697	920.016907	-405.250092	-56.655369	919.116638	-514.591675	190.320999	502.180267	-456.992462	-117.035896	499.481293	-530.577515	217.443298	67.974548	-519.032898	-138.077469	79.335670	-468.728485	218.532089	1384.382813	-420.892883	-119.809097	1366.498901	-419.999329	43.771385	1384.066895	-307.914124	41.167122	1626.659790	-546.384521	265.835358	1130.522949	-523.238464	-174.564163	1135.618530	-447.485321	262.459381	895.324524	-426.043945	-186.515427	876.886047	-408.091705	37.530045	1019.196350	444.852112	-39.475834	962.948547	443.903076	138.822296
-428.105957	130.593750	920.005981	-405.218597	-56.608341	919.078613	-514.603516	190.340881	502.193451	-456.944275	-117.045151	499.511444	-530.586792	217.437943	67.972893	-518.996887	-138.072403	79.341705	-468.834900	218.567871	1384.392700	-420.887390	-119.709068	1366.470459	-420.044952	43.797699	1384.061279	-308.063293	41.220112	1626.720215	-546.524048	265.805847	1130.494873	-523.155945	-174.516052	1135.556396	-447.620667	262.433075	895.270935	-425.797455	-186.462234	876.915894	-408.102295	37.545681	1019.173706	444.857391	-39.435802	962.994690	443.871552	138.806747
-428.150909	130.601242	919.994446	-405.214844	-56.604633	919.085327	-514.673950	190.347290	502.203461	-456.935242	-116.988380	499.471222	-530.617859	217.446960	67.973129	-518.997070	-138.072662	79.336578	-468.943542	218.606949	1384.365723	-420.903473	-119.602753	1366.447266	-420.094879	43.834087	1384.041260	-308.218292	41.288597	1626.775146	-546.640320	265.798676	1130.466919	-523.099854	-174.499313	1135.511841	-447.760834	262.414978	895.207397	-425.538177	-186.384949	876.928528	-408.120880	37.563454	1019.171082	444.812439	-39.477673	962.968994	443.824158	138.802795
-428.174500	130.601624	919.984924	-405.202759	-56.611870	919.094299	-514.689026	190.375839	502.201782	-456.914703	-117.030205	499.468201	-530.617065	217.448212	67.973663	-519.032471	-138.085449	79.347305	-469.044098	218.627411	1384.357422	-420.994781	-119.629982	1366.460205	-420.125366	43.845543	1384.034180	-308.357300	41.329189	1626.841309	-546.750305	265.775574	1130.463379	-523.027283	-174.461792	1135.440796	-447.859650	262.421204	895.230774	-425.323517	-186.285492	876.942688	-408.141907	37.569592	1019.172058	444.818176	-39.487236	962.961243	443.780457	138.803787
-428.206665	130.631912	919.991394	-405.209900	-56.608364	919.088379	-514.691711	190.384293	502.199646	-456.884583	-117.048332	499.485535	-530.611572	217.445084	67.975876	-519.039246	-138.087936	79.351326	-469.152985	218.701035	1384.345093	-425.165161	-124.119629	1367.574585	-420.192291	43.840622	1383.978760	-308.516937	41.386158	1626.903687	-546.849976	265.771698	1130.447021	-523.080200	-174.549637	1135.760010	-447.972382	262.439148	895.232788	-425.137939	-186.184677	876.983704	-408.163849	37.580704	1019.172546	444.801758	-39.520443	962.964844	443.757996	138.800812
-428.218414	130.681229	919.980042	-405.185333	-56.586098	919.105286	-514.756531	190.423996	502.230988	-456.846191	-117.042480	499.445648	-530.618713	217.446884	67.977875	-519.047302	-138.090866	79.353477	-469.263123	218.729843	1384.368530	-425.198273	-124.073952	1367.564941	-420.220825	43.924717	1384.008911	-308.669220	41.453709	1626.993896	-546.955811	265.750183	1130.431030	-523.038025	-174.485626	1135.707153	-448.057892	262.411407	895.201599	-424.971344	-186.087219	876.986023	-408.174500	37.630985	1019.176758	444.769379	-39.521011	962.981079	443.687897	138.794220
-428.280060	130.662262	919.989685	-405.189606	-56.585052	919.100403	-514.778076	190.445145	502.238190	-456.813538	-117.067665	499.480804	-530.612366	217.445099	67.979584	-519.001038	-138.101425	79.372551	-469.376190	218.785721	1384.346558	-425.202972	-124.012161	1367.560547	-420.287811	43.953583	1383.990479	-308.822662	41.488693	1627.072388	-547.057129	265.743164	1130.412598	-522.976501	-174.417206	1135.692993	-448.110046	262.407593	895.234314	-424.811401	-185.997787	876.994873	-408.219910	37.615440	1019.180237	444.703735	-39.538158	963.018127	443.620087	138.772888
-428.284912	130.673630	919.976379	-405.205841	-56.546429	919.104614	-514.814880	190.451141	502.208099	-456.831970	-117.120903	499.491669	-530.622742	217.448166	67.979561	-519.041077	-138.116592	79.384209	-469.490723	218.816467	1384.353394	-425.243073	-123.982262	1367.559692	-420.346161	43.982632	1383.991455	-309.067322	41.516579	1627.228760	-547.145447	265.742004	1130.385254	-522.933228	-174.312836	1135.646729	-448.221161	262.425385	895.221985	-424.687073	-185.861603	877.022705	-408.237152	37.648510	1019.176147	444.668640	-39.545296	963.011597	443.567657	138.762100
-428.312286	130.721252	919.988647	-405.198822	-56.545204	919.100037	-514.856384	190.465057	502.209503	-456.796967	-117.094696	499.487152	-530.643921	217.455841	67.979065	-519.050720	-138.119812	79.384293	-469.617004	218.881119	1384.352295	-425.290466	-123.934525	1367.560181	-420.397766	43.995728	1383.954956	-309.134277	41.586689	1627.250366	-547.266113	265.783752	1130.363892	-522.898499	-174.272202	1135.635986	-448.327606	262.414581	895.157104	-424.567993	-185.730682	877.027283	-408.260559	37.663727	1019.181213	444.625244	-39.527237	963.035400	443.495697	138.733002
-428.356628	130.735718	919.992920	-405.198578	-56.519047	919.120178	-514.854858	190.463211	502.203217	-456.729034	-117.092567	499.492188	-530.630127	217.445953	67.948997	-519.022522	-138.109543	79.381836	-469.726685	218.910034	1384.334961	-425.320404	-123.889732	1367.584595	-420.450317	44.064175	1383.967529	-309.309875	41.629349	1627.336670	-547.357544	265.791840	1130.345947	-522.863770	-174.224686	1135.663452	-448.392395	262.448761	895.141846	-424.513977	-185.605026	877.033386	-408.284821	37.694271	1019.193542	444.590912	-39.567501	963.039612	443.455261	138.754700
-428.376282	130.757141	919.988098	-405.228455	-56.486828	919.103882	-514.895508	190.517654	502.213593	-456.706329	-117.073486	499.471008	-530.644653	217.462067	67.969635	-519.025757	-138.079498	79.375374	-469.847168	218.938522	1384.314819	-425.402283	-123.840172	1367.631104	-420.522522	44.090111	1383.995972	-309.487061	41.716148	1627.436523	-547.464111	265.848053	1130.343506	-522.841064	-174.159500	1135.678101	-448.440674	262.463348	895.160522	-424.427216	-185.470123	877.069580	-408.321960	37.713013	1019.184082	444.548645	-39.632225	963.033875	443.431763	138.758057
-428.385864	130.776611	919.996887	-405.237335	-56.480026	919.119995	-514.914063	190.566513	502.227783	-456.746155	-117.058617	499.484833	-530.657349	217.470459	67.953598	-519.041565	-138.084503	79.374771	-469.937500	218.979919	1384.322388	-425.408844	-123.807098	1367.651367	-420.561005	44.154362	1384.012939	-309.671570	41.793770	1627.569092	-547.544739	265.855560	1130.317383	-522.811523	-174.098740	1135.655518	-448.480225	262.506744	895.163391	-424.371735	-185.335236	877.067444	-408.346802	37.728138	1019.197876	444.454041	-39.652893	963.009949	443.349548	138.743088
-428.438965	130.829453	920.006042	-405.262329	-56.482807	919.125000	-514.909912	190.563766	502.227264	-456.729797	-117.033577	499.449402	-530.625427	217.450592	67.949677	-519.054749	-138.120895	79.381172	-470.015747	219.017548	1384.290527	-425.443298	-123.764305	1367.670166	-420.620636	44.226433	1383.993408	-309.851990	41.867638	1627.677979	-547.603088	265.839508	1130.290405	-522.785034	-174.032639	1135.640747	-448.477264	262.525421	895.183289	-424.324646	-185.181870	877.068848	-408.370972	37.753906	1019.203674	444.383942	-39.653427	963.022034	443.287689	138.708771
-428.451202	130.836823	920.004883	-405.264526	-56.454338	919.131287	-514.943726	190.543945	502.192047	-456.682831	-117.061455	499.429321	-530.648804	217.475235	67.931358	-519.038025	-138.115570	79.383179	-470.088806	219.067352	1384.296875	-425.408203	-123.725945	1367.644531	-420.692871	44.224861	1384.006714	-310.046539	41.949398	1627.810547	-547.688416	265.831207	1130.270630	-522.790649	-173.965775	1135.640259	-448.483795	262.600861	895.215027	-424.273041	-185.057114	877.093445	-408.392090	37.774559	1019.207397	444.370361	-39.659428	963.002991	443.241364	138.748566
-428.511108	130.848297	919.993896	-405.317780	-56.458359	919.130798	-514.972107	190.578400	502.205444	-456.725891	-117.032646	499.440704	-530.659546	217.458588	67.936172	-519.052734	-138.120560	79.381058	-470.143646	219.122391	1384.283203	-425.438171	-123.691483	1367.662598	-420.765656	44.270554	1383.976440	-310.230988	42.018528	1627.933594	-547.771912	265.830231	1130.241211	-522.777405	-173.890930	1135.602295	-448.514862	262.654816	895.262390	-424.274231	-184.923676	877.050598	-408.436066	37.785660	1019.200500	444.291626	-39.662998	963.010681	443.164673	138.724487
-428.514557	130.847824	919.985901	-405.304169	-56.442749	919.126648	-514.988770	190.607040	502.212646	-456.694489	-117.004753	499.425201	-530.691528	217.479218	67.947609	-519.034546	-138.113892	79.376373	-470.203888	219.178879	1384.284302	-425.515472	-123.656837	1367.667847	-420.799561	44.365032	1383.994995	-310.425842	42.109486	1628.068604	-547.873169	265.777802	1130.247314	-522.795532	-173.887939	1135.606445	-448.554138	262.692719	895.292114	-424.245605	-184.763153	877.040466	-408.438721	37.795147	1019.195068	444.251251	-39.672874	963.000305	443.098206	138.753555
-428.563751	130.915375	919.980286	-405.375092	-56.406921	919.103271	-515.032654	190.646072	502.217407	-456.728912	-117.037575	499.456421	-530.702881	217.502747	67.946915	-519.055786	-138.121658	79.381927	-470.234070	219.237946	1384.313110	-425.564819	-123.624062	1367.682617	-420.859009	44.430054	1384.052612	-310.640625	42.217644	1628.239624	-548.000977	265.712921	1130.232666	-522.805969	-173.834641	1135.619385	-448.650055	262.742737	895.333191	-424.258270	-184.630798	877.011047	-408.495087	37.836788	1019.180359	444.166199	-39.664837	963.022095	443.033142	138.730087
-428.572601	130.941818	919.974304	-405.370850	-56.410561	919.099609	-515.033081	190.660950	502.228088	-456.705109	-116.983391	499.449738	-530.729736	217.509125	67.938553	-519.037231	-138.095398	79.360420	-470.234772	219.336655	1384.343628	-425.582825	-123.575218	1367.696655	-420.940399	44.408157	1383.991699	-310.869568	42.296379	1628.393799	-548.131470	265.588531	1130.269287	-522.822327	-173.797745	1135.631958	-448.692596	262.801422	895.437927	-424.316589	-184.522552	876.986572	-408.505310	37.848938	1019.176208	444.106720	-39.687977	963.022949	442.968353	138.733444
-428.593903	130.988007	919.968323	-405.428864	-56.382023	919.088806	-515.036438	190.718445	502.178741	-456.719482	-116.936783	499.397491	-530.703003	217.525665	67.945816	-518.990479	-138.097397	79.361107	-470.231171	219.433411	1384.411987	-425.631134	-123.530151	1367.697021	-420.989868	44.442829	1383.990845	-311.083557	42.374836	1628.557617	-548.299622	265.421326	1130.320068	-522.844727	-173.730042	1135.649536	-448.766602	262.840179	895.563416	-424.356659	-184.393066	876.967102	-408.549744	37.881428	1019.168213	444.007599	-39.721107	963.018127	442.887787	138.721115
-428.607788	130.989609	919.953918	-405.466156	-56.370934	919.070435	-515.037781	190.737839	502.203003	-456.791534	-116.950371	499.410126	-530.713623	217.536957	67.933914	-519.029968	-138.061661	79.346977	-470.220123	219.517487	1384.467651	-425.699951	-123.468437	1367.724854	-421.028503	44.532719	1384.043091	-311.313385	42.414783	1628.692017	-548.493103	265.274017	1130.358154	-522.874512	-173.617432	1135.612305	-448.909210	262.922821	895.602966	-424.381683	-184.266464	876.968811	-408.569763	37.885311	1019.151428	443.946716	-39.727299	963.016541	442.844727	138.729782
-428.615234	131.006897	919.959351	-405.457947	-56.350658	919.071655	-515.058899	190.742172	502.173615	-456.752411	-116.867966	499.401276	-530.670837	217.542557	67.929993	-519.023865	-138.081436	79.335236	-470.196991	219.586868	1384.541992	-425.669525	-123.424660	1367.737549	-421.036804	44.594097	1384.061646	-311.545074	42.504898	1628.899902	-548.737244	265.130463	1130.450439	-522.908203	-173.574768	1135.640259	-449.021332	262.947784	895.738708	-424.440186	-184.152771	876.962585	-408.570435	37.902447	1019.154846	443.880646	-39.753494	963.017883	442.772400	138.719269
-428.630310	131.014587	919.950806	-405.531158	-56.340874	919.085876	-515.078979	190.769440	502.188202	-456.842987	-116.902405	499.429108	-530.705627	217.562698	67.920601	-519.070007	-138.099380	79.343521	-470.169556	219.688644	1384.596069	-425.760712	-123.381195	1367.747925	-421.106171	44.648441	1384.048340	-311.790863	42.576462	1629.102051	-549.003967	264.957031	1130.533569	-522.952148	-173.480103	1135.628540	-449.160858	262.979889	895.861694	-424.493195	-184.033966	876.930847	-408.615906	37.920506	1019.157715	443.832275	-39.673809	963.021667	442.680115	138.731979
-428.627930	131.026947	919.956055	-405.556793	-56.327824	919.080139	-515.050903	190.817123	502.189850	-456.787628	-116.781021	499.363647	-530.674683	217.524719	67.934875	-518.982056	-138.067123	79.318733	-470.138550	219.778320	1384.665649	-425.806458	-123.348953	1367.712524	-421.143555	44.698391	1384.096069	-312.040253	42.644268	1629.322876	-549.272522	264.769196	1130.611084	-523.007141	-173.374146	1135.629517	-449.291138	263.023712	896.000061	-424.552795	-183.946091	876.921143	-408.636200	37.925018	1019.158264	443.750366	-39.694321	963.006531	442.610901	138.758972
-428.648743	131.057465	919.971802	-405.626160	-56.287712	919.068604	-515.061462	190.840103	502.195984	-456.801453	-116.758255	499.383606	-530.677063	217.538498	67.945236	-518.977844	-138.034348	79.309319	-470.128113	219.865753	1384.721191	-425.921448	-123.303490	1367.729980	-421.158966	44.793690	1384.129150	-312.289429	42.763428	1629.596313	-549.525696	264.622620	1130.668091	-523.081909	-173.285278	1135.639038	-449.484589	263.064850	896.118713	-424.582031	-183.836868	876.919006	-408.680634	37.943756	1019.160400	443.673645	-39.699448	963.002319	442.528839	138.719223
-428.635773	131.085922	919.973267	-405.671722	-56.287373	919.106384	-515.073914	190.869202	502.230042	-456.842682	-116.690712	499.376953	-530.712402	217.543259	67.927071	-518.975830	-138.032822	79.300461	-470.108948	219.974670	1384.739624	-425.901855	-123.276901	1367.723755	-421.176788	44.846584	1384.100586	-312.571045	42.863960	1629.890625	-549.774353	264.476166	1130.722168	-523.145447	-173.172882	1135.624756	-449.673157	263.113953	896.209045	-424.660980	-183.747192	876.910767	-408.692657	37.975246	1019.179565	443.615540	-39.705650	962.992920	442.459869	138.731796
-428.654358	131.128052	919.977234	-405.729645	-56.257256	919.112915	-515.062195	190.873230	502.217529	-456.846527	-116.692551	499.403748	-530.703186	217.546204	67.949631	-518.961914	-138.036804	79.278046	-470.095917	220.070938	1384.748291	-425.963135	-123.245537	1367.670166	-421.171173	44.940735	1384.151733	-312.837677	42.902786	1630.114746	-550.033569	264.348694	1130.751709	-523.230164	-173.041336	1135.609497	-449.870911	263.160065	896.287048	-424.753235	-183.655746	876.907654	-408.719360	38.012379	1019.183838	443.497742	-39.698513	962.966797	442.353027	138.743958
-428.694366	131.126724	919.978516	-405.809448	-56.256020	919.119873	-515.081726	190.891174	502.219635	-456.915741	-116.672745	499.363373	-530.717346	217.557190	67.945213	-518.957458	-138.035324	79.272476	-470.090973	220.148483	1384.763428	-425.968445	-123.183464	1367.671143	-421.207001	44.985916	1384.204468	-313.088867	42.942280	1630.378418	-550.250854	264.216278	1130.759888	-523.309326	-172.907761	1135.613647	-450.095856	263.216156	896.317322	-424.832275	-183.594116	876.881653	-408.752136	38.016869	1019.185608	443.412445	-39.692566	962.956543	442.256531	138.747986
-428.699097	131.190643	919.967407	-405.896759	-56.238750	919.128357	-515.075989	190.958893	502.233063	-456.911713	-116.672691	499.352142	-530.734863	217.562027	67.952675	-518.947388	-138.022964	79.291405	-470.088196	220.227036	1384.739380	-425.995178	-123.122925	1367.633545	-421.200409	45.044250	1384.234863	-313.384399	43.077133	1630.749023	-550.482971	264.157379	1130.785522	-523.407532	-172.803680	1135.605835	-450.339661	263.249542	896.321716	-424.908142	-183.509171	876.896973	-408.796997	38.064117	1019.184143	443.318970	-39.684139	962.945435	442.145569	138.736542
-428.700623	131.216278	919.969727	-405.945801	-56.173157	919.138672	-515.058350	190.963135	502.199554	-456.916290	-116.613541	499.328339	-530.719727	217.557419	67.952667	-518.964233	-138.009628	79.274750	-470.072632	220.338684	1384.710327	-426.057312	-123.079803	1367.631348	-421.216827	45.111664	1384.225464	-313.677887	43.145889	1631.073120	-550.674561	264.072083	1130.798828	-523.511780	-172.686508	1135.543213	-450.620636	263.292328	896.314880	-424.989716	-183.433777	876.884338	-408.817383	38.112564	1019.190063	443.221954	-39.660995	962.956482	442.045563	138.733688
-428.698578	131.258072	919.967529	-406.010101	-56.149746	919.137939	-515.074829	190.993347	502.215790	-456.910400	-116.608772	499.343384	-530.754395	217.554932	67.941193	-518.947327	-138.003143	79.271210	-470.058441	220.432449	1384.694092	-426.050873	-123.020271	1367.628418	-421.192047	45.159416	1384.236572	-313.980286	43.132923	1631.321777	-550.895691	264.050720	1130.812256	-523.614685	-172.557098	1135.544189	-450.948578	263.333740	896.254761	-425.138580	-183.372147	876.899414	-408.855133	38.142075	1019.189148	443.095734	-39.636818	962.969299	441.923370	138.709991
-428.721954	131.298294	919.964539	-406.079559	-56.121231	919.131409	-515.096191	191.056351	502.193909	-456.920319	-116.597328	499.357361	-530.793518	217.584503	67.955429	-518.940735	-138.000977	79.268738	-470.041443	220.524246	1384.675049	-426.043152	-122.945076	1367.617188	-421.198853	45.216904	1384.234131	-314.288696	43.232784	1631.698975	-551.097717	264.008118	1130.834961	-523.710022	-172.448166	1135.532593	-451.253571	263.367462	896.186890	-425.293976	-183.290558	876.852295	-408.892090	38.173565	1019.183594	442.967255	-39.662678	962.900146	441.810822	138.740143
-428.755463	131.352081	919.975159	-406.155365	-56.071461	919.129578	-515.099365	191.098984	502.201538	-456.938812	-116.555901	499.308929	-530.755798	217.618088	67.929138	-518.903564	-137.996262	79.237541	-470.001770	220.613846	1384.633179	-426.006500	-122.874992	1367.598999	-421.144623	45.317066	1384.251709	-314.575256	43.262253	1631.993408	-551.245605	263.941986	1130.805664	-523.783752	-172.398483	1135.574951	-451.535522	263.420990	896.156860	-425.478912	-183.217743	876.839294	-408.934174	38.218330	1019.186951	442.831573	-39.689857	962.870422	441.686340	138.725143
-428.762451	131.358734	919.937988	-406.208221	-56.045746	919.138977	-515.143372	191.154175	502.225739	-456.940796	-116.525864	499.290588	-530.783325	217.630936	67.919548	-518.899231	-137.994766	79.233368	-469.958618	220.701599	1384.621094	-426.024811	-122.820755	1367.596680	-421.144257	45.365089	1384.263062	-314.906677	43.314621	1632.382568	-551.407654	263.956970	1130.821655	-523.875061	-172.308975	1135.590332	-451.832367	263.447144	896.132629	-425.645050	-183.146530	876.816467	-408.958984	38.257866	1019.172485	442.666138	-39.696182	962.857422	441.548798	138.739471
-428.780182	131.384506	919.936340	-406.268250	-56.076332	919.165344	-515.170044	191.183304	502.224213	-456.994324	-116.488113	499.286163	-530.789246	217.645309	67.915184	-518.896606	-137.993790	79.227448	-469.893341	220.798645	1384.592163	-426.017181	-122.764481	1367.595947	-421.106354	45.454109	1384.283691	-315.231384	43.362297	1632.733887	-551.564758	263.979797	1130.842896	-523.953857	-172.286484	1135.637451	-452.152130	263.478455	896.041138	-425.870789	-183.075699	876.817993	-408.993103	38.268772	1019.184387	442.506897	-39.707794	962.846985	441.385803	138.750580
-428.809845	131.443527	919.949524	-406.333374	-56.012012	919.151489	-515.154480	191.222855	502.212463	-456.990234	-116.456863	499.284943	-530.757935	217.634506	67.919640	-518.865173	-138.013840	79.225204	-469.809601	220.879868	1384.576904	-426.023926	-122.690102	1367.612183	-421.102600	45.487396	1384.282104	-315.563812	43.426151	1633.095825	-551.710510	264.039429	1130.858154	-524.015198	-172.210861	1135.666992	-452.503143	263.506897	895.941528	-426.091522	-183.035461	876.781555	-409.030884	38.315662	1019.183289	442.360107	-39.694748	962.822693	441.248108	138.780106
-428.840546	131.460541	919.956421	-406.415283	-55.964237	919.143738	-515.153076	191.217926	502.204041	-457.035950	-116.432396	499.326538	-530.763794	217.664948	67.934425	-518.880127	-137.980850	79.208710	-469.741089	220.954437	1384.541260	-426.039764	-122.632843	1367.682251	-421.076996	45.544662	1384.316650	-315.896149	43.480049	1633.456299	-551.826599	264.101288	1130.874634	-524.089172	-172.173813	1135.732544	-452.835205	263.555511	895.853882	-426.303894	-182.962799	876.786865	-409.078766	38.339043	1019.182190	442.270599	-39.695354	962.810242	441.159424	138.779877
-428.865112	131.468536	919.945740	-406.491333	-55.964634	919.161499	-515.221985	191.257675	502.200043	-457.087860	-116.428101	499.287598	-530.811279	217.671371	67.948532	-518.885071	-137.994247	79.221245	-469.646301	221.054337	1384.529541	-426.041260	-122.560730	1367.676880	-421.068298	45.606720	1384.365112	-316.248871	43.483269	1633.789063	-551.925598	264.166992	1130.893433	-524.146912	-172.088455	1135.780029	-453.208801	263.612274	895.735413	-426.528839	-182.935898	876.731384	-409.118805	38.356842	1019.184814	442.124969	-39.697227	962.803650	441.023926	138.790192
-428.894440	131.561066	919.965515	-406.548370	-55.912189	919.158813	-515.235779	191.282578	502.189667	-457.142914	-116.419838	499.310547	-530.811646	217.672394	67.948601	-518.869873	-137.976761	79.202049	-469.558716	221.138855	1384.503418	-425.969269	-122.489487	1367.695923	-421.050323	45.666416	1384.345459	-316.588837	43.533112	1634.143555	-551.981140	264.257294	1130.902710	-524.220947	-172.009766	1135.819336	-453.510345	263.662262	895.612854	-426.736938	-182.883789	876.698669	-409.149628	38.417454	1019.192322	441.976868	-39.693382	962.809875	440.902191	138.803314
-428.956238	131.626907	919.968994	-406.638275	-55.834679	919.147766	-515.275024	191.334625	502.213104	-457.148224	-116.322083	499.272491	-530.840027	217.674072	67.947746	-518.888977	-137.976517	79.195290	-469.476990	221.215576	1384.468872	-425.935883	-122.425980	1367.732422	-421.019470	45.719463	1384.434814	-316.912933	43.637867	1634.546753	-552.048279	264.346558	1130.911621	-524.295837	-171.921646	1135.846436	-453.843719	263.734619	895.488586	-426.925873	-182.777100	876.700928	-409.209656	38.482033	1019.187195	441.836273	-39.700249	962.795044	440.780212	138.817596
-428.958771	131.638870	919.972595	-406.690277	-55.824852	919.180603	-515.288269	191.294083	502.172882	-457.239563	-116.326057	499.289032	-530.805359	217.663818	67.941246	-518.892639	-137.977982	79.193428	-469.403259	221.267090	1384.464844	-425.992401	-122.391342	1367.769165	-420.972473	45.819828	1384.438232	-317.255157	43.647873	1634.853394	-552.086304	264.450775	1130.923462	-524.374390	-171.861298	1135.889038	-454.155182	263.832184	895.356934	-427.140015	-182.732162	876.686035	-409.238739	38.505981	1019.205505	441.681061	-39.686802	962.792969	440.616577	138.828552
-429.015717	131.711121	919.973938	-406.776764	-55.817097	919.191589	-515.315857	191.348297	502.191132	-457.153442	-116.134964	499.273651	-530.826050	217.690277	67.952309	-518.809082	-137.927673	79.139786	-469.320313	221.343857	1384.461060	-425.988251	-122.318932	1367.781494	-420.952881	45.887226	1384.481201	-317.608124	43.737133	1635.233887	-552.114929	264.524902	1130.937012	-524.455688	-171.776398	1135.949341	-454.408508	263.933319	895.255127	-427.338989	-182.670670	876.687439	-409.280182	38.553158	1019.209045	441.539276	-39.709095	962.812927	440.473114	138.844147
-429.033173	131.719162	919.968811	-406.840973	-55.755100	919.195923	-515.343506	191.354980	502.181488	-457.171875	-116.156036	499.303650	-530.840515	217.695038	67.953133	-518.830444	-137.947632	79.158737	-469.229797	221.420135	1384.453369	-425.937347	-122.243431	1367.784058	-420.930115	45.952744	1384.513062	-317.939484	43.852722	1635.609253	-552.121765	264.618561	1130.948364	-524.520874	-171.710770	1136.008545	-454.645905	264.044586	895.186279	-427.486267	-182.628586	876.674011	-409.307953	38.592762	1019.207458	441.397797	-39.684837	962.801636	440.334259	138.883057
-429.103851	131.779526	919.963501	-406.935944	-55.741199	919.199646	-515.387390	191.351486	502.173737	-457.223236	-116.146454	499.293060	-530.813171	217.686783	67.949867	-518.832764	-137.949005	79.157021	-469.158295	221.520889	1384.439209	-425.979095	-122.194267	1367.803101	-420.909515	46.016510	1384.520020	-318.270264	43.876846	1635.896851	-552.141602	264.717468	1130.947510	-524.599304	-171.594788	1136.023071	-454.880646	264.134277	895.057373	-427.664032	-182.589386	876.657410	-409.359833	38.637093	1019.203979	441.240631	-39.643383	962.817749	440.159668	138.901474
-429.144958	131.832947	919.984802	-407.010010	-55.696190	919.221802	-516.003052	192.191818	502.471008	-457.223602	-116.107307	499.297546	-531.214661	217.809875	67.978996	-518.827515	-137.946976	79.152039	-469.087524	221.614990	1384.439575	-425.943390	-122.123306	1367.798218	-420.861450	46.110149	1384.559937	-318.580292	43.950935	1636.224487	-552.141602	264.786346	1130.943848	-524.653137	-171.507538	1136.065796	-455.114960	264.271423	894.981506	-427.850372	-182.538528	876.640869	-409.396912	38.687664	1019.223938	441.125916	-39.604412	962.833069	440.007660	138.943588
-429.203339	131.876556	919.995483	-407.113831	-55.657040	919.215637	-515.445740	191.415375	502.191589	-457.282959	-116.075813	499.245758	-530.779175	217.681061	67.894203	-518.829834	-137.947754	79.147141	-468.987122	221.704422	1384.435303	-425.963989	-122.061890	1367.812622	-420.893738	46.117268	1384.578613	-318.895569	44.080460	1636.569824	-552.153381	264.887146	1130.961426	-524.720093	-171.411148	1136.073120	-455.347412	264.404724	894.895264	-428.036438	-182.483612	876.609070	-409.461365	38.719940	1019.224792	440.970245	-39.579266	962.798889	439.842468	138.970154
-429.282684	131.924805	919.995789	-407.211731	-55.633263	919.230530	-515.514709	191.384109	502.141388	-457.323914	-116.047684	499.225067	-530.805542	217.682739	67.897820	-518.816772	-137.943253	79.140793	-468.903107	221.797150	1384.422241	-425.959412	-121.962990	1367.840210	-420.848755	46.195641	1384.596436	-319.170837	44.190624	1636.872437	-552.177185	264.949036	1130.963867	-524.784241	-171.336990	1136.108643	-455.565430	264.540375	894.800171	-428.223572	-182.437805	876.611023	-409.525299	38.765675	1019.230164	440.855103	-39.510326	962.823425	439.700958	138.999817
-429.322815	131.942383	919.992004	-407.301971	-55.582146	919.245972	-515.520020	191.406387	502.159851	-457.365601	-116.103500	499.254028	-530.796448	217.699646	67.878815	-518.840027	-137.932144	79.134819	-468.846771	221.879181	1384.423462	-426.014404	-121.876167	1367.853760	-420.819458	46.326626	1384.665283	-319.462036	44.229485	1637.126953	-552.174011	265.056549	1130.955322	-524.889099	-171.309494	1136.165283	-455.707001	264.679016	894.752136	-428.421936	-182.370316	876.609680	-409.566772	38.810806	1019.233826	440.677673	-39.495338	962.784912	439.520142	139.017090
-429.397736	131.976593	920.012817	-407.404419	-55.540676	919.258606	-515.569397	191.395477	502.161438	-457.435272	-116.108429	499.292023	-530.785950	217.699524	67.872192	-518.902466	-137.946182	79.133652	-468.752594	221.991562	1384.418213	-426.019775	-121.807877	1367.905762	-420.815216	46.349140	1384.666748	-319.737305	44.365612	1637.464966	-552.171509	265.116608	1130.984009	-524.955750	-171.184021	1136.196655	-455.879364	264.795349	894.669922	-428.578705	-182.309952	876.618835	-409.617889	38.847481	1019.247253	440.488068	-39.494308	962.755249	439.347717	139.040253
-429.438416	132.058014	920.012756	-407.517426	-55.509712	919.286316	-515.598511	191.406631	502.145966	-457.678558	-116.308479	499.334900	-530.771301	217.704422	67.885254	-518.979309	-137.990051	79.146523	-468.666199	222.094894	1384.390747	-426.075714	-121.737289	1367.924927	-420.767731	46.444927	1384.703613	-319.999023	44.470711	1637.727783	-552.138550	265.210114	1130.969238	-525.034302	-171.126053	1136.248291	-455.987885	264.901855	894.593018	-428.716125	-182.258621	876.630432	-409.680695	38.916512	1019.259766	440.325256	-39.471577	962.737915	439.209290	139.058243
-429.484406	132.058746	920.014526	-407.613098	-55.473824	919.282593	-515.657410	191.436127	502.121796	-457.683624	-116.274208	499.313995	-530.778442	217.710831	67.886215	-519.003967	-137.991440	79.137489	-468.607819	222.202316	1384.373047	-426.106567	-121.633827	1367.985840	-420.748932	46.550220	1384.740967	-320.236633	44.568604	1637.977783	-552.115662	265.296539	1130.969971	-525.105896	-171.059052	1136.283813	-456.077454	265.034393	894.538574	-428.876831	-182.183151	876.643555	-409.729828	38.932217	1019.256897	440.130615	-39.436180	962.733337	439.028259	139.060837
-429.546906	132.123184	920.010254	-407.718719	-55.449520	919.304871	-515.703979	191.410034	502.112244	-457.708771	-116.276123	499.325897	-530.770203	217.702454	67.858513	-519.001343	-137.990250	79.136391	-468.531677	222.282867	1384.350586	-426.053802	-121.565849	1367.965332	-420.734558	46.641739	1384.753418	-320.480438	44.682869	1638.212646	-552.074524	265.393768	1130.932129	-525.151001	-170.992737	1136.350830	-456.142761	265.153900	894.411438	-429.194336	-182.282074	876.618103	-409.798248	38.990368	1019.264404	440.001068	-39.456890	962.708069	438.877899	139.091232
-429.587250	132.152374	920.016907	-407.811310	-55.400654	919.268921	-515.723816	191.452026	502.128021	-457.723877	-116.236214	499.265076	-530.746643	217.725739	67.823532	-518.971375	-137.970932	79.147369	-468.469543	222.388733	1384.319946	-426.055359	-121.513260	1367.992554	-420.749695	46.672451	1384.758301	-320.715057	44.809372	1638.436523	-552.032837	265.471161	1130.924194	-525.204773	-170.909744	1136.424683	-456.186310	265.289856	894.342834	-429.138947	-182.042740	876.690796	-409.848419	39.006233	1019.248474	439.828461	-39.368328	962.733948	438.699646	139.111938
-429.657898	132.193420	920.027832	-407.918427	-55.374432	919.302490	-515.791565	191.516922	502.099701	-457.782654	-116.230171	499.285950	-530.758667	217.736618	67.846710	-518.981384	-137.974396	79.146698	-468.401367	222.479370	1384.287964	-426.086792	-121.437988	1368.039917	-420.712524	46.747780	1384.770752	-320.942871	44.921715	1638.679932	-551.977539	265.563293	1130.878418	-525.262573	-170.826691	1136.464233	-456.180664	265.459839	894.288757	-429.246613	-181.949402	876.720947	-409.935852	39.050316	1019.270508	439.615662	-39.361912	962.728271	438.479889	139.142960
-429.698273	132.216492	920.029907	-408.035248	-55.342865	919.319336	-515.803589	191.453247	502.092163	-457.827301	-116.212990	499.265717	-530.786865	217.725891	67.831573	-518.986694	-137.976349	79.144081	-468.328979	222.547867	1384.269287	-426.097076	-121.376564	1368.059326	-420.667145	46.857189	1384.781738	-321.156982	45.058918	1638.917969	-551.927917	265.616119	1130.858398	-525.330872	-170.737061	1136.520752	-456.186340	265.611816	894.216675	-429.359741	-181.877289	876.754456	-410.000732	39.083504	1019.278748	439.402710	-39.341980	962.746338	438.265411	139.151794
-429.756866	132.270035	920.017578	-408.159668	-55.322319	919.318604	-515.840881	191.513702	502.112244	-457.868805	-116.240524	499.285126	-530.755493	217.735443	67.831482	-519.001221	-137.962204	79.133881	-468.267548	222.640244	1384.242065	-426.125305	-121.305038	1368.133545	-420.666412	46.918411	1384.794312	-321.346985	45.165478	1639.121460	-551.899902	265.687927	1130.840088	-525.383240	-170.675308	1136.588013	-456.147003	265.752197	894.193420	-429.428284	-181.797241	876.799866	-410.081696	39.124683	1019.271179	439.204163	-39.311897	962.736633	438.084167	139.204788
-429.805603	132.271790	920.013245	-408.287018	-55.324772	919.356506	-515.863098	191.519287	502.078003	-457.908417	-116.231560	499.266693	-530.745178	217.732941	67.830765	-519.003113	-137.976898	79.074188	-468.193115	222.743225	1384.207153	-426.173462	-121.215294	1368.155151	-420.618958	47.016624	1384.860718	-321.536499	45.287529	1639.332031	-551.848328	265.751862	1130.788330	-525.429199	-170.569458	1136.643921	-456.096588	265.880219	894.159546	-429.529633	-181.726212	876.875427	-410.162811	39.143826	1019.287231	438.966827	-39.330391	962.695435	437.871765	139.269745
-429.831451	132.290192	920.017761	-408.380096	-55.294811	919.359802	-515.900024	191.578140	502.097656	-457.942505	-116.205872	499.250854	-530.797058	217.788528	67.835983	-519.012817	-137.980591	79.071022	-468.112610	222.841156	1384.148682	-426.160034	-121.115974	1368.209717	-420.601288	47.097176	1384.830566	-321.700592	45.418213	1639.536133	-551.776245	265.816406	1130.759155	-525.017578	-170.151962	1136.456665	-456.007721	266.019440	894.129028	-429.733643	-183.518448	879.899719	-410.213867	39.165161	1019.290405	438.726074	-39.351635	962.643433	437.661560	139.282578
-429.875671	132.342361	920.031860	-408.487457	-55.261742	919.384827	-515.933289	191.614716	502.077698	-457.850311	-116.100891	499.157074	-530.799805	217.782700	67.846603	-518.924622	-137.935715	79.077789	-468.054077	222.936447	1384.131348	-426.144501	-121.019806	1368.227295	-420.557281	47.225876	1384.868774	-321.869049	45.499264	1639.688965	-551.710815	265.885376	1130.708740	-525.062378	-170.085297	1136.556885	-455.916931	266.123352	894.119263	-429.807709	-183.505219	880.008362	-410.299683	39.209393	1019.310913	438.479034	-39.306503	962.648315	437.441772	139.311478
-429.946533	132.303223	920.024658	-408.602844	-55.285389	919.415283	-515.973633	191.666840	502.087402	-457.941254	-116.134766	499.233124	-530.823792	217.801498	67.825378	-518.972534	-137.952606	79.086388	-467.998108	223.037796	1384.108276	-426.185791	-120.915138	1368.282471	-420.524445	47.319584	1384.895386	-322.038269	45.622780	1639.892090	-551.650696	265.984680	1130.665039	-525.136963	-169.986023	1136.609375	-455.811707	266.206940	894.075928	-429.903503	-183.386765	880.009277	-410.382019	39.197182	1019.321411	438.230682	-39.295883	962.664795	437.232117	139.308578
-430.007141	132.360062	920.030212	-408.743774	-55.268829	919.454346	-515.941284	191.677963	502.028259	-457.956451	-116.127991	499.239655	-530.797668	217.785370	67.823967	-518.963684	-137.949539	79.083450	-467.925720	223.136551	1384.068970	-426.183563	-120.837135	1368.313843	-420.525055	47.388474	1384.937744	-322.191589	45.782299	1640.135010	-551.563110	266.069122	1130.638062	-525.149353	-169.873291	1136.680786	-455.691925	266.303711	894.050415	-429.906708	-183.360535	879.987793	-410.483826	39.247578	1019.343750	438.066986	-39.201763	962.657898	437.067627	139.379471
-430.025848	132.374664	920.033936	-408.835419	-55.269211	919.474060	-515.929932	191.706238	502.027740	-457.986420	-116.120117	499.100739	-530.773499	217.795486	67.790825	-518.995239	-137.953003	79.077484	-467.879822	223.230469	1384.040527	-426.169891	-120.730736	1368.364136	-420.489624	47.508537	1384.940186	-322.407959	45.912018	1640.379150	-551.448242	266.154999	1130.586548	-525.189575	-169.794708	1136.750366	-455.537415	266.396179	894.046936	-429.996063	-183.298615	880.052612	-410.540192	39.259544	1019.355530	437.840912	-39.219234	962.614746	436.874939	139.418320
-430.121918	132.443542	920.045959	-409.012115	-55.237446	919.488220	-516.018311	191.805481	502.051605	-458.014526	-116.149597	499.113342	-530.842529	217.829178	67.813850	-518.989990	-137.942261	79.098923	-467.815155	223.315414	1384.039307	-426.149414	-120.630234	1368.447998	-420.484344	47.571560	1384.942261	-322.470215	46.056671	1640.471924	-551.324280	266.247925	1130.530151	-525.200195	-169.741257	1136.823120	-455.343933	266.497894	894.037903	-430.111115	-183.305618	880.121704	-410.651001	39.309902	1019.366333	437.596832	-39.144444	962.657043	436.636963	139.412598
-430.176025	132.462692	920.042725	-409.143555	-55.202526	919.494385	-515.980652	191.819321	502.030304	-457.900726	-116.005943	498.976288	-530.780273	217.837997	67.803001	-518.898621	-137.923096	79.046280	-467.754639	223.421829	1384.005249	-426.121521	-120.528290	1368.519287	-420.488251	47.640591	1384.981934	-322.581268	46.186775	1640.608643	-551.194702	266.347748	1130.500366	-525.226990	-169.637756	1136.887939	-455.163513	266.556366	894.013306	-430.191406	-183.142761	880.252258	-410.731171	39.339737	1019.366638	437.343719	-39.163860	962.590698	436.411926	139.480942
-430.220764	132.475906	920.068359	-409.272705	-55.176598	919.541687	-516.005493	191.885223	502.040741	-458.018036	-116.070427	498.988800	-530.838196	217.848282	67.819489	-518.947327	-137.918152	79.029388	-467.705322	223.509995	1383.984253	-426.151520	-120.433350	1368.571655	-420.451477	47.767628	1384.970703	-322.694000	46.329983	1640.745239	-551.044617	266.416534	1130.495972	-525.229065	-169.555496	1136.921631	-454.985260	266.625275	894.037903	-430.209259	-183.211746	880.276428	-410.829742	39.365524	1019.404114	437.122101	-39.138416	962.586121	436.194031	139.543762
-430.268768	132.494675	920.061829	-409.371155	-55.164333	919.577820	-516.032654	191.939514	502.028229	-457.931061	-115.940338	498.954498	-530.839966	217.854156	67.811356	-518.876648	-137.879028	79.035347	-467.649139	223.589828	1383.975098	-426.107452	-120.358978	1368.631104	-420.444458	47.893757	1385.081299	-322.797089	46.458214	1640.880005	-550.900696	266.517181	1130.453125	-525.246216	-169.448822	1137.003540	-454.768280	266.690918	894.048950	-430.278595	-183.154770	880.351624	-410.903503	39.401199	1019.418823	436.843262	-39.109257	962.563293	435.936188	139.595413
-430.337158	132.504227	920.057556	-409.511658	-55.146294	919.595337	-516.063660	191.968094	502.031616	-458.069305	-116.033821	499.125610	-530.871399	217.871002	67.796638	-518.970520	-137.943695	79.061951	-467.616272	223.702820	1383.986328	-426.084564	-120.247604	1368.743164	-420.414093	47.973408	1385.132690	-322.888550	46.537498	1640.970581	-550.768738	266.609711	1130.444214	-525.256958	-169.394577	1137.074463	-454.555878	266.726257	894.065430	-430.321503	-183.102097	880.407043	-410.988983	39.425282	1019.423645	436.613739	-39.098885	962.521790	435.734497	139.635773
-430.410522	132.560394	920.073853	-409.670654	-55.129387	919.602844	-516.076904	192.012711	501.993073	-457.898438	-115.829330	498.826904	-530.887085	217.873230	67.787209	-518.825073	-137.861877	79.017906	-467.553619	223.796127	1383.957642	-426.060699	-120.162109	1368.806274	-420.352142	48.066936	1385.133667	-322.966797	46.720695	1641.130615	-550.625427	266.712036	1130.423340	-525.276733	-169.298416	1137.176758	-454.341064	266.772064	894.079224	-430.380127	-183.094772	880.514832	-411.080688	39.455673	1019.433411	436.330078	-39.080597	962.534546	435.507263	139.626038
-430.451935	132.611969	920.071899	-409.776611	-55.114586	919.614685	-516.097656	192.065216	502.036407	-458.101166	-115.946228	499.099792	-530.906372	217.878601	67.792793	-518.943665	-137.883377	79.027626	-467.493286	223.872864	1383.945679	-426.038269	-120.069069	1368.874878	-420.328552	48.140804	1385.167480	-323.035889	46.853352	1641.256226	-550.477722	266.784424	1130.410400	-525.289734	-169.270157	1137.294312	-454.114655	266.803375	894.085510	-430.443237	-182.964600	880.668945	-411.150848	39.493324	1019.437988	436.049286	-39.009010	962.558533	435.263275	139.655350
-430.514038	132.622864	920.086792	-409.927490	-55.064945	919.619629	-516.114014	192.104645	502.003693	-458.158905	-116.002792	499.136169	-530.915161	217.897461	67.802658	-518.963257	-137.890213	79.034294	-467.434601	223.935135	1383.926758	-426.038879	-119.974571	1368.926514	-420.286377	48.259911	1385.170898	-323.089172	46.998760	1641.376221	-550.338867	266.888855	1130.385132	-525.291016	-169.222565	1137.368530	-453.866394	266.823456	894.111206	-430.437286	-183.065964	880.733643	-411.231750	39.517017	1019.445618	435.804504	-38.987820	962.564575	435.067657	139.639664
-430.583496	132.663071	920.086121	-410.047760	-55.040867	919.624939	-516.134521	192.123642	502.007172	-458.158508	-115.933983	499.102570	-530.924805	217.916611	67.781273	-518.909180	-137.884659	78.990829	-467.367706	224.016800	1383.913574	-426.060913	-119.885048	1368.983643	-420.254181	48.321941	1385.193481	-323.147247	47.141052	1641.476318	-550.205261	266.966614	1130.363892	-525.316162	-169.180161	1137.437988	-453.620026	266.848633	894.124390	-430.463837	-182.885681	880.848755	-411.323853	39.550175	1019.447693	435.521179	-38.969795	962.558167	434.817627	139.661270
-430.617554	132.666534	920.075073	-410.150269	-55.056759	919.643066	-516.125916	192.142563	502.000458	-458.205902	-115.881447	499.062439	-530.943298	217.922058	67.783791	-518.930908	-137.916031	78.983612	-467.267029	224.103439	1383.887207	-426.285583	-119.832420	1369.247803	-420.184631	48.411285	1385.203491	-323.176086	47.291916	1641.594360	-550.047729	267.073303	1130.328491	-525.353333	-169.144379	1137.498413	-453.362762	266.845428	894.139526	-430.494019	-182.869507	880.916931	-411.386505	39.556660	1019.450623	435.220520	-38.971966	962.511536	434.570007	139.691315
-430.699768	132.688721	920.076233	-410.269257	-55.029270	919.649475	-516.133789	192.150696	501.997559	-458.026093	-115.713974	498.696014	-530.971863	217.937103	67.804832	-518.781433	-137.819565	78.971161	-467.204834	224.214233	1383.872681	-426.254364	-119.762360	1369.260254	-420.120453	48.499916	1385.195068	-323.221985	47.448006	1641.700684	-549.868103	267.144928	1130.264038	-525.356628	-169.094238	1137.567749	-453.052704	266.846527	894.170959	-430.486877	-182.829086	881.005676	-411.472900	39.584103	1019.453125	434.985413	-38.905308	962.464539	434.317230	139.755188
-430.765747	132.693649	920.080139	-410.413361	-54.951668	919.639160	-516.221252	192.206909	502.001831	-458.061279	-115.644257	498.649353	-530.986938	217.941757	67.809029	-518.774231	-137.842361	78.948730	-467.128845	224.304443	1383.852783	-426.253082	-119.651085	1369.312378	-420.059357	48.589287	1385.209595	-323.259369	47.587860	1641.801636	-549.696716	267.257904	1130.236450	-525.390198	-169.082306	1137.631714	-452.771759	266.862000	894.197205	-430.517578	-182.799622	881.058533	-411.555328	39.616817	1019.447937	434.729248	-38.868931	962.424316	434.072540	139.807480
-430.823547	132.695969	920.081604	-410.542694	-54.941887	919.657654	-516.234253	192.233704	501.991394	-458.096619	-115.665764	498.624298	-530.985107	217.940979	67.810890	-518.798889	-137.832733	78.939575	-467.049194	224.390320	1383.829346	-426.294922	-119.570946	1369.378052	-419.984741	48.685863	1385.213379	-323.297028	47.737125	1641.891113	-549.528748	267.356262	1130.194580	-525.382507	-169.007217	1137.692871	-452.459198	266.840546	894.255859	-430.538422	-182.805573	881.123596	-411.642853	39.629139	1019.457336	434.451324	-38.821903	962.393433	433.825592	139.818634
-430.884979	132.734558	920.081787	-410.623444	-54.942787	919.674377	-516.247986	192.239792	501.968903	-458.159943	-115.666466	498.653870	-531.003540	217.939728	67.805603	-518.808777	-137.822113	78.966698	-466.965668	224.509186	1383.822876	-426.293579	-119.484680	1369.403564	-419.900665	48.790081	1385.199951	-323.331146	47.861130	1641.992188	-549.378418	267.452759	1130.162231	-525.391052	-168.956650	1137.781982	-452.190491	266.827148	894.297058	-430.550018	-182.795685	881.187134	-411.704559	39.656666	1019.464844	434.191040	-38.808895	962.396484	433.581390	139.874680
-430.926239	132.768021	920.074158	-410.731262	-54.909351	919.660828	-516.335815	192.255585	501.982788	-458.189514	-115.645538	498.608582	-531.054443	217.948425	67.807503	-518.821106	-137.832306	78.929291	-466.896271	224.582275	1383.807495	-426.284729	-119.369492	1369.412720	-419.840942	48.874279	1385.197754	-323.339050	47.983589	1642.085938	-549.198914	267.518768	1130.125854	-525.400757	-168.888168	1137.805908	-451.925690	266.788239	894.280212	-430.574158	-182.791016	881.249451	-411.757324	39.686161	1019.452332	433.869812	-38.803230	962.379700	433.323700	139.883621
-430.975494	132.758255	920.069397	-410.818970	-54.953350	919.699280	-516.346069	192.278656	501.977814	-458.228333	-115.620346	498.602722	-530.987915	217.951447	67.757637	-518.822937	-137.819656	78.952576	-466.806549	224.663788	1383.790649	-426.289551	-119.295395	1369.402954	-419.774994	48.973766	1385.201538	-323.354553	48.107571	1642.187256	-549.041016	267.605804	1130.077637	-525.411194	-168.838882	1137.896973	-451.692657	266.737396	894.269287	-430.562958	-182.747437	881.305969	-411.794861	39.683540	1019.466125	433.571869	-38.802860	962.396057	433.073364	139.909393
-430.994965	132.742645	920.055115	-410.875000	-54.923248	919.714111	-516.411255	192.266785	501.942535	-458.258026	-115.636810	498.622314	-530.973877	217.937119	67.750977	-518.808411	-137.823059	78.931358	-466.744385	224.769089	1383.792847	-426.331055	-119.211632	1369.475952	-419.683167	49.085674	1385.195801	-323.374817	48.222076	1642.279175	-548.871765	267.640289	1130.052734	-525.449158	-168.803589	1137.976563	-451.393860	266.718842	894.288208	-430.620361	-182.785553	881.388428	-411.825409	39.705418	1019.465637	433.300476	-38.829170	962.365479	432.822052	139.945221
-431.040833	132.804855	920.041199	-410.950439	-54.926479	919.715576	-516.472412	192.352173	501.971344	-458.283417	-115.615852	498.633026	-531.041260	217.955536	67.754196	-518.800964	-137.820435	78.926521	-466.638123	224.855652	1383.781128	-426.346161	-119.094810	1369.503296	-419.651215	49.201942	1385.219604	-323.443665	48.308617	1642.446411	-548.704163	267.695435	1130.046021	-525.449707	-168.761307	1138.070557	-451.140808	266.674561	894.315979	-430.629639	-182.755768	881.463562	-411.864624	39.743645	1019.457397	433.000427	-38.831497	962.378479	432.555084	139.949860
-431.059601	132.824097	920.043030	-411.005035	-54.906765	919.731567	-516.526489	192.332657	501.979919	-458.329010	-115.593140	498.667572	-531.014343	217.954727	67.767334	-518.787048	-137.829132	78.892677	-466.562195	224.953064	1383.779663	-426.227905	-118.999977	1369.489502	-419.574524	49.275776	1385.223511	-323.388733	48.434639	1642.459473	-548.534912	267.729706	1129.991089	-525.461792	-168.699524	1138.165283	-450.902863	266.686951	894.309509	-430.697266	-182.753494	881.519836	-411.877777	39.771420	1019.464111	432.743378	-38.823711	962.360474	432.302002	139.985672
-431.099915	132.808868	920.050354	-411.080322	-54.914394	919.758484	-516.577698	192.305420	501.931824	-458.410339	-115.615936	498.659485	-531.020020	217.963455	67.750938	-518.781921	-137.818817	78.911125	-466.421600	225.138702	1383.768555	-426.062012	-118.796150	1369.513672	-420.001312	48.710262	1385.334717	-323.403778	48.549820	1642.548340	-548.392883	267.801788	1129.982178	-525.431519	-168.605255	1138.241211	-450.665710	266.668884	894.325317	-430.721039	-182.730774	881.597534	-411.917145	39.770676	1019.479431	432.407928	-38.779694	962.336731	431.980225	140.021194
-431.137238	132.852982	920.048157	-411.155182	-54.903679	919.757935	-516.663025	192.326752	501.959717	-458.460510	-115.548302	498.573822	-531.030396	217.966553	67.750771	-518.787048	-137.807159	78.931923	-466.375916	225.169403	1383.738281	-426.114929	-118.781319	1369.539551	-419.498962	49.383144	1385.240723	-323.411530	48.664303	1642.627441	-548.256165	267.837341	1129.919922	-525.458679	-168.541153	1138.338745	-450.447388	266.629791	894.296936	-430.747192	-182.719116	881.657349	-411.939758	39.800545	1019.474915	432.146576	-38.741982	962.344543	431.708557	140.031555
-431.154236	132.828217	920.045349	-411.225922	-54.907890	919.786316	-517.340210	193.184753	502.288422	-458.412567	-115.499825	498.529053	-531.447815	218.077454	67.837761	-518.767944	-137.792801	78.916756	-466.286377	225.240784	1383.721436	-426.055756	-118.724586	1369.584717	-419.419922	49.489159	1385.225098	-323.432251	48.775173	1642.721069	-548.115479	267.895966	1129.866577	-525.450439	-168.464615	1138.450684	-450.220276	266.594025	894.300171	-430.795746	-182.727188	881.733032	-411.952301	39.803391	1019.484680	431.857971	-38.693272	962.277893	431.420197	140.115784
-431.154572	132.860489	920.045654	-411.278259	-54.915768	919.796021	-516.838074	192.417953	501.989532	-458.483093	-115.488747	498.533844	-531.069275	217.966415	67.771530	-518.797607	-137.784012	78.903923	-466.197205	225.346985	1383.680298	-426.042419	-118.642082	1369.692139	-419.377228	49.546402	1385.253418	-323.458984	48.895721	1642.848633	-547.982849	267.930725	1129.814209	-525.472717	-168.396698	1138.551025	-449.966583	266.531067	894.288452	-430.816956	-182.692154	881.818237	-411.955658	39.820263	1019.487488	431.556641	-38.690624	962.260742	431.125336	140.161713
-431.163239	132.883377	920.053772	-411.320587	-54.904816	919.809937	-517.458435	193.144424	502.285980	-458.541626	-115.492203	498.588409	-531.441711	218.078186	67.844070	-518.801331	-137.784943	78.902626	-466.079681	225.443649	1383.653076	-426.019073	-118.575142	1369.817993	-419.317291	49.625404	1385.276001	-323.494598	48.993340	1642.988892	-547.872070	267.978271	1129.791138	-525.486816	-168.353989	1138.669800	-449.827698	266.485474	894.228149	-430.902985	-182.707001	881.920227	-411.967010	39.840038	1019.497192	431.326569	-38.653652	962.237488	430.878632	140.213730
-431.166382	132.868195	920.029114	-411.368286	-54.941185	919.834229	-517.572937	193.220810	502.323639	-458.597687	-115.493301	498.653748	-531.429626	218.078629	67.825714	-518.791565	-137.781769	78.899361	-465.973663	225.517822	1383.611084	-425.950989	-118.546806	1369.909058	-419.228302	49.694717	1385.269409	-323.545013	49.057205	1643.080566	-547.746216	268.020020	1129.750000	-525.496826	-168.282761	1138.787720	-449.708954	266.388458	894.105408	-430.976410	-182.721100	882.026794	-411.954193	39.841946	1019.493164	431.020813	-38.655525	962.242920	430.564148	140.301147
-431.154999	132.896454	920.024475	-411.420837	-54.941292	919.851624	-517.640137	193.250732	502.305786	-458.629761	-115.483376	498.634888	-531.486267	218.076447	67.832481	-518.786804	-137.780121	78.896484	-465.867523	225.582565	1383.563843	-425.953674	-118.478615	1369.971069	-419.136047	49.802818	1385.267212	-323.595245	49.205013	1643.255615	-547.678528	268.110138	1129.709595	-525.499634	-168.222427	1138.859863	-449.708099	266.172241	893.799316	-431.024323	-182.723541	882.097473	-411.951019	39.866879	1019.497253	430.713745	-38.622234	962.242249	430.262756	140.312424
-431.164429	132.876862	920.013123	-411.451935	-54.965885	919.864868	-517.656372	193.184662	502.281891	-458.680817	-115.442596	498.608917	-531.425903	218.077560	67.819672	-518.788818	-137.789169	78.870506	-465.745148	225.660919	1383.476685	-425.865814	-118.416168	1370.016357	-419.045258	49.855438	1385.271484	-323.680084	49.283215	1643.365479	-547.526917	268.144745	1129.630127	-525.535034	-168.202667	1138.912964	-449.527374	266.127441	893.799438	-431.052673	-182.707611	882.139709	-411.931885	39.860859	1019.494324	430.404907	-38.607693	962.265503	429.976685	140.359131
-431.151733	132.890366	919.996704	-411.484436	-54.931278	919.858337	-517.058594	192.395569	501.919220	-458.749969	-115.441269	498.620148	-531.022644	217.957687	67.738914	-518.784790	-137.788132	78.866928	-465.604492	225.738876	1383.435791	-425.773041	-118.371513	1370.026855	-418.985901	49.889694	1385.300171	-323.757385	49.450920	1643.569336	-547.389648	268.182190	1129.562866	-525.483521	-168.105301	1138.936768	-449.348541	266.056854	893.760376	-431.121063	-182.928482	882.132507	-411.914337	39.890888	1019.480225	430.089661	-38.610474	962.253479	429.675201	140.383469
-431.137939	132.882919	920.000488	-411.510773	-54.932007	919.849243	-517.763916	193.200592	502.297028	-458.752106	-115.381027	498.578888	-531.436584	218.085480	67.817413	-518.764709	-137.761887	78.844048	-465.464935	225.786957	1383.386719	-425.644836	-118.310791	1370.010254	-418.881226	49.962742	1385.333740	-323.863190	49.567482	1643.752319	-547.268738	268.214111	1129.547119	-525.455078	-168.088913	1138.996216	-449.225861	266.009796	893.738281	-431.139832	-182.915970	882.190796	-411.892700	39.880939	1019.474976	429.781494	-38.586426	962.235168	429.359467	140.393845
-431.119690	132.932831	919.998718	-411.546021	-54.946667	919.876099	-517.834229	193.253967	502.323517	-458.689972	-115.275742	498.568848	-531.485107	218.086685	67.812965	-518.727844	-137.732956	78.840668	-465.332611	225.872574	1383.365845	-425.614563	-118.255783	1370.048828	-418.797180	49.970306	1385.306030	-323.988373	49.699532	1643.958618	-547.161865	268.262390	1129.522095	-525.452393	-168.033615	1139.046265	-449.081360	265.949188	893.757996	-431.214752	-182.909149	882.222778	-411.896667	39.911179	1019.486938	429.483124	-38.553539	962.218933	429.084625	140.429199
-431.105225	132.930496	919.998291	-411.546295	-54.921574	919.859802	-517.831543	193.247864	502.317902	-458.987915	-115.521759	498.638885	-531.474792	218.074387	67.827469	-518.890320	-137.802063	78.896172	-465.193634	225.938660	1383.328247	-425.538300	-118.218887	1370.105103	-418.711975	50.045547	1385.363281	-324.111633	49.834793	1644.173340	-547.054871	268.295166	1129.507080	-525.465759	-168.011276	1139.082764	-449.001282	265.898987	893.723267	-431.300385	-182.930984	882.252686	-411.872742	39.915298	1019.477051	429.270599	-38.516422	962.220764	428.849182	140.451141
-431.082520	132.889114	919.977478	-411.549988	-54.964478	919.876282	-517.867004	193.237473	502.326569	-458.852264	-115.363983	498.615051	-531.500854	218.073303	67.832664	-518.794556	-137.769379	78.869911	-465.045502	225.955536	1383.300171	-425.453125	-118.175438	1370.112671	-418.633118	50.077141	1385.369019	-324.241150	49.971485	1644.394287	-546.950134	268.339935	1129.482910	-525.423584	-167.965836	1139.165894	-448.893829	265.849548	893.721863	-431.381256	-183.005920	882.305908	-411.843384	39.893635	1019.472839	429.005554	-38.468246	962.210083	428.592896	140.461502
-431.041718	132.901474	919.960571	-411.525635	-54.985878	919.882202	-517.873596	193.191849	502.282562	-459.063965	-115.494659	498.664825	-531.451355	218.096390	67.801369	-518.877747	-137.797913	78.888840	-464.921936	226.006989	1383.273926	-425.343842	-118.118011	1370.147461	-418.544525	50.130257	1385.399292	-324.382385	50.113396	1644.596191	-546.838928	268.367340	1129.466309	-525.418152	-167.973083	1139.253906	-448.834839	265.802216	893.666199	-431.426910	-182.978439	882.320923	-411.807648	39.900581	1019.466919	428.729126	-38.472630	962.227844	428.302277	140.494980
-431.021667	132.890747	919.941345	-411.540222	-54.984531	919.855408	-517.890564	193.208176	502.288025	-458.828278	-115.254776	498.629700	-531.484192	218.090530	67.831573	-518.692017	-137.729416	78.808113	-464.800568	226.047485	1383.248047	-425.247833	-118.094925	1370.155151	-418.430634	50.169147	1385.354980	-324.520081	50.252880	1644.792603	-546.733948	268.382721	1129.439453	-525.406067	-167.997772	1139.327515	-448.776886	265.768433	893.623840	-431.514313	-182.880646	882.374512	-411.781097	39.892643	1019.441711	428.389374	-38.458939	962.227539	427.997742	140.488174
-430.991699	132.874451	919.934265	-411.539459	-54.979473	919.855652	-517.871094	193.170151	502.272217	-458.988464	-115.338585	498.627136	-531.438721	218.086365	67.811592	-518.770264	-137.755936	78.822716	-464.670685	226.085846	1383.232788	-425.123901	-118.045532	1370.189331	-418.346405	50.211193	1385.370483	-324.679382	50.381329	1644.984741	-546.616638	268.397308	1129.439453	-525.396057	-167.985291	1139.347900	-448.728302	265.744995	893.568665	-431.567505	-182.879883	882.410828	-411.761139	39.890015	1019.437805	428.107117	-38.469921	962.236267	427.704559	140.546173
-430.948883	132.873978	919.935669	-411.545898	-54.985065	919.866150	-517.861755	193.159286	502.273224	-459.135712	-115.445007	498.681000	-531.444336	218.064102	67.814056	-518.816101	-137.771851	78.836060	-464.554657	226.112503	1383.212769	-425.013123	-118.027786	1370.203857	-418.239807	50.260677	1385.369019	-324.839996	50.499355	1645.203491	-546.526123	268.443573	1129.409790	-525.346313	-167.968552	1139.402954	-448.670044	265.704742	893.499756	-431.639771	-182.930466	882.401001	-411.727600	39.890858	1019.442261	427.839935	-38.500687	962.246399	427.469025	140.519196
-430.894745	132.885300	919.926514	-411.504028	-54.987915	919.871338	-517.900330	193.197647	502.293671	-458.926270	-115.202492	498.638275	-531.499146	218.079971	67.834183	-518.727051	-137.746964	78.810097	-464.418274	226.171677	1383.178833	-424.918365	-118.001450	1370.227661	-418.142303	50.278778	1385.394165	-325.004242	50.614895	1645.427490	-546.426025	268.466370	1129.401123	-525.278259	-167.945007	1139.426392	-448.663361	265.685944	893.445801	-431.687347	-183.110992	882.403503	-411.684326	39.901524	1019.440674	427.507477	-38.542511	962.236633	427.163116	140.505890
-430.855865	132.882019	919.921448	-411.499146	-55.000809	919.880798	-517.872009	193.167847	502.289490	-458.921936	-115.199402	498.636108	-531.465149	218.065613	67.831062	-518.734375	-137.749771	78.811478	-464.278564	226.176498	1383.157227	-424.803955	-117.963867	1370.274658	-418.049866	50.327854	1385.404541	-325.176208	50.740784	1645.673096	-546.314575	268.471832	1129.366333	-525.270081	-167.977066	1139.507690	-448.609100	265.664886	893.391174	-431.727448	-182.960052	882.442078	-411.632507	39.902451	1019.439880	427.125854	-38.546040	962.239502	426.622040	140.149445
-430.791138	132.890854	919.919189	-411.484833	-54.992264	919.874573	-517.822083	193.099426	502.268707	-459.165863	-115.448296	498.699585	-531.454834	218.058182	67.846733	-518.892456	-137.776505	78.860008	-464.129822	226.214920	1383.120972	-424.755280	-117.957947	1370.323486	-417.936523	50.349342	1385.436157	-325.356018	50.867256	1645.922607	-546.206665	268.491028	1129.334473	-525.221191	-167.930618	1139.521973	-448.592194	265.656097	893.330200	-431.757172	-182.977921	882.436340	-411.571014	39.908733	1019.433533	426.895813	-38.573311	962.230896	426.562103	140.442459
-430.745117	132.914047	919.921143	-411.472565	-54.962303	919.851135	-517.834839	193.146866	502.297058	-459.088348	-115.308823	498.643433	-531.464417	218.065384	67.830376	-518.797791	-137.762329	78.847290	-464.001099	226.232605	1383.080933	-424.634705	-117.922043	1370.356567	-417.866272	50.400120	1385.462769	-325.552063	51.008686	1646.155029	-546.111267	268.473816	1129.289185	-525.161438	-167.942108	1139.549316	-448.589478	265.647369	893.285706	-431.788239	-182.999817	882.441772	-411.526184	39.921783	1019.421448	426.655365	-38.512970	962.218933	426.275299	140.460144
-430.695129	132.922012	919.911560	-411.445129	-55.004074	919.873962	-517.753357	193.089569	502.268188	-459.231598	-115.463226	498.672760	-531.403259	218.051239	67.808624	-518.852173	-137.781708	78.866753	-463.879883	226.259827	1383.073975	-424.532013	-117.936821	1370.334961	-417.732635	50.417850	1385.472534	-325.765503	51.154251	1646.408447	-546.035339	268.514862	1129.262329	-525.097168	-167.939423	1139.612549	-448.559357	265.623596	893.214905	-431.815063	-183.011505	882.432495	-411.461395	39.923328	1019.425354	426.328461	-38.498322	962.212585	425.927673	140.462631
-430.635925	132.903946	919.891846	-411.426941	-55.018471	919.864685	-517.707886	193.018738	502.259766	-459.026672	-115.221626	498.644745	-531.388611	218.037872	67.838745	-518.748291	-137.695557	78.813156	-463.743927	226.266846	1383.043579	-424.432465	-117.922760	1370.391968	-417.627838	50.424427	1385.467163	-325.984039	51.223156	1646.626465	-545.952148	268.490753	1129.243286	-525.054016	-168.003296	1139.688843	-448.551971	265.625031	893.169922	-431.848816	-183.065063	882.464050	-411.400116	39.912857	1019.408630	426.067230	-38.431190	962.254150	425.648987	140.451584
-430.560242	132.859848	919.889343	-411.368195	-55.044987	919.883789	-517.053467	192.182327	501.935638	-459.083740	-115.315193	498.681702	-530.932068	217.934509	67.727615	-518.787292	-137.707809	78.826317	-463.589508	226.287415	1383.011108	-424.348724	-117.900063	1370.410400	-417.516022	50.422585	1385.493164	-326.211609	51.382420	1646.939453	-545.870300	268.480469	1129.218872	-524.993042	-168.012253	1139.708252	-448.560333	265.592346	893.126465	-431.861694	-183.084763	882.467834	-411.330139	39.888508	1019.416565	425.755890	-38.523647	962.205139	425.380280	140.403702
-430.509338	132.846420	919.880737	-411.327850	-55.025688	919.868774	-517.025452	192.136520	501.942749	-459.165100	-115.468056	498.708313	-530.983704	217.930725	67.728851	-518.860168	-137.741989	78.830345	-463.437256	226.285538	1383.002930	-424.139496	-117.883789	1370.447632	-417.410980	50.441711	1385.503784	-326.439880	51.490208	1647.238647	-545.795776	268.471802	1129.202515	-524.899719	-168.022964	1139.735718	-448.552521	265.588013	893.099060	-431.847015	-183.121109	882.489136	-411.268921	39.889244	1019.403259	425.460632	-38.553684	962.234985	425.061768	140.363205
-430.474701	132.810501	919.895264	-411.315674	-55.027267	919.872314	-516.963440	192.152374	501.910309	-459.101807	-115.379013	498.688934	-530.920288	217.910568	67.733704	-518.796326	-137.706985	78.798477	-463.297974	226.313309	1382.952881	-424.010620	-117.848228	1370.411743	-417.296997	50.449188	1385.516113	-326.674530	51.601448	1647.517944	-545.739075	268.454651	1129.213989	-524.814880	-168.025528	1139.797485	-448.544006	265.559265	893.029724	-431.832672	-183.141464	882.487610	-411.226166	39.865658	1019.410461	425.108429	-38.639774	962.225891	424.627258	140.049545
-430.417175	132.792938	919.873413	-411.265808	-55.034992	919.881714	-516.918335	192.088699	501.905151	-459.031952	-115.367882	498.652069	-530.929382	217.899338	67.749176	-518.805603	-137.722748	78.815514	-463.175842	226.334549	1382.935303	-423.826447	-117.850945	1370.440796	-417.177887	50.484127	1385.556274	-326.927551	51.707294	1647.801025	-545.663391	268.437012	1129.189087	-524.715820	-168.058853	1139.815552	-448.524780	265.559906	893.008850	-431.818939	-183.139359	882.496765	-411.154388	39.871082	1019.402283	424.839447	-38.677498	962.237793	424.308228	140.039581
-430.347778	132.832916	919.881592	-411.204041	-55.016838	919.851440	-516.899048	192.114319	501.906616	-458.791901	-115.174599	498.599274	-530.933472	217.900269	67.752861	-518.678833	-137.671585	78.805077	-463.049927	226.348907	1382.928955	-423.644836	-117.830803	1370.424072	-417.054138	50.510395	1385.564941	-327.165710	51.826740	1648.094604	-545.600098	268.431061	1129.183716	-524.590698	-168.042114	1139.850342	-448.535431	265.548492	892.969482	-431.790955	-183.144730	882.494873	-411.092987	39.878868	1019.391846	424.576050	-38.711643	962.253296	424.014832	139.976715
-430.285980	132.791183	919.889282	-411.141724	-55.037537	919.882263	-516.853577	192.077698	501.919067	-458.899506	-115.313446	498.625366	-530.949097	217.893707	67.780060	-518.731873	-137.739532	78.843666	-462.921204	226.369278	1382.919189	-423.423462	-117.840034	1370.438965	-416.918152	50.538612	1385.565674	-327.433258	51.924641	1648.385254	-545.544128	268.441010	1129.175171	-524.489502	-168.100418	1139.958740	-448.556122	265.542389	892.930176	-431.730103	-183.148941	882.517761	-411.021790	39.860947	1019.410095	424.338226	-38.746281	962.286743	423.755432	139.963348
-430.202423	132.787689	919.878540	-411.059052	-55.045319	919.875427	-516.782532	192.025909	501.928650	-458.850769	-115.368614	498.639954	-530.917603	217.904419	67.761765	-518.724121	-137.745255	78.859077	-462.790710	226.371567	1382.906982	-423.232666	-117.844307	1370.463501	-416.789642	50.558350	1385.589600	-327.699585	52.017559	1648.699951	-545.404480	268.379089	1129.122314	-524.378723	-168.096237	1139.964355	-448.298981	265.706970	893.180786	-431.660767	-183.189697	882.538513	-410.940033	39.857166	1019.401428	423.717072	-38.809586	962.031616	423.119049	139.904953
-430.141785	132.752914	919.871399	-411.011658	-55.083858	919.878357	-516.729553	191.993362	501.910706	-458.791351	-115.402382	498.672852	-530.884338	217.887680	67.762955	-518.727478	-137.714905	78.858986	-462.653107	226.375153	1382.876709	-423.086823	-117.856667	1370.447388	-416.653442	50.564106	1385.605103	-327.997864	52.116722	1649.008789	-545.338135	268.332855	1129.123901	-524.279785	-168.124435	1140.002075	-448.252014	265.743439	893.195618	-431.629211	-183.208527	882.555298	-410.880432	39.825699	1019.398743	423.458282	-38.818420	961.992065	422.839844	139.854843
-430.071350	132.730225	919.853149	-410.949249	-55.104958	919.885803	-516.693298	192.020905	501.917694	-458.766083	-115.457359	498.657623	-530.882385	217.853104	67.758629	-518.714539	-137.696625	78.848450	-462.518280	226.389572	1382.862305	-422.929077	-117.848549	1370.468750	-416.546570	50.579834	1385.583618	-328.279663	52.196751	1649.359131	-545.276062	268.310883	1129.135254	-524.145508	-168.129288	1140.040405	-448.258209	265.707031	893.167786	-431.546356	-183.223328	882.569153	-410.803253	39.818150	1019.392151	423.266266	-38.867840	962.014404	422.594635	139.857040
-429.794617	132.472733	919.820679	-410.437347	-55.770107	920.241577	-516.540894	191.851669	501.850250	-458.765900	-115.479347	498.725769	-530.827209	217.857056	67.748375	-518.780273	-137.758804	78.846397	-462.374695	226.400711	1382.824585	-422.730804	-117.850601	1370.474121	-416.393372	50.620712	1385.596680	-328.572937	52.284576	1649.671387	-545.209839	268.323242	1129.149292	-524.020508	-168.163467	1140.050293	-448.279724	265.665680	893.063293	-431.439240	-183.211533	882.558350	-410.569153	39.555576	1019.567078	423.003876	-38.947777	962.083984	422.293304	139.783264
-429.706024	132.374664	919.813416	-410.352570	-55.798641	920.260376	-516.448486	191.820129	501.836761	-458.695251	-115.526482	498.738525	-530.785889	217.863632	67.733955	-518.724243	-137.759567	78.858337	-462.216705	226.409134	1382.795898	-422.549713	-117.832436	1370.491577	-416.257172	50.651642	1385.576660	-328.882050	52.367008	1650.016846	-545.182861	268.340576	1129.151611	-523.867126	-168.147858	1140.061890	-448.467407	265.494385	892.819458	-431.321259	-183.238556	882.550049	-410.472168	39.507362	1019.571655	422.773590	-39.020844	962.122620	422.012726	139.694000
-429.872681	132.633743	919.816223	-410.765320	-55.106819	919.852783	-516.553650	191.957718	501.891510	-458.609680	-115.466827	498.601349	-530.855225	217.883698	67.747826	-518.695007	-137.749557	78.850876	-462.055450	226.402924	1382.760986	-422.336761	-117.835358	1370.509033	-416.085205	50.672421	1385.576050	-329.195618	52.426311	1650.377930	-545.143250	268.319885	1129.174683	-523.729553	-168.171753	1140.065186	-448.551239	265.405762	892.695801	-431.173523	-183.232315	882.575073	-410.551239	39.776958	1019.351135	422.560333	-39.089443	962.165466	421.751953	139.677307
-429.780365	132.580109	919.820496	-410.635956	-55.137424	919.880676	-516.475708	191.855286	501.879761	-458.552155	-115.470276	498.621765	-530.855042	217.878922	67.754593	-518.672913	-137.741776	78.849510	-461.922760	226.409607	1382.760864	-422.203522	-117.817284	1370.565430	-415.925262	50.678226	1385.590210	-329.523987	52.441200	1650.718140	-545.076660	268.330048	1129.169678	-523.581482	-168.193985	1140.087524	-448.598999	265.418060	892.685486	-431.047241	-183.234634	882.613892	-410.458710	39.747559	1019.368896	422.338593	-39.184780	962.226196	421.506165	139.625015
-429.700134	132.565948	919.820129	-410.587311	-55.158543	919.873535	-516.436340	191.891724	501.893799	-458.515411	-115.514236	498.608795	-530.865051	217.848145	67.752083	-518.687500	-137.745743	78.887161	-461.738098	226.411423	1382.758423	-422.039795	-117.781029	1370.546021	-415.803802	50.654350	1385.609985	-329.876312	52.554028	1651.174072	-545.011108	268.300232	1129.187378	-523.452515	-168.160553	1140.053955	-448.605927	265.404877	892.653687	-430.933990	-183.239594	882.613464	-410.394348	39.724617	1019.365234	422.184601	-39.244301	962.295288	421.280334	139.625870
-429.632141	132.529510	919.809448	-410.502014	-55.164021	919.875183	-516.408386	191.849594	501.881348	-458.524078	-115.543564	498.663757	-530.865601	217.847916	67.748878	-518.699036	-137.749847	78.892235	-461.587830	226.410080	1382.745239	-421.911285	-117.773514	1370.537354	-415.641205	50.713238	1385.586304	-330.266541	52.610554	1651.582031	-544.924561	268.264435	1129.206787	-523.269104	-168.181854	1140.061157	-448.549530	265.389954	892.650818	-430.815521	-183.514084	882.618530	-410.300415	39.713020	1019.358887	422.028625	-39.264282	962.347046	421.153381	139.795013
-429.554474	132.488495	919.795288	-410.397308	-55.178608	919.867065	-516.342346	191.880188	501.877472	-458.462738	-115.571785	498.665802	-530.801575	217.855377	67.753273	-518.711487	-137.754074	78.898956	-461.442078	226.430084	1382.730469	-421.689087	-117.770874	1370.522827	-415.484406	50.688942	1385.580444	-330.658813	52.658943	1652.021729	-544.847595	268.263824	1129.240112	-523.074402	-168.155090	1140.045654	-448.534760	265.373199	892.631165	-430.681366	-183.539703	882.629700	-410.208954	39.690033	1019.347656	421.929016	-39.290199	962.376282	420.896301	139.685226
-429.490173	132.458313	919.780396	-410.335785	-55.186676	919.843506	-516.270935	191.794846	501.856079	-458.383270	-115.560555	498.619446	-530.784607	217.839142	67.740944	-518.673584	-137.741058	78.894424	-461.256866	226.428299	1382.718018	-421.446930	-117.777641	1370.514404	-415.316498	50.649120	1385.554932	-331.076050	52.696297	1652.494263	-544.769775	268.242432	1129.258423	-522.884949	-168.171234	1140.065308	-448.533447	265.374756	892.612122	-430.507324	-183.558975	882.648682	-410.118408	39.669094	1019.325745	421.784912	-39.227802	962.411133	420.643707	139.784683
-429.431122	132.424728	919.774780	-410.254150	-55.192547	919.830994	-516.287109	191.847168	501.867279	-458.372925	-115.565323	498.630524	-530.827820	217.864624	67.738121	-518.686646	-137.753845	78.876938	-461.080688	226.442032	1382.705444	-421.184784	-117.777374	1370.476929	-415.123383	50.669216	1385.566284	-331.545532	52.738857	1653.011108	-544.671082	268.202393	1129.260498	-522.727539	-168.176636	1140.099731	-448.496704	265.352844	892.607422	-430.322754	-183.282684	882.681641	-410.019409	39.649971	1019.313843	421.603302	-39.087379	962.422607	420.325134	139.975906
-429.141113	132.188339	919.755493	-409.728119	-55.790592	920.140137	-516.168457	191.717377	501.818329	-458.387512	-115.615089	498.702881	-530.763855	217.826645	67.729271	-518.730103	-137.769241	78.888138	-460.902344	226.446945	1382.716919	-420.891693	-117.775909	1370.441040	-414.887512	50.684044	1385.562256	-332.053101	52.787128	1653.573730	-544.598816	268.190582	1129.287842	-522.496216	-168.119797	1140.085571	-448.415619	265.310181	892.610840	-430.188232	-183.485626	882.646790	-409.766144	39.400990	1019.472046	421.419281	-38.894806	962.452576	419.977020	140.262970
-429.293152	132.360733	919.775024	-410.097900	-55.229691	919.836853	-516.195801	191.777405	501.847504	-458.256165	-115.555603	498.528931	-530.824463	217.829483	67.758049	-518.654785	-137.743317	78.874641	-460.731873	226.435745	1382.706543	-420.641144	-117.791641	1370.428467	-414.657074	50.718140	1385.514893	-332.605957	52.823975	1654.160889	-544.522217	268.186340	1129.326660	-522.320923	-168.185226	1140.135620	-448.410522	265.311676	892.644592	-430.049316	-183.497665	882.676453	-409.856140	39.605152	1019.315247	421.169617	-38.578060	962.469849	419.526764	140.745682
-429.218506	132.346283	919.763794	-410.013977	-55.230591	919.820007	-516.214478	191.836227	501.864868	-458.261658	-115.568542	498.543213	-530.826111	217.816132	67.758347	-518.697205	-137.757645	78.882645	-460.477356	226.434647	1382.701660	-420.348969	-117.797218	1370.414673	-414.455048	50.743000	1385.538330	-333.176453	52.857422	1654.768311	-544.447754	268.172241	1129.349365	-522.108276	-168.197296	1140.181641	-448.449768	265.315674	892.633057	-429.906952	-183.526794	882.740234	-409.764221	39.596359	1019.299988	421.529846	-39.271305	962.430664	420.392334	139.603210
-429.127777	132.310989	919.755188	-409.907318	-55.234276	919.825500	-516.138489	191.737823	501.856171	-458.179901	-115.598427	498.556458	-530.785034	217.819412	67.773132	-518.686035	-137.745331	78.907021	-460.224487	226.461990	1382.713501	-420.027557	-117.791801	1370.435059	-414.291077	50.680916	1385.504761	-333.800262	52.856674	1655.426025	-544.347717	268.132721	1129.405518	-521.895386	-168.241791	1140.251343	-448.424133	265.291351	892.646240	-429.750641	-183.538788	882.791382	-409.656219	39.586304	1019.297424	421.526062	-39.281288	962.395142	420.357208	139.546097
-428.885834	132.054916	919.735596	-409.407318	-55.816460	920.123169	-516.039185	191.656265	501.846954	-458.234558	-115.653160	498.695770	-530.759888	217.812805	67.767372	-518.691284	-137.767761	78.893242	-459.924774	226.472321	1382.703247	-419.726135	-117.798820	1370.460938	-414.035736	50.727150	1385.557739	-334.451965	52.858047	1656.096436	-544.225281	268.104675	1129.453613	-521.702881	-168.311264	1140.324829	-448.387939	265.300995	892.666565	-429.589630	-183.506363	882.827271	-409.420898	39.332893	1019.447937	421.457306	-39.274883	962.347534	420.209778	139.585541
-428.998199	132.238724	919.731140	-409.752808	-55.251060	919.812012	-516.116150	191.806885	501.891602	-458.145935	-115.607986	498.567688	-530.827881	217.832275	67.802330	-518.653870	-137.755188	78.884995	-459.632050	226.459381	1382.713867	-419.420319	-117.803917	1370.485352	-413.762177	50.777966	1385.619385	-335.134338	52.880863	1656.763672	-544.044312	268.041046	1129.483154	-521.499084	-168.273148	1140.355713	-448.075562	265.528137	893.039307	-429.432953	-183.484558	882.867859	-409.490662	39.551414	1019.276184	421.261292	-38.997421	962.315063	419.671356	139.900513
-428.940186	132.230255	919.722778	-409.710724	-55.180683	919.784058	-516.068054	191.733551	501.885742	-458.107971	-115.585938	498.534637	-530.794739	217.822784	67.795113	-518.643066	-137.751480	78.882599	-459.321167	226.457764	1382.708862	-419.195679	-117.805305	1370.537964	-413.522400	50.765732	1385.729736	-335.856750	52.905899	1657.428711	-543.904297	267.992584	1129.519409	-521.331726	-168.304443	1140.431885	-448.029236	265.560791	893.147278	-429.282593	-183.229523	882.880432	-409.393707	39.576363	1019.253418	421.414978	-39.325111	962.274780	419.991760	139.448624
-428.716949	132.016632	919.717468	-409.250214	-55.665741	920.014832	-515.994751	191.661819	501.840729	-458.147736	-115.623367	498.641022	-530.742065	217.807465	67.787140	-518.662048	-137.763702	78.929710	-459.038422	226.455872	1382.713135	-418.762878	-117.813072	1370.533936	-413.197510	50.755589	1385.745850	-336.591064	52.909981	1658.117676	-543.796326	267.984192	1129.607544	-521.098877	-168.303970	1140.470337	-448.065247	265.554169	893.162476	-429.133575	-183.207352	882.923401	-409.154999	39.352539	1019.375000	421.380096	-39.355011	962.240051	419.896057	139.351547
-428.818787	132.199768	919.722290	-409.537231	-55.206051	919.750305	-516.078308	191.727631	501.888153	-458.081970	-115.566422	498.499542	-530.806030	217.812515	67.775337	-518.607239	-137.745087	78.918121	-458.705109	226.445465	1382.748657	-418.270691	-117.818741	1370.460327	-412.914276	50.734474	1385.831299	-337.357452	52.901348	1658.798096	-543.658020	267.967072	1129.695557	-520.840027	-168.355148	1140.562012	-448.110535	265.550507	893.191040	-428.989655	-183.179199	882.927917	-409.183624	39.540005	1019.230103	421.378052	-39.400803	962.211182	419.805969	139.233963
-428.759857	132.186752	919.742920	-409.481995	-55.182526	919.719177	-516.046570	191.736374	501.886139	-458.056854	-115.532455	498.475525	-530.783142	217.787552	67.797798	-518.604736	-137.736679	78.905525	-458.349579	226.439697	1382.774292	-417.898376	-117.841309	1370.412598	-412.563904	50.723984	1385.877686	-338.138519	52.882633	1659.488892	-543.513367	267.948761	1129.789917	-520.589539	-168.372223	1140.660400	-448.135956	265.529358	893.235474	-428.858612	-183.207748	882.975708	-409.081573	39.522396	1019.220581	421.335938	-39.433014	962.197815	419.683350	139.156036
-428.694824	132.165115	919.737244	-409.423462	-55.163460	919.715759	-515.899597	191.625336	501.843872	-458.032379	-115.509232	498.487061	-530.714844	217.792328	67.778717	-518.561829	-137.729324	78.906197	-457.993103	226.446075	1382.820923	-417.517242	-117.841446	1370.408936	-412.221283	50.701199	1385.957397	-338.997589	52.886887	1660.217407	-543.370544	267.987061	1129.922852	-520.361023	-168.377014	1140.679932	-448.207977	265.494537	893.237732	-428.737610	-183.229156	883.043457	-408.978760	39.526440	1019.211853	421.306915	-39.460495	962.168213	419.579529	139.060684
-428.650055	132.181458	919.761658	-409.416840	-55.118404	919.726318	-515.998169	191.726105	501.900909	-458.053680	-115.508583	498.529480	-530.777100	217.797104	67.790161	-518.573120	-137.733337	78.907387	-457.618866	226.473831	1382.855591	-417.033417	-117.832535	1370.505615	-411.883911	50.687405	1386.030029	-339.864197	52.876339	1660.957397	-543.202942	268.022400	1130.043579	-520.102905	-168.419052	1140.792480	-448.226959	265.491119	893.254272	-428.620636	-183.209213	883.106384	-408.902313	39.553093	1019.224243	421.421906	-39.462799	962.022949	419.572113	139.066513
-428.485046	132.096130	919.729065	-409.172729	-55.344681	919.846619	-515.936646	191.650406	501.876984	-458.053619	-115.559296	498.631409	-530.766785	217.790588	67.803360	-518.628723	-137.702057	78.901825	-457.208130	226.464661	1382.896973	-416.648193	-117.828552	1370.580566	-411.500580	50.714035	1386.080322	-340.738098	52.872604	1661.703003	-543.017273	268.014709	1130.147583	-519.873901	-168.508698	1140.899902	-448.234161	265.494415	893.294678	-428.499298	-183.220673	883.161438	-408.702911	39.481426	1019.267700	421.417023	-39.676254	961.772217	419.572021	139.094528
-428.474823	132.148041	919.737549	-409.300598	-55.123692	919.754700	-515.935730	191.638062	501.881714	-458.082916	-115.644096	498.667969	-530.750000	217.771790	67.789917	-518.601074	-137.717758	78.927208	-456.778137	226.433075	1382.941650	-416.338837	-117.837433	1370.748413	-411.121796	50.755466	1386.140015	-341.640869	52.853580	1662.452393	-542.799622	268.004944	1130.247559	-519.601990	-168.546906	1140.982788	-448.250183	265.490570	893.280029	-428.395508	-183.227036	883.189514	-408.661713	39.568283	1019.216309	421.010712	-40.027412	961.942139	419.371826	138.808365
-428.420349	132.160538	919.739868	-409.226654	-55.079185	919.717773	-515.934753	191.690704	501.881714	-458.062927	-115.651840	498.693970	-530.773438	217.797653	67.794823	-518.610413	-137.722046	78.930824	-456.343506	226.402390	1382.963135	-415.713440	-117.851700	1370.685059	-410.739990	50.755310	1386.207031	-342.527496	52.851814	1663.167480	-542.600098	267.985443	1130.341431	-519.268250	-168.634094	1141.100220	-448.261780	265.513580	893.297180	-428.262512	-183.239990	883.224487	-408.533417	39.583763	1019.192505	420.752960	-40.276035	962.007019	419.213104	138.644394
-428.360687	132.167404	919.736938	-409.194885	-55.049580	919.702942	-515.917908	191.707275	501.889862	-458.140167	-115.806068	498.739105	-530.776550	217.778778	67.806595	-518.695557	-137.751099	78.957283	-455.839020	226.409119	1383.012573	-414.827423	-117.984512	1370.336548	-410.327606	50.746201	1386.280273	-343.430847	52.828800	1663.876953	-542.340393	267.985199	1130.432861	-518.863037	-168.610031	1141.179565	-448.254700	265.536224	893.311157	-428.106689	-183.238327	883.225220	-408.432190	39.599945	1019.177917	420.637390	-40.368275	961.983948	419.118286	138.531891
-428.326080	132.133835	919.761719	-409.154846	-55.044071	919.710754	-515.866821	191.621170	501.872864	-458.128998	-115.925308	498.821533	-530.766052	217.784866	67.805412	-518.702759	-137.753555	78.970787	-455.369232	226.453644	1383.069092	-414.714294	-117.873367	1370.542236	-409.859985	50.413456	1385.928101	-344.333801	52.828823	1664.553467	-542.119202	267.998688	1130.556641	-518.590820	-168.621429	1141.180054	-448.236237	265.542908	893.331177	-427.965790	-183.265747	883.198730	-408.322845	39.584824	1019.186707	420.752777	-40.850937	961.967651	419.537811	138.022781
-428.231873	132.126266	919.761963	-409.065704	-55.046692	919.739075	-515.831909	191.655151	501.913422	-458.368927	-116.185524	499.243683	-530.730469	217.746109	67.841774	-518.917053	-137.820724	79.014114	-454.917450	226.423355	1383.153320	-413.692200	-118.002853	1370.333862	-409.539459	50.388218	1386.130859	-345.164734	52.770485	1665.260498	-541.870544	268.065308	1130.699097	-518.131958	-168.546585	1141.251221	-448.211060	265.571655	893.380371	-427.932190	-183.552460	883.221069	-408.195740	39.597984	1019.197021	421.089355	-41.645611	961.948181	420.632568	137.560120
-428.151398	132.125214	919.779358	-409.024872	-55.030529	919.764038	-515.794800	191.655884	501.917297	-458.372864	-116.316238	499.367554	-530.731934	217.753128	67.835640	-518.965759	-137.828979	79.055283	-454.450012	226.415237	1383.216309	-413.854553	-117.887047	1370.736206	-409.267273	50.386383	1386.397705	-346.102722	52.783913	1665.948486	-541.586792	268.061829	1130.833862	-517.995239	-168.709854	1141.350464	-448.123749	265.582031	893.436279	-427.815369	-183.330734	883.205994	-408.094513	39.611614	1019.213928	420.360779	-40.763020	961.957886	418.934174	138.145615
-428.045898	132.130814	919.801270	-408.917236	-55.015881	919.786987	-515.735840	191.615128	501.902100	-458.382813	-116.388878	499.473480	-530.708984	217.746796	67.831734	-518.982056	-137.842468	79.074409	-453.989624	226.380646	1383.262817	-413.215332	-117.823654	1370.644043	-408.957336	50.400742	1386.635010	-346.959564	52.724995	1666.593506	-541.301941	268.048004	1130.943848	-517.670105	-168.791290	1141.457520	-448.089294	265.607574	893.430969	-427.739777	-183.342255	883.213196	-407.949677	39.626354	1019.232239	420.416809	-41.105747	961.957581	419.153259	137.765320
-427.944611	132.087036	919.770874	-408.808777	-55.045631	919.772400	-515.696899	191.662735	501.907745	-458.389587	-116.526871	499.601440	-530.737122	217.711517	67.838196	-519.022095	-137.856812	79.094330	-453.573944	226.371124	1383.317627	-412.138458	-117.908951	1370.233521	-408.588318	50.417995	1386.760742	-347.819427	52.684380	1667.223267	-541.070862	268.171875	1131.106689	-517.207031	-168.764938	1141.535034	-448.198669	265.451813	893.038452	-427.654388	-183.414627	883.192139	-407.801117	39.602974	1019.204956	420.164978	-41.003830	961.938904	418.663574	137.962509
-427.888977	132.090134	919.798096	-408.727692	-55.047935	919.775330	-515.304016	191.296127	501.779266	-458.393738	-116.601540	499.625885	-530.464783	217.661896	67.800392	-519.043396	-137.859787	79.070000	-453.125793	226.306549	1383.371460	-411.713257	-117.947456	1370.294312	-408.249481	50.486095	1387.034424	-348.733826	52.674576	1667.765015	-540.760498	268.242950	1131.198853	-516.807678	-168.885284	1141.623535	-448.105042	265.475677	893.065186	-427.481628	-183.463684	883.167603	-407.667816	39.598480	1019.213135	419.962158	-40.959972	961.911255	418.298096	138.038330
-427.801758	132.053284	919.811768	-408.632965	-55.044273	919.789124	-515.088806	191.155655	501.709808	-458.361816	-116.704651	499.698761	-530.379517	217.613663	67.798775	-519.092590	-137.877258	79.088531	-452.759674	226.311996	1383.426270	-411.368408	-117.938873	1370.372437	-407.929657	50.473621	1387.156738	-349.582855	52.649708	1668.330566	-540.494202	268.300354	1131.294067	-516.459778	-169.008102	1141.683228	-448.049652	265.482056	893.118896	-427.327515	-183.505722	883.091980	-407.519653	39.588478	1019.220642	419.829193	-41.063118	961.913330	418.108154	137.888062
-427.696350	132.060852	919.851685	-408.487335	-55.026745	919.814819	-515.035278	191.179092	501.714874	-458.366333	-116.773621	499.713013	-530.377258	217.625931	67.820763	-519.116089	-137.885818	79.099464	-452.352417	226.275635	1383.482788	-411.058777	-117.888077	1370.412354	-407.574005	50.481575	1387.251831	-350.392578	52.591602	1668.864746	-540.092468	268.283844	1131.285034	-516.113098	-169.028564	1141.664551	-447.341919	265.680878	893.478699	-426.960022	-183.492355	883.102173	-407.354675	39.599876	1019.249268	419.693573	-41.201958	961.887329	417.909393	137.693802
-427.578613	132.098190	919.873535	-408.390778	-55.037674	919.821167	-514.958618	191.183762	501.742218	-458.400879	-116.916809	499.787720	-530.362610	217.627365	67.817558	-519.155396	-137.919373	79.132660	-451.995544	226.257690	1383.535645	-410.763489	-117.862762	1370.463501	-407.217896	50.457062	1387.380249	-351.174866	52.524445	1669.373413	-539.781250	268.377533	1131.357544	-515.759033	-169.111740	1141.760010	-447.100800	265.743378	893.501953	-426.859680	-183.539322	883.020996	-407.190613	39.609184	1019.257263	419.586090	-41.367512	961.891479	417.727936	137.535828
-427.468414	132.111343	919.881348	-408.275482	-55.005295	919.828003	-514.911621	191.173920	501.746857	-458.374969	-117.000267	499.892853	-530.361328	217.612305	67.829155	-519.266846	-137.944778	79.181503	-451.638306	226.233185	1383.573120	-410.348969	-117.808662	1370.562988	-406.870148	50.450317	1387.477539	-351.884705	52.374420	1669.959839	-539.458984	268.451782	1131.404785	-515.396729	-169.148621	1141.779297	-446.876648	265.790680	893.492249	-426.480072	-183.530304	883.086365	-407.029999	39.636757	1019.259277	419.442383	-41.567642	961.896057	417.545258	137.313538
-427.345093	132.198898	919.905151	-408.156128	-54.960503	919.827087	-514.876282	191.196335	501.740326	-458.296661	-117.104355	499.998260	-530.353516	217.626846	67.804039	-519.275696	-137.967102	79.210358	-451.310394	226.231033	1383.578003	-409.988586	-117.802498	1370.605835	-406.534668	50.472809	1387.530396	-352.663605	52.342411	1670.296631	-539.120911	268.448425	1131.414063	-515.023071	-169.245163	1141.818237	-446.518799	265.826416	893.499390	-426.273071	-183.873978	883.125000	-406.871399	39.693176	1019.266785	419.327606	-41.856453	961.864075	417.379700	137.090866
-427.202393	132.221832	919.887207	-408.019012	-54.942200	919.816101	-514.830627	191.194122	501.739655	-458.328400	-117.312080	500.122589	-530.350342	217.599091	67.795570	-519.354858	-137.983749	79.228142	-450.967957	226.213257	1383.590698	-409.725586	-117.796783	1370.633301	-406.208191	50.489437	1387.559326	-353.399963	52.285248	1670.780273	-538.768005	268.492279	1131.426758	-514.724792	-169.305588	1141.837769	-446.166473	265.835327	893.514832	-426.015106	-183.924805	883.146729	-406.680328	39.722359	1019.246643	419.187256	-42.141857	961.854309	417.208374	136.750504
-427.085205	132.226547	919.894653	-407.884094	-54.926376	919.814575	-514.749329	191.241486	501.729004	-458.191559	-117.354324	500.189667	-530.330872	217.605316	67.805641	-519.371155	-137.996964	79.248421	-450.652130	226.189972	1383.590820	-409.347961	-117.784554	1370.665283	-405.925537	50.488068	1387.603638	-354.031830	52.091164	1671.260254	-538.441772	268.591949	1131.453979	-514.421570	-169.420319	1141.926147	-445.758972	265.833252	893.563538	-425.818146	-183.764023	883.173401	-406.520294	39.732475	1019.245850	419.061157	-42.428841	961.828613	416.999573	136.446640
-426.947418	132.268585	919.890686	-407.702820	-54.905651	919.795593	-514.664795	191.225159	501.722382	-457.916748	-117.311104	500.208649	-530.309509	217.600815	67.818230	-519.299133	-137.978943	79.251770	-450.352661	226.191849	1383.601685	-409.000092	-117.782799	1370.710571	-405.596832	50.477177	1387.640747	-354.711121	52.051659	1671.555298	-538.080627	268.654816	1131.489624	-514.089233	-169.453171	1141.916992	-445.259949	265.848755	893.670959	-425.433258	-183.828568	883.262695	-406.314606	39.763027	1019.229248	418.941010	-42.690216	961.805359	416.814362	136.143478
-426.820160	132.271820	919.909363	-407.561676	-54.879318	919.813660	-514.591492	191.229095	501.763458	-457.796204	-117.440865	500.281708	-530.293152	217.605621	67.812263	-519.337952	-138.001953	79.255074	-450.065552	226.203506	1383.643311	-408.682861	-117.777817	1370.750122	-405.279510	50.489918	1387.694336	-355.304016	51.846611	1672.004883	-537.723083	268.652496	1131.505005	-513.758789	-169.533951	1141.981567	-444.729675	265.886658	893.728760	-425.027588	-183.923569	883.339478	-406.146057	39.781994	1019.243774	418.775970	-42.938633	961.796692	416.560089	135.841110
-426.674622	132.293594	919.897766	-407.394775	-54.838013	919.800049	-514.507507	191.226852	501.725861	-457.446411	-118.509560	500.302338	-530.297852	217.614044	67.807251	-519.405640	-138.034500	79.383759	-449.792603	226.211578	1383.679443	-408.465271	-117.752197	1370.802002	-404.965088	50.505474	1387.709473	-355.839844	51.788738	1672.436035	-537.375488	268.683960	1131.538208	-513.474304	-169.514954	1142.030029	-444.207123	265.910095	893.807068	-424.526154	-183.943207	883.406555	-405.947723	39.818169	1019.226379	418.554565	-43.161934	961.831238	416.279907	135.565109
-426.531708	132.302811	919.900024	-407.224182	-54.820919	919.791321	-514.429260	191.244858	501.750916	-457.391357	-118.787956	500.498871	-530.310913	217.621048	67.804985	-519.503845	-138.079346	79.438667	-449.506836	226.223190	1383.691772	-408.215912	-117.719620	1370.837036	-404.675720	50.511528	1387.766968	-356.410248	51.665016	1672.743286	-537.073792	268.761597	1131.541016	-513.162109	-169.522614	1142.021851	-443.636749	265.838226	893.958862	-424.036163	-184.231277	883.509033	-405.770569	39.829296	1019.220947	418.332703	-43.487038	961.947632	416.017883	135.166977
-426.419067	132.337097	919.898499	-407.073761	-54.761986	919.758606	-514.390259	191.323257	501.751129	-457.150452	-118.683205	500.384491	-530.332825	217.632797	67.822021	-519.508240	-138.064331	79.449326	-449.271179	226.270935	1383.698608	-407.929199	-117.675858	1370.847046	-404.369293	50.506245	1387.701904	-356.965576	51.561501	1673.073242	-536.762451	268.835999	1131.521606	-512.841187	-169.550949	1142.034180	-443.000885	265.782928	894.081238	-423.366730	-184.223083	883.697815	-405.610809	39.864655	1019.200806	417.998596	-43.793915	962.100830	415.723419	134.665955
-426.250092	132.361740	919.901611	-406.882294	-54.776058	919.763428	-514.283752	191.272568	501.716522	-456.708466	-118.116585	499.835754	-530.341797	217.642914	67.839218	-519.256470	-137.989426	79.411575	-448.983795	226.265366	1383.694946	-407.573792	-117.702637	1370.895020	-404.076996	50.516148	1387.731201	-357.497375	51.406960	1673.352539	-536.438171	268.880310	1131.495728	-512.535339	-169.567642	1142.042114	-442.222565	265.746704	894.250916	-422.670074	-184.269791	883.935669	-405.433441	39.871655	1019.205017	417.665894	-44.074745	962.154175	415.452332	134.270447
-426.107300	132.305450	919.917603	-406.710815	-54.766708	919.765259	-514.158691	191.303299	501.718567	-456.518860	-117.985863	499.585510	-530.308899	217.601303	67.822403	-519.235779	-137.982483	79.402847	-448.690521	226.300003	1383.709839	-407.328094	-117.726318	1370.888428	-403.854889	50.513294	1387.768311	-358.055450	51.319885	1673.559204	-536.098328	268.944000	1131.502075	-512.295776	-169.648315	1142.140503	-441.555084	265.650269	894.517212	-422.050476	-184.095551	884.103943	-405.251099	39.845352	1019.211182	417.409973	-44.261211	962.087463	415.202423	133.963135
-425.915863	132.351105	919.959351	-406.511597	-54.701508	919.750488	-514.083252	191.302597	501.751221	-456.219177	-117.991264	499.513611	-530.265747	217.617462	67.798355	-519.207825	-137.980103	79.418480	-448.388916	226.285538	1383.733765	-406.984039	-117.766441	1370.977905	-403.616119	50.503742	1387.859375	-358.527283	51.168320	1673.823486	-535.761414	269.010284	1131.521973	-512.049805	-169.701828	1142.201538	-440.774017	265.585114	894.752563	-421.544922	-184.200012	884.260071	-405.065552	39.870308	1019.226074	417.242493	-44.474785	961.892090	414.984222	133.810516
-425.741180	132.443512	920.132263	-406.285553	-54.663311	919.771057	-514.005676	191.359177	501.772644	-455.895020	-117.934135	499.490295	-530.261902	217.629761	67.805321	-519.154053	-137.988052	79.438812	-448.059845	226.239792	1383.736816	-406.663269	-117.825851	1371.100464	-403.368805	50.497177	1387.931030	-358.968750	51.009895	1674.072388	-535.427917	269.077209	1131.533203	-511.787018	-169.714523	1142.242310	-439.840302	265.402008	894.974060	-420.790771	-184.223953	884.563843	-404.922058	39.851536	1019.330017	417.018707	-44.806179	961.874451	414.699066	133.482407
-425.559540	132.563263	920.289551	-406.085083	-54.603996	919.783508	-513.959717	191.435989	501.802124	-455.619720	-118.127213	499.622192	-530.311157	217.677048	67.825119	-519.196289	-138.000305	79.440674	-447.747742	226.243668	1383.727661	-406.393524	-117.854752	1371.199097	-403.121613	50.482758	1387.985352	-359.352600	50.757870	1674.383789	-535.044434	269.174469	1131.553955	-511.496735	-169.750900	1142.303345	-438.886627	265.261169	895.252747	-419.877991	-184.240692	884.907349	-404.781769	39.859692	1019.421265	416.773224	-45.124924	961.854675	414.426086	133.124542
-425.407715	132.471832	920.158020	-405.976135	-54.676086	919.804810	-513.846008	191.455872	501.758270	-455.746338	-118.993126	500.389130	-530.299683	217.723221	67.788849	-519.524963	-138.107147	79.578362	-447.416016	226.237518	1383.716309	-406.148987	-117.890854	1371.257446	-402.856049	50.463982	1388.019287	-359.746735	50.579418	1674.596313	-534.640076	269.228638	1131.555054	-511.263916	-169.802826	1142.366455	-437.860535	265.126221	895.552429	-419.114532	-184.349091	885.158691	-404.571289	39.864998	1019.356445	416.483063	-45.491711	961.833984	414.143860	132.798370
-425.167297	132.464539	920.025513	-405.866791	-54.743237	919.827637	-513.682251	191.468216	501.726898	-455.533234	-119.213455	500.442352	-530.287964	217.724686	67.774467	-519.635498	-138.149094	79.626778	-447.060638	226.193039	1383.728271	-405.945068	-117.989906	1371.282837	-402.599701	50.446674	1388.105713	-360.147064	50.496849	1674.689331	-534.247742	269.313782	1131.540405	-510.946136	-169.815125	1142.339966	-436.780945	264.927246	895.947693	-418.189941	-184.701523	885.469482	-404.326904	39.909302	1019.292969	416.192047	-45.745708	961.814148	413.809296	132.484726
-424.988037	132.448044	920.015991	-405.733978	-54.776676	919.837341	-513.595032	191.529663	501.717041	-455.215363	-119.190079	500.400452	-530.341919	217.748444	67.763481	-519.641235	-138.149948	79.686882	-446.739471	226.159790	1383.740845	-405.769165	-118.009010	1371.310669	-402.353668	50.380283	1388.121338	-360.500214	50.290703	1674.868774	-533.862427	269.408386	1131.535767	-510.744507	-169.904282	1142.370972	-435.603943	264.670837	896.317383	-417.164886	-184.445557	885.823914	-404.160339	39.892719	1019.291809	415.882690	-46.028790	961.824585	413.459656	132.186569
-424.813141	132.392532	920.040161	-405.607086	-54.819588	919.855530	-513.428284	191.603973	501.721130	-454.388123	-118.394234	499.573730	-530.361450	217.780777	67.756752	-519.332703	-138.006546	79.653404	-446.438293	226.189606	1383.749878	-405.532318	-118.048035	1371.412109	-402.073792	50.338913	1388.104126	-360.824280	50.002205	1675.126465	-533.448914	269.516602	1131.541504	-510.489166	-169.945831	1142.374634	-434.358002	264.411865	896.800659	-416.219604	-184.767883	886.214661	-403.980682	39.840504	1019.309753	415.562286	-46.279999	961.825256	413.118103	131.927505
-424.615387	132.316467	920.050537	-405.506805	-54.876431	919.903076	-513.326843	191.714478	501.708435	-453.840210	-118.194786	499.278564	-530.391541	217.834442	67.787613	-519.226929	-137.941681	79.659943	-446.070038	226.147583	1383.739258	-405.263062	-118.095352	1371.491943	-401.808502	50.274212	1388.170898	-361.166504	49.843864	1675.248535	-533.065674	269.675812	1131.575806	-510.257965	-170.011566	1142.398804	-433.119080	264.044373	897.253296	-415.058472	-184.648743	886.696472	-403.825226	39.788685	1019.337830	415.225830	-46.653515	961.835388	412.803802	131.562286
-424.435760	132.242004	920.030640	-405.405182	-54.977650	919.943298	-513.173462	191.744919	501.686890	-453.336273	-118.212288	499.242859	-530.372131	217.866653	67.758125	-519.218994	-137.960815	79.738976	-445.645386	226.091370	1383.737549	-404.996948	-118.186493	1371.584717	-401.564270	50.196850	1388.262451	-361.432190	49.542583	1675.560547	-532.616150	269.805267	1131.607056	-510.057617	-170.099350	1142.456909	-431.599365	263.724091	897.763977	-413.927734	-184.636520	887.127441	-403.653534	39.731071	1019.344177	414.913544	-47.009274	961.826721	412.509003	131.222595
-424.257050	132.211868	920.056458	-405.296631	-55.049465	919.988464	-513.051758	191.862289	501.687561	-453.017029	-119.102020	500.126404	-530.385437	217.933716	67.717010	-519.491394	-138.082535	79.895805	-445.260925	226.009552	1383.734619	-404.790039	-118.281593	1371.666626	-401.313721	50.110397	1388.374268	-361.709442	49.289154	1675.719482	-532.181091	269.945251	1131.637695	-509.790222	-170.207092	1142.483398	-430.192413	263.320068	898.281677	-412.805389	-184.930481	887.613586	-403.507019	39.686199	1019.379211	414.631836	-47.289726	961.797302	412.182861	130.899994
-424.083557	132.074188	920.051880	-405.211548	-55.156620	920.048828	-513.382935	192.724457	501.812805	-452.317993	-118.762787	499.642365	-530.707153	218.064194	67.763504	-519.320923	-137.992767	79.882256	-444.843048	225.897461	1383.753296	-404.517426	-118.435837	1371.696045	-401.073517	50.031460	1388.513672	-361.958099	49.081860	1675.825317	-531.706726	270.039337	1131.638428	-509.517181	-170.298935	1142.527710	-428.554016	262.815887	898.873291	-411.464935	-184.765457	888.104858	-403.352234	39.595676	1019.403870	414.260468	-47.715076	961.770264	411.792358	130.399155
-423.950806	131.804962	919.906982	-405.165009	-55.374954	920.129517	-512.826782	192.027527	501.656586	-451.815308	-118.539711	499.307129	-530.800232	218.251099	68.266708	-519.256958	-137.969055	79.934792	-444.499878	225.777527	1383.768555	-404.262756	-118.570229	1371.729126	-400.804291	49.939240	1388.557129	-362.168182	48.781902	1675.975708	-531.183777	270.171478	1131.649414	-509.239288	-170.480530	1142.576050	-426.636902	261.998291	899.535645	-410.237732	-184.819183	888.553711	-403.188507	39.474163	1019.361877	413.836884	-48.070595	961.775879	411.432434	130.055252
-423.715210	131.907669	920.057129	-405.022644	-55.431282	920.185669	-512.731140	192.062119	501.706635	-451.246094	-118.564133	499.133423	-530.853760	218.310944	68.274834	-519.296204	-137.979370	80.046982	-444.113129	225.677322	1383.817993	-404.032501	-118.718559	1371.789673	-400.544739	49.801308	1388.635010	-362.340576	48.369083	1676.211792	-530.604309	270.246460	1131.648560	-508.892822	-170.601349	1142.567627	-424.968567	261.477905	900.147278	-408.864624	-185.007233	889.032959	-403.053375	39.435432	1019.471924	413.441376	-48.313457	961.777771	411.077698	129.892395
-423.575714	131.605972	919.927917	-404.967590	-55.697250	920.274597	-512.561279	192.053070	501.666809	-450.892120	-119.511002	499.962463	-530.842041	218.309753	68.248489	-519.646118	-138.059875	80.274399	-443.731415	225.546967	1383.830811	-403.805084	-118.914001	1371.862671	-400.275024	49.657806	1388.680420	-362.542542	48.077908	1676.308594	-529.960754	270.254974	1131.675171	-508.606598	-170.785797	1142.566406	-423.182800	261.007874	900.792603	-407.515930	-184.853271	889.580444	-402.879822	39.269955	1019.441528	413.185211	-48.742336	961.736816	410.802032	129.369034
-423.344543	131.599655	919.957336	-404.930908	-55.848095	920.362854	-512.487549	192.168304	501.705811	-449.659607	-118.772728	499.256683	-530.896606	218.401428	68.191116	-519.322021	-137.893082	80.242722	-443.347351	225.382568	1383.864380	-403.630676	-119.159271	1371.941162	-400.001678	49.482048	1388.744507	-362.680878	47.573940	1676.539185	-529.277588	270.313416	1131.698486	-508.294434	-170.925064	1142.498779	-421.282379	260.383667	901.484192	-406.136993	-184.889114	890.068909	-402.742676	39.210087	1019.499756	412.730316	-49.118332	961.730652	410.400757	128.968430
-423.067352	131.571457	919.978821	-404.916962	-56.024971	920.486267	-512.445618	192.308411	501.777954	-448.493073	-118.244560	498.942535	-530.961853	218.494675	68.199272	-519.077942	-137.788483	80.296082	-442.904633	225.146225	1383.892700	-403.528534	-119.408974	1372.050537	-399.696472	49.298771	1388.854492	-362.851807	47.134892	1676.758911	-528.486816	270.296173	1131.661621	-507.918457	-171.074554	1142.458618	-419.300964	259.749268	902.152100	-404.688019	-185.044205	890.605042	-402.577911	39.146313	1019.569519	412.207489	-49.344528	961.762451	409.918182	128.795868
-422.766296	131.586365	919.989258	-404.922943	-56.214203	920.597656	-512.731567	192.711945	501.944550	-447.809845	-119.003387	499.580597	-530.855103	218.385040	67.532593	-519.389893	-137.904388	80.561813	-442.479797	224.920425	1383.946167	-403.309692	-119.650093	1372.138550	-399.345947	49.061829	1388.834473	-363.035065	46.701260	1676.898071	-527.690125	270.328247	1131.624512	-507.530151	-171.345032	1142.529907	-417.274261	259.105988	902.801758	-403.296265	-184.920013	891.058899	-402.398499	39.095383	1019.626221	411.870575	-49.772003	961.701904	409.660309	128.286514
-422.475372	131.618530	920.039856	-404.948547	-56.375885	920.689270	-512.637573	192.686172	501.931213	-446.846741	-119.008461	499.131195	-530.918396	218.418518	67.488289	-519.473450	-137.874039	80.731392	-442.062225	224.653946	1383.947632	-402.854126	-119.983131	1372.216187	-398.986328	48.813633	1388.850952	-363.211853	46.118919	1677.104248	-526.790100	270.285217	1131.560303	-507.011475	-171.601837	1142.537231	-415.147308	258.442047	903.424927	-401.860107	-184.973328	891.525879	-402.256500	39.032475	1019.696228	411.460480	-50.110226	961.663757	409.285614	127.936760
-423.209320	129.790787	919.947937	-405.329895	-57.051281	920.859253	-512.535034	192.559692	501.645447	-445.511932	-119.109695	499.366699	-530.858765	218.422073	67.431725	-519.529480	-137.853836	80.943169	-441.545197	224.299271	1383.896851	-402.502319	-120.358429	1372.351563	-398.670013	48.492836	1388.993530	-363.281342	45.370247	1677.376953	-525.816711	270.289917	1131.492798	-506.462067	-171.958130	1142.511841	-412.934052	257.660828	904.049561	-400.531006	-185.061096	892.009705	-402.675446	37.963604	1019.716370	410.998352	-50.543823	961.636169	408.865082	127.559372
-423.129822	129.445938	919.942932	-405.491577	-57.419285	921.010620	-512.519470	192.454758	501.644775	-444.166626	-119.224632	499.337219	-531.306335	218.685837	68.113548	-519.678650	-137.840225	81.202133	-441.032349	223.902039	1383.863525	-402.312500	-120.699791	1372.525635	-398.280334	48.151615	1389.085815	-363.423950	44.672695	1677.610718	-524.781128	270.308228	1131.419678	-505.910706	-172.345032	1142.532227	-410.686035	256.788116	904.743530	-399.090912	-184.824265	892.393433	-402.666412	37.679821	1019.782532	410.502411	-50.887516	961.568848	408.397430	127.186813
-423.007141	129.138351	919.932495	-405.710205	-57.782455	921.135498	-512.482178	192.384171	501.668610	-442.104797	-118.798996	499.033966	-531.346497	218.657394	68.076965	-519.365967	-137.628387	81.391243	-440.567902	223.586441	1383.775513	-402.063721	-121.006073	1372.691528	-397.858215	47.769428	1389.092651	-363.574158	43.965336	1677.764038	-523.663208	270.407349	1131.258911	-505.228394	-172.864395	1142.549316	-408.281250	255.843918	905.338440	-397.744751	-184.840652	892.762878	-402.646942	37.400795	1019.830872	410.036530	-51.167984	961.523438	407.971344	126.857506
-422.869263	128.704102	919.969360	-405.949432	-58.204292	921.272827	-512.419800	192.198532	501.688995	-440.575378	-119.119240	498.943909	-531.363953	218.686462	68.062546	-519.584900	-137.656845	81.745972	-439.974274	223.106415	1383.597046	-401.687897	-121.471741	1372.806519	-397.411591	47.308544	1389.192017	-363.638977	43.055344	1677.938721	-522.394226	270.594147	1131.079346	-504.488434	-173.583817	1142.645386	-405.764252	254.866119	905.940369	-396.479126	-184.695007	893.097534	-402.642883	37.007477	1019.910889	409.617218	-51.474060	961.525330	407.622192	126.559082
-422.751343	128.283859	919.999695	-406.239868	-58.709045	921.406250	-512.330017	191.969147	501.706207	-438.157440	-118.617119	498.553345	-531.343628	218.624130	68.009514	-519.319946	-137.466156	82.070930	-439.330292	222.557846	1383.341919	-401.420044	-121.931259	1372.975586	-397.006165	46.717461	1389.261597	-363.723816	42.072525	1678.191406	-520.915833	270.914642	1130.816406	-503.602722	-174.324020	1142.685669	-403.035675	253.935196	906.778076	-395.167877	-184.721848	893.324280	-402.670593	36.578365	1019.985229	409.155975	-51.891075	961.515320	407.261688	126.226242
-422.687042	127.754463	920.043640	-406.590790	-59.270489	921.611267	-511.752441	191.172546	501.542908	-435.603424	-118.323257	498.251343	-530.982422	218.519150	67.908325	-518.983154	-137.242828	82.424530	-438.632996	221.907410	1383.004761	-401.195984	-122.464859	1373.150269	-396.542603	46.124462	1389.419312	-363.794678	40.986942	1678.378784	-519.268677	271.407471	1130.439087	-502.740387	-175.198181	1142.730347	-400.178467	252.904556	907.180176	-393.967529	-184.578903	893.523865	-402.790619	36.093872	1020.105774	408.720276	-52.286907	961.499329	406.866058	125.847572
-422.606628	127.113686	920.050049	-407.033112	-59.908695	921.822510	-512.158630	191.296677	501.740295	-433.456238	-118.779617	498.197296	-531.278870	218.534348	67.946594	-519.065918	-137.196426	82.986008	-437.865387	221.189194	1382.617065	-401.092163	-123.002274	1373.393677	-396.053986	45.416740	1389.475708	-363.873718	39.791542	1678.551270	-517.404968	272.109467	1129.949341	-501.780487	-176.288467	1142.843506	-397.237152	251.911713	907.427612	-392.922241	-184.740295	893.718262	-402.921295	35.534130	1020.207092	408.382111	-52.596180	961.459351	406.503723	125.501511
-422.548462	126.415070	920.069458	-407.467224	-60.551662	921.952637	-511.744385	190.650070	501.627014	-430.694519	-118.660126	497.826874	-531.101318	218.439117	67.874557	-518.796814	-136.930405	83.497009	-437.075195	220.478973	1382.143677	-400.800079	-123.630585	1373.573608	-395.522827	44.677090	1389.532837	-363.964661	38.490753	1678.734131	-515.240051	272.882721	1129.402588	-500.764160	-177.441391	1142.996826	-394.104767	250.981995	907.543152	-391.801178	-184.901886	893.796509	-403.086731	34.893135	1020.278564	407.952271	-52.919395	961.416138	406.151398	125.188988
-422.584045	125.659462	920.114685	-407.941650	-61.274628	922.074829	-511.952423	190.630676	501.719452	-428.163879	-119.053017	497.632233	-531.302551	218.436996	67.866234	-518.743225	-136.807693	84.142334	-436.232025	219.646729	1381.617310	-400.550690	-124.333527	1373.763428	-395.224335	43.661716	1389.613403	-364.070435	37.083611	1678.888428	-512.846802	273.759064	1128.759277	-499.790924	-178.656906	1143.067383	-390.769501	250.095901	907.552490	-390.703613	-185.036926	893.962036	-403.348480	34.166542	1020.362854	407.453308	-53.263268	961.380981	405.732666	124.842560
-422.614929	124.814964	920.134460	-408.471680	-62.127048	922.206604	-511.788055	190.202728	501.735718	-425.202301	-119.074081	497.275574	-531.426086	218.435638	67.887611	-518.379150	-136.592773	84.669441	-435.461914	218.735580	1381.107422	-400.547516	-125.162064	1373.936646	-394.550385	42.939209	1389.545410	-364.168427	35.650089	1678.989990	-510.176910	274.690613	1128.057373	-498.814423	-179.932037	1143.224854	-387.279694	249.121414	907.539795	-389.655060	-185.361404	894.072083	-403.693298	33.340874	1020.445862	407.027191	-53.558422	961.375488	405.335541	124.538620
-422.628967	123.845047	920.059326	-409.044586	-63.033573	922.244141	-511.483307	189.706757	501.679993	-422.360931	-119.446526	496.873810	-531.390320	218.402039	67.859337	-518.170471	-136.429138	85.278351	-434.649017	217.818893	1380.620117	-400.324982	-125.988907	1374.124634	-394.036957	41.948750	1389.420776	-364.262238	34.108505	1679.068726	-507.235840	275.641754	1127.352173	-497.855652	-181.269287	1143.353027	-383.656250	248.127151	907.430420	-388.640594	-185.841965	894.117310	-404.012634	32.425919	1020.429688	406.681885	-53.892277	961.338562	404.983521	124.293510
-422.196228	123.553154	920.255981	-409.325806	-63.664139	922.114685	-511.297821	189.305618	501.791718	-419.168518	-119.581223	496.336456	-531.497681	218.418701	67.840355	-517.607422	-136.262390	85.751587	-433.618347	216.711029	1380.147217	-399.990387	-126.922768	1374.143677	-393.538574	40.867363	1389.403931	-364.355927	32.516590	1679.074219	-504.083954	276.614197	1126.668457	-496.898987	-182.576447	1143.344849	-379.841980	247.186340	907.359558	-387.657684	-186.704514	894.344055	-404.106567	31.731594	1020.487793	406.216278	-54.216858	961.332520	404.615509	123.960632
-420.225311	126.080536	921.031006	-409.058289	-63.731079	921.918518	-511.720367	189.646454	502.605774	-416.044647	-119.876892	495.719025	-532.030273	218.585312	67.888184	-517.147461	-136.254028	86.199463	-432.572205	215.552994	1379.660522	-399.646820	-127.861549	1374.153809	-393.052551	39.678314	1389.270630	-364.460114	30.862045	1679.046509	-500.661285	277.427094	1126.010010	-496.088440	-183.970810	1143.442383	-375.903381	246.233459	907.268555	-386.493439	-187.129822	894.453308	-403.588745	32.289684	1020.855774	405.788239	-54.567799	961.322021	404.257050	123.616287
-419.447662	125.705513	921.164795	-409.294373	-64.593353	921.737976	-511.135345	188.851898	502.567780	-413.107239	-120.503159	494.963989	-531.871094	218.550842	67.754417	-516.812927	-136.336182	86.560051	-431.439453	214.294174	1379.219482	-399.288574	-128.972794	1374.116699	-392.557404	38.447609	1389.082397	-364.591156	29.193398	1678.990967	-497.026306	278.125183	1125.383789	-495.366974	-185.338058	1143.477295	-371.838837	245.222443	907.212158	-385.503235	-187.906281	894.609192	-403.563599	31.432117	1020.861816	405.372192	-54.831554	961.283325	403.843170	123.313286
-423.102814	118.399567	919.567017	-411.048859	-67.574654	921.614319	-510.549164	188.127136	501.397156	-410.958221	-121.645515	494.317291	-531.636108	218.463394	67.687935	-516.771118	-136.669556	87.023491	-430.161865	212.852737	1378.772583	-399.115906	-130.143616	1374.106812	-392.068726	37.045708	1388.849731	-364.692505	27.438393	1678.859497	-493.142670	278.695374	1124.761597	-494.677612	-186.773483	1143.425659	-367.557922	244.135574	907.203613	-384.140320	-188.705704	895.095215	-405.518402	27.254843	1019.903503	404.989777	-55.083740	961.240051	403.486328	123.073875
-423.184509	116.690468	919.164490	-411.430145	-69.077530	921.275635	-510.106293	187.462677	501.224091	-408.187653	-122.177391	493.432129	-531.502930	218.470337	67.582687	-516.391907	-136.804581	87.274475	-428.820435	211.339996	1378.358154	-398.828064	-131.444626	1374.000488	-391.578094	35.511639	1388.552734	-364.806976	25.602262	1678.706055	-489.086517	279.056976	1124.234497	-494.112396	-188.310974	1143.396851	-363.122864	242.910217	907.241211	-383.227081	-189.747513	895.238831	-405.773956	25.664898	1019.535339	404.579437	-55.451942	961.206543	403.143890	122.820427
-422.780060	115.655968	918.907776	-411.557281	-70.492943	920.834656	-510.103851	187.291183	501.337524	-405.939789	-123.005928	492.698792	-531.775879	218.589096	67.583214	-516.290588	-137.100845	87.503654	-427.295685	209.633545	1377.922852	-398.756653	-132.889404	1373.773804	-391.119415	33.923985	1388.270752	-364.911011	23.728485	1678.496460	-484.870422	279.305054	1123.716064	-493.667755	-189.942596	1143.304077	-358.440826	241.566528	907.391541	-382.332245	-190.852753	895.398376	-405.736053	24.298958	1019.200684	404.154022	-55.785419	961.197876	402.810883	122.505684
-422.389679	114.393196	918.687317	-411.696960	-71.916946	920.342102	-510.062256	187.006302	501.365479	-404.023224	-123.875038	491.898346	-531.973083	218.693024	67.574738	-516.187195	-137.438019	87.625809	-425.684845	207.808090	1377.447144	-398.521606	-134.567566	1373.569702	-390.726318	31.992260	1387.998901	-365.034393	21.809616	1678.295044	-480.521759	279.375580	1123.259155	-493.299713	-191.599182	1143.129028	-353.451691	240.210999	907.788696	-381.361053	-192.073685	895.524719	-405.712646	22.770790	1018.858887	403.746246	-56.088924	961.142639	402.469421	122.216393
-421.821014	113.116112	918.428162	-411.583405	-73.562187	919.852844	-509.767456	186.359543	501.319397	-402.035919	-124.456665	491.167572	-532.057678	218.739334	67.526924	-515.859924	-137.654846	87.627396	-424.090149	205.848480	1376.987671	-398.587280	-136.298477	1373.219116	-390.116119	30.164549	1387.626343	-365.131378	19.731850	1678.074219	-476.103271	279.181152	1122.827881	-493.079926	-193.204102	1142.762817	-348.135956	238.757385	908.247009	-380.370789	-193.351395	895.567749	-405.530945	21.147924	1018.505127	403.380981	-56.374916	961.130859	402.142181	121.900261
-421.454010	111.542526	918.186218	-411.637238	-75.245628	919.420837	-509.462372	185.686707	501.261505	-400.698181	-125.288986	490.530487	-532.119019	218.748428	67.504951	-515.949219	-138.086639	87.647888	-422.407257	203.693054	1376.563599	-398.566803	-138.358124	1372.888550	-389.640350	28.063402	1387.378418	-365.298279	17.497280	1677.970459	-471.656006	278.795013	1122.426025	-492.955231	-195.031204	1142.354980	-342.694641	237.331543	908.920288	-379.362671	-194.692078	895.676880	-405.375641	19.392296	1018.169983	402.944427	-56.611095	961.112061	401.764862	121.585617
-420.780243	109.815575	917.862366	-411.330017	-77.019371	918.946045	-509.262421	184.944305	501.303680	-399.288269	-125.890923	489.914612	-532.201843	218.729324	67.454620	-515.536133	-138.165451	87.395676	-420.785706	201.528473	1376.217896	-398.636353	-140.536591	1372.479004	-389.175354	25.952410	1387.062988	-365.350037	15.433125	1677.754639	-467.203156	278.180206	1122.043701	-492.948425	-196.903229	1141.913208	-336.992218	235.757721	909.677185	-378.209900	-196.074142	895.872498	-405.075043	17.529949	1017.793091	402.538483	-56.922352	961.070374	401.414063	121.332283
-420.151764	107.926186	917.609009	-411.087433	-78.927727	918.567078	-508.684479	183.851501	501.125580	-398.492340	-126.697205	489.496979	-532.033447	218.600494	67.386673	-515.552246	-138.447968	87.250000	-419.245941	199.164932	1375.767334	-398.667450	-142.842636	1372.110718	-388.615326	23.715429	1386.819824	-365.406738	13.371577	1677.572876	-462.803558	277.348236	1121.662231	-493.057709	-198.827011	1141.405762	-331.024292	234.200165	910.612061	-377.141113	-197.569214	895.984680	-404.739594	15.536694	1017.488953	402.134338	-57.194294	961.034119	401.079041	121.073952
-419.533386	105.829369	917.326599	-410.759521	-80.959671	918.267578	-508.070709	182.576004	501.056427	-397.939880	-127.823181	489.153839	-531.883057	218.408051	67.336555	-515.586426	-138.720535	87.069618	-417.723083	196.758453	1375.491211	-398.729675	-145.304886	1371.668579	-388.109314	21.372040	1386.582153	-365.466492	11.320853	1677.432983	-458.401428	276.259979	1121.264160	-493.195038	-200.913422	1140.832886	-324.867584	232.638748	911.749939	-375.868256	-199.068619	896.137939	-404.357330	13.442458	1017.208252	401.756104	-57.482540	960.993286	400.731079	120.787659
-418.895782	103.739723	917.093079	-410.429016	-82.978935	918.001160	-507.780853	181.471161	501.101318	-397.468567	-128.897064	488.938660	-531.955200	218.293747	67.359070	-515.567505	-138.953506	86.745842	-416.330292	194.294708	1375.352661	-398.695099	-147.880066	1371.267090	-387.583435	18.913788	1386.369873	-365.484009	9.117957	1677.351318	-454.007294	274.804657	1121.043579	-493.316803	-202.961151	1140.261353	-318.436035	231.105240	913.082703	-374.548584	-200.631516	896.363159	-403.875000	11.353015	1016.958862	401.305695	-57.732990	960.909485	400.307617	120.604866
-418.226349	101.596115	916.883362	-410.005890	-85.072800	917.781067	-507.407990	180.218597	501.100342	-397.787231	-130.536880	488.765564	-531.949158	218.125580	67.422211	-515.819153	-139.390717	86.486870	-414.991882	191.789505	1375.303467	-398.687775	-150.553909	1370.909912	-387.035400	16.384354	1386.204590	-365.471069	6.872718	1677.263062	-449.622375	273.071320	1120.886230	-493.464661	-205.165680	1139.718994	-311.872528	229.600296	914.710022	-373.141052	-202.242355	896.702026	-403.334961	9.214512	1016.744812	400.859833	-57.966869	960.869507	399.903442	120.342339
-417.906403	98.820076	916.594910	-409.771240	-87.434021	917.702942	-506.721161	178.610931	500.914490	-398.135651	-132.043335	488.620270	-531.830383	217.922501	67.457832	-516.238831	-139.887970	86.293564	-413.766602	189.347839	1375.445923	-398.590729	-153.248779	1370.660767	-386.457916	13.830784	1386.105225	-365.470154	4.604825	1677.194946	-445.242340	271.123413	1120.801025	-493.551666	-207.454315	1139.167114	-304.812378	227.827530	916.199280	-371.652802	-203.961334	897.097473	-402.962769	6.759405	1016.549988	400.403076	-58.220909	960.865479	399.509247	120.034157
-416.764801	97.168922	916.740540	-409.145172	-89.529556	917.680054	-506.148773	177.207397	501.099884	-398.644043	-133.788162	488.613556	-531.928528	217.778519	67.566879	-516.482849	-140.389557	86.055077	-412.642395	186.633743	1375.511597	-398.538788	-155.990540	1370.550171	-385.880219	11.208875	1386.033203	-365.493927	2.461224	1677.163696	-440.886810	268.935181	1120.745483	-493.517365	-209.797165	1138.815674	-297.675720	226.000824	918.221069	-370.007111	-205.729355	897.555115	-402.235718	4.757470	1016.629700	399.936737	-58.431999	960.825195	399.125092	119.777809
-416.098999	94.985535	916.373230	-408.940094	-92.028923	917.767761	-505.257141	175.673660	501.072449	-399.109619	-135.284241	488.616058	-531.895874	217.561890	67.703094	-516.415222	-140.678680	85.696892	-411.552521	184.127930	1375.900635	-398.354370	-158.809280	1370.398438	-385.343842	8.533456	1386.004639	-365.464081	-0.100138	1677.260742	-436.586792	266.558044	1120.886108	-493.278900	-212.173737	1138.474976	-290.439575	224.077301	920.421143	-368.120209	-207.513550	898.270630	-401.649719	2.635618	1016.471252	399.517181	-58.713287	960.789612	398.743469	119.510277
-415.019501	93.297783	916.377014	-408.431366	-94.285973	917.799622	-503.808258	173.693268	500.944397	-400.290680	-137.612930	488.849854	-531.579529	217.251221	67.747955	-517.139893	-141.540253	85.614487	-410.516052	181.465714	1376.182983	-398.119659	-161.617477	1370.435791	-384.794769	5.790946	1385.926636	-365.429993	-2.556764	1677.357422	-432.314362	263.998077	1121.075073	-492.747375	-214.664444	1138.300049	-283.064941	222.076050	922.888000	-366.090607	-209.415588	899.069580	-400.888947	0.640341	1016.492981	399.065765	-58.979069	960.744080	398.297974	119.293091
-414.375000	91.129654	916.285950	-408.162445	-96.594719	917.874512	-502.855103	172.378723	500.969330	-401.212646	-139.675690	488.990448	-531.688416	217.075562	67.877663	-517.476257	-142.139267	85.487000	-409.509796	178.778564	1376.588867	-397.854645	-164.386246	1370.593872	-384.246033	3.006332	1385.985718	-365.345764	-5.076279	1677.500732	-428.100494	261.275940	1121.300781	-491.940796	-217.299500	1138.200439	-275.501862	220.027557	925.624512	-363.741974	-211.162506	899.756592	-400.381317	-1.531098	1016.478516	398.675659	-59.228271	960.667358	397.907776	119.091599
-413.865082	88.694916	916.331543	-407.975769	-99.095451	918.092896	-501.819427	171.142563	501.061981	-399.528473	-139.183548	488.870453	-531.821838	216.890442	68.104630	-516.104309	-141.784119	84.842148	-408.427673	175.995316	1376.929321	-397.785980	-167.176025	1370.944092	-383.632416	0.251525	1386.116577	-365.218506	-7.707037	1677.553589	-423.919678	258.397064	1121.550781	-490.722748	-219.891571	1138.181030	-268.032867	218.063477	928.627258	-361.078156	-212.931747	900.584534	-400.048340	-3.927007	1016.611267	398.329651	-59.479755	960.585388	397.559296	118.881973
-413.502258	86.307938	916.400269	-408.243103	-101.218834	918.118164	-500.688843	170.066391	501.100708	-400.211823	-141.074112	488.902100	-531.982788	216.755966	68.446655	-516.330444	-142.329742	84.733971	-407.364777	173.236725	1377.363159	-397.372009	-169.704666	1371.247925	-383.101379	-2.488949	1386.255249	-365.059296	-10.333009	1677.688721	-419.782349	255.506607	1121.872314	-489.121521	-222.452652	1138.110962	-259.933258	215.577942	931.813354	-357.981415	-214.712875	901.430176	-399.928192	-6.237987	1016.651062	397.925140	-59.797146	960.525208	397.179749	118.673325
-413.157379	83.707047	916.358459	-408.189880	-103.818893	918.278076	-499.574677	169.249329	501.274048	-400.659943	-142.966492	489.205536	-532.303040	216.638733	68.847839	-516.279907	-142.689972	84.551559	-406.292419	170.418518	1377.704102	-398.284851	-172.157364	1372.553955	-382.568573	-5.246330	1386.464600	-364.858887	-13.008004	1677.834595	-415.643646	252.501709	1122.231934	-487.319397	-225.108307	1137.994629	-251.957458	213.250336	935.357788	-354.320770	-216.363739	902.374023	-399.689972	-8.747609	1016.704651	397.435822	-60.058266	960.520447	396.725525	118.412498
-412.802246	81.147415	916.492249	-408.114471	-106.355278	918.503174	-498.069458	168.278198	501.368530	-401.282104	-144.834854	489.326141	-532.564026	216.440598	69.228775	-516.249878	-143.032257	84.393242	-405.184723	167.511093	1377.934204	-396.938721	-174.712433	1372.113281	-381.998352	-8.001372	1386.654175	-364.578857	-15.387205	1677.884155	-411.545105	249.460602	1122.596924	-484.903473	-227.510101	1137.878418	-243.923813	210.879959	938.949402	-350.219910	-218.248062	903.327698	-399.487946	-11.263777	1016.885132	397.011383	-60.298260	960.460876	396.312286	118.172859
-412.516296	78.651070	916.626343	-408.170502	-108.846413	918.615356	-496.332672	168.526154	501.735809	-401.741119	-146.549545	489.560425	-532.992615	216.306519	69.871742	-516.295593	-143.424225	84.288025	-404.203888	164.642822	1378.215820	-397.593994	-177.086426	1373.354370	-381.390015	-10.755956	1386.913452	-364.309387	-18.153267	1678.073486	-407.415131	246.449081	1122.965942	-482.459412	-230.158035	1137.605591	-235.860535	208.449829	942.796936	-345.735504	-220.358734	904.698059	-399.335571	-13.788252	1017.004517	396.594330	-60.478073	960.427734	395.893188	117.895317
-412.356628	76.185112	916.849487	-408.238190	-111.349510	918.763855	-493.693146	167.163132	501.608551	-402.174072	-148.119064	489.700012	-532.713806	215.938934	70.466728	-515.895935	-143.564270	84.032799	-403.243347	161.774551	1378.572266	-396.127747	-179.762970	1372.718994	-380.777985	-13.487201	1387.182739	-364.011230	-20.994667	1678.272217	-403.346893	243.585754	1123.380737	-479.548523	-232.649750	1137.360962	-227.554352	205.509628	947.264771	-340.454437	-221.881653	905.637573	-399.287201	-16.325871	1017.190735	396.132599	-60.706280	960.404785	395.470093	117.645866
-412.214264	73.683678	917.051086	-408.351013	-113.880745	918.910706	-491.479279	166.242310	501.623291	-403.024567	-149.806671	489.825348	-532.402954	215.478668	70.508476	-516.008240	-143.897446	83.895317	-402.373505	158.925171	1378.860229	-395.479279	-182.247528	1373.030640	-380.109436	-16.178965	1387.392456	-363.688171	-23.770124	1678.493896	-399.192505	240.583206	1123.904907	-476.466736	-235.313263	1137.029785	-219.721024	203.280853	951.601318	-334.695587	-223.484558	907.045288	-399.282959	-18.886606	1017.366699	395.665863	-60.964096	960.380310	395.038116	117.418297
-411.868286	70.732246	917.294617	-408.477844	-116.221031	918.989258	-489.201630	165.612869	501.622253	-403.641907	-151.333160	489.749817	-532.817505	215.436386	72.014305	-516.294434	-144.344940	83.777328	-401.680298	156.095779	1379.207397	-394.752106	-184.637192	1373.115356	-379.394135	-18.836906	1387.516968	-363.270660	-26.590027	1678.663330	-394.641937	237.141907	1124.138672	-473.131042	-237.989151	1136.566162	-211.663773	201.201569	955.680237	-328.537872	-224.912094	908.613831	-399.165253	-21.643860	1017.528137	395.235687	-61.232685	960.366089	394.619354	117.230965
-410.881470	66.996201	917.532104	-408.438904	-118.425865	919.082214	-486.090698	164.388901	501.342682	-404.287018	-153.012100	489.901459	-532.031860	214.785858	72.218689	-516.348816	-144.644913	83.635750	-401.003235	153.207977	1379.536743	-393.955750	-187.162109	1373.291870	-378.640564	-21.470356	1387.902954	-362.826477	-29.442251	1678.911621	-390.383575	233.958969	1124.724854	-469.553070	-240.735397	1136.200928	-203.737320	198.945374	960.244873	-322.024750	-226.259598	910.281738	-398.702698	-24.739553	1017.700256	395.022003	-61.642467	960.264221	394.291748	117.104050
-412.998901	66.633392	917.599243	-409.199066	-121.490158	919.273438	-484.373047	164.880188	501.709717	-405.333679	-154.877655	490.099213	-532.534058	214.746704	73.467255	-516.522949	-144.988800	83.556190	-400.534607	150.417007	1379.945435	-393.030914	-189.448471	1373.582642	-377.862030	-24.085522	1388.101685	-362.369324	-32.019958	1679.119995	-386.205841	230.759460	1125.348022	-465.691650	-243.469894	1135.760986	-196.082245	196.493362	965.313904	-315.041473	-227.316986	912.319824	-399.936340	-26.318563	1017.805176	394.574799	-62.220676	959.978149	393.929230	116.976997
-412.448914	63.915951	917.962524	-409.279510	-123.610687	919.368896	-481.317780	163.993347	501.713104	-406.015228	-156.201691	490.141998	-532.234863	214.339584	74.594734	-516.559692	-145.218307	83.422279	-400.060211	147.633392	1380.353882	-391.855988	-191.714218	1373.649048	-377.130676	-26.646410	1388.360596	-361.870392	-34.594818	1679.433716	-382.109131	227.463028	1125.934814	-461.593323	-246.356476	1135.435669	-188.345795	193.953445	970.445251	-307.772614	-228.223267	914.467224	-399.658447	-28.912754	1018.031494	394.072723	-62.437096	959.933044	393.455841	116.732407
-412.177368	61.198792	918.257935	-409.378693	-125.912270	919.485596	-478.363281	163.483124	501.682190	-406.791534	-157.664688	490.371704	-532.051208	213.871445	75.820602	-516.658691	-145.434540	83.333694	-399.685333	144.850174	1380.828125	-390.938782	-194.072479	1373.916260	-376.356476	-29.179930	1388.637451	-361.288025	-37.088394	1679.715942	-378.118195	224.150101	1126.681519	-457.276794	-249.094482	1135.089844	-180.775574	191.368271	975.826660	-300.126129	-229.059952	916.865540	-399.587585	-31.537376	1018.240295	393.637665	-62.619629	959.884888	392.922302	116.517609
-412.074188	58.748264	918.749817	-409.088989	-128.004639	919.833984	-475.558533	163.026764	502.102509	-407.476471	-158.779694	490.383362	-531.792358	213.530426	77.017715	-516.613464	-145.572617	83.181969	-399.393738	142.138702	1381.392456	-389.864716	-196.305511	1374.203979	-375.622559	-31.622564	1388.941284	-360.663422	-39.578693	1680.006836	-374.251251	220.796036	1127.518433	-452.803467	-251.821594	1134.732300	-173.386429	188.870911	981.407471	-292.197083	-229.568649	919.504150	-399.507080	-33.874210	1018.673889	393.146545	-62.702621	959.876892	392.239990	116.422607
-412.419952	56.989365	919.318115	-410.036896	-130.090714	919.724365	-472.815491	162.566833	502.429321	-408.484985	-160.096161	490.483063	-531.505432	213.025528	78.160759	-516.436584	-145.389755	83.090324	-399.170441	139.428268	1381.980835	-388.816467	-198.583633	1374.437256	-374.930878	-34.065693	1389.322510	-360.007111	-41.925003	1680.374146	-370.047852	216.912689	1128.291016	-448.123962	-254.543884	1134.459595	-165.667191	186.901505	988.127136	-284.054382	-230.078598	922.386719	-400.071777	-36.192757	1018.896301	392.701843	-62.784618	959.834961	391.805115	116.218361
-412.610199	55.058807	919.931824	-410.153717	-132.342270	919.957336	-469.954987	161.951660	502.971344	-409.297974	-161.445557	490.880280	-531.110596	212.358917	79.535042	-516.604736	-145.589844	83.042480	-399.113861	136.779343	1382.719727	-387.780365	-200.678726	1374.801880	-374.184174	-36.471291	1389.668823	-359.321289	-44.204948	1680.817017	-366.571411	213.514694	1129.337036	-443.241058	-257.145355	1134.273682	-159.108917	184.144882	993.707214	-275.593140	-230.541794	925.533997	-400.268402	-38.482536	1019.324951	392.286407	-62.915962	959.798279	391.448059	115.920532
-412.652771	53.087994	920.629700	-410.103760	-134.274963	920.173218	-467.034332	161.229309	503.607300	-410.134735	-162.544662	491.092346	-530.520081	211.735794	81.191444	-516.651978	-145.727585	83.029968	-399.083618	134.148560	1383.571777	-386.754089	-202.808945	1375.173340	-373.475311	-38.838306	1390.164673	-358.600403	-46.390198	1681.401123	-363.161011	210.121841	1130.604370	-438.294891	-259.810394	1134.243896	-152.576370	181.740372	999.987427	-267.079041	-230.899429	928.860962	-400.341827	-40.685490	1019.790527	391.914642	-63.161041	959.743896	391.132782	115.631805
-414.405487	53.545013	921.662659	-411.630859	-137.252884	918.444336	-464.894531	161.459152	504.688599	-411.413635	-163.977844	491.365356	-530.659973	211.456421	83.170738	-517.055969	-146.016205	83.154045	-399.128296	131.552551	1384.422852	-385.701324	-204.864288	1375.588257	-372.791107	-41.101391	1390.763062	-357.800568	-48.590580	1681.918091	-359.951477	206.810638	1132.043945	-433.187256	-262.315582	1134.181885	-146.395691	179.392883	1006.495422	-258.447662	-231.135925	932.481323	-401.141388	-43.355846	1019.334351	391.573334	-63.433407	959.713867	390.802673	115.389915
-414.443787	51.740494	922.703552	-412.818939	-141.210129	918.607788	-461.846893	160.650436	505.464386	-413.001068	-165.660751	491.719635	-529.668091	210.502563	84.871674	-517.531128	-146.374008	83.324715	-399.250458	129.007889	1385.424072	-384.611725	-206.833038	1376.106323	-372.183441	-43.297443	1391.242432	-356.956299	-50.686954	1682.510498	-356.997925	203.573669	1133.546997	-428.022064	-264.930359	1134.309814	-140.530411	176.963638	1013.249390	-249.726913	-231.130951	936.306335	-401.741302	-46.741886	1019.926025	391.220825	-63.750622	959.685547	390.535095	115.086006
-414.564636	50.053009	923.654114	-412.881927	-143.089645	918.911499	-458.687897	159.862076	506.296509	-413.795380	-166.651947	491.875916	-528.901978	209.735596	86.795113	-517.617493	-146.469833	83.413597	-399.429932	126.524452	1386.443970	-383.367279	-208.744827	1376.576172	-371.465668	-45.397251	1391.861816	-356.090179	-52.710625	1683.119995	-354.269470	200.458633	1135.116455	-422.703583	-267.286957	1134.430664	-135.101990	174.571396	1020.322021	-240.990967	-231.149963	940.294800	-401.850677	-48.852352	1020.548035	390.975281	-64.093124	959.637817	390.297485	114.813210
-414.655853	48.381721	924.688049	-412.536896	-144.188156	919.191711	-455.300598	158.806183	507.048981	-414.193481	-167.228424	492.097839	-528.024658	208.803818	88.789612	-517.521729	-146.424652	83.425636	-399.666718	124.156021	1387.529785	-382.241211	-210.611298	1377.129028	-371.075439	-47.635303	1392.545410	-355.173706	-54.684155	1683.747437	-351.794006	197.379486	1136.823242	-417.318573	-269.711243	1134.771606	-129.916504	172.324112	1027.714233	-232.286072	-231.214737	944.583862	-401.743378	-50.605858	1021.198120	390.704742	-64.313560	959.607483	390.042572	114.580635
-414.872925	46.999142	925.704285	-412.643646	-145.843536	919.303284	-451.885712	157.793381	507.881836	-415.040039	-168.115768	492.474609	-527.347168	208.086014	90.820869	-517.690491	-146.536987	83.559349	-399.961090	121.818962	1388.720093	-381.005981	-212.371292	1377.846436	-370.272400	-49.529793	1393.091919	-354.241974	-56.589321	1684.355957	-349.614868	194.350937	1138.586670	-411.886993	-272.126648	1135.248535	-125.180931	170.035965	1034.774048	-223.884811	-231.169754	948.627075	-401.803253	-52.577801	1021.736450	390.528809	-64.720795	959.545959	389.806824	114.342339
-414.995911	45.664249	926.763672	-412.480499	-147.420868	919.671082	-448.352173	156.821655	508.629852	-415.856842	-168.830948	492.863129	-526.622437	207.116272	92.894318	-517.737427	-146.599625	83.603035	-400.197144	119.507019	1389.905029	-379.789337	-214.126740	1378.577759	-369.910217	-51.675098	1393.883789	-353.281464	-58.431458	1684.967041	-347.707794	191.466614	1140.416382	-406.421661	-274.337738	1135.864258	-121.120819	167.611771	1042.032471	-215.341766	-231.182144	953.254211	-401.820282	-54.367908	1022.443298	390.198883	-65.049004	959.535095	389.554047	114.007324
-415.181366	44.082340	927.593140	-412.421539	-149.091354	920.016968	-444.720184	155.653030	509.244141	-416.792572	-169.681335	493.168640	-525.784363	205.989960	94.929306	-517.879761	-146.693848	83.655396	-400.606262	117.316978	1391.161865	-378.560059	-215.747147	1379.354736	-369.184723	-53.444618	1394.373535	-352.272614	-60.242107	1685.436279	-346.121521	188.495285	1142.323120	-400.998871	-276.481079	1136.580933	-117.432350	165.319489	1049.538330	-206.631454	-230.757065	958.404175	-401.776154	-56.223461	1023.009705	389.862335	-65.351227	959.519531	389.342712	113.721222
-415.069855	42.267719	928.662231	-411.043457	-148.803909	920.712280	-440.670563	154.262634	509.665253	-416.929626	-169.748596	493.286255	-524.751770	204.640884	96.891129	-517.591064	-146.573212	83.597977	-400.944366	115.124626	1392.386597	-377.279846	-217.358627	1380.079590	-368.596039	-55.332710	1394.950928	-351.237183	-62.023346	1685.846924	-344.827484	185.609802	1144.127930	-395.658081	-278.522339	1137.328857	-114.185257	163.084457	1057.137573	-198.351563	-230.380295	963.402283	-401.225952	-57.147144	1023.909180	389.588989	-65.613777	959.504272	389.109833	113.592728
-414.637360	40.383896	929.530518	-409.218994	-148.508301	921.657959	-436.642639	153.147491	510.181091	-416.926666	-169.725250	493.443939	-523.780701	203.254837	98.815094	-517.199219	-146.383774	83.499298	-401.312103	112.992523	1393.580078	-375.869110	-218.897125	1380.869385	-367.985382	-57.172180	1395.505127	-350.188171	-63.705383	1686.292358	-343.881866	182.817703	1145.854248	-390.377991	-280.362946	1138.123779	-111.409531	160.910889	1064.733887	-190.003677	-230.042908	968.803467	-400.399292	-57.868401	1024.854492	389.302673	-65.820580	959.468018	388.890045	113.443474
-413.879913	38.248657	930.242310	-407.393890	-149.513962	923.459412	-432.364563	151.642639	510.557739	-417.274323	-170.220032	493.793671	-522.631897	201.524796	100.671600	-517.049316	-146.326477	83.483322	-401.606384	110.913620	1394.577393	-374.636200	-220.350952	1381.492676	-367.414276	-58.928989	1396.008789	-349.165527	-65.337486	1686.693848	-343.277496	180.210449	1147.405518	-385.168152	-282.150635	1138.820923	-109.076660	158.970993	1072.327026	-181.654633	-229.587631	974.414490	-399.700348	-58.843822	1026.199097	388.841583	-65.770912	959.413208	388.169281	113.519714
-413.453766	37.071236	930.934753	-406.474915	-150.586761	923.989380	-428.355560	150.493164	510.963898	-417.828735	-171.004410	494.118256	-521.633301	199.792145	102.644501	-517.083374	-146.365723	83.526268	-401.945923	108.950684	1395.476440	-373.250549	-221.777969	1382.121826	-366.837646	-60.601135	1396.484863	-348.116089	-66.877716	1687.078979	-342.832886	177.695770	1148.797363	-380.075348	-283.913055	1139.632935	-107.054527	157.230270	1079.715332	-173.532150	-229.102402	979.871582	-399.077698	-60.030010	1026.813843	388.782990	-66.339363	959.358093	388.558777	112.911224
-413.424316	35.990582	931.593872	-406.087982	-151.641830	924.156494	-424.582916	149.663788	511.361938	-418.516479	-171.669785	494.398926	-520.933655	197.982452	104.644104	-516.981079	-146.354034	83.541046	-402.294769	107.037834	1396.168457	-371.974548	-223.121582	1382.624390	-366.200348	-62.227474	1396.981201	-347.075195	-68.363182	1687.399902	-342.550964	175.436508	1150.069336	-375.012421	-285.538849	1140.304443	-105.359665	155.658844	1086.970703	-165.450851	-228.520706	985.791016	-398.804321	-61.334930	1027.211670	388.518982	-66.473000	959.275879	388.311035	112.752853
-415.299164	37.353573	932.375183	-409.677032	-154.590958	921.086304	-421.999176	149.934143	512.095581	-420.701172	-173.932785	494.558258	-520.077881	196.205231	106.655411	-517.826965	-146.807449	83.746193	-402.748657	105.364639	1396.808228	-370.704987	-224.370239	1383.164307	-365.630219	-63.756893	1397.383057	-346.063751	-69.703606	1687.722412	-342.370453	173.380829	1151.208496	-370.023743	-287.057159	1141.016235	-104.072594	154.165131	1093.915771	-157.431046	-227.785858	991.847229	-400.051483	-64.081253	1025.803955	388.236328	-66.469345	959.178833	387.865509	112.696671
-414.973206	36.114883	932.938171	-408.665771	-155.168716	921.817749	-418.390320	149.129776	512.367126	-421.204346	-174.285126	494.579926	-518.877869	193.806534	108.132515	-517.681458	-146.795822	83.671585	-403.122345	103.804382	1397.337280	-369.473663	-225.599731	1383.555664	-365.178955	-65.398727	1397.858276	-345.071381	-71.022728	1687.937256	-342.233765	171.591080	1152.230225	-365.052551	-288.489838	1141.712524	-102.892052	153.047028	1101.037598	-149.903580	-227.156448	997.687927	-399.513580	-64.882126	1026.473267	387.856689	-66.105331	959.043579	386.994995	113.088661
-414.765717	35.207119	933.393738	-408.002350	-155.999557	921.947998	-415.057434	148.614502	512.788757	-421.891510	-174.896942	494.772034	-517.614380	191.693695	109.814964	-517.756714	-146.861130	83.686302	-403.496735	102.313400	1397.795776	-368.227692	-226.775146	1384.009155	-364.340698	-66.464272	1398.016724	-344.052185	-72.287064	1688.015869	-342.220581	169.970123	1153.138184	-360.053131	-289.747955	1142.358643	-102.211838	151.882492	1107.524414	-142.232361	-226.602509	1003.841431	-399.079956	-65.892456	1026.758789	387.778290	-66.212448	958.890808	386.960938	112.853821
-414.534332	34.473278	933.787720	-407.470215	-156.661621	921.981018	-411.953583	148.152466	513.059875	-422.621460	-175.698608	495.020538	-516.246765	189.139359	111.019974	-517.889832	-146.995056	83.632858	-403.883698	100.911331	1398.292847	-367.015808	-227.897919	1384.406494	-363.732239	-67.714745	1398.297363	-343.067017	-73.427025	1688.132813	-342.329956	168.535309	1154.120117	-355.085938	-290.804108	1142.981567	-101.730431	150.962204	1114.040649	-134.626724	-225.933563	1010.090881	-398.675598	-66.758629	1026.959961	387.621460	-66.367081	958.802551	386.801941	112.668861
-414.278412	33.949043	934.255310	-406.744476	-157.391846	921.999756	-409.097748	147.675110	513.436462	-423.211670	-176.265961	495.163269	-514.748840	186.749283	112.124413	-517.933838	-147.025803	83.579063	-404.288727	99.572304	1398.806030	-365.905518	-228.949417	1384.769653	-363.111816	-68.823914	1398.482666	-342.045654	-74.514069	1688.203735	-342.533173	167.261810	1154.986206	-350.185577	-291.730438	1143.645508	-101.454544	150.213303	1120.185669	-127.190552	-225.231598	1016.355225	-398.230255	-67.583351	1027.197266	387.081787	-66.308769	958.871521	386.068665	112.695984
-413.963776	33.879440	934.841309	-406.025024	-157.787949	922.001160	-406.553833	147.280090	513.727295	-423.650208	-176.716995	495.245575	-513.168274	184.512634	113.116272	-517.939270	-147.088669	83.542145	-404.634888	98.318802	1399.257080	-364.673431	-229.817444	1385.078247	-362.505219	-69.901794	1398.688232	-341.010956	-75.581573	1688.184814	-342.900116	166.050491	1155.806519	-345.328217	-292.459717	1144.382080	-101.427643	149.615997	1126.073853	-119.917793	-224.613907	1022.570801	-397.844147	-68.087837	1027.490601	386.451569	-66.679649	959.181702	385.612244	112.346573
-413.432037	33.104950	934.860046	-405.202698	-158.205627	922.061340	-403.963684	146.669449	513.932861	-423.982361	-177.160217	495.364563	-510.862000	181.996994	113.631706	-517.942139	-147.106354	83.492233	-405.039917	97.082550	1399.748779	-363.587555	-230.542358	1385.333496	-361.972992	-70.853745	1398.834595	-340.003387	-76.487602	1688.222900	-343.290466	165.230530	1156.660400	-340.476990	-292.951508	1145.009277	-101.523308	149.228546	1131.530273	-112.833031	-223.907043	1028.902222	-397.147034	-68.654556	1027.529419	386.185181	-66.887115	959.203430	385.380554	112.191315
-412.787231	32.431641	935.074036	-404.061096	-158.302414	922.126343	-401.719482	145.973785	514.209229	-424.188782	-177.419022	495.452332	-507.962219	179.580002	113.843918	-517.936096	-147.187790	83.467155	-405.408051	95.940895	1400.250000	-362.435577	-231.177887	1385.652466	-361.460144	-71.743385	1399.005005	-338.990509	-77.274857	1688.351807	-343.710388	164.512619	1157.470215	-335.689056	-293.300476	1145.712769	-101.783905	148.902237	1136.516113	-105.657761	-223.283539	1035.348999	-396.384125	-69.110481	1027.680542	386.023132	-66.966377	959.028442	385.164581	112.138794
-412.318787	31.991560	935.270630	-403.086182	-158.609390	922.084778	-399.856964	145.277267	514.374573	-424.432343	-177.791351	495.543640	-505.178040	177.600098	113.966873	-517.955078	-147.223511	83.493362	-405.750671	94.958397	1400.740601	-361.254547	-231.637909	1385.834717	-361.082306	-72.753471	1399.271851	-337.924866	-78.067406	1688.359375	-344.124359	163.827118	1158.184814	-331.039246	-293.359375	1146.318115	-102.159378	148.628204	1140.981201	-99.058754	-222.533508	1041.317139	-395.716766	-69.582779	1027.758423	385.667755	-67.209923	959.165527	384.973480	111.744301
-412.019684	31.944174	935.538513	-402.573730	-159.485687	921.798279	-398.245697	144.572479	514.572388	-424.951965	-178.264038	495.528198	-502.026062	175.660141	113.645340	-518.164124	-147.375153	83.505211	-406.173981	93.972679	1401.243286	-360.131195	-232.138626	1386.090698	-360.398621	-73.240250	1399.270752	-336.925842	-78.665802	1688.444580	-344.605469	163.508118	1159.065063	-326.403839	-293.306152	1146.960449	-102.617081	148.719452	1145.265625	-92.518341	-221.725708	1047.430054	-395.258667	-70.286880	1027.727051	385.374847	-67.305405	959.122253	384.637543	111.800346
-411.382050	31.662422	935.761353	-401.468231	-159.742432	921.769653	-396.566864	143.548462	514.694031	-425.286285	-178.653397	495.751709	-498.819885	174.058929	113.202026	-518.273926	-147.474380	83.557823	-406.548462	93.115158	1401.760254	-359.168884	-232.541473	1386.280151	-359.910614	-73.855507	1399.374268	-335.927948	-79.206139	1688.549805	-344.998505	163.222153	1159.864502	-321.892334	-293.158173	1147.662964	-103.162323	148.974884	1149.148804	-85.920486	-220.651031	1053.303345	-394.483673	-70.663010	1027.828735	385.111786	-67.391533	959.091309	384.336212	111.680603
-410.819580	31.488630	935.992859	-400.373047	-159.807922	921.739319	-395.146545	142.589706	514.749268	-425.639160	-179.030472	495.940430	-495.180359	172.604202	112.545723	-517.697388	-147.250443	83.499916	-406.866486	92.353012	1402.192139	-357.999603	-232.846939	1386.464966	-359.376007	-74.334526	1399.389648	-335.004211	-79.584053	1688.671997	-345.560028	163.165359	1160.704468	-317.384949	-292.605774	1148.317017	-103.794739	149.456070	1152.707397	-79.876541	-220.200897	1059.613770	-393.711487	-70.891815	1027.928833	384.804993	-67.382065	959.049805	384.057312	111.554268
-410.214111	31.218197	936.180420	-399.140564	-159.955994	921.760010	-393.685516	141.489670	514.659180	-425.992645	-179.378433	496.142914	-491.079559	171.104492	111.534233	-517.719666	-147.304657	83.534195	-407.109802	91.679947	1402.494751	-356.969147	-233.069595	1386.671753	-358.745911	-74.719292	1399.404053	-334.062500	-79.928856	1688.648438	-346.049011	163.244492	1161.421753	-313.007568	-291.960602	1148.987305	-104.512703	150.156082	1156.044067	-73.840225	-219.563293	1065.717163	-392.815247	-71.154091	1028.032104	384.431335	-67.388916	959.034607	383.551086	111.741898
-409.635010	31.184120	936.386353	-397.990540	-159.929642	921.764709	-392.558533	140.739975	514.622314	-426.233704	-179.637283	496.379913	-486.840607	169.729660	110.391548	-518.321838	-147.685547	83.684807	-407.301208	91.114532	1402.770508	-355.673798	-233.253662	1386.824829	-358.184662	-75.018944	1399.498535	-333.169495	-80.092506	1688.704590	-346.515503	163.398071	1162.031616	-308.809021	-291.060974	1149.586060	-105.298103	150.998672	1159.025513	-68.024452	-218.936508	1071.663208	-391.918762	-71.226387	1028.128906	384.222931	-67.523643	958.990540	383.319672	111.629257
-408.992157	31.346687	936.535767	-396.799042	-159.785431	921.933960	-391.499512	139.821060	514.551819	-426.584900	-179.954315	496.630341	-482.428589	168.766205	109.296013	-518.466309	-147.776093	83.714989	-407.396362	90.676819	1402.990234	-354.522858	-233.306503	1386.778564	-357.535797	-75.175339	1399.569214	-332.245056	-80.209282	1688.647217	-347.178284	163.793259	1162.534424	-304.801697	-290.068298	1150.180664	-106.082382	151.941513	1161.609375	-62.399529	-218.365494	1077.642090	-391.017395	-71.029297	1028.293091	384.025177	-67.626137	958.981323	383.126221	111.485367
-408.279907	31.307676	936.755798	-395.386658	-159.700607	921.904175	-390.619049	139.007309	514.505981	-426.786163	-179.982040	496.790405	-477.650177	167.585480	107.728386	-518.447083	-147.758270	83.695793	-407.470673	90.358055	1403.214966	-353.233734	-233.266113	1386.812256	-356.800201	-75.349480	1399.615479	-331.300995	-80.167442	1688.649292	-347.933899	164.495346	1163.014282	-300.964172	-289.082214	1150.624268	-107.091736	153.273880	1164.154541	-57.132366	-217.892807	1083.532471	-389.943909	-71.095482	1028.380737	383.847382	-67.732208	958.925354	382.975220	111.323860
-407.771057	31.885702	936.865479	-394.241333	-159.723526	921.721497	-390.131775	138.426971	514.460144	-427.091064	-180.179413	497.027130	-473.417542	166.683563	106.110046	-518.609741	-147.858505	83.786194	-407.495026	90.130356	1403.426758	-351.903778	-233.179718	1386.884521	-355.972626	-75.404655	1399.635620	-330.419312	-80.029182	1688.723999	-348.731171	165.123886	1163.302856	-297.326141	-287.985687	1151.112427	-108.027977	154.676682	1166.082886	-52.123592	-217.503967	1089.447021	-388.934448	-70.892921	1028.316895	383.910645	-68.219887	958.899353	383.259338	110.786804
-406.921173	32.063576	936.934631	-392.833221	-159.544495	921.660767	-389.569031	137.635574	514.332275	-427.547302	-180.462143	497.167084	-468.645111	166.037796	104.607315	-518.813232	-147.958572	83.823761	-407.547180	90.010445	1403.622681	-349.524933	-232.508362	1387.333984	-355.140106	-75.332085	1399.658936	-329.494720	-79.841202	1688.663330	-349.474304	165.767258	1163.524170	-293.814148	-286.880798	1151.641479	-109.131134	156.541962	1167.979004	-47.465427	-217.097763	1095.246826	-387.789673	-70.744949	1028.317017	383.501312	-68.005592	958.880066	382.609283	111.071724
-406.070221	31.981337	937.089783	-391.467712	-159.172699	921.574707	-389.145752	136.984711	514.221436	-427.699799	-180.242294	497.157806	-463.895386	165.333801	103.037430	-518.777771	-147.921066	83.778572	-407.519287	90.091003	1403.757813	-348.045319	-232.286530	1387.376953	-354.309021	-75.071381	1399.644897	-328.607941	-79.508644	1688.686768	-350.487305	166.599487	1163.737671	-290.566254	-285.915710	1152.149780	-110.373741	158.553482	1169.564453	-43.089886	-216.703674	1100.963135	-386.648529	-70.705788	1028.340088	383.340240	-68.111588	958.857178	382.396576	110.995270
-405.266937	32.650501	937.020691	-390.150543	-158.788727	921.462708	-388.866486	136.415314	514.062500	-427.688354	-179.939804	497.217865	-459.024506	164.738022	101.227104	-518.729187	-147.850815	83.725006	-407.425720	90.307991	1403.829224	-346.724487	-231.891693	1387.374878	-353.357819	-74.706352	1399.569580	-327.744965	-79.076698	1688.713623	-351.660034	167.654816	1163.864746	-287.403076	-285.027069	1152.573120	-111.612106	160.597946	1170.628784	-39.030174	-216.516190	1106.461426	-385.459473	-70.146980	1028.235962	383.352905	-68.430328	958.805847	382.480286	110.671394
-404.347260	32.392677	936.933472	-388.739716	-158.411819	921.383789	-388.335724	135.613708	513.774597	-427.265747	-178.845856	496.665222	-453.990601	164.247772	99.553482	-518.383118	-147.664810	83.654510	-407.220642	90.663857	1403.803833	-345.327271	-231.546249	1387.495361	-352.422668	-74.301582	1399.472900	-326.849792	-78.572472	1688.698608	-352.830505	168.771683	1163.895508	-284.354492	-284.106293	1153.046143	-113.026642	163.336197	1172.096436	-35.270931	-216.360779	1111.793579	-384.275238	-70.073502	1028.151489	383.186646	-68.545639	958.791687	382.332336	110.558434
-403.362915	32.932545	936.881714	-387.306702	-157.860199	921.234863	-388.018341	135.110657	513.631287	-426.671204	-177.801743	496.348694	-449.130554	163.907700	97.957550	-517.969910	-147.405365	83.564232	-406.909058	91.167793	1403.711182	-344.999603	-231.410629	1387.103149	-351.328766	-73.808846	1399.435181	-325.962555	-78.035294	1688.704346	-354.108368	170.134705	1163.768921	-281.500244	-283.339996	1153.464111	-114.564629	166.058105	1173.038574	-31.714302	-216.286621	1116.938965	-382.995270	-69.542969	1028.041260	383.085205	-68.663193	958.767029	382.198547	110.472923
-402.371979	33.486610	936.818054	-385.904205	-157.324997	921.134583	-387.727203	134.678986	513.437317	-426.745728	-177.840530	496.552399	-444.229614	163.689697	96.367027	-518.067688	-147.406448	83.690773	-406.508911	91.750305	1403.573486	-343.539612	-230.821930	1387.167358	-350.223602	-73.195900	1399.391235	-325.122009	-77.375534	1688.702637	-355.569977	171.581802	1163.614990	-278.720734	-282.570770	1154.029419	-116.173378	168.904434	1173.565918	-28.466309	-216.315414	1121.791626	-381.764679	-68.986786	1027.955811	382.918182	-68.753502	958.743103	382.037445	110.359131
-401.332367	34.223907	936.724854	-384.450897	-156.569580	920.984924	-387.516632	134.330124	513.191772	-426.345459	-177.382126	496.696594	-439.044128	163.359802	94.703804	-517.899475	-147.269165	83.677605	-406.016479	92.544106	1403.407104	-342.132294	-230.045197	1387.337646	-349.070557	-72.454697	1399.355347	-324.316254	-76.694656	1688.667236	-357.084442	173.178513	1163.321167	-276.171509	-281.884674	1154.593018	-117.916145	172.068176	1174.044800	-25.418139	-216.368607	1126.396362	-380.451569	-68.237007	1027.826294	382.771881	-68.913521	958.744080	381.878448	110.237579
-400.244232	34.930859	936.595947	-382.888611	-155.906036	920.890503	-387.247192	133.950638	512.752991	-426.366302	-177.604340	497.340332	-434.520386	163.356720	93.239403	-518.019470	-147.299347	83.768959	-405.529053	93.451324	1403.206421	-340.625519	-229.213425	1387.483398	-347.913605	-71.611267	1399.250488	-323.570984	-75.890099	1688.690186	-358.749786	174.874390	1163.028564	-273.675415	-281.248322	1155.057739	-119.782845	175.270782	1174.230103	-22.629917	-216.513443	1130.735840	-379.074646	-67.496407	1027.712036	382.673309	-69.057869	958.712830	381.738007	110.183098
-399.140137	35.777874	936.471680	-381.426056	-155.028366	920.747192	-386.949951	133.621567	512.314087	-426.227234	-177.475906	497.702118	-429.749420	163.345215	91.681854	-518.097107	-147.280396	83.809113	-404.895782	94.452782	1402.978638	-339.109070	-228.322830	1387.575684	-346.738495	-70.687416	1399.095703	-322.894379	-74.981155	1688.779297	-360.513611	176.641251	1162.587402	-271.390808	-280.662628	1155.633301	-121.744499	178.621902	1174.207520	-20.060322	-216.819595	1134.757446	-377.728333	-66.615234	1027.571655	382.526703	-69.120285	958.697449	381.564819	110.075630
-397.996490	36.659050	936.306580	-379.872070	-154.148666	920.629639	-386.702972	133.392410	512.014648	-426.139069	-177.189957	497.746643	-424.901093	163.357788	90.165901	-518.075439	-147.179962	83.878990	-404.262512	95.633018	1402.732300	-337.679871	-227.239075	1387.665771	-345.521667	-69.587914	1398.939209	-322.220947	-74.025726	1688.807617	-362.396088	178.453003	1162.196045	-269.184448	-280.186157	1155.983032	-123.854538	182.106735	1173.930176	-17.714724	-217.084152	1138.510010	-376.307495	-65.675842	1027.425293	382.423553	-69.192345	958.684570	381.408173	110.005920
-396.780334	37.620277	936.104797	-378.337463	-153.077805	920.472473	-386.412445	133.091370	511.643555	-425.938629	-176.650146	497.850159	-420.224121	163.335068	88.768837	-518.076782	-147.107071	83.932259	-403.584137	96.935516	1402.556763	-336.142578	-226.048569	1387.796143	-344.223633	-68.350479	1398.778076	-321.549805	-72.968582	1688.864258	-364.371979	180.307083	1161.728760	-267.164581	-279.785095	1156.360596	-126.090324	185.606323	1173.500977	-15.597281	-217.316406	1142.049072	-374.827637	-64.608597	1027.235962	382.298065	-69.309181	958.611328	381.288452	109.967583
-395.621521	38.708340	935.929993	-376.791199	-152.035553	920.367859	-386.219147	132.892181	511.184601	-425.494812	-175.941666	498.038391	-415.608795	163.378281	87.349396	-517.920227	-146.975555	83.966095	-402.854767	98.401176	1402.407959	-334.597870	-224.771927	1387.757080	-342.927765	-66.994659	1398.757446	-320.841858	-71.850319	1688.903076	-366.447021	182.136322	1161.243042	-265.228271	-279.446014	1156.633667	-128.382828	189.152908	1172.755005	-13.677729	-217.513779	1145.251831	-373.363159	-63.467731	1027.087036	382.197144	-69.354263	958.595703	381.197388	109.899567
-394.762238	39.995762	935.670593	-375.316559	-150.974213	920.232605	-386.079224	132.801056	510.708893	-425.234741	-175.338882	498.216431	-411.074554	163.416992	86.091339	-517.842224	-146.843826	84.002068	-402.162048	99.986053	1402.300171	-333.188660	-223.298004	1387.955688	-341.575012	-65.468567	1398.653564	-320.101837	-70.657333	1688.919800	-368.652710	183.996384	1160.728638	-263.459991	-279.146912	1156.910889	-130.799347	192.704498	1171.921265	-11.908796	-217.660889	1148.174561	-372.026398	-62.161259	1026.876587	382.060730	-69.434830	958.565430	381.069336	109.841743
-393.585663	41.444706	935.469299	-373.822906	-149.734070	920.135437	-385.906189	132.673584	510.401428	-424.797028	-174.352112	498.040558	-406.635712	163.479950	84.819580	-517.609436	-146.676498	84.004669	-401.418427	101.684860	1402.241089	-331.365601	-221.866043	1387.827881	-340.243835	-63.843342	1398.584961	-319.357391	-69.344521	1688.984253	-370.941071	185.807449	1160.251343	-261.778290	-278.783875	1157.126709	-133.319290	196.222412	1170.825684	-10.340553	-217.780609	1150.840576	-370.515839	-60.714493	1026.710938	381.965027	-69.437477	958.502808	380.959320	109.783211
-391.829681	42.763870	935.380432	-372.057800	-148.121429	920.012146	-385.458527	132.290985	509.956116	-424.051300	-172.889526	497.708893	-402.280823	163.466431	83.602577	-517.265991	-146.439163	84.008209	-400.705353	103.445190	1402.117432	-329.880432	-220.244049	1387.756470	-338.925262	-62.099754	1398.450073	-318.591248	-67.936745	1689.037964	-373.322876	187.688858	1159.672363	-260.238708	-278.429443	1157.250488	-135.857040	199.638916	1169.468872	-8.880630	-217.918442	1153.160767	-368.688202	-59.268150	1026.594604	381.845520	-69.575867	958.479431	380.831085	109.721466
-390.600494	44.288525	935.211060	-370.502991	-146.556366	919.866211	-385.063416	132.085785	509.415009	-423.142242	-171.492828	497.534302	-398.174225	163.486801	82.413773	-516.940857	-146.184677	83.952461	-399.973328	105.337410	1402.090942	-328.307343	-218.565582	1387.713135	-337.590820	-60.313133	1398.227783	-317.745728	-66.411530	1689.023926	-375.809814	189.639038	1159.170288	-258.859253	-277.946228	1157.402222	-138.437576	202.945053	1167.783936	-7.533545	-217.945251	1155.180054	-367.153534	-57.673607	1026.421021	381.716125	-69.574898	958.439880	380.707520	109.686295
-389.311981	45.878571	935.061523	-368.876373	-144.912292	919.811218	-384.542969	131.800247	508.988892	-422.542145	-170.523117	497.669403	-394.248077	163.392502	81.205734	-516.882446	-146.063690	83.975243	-399.234314	107.285446	1401.968140	-326.747375	-216.732559	1387.566895	-336.253174	-58.360085	1398.102661	-316.893860	-64.787102	1689.065674	-378.360016	191.612030	1158.725586	-257.613861	-277.304779	1157.448120	-141.154160	206.064011	1165.885376	-6.304533	-217.941742	1156.933350	-365.574310	-55.971725	1026.307739	381.586609	-69.590508	958.392700	380.565521	109.643044
-387.929169	47.658932	934.844604	-367.191132	-143.137726	919.668518	-384.076996	131.734665	508.582855	-422.106171	-170.142975	498.207550	-390.678284	163.182434	80.165245	-517.025146	-146.063812	84.100052	-398.446259	109.314903	1401.817139	-325.254150	-214.823395	1387.489136	-334.934326	-56.325111	1397.924194	-315.971558	-63.052738	1688.978271	-380.920715	193.659927	1158.259521	-256.417297	-276.526520	1157.493774	-143.855515	209.032639	1163.727905	-5.100163	-217.898163	1158.581055	-363.935760	-54.122063	1026.118286	381.506775	-69.607239	958.379639	380.512177	109.626266
-386.609009	49.548477	934.621399	-365.627045	-141.379898	919.541870	-383.690399	131.986374	508.109039	-421.305542	-169.165085	498.407227	-387.454285	162.966736	78.957367	-516.866211	-145.866882	84.172531	-397.709259	111.164619	1401.590332	-323.797638	-213.092072	1387.386597	-333.584778	-54.521313	1397.732544	-315.063690	-61.268414	1688.944092	-383.503510	195.822479	1157.694702	-255.399734	-275.659454	1157.530151	-146.614441	211.712967	1161.303833	-4.079567	-217.766037	1159.712280	-362.341827	-52.208672	1025.928101	381.386597	-69.673378	958.380615	380.408752	109.588333
-385.215668	51.361576	934.364380	-363.945984	-139.443726	919.445251	-383.046326	132.111313	507.564087	-420.528229	-167.997971	498.272369	-384.414612	162.595276	77.976349	-516.771973	-145.756012	84.275261	-396.818878	113.344055	1401.386841	-322.252075	-210.970383	1387.264404	-332.226166	-52.318245	1397.685791	-314.119690	-59.370869	1688.881592	-386.231079	198.094818	1157.224487	-254.440811	-274.653687	1157.424561	-149.425003	214.183914	1158.655884	-3.121087	-217.552490	1160.629395	-360.700745	-50.222050	1025.743774	381.300323	-69.700302	958.347473	380.309204	109.588013
-383.727203	53.406586	934.089233	-362.242615	-137.438019	919.299133	-382.401215	132.374390	507.064575	-419.701477	-166.804016	498.421112	-381.742950	162.184494	76.787003	-516.598206	-145.539993	84.385658	-395.941467	115.717201	1401.142090	-320.728149	-208.799316	1387.060425	-330.935150	-49.993828	1397.474976	-313.063751	-57.365120	1688.591553	-388.890991	200.376373	1156.757324	-253.549911	-273.561218	1157.223389	-152.297256	216.474747	1155.744995	-2.236800	-217.253372	1161.415039	-359.042084	-48.105648	1025.529907	381.154327	-69.746986	958.351501	380.214478	109.560638
-382.307343	55.532074	933.735596	-360.542908	-135.363861	919.171448	-381.569244	132.839630	506.424713	-418.778595	-165.403778	498.150513	-379.476349	161.542542	75.791313	-516.379089	-145.318115	84.492554	-394.936401	118.103836	1400.814819	-319.277863	-206.495590	1386.791382	-329.663208	-47.611801	1397.251831	-312.054260	-55.221535	1688.413574	-391.621185	202.746964	1156.255981	-252.777344	-272.358459	1156.905273	-155.183411	218.548538	1152.612549	-1.478882	-216.751831	1162.046021	-357.433746	-45.861382	1025.291260	381.056335	-69.751999	958.320129	380.105316	109.577248
-380.778473	57.788563	933.324951	-358.832581	-133.153320	918.981323	-380.765381	133.272003	505.796906	-417.997192	-164.237930	498.382294	-377.996155	160.663239	75.037613	-516.320923	-145.155746	84.626228	-393.962280	120.716393	1400.501587	-317.837372	-204.147308	1386.349976	-328.380646	-45.180664	1396.943604	-311.040802	-52.955681	1688.165771	-394.378265	205.151764	1155.730713	-252.054062	-271.004395	1156.427246	-158.046219	220.435669	1149.228638	-0.771179	-216.223022	1162.528442	-355.815857	-43.499783	1024.998657	380.913605	-69.750336	958.316528	379.970306	109.565559
-379.222717	60.061897	932.867737	-357.075775	-130.914047	918.745117	-379.672302	133.676239	504.930756	-417.188660	-162.875839	498.249725	-377.374359	159.720764	74.656204	-516.225342	-145.017639	84.821007	-392.886841	123.339394	1400.116089	-316.423859	-201.741028	1385.797485	-327.102356	-42.616634	1396.656372	-310.003998	-50.648315	1687.848511	-397.082184	207.523193	1155.186768	-251.399078	-269.584961	1155.861816	-160.938324	222.236725	1145.745850	-0.200620	-215.407333	1162.823730	-354.183929	-41.116962	1024.662842	380.794678	-69.782913	958.288635	379.835358	109.579834
-377.589661	62.472309	932.304443	-355.304352	-128.565323	918.509155	-378.509949	134.217941	504.139313	-416.462921	-161.941620	498.765839	-377.619354	158.934387	74.234192	-516.293274	-144.957474	85.036957	-391.780273	126.042480	1399.712524	-315.083252	-199.279922	1385.197388	-325.909698	-40.016136	1396.330200	-308.928711	-48.304119	1687.503662	-399.843292	209.999329	1154.613037	-250.885513	-268.118164	1155.237549	-163.877762	223.917389	1142.100342	0.311327	-214.580872	1163.054077	-352.506866	-38.559990	1024.276855	380.755432	-69.817871	958.289673	379.791138	109.583527
-375.901794	64.898132	931.721375	-353.500580	-126.192177	918.284302	-377.201996	134.781448	503.260406	-415.548523	-160.439301	498.777344	-377.868256	158.212006	73.443413	-516.145264	-144.718262	85.188667	-390.655640	128.842438	1399.284302	-313.899719	-196.669922	1384.640747	-324.743103	-37.313568	1396.000000	-307.892334	-45.776817	1687.175171	-402.531067	212.303589	1154.094238	-250.423920	-266.466400	1154.585693	-166.703918	225.591949	1138.331055	0.813326	-213.645233	1163.080811	-350.842346	-35.976227	1023.894348	380.649506	-69.879341	958.303101	379.749420	109.578827
-374.234406	67.417473	931.025391	-351.754120	-123.802040	917.999390	-376.069611	135.690338	502.430573	-414.602936	-158.870453	498.832153	-377.895081	157.697403	72.668236	-516.106506	-144.599030	85.333542	-389.434845	131.779160	1398.852295	-312.660675	-193.999237	1384.073608	-323.552582	-34.493851	1395.673828	-306.815277	-43.229256	1686.919434	-405.146454	214.633179	1153.451782	-250.108002	-264.733856	1153.905151	-169.559677	227.268997	1134.488403	1.207096	-212.614410	1162.930298	-349.166840	-33.304317	1023.419739	380.560608	-69.880043	958.285400	379.670715	109.567749
-372.472351	69.893089	930.365051	-349.974426	-121.263435	917.673218	-375.244019	136.844849	501.666107	-413.489075	-157.380905	498.937164	-377.246979	157.506805	72.052002	-515.712036	-144.278946	85.404831	-388.131134	134.793411	1398.262207	-311.595184	-191.359482	1383.374756	-322.356903	-31.683472	1395.347900	-305.678406	-40.602985	1686.578613	-407.645630	216.860321	1152.709961	-249.747910	-262.888489	1153.176636	-172.297256	228.939011	1130.440186	1.548575	-211.471954	1162.655762	-347.458679	-30.633253	1022.943604	380.466248	-69.852455	958.262756	379.547699	109.580437
-370.857727	72.564194	929.705627	-348.290497	-118.676292	917.377380	-374.937012	138.483582	500.903564	-412.273865	-155.729675	498.769135	-376.654297	157.572205	71.280434	-515.814575	-144.164307	85.684601	-386.735657	137.936920	1397.707397	-310.424377	-188.626709	1382.731812	-321.163666	-28.790415	1394.988770	-304.523376	-37.939255	1686.318970	-410.081085	219.071945	1152.054810	-249.521393	-260.869598	1152.430908	-175.036758	230.495911	1126.159668	1.881079	-210.236938	1162.089966	-345.832001	-27.812351	1022.478516	380.368408	-69.871452	958.245056	379.426575	109.592941
-369.130432	75.323807	929.156921	-346.616974	-116.080490	917.121338	-374.983093	140.512955	500.341339	-411.157196	-154.292587	498.840942	-376.912292	158.060165	70.732788	-515.805359	-144.035675	86.038383	-385.265717	141.242172	1397.165649	-309.553528	-185.818863	1382.093140	-319.960419	-25.776981	1394.700439	-303.335602	-35.159065	1686.161499	-412.335510	221.231461	1151.349487	-249.306213	-258.671783	1151.772339	-177.660614	232.114532	1121.906860	2.181318	-208.847748	1161.372681	-344.181732	-24.989958	1022.089966	380.247314	-69.862038	958.248901	379.306244	109.626266
-367.310944	78.082458	928.719116	-344.892609	-113.343498	916.919067	-374.690887	142.421661	500.047791	-409.953369	-152.732101	499.016083	-377.512024	158.744888	70.228058	-515.505432	-143.738922	86.444633	-383.770966	144.674149	1396.666382	-308.632874	-183.008072	1381.641235	-318.785858	-22.826195	1394.436646	-302.076599	-32.356640	1686.096680	-414.509705	223.368576	1150.704956	-249.190323	-256.416626	1151.224609	-180.217361	233.737534	1117.734741	2.435323	-207.363449	1160.546387	-342.481110	-22.135891	1021.784668	380.190857	-69.852844	958.225220	379.249359	109.657928
-364.942444	80.319984	928.286804	-343.122070	-110.459785	916.827393	-373.908752	144.172302	499.798645	-408.439117	-150.829193	498.905792	-377.825104	159.442795	69.867455	-515.329590	-143.474014	86.863113	-382.159943	148.089645	1396.243652	-307.806915	-180.227478	1381.251343	-317.703583	-19.778618	1394.288086	-300.831573	-29.452415	1686.169556	-416.591003	225.557236	1150.250610	-249.158920	-253.940399	1150.835205	-182.746353	235.210587	1113.411743	2.676917	-205.791901	1159.516235	-340.477356	-19.464865	1021.536621	380.100006	-69.864586	958.239075	379.177948	109.623566
-363.677795	83.788284	928.340576	-341.580872	-107.747719	916.873108	-373.723969	146.548172	500.028534	-406.941437	-148.874695	498.976532	-377.968628	160.197922	69.731964	-515.359192	-143.294449	87.510284	-380.619415	151.580368	1396.007568	-307.048615	-177.342102	1381.135864	-316.519073	-16.744120	1394.244019	-299.537933	-26.598938	1686.214111	-418.484314	227.535461	1149.758667	-249.224304	-251.290421	1150.555786	-185.278839	236.448761	1108.941406	2.786701	-204.122589	1158.377075	-339.174255	-16.354355	1021.600891	380.035828	-69.793884	958.213013	379.083435	109.641991
-362.048553	86.637451	928.548462	-340.026001	-104.810318	916.985352	-373.431061	148.612762	500.318298	-405.664429	-147.397202	499.422913	-377.799927	160.884872	69.505989	-515.182617	-142.975021	88.198532	-379.054321	154.960541	1395.780151	-306.209137	-174.458405	1381.168091	-315.345123	-13.692788	1394.411743	-298.220947	-23.632523	1686.379517	-420.230347	229.467789	1149.445801	-249.451279	-248.450058	1150.447876	-187.688385	237.588608	1104.745850	2.772714	-202.175034	1157.115112	-337.653900	-13.526416	1021.767761	379.957703	-69.754623	958.172241	379.004791	109.703941
-360.423798	89.546631	928.791138	-338.619354	-101.888573	917.240173	-373.150848	150.674484	500.537781	-403.942963	-145.245224	499.451660	-377.774567	161.413879	69.469322	-514.821411	-142.542664	88.810379	-377.484131	158.324326	1395.674805	-305.408752	-171.532272	1381.402222	-314.222046	-10.669909	1394.650391	-296.839355	-20.681656	1686.588623	-421.915131	231.420715	1149.284180	-249.777130	-245.520081	1150.441284	-190.086823	238.577728	1100.625854	2.631161	-200.114716	1155.778809	-336.152863	-10.621970	1022.018005	379.851807	-69.781609	958.172180	378.898438	109.734978
-358.801788	92.408188	929.174866	-337.264099	-98.791000	917.621948	-372.751099	152.530914	500.813721	-401.816589	-142.808304	499.512207	-377.750092	161.777298	69.541794	-514.422241	-142.055344	89.618004	-376.011230	161.655716	1395.714478	-304.629761	-168.552551	1381.745239	-313.019073	-7.633683	1394.937500	-295.487122	-17.676685	1686.870117	-423.443848	233.273422	1149.165894	-250.341843	-242.453415	1150.496582	-192.376526	239.489044	1096.831909	2.306035	-197.854645	1154.376709	-334.672852	-7.668536	1022.400757	379.732941	-69.683487	958.160034	378.795776	109.780411
-357.245575	95.380966	929.563293	-336.018433	-95.879517	918.095764	-372.568756	154.136230	501.160126	-399.996826	-140.965073	499.805817	-377.772552	161.862015	69.571419	-513.982178	-141.636383	90.370438	-374.602783	164.890640	1395.776733	-303.747131	-165.552475	1382.169800	-311.879059	-4.575281	1395.359009	-294.171204	-14.592363	1687.252808	-424.970123	235.142593	1149.161255	-251.023422	-239.323685	1150.538696	-194.732025	240.220764	1092.852905	1.791580	-195.422531	1152.899658	-333.229340	-4.697442	1022.827393	379.686676	-69.620735	958.146179	378.702423	109.860992
-355.742981	98.407211	930.005676	-334.826355	-92.876007	918.549561	-372.640961	155.741898	501.316101	-398.077454	-139.157944	500.102844	-377.567566	161.787735	69.689720	-513.739136	-141.268356	91.246826	-373.132416	168.166702	1395.916260	-302.887909	-162.420868	1382.572632	-310.694458	-1.570707	1395.693359	-292.790527	-11.553988	1687.527832	-426.257874	236.926895	1149.175781	-251.794754	-236.197525	1150.483643	-196.864029	241.068970	1089.265381	1.094849	-192.924973	1151.364746	-331.862457	-1.695580	1023.272278	379.601288	-69.497383	958.127808	378.595459	109.925758
-354.281738	101.244560	930.335938	-333.577332	-89.745872	919.316162	-372.777496	157.075195	501.397766	-395.986511	-137.275558	500.337860	-377.351227	161.654587	69.789146	-513.172424	-140.722076	92.089828	-371.740326	171.469696	1396.129883	-302.031128	-159.358871	1382.940796	-309.599213	1.535626	1396.008057	-291.496582	-8.449365	1687.901489	-427.486969	238.671249	1149.349854	-252.689926	-233.150528	1150.440674	-198.936707	241.856232	1085.793335	0.262486	-190.395050	1149.679199	-330.479126	1.495313	1023.825989	379.541656	-69.454620	958.125122	378.539948	110.000725
-353.365997	104.731102	930.440857	-332.612213	-87.017479	920.071289	-373.553345	158.533463	501.682251	-394.164398	-135.826721	500.765900	-377.517975	161.698303	69.776382	-512.942810	-140.254547	93.240715	-370.256958	174.801758	1396.318604	-301.239410	-156.207962	1383.267456	-308.517578	4.576622	1396.371338	-290.196899	-5.408252	1688.233276	-428.548126	240.332794	1149.420654	-253.722458	-230.048630	1150.297485	-201.030167	242.644424	1082.166748	-0.688729	-187.807953	1147.932007	-329.403168	4.973637	1024.252686	379.466522	-69.333298	958.108765	378.449524	110.067780
-350.909729	106.273354	930.928223	-331.456940	-83.853592	920.589661	-373.573669	159.443695	501.623383	-392.044647	-134.070831	501.113098	-377.162292	161.520264	69.797729	-512.351501	-139.735870	94.244553	-368.837433	178.190582	1396.570190	-300.431030	-153.068512	1383.367432	-307.441132	7.704288	1396.655151	-288.924896	-2.294949	1688.620972	-429.408478	241.856964	1149.589722	-254.826813	-226.945557	1149.984131	-202.844376	243.630142	1078.706055	-1.755865	-185.226868	1145.914917	-327.644501	7.211830	1024.757568	379.401917	-69.237289	958.106445	378.404388	110.121246
-348.925171	108.350868	931.024780	-330.513092	-81.062492	921.096863	-373.668091	160.044098	501.508423	-389.944702	-132.365356	501.500122	-376.737366	161.404831	69.789413	-511.837769	-139.186478	95.276497	-367.385773	181.594406	1396.744995	-299.660217	-149.888824	1383.543457	-306.379303	10.870274	1397.001099	-287.653015	0.807490	1688.974121	-430.091400	243.298218	1149.702515	-256.026520	-223.867157	1149.648071	-204.493515	244.692520	1075.296143	-2.962608	-182.624969	1143.905518	-326.090729	9.780375	1025.052368	379.359161	-69.138512	958.116455	378.316376	110.260529
-347.205170	110.738754	931.148132	-329.549805	-78.295181	921.498535	-374.074341	160.518600	501.445129	-388.000031	-130.966415	502.165436	-376.582489	161.457443	69.716942	-511.332733	-138.655563	96.491119	-365.911407	185.037796	1396.947021	-298.897827	-146.669662	1383.513794	-305.269379	14.098617	1397.402588	-286.402954	3.800035	1689.273315	-430.599060	244.650818	1149.953735	-257.373230	-220.755798	1149.274292	-205.980469	245.834991	1071.967041	-4.437313	-179.962433	1141.813354	-324.654114	12.450804	1025.305420	379.303192	-69.019508	958.146179	378.295929	110.310555
-346.048859	113.674454	931.237610	-328.782227	-75.844315	921.868164	-374.547058	161.778900	501.496490	-386.207581	-129.554077	502.646698	-376.609650	161.598175	69.702553	-511.243347	-138.433533	97.703346	-364.445068	188.520004	1397.124756	-298.196564	-143.502380	1383.496460	-304.145721	17.357624	1397.812378	-285.187866	6.855402	1689.677002	-430.904083	245.959366	1150.039795	-258.818817	-217.738403	1148.811890	-207.304764	247.048477	1068.917480	-5.935640	-177.439880	1139.493286	-323.563660	15.284244	1025.522339	379.276184	-68.914314	958.138611	378.201630	110.436874
-344.949249	116.695862	931.272583	-327.923157	-73.071686	922.366943	-375.793915	163.719116	501.681396	-384.245056	-127.981750	502.937073	-376.976959	161.905899	69.689270	-510.523163	-137.860077	98.708725	-362.942291	192.013809	1397.330566	-297.580505	-140.406631	1383.431274	-303.050476	20.644611	1398.074951	-283.977722	9.852730	1689.985718	-431.163788	247.361923	1150.068115	-260.406525	-214.632050	1148.287354	-208.617432	248.096588	1065.857666	-7.545604	-174.956177	1136.988647	-322.534546	18.414753	1025.790527	379.231018	-68.801910	958.126160	378.168701	110.538277
-345.046509	121.103729	931.601807	-327.118378	-70.486290	922.812500	-376.955536	165.396912	501.910736	-382.332703	-126.605507	503.338989	-377.272766	162.175751	69.608276	-509.916321	-137.340897	99.654892	-361.489594	195.584076	1397.515503	-296.868713	-137.390381	1383.273438	-301.964355	23.908331	1398.277710	-282.785217	12.803345	1690.171509	-431.520020	248.918442	1150.309448	-262.111694	-211.573929	1147.693481	-209.606979	248.895645	1063.109009	-9.318811	-172.398010	1134.398193	-322.243042	22.062788	1026.191650	379.155853	-68.655167	958.115479	378.078918	110.647125
-343.980774	124.003510	931.639954	-326.134216	-67.559944	923.188171	-377.569061	166.800140	501.982635	-380.232574	-125.055458	503.526001	-377.327972	162.381775	69.481956	-509.296448	-136.880463	100.635986	-360.025879	199.141068	1397.699341	-296.165710	-134.378922	1383.019531	-300.816284	27.133083	1398.412964	-281.585052	15.759318	1690.350098	-431.579132	250.440643	1150.284546	-263.793945	-208.441605	1147.025635	-210.981445	250.084503	1060.168579	-11.190850	-169.829330	1131.705322	-321.216309	25.143848	1026.403687	379.237091	-69.018097	958.085876	377.998993	110.909302
-342.895935	126.742569	931.552856	-325.247528	-64.790230	923.572327	-377.984070	168.000061	501.978516	-378.086212	-123.538406	503.659576	-377.223145	162.482178	69.363792	-508.693939	-136.446289	101.642532	-358.574951	202.639954	1397.923096	-295.384460	-131.360077	1382.746948	-299.715515	30.384665	1398.483032	-280.416718	18.818386	1690.470215	-431.679779	252.191711	1150.394653	-265.635223	-205.368027	1146.272705	-212.054092	251.113113	1057.458862	-13.090197	-167.236725	1128.969727	-320.201660	28.129513	1026.555176	379.023926	-68.350693	958.076660	377.897522	111.062355
-341.995850	129.591507	931.427307	-324.429352	-62.125191	923.906433	-378.667297	169.411377	502.060211	-375.972656	-122.247932	503.927979	-377.321106	162.716949	69.252480	-508.189636	-136.111511	102.724503	-357.096680	206.084808	1398.168945	-294.647644	-128.401855	1382.438843	-298.564392	33.592876	1398.580322	-279.117737	21.638447	1690.650391	-431.597961	253.949036	1150.528320	-267.556152	-202.216797	1145.662109	-213.003983	252.259842	1054.941772	-15.085517	-164.669037	1126.079346	-319.238525	31.130497	1026.651489	379.250214	-68.214462	958.256348	377.855682	111.246651
-341.184052	132.252457	931.331238	-323.672852	-59.395409	924.252869	-379.239258	170.793793	501.914978	-373.696014	-120.929741	503.971191	-377.369293	162.893051	69.139503	-507.446503	-135.649261	103.706825	-355.684509	209.505417	1398.433594	-293.909515	-125.309456	1382.271851	-297.504791	36.786747	1398.697144	-277.847046	24.441732	1690.745117	-431.453491	255.753998	1150.615234	-269.479553	-199.119141	1144.825317	-213.936325	253.079208	1051.993408	-16.976873	-162.145660	1123.077026	-318.373444	34.057045	1026.770996	379.123169	-67.454643	958.279053	377.813110	111.346664
-340.375275	135.031311	931.177307	-322.920624	-56.823544	924.549561	-379.700012	172.173615	501.884155	-371.332306	-119.616600	504.046722	-377.309662	163.014603	69.085312	-507.169891	-135.484238	104.875694	-354.282501	212.845566	1398.721924	-293.134247	-122.296440	1382.092529	-296.483185	39.932922	1398.841553	-276.591583	27.338686	1690.918335	-431.173584	257.684235	1150.700439	-271.479614	-195.901398	1144.274658	-214.925186	253.958450	1048.983887	-19.065229	-159.509354	1120.060913	-317.572449	36.965076	1026.844727	379.120636	-67.295967	958.259155	377.687775	110.920364
-339.557983	137.683533	931.032227	-322.214844	-54.184189	924.839355	-380.284332	173.739395	501.763824	-368.839752	-118.179802	503.933990	-377.333557	163.155365	69.042801	-506.469116	-135.054443	105.876434	-352.939819	216.085205	1398.939331	-292.432709	-119.289162	1381.921753	-295.531158	43.006413	1398.895874	-275.321045	30.029814	1690.990112	-430.671631	259.700226	1150.813232	-273.541870	-192.707184	1143.553711	-215.505646	255.341248	1046.188477	-21.232189	-156.955048	1116.757690	-316.776001	39.830338	1026.916626	379.080383	-67.154709	958.225830	377.671997	111.037926
-338.808441	140.085007	930.884583	-321.590210	-51.661499	925.152527	-380.699951	175.248932	501.634094	-366.362518	-117.195595	504.186920	-377.283325	163.301804	69.004196	-505.736389	-134.603943	106.868523	-351.614868	219.263412	1399.074829	-291.725220	-116.317574	1381.653442	-294.684235	46.002274	1398.929077	-274.123352	32.553989	1691.203125	-430.148956	262.037354	1150.960083	-275.509033	-189.525314	1142.956665	-216.022690	256.669464	1043.059814	-23.417110	-154.441254	1113.378052	-316.022156	42.526043	1026.994141	379.019775	-66.927750	958.182495	377.586884	111.220695
-338.095490	142.579742	930.764893	-321.103973	-49.308983	925.488586	-381.242340	176.862076	501.611542	-363.820007	-116.042381	504.191956	-377.382202	163.484879	68.940216	-504.854156	-134.099167	107.768730	-350.262512	222.379410	1399.153809	-290.990875	-113.508377	1381.312378	-293.816406	48.923378	1398.997070	-272.877991	35.701233	1691.064087	-429.517273	264.378632	1151.006958	-277.576752	-186.282761	1142.328369	-216.865051	257.981354	1040.206665	-25.692879	-152.029358	1109.729980	-315.363403	45.174629	1027.097412	378.971588	-66.714890	958.156799	377.577393	111.402519
-337.427124	144.913849	930.691406	-320.689209	-47.008125	925.810364	-381.549438	178.361710	501.424225	-361.315765	-114.937927	504.240509	-377.373352	163.699860	68.992043	-504.432678	-134.247787	108.607277	-348.980652	225.412933	1399.102539	-290.339417	-110.683090	1381.180908	-292.968597	51.815254	1399.051758	-271.670013	38.377548	1691.176025	-428.832001	266.874725	1151.052124	-279.539856	-183.003281	1141.756958	-217.692368	259.255798	1037.028564	-27.975237	-149.633377	1105.990845	-314.762451	47.682705	1027.215576	378.893799	-66.445564	958.114136	377.514496	111.633080
-336.787506	147.127472	930.569824	-320.290833	-44.852112	926.155518	-381.870148	179.893066	501.410889	-358.663757	-113.926445	504.259247	-377.451782	163.947281	68.948616	-503.915802	-133.895386	109.832703	-347.625153	228.386093	1399.013916	-289.583862	-108.017372	1380.925049	-292.160492	54.625164	1399.204590	-270.522278	41.153812	1691.172241	-428.093170	269.600250	1150.966919	-281.537994	-179.681854	1141.202759	-218.110138	260.917480	1034.445923	-30.249342	-147.342026	1102.154053	-314.187775	50.095459	1027.322021	378.811340	-66.274101	958.111938	377.477020	111.822586
-336.156006	149.275772	930.518494	-320.031525	-42.640728	926.509644	-382.217041	181.271103	501.420990	-356.020813	-112.956093	504.285156	-377.420441	164.184906	68.945114	-503.262970	-133.479599	111.096497	-346.259644	231.264343	1398.810547	-288.884949	-105.431511	1380.868896	-291.293823	57.328815	1399.349243	-269.445953	43.318451	1691.396484	-427.381836	272.466675	1150.724976	-283.533966	-176.343185	1140.756592	-218.659393	262.380463	1031.743774	-32.642189	-145.094070	1098.271851	-313.703308	52.459549	1027.469482	378.762482	-66.058502	958.141602	377.447845	112.086319
-335.698181	151.175018	930.385681	-319.861542	-40.761604	926.868958	-382.313843	182.604172	501.319244	-353.368195	-112.347107	504.426697	-377.393066	164.405167	68.947594	-502.526611	-133.041290	112.342659	-344.772491	234.128677	1398.622314	-288.143860	-102.964478	1380.698730	-290.617096	59.713821	1399.536621	-268.393707	45.880722	1691.402100	-426.642517	275.314972	1150.561157	-285.589539	-173.186905	1140.324097	-219.196518	263.906006	1029.127808	-35.108265	-142.752502	1094.357422	-313.271423	54.590965	1027.567383	378.742340	-65.901253	958.127319	377.483154	112.293312
-335.315002	152.979370	930.402405	-319.760040	-38.777962	927.210632	-382.564697	184.016449	501.323181	-350.691071	-111.674973	504.549408	-377.406799	164.588074	68.946571	-501.781250	-132.567734	113.460304	-343.298859	236.863876	1398.385376	-287.405182	-100.549599	1380.601807	-289.764313	62.220909	1399.603638	-267.328217	48.783878	1691.383911	-425.940155	278.373047	1150.278687	-287.674500	-169.974915	1139.913208	-219.715820	265.461578	1026.525879	-37.654400	-140.459579	1090.441162	-312.951294	56.637226	1027.735962	378.709564	-65.733223	958.044250	377.433746	112.593262
-335.056793	154.363358	930.081543	-319.623932	-36.950554	927.585022	-382.637390	184.999329	501.145569	-347.869049	-110.705490	504.489288	-377.279663	164.738708	68.965607	-500.996765	-132.045074	114.449196	-341.750763	239.388351	1398.129028	-286.776093	-98.289642	1380.452637	-288.663879	64.888344	1399.557495	-266.354919	51.332596	1691.429077	-425.231598	281.444458	1150.052124	-289.794128	-166.918823	1139.515625	-220.291519	267.059601	1023.966980	-40.208706	-138.140823	1086.521973	-312.594940	58.605213	1027.740112	378.694458	-65.536278	957.991089	377.472412	112.759514
-335.073212	155.605026	929.735352	-319.950989	-35.463024	927.703003	-382.827667	186.241592	500.968628	-345.112701	-109.804001	504.191895	-377.303711	164.936554	68.999641	-500.018738	-131.516434	115.329422	-340.235535	241.944000	1397.916992	-285.977264	-95.972290	1380.290161	-287.912659	67.088814	1399.470703	-265.344330	53.649086	1691.435303	-424.510254	284.484650	1149.987671	-291.940277	-163.940262	1139.041748	-220.824570	268.691498	1021.582703	-42.977161	-135.901733	1082.658447	-312.480377	60.209099	1027.582886	378.701477	-65.276711	957.926025	377.493500	113.021286
-334.899872	156.599777	929.259155	-320.051147	-33.342995	928.101013	-382.822754	187.291275	500.759521	-342.420715	-108.778999	503.889465	-377.216309	165.103073	68.979050	-499.011322	-130.928375	115.982239	-338.712219	244.288300	1397.723999	-285.282135	-93.871765	1380.163452	-286.912903	69.408119	1399.366333	-264.404053	55.594803	1691.476196	-423.665009	287.520813	1149.895386	-294.078156	-161.072937	1138.670532	-221.329041	270.403717	1019.116028	-45.720604	-133.672241	1078.641602	-312.318756	62.210579	1027.523071	378.705261	-65.051361	957.861877	377.545502	113.283295
-334.929108	157.722916	928.841614	-320.326294	-31.969624	928.200989	-383.006378	188.497498	500.658295	-340.305206	-108.324112	503.824921	-377.338593	165.332397	69.006683	-498.152100	-130.417587	116.769417	-337.218445	246.543457	1397.536499	-284.591553	-91.756554	1379.976929	-286.089478	71.539810	1399.361572	-263.447083	57.645905	1691.393311	-422.728821	290.504242	1149.821655	-296.155884	-158.364212	1138.284058	-221.789993	272.212097	1016.819214	-48.515976	-131.641464	1074.646606	-312.212738	63.729645	1027.322388	378.732758	-64.799896	957.802368	377.640991	113.496376
-334.860657	158.706909	928.425293	-320.385590	-30.756697	928.255005	-383.066711	189.536682	500.477905	-338.511627	-107.881821	503.730957	-377.314240	165.475098	68.969223	-497.101563	-129.796417	117.318344	-335.797852	248.651932	1397.333984	-283.920624	-89.779465	1379.838623	-285.156158	73.604889	1399.214722	-262.493042	59.962105	1691.248535	-421.733093	293.441010	1149.803833	-298.246460	-155.818802	1138.038086	-222.094376	274.150085	1014.624756	-51.371410	-129.784241	1070.588257	-312.069031	65.074669	1027.116943	378.670166	-64.389191	957.792114	377.707672	113.608147
-333.326965	161.480942	930.283508	-319.295074	-28.189631	928.032715	-383.095673	190.651398	500.536621	-335.841461	-106.258545	503.418030	-377.243591	165.573898	68.981880	-495.139618	-128.836090	117.160835	-334.425964	250.650269	1397.191650	-283.329651	-87.845192	1379.697144	-284.297058	75.594917	1399.163696	-261.456482	62.070915	1691.117065	-420.731110	296.366699	1149.925049	-300.246857	-153.253357	1137.754395	-222.580902	275.973297	1012.190186	-54.252583	-128.007843	1066.552368	-311.731171	66.550270	1028.089478	378.923401	-64.509956	957.738953	378.370850	112.877502
-333.172363	162.868362	929.875732	-319.187897	-27.113016	927.921875	-383.247925	191.614014	500.417023	-334.692200	-105.895714	503.525604	-377.209595	165.688126	69.006584	-493.191193	-128.076157	116.936211	-333.147430	252.534546	1397.042847	-282.738373	-86.043076	1379.548828	-283.476532	77.493965	1398.971313	-260.470825	64.345177	1691.058594	-419.690521	299.246948	1149.943359	-302.237030	-150.919815	1137.628052	-223.241272	277.717102	1009.811646	-57.148083	-126.394386	1062.379517	-311.493042	67.941475	1027.814331	378.817535	-63.967358	957.694580	378.039154	113.876633
-333.402679	163.267029	929.067932	-319.286438	-26.323420	927.857727	-383.295288	192.394653	500.183929	-333.829987	-105.606941	503.693512	-377.157288	165.728867	68.976662	-490.926605	-127.186279	116.471039	-331.886536	254.274887	1396.869507	-282.227173	-84.391312	1379.459229	-282.726837	79.269058	1398.886230	-259.537292	66.438316	1690.997437	-418.603546	302.049408	1149.876221	-304.198212	-148.567108	1137.392212	-223.490021	279.742584	1007.446533	-60.048046	-124.945450	1058.138672	-311.379761	68.954903	1027.335571	378.618164	-63.320019	957.685364	377.645569	115.148315
-332.442566	165.511505	929.239014	-318.615204	-24.682295	927.770386	-383.457672	193.151016	500.268219	-333.118805	-104.834480	503.715515	-377.163910	165.804703	69.008484	-488.319977	-126.179428	115.724869	-330.803558	255.931702	1396.737305	-281.737976	-82.793480	1379.370850	-281.938843	80.888390	1398.757202	-258.497284	68.231148	1690.879150	-417.542816	304.764191	1149.787476	-306.192078	-146.492157	1137.316162	-223.896744	281.675720	1005.005676	-63.283817	-123.429733	1053.593018	-310.836426	70.718987	1027.419067	378.944763	-63.437870	957.611450	378.072357	114.917488
-331.804138	166.681107	929.012634	-317.895721	-23.061172	927.769043	-383.434662	193.721405	500.183380	-332.733917	-104.074188	503.947174	-377.061829	165.803268	68.996010	-485.614777	-125.199409	114.762062	-329.829712	257.455017	1396.608154	-281.272949	-81.352501	1379.275879	-281.203705	82.414909	1398.655884	-257.563171	70.178436	1690.757690	-416.557312	307.558777	1149.718994	-307.967712	-144.467621	1137.241577	-224.560791	283.447205	1002.629333	-66.238876	-122.141479	1049.317383	-310.226166	72.233559	1027.314819	379.007385	-63.200958	957.563904	378.190308	115.179169
-331.559326	167.185989	928.676697	-317.536469	-21.997986	927.856873	-383.535400	194.322723	500.083649	-332.881653	-103.583641	504.375275	-376.999451	165.882462	69.015083	-482.636780	-124.316467	113.640572	-328.966125	258.882965	1396.499634	-280.174316	-79.611252	1379.404541	-280.569092	83.848251	1398.664307	-256.588745	71.913475	1690.698486	-415.517731	310.208069	1149.637451	-309.685120	-142.520386	1137.121338	-225.095291	285.370483	1000.138489	-69.197166	-120.941116	1045.024658	-309.802612	73.258362	1027.171509	379.081909	-62.941246	957.547302	378.296600	115.491028
-331.169464	167.710159	928.413025	-317.143463	-20.961575	927.978394	-383.728577	194.901337	500.030029	-333.109314	-102.775742	504.727966	-377.050751	165.934509	69.059380	-479.422058	-123.516212	112.271141	-328.164337	260.234467	1396.467285	-280.160034	-79.014572	1379.100708	-279.846252	85.276443	1398.762085	-255.631393	73.692245	1690.680786	-414.396576	312.640778	1149.518799	-311.396271	-140.711151	1137.070313	-225.408676	287.360596	997.694885	-72.206169	-119.762489	1040.920288	-309.284821	74.252083	1027.079834	379.156921	-62.693745	957.547668	378.420532	115.824028
-330.687531	168.920303	928.490051	-316.975342	-20.062588	927.984253	-383.995148	195.452911	500.098358	-333.464996	-101.745712	505.081482	-377.063751	165.961014	69.075493	-475.876678	-122.739998	110.787849	-327.443512	261.518860	1396.481445	-280.002655	-77.585335	1378.808960	-279.186218	86.618362	1398.759521	-254.659973	75.610229	1690.617676	-413.366669	315.027039	1149.494873	-313.140411	-139.149261	1136.882202	-226.073105	289.236267	995.092834	-75.419266	-118.804848	1036.825073	-308.819366	75.253517	1027.100464	379.216675	-62.372883	957.571411	378.499908	116.105507
-329.901917	170.567032	928.784790	-316.672455	-19.517267	928.460449	-384.272827	195.857803	500.250916	-334.081635	-100.913544	505.661133	-377.077393	165.975220	69.078606	-472.283661	-122.002426	109.267387	-326.783203	262.754456	1396.568726	-279.602264	-76.475891	1378.669678	-278.635345	87.808548	1398.798706	-253.790680	77.210472	1690.598877	-412.318787	317.151855	1149.452148	-314.895966	-137.701294	1136.736328	-226.750763	291.177368	992.409302	-78.660263	-117.777649	1032.697754	-308.401428	76.392159	1027.504639	379.313385	-62.070206	957.597229	378.629456	116.273895
-327.782562	174.850952	929.602478	-315.655640	-17.945435	928.628662	-384.849274	196.460526	500.888855	-334.282288	-99.293106	505.973846	-377.291626	166.007782	69.096588	-468.334991	-121.253258	107.601387	-326.159912	263.880219	1396.716064	-279.173737	-75.438759	1378.548096	-278.109222	88.952805	1398.858643	-252.937851	78.536659	1690.611328	-411.298340	319.115356	1149.491699	-316.628693	-136.446243	1136.689575	-227.559982	293.135132	989.695618	-81.883293	-116.753273	1028.580688	-307.188843	78.866959	1028.053467	379.450409	-61.803253	957.609009	378.833221	116.525711
-327.818756	174.877853	929.217224	-315.455505	-17.545769	928.919373	-385.053253	196.688599	500.821716	-334.675323	-97.944710	506.305176	-377.343079	166.066635	69.128181	-464.336304	-120.527878	105.995125	-325.613617	264.928955	1396.937866	-278.732422	-74.383926	1378.432007	-277.589142	90.009949	1398.827271	-252.136841	79.844711	1690.629395	-410.297211	320.885254	1149.524658	-318.330475	-135.270477	1136.627686	-228.376144	295.001495	986.840698	-85.147682	-115.913643	1024.481201	-306.815582	79.465271	1027.960571	379.587311	-61.518127	957.635254	379.001251	116.815338
-327.394318	175.468796	929.200867	-315.019806	-16.835243	929.138000	-385.195618	196.829559	500.845062	-335.118988	-96.637207	506.662720	-377.285461	166.040634	69.147560	-460.307129	-119.929466	104.359489	-325.049805	265.906189	1397.120361	-278.372894	-73.424294	1378.390015	-277.063904	91.047653	1398.924561	-251.405212	81.028313	1690.641846	-409.342804	322.499023	1149.595947	-320.006989	-134.187836	1136.654175	-229.467667	296.952942	984.335938	-88.446785	-115.179024	1020.373779	-306.251160	80.246849	1028.040283	379.799347	-61.255295	957.621948	379.235260	117.094467
-326.803009	176.135635	929.243286	-314.523956	-16.052034	929.280090	-385.295868	196.966751	500.898895	-335.296814	-95.288994	506.921783	-377.278961	166.014999	69.147949	-456.094971	-119.163017	102.708710	-324.401154	266.722565	1397.273926	-277.986145	-72.524338	1378.314575	-276.558502	91.973099	1399.009277	-250.729614	82.217918	1690.647949	-408.442078	324.018066	1149.656128	-321.563751	-133.029282	1136.742920	-230.606735	298.727478	981.591614	-91.849655	-114.629440	1016.187012	-305.620209	81.021858	1028.118896	379.972076	-61.022175	957.646301	379.399902	117.399757
-326.203094	176.731461	929.218262	-313.996277	-15.336092	929.424011	-385.338623	197.082581	500.924988	-335.378235	-93.894981	507.023193	-377.196777	165.982834	69.122887	-451.926788	-118.447258	101.096184	-323.801910	267.515015	1397.353394	-277.626190	-71.702202	1378.206787	-276.035095	92.817696	1399.015015	-250.058273	83.149727	1690.630371	-407.653748	325.372650	1149.704590	-323.052399	-131.941147	1136.693359	-231.924026	300.423828	978.950012	-95.271904	-114.243141	1011.938538	-304.970154	81.765106	1028.164307	380.196106	-60.793324	957.700256	379.590790	117.649124
-325.624634	177.280869	929.134216	-313.562439	-14.768806	929.497253	-385.392090	197.271698	500.965973	-335.459747	-92.906242	507.237244	-377.226471	166.017990	69.148705	-447.912231	-117.767365	99.644211	-323.081085	268.228790	1397.353882	-277.217010	-70.983337	1378.106567	-275.479095	93.586166	1399.052612	-249.475754	84.104370	1690.628906	-407.009888	326.704376	1149.642822	-324.474884	-130.965927	1136.782593	-233.371933	301.927063	976.225586	-98.764603	-114.007164	1007.660217	-304.363678	82.399384	1028.142578	380.339386	-60.521713	957.729492	379.750061	117.879890
-325.133911	177.747696	929.084167	-313.269135	-14.391056	929.545166	-385.437378	197.510208	501.002167	-335.358765	-91.967987	507.298828	-377.235138	166.019638	69.176201	-443.762756	-117.017502	98.201233	-322.359283	268.865173	1397.296875	-276.835876	-70.374458	1377.991333	-274.854156	94.292091	1399.085815	-248.904205	84.942291	1690.606201	-406.437897	327.905762	1149.574707	-325.786774	-129.980942	1136.841431	-234.955933	303.388885	973.580933	-102.231110	-113.847633	1003.447266	-303.914185	82.859436	1028.132202	380.551086	-60.279411	957.801392	379.983551	118.043083
-324.595001	178.151169	929.004700	-312.950714	-14.073678	929.541321	-385.399597	197.697754	500.991791	-335.113647	-90.858025	507.231598	-377.271881	166.032928	69.210693	-439.831390	-116.313057	96.834656	-321.520508	269.464447	1397.158203	-276.559631	-69.783615	1377.865112	-274.297791	94.867004	1399.007324	-248.380524	85.654068	1690.582153	-405.924835	328.919891	1149.417725	-327.143402	-129.126907	1136.995117	-236.635941	304.791260	970.879822	-105.864227	-113.708061	999.261414	-303.451813	83.242653	1028.085083	380.756805	-60.018147	957.852661	380.209320	118.276619
-324.037262	178.587799	928.881165	-312.622986	-13.741010	929.465210	-385.341003	197.918015	500.990509	-335.289154	-90.249359	507.268158	-377.296173	166.037140	69.170456	-436.209686	-115.658379	95.626984	-320.676636	269.963593	1396.983643	-276.225586	-69.378464	1377.737427	-273.805786	95.342491	1398.872437	-247.917618	86.272072	1690.579346	-405.500366	329.887878	1149.278809	-328.474884	-128.448395	1137.031372	-238.451263	306.215302	968.184143	-109.489479	-113.623848	995.225769	-302.978088	83.634567	1027.980347	381.007050	-59.840691	957.909119	380.505066	118.553261
-323.084717	180.520187	929.273621	-311.942596	-12.974955	929.301453	-385.451874	198.428253	501.208496	-334.892975	-89.174492	507.065308	-377.456421	166.124710	69.192802	-432.594452	-114.928215	94.377197	-319.812408	270.441467	1396.809570	-275.951996	-69.055855	1377.566528	-273.261414	95.699913	1398.746948	-247.488663	86.845551	1690.564697	-405.138641	330.617767	1149.119263	-329.815979	-127.800774	1137.024292	-240.369080	307.600647	965.527954	-113.070557	-113.711075	991.203674	-302.361908	84.659340	1028.129028	381.287903	-59.626049	957.938354	380.801361	118.789810
-322.515961	180.952896	929.247620	-311.560883	-12.585958	929.127930	-385.330872	198.662582	501.221832	-334.043549	-87.735260	506.814484	-377.445587	166.165268	69.239761	-428.750702	-114.039856	93.032219	-318.926300	270.827667	1396.565186	-275.704773	-68.767410	1377.428467	-272.732086	95.964844	1398.640259	-247.051590	87.313858	1690.527100	-404.736237	331.202728	1148.925293	-331.144592	-127.368820	1137.123169	-242.356949	309.017853	962.783264	-116.782951	-113.755852	987.192261	-301.863129	84.981346	1028.026367	381.601807	-59.373299	957.977844	381.048645	119.010811
-322.030670	181.260666	929.202454	-311.198547	-12.308082	928.941589	-385.112305	198.796249	501.182373	-333.500641	-86.602310	506.569275	-377.379242	166.194763	69.228127	-425.272949	-113.255775	91.876640	-318.007477	271.076904	1396.328247	-275.382660	-68.612518	1377.220215	-272.135315	96.206688	1398.605347	-246.613708	87.720009	1690.456177	-404.402893	331.668549	1148.739624	-332.508026	-126.960419	1137.085815	-244.501541	310.441650	959.987610	-120.480728	-113.922005	983.279480	-301.404480	85.194275	1027.905884	381.828400	-59.159870	957.978943	381.261963	119.265099
-321.622223	181.318054	929.045837	-310.940338	-12.197732	928.764160	-384.964478	199.002747	501.137329	-333.093628	-85.637222	506.319611	-377.396149	166.236526	69.251930	-422.240723	-112.460098	90.785904	-317.172882	271.259003	1396.070801	-275.115356	-68.555122	1377.042480	-271.581451	96.350708	1398.564941	-246.180450	88.198898	1690.377075	-404.122162	331.941589	1148.522949	-333.792053	-126.674431	1137.071289	-246.735550	311.865326	957.202271	-124.160080	-114.126450	979.323425	-300.982758	85.260796	1027.725342	382.040955	-58.907551	958.014221	381.455688	119.486282
-321.169647	181.476929	928.936401	-310.802521	-12.257329	928.558350	-384.905731	199.216537	501.121552	-332.721344	-84.809425	506.072357	-377.381775	166.326797	69.230316	-419.246887	-111.484756	89.782631	-316.352020	271.379089	1395.796631	-274.816254	-68.580719	1376.906128	-271.088287	96.401695	1398.349854	-245.728653	88.495148	1690.259033	-403.838745	332.054230	1148.251831	-335.107635	-126.387573	1137.163574	-249.107956	313.295410	954.456116	-128.048294	-114.451080	975.424011	-300.617767	85.239388	1027.557373	382.262665	-58.631546	958.024658	381.657562	119.716507
-319.996796	182.634918	929.404907	-310.243469	-11.924623	928.225830	-384.923767	199.521606	501.318909	-332.616760	-83.927383	505.682648	-377.459991	166.411255	69.227928	-416.560394	-110.395432	88.827324	-315.539429	271.392670	1395.510742	-274.609314	-68.677704	1376.815552	-270.644531	96.359169	1398.146484	-245.260773	88.648163	1690.133423	-403.615601	332.099030	1148.017090	-336.312592	-126.311020	1137.245117	-251.537704	314.719238	951.637756	-131.979156	-114.950218	971.493896	-300.004791	85.513817	1027.666260	382.437317	-58.382305	958.042725	381.845886	119.966591
-318.886078	183.572006	929.927124	-309.637939	-11.521663	927.885803	-384.980957	199.773117	501.508789	-332.224457	-82.879974	505.317291	-377.547852	166.487381	69.221970	-413.934082	-109.138649	87.963364	-314.849854	271.337341	1395.218262	-274.442657	-68.816711	1376.724609	-270.216034	96.191261	1397.928223	-244.830032	88.815086	1690.001709	-403.451294	332.032715	1147.805298	-337.508942	-126.193123	1137.270630	-254.215530	316.113922	948.799377	-136.084991	-115.632896	967.458923	-299.430511	85.693481	1027.799927	382.620331	-58.174057	958.068970	382.065918	120.163704
-317.593323	185.191833	930.386475	-309.286560	-11.109939	927.417725	-385.140259	200.083969	501.804535	-331.954010	-81.988731	504.883636	-377.619934	166.546432	69.224419	-411.648712	-107.817055	87.306648	-314.146301	271.183380	1394.938110	-274.244019	-69.106689	1376.658569	-269.761780	95.929054	1397.725952	-244.391205	88.895424	1689.863037	-403.311523	331.874115	1147.588013	-338.616852	-126.250793	1137.536865	-256.857239	317.449890	945.933716	-140.310623	-116.239243	963.555969	-298.786743	86.165062	1027.818848	382.874207	-57.963310	958.070618	382.325867	120.391235
-317.247955	184.767426	929.407227	-310.068237	-11.786619	926.893860	-385.078308	200.009796	501.772156	-332.347443	-81.665268	504.580658	-377.579437	166.512589	69.222282	-410.257355	-106.445259	87.005905	-313.446259	270.890259	1394.632446	-274.055786	-69.451660	1376.590332	-269.338593	95.647247	1397.583252	-243.971069	88.971748	1689.685547	-403.171539	331.613678	1147.337769	-339.693970	-126.366676	1137.858521	-259.724121	318.861969	943.099304	-144.480133	-116.870895	959.629272	-298.390533	85.784409	1026.975708	383.137939	-57.740337	958.052246	382.613922	120.616051
-320.087616	180.635910	928.005554	-312.061371	-13.706100	926.341675	-385.022491	199.740829	501.102478	-333.575928	-81.946953	504.375214	-377.536835	166.490173	69.221855	-409.489838	-105.037529	86.921608	-312.825043	270.579285	1394.306763	-273.858154	-69.801544	1376.551392	-268.955414	95.365456	1397.438843	-243.519623	88.927826	1689.509521	-403.123260	331.331024	1147.040771	-340.637665	-126.428406	1138.007446	-262.651337	320.137878	940.267700	-148.776688	-117.915932	955.643066	-299.673767	83.297707	1025.819458	383.416931	-57.481594	958.003845	382.882111	120.850372
-319.849243	182.455765	928.119019	-313.889954	-14.481933	924.785767	-385.512573	199.978790	501.442719	-334.061920	-81.582069	503.948059	-377.775909	166.531036	69.222519	-409.098724	-103.720078	86.734215	-312.263000	270.207397	1393.937866	-273.647400	-70.260910	1376.436157	-268.552032	94.917534	1397.262085	-243.113831	88.891350	1689.346558	-403.075287	330.952576	1146.741455	-341.576874	-126.619606	1138.120239	-265.723206	321.441345	937.428040	-153.098206	-118.908951	951.841431	-299.864655	82.833694	1024.989258	383.627899	-57.247372	958.010071	383.110077	121.028580
-319.670532	183.415726	928.195251	-314.904785	-15.877056	923.562012	-385.891907	200.039291	501.699310	-334.989838	-81.468559	503.612579	-377.987305	166.544403	69.271027	-409.015808	-102.576630	86.420364	-311.725525	269.748108	1393.575806	-273.425629	-70.762520	1376.337280	-268.158844	94.445099	1397.062744	-242.678986	88.687958	1689.127319	-403.079865	330.521851	1146.396484	-342.497742	-126.798187	1138.219482	-268.886414	322.728821	934.673889	-157.388580	-119.981331	948.097107	-299.878052	81.896736	1024.333740	383.789337	-57.041821	958.001648	383.314545	121.316849
-316.539764	180.002121	927.664001	-307.445221	-12.366198	926.203003	-384.538666	198.264969	501.463226	-332.802094	-78.722374	503.088043	-377.068329	166.113998	69.227036	-407.335419	-101.206276	85.537933	-311.200256	269.242126	1393.188354	-273.137909	-71.314857	1376.179443	-267.792175	93.938675	1396.836914	-242.248398	88.421799	1688.931641	-403.133759	330.070526	1146.129517	-343.410095	-127.050514	1138.317871	-272.157440	323.992523	931.987915	-161.714233	-121.209930	944.339783	-296.325195	83.808571	1025.698608	383.928314	-56.760582	957.994019	383.484955	121.552383
-313.701874	176.614594	927.198914	-302.013794	-8.973611	929.211121	-383.241943	196.583572	501.204895	-331.308014	-76.819763	502.496735	-376.191589	165.735901	69.171768	-406.572723	-100.489883	84.831665	-310.782959	268.714508	1392.847046	-272.955719	-71.877296	1376.057007	-267.432953	93.353752	1396.602661	-241.851868	88.342400	1688.700317	-403.271667	329.592133	1145.885132	-344.388519	-127.343773	1138.334839	-275.484436	325.254913	929.374817	-166.254303	-122.541451	940.495972	-293.947968	85.770004	1027.213623	384.055786	-56.550198	957.989319	383.700317	121.844177
-315.754486	178.900497	927.269836	-306.748199	-13.052522	925.424133	-384.563599	197.270279	501.612366	-334.557465	-78.607811	502.587158	-376.865662	165.882965	69.182541	-408.111267	-100.691795	84.706711	-310.336884	268.155518	1392.506714	-272.704590	-72.560516	1375.895630	-267.174774	92.687500	1396.314209	-241.433105	88.031723	1688.490967	-403.400177	329.020935	1145.620483	-345.340363	-127.675369	1138.337158	-278.948181	326.468658	926.794495	-170.813354	-123.978020	936.799316	-295.502319	82.713387	1025.098877	384.229431	-56.337391	957.987183	383.929657	122.099854
-315.301575	178.484024	927.143066	-306.276978	-13.437017	925.057190	-384.558899	196.706802	501.665314	-335.334503	-78.630089	502.478851	-376.755951	165.783005	69.169014	-407.646637	-100.541733	84.023148	-309.875519	267.475586	1392.147705	-272.345001	-73.336555	1375.713623	-266.912689	92.040016	1396.099609	-241.035339	87.671829	1688.327026	-403.635376	328.359467	1145.359131	-346.321014	-128.109222	1138.453125	-282.765808	327.865845	924.179260	-175.324554	-125.339241	933.256348	-295.050232	82.190331	1024.853271	384.401154	-56.070862	957.958008	384.139832	122.404099
-314.872894	177.997650	927.015076	-305.961914	-14.203932	924.780396	-384.588287	196.224258	501.760864	-336.229523	-78.829536	502.381622	-376.727997	165.713898	69.202866	-408.381378	-101.278175	83.671844	-309.483459	266.867737	1391.840820	-272.150543	-74.047356	1375.640747	-266.584717	91.360191	1395.999268	-240.643616	87.313179	1688.202271	-403.896088	327.682220	1145.107544	-347.255157	-128.575989	1138.479370	-286.325165	329.157654	922.043152	-179.868057	-126.826958	929.946106	-294.674957	81.478554	1024.650024	384.629395	-55.819057	957.954163	384.408661	122.652901
-314.392761	177.534683	926.930786	-305.446259	-14.235072	924.498413	-384.674866	195.886215	501.886108	-336.744690	-78.986366	502.165466	-376.764923	165.600220	69.227341	-408.472076	-101.722862	83.252373	-309.123993	266.213745	1391.596436	-271.882782	-74.805748	1375.535645	-266.261627	90.741722	1395.931274	-240.243408	86.777298	1688.073975	-404.212006	326.905243	1144.894775	-348.189453	-129.036774	1138.576538	-289.819824	330.221924	919.787170	-184.505585	-128.245483	926.790039	-294.155365	81.132713	1024.462891	384.824585	-55.489891	957.938293	384.643005	122.866806
-313.953400	177.144150	926.894104	-304.998260	-14.625864	924.199219	-384.721130	195.522705	502.001282	-337.206482	-79.433731	502.104340	-376.726807	165.489456	69.234322	-408.360626	-102.067383	82.907784	-308.772797	265.643372	1391.357666	-270.834503	-74.864594	1375.652832	-265.950104	89.997322	1395.785889	-239.915924	86.437454	1687.958984	-404.586334	326.087402	1144.738770	-349.050842	-129.653854	1138.750610	-293.479034	331.319244	917.708984	-189.348160	-129.885132	923.465698	-293.646362	80.610794	1024.283691	384.937164	-55.197792	957.950867	384.853943	123.108643
-313.470276	176.573059	926.861023	-304.720917	-14.750718	924.247742	-384.436554	194.857178	502.052643	-337.591614	-80.192390	502.129883	-376.556641	165.340683	69.267578	-408.277710	-102.497276	82.623253	-308.392792	264.986542	1391.119629	-269.770020	-74.758636	1375.161621	-265.603912	89.335510	1395.781616	-239.537552	85.917465	1687.867065	-405.068909	325.289764	1144.628906	-349.935181	-130.262726	1138.865356	-297.161682	332.399994	915.826843	-194.271500	-131.665253	920.270020	-293.287659	80.285362	1024.295044	385.096832	-54.931419	957.895752	385.097931	123.466003
-313.174774	176.355423	926.887024	-304.772095	-14.553517	923.943787	-384.356293	194.363586	502.133850	-337.856598	-80.798447	501.946411	-376.509430	165.190338	69.299194	-408.531982	-103.111710	82.431763	-308.080231	264.363434	1390.958862	-269.503296	-75.474174	1375.090332	-265.361420	88.598679	1395.666504	-239.223175	85.461220	1687.794067	-405.613861	324.467804	1144.594482	-350.846344	-130.942764	1139.008179	-301.011505	333.419769	914.077515	-199.244385	-133.266663	917.116760	-292.996399	80.082336	1024.127441	385.239441	-54.623917	957.882019	385.312042	123.760841
-312.467926	175.604218	926.882324	-303.660797	-15.324924	924.159180	-384.229645	193.772308	502.226837	-337.907623	-81.192818	501.927734	-376.419617	165.026642	69.287872	-408.160492	-103.285767	82.158531	-307.758392	263.761688	1390.848022	-269.997070	-77.081741	1375.424561	-265.062134	87.926186	1395.567505	-238.898682	84.847618	1687.727661	-406.172302	323.573669	1144.633057	-351.724396	-131.763428	1139.325806	-304.683868	334.275146	912.580566	-204.264938	-134.979080	914.181641	-292.218842	79.462357	1024.255005	385.336578	-54.456360	957.894104	385.512329	124.011551
-311.026428	173.934250	926.847412	-301.227905	-15.343290	925.577209	-383.735626	192.940857	502.255310	-337.492157	-81.187683	501.935577	-376.209045	164.854568	69.338051	-407.891296	-103.393761	81.993057	-307.476776	263.125244	1390.819336	-269.854645	-77.871910	1375.452515	-264.731049	87.212410	1395.511353	-238.579010	84.255135	1687.729370	-406.907593	322.803925	1144.811523	-352.620300	-132.564789	1139.599121	-308.448120	334.996399	911.073242	-209.289169	-136.609833	911.410522	-290.970215	79.416809	1025.056885	385.446472	-54.173470	957.901733	385.694733	124.279541
-310.558838	173.382568	926.922119	-300.654388	-15.768986	925.701843	-383.294922	192.105621	502.297028	-337.778137	-81.569382	501.913696	-376.007385	164.683273	69.390503	-408.042328	-103.554825	81.988403	-307.162018	262.532318	1390.838867	-269.570465	-78.553780	1375.481323	-264.410004	86.551422	1395.566040	-238.298477	83.621597	1687.781494	-407.622681	322.013000	1145.056885	-353.586853	-133.459305	1139.877686	-312.100525	335.571228	909.871643	-214.385559	-138.339127	908.828247	-290.452881	78.962608	1025.156982	385.646057	-53.817566	957.879211	385.938049	124.579384
-310.126099	172.797348	927.008484	-300.219757	-16.180853	925.767395	-383.421936	191.821121	502.529449	-338.216827	-81.982628	502.027405	-376.187897	164.623398	69.396103	-407.787354	-103.377907	81.851250	-306.902100	261.915344	1390.923340	-269.319122	-79.333824	1375.472168	-264.104950	85.862213	1395.534302	-238.054688	83.053551	1687.768677	-408.391724	321.212006	1145.400024	-354.711670	-134.468948	1140.246948	-315.769012	335.995270	908.842285	-219.571899	-140.024628	906.348938	-289.978912	78.455627	1025.226807	385.785675	-53.485325	957.879150	386.170990	124.873985
-309.718384	172.179474	927.087646	-299.752197	-16.561419	925.796387	-383.127106	191.118042	502.620544	-338.471558	-82.084129	502.037231	-376.078705	164.487427	69.414856	-407.741058	-103.295700	81.769073	-306.622711	261.282593	1391.012817	-269.481110	-80.920448	1375.459839	-263.766876	85.177681	1395.619507	-237.805008	82.174278	1687.784912	-409.205841	320.481445	1145.773315	-355.738098	-135.424179	1140.820923	-319.448303	336.483063	907.963440	-224.756790	-141.776749	904.091797	-289.508850	77.936882	1025.275879	386.023376	-53.137794	957.842041	386.463531	125.152199
-309.296478	171.529129	927.151611	-299.246185	-17.101198	925.821533	-382.861542	190.585800	502.734558	-338.784637	-82.041489	502.002472	-375.984039	164.375168	69.407135	-407.709503	-103.224480	81.685127	-306.318634	260.636505	1391.104614	-269.224030	-81.619156	1375.425903	-263.463898	84.528992	1395.704834	-237.555603	81.510246	1687.836792	-410.075256	319.707581	1146.181519	-356.849762	-136.472107	1141.234497	-322.969299	336.789368	907.247009	-229.988525	-143.636642	901.948975	-289.004669	77.330521	1025.314331	386.202118	-52.894413	957.806458	386.692688	125.524742
-308.872223	170.951828	927.161865	-298.752533	-17.765583	925.787415	-382.772095	190.223633	502.832947	-339.084137	-81.980774	502.030182	-376.031189	164.290726	69.435425	-407.701355	-103.108772	81.583008	-305.938995	259.937683	1391.158813	-268.819641	-82.300156	1375.259644	-263.171783	83.805161	1395.719971	-237.344559	80.799500	1687.875000	-410.951477	319.059784	1146.670044	-357.973694	-137.449219	1141.607178	-326.229858	336.919983	906.854736	-235.188950	-145.458725	899.944946	-288.509613	76.693985	1025.296753	386.356445	-52.622292	957.786499	386.925934	125.817848
-308.488129	170.291977	927.230103	-298.268188	-18.444490	925.756958	-382.762543	189.896118	502.960510	-339.510864	-81.904480	502.036255	-376.076050	164.213196	69.433083	-407.748718	-103.067116	81.467422	-305.645905	259.297211	1391.208008	-268.584656	-82.857918	1375.145874	-262.816467	83.076035	1395.671143	-237.144867	80.149452	1687.882324	-411.875580	318.362518	1147.131714	-359.153320	-138.530365	1142.028442	-329.439392	337.036285	906.404175	-240.335770	-147.247208	898.087463	-288.038696	75.983086	1025.310059	386.412292	-52.337646	957.798584	387.080292	126.057922
-308.133453	169.651566	927.261902	-297.773468	-19.147911	925.683044	-382.442810	189.289978	502.992065	-339.920837	-81.926376	502.074829	-376.037903	164.083008	69.465950	-407.916840	-103.048958	81.426910	-305.311981	258.580109	1391.254883	-268.294373	-83.507820	1374.964600	-262.542297	82.354095	1395.590210	-236.926666	79.483620	1687.863647	-412.799500	317.776794	1147.674805	-360.301422	-139.595795	1142.445801	-332.614655	337.248260	906.113281	-245.470169	-149.024994	896.306519	-287.572510	75.269508	1025.282471	386.513092	-52.017570	957.809631	387.240051	126.359474
-307.715607	168.981903	927.276062	-297.239044	-19.749130	925.563110	-382.117218	188.655380	503.085297	-340.266266	-81.891418	502.064545	-375.864594	163.894821	69.455734	-407.934174	-102.989494	81.351028	-304.961029	257.887634	1391.264404	-267.936310	-84.295235	1374.896606	-262.207092	81.663971	1395.600708	-236.753159	78.874771	1687.844482	-413.726807	317.116333	1148.115234	-361.450653	-140.556763	1142.885498	-335.595184	337.353485	905.877075	-250.471939	-150.809738	894.732544	-287.105042	74.572884	1025.230957	386.668640	-51.712578	957.776367	387.455078	126.696518
-306.767242	169.170441	927.225403	-296.585999	-20.314352	925.500610	-382.001068	188.233734	503.370697	-340.569244	-81.942070	502.107452	-375.840698	163.795715	69.536461	-408.142517	-103.079025	81.297508	-304.670593	257.196014	1391.242432	-267.717957	-85.012054	1374.869507	-261.870056	80.885841	1395.537109	-236.584290	78.240616	1687.862793	-414.668121	316.592773	1148.587280	-362.681793	-141.598953	1143.282715	-338.415436	337.402466	905.659180	-255.430756	-152.511276	893.324768	-286.325928	74.353394	1025.177734	386.856476	-51.371735	957.786255	387.695160	127.004623
-306.633728	168.281738	927.214111	-296.177368	-21.026712	925.424316	-381.977020	187.779938	503.457703	-340.903839	-82.117874	502.162231	-375.852081	163.666946	69.514610	-408.102112	-103.032097	81.212746	-304.337433	256.476990	1391.219482	-267.460480	-85.820763	1374.787720	-261.566162	80.190056	1395.516724	-236.430893	77.616356	1687.870605	-415.573639	315.943512	1149.004150	-363.871277	-142.597153	1143.767700	-341.023743	337.439880	905.580505	-260.334290	-154.257980	892.130310	-286.025177	73.542862	1025.129272	387.041473	-51.039860	957.783569	387.916779	127.260765
-306.464966	167.393448	927.203918	-295.778534	-21.698368	925.364624	-382.275177	187.612717	503.614044	-341.234161	-82.329376	502.253326	-376.028381	163.648956	69.544983	-408.202362	-103.095444	81.143188	-304.021881	255.755127	1391.154175	-267.062714	-86.641808	1374.669434	-261.305847	79.422493	1395.501953	-236.263229	77.012283	1687.894897	-416.423431	315.346985	1149.334351	-365.037811	-143.600143	1144.196655	-343.487701	337.415863	905.397705	-264.500061	-155.911377	891.361816	-285.715698	72.757126	1025.090332	387.203888	-50.740795	957.730835	388.159485	127.546501
-306.123474	166.722473	927.191406	-295.300751	-22.349716	925.250671	-382.303162	187.156464	503.748535	-341.573181	-82.685669	502.365173	-376.031311	163.507553	69.559875	-408.072479	-103.065926	81.055435	-303.755402	255.002716	1391.022583	-266.853943	-87.471382	1374.552124	-260.965607	78.699142	1395.511353	-236.065002	76.345383	1687.851196	-417.274628	314.813629	1149.713867	-366.188324	-144.436920	1144.486450	-345.738312	337.337433	905.374695	-268.570648	-157.747650	890.849060	-285.315460	72.053474	1025.028564	387.354401	-50.415081	957.696533	388.331848	127.839127
-305.838715	166.045685	927.200928	-294.814178	-22.927551	925.101318	-381.826599	186.104340	503.736389	-341.786041	-82.866959	502.276093	-375.691803	163.285294	69.514328	-407.924225	-103.011406	80.930893	-303.489929	254.274033	1390.905884	-266.599365	-88.279411	1374.351807	-260.720795	77.869926	1395.435669	-235.897247	75.665382	1687.811401	-418.083984	314.154694	1150.001221	-367.577271	-145.545670	1144.980957	-347.813507	337.221985	905.272095	-273.125946	-159.063293	889.631958	-284.945435	71.358559	1024.960938	387.454315	-50.180691	957.702881	388.551208	128.107803
-305.535736	165.404037	927.193665	-294.365112	-23.471792	924.933105	-381.794525	185.454376	503.878723	-342.028107	-83.042305	502.143219	-375.596893	163.151443	69.527374	-407.983093	-103.066269	80.850708	-303.270386	253.538544	1390.785278	-266.345612	-89.139053	1374.183716	-260.437805	77.151558	1395.413574	-235.733704	75.247971	1687.677979	-418.822388	313.581848	1150.277222	-368.962372	-146.349579	1145.261108	-349.642303	337.009735	905.266968	-278.237152	-160.947556	888.311707	-284.584991	70.692261	1024.875488	387.551514	-49.902100	957.698181	388.691986	128.399612
-305.181580	164.832947	927.204529	-293.980469	-23.992922	924.790283	-381.791077	184.755676	504.029236	-342.074829	-82.954338	501.919678	-375.533783	162.979080	69.545128	-407.728485	-102.980148	80.691292	-303.146118	252.811920	1390.669312	-266.171692	-89.968918	1374.031982	-260.148865	76.368637	1395.259155	-235.547806	74.685455	1687.600220	-419.571899	312.946594	1150.572021	-370.284210	-147.263306	1145.652588	-351.289551	336.783020	905.298035	-282.448792	-162.571350	887.571045	-284.255798	70.065643	1024.815430	387.668060	-49.631664	957.674866	388.872589	128.703262
-304.764465	164.244034	927.182373	-293.345520	-24.587940	924.649536	-381.853333	184.033569	504.204010	-342.151733	-82.898132	501.867584	-375.433472	162.841415	69.557060	-407.889404	-103.056175	80.657967	-302.999786	252.092987	1390.582275	-265.999115	-90.665634	1373.849121	-259.978394	75.610420	1395.056030	-235.339050	73.953629	1687.527588	-420.223267	312.278900	1150.894287	-371.598206	-148.061768	1145.884277	-352.720612	336.444580	905.318909	-286.494232	-163.989349	886.872864	-283.809845	69.424316	1024.746216	387.800018	-49.299717	957.685364	389.047302	128.998795
-304.248138	163.553894	927.174011	-292.495789	-25.324839	924.599915	-381.810486	183.388123	504.356537	-341.885773	-82.688065	501.880371	-375.283234	162.651230	69.583344	-407.407623	-102.872406	80.511414	-302.882599	251.375961	1390.534668	-265.794128	-91.339066	1373.704224	-259.830811	74.837021	1394.950562	-235.148438	73.394150	1687.431396	-420.823364	311.574799	1151.111938	-372.988068	-148.986618	1146.309570	-353.960541	335.990082	905.315247	-290.228607	-165.094604	886.250305	-283.288483	68.705833	1024.742065	387.938934	-48.948578	957.658569	389.260162	129.291061
-303.857605	162.980087	927.170288	-292.084595	-25.820890	924.494324	-381.856476	182.878250	504.465851	-341.618652	-82.386971	501.818970	-375.195709	162.459305	69.634056	-406.904388	-102.583023	80.364235	-302.909088	250.669846	1390.486572	-265.642181	-91.977585	1373.553223	-259.656555	74.153908	1394.874268	-234.985397	72.857864	1687.369385	-421.327881	310.801605	1151.313110	-374.324463	-149.816467	1146.674683	-354.944855	335.552643	905.433960	-294.020966	-166.506683	885.796448	-283.011963	68.111008	1024.706055	388.108612	-48.659222	957.647034	389.461548	129.540680
-303.454742	162.472076	927.101929	-291.644043	-26.279097	924.367615	-381.797424	182.341568	504.561920	-342.732910	-83.261665	502.071564	-375.089111	162.296936	69.655807	-407.291656	-102.604813	80.417801	-302.887909	249.982483	1390.458008	-265.241943	-92.814415	1373.598145	-259.554932	73.415100	1394.742920	-234.820618	72.261620	1687.270996	-421.793365	310.063690	1151.489380	-375.507629	-150.467911	1147.053955	-355.723053	334.997406	905.518127	-297.659180	-168.079559	885.499268	-282.708130	67.592560	1024.625977	388.249176	-48.393772	957.650696	389.645569	129.750900
-303.020721	161.978897	927.028381	-291.135956	-26.818092	924.251343	-381.621674	181.681976	504.613251	-343.267303	-83.698425	502.251129	-374.992645	162.121292	69.657005	-407.528442	-102.602295	80.451714	-302.895172	249.263016	1390.407715	-265.197510	-93.557266	1373.409424	-259.435913	72.782364	1394.746460	-234.659027	71.718468	1687.077881	-422.189087	309.211731	1151.534546	-376.802155	-151.350830	1147.437622	-356.268127	334.381042	905.600708	-300.714874	-169.071793	885.119263	-282.387756	67.050240	1024.553467	388.349823	-48.206963	957.606323	389.860260	129.960373
-302.589355	161.444946	926.933044	-290.683746	-27.315222	924.119019	-381.359833	181.163315	504.651184	-343.249756	-83.808083	502.300049	-374.923096	161.990112	69.687271	-407.571289	-102.566040	80.419823	-302.960602	248.576553	1390.369995	-265.152344	-94.316399	1373.241943	-259.313385	72.094040	1394.720825	-234.471512	71.094810	1686.966064	-422.475800	308.361725	1151.546387	-378.017395	-152.124176	1147.716309	-356.669159	333.711639	905.616211	-303.911804	-170.368073	884.795593	-282.084534	66.507797	1024.459961	388.382202	-47.992268	957.621643	390.000244	130.177856
-302.243347	160.958328	926.904175	-290.244568	-27.742050	923.978699	-381.109589	180.786407	504.715118	-343.084290	-83.909721	502.288971	-374.928802	161.872940	69.734268	-407.596130	-102.553886	80.430328	-303.079071	247.981506	1390.334106	-265.082794	-95.057716	1373.115723	-259.236908	71.454117	1394.627197	-234.278961	70.381210	1686.907471	-422.698242	307.542114	1151.547607	-379.150177	-152.888565	1148.024536	-356.871857	332.866058	905.588501	-306.861359	-171.651276	884.571716	-281.810516	65.991844	1024.392456	388.418274	-47.705086	957.626587	390.120209	130.434982
-301.873749	160.478485	926.881653	-289.898895	-28.072454	923.919250	-380.753998	180.475128	504.768311	-341.982330	-83.453278	502.077576	-374.901642	161.807465	69.778442	-407.156738	-102.425056	80.344009	-303.225128	247.387955	1390.272095	-265.161987	-95.794464	1372.945190	-259.154938	70.792328	1394.503296	-234.101440	69.821739	1686.803955	-422.872467	306.770477	1151.555176	-380.266785	-153.526199	1148.170776	-356.782074	332.098938	905.629822	-309.574554	-172.804047	884.399536	-281.596741	65.555565	1024.372070	388.501038	-47.442795	957.596130	390.267090	130.725616
-301.547882	159.949799	926.891052	-289.526062	-28.566576	923.903687	-380.330688	180.301376	504.860260	-340.984802	-83.328018	501.976105	-374.922760	161.774963	69.841972	-406.992889	-102.449295	80.418335	-303.327026	246.752365	1390.229492	-265.240997	-96.451157	1372.779541	-259.097992	70.194199	1394.441772	-233.919540	69.202927	1686.717285	-422.965393	305.933929	1151.496704	-381.358673	-154.188492	1148.469604	-356.561737	331.284790	905.614197	-312.126862	-173.973618	884.305786	-281.346069	65.027992	1024.383179	388.615997	-47.157021	957.613342	390.394165	130.973846
-301.186646	159.541977	926.920166	-289.134979	-28.977859	923.917175	-379.911652	180.149689	504.925720	-340.389740	-83.553215	501.941315	-374.925903	161.816284	69.865433	-406.657867	-102.300613	80.478043	-303.425568	246.160004	1390.208862	-265.328003	-97.161972	1372.698608	-259.102264	69.567039	1394.472046	-233.802307	68.758118	1686.596680	-422.946716	305.110718	1151.386841	-382.397034	-154.894257	1148.703247	-356.129089	330.373016	905.574646	-314.377319	-174.879684	884.163330	-281.125580	64.602196	1024.426514	388.747955	-46.916840	957.628662	390.576965	131.178253
-300.830933	159.060623	926.970276	-288.789063	-29.394102	923.961670	-379.481964	180.017456	504.947327	-340.488922	-84.312531	502.078094	-375.011963	161.854202	69.918205	-407.046997	-102.463493	80.719765	-303.565704	245.568817	1390.214111	-265.780548	-98.326515	1372.432129	-259.202423	68.927528	1394.370117	-233.639587	68.116852	1686.538330	-422.816345	304.304321	1151.232910	-383.408051	-155.599045	1149.054321	-355.506226	329.462830	905.542664	-316.568787	-175.882523	884.102844	-280.932159	64.139069	1024.495850	388.947418	-46.687832	957.590271	390.812195	131.403656
-300.584198	158.623337	927.034485	-288.506622	-29.756453	923.980591	-378.788208	179.758545	504.907196	-339.837402	-84.619812	502.110016	-374.903809	161.844666	69.907082	-406.888763	-102.429169	80.802315	-303.732147	245.017334	1390.192017	-265.854095	-99.037476	1372.365356	-259.255310	68.361427	1394.397217	-233.521912	67.728554	1686.505737	-422.590057	303.418732	1150.974854	-384.289398	-156.228027	1149.351929	-354.661987	328.476776	905.446411	-318.652222	-177.047150	884.297180	-280.794830	63.709339	1024.555054	389.142303	-46.428902	957.588318	391.073364	131.617081
-300.319214	158.191635	927.073120	-288.225037	-30.166758	923.979797	-378.513184	180.007111	505.016541	-339.279388	-85.062241	502.140991	-374.993774	161.935806	69.944763	-406.824707	-102.437508	80.897476	-303.908447	244.480469	1390.169434	-265.889923	-99.651321	1372.313110	-259.293518	67.750816	1394.398560	-233.349182	67.008774	1686.503174	-422.254883	302.618866	1150.672485	-385.156708	-156.872467	1149.625977	-353.631042	327.525085	905.448975	-320.241302	-177.824600	884.195129	-280.637756	63.260979	1024.589722	389.251831	-46.182884	957.584412	391.245148	131.859772
-300.042389	157.759933	927.103638	-287.947327	-30.579178	924.005798	-378.254211	180.249252	505.116730	-338.818573	-85.410751	502.154633	-375.162018	162.040009	69.968925	-406.828857	-102.490997	80.972504	-304.095001	243.905396	1390.123779	-266.001007	-100.262383	1372.311646	-259.318420	67.224083	1394.431519	-233.235199	66.384483	1686.425781	-421.860718	301.865112	1150.383301	-385.954681	-157.394760	1149.759521	-352.453766	326.473969	905.348877	-321.742340	-178.552094	884.188965	-280.482819	62.828411	1024.634644	389.361023	-45.983414	957.592285	391.422607	132.078339
-299.809296	157.330597	927.140625	-287.681396	-30.982700	924.013977	-377.797760	180.253143	505.123657	-338.403168	-85.759827	502.095367	-375.281158	162.116577	70.016808	-407.083130	-102.663345	81.046539	-304.233459	243.405487	1390.077759	-266.117065	-100.830650	1372.273315	-259.365814	66.669594	1394.462891	-233.157593	65.905861	1686.250977	-421.374847	301.117554	1150.072510	-386.613586	-157.926865	1149.987061	-351.102142	325.455231	905.265930	-322.993164	-179.328445	884.228149	-280.337646	62.392139	1024.671265	389.425903	-45.740685	957.639832	391.577667	132.241302
-299.553741	156.917038	927.159241	-287.401733	-31.365219	924.007446	-377.220398	180.070526	505.129028	-338.431610	-86.540993	502.293060	-375.227631	162.099136	70.033264	-407.361969	-102.776543	81.198357	-304.374329	242.852203	1390.044800	-266.272522	-101.362099	1372.248047	-259.450592	66.145164	1394.446899	-233.077744	65.340439	1686.143799	-420.872162	300.398834	1149.783325	-387.237701	-158.477493	1150.177734	-349.587097	324.406982	905.216309	-323.967865	-179.892090	884.309387	-280.186890	61.974651	1024.692993	389.536621	-45.567581	957.650696	391.705719	132.431183
-299.307220	156.529404	927.200867	-287.185822	-31.681753	923.988770	-376.923157	180.106308	505.168762	-337.485168	-86.427505	502.245300	-375.276154	162.109848	70.082558	-407.173645	-102.746193	81.232323	-304.498108	242.344147	1390.020508	-266.406647	-101.894096	1372.262817	-259.531403	65.673950	1394.429321	-233.024994	64.771927	1686.057983	-420.247589	299.683716	1149.432983	-387.746277	-158.955780	1150.253052	-347.941498	323.315613	905.148010	-325.055573	-180.712769	884.483582	-280.110565	61.578041	1024.724731	389.653168	-45.380650	957.664978	391.835449	132.567886
-299.057800	156.199677	927.202026	-286.957886	-32.041214	923.973511	-376.744232	180.130661	505.227997	-337.144775	-86.560638	502.218079	-375.345642	162.127609	70.092148	-407.140961	-102.731041	81.301460	-304.639069	241.913391	1389.996338	-266.600555	-102.375092	1372.257690	-259.679260	65.163315	1394.332397	-232.966202	64.137871	1686.039795	-419.566742	298.946686	1149.075073	-388.174622	-159.441940	1150.340698	-346.089996	322.157562	905.083130	-325.625946	-181.259537	884.459839	-280.017822	61.213703	1024.736694	389.809906	-45.255577	957.625732	392.023285	132.730728
-298.748077	155.912888	927.169189	-286.707550	-32.370445	923.945801	-376.499664	180.071518	505.294067	-337.092590	-86.856583	502.247894	-375.361481	162.114868	70.107727	-407.311127	-102.755081	81.413712	-304.751831	241.459534	1390.005127	-266.789001	-102.839813	1372.299194	-259.841644	64.653206	1394.252686	-232.933182	63.603386	1685.979736	-418.884399	298.357697	1148.714722	-388.566010	-159.959854	1150.481201	-344.116608	320.989044	905.051331	-326.087463	-181.697052	884.533020	-279.892639	60.894245	1024.726440	390.010895	-45.028893	957.623169	392.173309	132.911545
-298.536316	155.553360	927.143982	-286.511230	-32.694382	923.870911	-376.202209	179.795410	505.261261	-336.953156	-86.982117	502.166138	-375.314728	162.098450	70.120003	-407.242828	-102.716171	81.445389	-304.850800	241.006226	1389.976685	-267.002167	-103.329239	1372.323608	-260.000458	64.165619	1394.178589	-232.940430	63.053448	1685.905151	-418.073486	297.663971	1148.304565	-388.886261	-160.465134	1150.559082	-341.981049	319.826599	905.070557	-326.335022	-182.115891	884.586243	-279.816986	60.516651	1024.692627	390.160065	-44.845264	957.625000	392.361023	133.055359
-298.301300	155.215134	927.098145	-286.290497	-33.012634	923.807800	-375.918274	179.422897	505.226166	-336.774597	-87.087715	502.163391	-375.248352	162.037704	70.098000	-407.328552	-102.716286	81.491150	-304.942078	240.579803	1389.952026	-267.152893	-103.786835	1372.370850	-260.137268	63.695992	1394.085693	-232.979660	62.581543	1685.853638	-417.204346	297.155731	1147.894653	-389.089874	-160.909271	1150.581787	-339.722534	318.631165	905.088989	-326.464050	-182.525040	884.559387	-279.678131	60.172375	1024.649414	390.315491	-44.652615	957.580383	392.520386	133.284988
-298.116577	154.858643	927.048279	-286.083984	-33.385609	923.765991	-375.751801	179.234497	505.231445	-336.507599	-87.114807	502.093292	-375.196716	162.012695	70.112396	-407.238708	-102.674179	81.495979	-305.022583	240.143219	1389.880005	-267.327026	-104.213188	1372.309692	-260.210632	63.257519	1394.113647	-233.033905	62.066055	1685.761353	-416.289398	296.637695	1147.470459	-389.186920	-161.347900	1150.517212	-337.372101	317.290710	905.068359	-326.462341	-183.092743	884.710083	-279.538757	59.809731	1024.610718	390.481110	-44.482521	957.597412	392.704163	133.419907
-297.973083	154.563202	927.030334	-285.946747	-33.680058	923.714539	-375.418854	178.816727	505.179535	-336.253357	-87.201584	502.079712	-375.048828	161.915115	70.081993	-406.735168	-102.417030	81.391914	-305.088806	239.727829	1389.838623	-267.574036	-104.664986	1372.284912	-260.277557	62.898228	1394.150146	-233.099289	61.606880	1685.697266	-415.331848	296.234772	1147.098267	-389.219604	-161.671906	1150.366943	-334.943787	316.040375	905.177368	-326.034943	-183.290192	884.560791	-279.427277	59.494785	1024.579468	390.566376	-44.291969	957.620361	392.836426	133.501633
-297.810730	154.222824	926.993042	-285.756012	-33.967838	923.687317	-375.469940	178.762634	505.248901	-336.078339	-87.408333	502.128754	-375.126709	161.909103	70.093872	-407.134003	-102.623955	81.495743	-305.155762	239.303085	1389.796265	-267.822540	-105.060883	1372.244141	-260.410156	62.489414	1394.148315	-233.196655	61.193562	1685.651611	-414.308929	295.824371	1146.676147	-389.188751	-162.030655	1150.176880	-332.349823	314.745483	905.296631	-325.692505	-183.571884	884.586243	-279.297577	59.184505	1024.553223	390.678345	-44.155685	957.657715	392.945435	133.653122
-297.607483	153.955856	926.970764	-285.589050	-34.251671	923.716187	-375.635284	178.779526	505.349609	-335.869202	-87.509766	502.100067	-375.282074	161.938873	70.111343	-406.606415	-102.350380	81.486176	-305.200806	238.911743	1389.785400	-268.018463	-105.402603	1372.239990	-260.538849	62.114368	1394.133789	-233.334106	60.874714	1685.551758	-413.244843	295.453308	1146.307495	-389.094574	-162.310959	1149.939819	-329.760742	313.411346	905.408264	-325.033112	-183.685364	884.552551	-279.166473	58.930191	1024.563477	390.795227	-44.071239	957.641785	393.112274	133.737823
-297.468964	153.622894	926.971741	-285.441895	-34.541008	923.710510	-375.281677	178.306061	505.302155	-335.596954	-87.588394	502.105957	-375.077148	161.833755	70.080421	-406.883240	-102.502396	81.510117	-305.257050	238.556610	1389.780029	-268.207153	-105.710907	1372.239014	-260.716400	61.774700	1394.055298	-233.451141	60.399849	1685.590698	-412.130127	295.127472	1145.933594	-388.902161	-162.604965	1149.719238	-326.970154	312.181030	905.771545	-323.897888	-183.534164	884.368042	-279.067200	58.612999	1024.566528	390.929199	-43.978569	957.648499	393.254425	133.853592
-297.321991	153.353882	926.959595	-285.306091	-34.799244	923.711182	-375.285095	178.182739	505.292969	-335.166931	-87.532074	502.042572	-375.145996	161.841232	70.055794	-406.717621	-102.485397	81.534821	-305.267944	238.144073	1389.833740	-268.371643	-106.084084	1372.242188	-260.873383	61.438370	1394.087402	-233.600128	60.015503	1685.585205	-411.032745	294.733337	1145.560303	-388.644043	-162.782303	1149.507813	-324.191467	310.758179	905.885742	-322.961151	-183.568604	884.255615	-278.962616	58.352921	1024.565308	391.048553	-43.873402	957.649841	393.377228	133.936340
-297.102966	153.181885	926.968018	-285.157257	-35.106697	923.718811	-375.191925	177.999573	505.328949	-334.751129	-87.529335	502.045502	-375.102509	161.826630	70.063843	-406.505859	-102.425873	81.503899	-305.296600	237.801102	1389.883179	-268.591644	-106.385025	1372.227783	-261.016083	61.073906	1394.055054	-233.771301	59.669098	1685.586182	-409.921936	294.462921	1145.227417	-388.311615	-162.990295	1149.213623	-321.405640	309.391693	906.143311	-321.783691	-183.571671	884.221924	-278.828003	58.105618	1024.579468	391.170746	-43.749470	957.646179	393.481018	134.072311
-296.843658	153.122910	926.998840	-284.998810	-35.344234	923.701416	-375.070221	177.820190	505.382080	-334.331787	-87.452309	501.983673	-375.042480	161.805344	70.071327	-405.880707	-102.257317	81.387039	-305.338013	237.495285	1389.979980	-268.878723	-106.654358	1372.254883	-261.131104	60.755035	1394.069580	-233.957718	59.332169	1685.593262	-408.725464	294.153198	1144.937256	-387.915955	-163.146881	1148.901001	-318.493225	308.106934	906.557068	-320.403412	-183.570816	884.210388	-278.653198	57.924068	1024.590088	391.319366	-43.647717	957.647034	393.618988	134.178635
-296.590424	153.027786	927.013794	-284.859039	-35.580093	923.709717	-375.046478	177.733337	505.462128	-334.102356	-87.492836	501.942505	-375.060883	161.776459	70.044243	-405.767700	-102.275406	81.339256	-305.390991	237.201050	1390.031616	-269.075165	-106.913567	1372.259766	-261.245850	60.489754	1394.109253	-234.169846	59.005150	1685.621338	-407.513489	293.736908	1144.601196	-387.473602	-163.334167	1148.658569	-315.486969	306.840332	906.968994	-318.930359	-183.228882	884.047791	-278.499359	57.745678	1024.606812	391.418213	-43.522652	957.663147	393.711212	134.313492
-297.022491	151.916306	927.047546	-284.887573	-36.008881	923.722168	-374.977753	177.565598	505.304047	-334.240173	-87.783363	501.970306	-375.056580	161.774521	70.015457	-406.372528	-102.570251	81.438919	-305.501373	236.905121	1390.119263	-269.307190	-107.123627	1372.266602	-261.338776	60.248772	1394.094360	-234.391907	58.802116	1685.572754	-406.372040	293.456421	1144.350708	-386.898132	-163.280060	1148.265015	-312.458862	305.645935	907.476990	-317.249329	-183.135727	884.108093	-278.723389	56.987385	1024.629272	391.495239	-43.359653	957.675842	393.764465	134.410843
-296.952911	151.592072	927.014465	-284.835907	-36.268864	923.713196	-374.962830	177.413437	505.310791	-334.730652	-88.304489	502.080292	-375.137421	161.796417	69.985451	-406.582092	-102.643082	81.471565	-305.563812	236.637527	1390.220825	-269.505676	-107.316391	1372.283203	-261.448547	60.001652	1394.088745	-234.584869	58.514721	1685.583740	-405.171661	293.083099	1144.075317	-386.326691	-163.281403	1147.970093	-309.454742	304.459564	907.978394	-315.537384	-182.763260	884.000916	-278.660126	56.706676	1024.608032	391.617035	-43.202255	957.686951	393.857086	134.508591
-296.852753	151.310425	926.986572	-284.755432	-36.554798	923.711792	-374.920441	177.255341	505.306458	-335.612335	-89.148506	502.353485	-375.151276	161.771606	69.978661	-407.106506	-102.817963	81.620369	-305.591064	236.363297	1390.324585	-269.684631	-107.517242	1372.312988	-261.586609	59.742535	1394.046631	-234.795349	58.233261	1685.596558	-403.972198	292.781738	1143.825928	-385.605438	-163.254944	1147.609863	-306.408875	303.291931	908.619507	-313.753906	-182.752335	884.255737	-278.576050	56.435211	1024.594238	391.677338	-43.124744	957.690369	393.957581	134.570282
-296.727997	151.112106	926.992737	-284.700287	-36.833813	923.730896	-374.879120	177.118546	505.315582	-336.388733	-89.805527	502.526184	-375.155579	161.767731	69.971649	-407.445526	-102.905815	81.687523	-305.591766	236.095413	1390.432495	-269.831451	-107.705841	1372.376099	-261.738434	59.488770	1394.017334	-234.985519	57.901138	1685.673462	-402.829193	292.508911	1143.603027	-384.893707	-163.197067	1147.221802	-303.363708	302.140381	909.187744	-311.722473	-182.349945	884.238159	-278.527374	56.196552	1024.611938	391.766388	-43.008652	957.705261	394.031921	134.674591
-296.610352	150.898041	926.987122	-284.637268	-37.032978	923.725952	-374.751068	176.936264	505.305817	-337.078003	-90.314651	502.631897	-375.118530	161.733978	69.986382	-407.746552	-103.010956	81.795914	-305.632751	235.843536	1390.532349	-270.057739	-107.875801	1372.463745	-261.837402	59.309563	1393.985107	-235.215683	57.659622	1685.700317	-401.686462	292.306030	1143.396240	-384.254028	-163.135361	1146.930664	-300.297791	301.092499	909.997498	-309.494843	-181.632843	884.110596	-278.458771	55.985226	1024.609375	391.916534	-42.831200	957.729919	394.118591	134.704849
-296.525146	150.689423	926.961914	-284.632599	-37.310230	923.724548	-374.764679	176.786209	505.335938	-336.999176	-90.213600	502.554779	-375.154419	161.712265	69.976044	-407.637421	-102.994789	81.724159	-305.655579	235.603882	1390.635376	-270.238159	-108.009033	1372.511108	-261.926331	59.096470	1393.972900	-235.433701	57.401249	1685.746216	-400.541840	292.027100	1143.169434	-383.491730	-163.069977	1146.546997	-297.318390	299.988220	910.703064	-307.173004	-181.108322	884.248596	-278.430450	55.748936	1024.598145	392.037170	-42.798431	957.730896	394.259521	134.834778
-296.429047	150.469101	926.923584	-284.614777	-37.494522	923.693176	-374.695251	176.698593	505.323761	-335.996124	-89.318016	502.369751	-375.159241	161.703857	69.972427	-406.867371	-102.745743	81.522629	-305.676697	235.365128	1390.695801	-270.422180	-108.192802	1372.559937	-261.982361	58.928047	1394.048096	-235.662598	57.165577	1685.771484	-399.435669	291.818939	1142.906860	-382.688171	-162.974838	1146.129517	-294.273468	298.942322	911.522034	-305.120636	-180.916519	884.510132	-278.365601	55.545563	1024.562256	392.103760	-42.736797	957.739136	394.319214	134.919205
-296.343719	150.299789	926.901550	-284.620636	-37.714294	923.676514	-374.650604	176.588089	505.348053	-336.600250	-89.855553	502.546997	-375.091095	161.709503	69.937103	-407.279755	-102.890434	81.606705	-305.679321	235.150650	1390.764038	-270.597504	-108.337433	1372.608032	-262.071686	58.748001	1394.022827	-235.893845	56.943207	1685.790161	-398.375275	291.671143	1142.664185	-381.875946	-162.893845	1145.812500	-291.188416	297.862030	912.346924	-302.702057	-180.366562	884.611816	-278.316376	55.348808	1024.541748	392.151459	-42.625034	957.756287	394.359283	135.066010
-296.270538	150.071686	926.888977	-284.644073	-37.954948	923.682739	-374.631958	176.509216	505.370392	-336.768066	-89.928513	502.584015	-375.078339	161.705643	69.936302	-407.315857	-102.948357	81.602577	-305.704956	234.950653	1390.814453	-270.726288	-108.452705	1372.660889	-262.112640	58.577106	1394.046509	-236.108368	56.744816	1685.809570	-397.370148	291.552063	1142.438965	-381.036682	-162.744171	1145.475586	-288.240417	296.894379	913.138367	-300.160950	-179.673233	884.729919	-278.283905	55.118649	1024.537720	392.224121	-42.600811	957.744751	394.449921	135.172714
-296.209259	149.872116	926.882324	-284.639343	-38.152565	923.669067	-374.627045	176.379532	505.372894	-336.881714	-89.953400	502.551300	-375.123474	161.707794	69.943077	-407.215118	-102.896004	81.548157	-305.735199	234.789017	1390.848999	-270.840942	-108.533539	1372.708496	-262.177490	58.412697	1394.016479	-236.374100	56.640953	1685.794189	-396.380035	291.430267	1142.209961	-380.133759	-162.632675	1145.146973	-285.340942	296.027313	914.138000	-297.652313	-179.041092	884.971802	-278.241669	54.913273	1024.526367	392.282898	-42.475384	957.770386	394.499695	135.264801
-296.136597	149.721878	926.874084	-284.666504	-38.367271	923.681824	-374.606201	176.329636	505.357941	-336.995911	-90.013275	502.509430	-375.143646	161.707642	69.936951	-407.244873	-102.904793	81.548836	-305.751984	234.628876	1390.900024	-270.978241	-108.617241	1372.778076	-262.267212	58.277760	1393.961914	-236.562164	56.467999	1685.805542	-395.381470	291.300812	1142.047119	-379.263977	-162.496765	1144.772461	-282.495300	295.293304	915.094543	-295.004791	-178.387741	885.267090	-278.221100	54.735622	1024.528931	392.352966	-42.397938	957.802063	394.556030	135.324432
-296.067566	149.527969	926.848572	-284.668274	-38.593437	923.709351	-374.634399	176.245636	505.347412	-336.951416	-89.967377	502.490448	-375.145874	161.709457	69.938835	-407.078766	-102.825516	81.461594	-305.760742	234.473480	1390.932739	-271.062683	-108.690285	1372.840942	-262.353973	58.129246	1393.899292	-236.691101	56.209583	1685.894775	-394.475616	291.203583	1141.846069	-378.433014	-162.371140	1144.478516	-279.719482	294.506958	915.938477	-292.180054	-177.290649	885.472534	-278.208771	54.547787	1024.532715	392.464325	-42.355984	957.805481	394.670990	135.390656
-295.943451	149.421356	926.838501	-284.658081	-38.782810	923.719910	-374.583344	176.098022	505.357910	-337.185516	-90.227348	502.567047	-375.136200	161.666946	69.923782	-407.120453	-102.817078	81.474754	-305.760956	234.319183	1390.998657	-271.174530	-108.764091	1372.953979	-262.414734	57.963966	1393.922119	-236.839691	55.999989	1685.940186	-393.544189	291.088348	1141.674316	-377.562958	-162.249802	1144.145386	-277.002014	293.680298	916.815857	-289.699280	-176.867538	885.958740	-278.159271	54.402645	1024.535156	392.540527	-42.266102	957.799194	394.743103	135.453354
-295.865601	149.200409	926.820557	-284.684235	-38.983173	923.750793	-374.668793	176.107742	505.410461	-337.214661	-90.324692	502.626556	-375.216553	161.677750	69.928459	-406.850128	-102.753937	81.423119	-305.780212	234.168701	1391.072876	-271.275299	-108.838486	1373.036865	-262.489594	57.843243	1393.943481	-236.965393	55.850220	1685.954834	-392.696625	291.011963	1141.556641	-376.658844	-162.143585	1143.903809	-274.395264	292.864349	917.552734	-286.945129	-176.164688	886.369324	-278.150146	54.209858	1024.543823	392.626434	-42.207115	957.824463	394.823273	135.585403
-295.784393	149.070267	926.799316	-284.737091	-39.151920	923.782104	-374.664917	175.986252	505.415955	-337.312439	-90.384682	502.586334	-375.194092	161.669830	69.924973	-406.853851	-102.750626	81.426102	-305.796722	234.023819	1391.124512	-271.381439	-108.897270	1373.160400	-262.534241	57.739155	1393.968872	-237.103058	55.720463	1685.975830	-391.911133	290.979431	1141.549805	-375.910858	-161.977570	1143.682739	-271.816254	292.037994	918.517700	-284.022583	-174.973969	886.691406	-278.151123	54.078754	1024.550903	392.737030	-42.107368	957.820313	394.906097	135.594299
-295.699036	148.910294	926.792114	-284.757416	-39.286621	923.789063	-374.670013	175.962433	505.430328	-337.242249	-90.314842	502.493805	-375.162445	161.662552	69.943298	-407.041931	-102.841782	81.417000	-305.815643	233.899506	1391.176392	-271.470734	-108.974670	1373.215942	-262.526917	57.670982	1393.980713	-237.224869	55.597927	1685.972168	-391.159210	290.962158	1141.477051	-375.021149	-161.791382	1143.405029	-269.132599	291.040649	919.638550	-281.395203	-174.458252	887.396973	-278.129761	53.931290	1024.552124	392.756226	-42.014572	957.845642	394.925934	135.718704
-295.627106	148.766678	926.783630	-284.784058	-39.416595	923.784607	-374.969574	176.092468	505.665375	-337.270691	-90.358330	502.502808	-375.363068	161.698380	69.907578	-407.164734	-102.889320	81.463737	-305.870026	233.835815	1391.218994	-271.613983	-108.994408	1373.309570	-262.549866	57.562328	1393.842896	-237.309937	55.449299	1685.947144	-390.412628	290.895325	1141.410156	-374.211548	-161.704437	1143.077148	-266.833282	290.375275	920.606689	-278.628754	-173.647369	887.918396	-278.135101	53.788578	1024.549072	392.827576	-41.931713	957.838379	394.992767	135.755371
-295.607605	148.623718	926.778381	-284.814240	-39.534821	923.779297	-374.648682	176.511154	505.802521	-336.820892	-90.141792	502.461884	-375.288788	161.682205	69.943817	-406.512512	-102.648506	81.354561	-305.832275	233.699265	1391.259644	-271.709656	-109.091171	1373.350830	-262.584808	57.449776	1393.803955	-237.401535	55.343040	1685.942749	-389.739502	290.862488	1141.306274	-373.517853	-161.624847	1142.878296	-264.653473	289.788025	921.563904	-275.632660	-172.396210	888.334961	-278.140137	53.654690	1024.543701	392.835022	-41.810997	957.834045	394.974640	135.790970
-295.551727	148.577545	926.747559	-284.836945	-39.640564	923.758301	-374.670746	175.791214	505.432709	-336.795654	-90.257660	502.500671	-375.251068	161.643356	69.867516	-406.501984	-102.589966	81.405342	-305.829620	233.583908	1391.330933	-271.779358	-109.154579	1373.398315	-262.569550	57.364090	1393.753662	-237.467499	55.269588	1685.938721	-389.084351	290.806702	1141.258301	-372.685242	-161.398041	1142.564087	-262.641205	289.270874	922.567688	-273.010742	-171.969254	889.117737	-278.133850	53.578526	1024.519043	392.891937	-41.735394	957.849548	395.035065	135.888565
-295.516083	148.442139	926.763916	-284.858002	-39.744362	923.787231	-374.662933	175.739410	505.410675	-336.711090	-90.198257	502.429504	-375.266968	161.660767	69.867729	-406.468719	-102.581200	81.397339	-305.805725	233.520096	1391.391113	-271.846069	-109.203453	1373.461548	-262.562347	57.262810	1393.702148	-237.525467	55.194176	1685.939575	-388.488434	290.781189	1141.235962	-371.926727	-161.259125	1142.342896	-260.657990	288.741943	923.559509	-270.352448	-171.211533	889.829895	-278.152222	53.460300	1024.544800	392.933472	-41.612263	957.862122	395.048279	135.952682
-295.451874	148.431000	926.799072	-284.885284	-39.822605	923.821655	-374.636047	175.768814	505.473663	-337.205963	-90.632149	502.513397	-375.239563	161.683563	69.916229	-406.706757	-102.629898	81.485588	-305.773926	233.444366	1391.455933	-271.925934	-109.233398	1373.569458	-262.543091	57.174057	1393.678833	-237.574066	55.178192	1685.974976	-387.966949	290.759430	1141.254761	-371.251831	-161.196930	1142.216675	-258.806122	288.209625	924.552063	-267.318726	-169.934555	890.442322	-278.159698	53.408169	1024.582642	393.000153	-41.543381	957.885803	395.099640	135.949051
-295.427002	148.362808	926.798401	-284.918488	-39.895351	923.833374	-374.641357	175.802994	505.469574	-337.231232	-90.754028	502.525574	-375.250427	161.691879	69.915092	-407.089325	-102.795494	81.562920	-305.736206	233.363327	1391.520386	-271.969910	-109.278557	1373.638306	-262.473175	57.139717	1393.753052	-237.588470	55.089432	1685.963623	-387.481812	290.731354	1141.288696	-370.515900	-161.095718	1142.068359	-257.058014	287.681091	925.482788	-264.838013	-169.413391	891.313232	-278.181030	53.339554	1024.590332	393.047363	-41.478737	957.895020	395.114044	135.997375
-295.354980	148.303238	926.793396	-284.893372	-39.925949	923.861023	-374.587738	175.726959	505.459686	-337.077118	-90.675095	502.503265	-375.258881	161.687286	69.889915	-407.045837	-102.822411	81.578819	-305.664795	233.276993	1391.561035	-271.991913	-109.327599	1373.724976	-262.451202	57.054939	1393.768433	-237.565125	55.043610	1685.969238	-387.057648	290.753265	1141.324585	-369.728394	-160.909256	1141.796265	-255.535736	287.258453	926.400085	-261.484497	-168.604019	892.709656	-278.154175	53.307320	1024.604370	393.068268	-41.447636	957.887878	395.132324	136.087479
-295.306091	148.205780	926.772522	-284.851837	-39.966957	923.894348	-374.521729	175.710190	505.437317	-337.048401	-90.826630	502.600891	-375.252502	161.698135	69.883781	-407.077362	-102.830170	81.600235	-305.644684	233.238190	1391.574707	-272.062561	-109.298584	1373.757813	-262.395905	56.994579	1393.716797	-237.507996	55.006027	1685.955933	-386.702118	290.765717	1141.337891	-369.174561	-160.898605	1141.656250	-254.144363	286.785583	927.131653	-258.776672	-167.362976	893.299255	-278.137390	53.264320	1024.614136	393.132294	-41.367180	957.858948	395.138458	136.108978
-295.242737	148.217178	926.783203	-284.826111	-39.984795	923.893799	-374.545258	175.785538	505.497162	-336.954742	-90.903801	502.669373	-375.278076	161.716843	69.894897	-407.062103	-102.859474	81.608521	-305.597321	233.183136	1391.612305	-272.049255	-109.322739	1373.805786	-262.359131	56.950932	1393.706909	-237.429550	54.988102	1685.932129	-386.382874	290.787659	1141.357300	-368.531708	-160.828400	1141.456177	-252.827942	286.347076	927.864563	-256.831451	-167.000793	894.062622	-278.112000	53.251808	1024.621460	393.120544	-41.323875	957.874390	395.093475	136.159378
-295.196930	148.243240	926.800903	-284.857605	-39.946903	923.875366	-374.503601	175.791718	505.476898	-336.890289	-90.906540	502.564636	-375.263794	161.721451	69.879616	-407.029633	-102.814445	81.653709	-305.553375	233.164017	1391.646362	-272.033661	-109.308281	1373.831299	-262.366943	56.900780	1393.621826	-237.335159	55.004375	1685.873657	-386.100952	290.825470	1141.413818	-367.962341	-160.910812	1141.394775	-251.736069	286.063202	928.547180	-254.416641	-166.000809	894.573853	-278.106445	53.259697	1024.621094	393.121124	-41.302155	957.878845	395.094940	136.162064
-295.156372	148.286087	926.817505	-284.930847	-39.877083	923.846619	-374.514740	175.803604	505.500183	-336.809174	-90.925789	502.546844	-375.257782	161.689880	69.877678	-407.090363	-102.850845	81.668694	-305.514679	233.135193	1391.683716	-272.024994	-109.296661	1373.894409	-262.378387	56.862743	1393.551758	-237.223572	55.030327	1685.807373	-385.863708	290.878815	1141.489868	-367.350647	-160.808517	1141.209961	-250.712128	285.672638	929.232727	-252.522964	-165.558502	895.392700	-278.108795	53.285549	1024.613037	393.103424	-41.223751	957.907593	395.056671	136.229248
-295.220428	148.466782	926.864075	-285.247894	-39.667625	923.750610	-374.573730	175.879745	505.549988	-336.800293	-90.895760	502.414124	-375.330048	161.729416	69.882629	-407.064209	-102.855331	81.698708	-305.494843	233.119888	1391.734131	-271.989624	-109.294777	1373.935181	-262.344086	56.824486	1393.511719	-237.125336	55.106388	1685.710449	-385.693207	290.918457	1141.573242	-366.763458	-160.702606	1141.054810	-249.900833	285.393250	929.798340	-250.371521	-164.956039	896.064758	-278.258057	53.391472	1024.582520	393.137054	-41.215012	957.917236	395.053741	136.228043
-295.121368	148.488708	926.868286	-285.180603	-39.657185	923.744385	-374.535095	175.831512	505.551605	-336.745392	-90.936127	502.423004	-375.316650	161.706192	69.892807	-407.078430	-102.839729	81.690544	-305.501434	233.095871	1391.781982	-272.042908	-109.274437	1373.995361	-262.274139	56.823486	1393.548340	-236.986191	55.152576	1685.689575	-385.564423	290.948517	1141.627441	-366.221313	-160.697250	1140.987305	-249.193527	285.122955	930.289185	-247.955276	-163.973267	896.702393	-278.192230	53.399239	1024.583496	393.173157	-41.164970	957.955505	395.060089	136.248932
-295.041290	148.542542	926.864563	-285.140198	-39.659241	923.733459	-374.540833	175.822891	505.581207	-336.708832	-90.964684	502.430756	-375.310791	161.708511	69.886444	-407.047668	-102.852547	81.707489	-305.514587	233.088303	1391.825073	-272.022980	-109.262054	1374.041626	-262.254333	56.815384	1393.506592	-236.798019	55.107208	1685.734619	-385.475952	290.957031	1141.682007	-365.631531	-160.625580	1140.921265	-248.623276	284.870636	930.764099	-245.674805	-163.218201	897.557129	-278.138275	53.418770	1024.576904	393.170593	-41.185024	957.953735	395.035889	136.271729
-294.936829	148.553619	926.858154	-285.065704	-39.644150	923.742188	-374.519836	175.816956	505.589294	-336.685364	-90.959404	502.437042	-375.247070	161.684860	69.892204	-406.983368	-102.816299	81.661125	-305.549286	233.072693	1391.845825	-272.003967	-109.240631	1374.113403	-262.179993	56.857285	1393.501343	-236.651917	55.153633	1685.691284	-385.484070	290.984924	1141.734497	-365.080811	-160.557724	1140.778809	-248.222687	284.635559	931.141296	-243.993042	-163.133209	898.528198	-278.069794	53.436768	1024.580566	393.228302	-41.206474	957.962585	395.061646	136.234177
-294.883575	148.582764	926.846741	-284.974213	-39.625427	923.717163	-374.506989	175.841904	505.599609	-336.653198	-90.891098	502.400848	-375.236755	161.678085	69.876602	-407.004211	-102.780380	81.680122	-305.547760	233.078293	1391.832153	-271.927307	-109.183762	1374.161621	-262.100586	56.887913	1393.458862	-236.488022	55.218254	1685.649536	-385.504791	291.030762	1141.772217	-364.544250	-160.490906	1140.684326	-247.940765	284.451874	931.411072	-242.063095	-162.624695	899.243958	-277.985687	53.456676	1024.560913	393.240234	-41.168854	957.942017	395.030975	136.284805
-294.826080	148.580475	926.827454	-284.893616	-39.605846	923.681885	-374.458160	175.829269	505.572723	-336.595276	-90.816101	502.367767	-375.249420	161.669144	69.838928	-406.997894	-102.784576	81.672699	-305.507904	233.072357	1391.809692	-271.782928	-109.193588	1374.166504	-261.992554	56.946819	1393.515137	-236.319641	55.272816	1685.581543	-385.548584	291.050507	1141.776978	-363.954559	-160.449646	1140.610596	-247.745575	284.305389	931.611023	-240.208817	-162.124786	899.883484	-277.897186	53.459297	1024.531250	393.209839	-41.090118	957.967407	394.963196	136.248108
-294.765808	148.592056	926.796387	-284.776947	-39.576836	923.646301	-374.456116	175.827621	505.566345	-336.586426	-90.843575	502.420898	-375.276154	161.731171	69.879936	-406.917847	-102.711121	81.669174	-305.544830	233.146851	1391.780029	-271.744568	-109.114067	1374.171631	-261.891937	56.957745	1393.378052	-236.140381	55.380753	1685.540283	-385.661530	291.106354	1141.796509	-363.408936	-160.364182	1140.447632	-247.677475	284.177704	931.721802	-238.508102	-161.624268	900.495544	-277.791351	53.481655	1024.495850	393.239716	-41.098557	957.961609	394.937683	136.284622
-294.691071	148.659836	926.790894	-284.671906	-39.504898	923.640381	-374.464478	175.903992	505.606964	-336.571472	-90.789391	502.429291	-375.270905	161.736603	69.875648	-407.042633	-102.799294	81.742867	-305.523865	233.195465	1391.749390	-271.637695	-109.050377	1374.181885	-261.776550	57.038929	1393.372803	-235.972229	55.522732	1685.439453	-385.809479	291.082275	1141.793091	-362.862823	-160.278778	1140.358643	-247.789764	284.105560	931.776672	-236.784698	-161.204239	901.032043	-277.694000	53.553593	1024.489258	393.260895	-41.130539	957.993713	394.936890	136.287048
-294.644623	148.719437	926.793640	-284.576080	-39.452866	923.634460	-374.472839	175.934723	505.625092	-336.558044	-90.742538	502.483856	-375.249786	161.724197	69.857048	-406.990173	-102.748398	81.758705	-305.466644	233.210114	1391.733765	-271.512085	-108.983528	1374.251953	-261.702332	57.112160	1393.375854	-235.741211	55.572338	1685.452637	-385.983490	291.073792	1141.834839	-362.358429	-160.285538	1140.325195	-248.036240	284.041382	931.777771	-235.230057	-160.745529	901.599365	-277.621887	53.608086	1024.487549	393.282654	-41.105160	958.058411	394.905243	136.264786
-294.565033	148.718521	926.772095	-284.477295	-39.429539	923.657593	-374.476196	175.968399	505.614685	-336.566803	-90.629150	502.471558	-375.253662	161.721054	69.866333	-406.961792	-102.712296	81.782303	-305.480103	233.311478	1391.722534	-271.403046	-108.861015	1374.276855	-261.616547	57.168415	1393.286499	-235.587433	55.694561	1685.366943	-386.196350	291.021210	1141.884033	-361.857513	-160.305862	1140.320923	-248.416901	284.020996	931.736877	-234.093369	-160.563095	902.103821	-277.519348	53.644665	1024.486938	393.356689	-41.108959	958.086853	394.938263	136.182266
-294.466461	148.787079	926.746460	-284.345886	-39.391663	923.641663	-374.482788	176.023804	505.647278	-336.539398	-90.545532	502.466553	-375.254059	161.731873	69.863678	-407.022736	-102.724831	81.831589	-305.428925	233.402054	1391.702881	-271.206757	-108.747940	1374.359009	-261.558319	57.257481	1393.243530	-235.368530	55.767811	1685.399658	-386.422607	290.963196	1141.881348	-361.393066	-160.345596	1140.296387	-248.908752	283.955902	931.594666	-232.905136	-160.232574	902.459839	-277.392700	53.705914	1024.464844	393.423920	-41.166122	958.100098	394.938721	136.159409
-294.364075	148.872803	926.739441	-284.254456	-39.311108	923.629883	-374.470978	176.012817	505.626434	-336.610016	-90.522118	502.483643	-375.238495	161.732788	69.849960	-406.987457	-102.697159	81.808540	-305.392822	233.501587	1391.676636	-270.955139	-108.612114	1374.427856	-261.470917	57.348537	1393.200195	-235.157211	55.858273	1685.365601	-386.662567	290.902008	1141.907471	-360.938293	-160.312836	1140.301514	-249.568237	283.909882	931.372437	-231.610291	-159.706131	902.606445	-277.280212	53.786751	1024.453491	393.456055	-41.210300	958.069641	394.942749	136.150406
-294.274353	148.898010	926.682861	-284.112152	-39.280552	923.624390	-374.482178	176.038818	505.641144	-336.571533	-90.489403	502.533722	-375.212341	161.718063	69.834389	-406.963837	-102.650803	81.810669	-305.362122	233.593216	1391.629761	-270.793335	-108.483948	1374.456421	-261.316284	57.465263	1393.206543	-234.973846	56.038551	1685.285034	-386.930084	290.879791	1141.934570	-360.474457	-160.293076	1140.289063	-250.337250	283.896393	931.066223	-230.658035	-159.435181	902.859863	-277.129120	53.846878	1024.418579	393.535645	-41.223053	958.079346	394.964020	136.149460
-294.166901	149.002747	926.678101	-283.963318	-39.188519	923.588806	-374.531250	176.096664	505.670868	-336.618042	-90.447128	502.578339	-375.225250	161.743729	69.833763	-406.872833	-102.636398	81.813400	-305.345795	233.702896	1391.590332	-270.600464	-108.345482	1374.454346	-261.173218	57.576355	1393.176025	-234.730560	56.178749	1685.246582	-387.219604	290.854126	1141.969482	-359.958160	-160.273972	1140.285889	-251.265747	283.907928	930.582520	-229.895020	-159.477463	903.122131	-276.970428	53.933453	1024.394531	393.608002	-41.252090	958.077515	394.975128	136.137939
-294.027771	149.036041	926.628967	-283.789764	-39.124306	923.584961	-374.487823	176.059280	505.659180	-336.540771	-90.332161	502.501770	-375.156311	161.723709	69.832260	-406.947662	-102.674179	81.842941	-305.318848	233.821823	1391.554932	-270.457245	-108.211571	1374.484009	-261.027435	57.674530	1393.168945	-234.500870	56.342800	1685.187744	-387.543610	290.787292	1141.938721	-359.504333	-160.268539	1140.270630	-252.274292	283.922943	930.101807	-229.536423	-159.655243	903.456970	-276.789551	54.009506	1024.365356	393.689362	-41.286758	958.096130	395.008850	136.090378
-293.841797	149.127594	926.614624	-283.606903	-39.021442	923.557983	-374.496857	176.064865	505.677002	-336.478607	-90.235214	502.492035	-375.141785	161.747940	69.825867	-406.921326	-102.630852	81.849579	-305.275909	233.932983	1391.520508	-270.266418	-108.070000	1374.515747	-260.878265	57.826202	1393.141235	-234.240829	56.452156	1685.209473	-387.914612	290.759003	1141.956299	-359.106018	-160.294861	1140.176270	-253.405075	283.992035	929.608276	-228.666946	-159.203064	903.279602	-276.584961	54.100941	1024.342163	393.792877	-41.295219	958.130432	395.040985	136.064438
-293.701599	149.252960	926.600159	-283.439606	-38.929340	923.555786	-374.533478	176.118362	505.715790	-336.526733	-90.166481	502.482880	-375.141418	161.743774	69.835571	-406.849060	-102.593391	81.897240	-305.260315	234.052414	1391.494141	-270.095062	-107.932472	1374.564209	-260.732635	57.956932	1393.109863	-234.025818	56.610916	1685.185547	-388.289612	290.749390	1141.965088	-358.645966	-160.248718	1140.132324	-254.673431	284.099365	929.033813	-228.459076	-159.514191	903.490845	-276.392517	54.220234	1024.329224	393.904297	-41.347523	958.171692	395.124207	135.998001
-293.505280	149.340988	926.602356	-283.216156	-38.864208	923.566528	-374.532318	176.114655	505.739960	-336.040253	-89.781013	502.449768	-375.117859	161.733948	69.848457	-406.610657	-102.522552	81.852753	-305.207153	234.168396	1391.436646	-269.909271	-107.786339	1374.603149	-260.591125	58.108055	1393.031982	-233.807724	56.782940	1685.148682	-388.688385	290.686951	1141.953369	-358.277649	-160.228714	1140.168823	-256.032806	284.190674	928.337524	-228.192978	-159.569473	903.474670	-276.200226	54.302177	1024.337891	394.027496	-41.371494	958.216309	395.168976	135.919418
-293.357971	149.441010	926.593872	-283.035461	-38.805969	923.586365	-374.529358	176.095444	505.725403	-336.503601	-90.101616	502.599548	-375.086151	161.718964	69.829712	-406.877533	-102.584457	81.938950	-305.187317	234.305573	1391.371094	-269.713226	-107.642830	1374.662354	-260.411194	58.249054	1393.018799	-233.579559	57.022911	1685.103394	-389.105438	290.620697	1141.902466	-357.960815	-160.207413	1140.253296	-257.498413	284.411011	927.629578	-228.093704	-159.696991	903.379395	-276.034973	54.398705	1024.343506	394.172333	-41.388336	958.232727	395.253662	135.843857
-293.216400	149.487900	926.542725	-282.890564	-38.745605	923.581848	-374.538269	176.139542	505.716797	-336.506866	-90.061028	502.610229	-375.102692	161.725128	69.803398	-406.929626	-102.587532	81.940231	-305.124908	234.471466	1391.311646	-269.508698	-107.472443	1374.689697	-260.277222	58.377460	1392.917114	-233.333572	57.215134	1685.076294	-389.565521	290.593872	1141.901367	-357.667358	-160.214508	1140.317139	-259.082581	284.611542	926.805420	-228.065323	-159.841431	903.247498	-275.860870	54.478786	1024.312134	394.304382	-41.484959	958.237549	395.342377	135.812408
-293.060944	149.592361	926.497681	-282.689026	-38.690418	923.561279	-374.508728	176.112549	505.700653	-336.482117	-90.053787	502.644623	-375.060791	161.712769	69.801613	-406.959137	-102.583023	81.970512	-305.053223	234.609451	1391.224365	-269.282104	-107.331329	1374.636719	-260.041382	58.561222	1392.937622	-233.096100	57.419636	1685.048340	-390.026489	290.565613	1141.898804	-357.386932	-160.253113	1140.417358	-260.711761	284.845215	926.053833	-228.189728	-160.028702	903.059875	-275.639038	54.577229	1024.274170	394.465729	-41.520702	958.254272	395.426208	135.721298
-292.862396	149.694809	926.445862	-282.454437	-38.645439	923.538391	-374.502747	176.193619	505.721832	-336.496521	-90.009384	502.596222	-375.085236	161.706100	69.805946	-406.925201	-102.560616	81.926201	-304.953278	234.781784	1391.141113	-269.035248	-107.127220	1374.619995	-259.801239	58.692528	1392.871216	-232.862930	57.632999	1685.002197	-390.471710	290.528992	1141.889893	-357.180939	-160.253098	1140.399902	-262.461212	285.099579	925.099976	-228.055359	-159.918137	902.556519	-275.381805	54.671082	1024.232056	394.598572	-41.579636	958.266418	395.469086	135.762314
-292.677277	149.782303	926.407715	-282.232422	-38.544659	923.509827	-374.426453	176.218048	505.728668	-336.463531	-89.960625	502.541138	-375.026581	161.707336	69.840309	-406.832153	-102.529160	81.914963	-304.841705	234.961548	1391.048340	-268.726593	-106.960152	1374.625488	-259.590515	58.858711	1392.779297	-232.621490	57.849049	1684.964111	-390.946167	290.505371	1141.950073	-356.923035	-160.260147	1140.391846	-264.281494	285.405273	924.209045	-228.672806	-160.442734	902.527588	-275.130432	54.775398	1024.192871	394.731049	-41.627914	958.299377	395.559814	135.706558
-292.491058	149.896332	926.402039	-281.962555	-38.439880	923.478149	-374.380951	176.249344	505.755493	-336.432404	-89.895599	502.552734	-375.055542	161.704147	69.846527	-406.950714	-102.595604	81.932800	-304.744354	235.132187	1390.966064	-268.521912	-106.783897	1374.623657	-259.391052	59.022575	1392.728882	-232.415100	58.173592	1684.879028	-391.405365	290.483765	1141.951660	-356.759003	-160.254913	1140.368896	-266.202332	285.740845	923.281677	-229.148727	-160.770309	902.150269	-274.881805	54.877785	1024.171509	394.880066	-41.740364	958.337463	395.678284	135.630859
-292.327240	149.990204	926.396545	-281.697540	-38.362747	923.431213	-374.355347	176.268356	505.780823	-336.385101	-89.798950	502.588684	-375.050018	161.734406	69.870209	-406.887085	-102.517410	81.988014	-304.613342	235.318542	1390.875000	-268.277161	-106.597679	1374.595825	-259.238342	59.194145	1392.632568	-232.115265	58.396820	1684.882080	-391.906677	290.508667	1141.955078	-356.630524	-160.266846	1140.409180	-268.214691	286.046692	922.296570	-229.775116	-161.059982	901.696472	-274.657990	54.948700	1024.144043	394.995789	-41.747238	958.360657	395.735168	135.536316
-292.155029	150.100082	926.389709	-281.438049	-38.250065	923.385254	-374.288452	176.287094	505.757782	-336.387115	-89.748291	502.650848	-375.012878	161.700989	69.858727	-406.856934	-102.503654	82.009262	-304.486542	235.528275	1390.772461	-268.057220	-106.433105	1374.552002	-259.063843	59.371204	1392.546387	-231.851883	58.666687	1684.865845	-392.418365	290.547394	1141.943237	-356.547577	-160.282257	1140.455322	-270.287323	286.411957	921.272583	-230.515503	-161.428696	901.259399	-274.412201	55.046852	1024.113770	395.146667	-41.821945	958.386841	395.838684	135.486282
-291.943390	150.180664	926.370850	-281.119385	-38.166950	923.364624	-374.199677	176.269135	505.770844	-336.357666	-89.652412	502.689178	-374.970612	161.712692	69.832283	-406.792389	-102.438766	82.042236	-304.372498	235.714447	1390.682739	-267.795349	-106.259438	1374.557373	-258.860229	59.566936	1392.462646	-231.596252	58.908150	1684.852417	-392.916595	290.605255	1141.949341	-356.509003	-160.282516	1140.559204	-272.464172	286.821808	920.260681	-231.309570	-161.787582	900.865601	-274.118805	55.136501	1024.090576	395.262909	-41.895306	958.401428	395.911133	135.415161
-291.743622	150.296021	926.354797	-280.846222	-38.071045	923.352905	-374.148712	176.334503	505.784302	-336.359375	-89.637871	502.754578	-374.955017	161.707123	69.848686	-406.832458	-102.470154	82.059265	-304.276520	235.903656	1390.585571	-267.611938	-106.076790	1374.541748	-258.628418	59.781834	1392.442627	-231.342072	59.171326	1684.842651	-393.405945	290.674347	1141.978394	-356.532654	-160.336899	1140.675659	-274.635986	287.224854	919.262207	-231.995972	-161.911148	900.119995	-273.840424	55.251835	1024.071533	395.402863	-41.925159	958.417053	396.021149	135.356201
-291.578766	150.410065	926.318726	-280.576996	-37.963531	923.336060	-374.048218	176.371185	505.767090	-336.360046	-89.581497	502.726410	-374.933655	161.708694	69.863007	-406.790344	-102.416451	82.080040	-304.198792	236.103561	1390.481934	-267.363953	-105.871635	1374.580322	-258.395294	59.994579	1392.435547	-231.130493	59.507500	1684.779297	-393.952728	290.754974	1141.987183	-356.543152	-160.332855	1140.769531	-276.852966	287.641602	918.215210	-233.009567	-162.327362	899.652893	-273.568665	55.382954	1024.038330	395.466492	-41.967106	958.455627	396.072296	135.306488
-291.314270	150.539948	926.297546	-280.260925	-37.863014	923.366821	-373.925964	176.377899	505.771454	-336.364685	-89.505295	502.761261	-374.873627	161.690369	69.873016	-406.719055	-102.369743	82.106323	-304.118042	236.306229	1390.377075	-267.089996	-105.682770	1374.600342	-258.150513	60.204060	1392.395142	-230.860352	59.812500	1684.762573	-394.469147	290.860260	1142.031494	-356.588562	-160.276352	1140.893677	-279.330231	288.344971	917.109985	-234.466644	-163.045090	899.321960	-273.230530	55.531956	1024.037354	395.576691	-42.000317	958.452271	396.146118	135.216782
-291.138123	150.662888	926.279968	-280.017365	-37.778828	923.344910	-373.836884	176.409866	505.750336	-336.363068	-89.566589	502.785461	-374.876892	161.685852	69.885712	-406.736938	-102.348167	82.113899	-304.044769	236.514008	1390.268433	-266.823608	-105.506767	1374.588867	-257.925293	60.413715	1392.320313	-230.565079	60.081593	1684.771484	-395.001831	290.990234	1142.062866	-356.672272	-160.306259	1141.055298	-281.747345	288.966064	916.025391	-235.453857	-163.276718	898.535156	-272.963623	55.641411	1024.010376	395.606598	-42.081211	958.470337	396.160217	135.128235
-290.892822	150.776352	926.250183	-279.693481	-37.696812	923.339661	-373.787964	176.497116	505.772217	-336.269318	-89.450150	502.773804	-374.879089	161.686783	69.895668	-406.715942	-102.317795	82.135612	-303.934143	236.779953	1390.175537	-266.598541	-105.290771	1374.608276	-257.720795	60.614765	1392.206787	-230.328110	60.441242	1684.711182	-395.523224	291.101837	1142.086182	-356.750519	-160.247513	1141.214966	-284.099670	289.553375	915.035767	-236.913925	-163.909271	898.331543	-272.646759	55.759399	1023.988953	395.692078	-42.124115	958.482666	396.234467	135.102539
-290.639191	150.878418	926.258118	-279.350616	-37.567177	923.351929	-373.665466	176.524506	505.798584	-336.172760	-89.362373	502.860870	-374.868713	161.682220	69.904221	-406.600952	-102.253830	82.147743	-303.843994	236.996826	1390.075317	-266.372894	-105.098907	1374.613892	-257.486176	60.909637	1392.215820	-230.032898	60.748409	1684.739014	-396.075592	291.241333	1142.111694	-356.947510	-160.284241	1141.390991	-286.541779	290.153473	914.290161	-238.243118	-164.212463	897.465881	-272.326843	55.884766	1023.996399	395.734467	-42.189190	958.496460	396.282013	135.052887
-290.407410	151.026749	926.252686	-279.043762	-37.461571	923.320435	-373.620941	176.603165	505.816101	-336.151825	-89.326859	502.883820	-374.874207	161.685349	69.944710	-406.679626	-102.275688	82.215385	-303.753540	237.245193	1389.986450	-266.096283	-104.883133	1374.645996	-257.271820	61.171387	1392.184570	-229.795242	61.083889	1684.703979	-396.658600	291.380035	1142.215820	-357.139801	-160.257416	1141.623535	-288.883301	290.703125	913.401733	-239.597046	-164.555389	896.945740	-272.030914	56.004887	1023.974426	395.820068	-42.244373	958.503113	396.354706	134.996948
-290.179932	151.132599	926.225220	-278.790222	-37.323402	923.299377	-373.546692	176.632263	505.785217	-336.079376	-89.185318	502.840912	-374.855469	161.682648	69.945801	-406.220093	-102.052254	82.157013	-303.664795	237.477615	1389.880371	-265.829926	-104.630753	1374.674194	-257.069275	61.416245	1392.146606	-229.570496	61.441006	1684.671143	-397.270874	291.557831	1142.247437	-357.410675	-160.240036	1141.822754	-291.261841	291.302002	912.462769	-241.248489	-165.019226	896.357971	-271.744202	56.134792	1023.944336	395.887360	-42.262760	958.515137	396.413483	134.951981
-289.913116	151.316559	926.196045	-278.483246	-37.210255	923.274109	-373.438324	176.665863	505.764740	-335.987488	-89.138611	502.815552	-374.832153	161.680084	69.928299	-406.571503	-102.210571	82.221909	-303.553009	237.740509	1389.775635	-265.581299	-104.387741	1374.707153	-256.877960	61.641609	1392.093506	-229.358917	61.849865	1684.602295	-397.868713	291.720062	1142.278931	-357.647125	-160.241638	1142.041504	-293.625519	291.907684	911.440735	-243.186401	-165.802673	896.015930	-271.444885	56.289181	1023.915588	395.896942	-42.352638	958.508301	396.459381	134.881577
-289.653229	151.446091	926.127502	-278.226837	-37.138523	923.240967	-373.350006	176.716751	505.765411	-335.871490	-89.014809	502.788452	-374.838440	161.682083	69.935287	-406.335266	-102.104805	82.199043	-303.429352	238.026932	1389.660156	-265.377777	-104.147667	1374.702515	-256.650482	61.890511	1392.083130	-229.074753	62.199558	1684.621826	-398.460907	291.891937	1142.314697	-357.903656	-160.196716	1142.235596	-296.059418	292.583252	910.437439	-244.903366	-166.290771	895.477173	-271.155396	56.410400	1023.860840	395.910217	-42.408047	958.509399	396.469574	134.887451
-288.799652	152.504654	926.048950	-277.830566	-36.807457	923.173584	-373.285004	176.802002	505.931946	-335.632935	-88.853836	502.751068	-374.846222	161.722977	69.950020	-406.446533	-102.187119	82.253723	-303.284210	238.308426	1389.540771	-265.151489	-103.932671	1374.635498	-256.465454	62.148426	1391.969849	-228.863358	62.624207	1684.515869	-399.084808	292.058105	1142.321289	-358.176727	-160.193054	1142.398193	-298.340790	293.151215	909.539795	-246.303513	-166.616806	894.736206	-270.492737	57.085270	1023.782837	395.859100	-42.432487	958.513306	396.435760	134.801132
-288.701385	152.443710	926.024231	-277.553253	-36.705856	923.138794	-373.164459	176.907028	505.890533	-334.923065	-88.230370	502.579071	-374.835968	161.735992	69.964722	-406.128601	-102.098526	82.198540	-303.126221	238.565842	1389.417236	-264.957123	-103.681007	1374.608765	-256.273895	62.450455	1391.932861	-228.576355	62.988850	1684.482788	-399.695465	292.301331	1142.408691	-358.475250	-160.177628	1142.551147	-300.646149	293.813446	908.679871	-247.877686	-166.980545	894.137939	-270.257935	57.114674	1023.747070	395.879425	-42.476280	958.523804	396.446960	134.769485
-288.601105	152.339157	925.959106	-277.287781	-36.646965	923.136841	-373.032013	176.987793	505.859741	-334.837158	-88.205818	502.566956	-374.833191	161.732056	69.977692	-406.043091	-102.050453	82.210861	-302.962555	238.842072	1389.284302	-264.736298	-103.447128	1374.560547	-256.118042	62.720718	1391.833008	-228.321823	63.447720	1684.430786	-400.310364	292.480316	1142.459351	-358.777405	-160.093491	1142.698853	-302.968262	294.523895	907.873291	-249.510712	-167.415131	893.707275	-270.041840	57.137638	1023.709595	395.860229	-42.540947	958.526550	396.441681	134.711441
-288.301514	152.225067	925.878357	-276.653107	-36.811749	923.232605	-372.810394	176.981094	505.807556	-335.280396	-88.646385	502.813446	-374.794037	161.739395	69.975906	-406.428101	-102.127777	82.364700	-302.832062	239.147736	1389.201904	-264.515869	-103.142349	1374.574463	-255.957901	62.981598	1391.747070	-228.129013	63.938396	1684.320068	-400.938660	292.728119	1142.580078	-359.095978	-159.979675	1142.826904	-305.174194	295.201965	907.183960	-251.252274	-168.027634	893.516541	-269.630127	57.110321	1023.724976	395.879822	-42.588020	958.537292	396.449554	134.656845
-287.976166	152.327606	925.818054	-276.247131	-36.796543	923.260132	-372.622101	177.069305	505.819366	-335.225311	-88.595116	502.871887	-374.734375	161.712601	69.982002	-406.367920	-102.098099	82.405060	-302.694489	239.443756	1389.075439	-264.317657	-102.861000	1374.570068	-255.820618	63.261753	1391.688354	-227.894196	64.356110	1684.289551	-401.574738	292.955200	1142.657104	-359.484985	-159.901016	1143.031616	-307.465240	295.927856	906.503418	-252.910965	-168.420151	893.092163	-269.287659	57.219517	1023.711914	395.870178	-42.651230	958.549194	396.464325	134.615616
-287.665955	152.490509	925.778687	-275.861847	-36.685158	923.270325	-372.423096	177.085953	505.813904	-335.163239	-88.557327	502.958008	-374.701691	161.723938	69.987930	-406.346497	-102.041367	82.454308	-302.581665	239.762695	1388.961670	-264.239502	-102.629227	1374.655518	-255.642197	63.593437	1391.684082	-227.607086	64.797928	1684.291260	-402.214111	293.223663	1142.697754	-359.973999	-159.876968	1143.288574	-309.652740	296.685944	905.771790	-254.969223	-168.912781	892.021057	-268.944519	57.387604	1023.698059	395.872711	-42.732525	958.553406	396.448029	134.598557
-287.419373	152.659439	925.768616	-275.549377	-36.551983	923.250671	-372.192108	177.131973	505.812653	-335.148987	-88.527122	502.979523	-374.662079	161.730606	70.036934	-406.268829	-101.990158	82.478645	-302.453094	240.084229	1388.832520	-264.010284	-102.317436	1374.571167	-255.481750	63.936905	1391.632324	-227.419205	65.295319	1684.215210	-402.834656	293.530792	1142.800903	-360.432129	-159.833527	1143.530762	-311.777039	297.407623	905.179688	-257.062531	-169.372269	891.677490	-268.649078	57.539227	1023.681152	395.851624	-42.808998	958.538452	396.439850	134.522003
-287.177063	152.777298	925.744873	-275.258514	-36.405144	923.248291	-372.012787	177.204849	505.801941	-335.025055	-88.350418	503.032776	-374.670593	161.734375	70.025604	-406.328156	-101.970779	82.555458	-302.347809	240.421524	1388.706909	-263.848694	-102.031967	1374.533813	-255.334976	64.235184	1391.589111	-227.216339	65.752213	1684.144897	-403.479858	293.840759	1142.882813	-360.830444	-159.704147	1143.680786	-313.861481	298.194794	904.629944	-258.914398	-169.881363	891.275330	-268.347961	57.688213	1023.663696	395.814301	-42.863953	958.563232	396.405853	134.424515
-286.961456	152.955475	925.730042	-274.996613	-36.226303	923.183960	-371.612457	177.112549	505.730316	-334.946533	-88.272118	503.021027	-374.467712	161.693939	70.038742	-406.247650	-101.914124	82.603172	-302.242310	240.792191	1388.581055	-263.750092	-101.767822	1374.576172	-255.193115	64.546356	1391.477539	-227.025040	66.217407	1684.098999	-404.061218	294.116516	1142.941895	-361.328613	-159.575089	1143.837036	-315.853729	298.894836	904.056152	-260.819305	-170.264893	890.763916	-268.065094	57.846748	1023.618286	395.813843	-42.916512	958.581970	396.397186	134.407532
-286.691223	153.160141	925.710938	-274.707092	-36.003361	923.131653	-371.694183	177.406464	505.790161	-334.867981	-88.200775	503.022186	-374.566193	161.734528	70.058990	-406.242310	-101.889725	82.646080	-302.110229	241.136993	1388.441528	-263.642609	-101.478004	1374.533081	-255.061005	64.863777	1391.429321	-226.809341	66.711525	1684.048462	-404.632172	294.459320	1142.988770	-361.847504	-159.379929	1144.005737	-317.811371	299.773041	903.577881	-262.743683	-170.632874	890.264526	-267.771271	58.045376	1023.580688	395.748962	-42.957176	958.602112	396.327515	134.318237
-286.433655	153.349792	925.683533	-274.448273	-35.862373	923.130310	-371.538757	177.465027	505.799255	-334.181274	-87.611069	502.897186	-374.581299	161.746063	70.086182	-405.603058	-101.595764	82.540176	-302.013062	241.506439	1388.327759	-263.478973	-101.164192	1374.444458	-254.840424	65.243774	1391.442993	-226.510361	67.199844	1684.076660	-405.277405	294.813568	1143.056274	-362.360718	-159.227310	1144.246704	-319.620209	300.493927	903.065674	-264.608612	-170.964630	889.895142	-267.489380	58.226112	1023.563293	395.725220	-43.060398	958.600281	396.311859	134.252625
-286.169281	153.537979	925.642456	-274.189514	-35.688641	923.126343	-371.484863	177.699493	505.811340	-334.057190	-87.609474	502.984497	-374.668762	161.783188	70.080017	-405.824188	-101.718506	82.647758	-301.894012	241.892349	1388.209961	-263.365540	-100.858971	1374.403687	-254.692993	65.611206	1391.403931	-226.310394	67.690941	1684.006836	-405.833588	295.151947	1143.165283	-362.838806	-159.055069	1144.490479	-321.345764	301.105743	902.691467	-266.414032	-171.348694	889.427490	-267.202057	58.427822	1023.537537	395.710266	-43.140835	958.621338	396.291626	134.261063
-285.905853	153.769470	925.626770	-273.980408	-35.506218	923.127380	-371.357391	177.862915	505.851959	-333.959076	-87.491905	502.971710	-374.675598	161.785828	70.098679	-405.927460	-101.739456	82.684456	-301.767212	242.272644	1388.113647	-263.268646	-100.515038	1374.420776	-254.558029	65.938858	1391.341797	-226.118546	68.222519	1683.943970	-406.379517	295.461853	1143.253174	-363.390472	-158.838852	1144.748535	-323.039978	301.914856	902.314575	-268.322662	-171.572861	889.233337	-266.968384	58.639774	1023.530579	395.701385	-43.187054	958.634094	396.286530	134.193359
-285.671326	153.964340	925.588318	-273.754974	-35.333267	923.124390	-371.153656	177.933533	505.835693	-334.340179	-87.848770	503.077972	-374.609100	161.823685	70.112816	-406.032074	-101.720253	82.810463	-301.634155	242.685608	1388.009644	-263.165588	-100.154922	1374.462158	-254.431015	66.316765	1391.323730	-225.906677	68.749985	1683.916748	-406.927338	295.867340	1143.335205	-363.947571	-158.550964	1145.008057	-324.577026	302.616882	901.987549	-270.044830	-171.823059	888.861450	-266.725067	58.842575	1023.508179	395.693726	-43.229038	958.627014	396.256470	134.151047
-285.389954	154.184067	925.569824	-273.519684	-35.158348	923.145447	-371.138397	178.200821	505.860016	-334.186951	-87.679237	503.080414	-374.681030	161.842178	70.169899	-406.067871	-101.721893	82.870842	-301.522736	243.080017	1387.919678	-263.120361	-99.817909	1374.519287	-254.294968	66.722511	1391.372314	-225.721588	69.255333	1683.874634	-407.453064	296.269897	1143.437988	-364.525360	-158.280014	1145.282715	-326.079620	303.270081	901.715698	-271.851074	-172.040878	888.770813	-266.485474	59.056358	1023.512024	395.665070	-43.296967	958.644348	396.221344	134.107178
-285.132050	154.380432	925.541199	-273.258514	-34.959690	923.170532	-370.973480	178.355667	505.888245	-333.966522	-87.502029	503.087952	-374.671478	161.839874	70.189766	-405.822968	-101.617638	82.884109	-301.390106	243.494995	1387.791016	-263.024658	-99.492615	1374.538818	-254.220749	67.096840	1391.301147	-225.534042	69.817123	1683.826050	-407.914124	296.626526	1143.469849	-365.075073	-158.026794	1145.568970	-327.511658	303.985901	901.375305	-273.610687	-172.154831	888.553284	-266.241974	59.281170	1023.512451	395.611908	-43.360218	958.670776	396.157959	134.057831
-284.914795	154.610641	925.530640	-273.078247	-34.735527	923.164795	-370.811798	178.665909	505.930420	-333.873474	-87.382561	503.045624	-374.677521	161.848465	70.206947	-405.639282	-101.475616	82.921364	-301.254974	243.948120	1387.689453	-262.932098	-99.111473	1374.533569	-254.136810	67.496193	1391.305664	-225.369339	70.339928	1683.766846	-408.369019	297.076965	1143.524048	-365.630737	-157.636993	1145.754395	-328.785187	304.656097	901.089417	-275.234589	-172.416306	888.392273	-266.027863	59.509338	1023.502319	395.556549	-43.419228	958.669678	396.095428	134.048294
-284.636475	154.886551	925.503784	-272.853394	-34.532951	923.178345	-370.779663	179.499237	506.357666	-333.684570	-87.300613	503.085663	-374.893280	161.914536	70.287018	-405.691010	-101.494919	83.000252	-301.147034	244.371353	1387.560303	-262.802216	-98.736206	1374.497314	-254.042770	67.968773	1391.297974	-225.215637	70.926018	1683.703857	-408.739258	297.535004	1143.533203	-366.239868	-157.371735	1146.047119	-329.812408	305.312012	900.900024	-276.912933	-172.443649	888.182617	-265.769104	59.766682	1023.494751	395.503082	-43.519341	958.691528	396.033600	134.012817
-284.379395	155.190689	925.447998	-272.653351	-34.281109	923.174622	-370.906555	179.570953	506.344757	-333.527313	-87.153625	503.100616	-374.989319	161.964981	70.280510	-405.662628	-101.434799	83.084442	-300.990936	244.795792	1387.422119	-262.752686	-98.398354	1374.467529	-253.988281	68.416595	1391.292236	-225.120636	71.524071	1683.625854	-409.050049	297.972382	1143.586548	-366.766876	-157.085403	1146.302979	-330.783752	305.911499	900.686218	-278.385925	-172.585434	888.092651	-265.501953	60.070583	1023.460083	395.444031	-43.579140	958.722412	395.982361	133.948074
-284.116913	155.411545	925.426025	-272.458771	-34.058762	923.185547	-370.436859	178.971252	505.859070	-332.952148	-86.594444	503.007080	-374.747894	161.938293	70.239357	-405.422791	-101.348228	83.096390	-300.868896	245.277679	1387.305420	-262.722260	-97.984505	1374.490601	-253.990952	68.795006	1391.180664	-224.978348	72.121796	1683.593384	-409.329315	298.467865	1143.601685	-367.341400	-156.643860	1146.452393	-331.832062	306.599243	900.327271	-279.902161	-172.566315	887.896057	-265.261200	60.305542	1023.453003	395.423431	-43.645504	958.746460	395.957397	133.898087
-283.914764	155.686890	925.400208	-272.283752	-33.845791	923.210999	-370.281189	179.117828	505.858002	-332.972900	-86.618042	503.144745	-374.765778	161.935150	70.240501	-405.398651	-101.298592	83.187057	-300.828064	245.750702	1387.205811	-262.807678	-97.537621	1374.502808	-253.912155	69.260162	1391.165405	-224.816879	72.687462	1683.628174	-409.572327	298.972321	1143.547119	-367.902588	-156.294235	1146.639404	-332.522095	307.219604	900.171997	-281.251526	-172.646164	887.833252	-265.067200	60.575089	1023.452209	395.385864	-43.741783	958.750549	395.897430	133.839111
-283.687744	155.899597	925.398499	-272.053070	-33.582909	923.252930	-370.128357	179.233887	505.869781	-332.860809	-86.537193	503.221008	-374.747925	161.963623	70.270477	-405.449646	-101.309334	83.306328	-300.719604	246.221786	1387.120972	-262.385132	-96.668793	1374.831787	-253.874863	69.730377	1391.163818	-224.745407	73.094986	1683.612793	-409.751984	299.501068	1143.552734	-368.469696	-155.951309	1146.878418	-333.332214	307.989319	899.963928	-282.601440	-172.602066	887.790405	-264.847534	60.835293	1023.473572	395.380798	-43.770866	958.760803	395.854279	133.796021
-283.483459	156.158127	925.386719	-271.892609	-33.304218	923.283997	-370.005524	179.481903	505.875153	-333.457520	-86.968941	503.437134	-374.788605	161.970505	70.281006	-405.738037	-101.316238	83.469574	-300.606781	246.709244	1386.985718	-262.470062	-96.231499	1374.851074	-253.853699	70.191055	1391.139526	-224.687973	73.699814	1683.605835	-409.884155	300.051453	1143.547363	-368.983032	-155.489120	1147.040894	-333.874207	308.609070	899.741455	-283.798126	-172.681381	887.593018	-264.646790	61.124439	1023.480896	395.390717	-43.811924	958.752991	395.857086	133.738678
-283.252777	156.406631	925.371948	-271.712708	-33.045853	923.350403	-369.817139	179.661270	505.865112	-333.357758	-86.874954	503.435760	-374.754486	162.007858	70.314102	-405.697754	-101.264923	83.509155	-300.525543	247.246994	1386.851929	-262.565063	-95.749878	1374.851074	-253.810684	70.710129	1391.117920	-224.627701	74.310005	1683.621216	-409.932953	300.620422	1143.472168	-369.514252	-155.061722	1147.206665	-334.118256	309.083405	899.524536	-284.999176	-172.621826	887.584351	-264.453979	61.416054	1023.508423	395.380707	-43.826324	958.752869	395.840149	133.687546
-283.056610	156.714905	925.342285	-271.569550	-32.759853	923.374207	-369.667511	179.871277	505.861481	-333.113831	-86.701027	503.470642	-374.759644	162.032059	70.321930	-405.770325	-101.274193	83.624710	-300.415680	247.727264	1386.712891	-262.572998	-95.315994	1374.865112	-253.779160	71.247551	1391.163086	-224.606735	74.973236	1683.603027	-409.912659	301.204590	1143.348633	-370.016327	-154.561310	1147.366821	-334.477112	309.907898	899.373718	-286.059814	-172.517624	887.557190	-264.240204	61.740280	1023.499756	395.412903	-43.909756	958.785645	395.849182	133.632217
-282.865875	157.019852	925.335388	-271.421753	-32.473240	923.404907	-369.486481	180.035721	505.861359	-332.872040	-86.487991	503.492554	-374.780945	162.033890	70.355865	-405.703522	-101.241020	83.664879	-300.335388	248.327560	1386.587280	-262.698273	-94.807571	1374.884155	-253.769470	71.716682	1391.087646	-224.602890	75.624573	1683.589111	-409.815491	301.756470	1143.191040	-370.508423	-154.022919	1147.487793	-334.617004	310.510925	899.067139	-286.997559	-172.247025	887.521118	-264.067200	62.053036	1023.511230	395.426147	-43.923454	958.770935	395.836243	133.661926
-282.662415	157.303452	925.298645	-271.286774	-32.244808	923.446777	-369.231293	180.174698	505.848053	-332.742371	-86.369034	503.482635	-374.723328	162.080368	70.361664	-405.561188	-101.135185	83.734131	-300.212463	248.881927	1386.449585	-262.825867	-94.306648	1374.968018	-253.800659	72.240067	1391.023560	-224.618652	76.302315	1683.578613	-409.660736	302.362701	1142.985596	-370.988312	-153.546509	1147.612671	-334.509857	311.020905	898.835327	-287.947174	-171.879456	887.586121	-263.907288	62.344925	1023.515076	395.476044	-43.952721	958.776794	395.847839	133.646851
-282.471741	157.598465	925.276428	-271.145782	-31.959965	923.501160	-369.262238	180.541092	505.899445	-332.640503	-86.322701	503.588928	-374.857025	162.125290	70.382431	-405.687836	-101.157051	83.849777	-300.110138	249.463638	1386.327637	-262.932800	-93.831276	1375.026733	-253.864517	72.755142	1390.996094	-224.652206	76.960640	1683.593506	-409.471008	303.016449	1142.780273	-371.421082	-152.907776	1147.757202	-334.395203	311.542358	898.623169	-288.767426	-171.646973	887.643188	-263.745880	62.671261	1023.531860	395.561707	-43.978397	958.791565	395.896637	133.570160
-282.253265	157.982193	925.224976	-271.058044	-31.638842	923.545898	-369.166626	180.793320	505.915924	-332.425446	-86.124275	503.638062	-374.909607	162.162430	70.387848	-405.432007	-101.036827	83.925537	-300.006012	250.017120	1386.203857	-263.097076	-93.318436	1375.062256	-253.958511	73.310013	1391.055420	-224.751312	77.693939	1683.557251	-409.197998	303.633209	1142.589233	-371.806610	-152.378250	1147.937378	-334.172699	312.108551	898.420532	-289.456055	-171.499329	887.602478	-263.587921	63.065296	1023.527893	395.616608	-43.964100	958.782898	395.891144	133.546463
-282.075928	158.281815	925.193054	-271.003265	-31.338745	923.644592	-369.007874	180.979446	505.857391	-331.830170	-85.636459	503.590820	-374.905426	162.168625	70.408646	-405.150574	-100.901405	83.976471	-299.974243	250.620911	1386.091431	-263.257660	-92.748878	1375.169189	-254.055023	73.917046	1391.051758	-224.846313	78.401642	1683.593750	-408.858795	304.312134	1142.396362	-372.176147	-151.808823	1148.119019	-333.754303	312.689850	898.189270	-290.162842	-171.167480	887.677612	-263.490051	63.423920	1023.563721	395.703430	-43.983772	958.818542	395.951904	133.419006
-281.882294	158.640198	925.174744	-270.894379	-31.051695	923.751648	-368.920197	181.260803	505.905548	-332.003906	-85.707558	503.704071	-374.979675	162.227371	70.444717	-404.813904	-100.625298	84.052315	-299.910370	251.264694	1385.996460	-263.498444	-92.215439	1375.290527	-254.168320	74.470406	1391.073486	-224.907745	79.113991	1683.651367	-408.447968	304.943359	1142.151611	-372.519714	-151.113785	1148.202515	-333.224548	313.228973	897.902527	-290.674713	-170.657120	887.689026	-263.370026	63.804501	1023.612183	395.863068	-44.048088	958.766479	396.063080	133.460556
-281.757599	158.953705	925.197693	-270.833191	-30.708790	923.876160	-368.796600	181.513092	505.866058	-331.930450	-85.669235	503.855591	-374.975586	162.260361	70.459938	-405.271942	-100.825783	84.341774	-299.826691	251.830292	1385.892090	-263.845459	-91.455803	1375.251343	-254.285965	75.096840	1391.228516	-225.057007	79.834518	1683.653564	-407.944489	305.629089	1141.880493	-372.870483	-150.530792	1148.316650	-332.553406	313.693054	897.696594	-291.137299	-170.079285	887.843628	-263.308319	64.179611	1023.690002	396.010651	-44.034523	958.769531	396.135651	133.411865
-281.574707	159.368195	925.195496	-270.723724	-30.321011	923.988892	-368.650665	181.734924	505.842896	-331.745911	-85.521835	504.011871	-375.003021	162.282364	70.483887	-404.973419	-100.594757	84.509010	-299.826508	252.443573	1385.832886	-264.064514	-90.941231	1375.343262	-254.453873	75.728249	1391.311890	-225.212799	80.570946	1683.648438	-407.347992	306.304321	1141.562744	-373.082306	-149.868271	1148.382568	-331.629242	314.253571	897.671875	-291.428314	-169.704529	887.806152	-263.171417	64.635254	1023.746399	396.155670	-44.049030	958.777100	396.242737	133.412262
-281.367157	159.787369	925.158386	-270.679993	-29.898542	924.151733	-368.506897	182.039001	505.825226	-331.180267	-85.112068	504.073944	-374.992737	162.307449	70.519089	-404.917053	-100.524551	84.668114	-299.940674	253.155548	1385.753174	-264.415680	-90.375389	1375.459351	-254.626114	76.319427	1391.295288	-225.394913	81.350632	1683.675537	-406.703827	306.967621	1141.192505	-373.354401	-149.238831	1148.489258	-330.569214	314.758850	897.406860	-291.685455	-168.945862	887.929382	-263.051117	65.149094	1023.809814	396.289642	-44.077148	958.784973	396.317535	133.343079
-281.219391	160.224106	925.158752	-270.571350	-29.517237	924.310120	-368.291840	182.260574	505.783630	-330.953644	-85.060883	504.230804	-375.012451	162.334976	70.559532	-404.961761	-100.447243	84.898994	-300.051208	253.794601	1385.684937	-264.692047	-89.843819	1375.552246	-254.838165	77.003876	1391.343628	-225.600311	82.133797	1683.675293	-406.020325	307.742035	1140.823608	-373.504913	-148.488373	1148.497314	-329.500763	315.253143	897.182373	-291.781403	-168.408157	887.979797	-262.947449	65.636559	1023.892273	396.410492	-44.091824	958.825684	396.393372	133.344650
-281.107513	160.706268	925.171326	-270.482056	-29.074703	924.455688	-368.032990	182.675949	505.722260	-331.042175	-85.194458	504.461609	-374.998444	162.376068	70.613373	-405.252594	-100.444221	85.153244	-300.174225	254.413055	1385.659668	-264.937836	-89.378273	1375.593628	-255.053864	77.643936	1391.467163	-225.846069	82.895599	1683.693359	-405.327271	308.469116	1140.511475	-373.559814	-147.806488	1148.517944	-328.188873	315.692505	896.932922	-291.787231	-167.992371	887.934937	-262.895874	66.164040	1023.977478	396.562378	-44.091534	958.833801	396.473816	133.306458
-281.005096	161.108902	925.185181	-270.395203	-28.620895	924.616272	-367.787354	182.981598	505.647736	-330.799866	-85.262749	504.673370	-375.040833	162.447464	70.600075	-405.242065	-100.338242	85.423126	-300.457855	255.122772	1385.627075	-265.379700	-88.727936	1375.680786	-255.347946	78.334099	1391.437500	-226.205231	83.735306	1683.671143	-404.529907	309.185242	1140.076904	-373.739929	-147.143112	1148.557983	-326.659912	316.155609	896.760498	-291.789917	-167.124298	888.011902	-262.857574	66.664810	1024.071777	396.717163	-44.140251	958.871277	396.586853	133.280457
-280.837128	161.705185	925.173523	-270.244812	-28.151518	924.730774	-367.511902	183.343506	505.601410	-330.423370	-85.141655	504.781342	-375.089630	162.512878	70.659615	-405.203705	-100.237434	85.641716	-300.724152	255.811890	1385.593506	-265.724396	-88.103149	1375.751221	-255.646194	78.984879	1391.492188	-226.530670	84.541435	1683.695801	-403.754517	309.978577	1139.677979	-373.833557	-146.395859	1148.501465	-325.130432	316.704346	896.589905	-291.660370	-166.389297	888.016174	-262.803589	67.256142	1024.136475	396.855621	-44.171043	958.873291	396.667877	133.260895
-280.696960	162.349548	925.146851	-270.150757	-27.597546	924.822266	-367.180817	183.823273	505.579712	-330.021362	-85.116722	504.888672	-375.164215	162.642136	70.688232	-405.229950	-100.301643	85.833214	-301.016296	256.435791	1385.507935	-265.934692	-87.504318	1375.757568	-255.921249	79.697769	1391.607544	-226.870331	85.338654	1683.704834	-402.903473	310.651917	1139.192749	-373.884094	-145.760666	1148.473145	-323.398804	317.240845	896.463074	-291.455200	-165.605942	888.026367	-262.783295	67.908302	1024.181030	397.073334	-44.220680	958.889893	396.868500	133.239853
-280.569397	162.881210	925.090820	-270.037170	-26.989782	924.928101	-366.772919	184.342270	505.458618	-329.553711	-85.182892	505.070496	-375.181091	162.808762	70.728004	-405.211365	-100.383217	86.060738	-301.449127	257.176147	1385.450684	-266.378754	-86.781624	1375.793457	-256.303650	80.419662	1391.603638	-227.244659	86.135315	1683.703491	-402.028442	311.456757	1138.663208	-373.890015	-144.962387	1148.332764	-321.466949	317.709259	896.484009	-291.078705	-164.867325	888.088135	-262.792572	68.554665	1024.221924	397.241150	-44.232029	958.909119	396.992065	133.184418
-280.469025	163.500443	925.084595	-269.849945	-26.356346	925.011108	-366.504974	184.824905	505.361206	-328.611145	-84.857811	505.072021	-375.222443	162.916245	70.764786	-404.658905	-100.327263	86.211235	-301.826447	257.826813	1385.356567	-266.594574	-86.113297	1375.810303	-256.660980	81.203903	1391.744141	-227.646606	86.914322	1683.706299	-401.124420	312.177277	1138.141602	-373.783844	-144.162491	1148.204712	-319.582184	318.412354	896.417114	-290.546295	-164.156342	888.006165	-262.812439	69.224220	1024.280518	397.360352	-44.247871	958.934448	397.044250	133.175644
-280.386078	164.103760	925.084045	-269.637360	-25.662235	925.068115	-366.180817	185.426163	505.316193	-328.206177	-85.048721	505.143921	-375.245300	163.069229	70.834076	-405.255798	-100.789284	86.557716	-302.349945	258.538330	1385.286255	-266.890289	-85.394730	1375.824341	-257.092773	81.917206	1391.733887	-228.075836	87.737991	1683.678711	-400.190674	312.949036	1137.609375	-373.759613	-143.346039	1147.965576	-317.384766	319.055481	896.586365	-290.003052	-163.078690	888.006836	-262.855286	69.900986	1024.332153	397.485291	-44.225899	958.972351	397.133057	133.114426
-280.351837	164.864761	925.055969	-269.509644	-25.031254	925.139099	-366.059174	186.217392	505.356598	-327.533630	-84.936989	505.239777	-375.363251	163.212494	70.877792	-405.346832	-101.070412	86.856316	-302.887390	259.264008	1385.216309	-267.136261	-84.605507	1375.846436	-257.598389	82.685448	1391.762207	-228.518219	88.538094	1683.625732	-399.309021	313.713043	1137.170776	-373.657196	-142.569000	1147.734497	-315.161926	319.581390	896.382690	-289.340942	-162.046402	888.008179	-262.945557	70.644501	1024.374023	397.586731	-44.227066	958.980347	397.214844	133.146194
-280.283478	165.555069	925.011230	-269.339600	-24.278648	925.189941	-365.548004	186.546158	505.229218	-326.627350	-84.775688	505.304047	-375.250580	163.301651	70.856339	-405.296051	-101.287048	87.175339	-303.410278	259.919189	1385.217041	-267.316833	-83.899132	1375.851685	-258.126862	83.486153	1391.873535	-228.994553	89.367867	1683.602539	-398.346191	314.493805	1136.670654	-373.438965	-141.763977	1147.576904	-312.732788	320.222229	896.289185	-288.690521	-161.126923	888.043579	-262.995972	71.412849	1024.397095	397.683838	-44.205421	959.020508	397.255737	133.158585
-280.243103	166.288177	924.979431	-269.129089	-23.526363	925.307129	-365.298859	187.241089	505.184357	-325.681458	-84.822174	505.443207	-375.318634	163.477737	70.916321	-405.158783	-101.486465	87.509781	-304.121033	260.678833	1385.218872	-267.563538	-83.080406	1375.944946	-258.694366	84.312691	1391.883423	-229.560577	90.237785	1683.547241	-397.401062	315.228577	1136.226074	-373.268890	-141.048569	1147.472656	-310.240906	320.873962	896.481567	-287.950134	-159.979874	888.032593	-263.113342	72.229996	1024.467773	397.783508	-44.205158	959.003113	397.354126	133.163177
-280.211090	167.100342	924.949768	-268.883026	-22.725681	925.376099	-364.938141	187.784851	505.073486	-324.839661	-84.912209	505.733948	-375.310150	163.605209	70.942802	-405.242920	-101.682411	87.876930	-304.754395	261.364166	1385.298462	-267.836090	-82.318962	1376.036987	-259.378235	85.135323	1391.959351	-230.027802	91.049355	1683.563599	-396.526947	316.020416	1135.863647	-373.034668	-140.315262	1147.316772	-307.636261	321.400696	896.671753	-287.116516	-159.062317	887.948059	-263.211914	73.086914	1024.514404	397.889160	-44.245117	958.972778	397.440796	133.170319
-280.104095	167.975128	924.927673	-268.616211	-21.936785	925.505737	-364.620239	188.363235	504.966644	-323.640259	-84.489525	505.688477	-375.311707	163.717834	70.978401	-405.210602	-101.856361	88.186905	-305.579987	262.136993	1385.372681	-268.095917	-81.534767	1376.117065	-260.008484	86.014679	1392.042358	-230.576477	91.911270	1683.550659	-395.638641	316.748260	1135.462280	-372.769592	-139.552032	1147.227661	-304.954163	321.958618	897.088074	-286.317383	-157.785385	888.019226	-263.264526	73.992859	1024.594482	397.984650	-44.244370	958.961609	397.518463	133.167801
-279.958221	169.111740	924.927429	-268.269440	-21.032148	925.597656	-364.495850	189.217926	504.977020	-322.201904	-84.025864	505.677002	-375.412201	163.895462	71.046761	-405.074921	-101.969696	88.555832	-306.427338	262.894562	1385.532593	-268.397461	-80.709953	1376.309692	-260.770050	86.896088	1392.107910	-231.201782	92.828285	1683.498535	-394.859772	317.530579	1135.174561	-372.472412	-138.710785	1146.988159	-302.291077	322.498657	897.655945	-285.406586	-156.575195	888.064514	-263.268982	75.056862	1024.667603	398.036438	-44.175484	958.975586	397.554657	133.205414
-280.029419	169.958755	924.963440	-267.935028	-20.174316	925.714050	-364.423859	190.017441	504.951111	-321.336792	-84.099205	505.971832	-375.548798	164.045639	71.115189	-405.154327	-102.168884	89.075241	-307.340149	263.651398	1385.667358	-268.718872	-79.147537	1376.084717	-261.463684	87.764275	1392.155640	-231.797623	93.715431	1683.480957	-394.112976	318.305481	1134.938965	-372.233856	-137.897110	1146.595337	-299.512756	322.988647	898.408569	-284.360718	-155.353409	888.014954	-263.386902	75.958717	1024.770142	398.043915	-44.170864	958.957397	397.570190	133.191849
-280.704407	170.095947	925.041321	-267.692474	-19.430260	925.836365	-364.184296	190.560501	504.751526	-320.151581	-83.847458	506.054718	-375.525970	164.160019	71.152840	-405.131714	-102.275108	89.502510	-308.331787	264.442261	1385.882446	-269.011047	-78.220177	1376.092285	-262.266235	88.714951	1392.218506	-232.410400	94.618164	1683.429932	-393.444214	319.072571	1134.681274	-371.900879	-137.025665	1146.369873	-296.693481	323.549377	899.214661	-283.326141	-154.119156	888.001770	-263.828064	76.462036	1024.893311	398.060974	-44.146496	958.933105	397.618500	133.234787
-280.896118	171.001160	925.069824	-267.436920	-18.430801	925.952026	-364.199738	191.484695	504.769440	-318.866913	-83.376045	505.997650	-375.729584	164.346527	71.198868	-405.139435	-102.330185	89.915710	-309.435516	265.246033	1386.078735	-269.457794	-77.258835	1376.092285	-262.988159	89.709244	1392.457886	-233.040710	95.517708	1683.380005	-392.862885	319.830994	1134.442017	-371.538239	-136.203720	1146.097290	-293.908691	324.068695	900.004456	-282.174591	-152.991226	887.943298	-263.989990	77.471458	1024.984741	398.053680	-44.067120	958.927673	397.631989	133.240738
-281.126434	172.021179	925.105957	-267.038818	-17.460695	926.068054	-363.844330	191.899094	504.653046	-317.371582	-83.126427	506.211426	-375.563171	164.412262	71.206711	-404.985565	-102.341751	90.365540	-310.613556	266.043610	1386.328247	-269.680298	-76.291229	1376.073242	-263.740601	90.683716	1392.543457	-233.644440	96.409508	1683.399658	-392.342590	320.550934	1134.310059	-371.119659	-135.306564	1145.840576	-291.028625	324.650177	901.148987	-280.964905	-151.512070	888.048950	-264.127991	78.525543	1025.082520	398.044098	-43.979065	958.941467	397.634216	133.321487
-281.313965	173.060211	925.137573	-266.578491	-16.456850	926.186584	-363.715515	192.434540	504.610931	-315.885254	-82.612617	506.162964	-375.589874	164.557724	71.269333	-404.876953	-102.354942	90.892143	-311.878571	266.825623	1386.583374	-270.052551	-75.263130	1376.040649	-264.553345	91.708519	1392.704712	-234.309692	97.337791	1683.391479	-391.938873	321.350159	1134.157227	-370.751099	-134.457687	1145.615967	-288.218750	325.257172	902.263550	-279.765961	-150.174530	888.054688	-264.226807	79.608246	1025.180054	398.017334	-43.934605	958.898071	397.653534	133.364609
-281.605865	174.090576	925.198059	-266.179688	-15.321093	926.273254	-363.467163	192.903656	504.500549	-314.510223	-82.315155	506.368256	-375.510590	164.633255	71.293510	-404.809509	-102.382607	91.458862	-313.227020	267.661255	1386.848022	-270.294403	-74.260094	1376.069702	-265.297058	92.820770	1392.806885	-235.089035	98.359734	1683.315430	-391.654236	322.112000	1134.014282	-370.347260	-133.550690	1145.326294	-285.317474	325.881958	903.513367	-278.441254	-148.963470	888.069336	-264.370392	80.725288	1025.272217	397.968903	-43.906712	958.856079	397.644073	133.404282
-281.906616	175.231369	925.212463	-265.772369	-14.122932	926.397339	-363.492493	193.708282	504.507782	-312.765900	-81.782028	506.382874	-375.657318	164.801651	71.319458	-404.691010	-102.421349	92.000580	-314.667511	268.520905	1387.145874	-270.613647	-73.179634	1376.067505	-266.157104	93.916046	1392.894287	-235.808640	99.341599	1683.312012	-391.480347	322.862701	1133.922852	-369.935181	-132.654739	1145.074097	-282.492004	326.534241	904.745605	-277.178345	-147.367172	888.158264	-264.528442	81.970558	1025.360352	397.955048	-43.866825	958.833130	397.646881	133.485596
-282.227173	176.393661	925.273743	-265.292511	-13.007002	926.565002	-363.294617	194.182922	504.395081	-311.399597	-81.555176	506.515198	-375.596405	164.886887	71.324974	-404.645935	-102.526878	92.621452	-316.179749	269.431610	1387.417847	-270.835541	-72.115646	1375.941528	-267.009125	95.053619	1392.877319	-236.537750	100.308144	1683.332520	-391.399963	323.592529	1133.826416	-369.438416	-131.809433	1144.860107	-279.669464	327.115387	906.033813	-275.853729	-146.139694	888.128723	-264.679535	83.184074	1025.495117	397.887054	-43.818211	958.835449	397.609619	133.554169
-282.611481	177.585815	925.326416	-264.818665	-11.800633	926.736206	-363.591217	194.979416	504.352081	-309.550873	-80.960030	506.658905	-375.742340	165.054398	71.349350	-404.424530	-102.590721	93.198326	-317.773834	270.317902	1387.645020	-271.550446	-71.461586	1375.744385	-267.828094	96.185684	1393.005249	-237.347610	101.364326	1683.313477	-391.454773	324.323181	1133.761475	-369.039856	-130.849182	1144.612793	-276.951141	327.700989	907.450378	-274.501587	-144.464111	888.238586	-264.853394	84.466515	1025.625488	397.816559	-43.756191	958.830444	397.588806	133.605820
-283.085724	178.763367	925.351135	-264.469971	-10.479374	926.865601	-363.612885	195.615128	504.307190	-307.712860	-80.586647	506.724365	-375.730347	165.170609	71.398277	-404.351929	-102.668335	93.895782	-319.392365	271.212799	1387.880249	-271.765015	-70.284851	1375.672729	-268.664764	97.362968	1393.147339	-238.188843	102.451454	1683.321777	-391.639923	325.083832	1133.696289	-368.574982	-129.944260	1144.225708	-274.317627	328.275116	908.972168	-273.174927	-142.885544	888.198853	-265.085022	85.794258	1025.716064	397.776031	-43.707890	958.822754	397.570007	133.703186
-283.551849	180.001328	925.401733	-263.986084	-9.139663	926.961182	-363.739410	196.316772	504.295471	-305.739441	-79.841331	506.716400	-375.753235	165.288803	71.411156	-404.093536	-102.832527	94.568726	-321.080261	272.160492	1388.073486	-271.846588	-69.107307	1375.594971	-269.609375	98.365036	1393.247437	-239.166504	103.660805	1683.268677	-391.999420	325.857300	1133.687012	-367.996643	-128.985001	1143.923096	-271.457611	328.427368	910.697021	-271.767212	-141.254684	888.211182	-265.276245	87.130745	1025.805664	397.728455	-43.658760	958.811890	397.565674	133.716888
-284.006226	181.175140	925.439941	-263.253082	-7.921854	927.142395	-363.817413	196.991913	504.192810	-303.738922	-79.382896	506.730469	-375.734009	165.316574	71.417793	-403.945099	-103.074471	95.253029	-322.829559	273.081238	1388.273926	-272.020660	-67.895424	1375.499390	-270.282867	99.736122	1393.361938	-240.071381	104.847916	1683.340088	-392.430328	326.562744	1133.629761	-367.442261	-128.018646	1143.606934	-269.066071	329.122437	912.437195	-270.364105	-139.776123	888.150391	-265.376678	88.429489	1025.933716	397.625427	-43.545811	958.822998	397.500580	133.821014
-284.600037	182.549042	925.461670	-262.854645	-6.495915	927.232666	-363.905823	197.600983	504.055847	-301.745361	-78.955688	506.765228	-375.699066	165.397537	71.448112	-403.830109	-103.279945	96.053673	-324.638428	274.015472	1388.455078	-272.013275	-66.709167	1375.387817	-271.098053	100.934799	1393.425415	-241.114212	106.112442	1683.401733	-393.025208	327.239471	1133.590698	-366.820282	-127.066452	1143.386230	-266.785156	329.725311	914.240051	-269.007294	-138.061752	888.131287	-265.684509	89.885338	1026.005859	397.585388	-43.475990	958.813477	397.477356	133.876495
-285.327026	183.922821	925.486633	-262.637909	-4.927358	927.301392	-364.086517	198.354721	503.988770	-299.644867	-78.599846	506.825439	-375.754272	165.501068	71.442574	-403.653595	-103.546600	96.926735	-326.445465	274.946136	1388.640503	-272.152893	-65.463371	1375.275513	-271.949036	102.101578	1393.460083	-242.285126	107.501808	1683.429443	-393.721283	327.915863	1133.527832	-366.285217	-126.069801	1143.023560	-264.694580	330.290985	916.088745	-267.534424	-136.255585	888.138916	-266.119720	91.400200	1026.066284	397.493622	-43.433426	958.806458	397.403656	133.977585
-286.032257	185.409302	925.525269	-262.254486	-3.352946	927.309937	-364.294250	199.054947	503.899597	-297.112976	-77.779297	506.669556	-375.819702	165.630630	71.444244	-403.319336	-103.783623	97.733856	-328.252014	275.891876	1388.787720	-272.165314	-64.191162	1375.127808	-272.716705	103.252129	1393.607788	-243.470718	108.896584	1683.554199	-394.546112	328.501801	1133.537354	-365.558685	-125.031876	1142.780396	-262.789276	330.911407	917.983459	-266.113800	-134.617554	888.237061	-266.454590	92.939209	1026.103271	397.212402	-43.067905	958.855957	397.059753	134.459045
-286.759766	186.874344	925.571472	-261.869568	-1.758907	927.349976	-364.498108	199.730637	503.793640	-294.641113	-77.269524	506.703827	-375.793091	165.713593	71.391144	-403.026703	-104.029411	98.611450	-330.105347	276.839172	1388.953247	-272.085602	-62.972015	1375.068726	-273.446106	104.454529	1393.777344	-244.724777	110.381439	1683.728516	-395.528442	328.995544	1133.524902	-364.955414	-124.107834	1142.595459	-261.035004	331.417755	919.918823	-264.621185	-132.594467	888.353577	-266.825592	94.485916	1026.161255	397.298584	-43.327232	958.838379	397.246124	134.125107
-287.565399	188.357758	925.565308	-261.469086	-0.334061	927.403992	-364.753296	200.443527	503.768982	-292.143341	-76.542786	506.621338	-375.757599	165.844559	71.392624	-402.750336	-104.361488	99.577477	-331.940643	277.765259	1389.093506	-272.090210	-61.721600	1375.027954	-274.183960	105.698776	1393.928833	-246.054749	111.914169	1683.900024	-396.631958	329.434021	1133.563721	-364.196472	-122.964844	1142.170654	-259.600830	331.941895	921.908325	-263.210327	-130.881165	888.290039	-267.211121	95.993919	1026.197754	397.245026	-43.266109	958.834656	397.183441	134.158249
-288.322174	189.840759	925.525391	-261.216034	1.368744	927.460571	-365.099792	201.222900	503.675476	-289.728271	-76.198997	506.590210	-375.772675	165.943710	71.341522	-402.515747	-104.637512	100.606209	-333.774902	278.732025	1389.274048	-271.936707	-60.465511	1374.956177	-274.941681	106.834587	1393.973999	-247.456238	113.488380	1684.103394	-397.888031	329.873749	1133.634033	-363.542725	-121.986214	1141.955933	-258.359222	332.391937	924.036987	-261.969086	-128.872681	888.235229	-267.653015	97.652145	1026.218384	397.154938	-43.197540	958.831360	397.091583	134.242035
-289.152222	191.354111	925.531372	-260.830078	3.023561	927.454834	-365.409882	201.949753	503.542786	-286.973236	-75.385109	506.470581	-375.751862	166.061432	71.296837	-402.113922	-104.822014	101.643051	-335.615967	279.697174	1389.406616	-271.780426	-59.210018	1374.882202	-275.753204	108.042793	1394.036255	-248.923981	115.066643	1684.291260	-399.320068	330.276611	1133.770996	-362.747833	-120.855812	1141.693848	-257.343597	332.802612	926.013489	-260.611755	-126.944008	888.255005	-268.040375	99.252785	1026.229858	397.052734	-43.102043	958.809204	396.983246	134.293991
-290.024963	192.964417	925.563232	-260.606720	4.813046	927.430969	-365.788452	202.803711	503.516998	-284.375183	-74.825851	506.324493	-375.849274	166.193436	71.310310	-401.781281	-105.158920	102.719574	-337.458893	280.656158	1389.508545	-271.721252	-57.868748	1374.878662	-276.462524	109.338440	1394.140991	-250.421402	116.656647	1684.520508	-400.822021	330.524017	1133.853027	-361.981171	-119.797905	1141.409912	-256.591583	333.178680	927.983032	-259.229462	-125.107712	888.172791	-268.506195	100.943611	1026.243774	396.965759	-43.014324	958.812744	396.890320	134.380524
-290.848755	194.545898	925.584167	-260.299896	6.431993	927.512634	-366.159760	203.608963	503.445160	-281.557922	-74.182518	506.290588	-375.824158	166.250824	71.312408	-401.386047	-105.280273	103.898491	-339.271576	281.584534	1389.633301	-271.534912	-56.535568	1374.834717	-277.208191	110.647865	1394.236450	-251.968643	118.269333	1684.716064	-402.509125	330.788208	1133.938110	-361.138458	-118.703384	1141.235107	-256.119141	333.577087	929.831848	-257.879883	-123.136475	888.241577	-268.941559	102.588760	1026.306030	396.883575	-42.988293	958.773071	396.810852	134.430176
-291.902802	196.137375	925.584839	-260.231964	8.158515	927.475403	-366.608246	204.456940	503.367523	-278.722107	-73.482048	506.228546	-375.822479	166.398270	71.301140	-400.919098	-105.455864	105.094505	-341.098816	282.581757	1389.702026	-271.239014	-55.183651	1374.869141	-278.015228	112.027252	1394.330811	-253.528961	119.863907	1684.947510	-404.294983	331.056580	1134.003296	-360.336426	-117.615967	1141.161621	-255.875809	333.944855	931.580688	-256.543793	-120.988091	888.311646	-269.507111	104.256584	1026.292358	396.827118	-42.954525	958.747131	396.728210	134.478165
-292.853668	197.713852	925.643799	-259.936676	9.520182	927.587097	-366.975189	205.155945	503.224640	-275.593903	-72.591408	506.238068	-375.783722	166.466354	71.289780	-400.985199	-106.138329	106.610519	-343.007111	283.589661	1389.711182	-270.968262	-53.746311	1374.940674	-278.753906	113.466675	1394.395386	-255.124344	121.515442	1685.170166	-406.180267	331.199158	1134.005249	-359.422394	-116.468277	1141.063965	-255.794144	334.232635	933.240723	-255.371674	-119.226837	888.354248	-269.982544	105.768898	1026.386353	396.590424	-42.544922	958.790100	396.336731	134.986526
-293.898071	199.235687	925.685669	-259.789886	11.009152	927.608215	-367.518860	206.159042	503.118713	-272.546478	-71.993561	506.225067	-375.876526	166.595047	71.275337	-401.032959	-107.769699	107.863907	-344.937988	284.635468	1389.696411	-270.645294	-52.306087	1375.079834	-279.559601	114.933334	1394.503662	-256.697998	123.124542	1685.349609	-408.200165	331.410339	1134.079224	-358.537628	-115.328651	1140.994873	-255.963959	334.449066	934.689514	-254.107742	-117.240158	888.431885	-270.551086	107.281883	1026.425415	396.563385	-42.485302	958.770325	396.256958	135.012527
-294.997711	200.713272	925.671936	-259.622314	12.347941	927.678040	-367.759003	206.748154	502.942352	-269.522736	-71.274239	506.062073	-375.770050	166.684372	71.242516	-400.423279	-107.973419	109.325485	-346.888611	285.660828	1389.680664	-270.330688	-50.758667	1375.165771	-280.320435	116.448036	1394.641479	-258.290192	124.734741	1685.566650	-410.243286	331.499786	1134.049316	-357.605225	-114.241096	1140.973877	-256.377441	334.758728	936.127686	-252.780396	-114.915100	888.532227	-271.096954	108.760124	1026.456909	396.691956	-42.781796	958.746033	396.463623	134.658264
-296.090973	202.240128	925.642883	-259.365356	15.000202	927.406433	-368.377411	207.785812	502.906067	-265.903198	-69.867363	505.704254	-375.873474	166.814407	71.207420	-399.470306	-107.814819	110.738411	-348.960632	286.732239	1389.608521	-269.993744	-49.164375	1375.280273	-281.229584	117.916397	1394.647217	-259.850525	126.367172	1685.741333	-412.425293	331.630005	1133.894897	-356.646820	-113.112892	1140.935791	-256.974792	335.036469	937.409241	-251.532379	-112.906151	888.636108	-271.511932	110.779266	1026.307861	396.689728	-42.742504	958.732239	396.406036	134.632843
-297.025177	203.707535	925.710083	-259.294769	15.977444	927.886230	-368.658905	208.351135	502.708771	-262.452637	-68.889023	505.813110	-375.783966	166.899948	71.142662	-398.670593	-107.803406	112.311951	-351.022705	287.795044	1389.511353	-269.538300	-47.548706	1375.358887	-282.165161	119.449341	1394.639160	-261.376160	128.007660	1685.869629	-414.634399	331.694305	1133.765015	-355.590454	-111.956116	1140.997803	-257.924622	335.452271	938.494202	-250.372955	-110.905113	888.709229	-272.320923	112.172920	1026.600342	396.621307	-42.686859	958.744507	396.270996	134.638092
-298.299591	205.263840	925.705933	-259.205933	18.338797	927.582703	-369.261932	209.398361	502.538147	-259.005280	-67.760788	505.620026	-375.956329	167.090714	71.152313	-397.758301	-107.739357	113.925919	-353.186005	288.889191	1389.388428	-269.213135	-45.873844	1375.444946	-283.069916	121.032028	1394.655029	-262.892883	129.619171	1685.999634	-416.911621	331.751617	1133.671753	-354.605042	-110.908920	1140.992188	-258.947693	335.762268	939.472900	-249.160492	-108.892532	888.780457	-272.849396	114.037979	1026.444824	396.580261	-42.638809	958.738098	396.173676	134.667740
-299.255341	206.640045	925.648987	-259.189117	19.427563	928.017883	-369.610565	210.024704	502.390961	-255.542816	-66.658821	505.551392	-375.919067	167.233948	71.084229	-396.966309	-107.763382	115.694366	-355.423004	290.019409	1389.330688	-268.874207	-44.156662	1375.619385	-284.049164	122.588493	1394.758057	-264.383972	131.273483	1686.100586	-419.206390	331.846191	1133.437988	-353.551697	-109.893768	1141.048950	-260.331909	336.200745	940.234436	-247.922180	-106.865479	888.876587	-273.662079	115.486763	1026.648560	396.552643	-42.581913	958.769653	396.095184	134.709686
-300.377045	208.077347	925.657959	-259.107056	21.004393	928.133667	-370.135956	210.907776	502.325623	-251.503052	-65.179268	505.549744	-375.974731	167.380768	71.040184	-395.699066	-107.660454	117.370300	-357.705048	291.107117	1389.232178	-268.487823	-42.423885	1375.743774	-285.015411	124.179482	1394.788208	-265.812073	132.923447	1686.195801	-421.568298	331.940430	1133.328125	-352.317230	-108.702530	1141.043091	-261.861115	336.611694	940.798584	-246.237183	-105.084137	889.373718	-274.366455	117.047836	1026.719727	396.555939	-42.579403	958.773438	396.043274	134.748276
-301.717499	209.616943	925.702332	-259.020569	23.498484	927.856750	-370.743347	211.722504	502.118652	-247.361954	-63.455742	505.305878	-376.001953	167.497681	70.980324	-394.396484	-107.478699	119.148140	-360.044373	292.222229	1389.167358	-268.228607	-40.674194	1375.832520	-286.037079	125.769218	1394.862549	-267.227051	134.607376	1686.276978	-423.909271	331.905518	1133.125122	-351.340759	-107.656975	1141.057373	-263.633972	337.069641	941.210022	-245.477173	-103.306755	889.186340	-274.889862	118.970146	1026.600220	396.538788	-42.581985	958.756226	395.996307	134.758179
-302.867096	211.014221	925.605774	-259.014954	25.022814	928.037170	-371.315704	212.458450	501.946899	-243.748627	-62.309364	505.443329	-376.063904	167.604019	70.902306	-392.916229	-107.368248	120.510773	-362.386597	293.284241	1389.064087	-267.889191	-38.938786	1375.893677	-287.068085	127.389816	1394.897339	-268.592682	136.338913	1686.312988	-426.359802	331.996399	1132.922485	-350.217621	-106.593330	1141.093994	-265.695404	337.594055	941.374023	-244.090759	-101.045769	889.186829	-275.657593	120.569229	1026.649292	396.513275	-42.517479	958.782227	395.903290	134.817917
-303.843231	212.259338	925.569397	-259.145325	25.940659	928.648926	-371.900452	213.196396	501.788513	-239.690216	-60.692162	505.448151	-376.039276	167.658524	70.863434	-391.556641	-107.424683	122.532738	-364.742462	294.395172	1388.979492	-267.714417	-37.108585	1376.013550	-288.188354	128.919235	1394.875488	-269.917450	138.053894	1686.321533	-428.764099	331.934723	1132.727173	-349.127594	-105.564575	1141.177002	-267.897491	338.103394	941.433472	-242.846466	-99.114296	889.246643	-276.701752	121.900002	1026.954956	396.453156	-42.504562	958.774963	395.805328	134.811356
-304.934235	213.624878	925.491699	-259.149170	27.495829	928.842896	-372.430939	213.840179	501.662323	-235.563873	-59.285843	505.591888	-376.009888	167.753174	70.842224	-390.370026	-107.557228	124.749123	-367.087982	295.454163	1388.862671	-267.432343	-35.325272	1376.093384	-289.329559	130.514694	1394.892700	-271.218262	139.835602	1686.338379	-431.253265	331.973389	1132.496460	-347.984955	-104.410500	1141.036011	-270.340546	338.700165	941.199463	-241.040771	-97.029343	889.731262	-277.533936	123.467072	1027.023315	396.404724	-42.480179	958.773315	395.720825	134.873062
-306.174530	215.096863	925.450806	-259.250153	29.070988	928.993530	-373.213409	214.663254	501.533234	-230.936554	-57.300030	505.676575	-376.082245	167.872498	70.787857	-388.740448	-107.399467	126.964340	-369.426117	296.485870	1388.762573	-267.413483	-33.545460	1376.197510	-290.444427	132.044037	1394.930298	-272.453400	141.620346	1686.317993	-433.771027	332.027832	1132.320313	-346.906433	-103.407234	1141.075073	-273.002472	339.302521	940.845337	-239.966293	-95.265190	889.666443	-278.461639	125.057991	1027.087524	396.364899	-42.425591	958.808167	395.641937	134.810120
-307.401642	217.594574	925.823181	-259.432861	30.991758	929.091064	-374.250153	215.625366	501.514221	-226.200836	-55.128117	505.629578	-376.302094	167.979584	70.757782	-386.993378	-107.209679	129.328629	-371.751862	297.563660	1388.673096	-267.303772	-31.791191	1376.274048	-291.615356	133.538757	1394.948486	-273.664093	143.420013	1686.299805	-436.227325	332.007904	1132.048828	-345.868561	-102.341629	1141.051270	-275.911499	339.975830	940.181702	-238.741379	-93.551910	889.742310	-279.562927	127.033264	1027.345215	396.318237	-42.373600	958.813843	395.566559	134.844147
-308.472656	218.576889	925.730347	-259.850220	32.437431	929.355774	-374.848999	216.168472	501.382538	-221.489929	-53.090832	505.750702	-376.186829	167.992554	70.706085	-385.252075	-107.064850	131.765228	-374.038330	298.608551	1388.572144	-267.340363	-30.025879	1376.372437	-292.756989	135.063049	1394.974121	-274.812988	145.241928	1686.255371	-438.773560	332.091644	1131.850342	-344.834747	-101.273148	1140.986694	-278.945068	340.694397	939.527893	-237.596710	-91.901962	889.758362	-280.469635	128.417084	1027.432495	396.244629	-42.385643	958.779053	395.483276	134.938232
-309.328552	219.475250	925.582214	-259.977966	33.676025	929.724915	-375.028961	216.345749	501.160187	-216.009216	-49.826027	505.144928	-375.878448	167.955276	70.614494	-382.940491	-106.653580	134.099991	-376.321320	299.663635	1388.456665	-267.399109	-28.311026	1376.507080	-293.937073	136.556931	1394.977051	-275.929108	147.087463	1686.212402	-441.279388	332.161255	1131.569824	-343.811493	-100.157860	1141.098877	-282.312134	341.457642	938.538513	-236.381546	-90.268982	889.842896	-281.291138	129.695953	1027.548340	396.206329	-42.374416	958.792358	395.427185	135.011017
-310.342926	220.450668	925.375977	-260.216766	34.959747	929.959961	-375.620087	216.854706	501.024323	-211.722961	-48.761730	506.227173	-375.861023	167.978653	70.567886	-381.426727	-106.712265	137.067276	-378.527588	300.638763	1388.370850	-267.577606	-26.589434	1376.686768	-295.096039	138.035614	1395.033447	-277.034729	148.917786	1686.155518	-443.859802	332.259918	1131.379517	-342.894836	-99.033661	1141.012207	-285.839966	342.275330	937.452148	-235.406113	-89.049957	889.371521	-282.229187	130.998383	1027.567139	396.158905	-42.327290	958.805359	395.350372	135.068695
-311.652740	221.688492	925.341187	-260.566864	36.190052	930.267151	-376.347534	217.472397	500.876160	-206.016663	-44.817215	505.210510	-375.894836	168.062683	70.537369	-378.615753	-106.008690	139.392563	-380.732269	301.655487	1388.265137	-267.786224	-24.970318	1376.866699	-296.236267	139.507507	1395.133423	-278.098907	150.805832	1686.099976	-446.383301	332.345673	1131.204590	-341.986298	-97.922432	1141.127686	-289.594421	343.171509	936.182861	-234.092484	-87.406769	889.516296	-283.410217	132.335754	1027.709961	396.114197	-42.320480	958.792664	395.297577	135.114395
-312.775543	222.537796	925.236145	-260.881104	37.242825	930.577393	-377.089203	218.032806	500.742584	-202.084229	-44.552128	506.895569	-375.992554	168.121140	70.455940	-377.126129	-106.295700	142.836044	-382.871643	302.604706	1388.193481	-267.965210	-23.374699	1377.036499	-297.362244	140.919998	1395.139160	-279.140289	152.627625	1686.037598	-448.984100	332.510040	1131.007324	-341.109283	-96.766647	1141.095703	-293.510132	344.095886	934.855286	-232.696548	-85.690804	889.815674	-284.468384	133.431168	1027.816162	396.056366	-42.298885	958.780396	395.211304	135.190552
-313.464081	223.964844	925.181213	-261.183899	38.490131	930.862732	-377.553223	218.401886	500.730713	-197.443939	-43.061768	507.694031	-375.940308	168.147583	70.390480	-375.297882	-106.029434	146.556763	-384.958618	303.567017	1388.077026	-268.235260	-21.805368	1377.263306	-298.478851	142.286118	1395.195557	-280.156860	154.348328	1686.074585	-451.559692	332.686005	1130.820313	-340.282227	-95.567726	1141.100342	-297.585907	345.034149	933.322510	-231.114410	-83.954315	890.230164	-285.351807	134.844025	1027.937134	395.983795	-42.234661	958.809753	395.133850	135.218277
-314.655487	224.511826	924.934204	-261.642456	39.267986	931.175415	-378.307861	219.006210	500.637024	-192.563293	-40.491890	508.098358	-376.106750	168.252686	70.334595	-372.794952	-105.571602	149.505600	-386.923523	304.496033	1387.961670	-268.564087	-20.295097	1377.483276	-299.630585	143.622696	1395.248901	-281.135895	156.249496	1685.894531	-454.148743	332.947723	1130.584229	-339.460052	-94.444801	1141.284912	-301.963959	346.062775	931.584473	-229.613266	-82.306374	890.705383	-286.471558	135.736191	1027.966675	395.893036	-42.197060	958.761780	395.052582	135.335541
-315.818542	224.989075	924.764221	-262.198883	40.113243	931.489319	-378.873199	219.280014	500.505737	-187.678421	-38.329430	508.674988	-376.115906	168.334595	70.293884	-370.054138	-105.497192	152.035294	-388.875122	305.439423	1387.754883	-268.917450	-18.817860	1377.741455	-300.716217	144.951141	1395.342163	-282.106659	158.027191	1685.817627	-456.728333	333.190735	1130.402588	-338.751587	-93.319160	1141.328491	-306.458557	347.195587	929.765320	-228.143982	-80.645004	891.166199	-287.669159	136.574020	1028.036865	395.755615	-42.132408	958.760986	394.977783	135.442078
-316.827362	225.651642	924.606689	-262.680267	40.941151	931.783813	-379.378876	219.468155	500.397003	-182.959305	-35.864204	509.218750	-376.108948	168.337509	70.234261	-367.351685	-104.634377	155.413635	-390.707031	306.335419	1387.598755	-269.254700	-17.364569	1378.009399	-301.806610	146.201004	1395.381348	-283.045532	159.798538	1685.718872	-459.214020	333.319794	1130.036011	-338.046936	-92.172386	1141.478271	-311.071320	348.258942	927.853638	-226.607193	-79.068703	891.706360	-288.778595	137.464325	1028.103638	395.650482	-42.091366	958.778259	394.899017	135.579376
-317.797974	226.281647	924.512817	-263.148529	41.718140	932.040283	-379.925140	219.808441	500.357849	-178.138153	-33.467915	509.955017	-376.098969	168.346970	70.189522	-364.601715	-104.163864	158.327286	-392.478882	307.220734	1387.433960	-269.639526	-15.954483	1378.285889	-302.870422	147.449631	1395.397217	-283.976044	161.557571	1685.627197	-461.846619	333.658051	1129.903198	-337.446838	-90.988014	1141.579468	-315.892242	349.423340	925.828491	-225.157257	-77.448357	892.281067	-289.889343	138.247528	1028.184570	395.570648	-42.038643	958.762085	394.841461	135.629761
-318.798462	226.798431	924.395752	-263.641327	42.524464	932.234863	-380.493988	220.031891	500.224670	-173.605576	-30.868229	510.559479	-376.130829	168.362320	70.208267	-361.772247	-103.685875	161.128494	-394.173309	308.093719	1387.193237	-270.039490	-14.642684	1378.628174	-303.908203	148.627457	1395.368774	-284.887451	163.288986	1685.521851	-464.254211	333.783600	1129.528198	-336.869232	-89.916962	1141.831177	-320.912170	350.746796	923.646973	-223.702896	-75.878815	892.898132	-290.966553	138.987350	1028.221313	395.461578	-41.976143	958.748962	394.759827	135.731354
-319.690216	227.258163	924.242188	-264.067047	43.253048	932.411804	-380.931946	220.121475	500.123047	-169.002823	-28.296762	511.245148	-376.110535	168.362381	70.150139	-358.786255	-103.248932	163.777283	-395.704071	309.037109	1386.925537	-270.421356	-13.163691	1378.887573	-304.903778	149.917908	1395.375732	-285.753784	164.977966	1685.422607	-466.858673	334.208405	1129.343384	-336.393921	-88.892365	1141.929199	-326.040741	351.932983	921.419922	-222.315186	-74.384941	893.506226	-291.974945	139.662079	1028.229858	395.341003	-41.894863	958.732483	394.698914	135.814865
-320.592499	227.632828	924.096802	-264.440735	43.810432	932.658386	-381.467926	220.322128	500.057770	-164.761002	-25.535034	511.919464	-376.155273	168.356659	70.141655	-355.878113	-102.853668	166.329926	-397.248871	309.839661	1386.669556	-270.765045	-11.922561	1379.190308	-305.879639	151.066360	1395.378784	-286.613312	166.652054	1685.336914	-469.326447	334.497650	1129.069458	-335.863831	-87.967026	1142.235229	-331.336304	353.181305	919.151001	-220.954117	-72.828384	894.256592	-292.971497	140.235428	1028.274658	395.281647	-41.824432	958.705994	394.660126	135.932175
-321.496246	227.943695	923.978333	-264.864929	44.410393	932.856567	-382.089752	220.495331	499.998383	-160.683685	-22.749420	512.587524	-376.217987	168.364700	70.122406	-353.039001	-102.680054	168.658585	-398.822693	310.705353	1386.454834	-271.300568	-10.667024	1379.548096	-306.890289	152.172287	1395.401489	-287.441956	168.266739	1685.249512	-471.858124	334.943726	1128.811768	-335.481659	-87.141342	1142.440430	-336.676331	354.353210	916.812744	-219.603775	-71.319855	894.982849	-293.967926	140.766235	1028.308960	395.154602	-41.757530	958.699707	394.599182	136.076294
-322.371185	228.184586	923.854614	-265.170227	44.795929	933.117737	-382.565430	220.476547	499.907776	-156.960587	-20.173065	513.349915	-376.202148	168.321060	70.088165	-349.794647	-102.406281	170.557159	-400.213196	311.399719	1386.052856	-271.618408	-9.530113	1379.856689	-307.844543	153.206467	1395.485229	-288.221497	169.834229	1685.149902	-474.307404	335.246735	1128.490723	-335.057800	-86.182259	1142.713379	-342.218201	355.610931	914.414429	-218.309555	-69.786049	895.850708	-294.836548	141.203003	1028.369385	395.072479	-41.625626	958.687256	394.554626	136.155350
-323.260345	228.341248	923.799011	-265.564606	45.342640	933.354065	-382.989105	220.342560	499.823181	-153.323456	-17.212828	514.066650	-376.111176	168.270233	70.059372	-346.003510	-101.763695	171.990128	-401.703918	312.204712	1385.811523	-272.084900	-8.353080	1380.236694	-308.774200	154.217438	1395.558838	-289.000122	171.324799	1685.152710	-476.822998	335.683777	1128.225098	-334.767944	-85.365608	1143.029419	-347.877533	356.902405	911.993774	-217.071533	-68.275406	896.674255	-295.746246	141.636337	1028.452637	394.957733	-41.520218	958.663513	394.501801	136.320694
-324.026337	228.496399	923.683228	-265.868195	45.809116	933.632324	-383.561432	220.271454	499.852478	-149.808258	-14.082069	514.791504	-376.080902	168.205078	70.041679	-340.113068	-97.693649	172.472153	-403.017029	312.893494	1385.456787	-272.393036	-7.277950	1380.599121	-309.770905	155.209442	1395.569946	-289.735046	172.966858	1685.059326	-479.257416	336.141846	1127.940430	-334.467590	-84.559242	1143.346436	-353.565979	358.188629	909.710266	-215.945236	-66.931915	897.499023	-296.578125	142.072235	1028.523315	394.854919	-41.386066	958.659729	394.438690	136.391418
-324.830078	228.552567	923.612854	-266.122833	46.185101	933.959412	-383.907379	220.014664	499.793976	-146.582153	-11.009812	515.578979	-376.011169	168.119705	70.007446	-336.237640	-96.711151	173.027466	-404.356232	313.572906	1385.135620	-272.808197	-6.187515	1381.053467	-310.677795	156.183075	1395.696533	-290.465973	174.492416	1685.040161	-481.710052	336.576874	1127.694458	-334.198273	-83.929184	1143.850952	-359.619354	359.697205	907.134460	-214.933075	-65.656197	898.420654	-297.365692	142.425858	1028.640259	394.774384	-41.252979	958.633240	394.402710	136.459595
-325.608124	228.580795	923.613220	-266.404694	46.573360	934.356934	-384.015472	219.485733	499.700073	-143.576447	-7.554075	516.203491	-375.866333	168.017258	69.968132	-332.251007	-95.205116	173.456421	-405.667419	314.240479	1384.799927	-273.106628	-5.128842	1381.485107	-311.610809	157.084747	1395.803101	-291.162933	175.980438	1685.032104	-484.118225	337.053497	1127.463501	-333.975494	-83.200401	1144.204590	-365.421387	360.917572	904.956360	-213.942627	-64.415962	899.327942	-298.136841	142.777664	1028.827026	394.721375	-41.124332	958.617615	394.397003	136.551239
-326.337982	228.648056	923.666260	-266.662537	46.832664	934.823425	-384.544464	219.193588	499.729279	-139.356430	0.968369	513.789246	-375.916168	167.964905	69.974915	-326.925079	-91.988152	172.126328	-407.001190	314.902557	1384.570801	-273.483002	-4.112664	1381.949341	-312.506866	158.018723	1395.916382	-291.801086	177.406326	1685.037964	-486.593628	337.465790	1127.315674	-333.788147	-82.555069	1144.682861	-371.367981	362.113831	902.701599	-213.024765	-63.149872	900.273987	-298.865631	143.090027	1029.073608	394.623291	-40.990616	958.606140	394.384247	136.628296
-327.186462	228.453827	923.673035	-266.911835	46.945755	935.318420	-385.150421	218.960922	499.738678	-136.701569	5.216937	513.408264	-375.995178	167.868256	69.978539	-322.498199	-89.421654	171.550217	-408.242310	315.516907	1384.298096	-273.775879	-3.186437	1382.406250	-313.371918	158.912598	1396.132935	-292.459198	178.824768	1685.058350	-489.011902	337.838196	1127.130493	-333.631775	-81.911690	1145.287842	-377.230072	363.190674	900.788696	-212.173523	-61.969265	901.318481	-299.552521	143.272400	1029.308960	394.564178	-40.863472	958.635010	394.372375	136.791061
-327.884308	228.293350	923.723450	-267.064392	47.092930	935.789063	-385.685150	218.796951	499.825012	-134.590103	8.234672	514.108337	-376.034485	167.756256	70.019211	-318.663208	-87.083199	171.284775	-409.470428	316.077240	1384.034790	-274.260254	-2.205304	1383.040161	-314.184387	159.701569	1396.307373	-293.113831	180.094452	1685.206543	-491.510559	338.092651	1126.930054	-333.543304	-81.433258	1145.910278	-383.268860	364.285736	898.587952	-211.449677	-60.919258	902.381470	-300.123901	143.449158	1029.555298	394.503021	-40.744335	958.630798	394.394653	136.919632
-328.610168	228.149200	923.806946	-267.292114	47.222115	936.263367	-385.985901	218.324646	499.865173	-132.593246	11.367867	514.724060	-375.940308	167.594238	69.982056	-314.684235	-84.509407	170.621887	-410.656036	316.649109	1383.817017	-274.557037	-1.266009	1383.690674	-315.013885	160.574463	1396.537842	-293.729370	181.445663	1685.263184	-493.527588	337.629425	1126.814575	-333.472992	-80.966667	1146.645264	-389.097290	365.353333	896.649292	-210.788483	-59.850704	903.406006	-300.753510	143.605896	1029.820435	394.414276	-40.650597	958.623962	394.382263	137.048294
-329.308838	227.963104	923.854004	-267.539215	47.276402	936.743225	-386.188812	217.797333	499.832397	-131.129364	14.190349	515.350525	-375.884521	167.481262	69.984871	-310.733215	-81.719902	169.755875	-411.843719	317.257874	1383.607788	-274.945068	-0.350528	1384.259277	-315.820801	161.393173	1396.750122	-294.330444	182.762772	1685.278809	-496.356934	338.888763	1126.979126	-333.425049	-80.395378	1147.168213	-394.904327	366.359650	895.104614	-210.176071	-58.929291	904.405823	-301.366730	143.730804	1030.068359	394.339813	-40.541790	958.619385	394.383362	137.219284
-330.055176	227.772766	923.954834	-267.757996	47.269135	937.151550	-386.487488	217.516785	499.872314	-129.821304	16.947367	516.014771	-375.965179	167.396088	69.995308	-306.160736	-78.223557	168.257309	-412.940918	317.749786	1383.352417	-275.224426	0.496806	1384.864014	-316.617950	162.167816	1396.937378	-294.965088	184.069504	1685.344482	-498.891785	339.209198	1126.912842	-333.375031	-79.959549	1147.893188	-400.679474	367.265076	893.590332	-209.641144	-58.037289	905.447266	-301.928101	143.771561	1030.311890	394.274719	-40.407642	958.597778	394.377625	137.339493
-330.799591	227.472000	924.049622	-267.947052	47.248814	937.568237	-386.622162	217.124939	499.821259	-128.663422	19.617102	516.581787	-375.907776	167.323029	70.006317	-302.097870	-75.165016	166.989288	-414.058289	318.265625	1383.180176	-275.641022	1.329044	1385.448730	-317.376129	162.891449	1397.200195	-295.522766	185.419022	1685.231201	-501.502777	339.457977	1126.973022	-333.422607	-79.653748	1148.615967	-406.465240	367.872955	892.079651	-209.178436	-57.261894	906.394226	-302.457581	143.766815	1030.555786	394.185944	-40.281071	958.605957	394.397308	137.505112
-331.455444	227.246597	924.121338	-268.133057	47.210293	937.964294	-386.767303	216.756989	499.802887	-127.765442	22.325897	517.174805	-375.892059	167.234070	69.984749	-297.859558	-71.768433	165.356537	-415.084473	318.785797	1382.932251	-275.984558	2.103333	1385.952759	-318.106262	163.655289	1397.356201	-296.186615	186.586777	1685.458984	-504.070648	339.681305	1127.006470	-333.400269	-79.305000	1149.198975	-411.917786	368.324371	890.669189	-208.718521	-56.564297	907.383911	-302.950989	143.786758	1030.777588	394.137756	-40.097893	958.644104	394.392731	137.605530
-332.119446	226.899368	924.188293	-268.280670	47.084034	938.383179	-386.877869	216.417633	499.815643	-127.136337	24.867342	517.846741	-375.873566	167.167343	70.012001	-293.561737	-68.243614	163.580917	-416.069366	319.267456	1382.692139	-276.286926	2.864595	1386.538452	-318.798798	164.347168	1397.575195	-296.790009	187.957214	1685.440918	-506.618683	339.847992	1127.064941	-333.356873	-79.040955	1149.931885	-417.409851	368.912567	889.465454	-208.366074	-55.963345	908.291809	-303.464417	143.704880	1031.006714	394.104797	-39.965050	958.627808	394.481049	137.696396
-332.782623	226.561996	924.263367	-268.499847	46.945599	938.801025	-386.940735	216.067047	499.777191	-126.643181	27.413864	518.352051	-375.840881	167.128922	70.006882	-288.893494	-64.110527	161.313416	-417.070618	319.720581	1382.423462	-276.476013	3.580167	1387.062134	-319.476471	165.038940	1397.747437	-297.412201	189.163589	1685.515137	-509.126251	339.915588	1127.152466	-333.404480	-78.755646	1150.620605	-422.858978	369.548706	888.429199	-208.058411	-55.387135	909.172180	-303.973419	143.631287	1031.239746	394.084137	-39.810898	958.597473	394.549988	137.880692
-333.418762	226.085098	924.287354	-268.710571	46.702751	939.214111	-386.987183	215.734467	499.737823	-126.564095	29.748117	518.934875	-375.826294	167.053192	69.997551	-284.451508	-60.125210	159.073486	-418.000702	320.138031	1382.180420	-276.798126	4.362792	1387.544556	-320.109039	165.693359	1397.961304	-298.017456	190.348114	1685.586426	-511.755676	339.923767	1127.169800	-333.414337	-78.506508	1151.167969	-428.247864	370.128815	887.563904	-207.823395	-55.005047	909.973145	-304.475739	143.459000	1031.442505	394.025635	-39.639107	958.569519	394.625641	138.100418
-334.061768	225.705536	924.378479	-268.929504	46.535919	939.535339	-387.064789	215.441879	499.732269	-126.394493	32.306076	519.355774	-375.821533	167.013260	69.993782	-279.728516	-55.857723	156.506027	-418.944550	320.575531	1381.903931	-276.982056	5.063641	1388.053467	-320.738556	166.311737	1398.112427	-298.654297	191.422943	1685.771973	-514.140381	339.839386	1127.249634	-333.335632	-78.391914	1151.893433	-433.684692	370.817688	886.769531	-207.597397	-54.569786	910.743408	-304.971130	143.289902	1031.639038	393.971344	-39.467319	958.536926	394.693329	138.299667
-334.716400	225.251846	924.418579	-269.188629	46.334610	939.803711	-386.554535	214.761475	499.628479	-126.562302	34.519703	519.695618	-375.487671	166.881470	69.959190	-275.030304	-51.572090	153.821381	-419.826233	320.922699	1381.639404	-277.164490	5.747881	1388.504883	-321.317169	166.895584	1398.235596	-299.227356	192.669266	1685.672485	-516.626160	339.907318	1127.350708	-333.308044	-78.236496	1152.436646	-438.579437	371.106934	885.982788	-207.448959	-54.279694	911.418884	-305.429626	143.090652	1031.783936	393.938141	-39.251286	958.526184	394.787567	138.524353
-335.303955	224.881714	924.455017	-269.429871	46.116184	940.056580	-386.851227	214.613968	499.554962	-126.930481	36.457253	520.000366	-375.540375	166.857452	69.948257	-270.285675	-47.148056	151.020203	-420.631348	321.385834	1381.370117	-277.282227	6.505898	1388.911987	-321.903107	167.545746	1398.321167	-299.852783	193.684738	1685.837402	-518.997131	339.855560	1127.508301	-333.285736	-78.207977	1153.023804	-443.290771	371.336060	885.269775	-207.356964	-54.056732	912.037720	-305.859833	142.909882	1031.919678	393.913605	-38.971565	958.546814	394.873627	138.716537
-335.909851	224.441528	924.508606	-269.720459	45.844944	940.307556	-387.187897	214.527878	499.539429	-127.555733	38.298920	520.205505	-375.696564	166.873840	69.987602	-265.428131	-42.800789	148.134644	-421.472443	321.702423	1381.104370	-277.451538	7.109229	1389.338745	-322.484558	168.040497	1398.428345	-300.431702	194.922729	1685.727539	-521.409424	339.826019	1127.685547	-333.236542	-78.186317	1153.604004	-447.830048	371.495667	884.671143	-207.337158	-53.884338	912.623657	-306.332336	142.655426	1032.063477	393.911957	-38.656437	958.556396	395.006927	138.986145
-336.531097	223.922653	924.538757	-269.995789	45.525452	940.539490	-387.443573	214.371277	499.498047	-128.262772	40.093742	520.380066	-375.770050	166.863358	69.946594	-260.410187	-38.342884	145.046295	-422.322906	322.011719	1380.840088	-277.626923	7.756968	1389.780029	-323.027893	168.569199	1398.509399	-301.024841	196.033859	1685.731079	-523.715332	339.725891	1127.779053	-333.180267	-78.093788	1154.118652	-452.119293	371.545715	884.163574	-207.314240	-53.869698	913.162659	-306.808319	142.339447	1032.185669	393.918335	-38.320450	958.553833	395.159851	139.322174
-337.093109	223.506470	924.560608	-270.285034	45.260883	940.697571	-387.657806	214.205734	499.468445	-129.065643	41.697384	520.433533	-375.775391	166.873169	69.920746	-255.225800	-33.880459	141.875488	-423.108856	322.247070	1380.568481	-277.799622	8.263049	1390.117920	-323.618103	168.958145	1398.483765	-301.624786	197.092758	1685.712280	-525.850891	339.506226	1127.841064	-333.089783	-78.105270	1154.638184	-456.303223	371.597229	883.635681	-207.340469	-53.937302	913.691406	-307.227203	142.078247	1032.269775	393.877228	-37.933788	958.536987	395.273651	139.695724
-337.575348	223.218216	924.567688	-270.581787	44.955311	940.840881	-387.693146	213.967499	499.464966	-130.021820	43.176174	520.430176	-375.775085	166.850388	69.916985	-250.024979	-29.689840	138.712387	-423.906586	322.424225	1380.257690	-277.932587	8.769848	1390.422241	-324.172485	169.391296	1398.555176	-302.210388	198.140640	1685.664185	-528.066772	339.318604	1127.990234	-332.973450	-78.216454	1155.260376	-460.205750	371.449493	883.143799	-207.399460	-54.090813	914.116699	-307.641785	141.843094	1032.339355	393.828522	-37.622425	958.476074	395.331055	140.120758
-338.083191	222.921280	924.551819	-270.951599	44.688717	940.895386	-387.716309	213.690552	499.402649	-131.164566	44.717365	520.395447	-375.717102	166.815735	69.879944	-244.881744	-25.600189	135.673630	-424.737915	322.587311	1379.967407	-278.131744	9.227732	1390.711426	-324.680695	169.785248	1398.603516	-302.824371	199.252014	1685.602173	-530.178345	339.130280	1128.097412	-332.861877	-78.325386	1155.778076	-463.856140	371.318695	882.714905	-207.512878	-54.257435	914.409668	-308.098602	141.592178	1032.355591	393.776154	-37.142174	958.453430	395.388519	140.670303
-338.700378	222.496780	924.528992	-271.460419	44.346096	940.884094	-387.928741	213.551056	499.367981	-132.259521	46.264244	520.201050	-375.756531	166.797546	69.858940	-239.760452	-21.784021	132.692825	-425.434662	322.665131	1379.651855	-278.254456	9.694089	1390.978271	-325.120605	170.100220	1398.568848	-303.471771	200.226532	1685.611328	-532.125854	338.819000	1128.162720	-332.763489	-78.420532	1156.119385	-467.218750	371.184906	882.413147	-207.624084	-54.493526	914.635315	-308.567505	141.251999	1032.338501	393.797119	-36.802994	958.446899	395.582062	141.082672
-339.251404	222.128662	924.480774	-271.891357	44.079540	940.781494	-388.083191	213.388443	499.307648	-133.264938	47.878044	519.947876	-375.713440	166.759430	69.833046	-234.605728	-18.111870	129.840378	-426.286224	322.632660	1379.277466	-278.397186	10.027300	1391.189331	-325.327454	170.556717	1398.425659	-304.156952	201.339813	1685.470703	-533.897339	338.426666	1128.094482	-332.626038	-78.563080	1156.474365	-470.138397	371.250641	882.431030	-207.777939	-54.920605	914.801208	-309.034729	140.915543	1032.265381	393.705322	-36.251881	958.461243	395.574097	141.752090
-339.813324	221.816635	924.424316	-272.408722	43.748375	940.656006	-388.475220	213.386276	499.260712	-134.270172	49.404205	519.854187	-375.861450	166.794937	69.800896	-229.443481	-14.501178	127.161797	-426.855194	322.881531	1378.986694	-278.428223	10.479710	1391.358398	-325.998138	170.747635	1398.471558	-304.843140	202.592651	1685.209717	-535.609314	338.013458	1128.206543	-332.447998	-78.844337	1156.863037	-473.028198	370.959900	882.176208	-207.967178	-55.330135	914.930786	-309.512817	140.577209	1032.177856	393.824493	-35.835129	958.487549	395.880951	142.109695
-340.407318	221.493454	924.370972	-273.014069	43.313320	940.519775	-388.907959	213.366425	499.227661	-135.448318	51.019466	519.705444	-375.905853	166.824188	69.771515	-224.500259	-10.989419	124.659660	-427.448212	322.849365	1378.712891	-278.502441	10.721725	1391.500732	-326.387238	170.901978	1398.407959	-305.645172	203.614441	1685.161499	-537.200317	337.490662	1128.185181	-332.294861	-79.084213	1157.135376	-475.640991	370.607300	881.863647	-208.125214	-55.837910	914.995789	-310.027771	140.179489	1032.087402	393.942047	-35.416161	958.438538	396.135681	142.481659
-340.996307	221.098160	924.317078	-273.580597	42.895409	940.315552	-389.414764	213.431198	499.209473	-136.368576	52.860210	519.487000	-375.972168	166.818207	69.723816	-219.494614	-7.567372	122.275375	-428.057495	322.682617	1378.367920	-278.601929	10.843857	1391.598511	-326.542755	171.087006	1398.207031	-306.525024	204.666611	1684.958130	-538.769653	337.065948	1128.152100	-332.149719	-79.357384	1157.334351	-478.087830	370.154938	881.540405	-208.352859	-56.337063	914.943359	-310.542572	139.711868	1031.965210	394.028961	-34.869438	958.442383	396.333374	142.946594
-341.479248	220.768311	924.236511	-274.127533	42.526100	940.102173	-389.792725	213.352051	499.158051	-137.500427	54.452412	519.403137	-375.939758	166.851578	69.683937	-214.530838	-4.355571	119.996834	-428.550568	322.490723	1378.024414	-278.513672	10.991978	1391.705933	-327.083221	170.984528	1398.302002	-307.280396	205.856018	1684.779541	-540.073303	336.516571	1128.113281	-331.983582	-79.680092	1157.517700	-480.106354	369.765717	881.441711	-208.637878	-56.983162	914.867798	-310.969849	139.321198	1031.824219	394.143524	-34.383526	958.467773	396.660583	143.309113
-341.920471	220.542297	924.137390	-274.697235	42.138760	939.860229	-390.303040	213.224518	499.087280	-138.551682	56.141449	519.384644	-375.905945	166.825592	69.626488	-209.464066	-1.163630	117.782791	-429.056885	322.265656	1377.715088	-278.450897	11.054296	1391.751343	-327.410370	170.968460	1398.190918	-308.318298	206.726547	1684.741943	-541.246704	335.932953	1128.011597	-331.852386	-79.956932	1157.674072	-481.942780	369.216492	881.176575	-208.937637	-57.617844	914.780334	-311.353638	138.976501	1031.660278	394.257996	-33.956669	958.397583	396.955811	143.858185
-342.412811	220.200134	924.042908	-275.310852	41.707493	939.636841	-390.910492	213.134125	498.976593	-139.993423	57.252193	519.178284	-375.975647	166.856598	69.553879	-204.622513	1.853875	115.668442	-429.528473	321.940002	1377.373779	-278.368988	11.025144	1391.847534	-327.703186	170.891586	1398.132935	-309.149506	207.807266	1684.597412	-542.247437	335.270996	1127.844116	-331.664490	-80.320206	1157.883789	-483.504883	368.661591	880.902405	-209.280350	-58.216656	914.597351	-311.787903	138.561172	1031.507080	394.370728	-33.372353	958.397949	397.286499	144.317978
-342.880341	219.877945	923.958191	-275.848907	41.338047	939.421326	-391.345245	212.882095	498.852722	-141.564957	58.237141	519.144592	-375.874695	166.846695	69.480591	-201.168076	4.301423	114.131454	-430.014709	321.597565	1376.997925	-278.270325	10.989546	1391.947144	-327.813538	170.867401	1397.878296	-310.239258	208.447464	1684.625488	-543.116699	334.645386	1127.598877	-331.470612	-80.756996	1158.133789	-484.742981	368.042328	880.603271	-209.712769	-59.034653	914.407593	-312.177124	138.184601	1031.362671	394.590790	-32.852585	958.307678	397.618988	144.842056
-343.415955	219.472458	923.917786	-276.414032	40.924522	939.255432	-391.913849	212.673508	498.767029	-142.740646	59.012005	518.955200	-375.892853	166.856537	69.399689	-199.711685	6.011932	113.488693	-430.490967	321.224030	1376.651001	-278.177673	10.939986	1392.101074	-328.125214	170.778366	1397.893433	-311.179565	209.205780	1684.482788	-543.788940	333.940338	1127.320801	-331.276398	-81.294472	1158.457520	-485.594727	367.576752	880.567200	-210.222641	-59.711918	914.286133	-312.590363	137.757111	1031.264648	394.769531	-32.175819	958.306091	397.892548	145.525940
-344.010529	219.017456	923.919373	-277.074646	40.509319	939.149475	-392.776581	212.636292	498.708923	-143.373703	59.701878	518.714661	-376.022797	166.900879	69.381729	-199.829132	6.646304	113.298668	-430.984375	320.895905	1376.362671	-278.062561	10.916282	1392.369751	-328.503906	170.621841	1397.900391	-312.218262	209.841751	1684.757568	-544.345276	333.235016	1126.987793	-331.045807	-81.782005	1158.784058	-486.329498	366.779572	880.206543	-210.727661	-60.544498	914.184937	-313.060730	137.323883	1031.216431	394.908112	-31.477291	958.328735	398.165985	146.154800
-344.688873	218.523575	923.984802	-277.745117	40.173050	939.068298	-393.422272	212.400085	498.677460	-143.280289	60.381023	518.709106	-376.008423	166.836624	69.338966	-200.655136	7.052530	113.329819	-431.497620	320.568207	1376.048096	-277.962219	10.953959	1392.702271	-328.889130	170.499405	1398.043701	-313.184906	210.347183	1684.905640	-544.814941	332.506805	1126.665894	-330.847412	-82.289360	1159.207031	-486.952972	365.733093	879.528870	-211.313583	-61.442028	914.128418	-313.555511	136.901291	1031.213501	395.204132	-30.918987	958.291016	398.649689	146.722183
-345.404327	218.112015	924.056641	-278.450928	39.887791	939.058411	-394.297729	211.992630	498.680237	-143.054031	61.373413	518.871643	-376.087189	166.795685	69.286629	-201.738678	7.402998	113.802391	-432.063293	320.301483	1375.878906	-277.906464	10.983267	1393.116333	-329.259247	170.390091	1398.211792	-314.174255	210.767929	1685.101196	-545.071350	331.803436	1126.278564	-330.650085	-82.701927	1159.698364	-487.135071	364.819427	879.122864	-211.922852	-62.408169	914.225891	-314.096649	136.576263	1031.246582	395.479523	-30.096579	958.281067	399.011017	147.427826
-346.143158	217.720978	924.136780	-279.233948	39.690376	939.088318	-394.748108	211.326965	498.659790	-143.059753	61.399334	519.300232	-375.844971	166.627335	69.257721	-202.789505	7.640048	114.512459	-432.618988	319.977417	1375.557861	-277.906372	11.081775	1393.632324	-329.686340	170.305496	1398.384888	-315.110718	211.066269	1685.331055	-545.210144	331.080963	1125.863770	-330.454712	-83.157433	1160.373779	-486.993744	363.831909	878.703125	-212.597321	-63.382507	914.277405	-314.722778	136.313400	1031.302002	395.664337	-29.399168	958.218506	399.510101	147.905426
-346.512085	217.836624	924.200562	-277.864685	35.679474	941.636841	-392.431488	209.498947	497.554474	-145.477661	52.699730	524.360596	-372.562378	165.304474	67.996391	-206.160187	4.525000	116.413651	-432.945923	319.950867	1374.900269	-278.133026	11.134838	1394.769531	-331.137299	171.189835	1398.168579	-316.137329	211.780441	1685.381104	-545.255737	330.860535	1124.939453	-330.576691	-84.076393	1161.399658	-486.268372	362.858917	877.656616	-214.916656	-65.746826	913.718506	-315.256317	135.135834	1032.519897	396.080780	-29.036093	958.094360	400.089661	149.692886
-346.084991	215.070450	923.792664	-278.232727	33.675434	942.584167	-394.155121	209.534409	497.442383	-147.275345	48.573227	525.496277	-375.146515	167.470947	68.808548	-212.289307	-5.237045	118.806160	-433.327850	319.326508	1374.206177	-278.219513	10.906485	1395.199585	-331.792175	172.176010	1398.697998	-316.809448	210.532074	1685.886108	-545.222351	330.110840	1124.541138	-329.582581	-85.514832	1162.293701	-485.542084	361.211487	876.895142	-209.223038	-65.435966	920.377014	-315.227661	133.535965	1032.720459	396.313080	-28.233320	957.995361	400.441071	150.471481
-346.754913	214.110168	923.817383	-279.347687	33.656452	942.748535	-395.260406	209.273911	497.408752	-147.724686	48.854568	525.922485	-375.663422	167.597321	68.887230	-207.921143	2.816887	117.388824	-434.213165	319.559021	1374.697632	-278.627838	11.297235	1395.857178	-332.211548	171.101547	1398.651855	-317.884583	211.280243	1686.191528	-544.743225	329.170258	1124.024902	-330.414124	-87.711823	1163.947144	-484.544708	360.912537	877.101074	-215.677933	-66.870560	914.486511	-315.995667	133.223892	1032.802246	396.533356	-27.468212	957.919556	400.816650	151.223602
-347.735992	213.626816	923.993042	-280.483063	33.592022	943.067932	-392.856079	207.059982	497.130493	-148.863403	47.378185	526.028076	-374.061218	167.167542	68.807335	-207.529587	1.612873	117.504021	-434.820313	319.433594	1374.698364	-278.904907	11.436998	1396.325684	-332.704193	170.962021	1398.896973	-318.743347	211.319672	1686.479980	-544.415466	328.409607	1123.669312	-330.345978	-88.062096	1164.551880	-483.209564	359.603638	876.843018	-216.311081	-68.164848	914.588318	-316.954803	133.089661	1033.039429	396.910461	-26.607365	957.918213	401.296753	152.110397
-348.782227	213.353058	924.185486	-281.577148	33.459949	943.345764	-393.374969	206.587952	497.118927	-150.055374	45.162254	526.255432	-373.970062	167.081741	68.758224	-206.917191	0.066152	117.401062	-435.434601	319.347687	1374.688965	-279.320984	11.522577	1396.844727	-333.306122	170.939041	1399.205444	-319.528473	211.217529	1686.783813	-543.896057	327.590088	1123.289673	-330.142792	-85.891052	1163.966309	-481.751831	358.289764	876.589722	-216.792892	-69.334061	914.764526	-317.936279	132.974670	1033.268677	397.264038	-25.688938	957.933289	401.744629	152.889313
-352.983032	214.890823	924.591736	-287.233551	36.289871	939.475586	-398.670990	208.490280	498.433228	-150.722290	43.743664	525.747009	-375.931946	166.030212	68.878860	-205.598114	-0.992436	117.231232	-436.353638	319.031433	1375.158813	-279.726563	11.602594	1396.561768	-332.947479	169.943253	1399.902466	-320.170471	211.107819	1687.114136	-543.341614	326.248016	1123.396118	-330.020569	-86.030090	1164.410278	-481.051239	356.417297	876.535889	-216.495651	-70.516403	915.561340	-320.619598	133.708069	1031.702271	397.695160	-24.515249	958.104004	401.950134	153.303467
-354.062805	214.349762	924.700439	-288.194366	35.797493	939.766968	-399.565979	208.317596	498.458862	-151.532471	42.856228	525.722778	-376.110535	165.936569	68.806053	-204.661789	-2.673006	117.065697	-436.964569	319.010834	1375.242920	-280.270264	11.660247	1397.064087	-333.563629	169.825409	1400.100952	-320.873779	210.922363	1687.410400	-542.595703	325.442688	1122.969238	-330.159943	-86.651100	1165.124146	-479.174164	355.129364	876.436890	-217.020294	-71.871231	915.941101	-321.553406	133.326202	1031.891724	398.012390	-23.462692	958.059021	402.275146	154.212173
-355.072723	213.790176	924.816406	-289.086426	35.228828	940.157898	-400.041901	207.862885	498.439178	-152.144623	42.230480	526.113342	-376.115417	165.878616	68.795403	-203.907394	-4.519212	117.060104	-437.591797	318.964478	1375.337036	-280.879852	11.658062	1397.452515	-334.244659	169.758072	1400.318726	-321.454834	210.817352	1687.581177	-541.849121	324.742126	1122.655884	-330.408356	-87.155205	1165.701294	-476.987244	353.781464	876.451111	-217.541885	-73.146828	916.219055	-322.483765	132.921341	1032.131836	398.416321	-22.719135	958.004517	402.894379	154.990677
-356.070526	213.269363	924.901001	-289.901550	34.734875	940.416931	-400.361633	207.278549	498.423950	-152.945496	40.984974	526.327942	-375.947662	165.792755	68.746269	-203.583771	-6.678156	117.046104	-438.170502	318.894653	1375.432495	-281.512604	11.651709	1397.819824	-334.953339	169.664703	1400.474365	-322.265747	210.342422	1687.824097	-541.035095	324.022400	1122.289307	-330.704376	-87.703056	1166.115112	-474.684052	352.419312	876.407837	-218.033157	-74.347267	916.611694	-323.386902	132.512695	1032.295410	398.904938	-21.876963	957.944580	403.631958	155.792282
-357.065277	212.716721	924.927917	-290.711761	34.244972	940.569580	-400.835052	206.824203	498.401642	-153.419083	41.006222	526.534973	-375.544037	164.876404	68.587387	-203.235657	-8.484397	116.881683	-438.782135	318.771057	1375.490479	-282.273468	11.543877	1398.052856	-335.689880	169.545364	1400.550781	-322.942047	209.978989	1687.911987	-540.144226	323.335083	1121.897827	-331.144836	-88.329269	1166.519287	-472.128510	351.039429	876.497681	-218.518845	-75.641464	916.845154	-324.284973	132.065247	1032.378784	399.348602	-20.838943	957.936768	404.110535	156.671127
-357.951385	212.114761	924.930420	-291.415649	33.748528	940.711792	-401.459229	206.509018	498.407288	-154.108200	40.512302	526.699097	-375.949738	165.592575	68.589172	-203.425201	-10.851230	116.737190	-439.387238	318.659485	1375.511230	-283.054321	11.421596	1398.134033	-336.357330	169.363861	1400.592529	-323.561523	209.620514	1687.944702	-539.293213	322.697052	1121.510376	-331.592834	-88.855751	1166.725220	-469.440216	349.657074	876.553589	-218.947723	-76.886017	917.074707	-325.158081	131.569214	1032.446289	399.712463	-19.930246	957.825500	404.641479	157.652420
-358.877625	211.491455	924.934326	-292.131714	33.196632	940.834961	-402.112183	206.210388	498.378479	-155.092255	39.278652	526.813477	-376.014526	165.576508	68.542206	-204.100601	-13.407245	116.531044	-439.993561	318.499176	1375.571533	-283.882080	11.223355	1398.163574	-337.121948	169.118790	1400.521240	-324.076111	209.371033	1687.825195	-538.290283	321.980255	1120.975220	-332.123535	-89.497719	1166.895020	-466.642853	348.273468	876.689148	-219.355576	-78.052063	917.271484	-325.965210	131.055832	1032.503418	400.278992	-18.779730	957.849182	405.748932	160.031464
-359.706360	210.816147	924.809021	-292.775757	32.635723	940.842041	-402.663452	205.942459	498.362915	-156.032227	38.612637	526.737366	-376.028900	165.519073	68.469688	-204.978775	-15.907814	116.254944	-440.662811	318.250122	1375.559814	-284.666199	10.900182	1398.081055	-337.842651	168.812485	1400.447998	-324.739502	208.801514	1687.848877	-537.452454	321.454102	1120.544678	-332.764496	-90.147293	1167.001465	-463.507782	346.902985	876.883728	-219.737549	-79.313354	917.401733	-326.799561	130.479660	1032.440063	400.699615	-17.833197	957.818848	406.323120	161.229874
-360.484100	210.203491	924.729248	-293.339722	32.096962	940.860474	-403.171021	205.527344	498.295074	-157.438705	37.034290	526.503845	-375.637604	164.731232	68.310745	-206.450989	-18.678549	116.032860	-441.249908	318.002472	1375.503296	-285.493103	10.543591	1397.932617	-338.643951	168.467941	1400.326538	-325.332672	208.345825	1687.765503	-536.585510	320.910706	1120.135254	-333.470276	-90.774948	1166.953247	-460.051422	345.273682	876.975830	-220.183853	-80.381134	917.558289	-327.518860	129.943222	1032.405640	401.187378	-16.784458	957.744263	406.891724	162.178070
-361.152344	209.467468	924.616699	-293.873291	31.492758	940.898132	-403.613190	205.196182	498.185547	-158.602753	36.218967	526.284973	-375.978851	165.433167	68.337082	-208.176514	-21.259081	115.735695	-441.932190	317.655792	1375.524170	-286.289612	10.188300	1397.878174	-339.471954	168.075470	1400.231323	-325.913300	207.842712	1687.668457	-535.633240	320.308136	1119.598511	-334.227936	-91.533745	1166.988525	-456.812622	343.903412	877.259521	-220.619049	-81.402061	917.741699	-328.219666	129.324966	1032.363037	401.699738	-15.685233	957.760559	407.526459	163.075516
-361.868591	208.785889	924.545837	-294.422424	30.859776	940.909485	-404.086365	204.831665	498.089905	-160.425629	34.076675	525.805237	-375.632996	164.621872	68.149734	-210.557541	-24.201839	115.661438	-442.692230	317.195190	1375.490845	-287.158112	9.789454	1397.814087	-340.287933	167.690536	1400.175903	-326.432220	207.426208	1687.432007	-534.787415	319.853058	1119.136230	-335.062714	-92.222664	1166.931519	-453.402069	342.653625	877.469238	-221.066696	-82.406059	917.879333	-328.933441	128.684540	1032.331177	402.262512	-14.598544	957.691895	408.225800	164.123993
-362.475250	208.042419	924.453125	-294.865570	30.246555	940.902161	-404.458588	204.433472	497.965729	-161.920822	32.391731	525.586182	-375.573181	164.556290	68.071510	-213.366669	-27.057777	115.650940	-443.349945	316.795166	1375.450439	-288.026733	9.202724	1397.727417	-341.136749	167.140488	1400.151489	-327.081085	206.685715	1687.394775	-533.794006	319.210419	1118.673706	-335.931396	-92.950912	1166.798584	-449.995667	341.366272	878.074280	-221.555969	-83.392654	917.936279	-329.556091	128.022446	1032.278809	402.725647	-13.525100	957.578735	408.770508	165.183517
-361.653748	206.620941	924.522705	-293.309967	30.673515	942.551331	-404.163086	203.643768	497.843018	-163.239166	31.211126	525.603027	-375.209717	164.449066	67.993599	-216.539047	-29.676659	115.747902	-444.183624	316.164124	1375.463989	-288.887787	8.563897	1397.624512	-342.069824	166.538010	1400.076050	-327.667023	206.023575	1687.240845	-532.969299	318.736267	1118.220825	-336.802582	-93.734535	1166.782349	-446.700867	340.285034	878.561584	-222.073685	-84.333717	918.051636	-329.476288	128.071487	1033.072021	403.303589	-12.418062	957.498474	409.471344	166.271362
-362.125275	205.834610	924.503357	-293.623779	30.332550	942.546326	-404.375336	203.197357	497.795715	-164.694183	29.326380	525.361572	-375.148346	164.376724	67.947853	-220.322052	-32.533043	116.048470	-445.128448	315.489594	1375.460815	-289.795624	7.846640	1397.579834	-342.957947	165.905136	1400.095703	-328.215881	205.379852	1687.110107	-531.895752	317.957947	1117.745361	-337.737915	-94.465660	1166.590576	-443.472778	339.679108	879.120239	-222.649368	-85.191162	918.062805	-329.969574	127.498695	1033.058594	403.742126	-11.171166	957.457031	409.986481	167.301804
-362.644012	205.192017	924.517639	-294.144409	29.726524	942.514709	-404.649597	202.876419	497.795288	-166.222443	27.309336	525.009460	-375.117523	164.354462	67.895432	-224.690826	-35.787689	116.644241	-446.106171	314.733734	1375.479492	-290.839355	7.051583	1397.380371	-343.960236	165.195328	1400.072632	-328.671478	204.853638	1686.848389	-531.136719	317.386963	1117.381348	-338.672852	-95.183685	1166.510742	-439.875854	338.595154	879.982239	-223.218811	-85.994904	918.106018	-330.509888	126.842537	1033.052490	404.279175	-9.886314	957.384460	410.586243	168.598480
-363.177521	204.517807	924.583679	-294.683594	29.003077	942.554382	-404.953796	202.523544	497.814697	-167.593597	25.030228	524.834534	-375.417328	165.059662	67.919624	-229.657425	-39.133690	117.418312	-447.157928	313.905548	1375.538940	-291.885132	6.188995	1397.378052	-344.883026	164.422546	1400.065186	-329.262268	204.067383	1686.680298	-530.330139	316.720398	1117.059082	-339.639404	-95.953766	1166.410034	-436.337463	337.543671	880.963501	-223.809708	-86.780533	918.204895	-331.022095	126.135719	1033.106567	404.804321	-8.709755	957.273254	411.214600	169.716034
-363.642090	203.815399	924.673828	-295.253235	28.271572	942.568237	-405.178528	202.228363	497.848053	-169.006424	22.255960	524.755371	-375.430878	165.061386	67.842300	-235.038116	-42.868244	118.584274	-448.134491	313.060699	1375.609619	-292.882294	5.342943	1397.408691	-345.878815	163.573013	1400.147339	-329.853241	203.188644	1686.552002	-529.871643	316.196594	1116.901245	-340.569946	-96.636848	1166.318848	-432.474121	335.855011	882.014160	-224.428711	-87.598007	918.271667	-331.495300	125.392662	1033.161987	405.353729	-7.498734	957.168274	411.908142	170.978256
-364.044861	203.172134	924.801636	-295.854309	27.439884	942.631104	-405.476563	202.048676	497.922272	-169.861176	20.916342	524.662903	-375.510620	165.148651	67.766884	-240.480606	-46.251842	119.722031	-449.228668	311.960327	1375.682495	-293.967285	4.312218	1397.532959	-346.866119	162.610748	1400.170410	-330.546478	202.145294	1686.551636	-529.226685	315.377991	1116.646729	-341.566040	-97.512840	1166.377686	-428.813324	334.894470	883.129700	-225.096939	-88.266243	918.433655	-331.964661	124.623672	1033.260986	405.854279	-6.233773	957.053284	412.493622	172.194290
-364.442169	202.363205	924.945984	-296.554413	26.586624	942.671753	-405.821503	201.941895	497.930847	-170.692429	19.536720	524.427734	-375.633240	165.280457	67.714638	-246.298996	-49.915627	121.041397	-450.028625	311.104980	1375.795898	-295.092133	3.275752	1397.593994	-347.831329	161.596970	1400.254639	-331.213318	201.135437	1686.484253	-528.664246	314.627502	1116.543091	-342.492523	-98.278946	1166.311890	-425.390045	333.809540	884.327820	-225.743546	-88.995941	918.618347	-332.462524	123.755104	1033.357910	406.394775	-4.877697	956.901062	413.037598	173.540787
-364.840179	201.721207	925.067078	-297.261688	25.674255	942.699219	-405.988281	201.778137	497.919983	-171.578949	17.459465	524.334412	-375.709503	165.393677	67.667114	-252.588135	-54.080029	122.640350	-450.932098	310.026337	1375.911255	-296.244080	2.113707	1397.738403	-348.816681	160.548950	1400.310059	-331.899078	200.118256	1686.310059	-528.264893	313.776398	1116.375977	-343.491425	-99.137238	1166.336426	-422.002106	332.613312	885.638550	-226.420395	-89.661552	918.711731	-332.955811	122.937416	1033.437134	406.896271	-3.682264	956.766357	413.645630	174.795212
-365.154938	201.034698	925.135742	-298.065216	24.736368	942.686523	-406.171661	201.694458	497.944092	-172.689835	15.507837	524.082275	-375.794189	165.416702	67.629608	-259.091858	-58.312611	124.330040	-451.765472	308.973175	1376.028442	-297.376648	0.901779	1397.887695	-349.765747	159.409775	1400.386719	-332.781128	198.718811	1686.337891	-527.852722	312.850311	1116.274170	-344.443359	-100.025955	1166.260376	-418.628815	331.548523	887.040039	-227.117126	-90.327042	918.790405	-333.524414	122.068298	1033.470215	407.554901	-2.299854	956.578125	414.338776	176.096024
-365.532776	200.238602	925.204407	-298.938080	23.694260	942.632202	-406.387695	201.646683	497.924683	-173.953033	13.165859	523.821655	-375.876495	165.489426	67.566536	-265.957458	-62.878510	126.191803	-452.639099	307.837189	1376.052979	-298.559540	-0.406457	1397.955078	-350.747375	158.180695	1400.419189	-333.565308	197.371964	1686.222656	-527.524170	311.983765	1116.152710	-345.413177	-100.949890	1166.176147	-415.514221	330.548645	888.334351	-227.775574	-91.027206	918.774597	-334.089355	121.095825	1033.483398	407.995819	-1.115611	956.396240	414.928284	177.392380
-365.885223	199.525238	925.259277	-299.843048	22.669689	942.524780	-406.489258	201.435242	497.915558	-175.130234	10.844452	523.519958	-375.963898	165.523819	67.476242	-273.345856	-67.444427	128.683899	-453.388580	306.733795	1376.039429	-299.801758	-1.748747	1398.033813	-351.700562	156.921143	1400.491577	-334.280304	196.263138	1686.226074	-527.203796	311.043457	1116.005127	-346.382965	-101.849655	1166.008667	-412.307434	329.582611	889.757813	-228.429504	-91.758476	918.779602	-334.657318	120.148689	1033.465454	408.552612	0.330100	956.128662	415.458588	178.777435
-366.164612	198.756622	925.313660	-300.704834	21.556368	942.486023	-406.575439	201.217331	497.938751	-176.407303	8.582823	523.221436	-375.963806	165.586746	67.452141	-280.379028	-72.052330	130.837936	-454.020325	305.585205	1376.032227	-300.998749	-3.152027	1398.036621	-352.619873	155.612595	1400.547729	-335.175232	194.703873	1686.354980	-526.907288	310.136230	1115.901855	-347.273743	-102.784103	1165.814575	-409.277679	328.639282	891.351379	-229.041016	-92.317085	918.799194	-335.254852	119.134331	1033.479370	408.940765	1.714230	955.931702	415.843079	180.373398
-366.545532	197.890488	925.352905	-301.605042	20.473856	942.388245	-406.874512	201.101456	497.948669	-177.826523	5.993265	522.869263	-376.131409	165.669968	67.386269	-287.477722	-77.313507	133.011719	-454.568817	304.476105	1376.058838	-302.229218	-4.624317	1397.997314	-353.442535	154.244049	1400.649658	-336.033478	193.155487	1686.393677	-526.625610	309.201202	1115.825928	-348.200714	-103.827278	1165.620605	-406.350250	327.659058	892.805115	-229.683945	-92.939476	918.769714	-335.858826	118.091476	1033.456909	409.527374	3.065181	955.713379	416.647461	181.522446
-366.807556	197.072937	925.380981	-302.488647	19.329699	942.329407	-407.087067	200.918884	497.967773	-179.424515	3.141555	522.324219	-376.261261	165.777374	67.365685	-294.905640	-82.206413	135.500458	-455.046448	303.303955	1376.118164	-303.450592	-6.129148	1397.978271	-354.302582	152.836411	1400.691650	-336.949005	191.537796	1686.456543	-526.271606	308.246094	1115.695435	-349.203461	-104.830727	1165.432007	-403.498291	326.691162	894.209961	-230.297897	-93.644623	918.776550	-336.449921	117.045723	1033.447021	410.042572	4.443818	955.465393	417.190613	182.917221
-367.097626	196.297821	925.419128	-303.352997	18.223822	942.200317	-407.272125	200.671204	497.983643	-181.067795	0.556703	521.824585	-376.315704	165.815704	67.302559	-302.399719	-87.092422	138.053406	-455.473145	302.125641	1376.201050	-304.700409	-7.756634	1397.964478	-355.098694	151.384857	1400.761230	-337.824707	189.916534	1686.388062	-525.946289	307.322601	1115.640869	-350.196808	-105.810646	1165.108643	-400.532227	325.467773	895.849854	-230.954895	-94.310753	918.699890	-337.014343	116.006508	1033.410522	410.558380	5.848748	955.147949	417.709747	184.486954
-367.484650	195.315460	925.443420	-304.209198	17.055429	942.007813	-407.640106	200.495743	497.973328	-182.715439	-1.780420	521.350830	-376.492340	165.895508	67.236549	-309.967194	-91.845566	140.638870	-455.858612	300.856384	1376.264404	-305.953186	-9.411372	1397.974976	-355.968597	149.898117	1400.813843	-338.749084	188.110397	1686.461182	-525.614197	306.430054	1115.635498	-351.256897	-107.040024	1164.907349	-397.848389	324.374695	897.262878	-231.627975	-95.068100	918.656189	-337.642487	114.804237	1033.337280	411.050964	7.304027	954.824524	418.222290	185.853775
-367.814301	194.289688	925.476624	-305.013214	15.857483	941.933716	-407.795715	200.117111	497.979858	-184.529205	-4.554369	520.774902	-376.523682	165.910522	67.193016	-317.646759	-96.672226	143.367477	-456.196075	299.554138	1376.411499	-307.276825	-11.194996	1397.871460	-356.810883	148.334930	1400.830322	-339.689087	186.197052	1686.536499	-525.161621	305.447601	1115.629883	-352.396271	-108.126076	1164.522095	-395.356232	323.392456	898.675903	-232.255554	-95.789001	918.605469	-338.260773	113.611404	1033.322876	411.505798	8.672426	954.543213	418.755432	187.263657
-368.240417	193.208771	925.497498	-305.797882	14.645951	941.732056	-407.990540	199.647583	497.963135	-186.261017	-7.164749	520.268860	-376.552124	165.907745	67.136681	-325.352936	-101.370331	146.020355	-456.510345	298.247009	1376.541138	-308.572449	-12.943787	1397.826050	-357.570343	146.661865	1400.813110	-340.622253	184.209991	1686.583130	-524.709717	304.501740	1115.701904	-353.491302	-109.270203	1164.173462	-393.117188	322.522614	899.967224	-232.900116	-96.529442	918.545776	-338.855469	112.343185	1033.243042	411.975677	10.231240	954.264038	419.226563	188.740540
-368.688934	192.047943	925.518250	-306.532898	13.394739	941.519958	-408.200439	199.136948	497.953979	-188.154541	-9.597675	519.646545	-376.569397	165.920868	67.095428	-333.081299	-105.967690	148.710999	-456.755157	296.871704	1376.734863	-309.863068	-14.792895	1397.677490	-358.375397	144.983749	1400.872559	-341.512177	182.170593	1686.606445	-524.222412	303.578613	1115.743286	-354.628937	-110.417618	1163.881226	-390.885254	321.498322	901.226807	-233.507492	-97.313141	918.486328	-339.433685	111.011719	1033.158203	412.400848	11.599809	954.058838	419.723083	190.112366
-369.008484	191.161743	925.524658	-307.235840	12.194051	941.295105	-408.437195	198.582153	497.973480	-190.095566	-12.211378	519.123169	-376.593353	165.894287	67.015182	-340.776184	-110.530304	151.394241	-456.993164	295.465240	1376.861694	-311.135559	-16.695269	1397.422363	-359.307892	143.197739	1401.083374	-342.383606	180.022400	1686.649414	-523.661804	302.701324	1115.765137	-355.831879	-111.590752	1163.346558	-388.905762	320.623932	902.465088	-234.120361	-98.125130	918.276245	-339.914032	109.840485	1033.060059	412.866669	13.109998	953.806030	420.211517	191.573380
-369.533936	189.916367	925.592285	-307.993347	10.918892	941.032715	-408.597504	197.956268	497.976349	-192.251129	-15.242166	518.515625	-376.533722	165.852646	66.954903	-348.626526	-115.132156	154.159653	-457.220459	293.891663	1376.986938	-312.471436	-18.712547	1397.260010	-359.899139	141.395432	1400.825562	-343.222534	177.846466	1686.629761	-523.106934	301.755432	1115.912842	-357.085999	-112.857605	1162.777588	-387.013184	319.720367	903.553955	-234.778595	-98.999680	918.117249	-340.489868	108.421234	1032.976685	413.306976	14.608173	953.643066	420.639557	192.984299
-369.939026	188.869507	925.590027	-308.752472	9.650655	940.766602	-408.882172	197.291901	497.996063	-194.492081	-18.165890	517.878418	-376.560303	165.887360	66.911575	-356.161682	-119.390671	156.753555	-457.498230	292.328918	1377.150391	-313.736206	-20.761101	1396.929810	-360.692932	139.517502	1400.808960	-344.055511	175.557495	1686.609375	-522.641357	300.963867	1116.090332	-358.378967	-114.181503	1162.318726	-385.282715	318.691559	904.401733	-235.452377	-99.902321	917.941040	-340.996338	107.137260	1032.853882	413.778595	16.072201	953.535034	421.112976	194.479675
-370.361389	187.848618	925.601746	-309.505035	8.375638	940.467224	-409.245392	196.740768	498.007324	-196.899017	-21.056194	517.045349	-376.346802	165.186661	66.738106	-363.510406	-123.500435	159.215546	-457.619202	290.675476	1377.466797	-314.982269	-22.927933	1396.677612	-361.750519	137.467133	1400.925171	-344.856232	173.223663	1686.576416	-522.075317	300.110138	1116.195190	-359.718781	-115.442711	1161.754639	-383.742004	317.773773	905.207397	-236.125916	-100.717278	917.797119	-341.495667	105.839409	1032.723267	414.260468	17.642069	953.369019	421.528534	195.895203
-370.886108	186.507751	925.657043	-310.248627	7.032465	940.186035	-409.553009	196.154221	497.966003	-199.488480	-24.721954	516.552612	-376.635468	165.888443	66.783379	-371.439575	-128.354828	162.155075	-457.851532	288.991882	1377.744385	-316.330383	-25.146301	1396.392212	-362.525909	135.333984	1400.814331	-345.675659	170.723892	1686.674316	-521.501465	299.258362	1116.277954	-361.134491	-116.869812	1161.217896	-382.378479	316.974304	906.008911	-236.837936	-101.682610	917.658813	-342.049622	104.340454	1032.623535	414.720917	19.105309	953.264954	422.002869	197.296402
-371.243988	185.366425	925.647400	-310.902527	5.566612	939.999573	-410.255005	195.044128	498.093140	-202.267563	-28.022591	515.819458	-376.778961	165.951202	66.639168	-378.894012	-132.624496	164.486511	-458.053192	287.181824	1377.928467	-317.761658	-27.440626	1396.057129	-363.326111	133.267914	1400.702393	-346.500977	168.033829	1686.521729	-520.946411	298.459320	1116.392578	-362.583679	-118.405922	1160.648071	-381.193085	316.073883	906.624512	-237.602570	-102.656487	917.475708	-342.548737	102.930519	1032.533569	415.254211	20.656685	953.216919	422.464447	198.820724
[truncated: 321 more rows]
[truncated: 40 more columns]
