# Supplementary material for: A dyadic stimulus set of audiovisual affective displays for the study of multisensory, emotional, social interactions
Source: Behav Res Methods. 2015 Nov 5;48(4):1285–95. doi: 10.3758/s13428-015-0654-4 (PMC5101291; doi:10.3758/s13428-015-0654-4)
Supplement: Supplementary file 1 — (ZIP 270 MB) [file 13428_2015_654_MOESM1_ESM.zip › supplementary_material_2_stimuli_set_files/E/E04.txt]

-473.883209	124.226074	924.916931	-438.344360	-62.157497	922.256592	-563.305359	160.322586	504.210419	-494.998474	-110.693459	502.591095	-566.191772	173.646194	68.456108	-555.540771	-122.115265	80.238152	-501.377441	202.632629	1393.180908	-439.392334	-136.802979	1368.481689	-442.058502	30.267336	1388.781982	-351.365723	30.493633	1652.701416	-594.699341	247.261948	1143.302368	-533.292786	-194.149094	1136.515137	-494.401367	259.314423	910.283142	-431.604553	-208.896439	880.364685	-443.819641	31.962030	1022.823853	402.538055	-46.067188	957.597534	413.113373	132.139526
-473.939911	124.435997	924.901428	-438.389954	-61.985802	922.257080	-563.288330	160.468475	504.208008	-496.382904	-112.272079	503.053925	-566.245605	173.655701	68.452911	-556.441284	-122.433479	80.466179	-501.557556	202.894653	1393.141479	-439.396759	-136.609024	1368.413086	-442.235565	30.523006	1388.882324	-352.008728	30.469864	1653.032959	-594.982178	246.939240	1143.074341	-532.839417	-193.635483	1136.243652	-494.078278	258.962372	910.359131	-431.409760	-210.362564	883.281921	-443.880035	32.160118	1022.817383	402.593445	-46.091087	957.632935	413.120605	132.151672
-473.992859	124.576302	924.857361	-438.410583	-61.834087	922.260132	-563.240906	160.583313	504.121033	-496.673615	-112.518860	503.130341	-566.197449	173.695145	68.397079	-556.653809	-122.490532	80.547165	-501.775513	203.223068	1393.062378	-439.443787	-136.368896	1368.388794	-442.364014	30.818497	1388.879028	-352.626099	30.498184	1653.425049	-595.286255	246.644623	1142.930298	-532.284790	-193.046021	1135.935181	-493.679352	258.525879	910.445984	-431.427765	-213.626404	883.920227	-443.931396	32.330593	1022.798462	402.602753	-46.102581	957.638611	413.092346	132.189911
-474.053192	124.802467	924.838623	-438.464813	-61.656010	922.252991	-563.279114	160.743942	504.114441	-496.623444	-112.432205	503.171661	-566.206665	173.694687	68.415665	-556.653259	-122.457924	80.512543	-501.967163	203.576538	1392.993652	-439.497681	-136.109253	1368.389160	-442.531189	31.020910	1388.808594	-353.244171	30.475615	1653.802490	-595.535034	246.229965	1142.720581	-532.807129	-193.289520	1136.235840	-493.230835	258.078308	910.550964	-431.320557	-209.950699	883.347534	-443.998535	32.537136	1022.786682	402.616882	-46.154839	957.627319	413.067627	132.148697
-474.116119	124.954460	924.812317	-438.496124	-61.491745	922.253113	-563.282471	160.870163	504.119598	-496.132690	-111.792854	503.020630	-566.211548	173.767258	68.419174	-556.398376	-122.317520	80.443207	-502.169495	203.901062	1392.898193	-439.586914	-135.820557	1368.396240	-442.698242	31.256933	1388.749390	-353.855469	30.451344	1654.150269	-595.809509	245.864212	1142.552734	-532.819275	-193.104584	1136.254639	-492.714661	257.546204	910.698975	-431.220703	-209.510361	883.336060	-444.085480	32.703808	1022.778442	402.642395	-46.258682	957.603333	413.074860	132.022324
-474.323486	125.331627	924.821167	-438.677582	-60.895443	921.959290	-563.378174	161.080338	504.132050	-496.127319	-111.769196	502.972229	-566.298157	173.773438	68.396660	-556.454407	-122.338524	80.450180	-502.413452	204.313843	1392.837402	-439.708954	-135.473175	1368.427979	-442.780884	31.581047	1388.698853	-354.484924	30.440916	1654.547119	-596.058289	245.447006	1142.291748	-532.800476	-192.860840	1136.227417	-492.026062	256.862091	910.744385	-431.168823	-209.329971	883.360291	-444.149933	33.057198	1022.621094	402.594513	-46.267124	957.602539	412.987122	132.035080
-474.400482	125.534920	924.806519	-438.746674	-60.718403	921.946167	-563.392334	161.193558	504.118713	-495.910034	-111.513481	502.982391	-566.297913	173.792755	68.416245	-556.378967	-122.309517	80.421539	-502.634888	204.698471	1392.769287	-439.722015	-135.133118	1368.317505	-442.929382	31.869869	1388.706177	-355.110779	30.450165	1654.918457	-596.226379	245.029495	1142.051025	-532.750061	-192.594147	1136.236450	-491.394745	256.269348	910.915710	-431.217041	-209.445343	883.444885	-444.252411	33.242874	1022.610901	402.627594	-46.282845	957.595947	412.992462	132.006882
-474.505737	125.727119	924.793274	-438.853577	-60.532597	921.966064	-563.434448	161.362289	504.116730	-496.241333	-111.856400	503.041992	-566.286255	173.805664	68.432045	-556.608887	-122.409866	80.511696	-502.815277	205.013840	1392.707642	-439.906616	-134.908829	1368.593506	-443.071960	32.151318	1388.823120	-355.768921	30.435297	1655.339600	-596.408691	244.534012	1141.787842	-532.812805	-192.402512	1136.274292	-490.701080	255.598251	911.088135	-431.104553	-208.861389	883.404968	-444.371063	33.446976	1022.615662	402.588715	-46.331161	957.580872	412.921631	132.037842
-474.596344	125.944237	924.783569	-438.985535	-60.279255	921.972229	-563.462646	161.474930	504.092346	-496.064148	-111.709671	503.062927	-566.362183	173.877365	68.425179	-556.561584	-122.355003	80.528366	-503.069641	205.343796	1392.662231	-440.030762	-134.589706	1368.600708	-443.204010	32.431671	1388.778931	-356.416809	30.446518	1655.727905	-596.528625	244.013397	1141.546509	-532.843323	-192.151871	1136.298340	-490.136414	254.965408	911.442505	-431.031067	-208.553070	883.442444	-444.482483	33.688076	1022.613831	402.582031	-46.326962	957.583130	412.874878	132.025208
-474.652374	126.082932	924.766968	-439.080231	-60.081268	921.989685	-563.523254	161.676086	504.100616	-496.111877	-111.750641	503.090546	-566.388611	173.890137	68.377518	-556.647217	-122.375130	80.528656	-503.229553	205.639084	1392.602417	-439.648010	-134.437149	1367.925781	-443.303070	32.720707	1388.905762	-357.052917	30.402210	1656.122803	-596.603027	243.588196	1141.369751	-532.738159	-191.766098	1136.366333	-489.465057	254.269882	911.597595	-431.061310	-208.582199	883.561340	-444.583710	33.867298	1022.617371	402.610321	-46.390560	957.606201	412.892517	131.990005
-474.731476	126.278900	924.762207	-439.207092	-59.885368	922.018005	-563.560242	161.813644	504.059265	-496.037476	-111.706467	503.089264	-566.427185	173.928864	68.339455	-556.658752	-122.365921	80.556534	-503.377228	205.907944	1392.531616	-439.672638	-134.206497	1367.872070	-443.438843	32.934990	1388.918701	-357.689148	30.427212	1656.506714	-596.725342	243.206161	1141.215210	-532.781555	-191.527237	1136.441650	-488.488983	253.137161	911.622925	-430.977020	-208.013992	883.597412	-444.711853	34.072884	1022.632202	402.634857	-46.427879	957.615295	412.899323	131.932236
-474.808838	126.440460	924.767090	-439.253937	-59.706215	922.025085	-563.568359	161.957321	504.040649	-495.985107	-111.612823	503.062073	-566.418091	173.982849	68.367653	-556.649902	-122.350319	80.556229	-503.582550	206.137405	1392.508179	-440.191528	-133.902481	1368.671875	-443.532318	33.217018	1388.981934	-358.326904	30.472548	1656.896973	-596.793396	242.814301	1141.051636	-532.865906	-191.314545	1136.428833	-487.904968	252.394135	911.859436	-430.902344	-207.701340	883.636597	-444.799683	34.241524	1022.641357	402.636993	-46.534916	957.598755	412.885559	131.811829
-474.903595	126.600136	924.773865	-439.382141	-59.524010	922.024597	-563.613281	162.150879	504.032501	-495.994537	-111.616409	503.059937	-566.438599	173.993942	68.371017	-556.663635	-122.363914	80.567024	-503.776337	206.497650	1392.472046	-439.812256	-133.570602	1368.086426	-443.654510	33.434288	1388.911865	-358.979340	30.536873	1657.295044	-596.859619	242.539841	1140.967285	-532.822327	-191.023087	1136.462769	-487.181580	251.446274	912.158630	-430.854431	-207.433594	883.701233	-444.905609	34.407558	1022.643860	402.634735	-46.570198	957.561890	412.840637	131.767426
-475.008362	126.794960	924.794678	-439.479584	-59.402607	922.020142	-563.634277	162.289017	503.998596	-495.850830	-111.393539	503.003021	-566.480469	174.066132	68.355141	-556.546021	-122.296982	80.538147	-503.932037	206.760315	1392.429199	-439.927399	-133.452911	1367.848267	-443.759796	33.695103	1388.956055	-359.617920	30.600740	1657.644287	-596.807068	242.289948	1140.858276	-532.808350	-190.734161	1136.448242	-486.644592	250.704849	912.383911	-430.896759	-207.482513	883.829285	-445.003296	34.552994	1022.651733	402.692566	-46.839096	957.542908	412.940643	131.391006
-474.953796	126.827713	924.801453	-439.410614	-59.704559	922.358582	-563.558777	162.402252	503.961700	-496.105988	-111.564255	503.078979	-566.452942	174.062683	68.367325	-556.751648	-122.389671	80.591393	-504.031677	206.989639	1392.380859	-439.905548	-133.166885	1368.161499	-443.894165	33.955536	1389.102295	-360.257751	30.672825	1658.037842	-596.818787	242.142639	1140.798706	-532.841919	-190.485886	1136.484985	-485.750244	249.599884	912.679504	-430.864929	-207.273911	883.928955	-445.118256	34.560341	1022.844604	402.625946	-46.658859	957.516907	412.796356	131.661163
-475.029541	126.994461	924.810608	-439.472595	-59.582531	922.358582	-563.556946	162.547516	503.955048	-496.060822	-111.423630	503.024658	-566.475525	174.106628	68.349060	-556.707703	-122.341202	80.567207	-504.083740	207.152176	1392.305054	-439.938477	-132.958252	1368.314575	-444.036682	34.233845	1389.301025	-360.920380	30.794947	1658.423462	-596.747253	241.996445	1140.692139	-532.911682	-190.279068	1136.561646	-484.699158	248.341614	913.130859	-430.743622	-206.614182	883.929504	-445.199036	34.698242	1022.850708	402.718445	-46.942799	957.502563	412.938416	131.259613
-475.111755	127.103851	924.797424	-439.530853	-59.501076	922.395691	-563.530090	162.709473	503.941040	-496.052399	-111.311836	503.009247	-566.476440	174.118866	68.321449	-556.713135	-122.314041	80.563911	-504.159973	207.358414	1392.274170	-439.983093	-132.726517	1368.397827	-444.143463	34.465836	1389.333618	-361.556976	30.943169	1658.784302	-596.602844	241.881531	1140.576050	-532.948181	-190.043152	1136.642944	-484.010406	247.535629	913.363342	-430.738251	-206.292496	884.026672	-445.278015	34.820114	1022.863464	402.722961	-47.002899	957.504578	412.920929	131.202408
-475.328918	127.361588	924.807251	-439.757690	-58.961250	922.116455	-563.604492	162.877716	503.959076	-495.948486	-111.127983	502.933838	-566.570679	174.181305	68.365021	-556.689941	-122.278389	80.530724	-504.242645	207.580231	1392.230225	-440.126282	-132.540665	1368.380981	-444.230865	34.657967	1389.342651	-362.218781	31.090954	1659.174072	-596.450012	241.825500	1140.495972	-533.029541	-189.820221	1136.686401	-483.288483	246.716003	913.609985	-430.732361	-205.985992	884.104736	-445.370178	35.090824	1022.714172	402.777985	-47.015823	957.522522	412.950623	131.174393
-475.415344	127.472160	924.796814	-439.885895	-58.858044	922.123169	-563.603149	162.966034	503.928497	-495.951111	-111.078224	502.916138	-566.545410	174.189636	68.339104	-556.701050	-122.282272	80.527069	-504.328857	207.770569	1392.170410	-440.248718	-132.310135	1368.487183	-444.312012	34.864735	1389.365479	-362.861572	31.237112	1659.528687	-596.257813	241.787643	1140.371582	-533.123657	-189.610504	1136.733032	-482.574646	246.043442	913.852661	-430.758453	-205.711304	884.159851	-445.476563	35.204235	1022.712158	402.754791	-47.065788	957.519409	412.913452	131.109848
-475.498169	127.608437	924.784363	-439.994080	-58.739540	922.108032	-563.608826	163.096130	503.926422	-495.684113	-110.673149	502.776215	-566.562012	174.221664	68.322754	-556.534607	-122.216751	80.472237	-504.477356	208.056870	1392.123535	-440.443024	-132.009537	1368.588745	-444.356201	35.000748	1389.110840	-363.487000	31.424891	1659.873047	-596.071106	241.850739	1140.338867	-533.138916	-189.341751	1136.706299	-481.923889	245.328522	913.976318	-430.829681	-205.775970	884.269958	-445.578400	35.327267	1022.699158	402.740265	-47.094002	957.524048	412.870331	131.061630
-475.596008	127.688087	924.766174	-440.112762	-58.620106	922.074707	-563.615479	163.191254	503.934174	-495.605316	-110.550240	502.717834	-566.594543	174.221191	68.325737	-556.492859	-122.162994	80.409050	-504.484497	208.211426	1392.074707	-440.573517	-131.884842	1368.697754	-444.398071	35.197151	1389.218750	-364.127075	31.604839	1660.237549	-595.864380	241.972733	1140.291626	-533.216064	-189.151169	1136.745361	-481.305725	244.681946	914.120972	-430.835236	-205.488647	884.321411	-445.673126	35.420166	1022.671814	402.760193	-47.171883	957.507019	412.873627	131.026520
-475.514648	127.681961	924.753418	-440.035522	-58.913189	922.360901	-563.567688	163.269211	503.900787	-495.692535	-110.529434	502.740509	-566.574646	174.247101	68.336769	-556.537598	-122.179153	80.409416	-504.532623	208.410080	1392.031494	-440.691528	-131.693222	1368.727295	-444.466095	35.324089	1389.217651	-364.733643	31.786814	1660.578247	-595.694763	242.153992	1140.262695	-533.277588	-188.936691	1136.758301	-480.892517	244.013275	914.034607	-430.851624	-205.224106	884.367676	-445.755096	35.397026	1022.826965	402.717010	-47.232986	957.510193	412.826538	130.953583
-475.580017	127.801315	924.741455	-440.124268	-58.824280	922.367310	-563.550659	163.367310	503.892731	-495.687683	-110.386322	502.684998	-566.590149	174.270111	68.346848	-556.520874	-122.172791	80.393623	-504.585205	208.594742	1391.997070	-440.818604	-131.533844	1368.860962	-444.539124	35.495155	1389.223022	-365.322083	32.011047	1660.887451	-595.459045	242.338120	1140.188843	-533.380615	-188.760986	1136.789917	-480.262115	243.637924	914.262512	-430.800018	-204.678894	884.348999	-445.841309	35.507507	1022.825256	402.737030	-47.271873	957.482117	412.824646	130.905304
-475.656647	127.899269	924.751648	-440.259644	-58.707874	922.369934	-563.564453	163.476456	503.921753	-495.722717	-110.386147	502.687988	-566.611389	174.273193	68.357994	-556.546448	-122.182693	80.396271	-504.652710	208.758408	1391.974365	-441.036713	-131.330002	1369.000000	-444.625366	35.740883	1389.248535	-365.908661	32.232094	1661.200928	-595.179626	242.492813	1140.077271	-533.480286	-188.634308	1136.863281	-479.560242	243.347809	914.436890	-430.815460	-204.372574	884.380188	-445.941559	35.608082	1022.831055	402.742981	-47.295620	957.475830	412.824707	130.867203
-475.703461	127.991783	924.744568	-440.328125	-58.616192	922.382080	-563.569946	163.526657	503.887756	-495.455017	-110.001129	502.604675	-566.638794	174.299484	68.369301	-556.353210	-122.104858	80.400871	-504.694275	208.926422	1391.956909	-441.194672	-131.172226	1369.111450	-444.735870	35.936207	1389.276855	-366.501007	32.432373	1661.534180	-594.943604	242.701660	1140.041870	-533.553711	-188.489838	1136.958130	-478.930481	243.134613	914.603699	-430.874512	-204.123810	884.446716	-446.017303	35.705570	1022.835693	402.713776	-47.335632	957.500732	412.754639	130.844498
-475.802155	128.074493	924.761658	-440.423798	-58.553600	922.399231	-563.619141	163.625824	503.905304	-495.412720	-109.828850	502.565521	-566.678223	174.300217	68.341621	-556.341797	-122.080864	80.371513	-504.766113	209.034225	1391.958984	-441.334198	-131.019226	1369.245728	-444.852295	36.140255	1389.307251	-367.095337	32.660408	1661.832520	-594.663330	242.882324	1139.936035	-533.575745	-188.279861	1136.975586	-478.271545	243.097717	914.803711	-431.006927	-204.246994	884.544250	-446.119873	35.777302	1022.853455	402.688202	-47.362007	957.535583	412.712891	130.786606
-475.843018	128.138367	924.745056	-440.508362	-58.503674	922.428406	-563.630981	163.685501	503.899475	-495.462860	-109.781357	502.569824	-566.689087	174.299225	68.350533	-556.347473	-122.082375	80.364967	-504.820923	209.183792	1391.924927	-441.526245	-130.877396	1369.395630	-444.922394	36.350864	1389.389893	-367.629944	32.902618	1662.084717	-594.433105	243.132233	1139.872925	-533.655273	-188.088623	1137.028198	-477.620331	243.039520	914.944336	-431.088287	-204.087479	884.619751	-446.204529	35.851471	1022.862244	402.559113	-47.149273	957.550293	412.458740	131.076431
-475.896790	128.216858	924.739136	-440.558502	-58.472599	922.434387	-563.634399	163.738007	503.915894	-495.489532	-109.810432	502.558472	-566.639832	174.295670	68.338234	-556.355164	-122.054108	80.362160	-504.865479	209.318390	1391.891357	-441.652496	-130.743835	1369.463501	-445.062775	36.476067	1389.436035	-368.183899	33.155449	1662.347534	-594.195190	243.401535	1139.798218	-533.784912	-188.007553	1137.133179	-476.951935	243.118866	915.069153	-431.087616	-203.533661	884.622803	-446.254578	35.912910	1022.861938	402.691132	-47.440666	957.509827	412.659241	130.727905
-475.931915	128.259201	924.720093	-440.665100	-58.398804	922.441833	-563.629578	163.753204	503.856415	-495.529175	-109.753189	502.527466	-566.673279	174.302917	68.335754	-556.320007	-122.035683	80.313988	-504.908936	209.452438	1391.839233	-441.819855	-130.622055	1369.494507	-445.160065	36.629333	1389.451050	-368.699524	33.397560	1662.574829	-593.979675	243.683151	1139.713989	-533.850586	-187.882446	1137.221069	-476.395538	243.288574	915.159485	-431.174683	-203.322327	884.672180	-446.317535	35.982159	1022.855103	402.663208	-47.494678	957.520264	412.637421	130.627563
-475.974731	128.316345	924.710510	-440.724091	-58.375298	922.446594	-563.646423	163.813889	503.860138	-495.542664	-109.639191	502.467316	-566.688171	174.310974	68.329445	-556.323669	-122.036804	80.302216	-504.976013	209.596603	1391.793579	-442.028900	-130.466843	1369.571045	-445.012177	36.854343	1389.114258	-369.201111	33.649189	1662.782471	-593.757202	244.015213	1139.599731	-533.918579	-187.650742	1137.216309	-475.808258	243.479019	915.274963	-431.204224	-203.168762	884.732788	-446.371155	36.028385	1022.852905	402.666870	-47.562508	957.491760	412.610809	130.582932
-475.988464	128.354218	924.703003	-440.789001	-58.319603	922.444214	-563.661926	163.872910	503.862488	-495.566162	-109.581001	502.425995	-566.708435	174.313995	68.335236	-556.376831	-122.061440	80.310356	-505.028931	209.769775	1391.744751	-442.194427	-130.299713	1369.636597	-445.095886	36.950100	1389.042480	-369.677948	33.869370	1662.979492	-593.522461	244.315735	1139.509155	-534.009399	-187.503143	1137.269775	-475.282593	243.713928	915.367188	-431.261292	-202.968811	884.778748	-446.411835	36.074448	1022.848206	402.611694	-47.553303	957.523132	412.540527	130.531296
-476.004150	128.445328	924.700867	-440.835266	-58.293156	922.447021	-563.674011	163.935760	503.888306	-495.827454	-109.831230	502.466003	-566.711304	174.329025	68.338814	-556.528381	-122.088333	80.320526	-505.047943	209.912933	1391.708862	-442.375977	-130.155228	1369.732056	-445.219391	37.091190	1389.151367	-370.163177	34.116966	1663.178101	-593.318726	244.675339	1139.407593	-534.130432	-187.376892	1137.327759	-474.710419	244.006409	915.521790	-431.360809	-202.810287	884.816467	-446.449829	36.132191	1022.849365	402.599243	-47.619934	957.476318	412.483429	130.508423
-476.007111	128.455490	924.692383	-440.877625	-58.279049	922.465027	-563.657776	163.921494	503.884644	-495.550507	-109.443344	502.369263	-566.680420	174.336624	68.339928	-556.357666	-122.025208	80.300888	-505.040802	210.051361	1391.674805	-442.527344	-130.022720	1369.881836	-445.344635	37.248436	1389.295288	-370.620972	34.378273	1663.370483	-593.128601	244.984558	1139.339600	-534.218079	-187.205276	1137.389771	-474.178711	244.312454	915.640869	-431.379578	-202.635010	884.937195	-446.482910	36.153919	1022.855286	402.606110	-47.675148	957.495117	412.498322	130.471954
-476.019501	128.463425	924.677307	-440.950043	-58.266590	922.478333	-563.619202	163.939514	503.859467	-495.523651	-109.435280	502.379669	-566.671631	174.335297	68.342293	-556.361694	-122.027451	80.302902	-505.036041	210.199280	1391.640381	-442.628754	-129.892395	1369.958374	-445.507904	37.379429	1389.367188	-371.054230	34.620892	1663.546021	-592.878540	245.283905	1139.188477	-534.296692	-187.098404	1137.438477	-473.425903	244.886932	916.053894	-431.460419	-202.510025	885.003052	-446.537811	36.173038	1022.855774	402.598907	-47.714439	957.507996	412.479248	130.415512
-476.027374	128.555984	924.670166	-440.996277	-58.265533	922.484253	-563.664246	164.006622	503.866547	-495.526825	-109.449417	502.360840	-566.722351	174.337402	68.348763	-556.363953	-122.028214	80.304184	-505.051910	210.340118	1391.601074	-442.722931	-129.763290	1370.081055	-445.610718	37.529446	1389.421387	-371.497253	34.854256	1663.705688	-592.689819	245.586334	1139.092285	-534.407837	-186.944092	1137.500610	-472.907532	245.278931	916.173828	-431.620972	-202.443451	885.040283	-446.583862	36.220222	1022.857422	402.643402	-47.761032	957.526672	412.470062	130.392334
-476.031128	128.542328	924.634521	-441.028870	-58.259563	922.483948	-563.650696	164.007660	503.842346	-495.529083	-109.473076	502.354431	-566.689636	174.317795	68.336395	-556.338074	-122.026619	80.311317	-505.062286	210.515167	1391.542969	-442.853760	-129.619720	1370.108154	-445.727325	37.701092	1389.467896	-371.934967	35.084904	1663.865479	-592.522217	245.922028	1138.971313	-534.516479	-186.900665	1137.592651	-472.458618	245.623810	916.225342	-431.729309	-202.330627	885.092346	-446.605408	36.232792	1022.839722	402.599030	-47.795185	957.513428	412.418518	130.340897
-476.015198	128.546616	924.616150	-441.058807	-58.251274	922.497864	-563.581726	164.010162	503.831055	-495.509216	-109.498741	502.332916	-566.639038	174.328384	68.350151	-556.331543	-122.024338	80.313721	-505.077606	210.681732	1391.488403	-442.999939	-129.461807	1370.146362	-445.851715	37.836048	1389.493042	-372.348694	35.304855	1664.009033	-592.361816	246.339767	1138.897095	-534.637695	-186.831055	1137.636475	-472.060791	246.036453	916.292908	-431.814301	-202.252136	885.179626	-446.630920	36.249874	1022.839600	402.570038	-47.861645	957.533447	412.407745	130.329834
-476.024506	128.587692	924.579590	-441.093109	-58.257862	922.486816	-563.616150	164.035263	503.845093	-495.536774	-109.496017	502.328949	-566.668945	174.337891	68.335068	-556.379578	-122.042816	80.290512	-505.057953	210.845337	1391.418823	-443.091431	-129.329330	1370.175659	-445.967712	37.992092	1389.547363	-372.738007	35.558788	1664.156860	-592.215393	246.659912	1138.814331	-534.723328	-186.735977	1137.696045	-471.726532	246.414764	916.362122	-431.919525	-202.188705	885.219055	-446.662811	36.276897	1022.816895	402.546478	-47.886497	957.524597	412.367615	130.254913
-476.029602	128.594162	924.550781	-441.117767	-58.249538	922.482056	-563.617065	164.052689	503.858276	-495.527557	-109.450996	502.310455	-566.696655	174.362289	68.336250	-556.320496	-122.007614	80.261810	-505.041931	210.971634	1391.360596	-443.198822	-129.182419	1370.227051	-446.077454	38.129684	1389.556641	-373.120605	35.803947	1664.276855	-592.093506	247.009155	1138.780518	-534.852478	-186.614410	1137.739136	-471.393921	246.779236	916.416199	-432.045563	-202.139069	885.269653	-446.676117	36.296131	1022.799744	402.536407	-47.962807	957.513123	412.359100	130.208557
-476.036896	128.599258	924.537598	-441.158600	-58.220436	922.475769	-563.622559	164.083054	503.877167	-495.533356	-109.332596	502.221985	-566.744507	174.347153	68.325745	-556.322449	-122.020226	80.265144	-505.018677	211.125519	1391.282959	-443.355988	-129.036575	1370.265991	-446.140045	38.287403	1389.617798	-373.514160	36.041039	1664.415771	-591.978638	247.394196	1138.738037	-534.982849	-186.519882	1137.779175	-471.099487	247.167191	916.482056	-432.151642	-202.080292	885.331421	-446.710510	36.312950	1022.791260	402.536682	-47.987656	957.503723	412.340515	130.170807
-476.009094	128.596588	924.518005	-441.156830	-58.212624	922.489319	-563.624146	164.069382	503.870544	-495.533691	-109.326111	502.215759	-566.756287	174.338333	68.354042	-556.279846	-121.992065	80.243622	-505.014984	211.292419	1391.252563	-443.495697	-128.887726	1370.343262	-446.216248	38.413177	1389.606201	-373.928101	36.273434	1664.574951	-591.865112	247.710388	1138.696533	-535.139587	-186.403519	1137.833496	-470.849121	247.515381	916.546265	-432.287109	-202.041626	885.392456	-446.729156	36.325256	1022.792114	402.534424	-48.011990	957.496155	412.332916	130.134125
-476.008392	128.602890	924.510925	-441.187103	-58.228111	922.501892	-563.618469	164.083466	503.850494	-495.537201	-109.339355	502.201569	-566.733704	174.340790	68.362846	-556.297424	-122.002304	80.282288	-505.001587	211.427567	1391.240967	-443.613159	-128.756943	1370.427612	-446.279144	38.566475	1389.644043	-374.322601	36.499969	1664.717529	-591.755676	248.045914	1138.623779	-535.239197	-186.229889	1137.880981	-470.629486	247.827438	916.614929	-432.513123	-202.368484	885.549438	-446.753448	36.327213	1022.795959	402.521301	-48.078938	957.504456	412.323151	130.118958
-475.976532	128.638290	924.477539	-441.221924	-58.231209	922.513062	-563.581299	164.069214	503.836273	-495.519196	-109.301460	502.178802	-566.734375	174.335556	68.342590	-556.283813	-121.997551	80.278221	-504.965546	211.596619	1391.193237	-443.760620	-128.652939	1370.501831	-446.367981	38.694874	1389.696167	-374.692261	36.732925	1664.875610	-591.643555	248.356705	1138.617432	-535.407227	-186.127930	1137.974121	-470.454437	248.163483	916.671265	-432.671387	-202.356064	885.629089	-446.776306	36.358608	1022.787231	402.594238	-48.123280	957.509277	412.359863	130.058701
-476.098083	128.735794	924.464661	-441.416962	-57.859165	922.261475	-563.619995	164.112823	503.842529	-495.457733	-109.226799	502.104858	-566.744385	174.357224	68.350082	-556.188416	-121.956810	80.252090	-504.908386	211.756607	1391.130371	-443.856323	-128.493637	1370.563721	-446.449524	38.872875	1389.780396	-375.066101	36.990696	1665.010864	-591.590149	248.696747	1138.580078	-535.636658	-186.032516	1138.039063	-470.295288	248.451584	916.688354	-432.736755	-201.957016	885.627625	-446.804230	36.487789	1022.640564	402.547882	-48.171558	957.516541	412.318298	130.024887
-475.958466	128.612305	924.437683	-441.289764	-58.253082	922.524475	-563.552490	164.131607	503.810028	-495.547211	-109.297440	502.139862	-566.706482	174.358749	68.330315	-556.256042	-121.982185	80.265785	-504.840088	211.901535	1391.083008	-444.002899	-128.381546	1370.571289	-446.509766	38.998688	1389.820435	-375.434662	37.231663	1665.156982	-591.536194	248.991714	1138.557007	-535.749207	-185.872787	1138.099121	-470.202515	248.776520	916.651550	-432.901520	-202.215103	885.765503	-446.809113	36.355011	1022.773682	402.550079	-48.189972	957.539246	412.306488	129.990585
-475.931854	128.591293	924.416382	-441.302673	-58.255798	922.529175	-563.500366	164.084808	503.819122	-495.560455	-109.286308	502.202209	-566.706360	174.355469	68.343262	-556.292358	-121.996330	80.240456	-504.783264	212.046631	1391.037109	-444.084229	-128.250870	1370.613525	-446.539368	39.152611	1389.806641	-375.793274	37.452244	1665.308228	-591.480103	249.283447	1138.533813	-535.921631	-185.825455	1138.220337	-470.115326	249.090836	916.648560	-432.995026	-201.970139	885.833069	-446.811829	36.352814	1022.766418	402.492767	-48.246662	957.525452	412.243195	129.926712
-475.910858	128.614136	924.388733	-441.340332	-58.250576	922.534851	-563.498047	164.102005	503.808807	-495.521332	-109.257904	502.171021	-566.720215	174.343002	68.341408	-556.270325	-121.987930	80.235275	-504.725616	212.185715	1390.996460	-444.225159	-128.127625	1370.663208	-446.557312	39.301178	1389.855469	-376.161133	37.651272	1665.420898	-591.428528	249.554306	1138.489868	-536.058899	-185.754578	1138.284546	-470.074249	249.363449	916.607239	-433.129761	-201.965134	885.910095	-446.821289	36.380516	1022.755432	402.479828	-48.291058	957.524231	412.232117	129.888931
-475.902710	128.626617	924.391907	-441.365448	-58.237423	922.540161	-563.484924	164.101105	503.801453	-495.599640	-109.268509	502.152344	-566.721313	174.342865	68.341179	-556.296082	-121.966148	80.231712	-504.657288	212.334702	1390.950562	-444.269562	-128.007889	1370.682495	-446.614197	39.417923	1389.880249	-376.507874	37.918484	1665.584961	-591.380432	249.848328	1138.486084	-536.206543	-185.702835	1138.396729	-470.100067	249.616486	916.567200	-433.302399	-202.003494	885.989319	-446.836090	36.391193	1022.760376	402.515320	-48.337090	957.503662	412.247437	129.826630
-475.886108	128.645737	924.386841	-441.378235	-58.242668	922.551697	-563.485046	164.080231	503.835632	-495.900909	-109.568527	502.204346	-566.743103	174.342361	68.357079	-556.503784	-122.080811	80.323265	-504.608002	212.500259	1390.943604	-444.351501	-127.862991	1370.758301	-446.647064	39.552902	1389.905762	-376.845123	38.154625	1665.731445	-591.338928	250.136871	1138.495117	-536.357666	-185.622147	1138.482788	-470.125031	249.836884	916.484009	-433.451538	-202.042145	886.025085	-446.847321	36.402493	1022.765198	402.524200	-48.379704	957.503357	412.270844	129.792007
-475.837311	128.641113	924.393799	-441.372009	-58.267273	922.578125	-563.481201	164.115936	503.843170	-495.937866	-109.605637	502.214630	-566.732178	174.342758	68.367271	-556.508240	-122.084007	80.327522	-504.526306	212.661667	1390.915405	-444.434967	-127.741608	1370.808594	-446.676697	39.693169	1389.969482	-377.193695	38.375137	1665.895752	-591.263916	250.371536	1138.462280	-536.511169	-185.509674	1138.564697	-470.176605	250.052490	916.388123	-433.662384	-202.098785	886.089661	-446.841095	36.391464	1022.784363	402.543732	-48.432949	957.554382	412.291779	129.753677
-475.810516	128.643967	924.385559	-441.400909	-58.248138	922.593811	-563.465637	164.050476	503.828522	-495.578796	-109.146614	502.119720	-566.696411	174.331573	68.372986	-556.242676	-121.989632	80.262993	-504.434448	212.824539	1390.870483	-444.470062	-127.603043	1370.899902	-446.711945	39.853149	1390.025513	-377.538422	38.589748	1666.045044	-591.205872	250.604004	1138.449707	-536.615417	-185.395401	1138.609741	-470.267365	250.239609	916.282959	-433.913422	-202.436920	886.205811	-446.832458	36.413570	1022.786743	402.543823	-48.480782	957.543396	412.286804	129.696548
-475.781006	128.648560	924.375122	-441.394928	-58.271881	922.633118	-563.447998	164.035080	503.847046	-495.937012	-109.551208	502.220398	-566.692688	174.333176	68.367867	-556.459351	-122.072983	80.323006	-504.363708	212.984756	1390.815918	-444.523529	-127.473236	1370.947144	-446.749359	40.003418	1390.050903	-377.857361	38.802765	1666.181152	-591.159546	250.799332	1138.410156	-536.752869	-185.296722	1138.658936	-470.416901	250.418381	916.088745	-434.152405	-202.528549	886.285095	-446.827118	36.426491	1022.802368	402.549774	-48.528851	957.530579	412.312317	129.641891
-475.758118	128.648239	924.373779	-441.416290	-58.200497	922.643677	-563.486572	164.064789	503.859344	-495.993866	-109.458855	502.125397	-566.671265	174.323776	68.406548	-556.404175	-122.025993	80.339272	-504.272217	213.136276	1390.750977	-444.627747	-127.307632	1370.992188	-446.769653	40.160011	1390.035278	-378.160767	39.022575	1666.298828	-591.120178	251.025406	1138.380981	-536.964844	-185.254807	1138.768188	-470.595917	250.592285	915.919373	-434.297363	-202.227905	886.269836	-446.828705	36.465591	1022.807251	402.551300	-48.586311	957.558838	412.303101	129.572021
-475.730133	128.652771	924.354065	-441.406342	-58.203308	922.646790	-563.471680	164.008911	503.850586	-495.999786	-109.412285	502.138916	-566.685181	174.318954	68.398819	-556.375610	-121.982460	80.302025	-504.208588	213.274857	1390.667480	-444.737488	-127.154922	1371.023926	-446.788269	40.339172	1390.078369	-378.478149	39.244293	1666.412842	-591.113159	251.276672	1138.320557	-537.190918	-185.256271	1138.896118	-470.800354	250.775070	915.738647	-435.031525	-202.450775	886.130310	-446.809265	36.477482	1022.798767	402.527283	-48.607975	957.538330	412.275085	129.543060
-475.697174	128.666977	924.326172	-441.395416	-58.213505	922.618469	-563.476196	164.043472	503.824188	-496.030212	-109.403412	502.144135	-566.672668	174.322754	68.362038	-556.392883	-121.980171	80.292679	-504.132935	213.440643	1390.598022	-444.748322	-127.015671	1371.040039	-446.807312	40.490410	1390.095703	-378.786957	39.446167	1666.531128	-591.111389	251.518036	1138.289551	-537.315735	-185.173645	1138.960693	-471.061035	250.965912	915.552002	-435.288361	-202.499313	886.192322	-446.781586	36.478783	1022.769958	402.499420	-48.662518	957.530884	412.243439	129.506165
-475.670013	128.668930	924.291809	-441.384796	-58.218418	922.618713	-563.486877	164.037247	503.844330	-496.050110	-109.321869	502.160217	-566.706421	174.323959	68.359200	-556.375061	-121.973602	80.251869	-504.087433	213.595413	1390.518555	-444.876526	-126.870537	1371.093384	-446.831543	40.626301	1390.109375	-379.061371	39.654819	1666.631714	-591.106140	251.720398	1138.193237	-537.478333	-185.124222	1139.048584	-471.353668	251.126923	915.318115	-435.532745	-202.572372	886.229126	-446.760071	36.495049	1022.752380	402.526642	-48.691078	957.542786	412.283234	129.460739
-475.612762	128.686707	924.282166	-441.409576	-58.159206	922.625732	-563.475159	164.057709	503.853973	-495.734467	-108.835068	502.009857	-566.682373	174.326096	68.358009	-556.127869	-121.871109	80.197578	-504.018829	213.761520	1390.448242	-444.969238	-126.721291	1371.155151	-446.867645	40.765354	1390.113892	-379.329102	39.846310	1666.720337	-591.105408	251.935150	1138.126587	-537.553284	-185.061020	1139.116821	-471.723633	251.304169	915.008545	-435.240021	-202.457596	886.488281	-446.750977	36.536251	1022.751892	402.590149	-48.755531	957.544189	412.325439	129.402405
-475.688385	128.823944	924.274780	-441.581085	-57.704384	922.361389	-563.526978	164.080276	503.855499	-495.916321	-108.980034	501.969574	-566.679321	174.327682	68.365860	-556.230896	-121.922508	80.236893	-503.959930	213.926071	1390.393921	-445.031525	-126.596199	1371.180054	-446.891632	40.889915	1390.167480	-379.590515	40.067963	1666.816895	-591.097412	252.143951	1138.061768	-537.701599	-184.972855	1139.199829	-472.065826	251.429611	914.747375	-435.491272	-202.506058	886.525818	-446.753845	36.713757	1022.603088	402.617462	-48.826729	957.563232	412.369019	129.355865
-475.627777	128.859955	924.267639	-441.599396	-57.678497	922.345825	-563.525940	164.114761	503.869446	-495.990906	-108.998260	502.008667	-566.693909	174.309250	68.384842	-556.239197	-121.925728	80.266808	-503.890228	214.052185	1390.351074	-445.110077	-126.473640	1371.251953	-446.942108	41.014065	1390.182007	-379.831390	40.263939	1666.892944	-591.104309	252.340683	1138.014526	-537.864685	-184.904190	1139.256836	-472.424530	251.535629	914.512329	-435.722931	-202.531158	886.542236	-446.725006	36.736549	1022.590942	402.670929	-48.872524	957.587158	412.410034	129.362167
-475.460022	128.771271	924.237305	-441.499237	-58.026459	922.641052	-563.469910	164.118942	503.836700	-495.787262	-108.750191	501.983490	-566.666992	174.314102	68.363457	-556.123291	-121.862465	80.218620	-503.826965	214.234253	1390.294922	-445.187286	-126.337616	1371.301758	-446.974304	41.130440	1390.183960	-380.073181	40.481365	1666.973389	-591.114929	252.522125	1137.957275	-538.000977	-184.822113	1139.350708	-472.848602	251.660690	914.227295	-435.987274	-202.603409	886.563110	-446.719818	36.661861	1022.736877	402.671204	-48.877125	957.583130	412.414642	129.314926
-475.383331	128.774323	924.219727	-441.485901	-58.023220	922.651611	-563.427307	164.108978	503.824493	-495.800476	-108.649918	501.930878	-566.692627	174.321854	68.354370	-556.101685	-121.853737	80.204453	-503.781494	214.367004	1390.238770	-445.249725	-126.217308	1371.334595	-447.032013	41.249252	1390.189575	-380.287354	40.691826	1667.037964	-591.148499	252.718811	1137.882813	-538.154602	-184.715683	1139.403076	-473.343079	251.841599	913.908020	-436.249878	-202.692703	886.605652	-446.682129	36.674660	1022.734192	402.708618	-48.919292	957.604553	412.447571	129.277832
-475.343628	128.834824	924.186096	-441.552551	-58.005886	922.659912	-563.402039	164.170502	503.803925	-496.000641	-108.912544	502.011505	-566.661926	174.320969	68.343185	-556.218262	-121.906441	80.220695	-503.750427	214.538239	1390.162842	-445.347351	-126.103210	1371.369141	-447.075012	41.390392	1390.215942	-380.485291	40.868549	1667.104736	-591.210144	252.900177	1137.819824	-538.282776	-184.596481	1139.456787	-473.876587	251.992493	913.509155	-436.468872	-202.772171	886.654175	-446.680389	36.731644	1022.719482	402.738373	-48.945488	957.586853	412.467682	129.236694
-475.276855	128.876785	924.192322	-441.574707	-57.970264	922.680054	-563.449219	164.239349	503.833069	-495.974182	-108.870987	501.964355	-566.740540	174.333130	68.350060	-556.211914	-121.896019	80.207352	-503.724579	214.702713	1390.098755	-445.418671	-126.009293	1371.388428	-447.139648	41.512154	1390.189209	-380.670105	41.050762	1667.142090	-591.266052	253.070251	1137.767456	-538.423584	-184.473785	1139.483154	-474.384125	252.122131	913.152344	-436.731445	-202.854736	886.667603	-446.658447	36.772091	1022.732666	402.789093	-49.005619	957.601624	412.507690	129.200684
-475.193848	128.885071	924.169556	-441.544983	-57.953823	922.694214	-563.396118	164.217514	503.823822	-495.893799	-108.775261	501.941803	-566.719727	174.352386	68.362648	-556.163025	-121.877380	80.193420	-503.677979	214.845657	1390.026001	-445.491791	-125.908218	1371.413208	-447.179291	41.677494	1390.212402	-380.845337	41.234142	1667.187134	-591.319458	253.204147	1137.691040	-538.578430	-184.399750	1139.539551	-474.904114	252.238724	912.794067	-436.940033	-202.891022	886.675354	-446.611206	36.799129	1022.729248	402.818329	-49.083172	957.608459	412.543335	129.146805
-475.136353	128.947525	924.152466	-441.585358	-57.910446	922.703369	-563.381714	164.305267	503.862915	-495.600189	-108.438599	501.855438	-566.767700	174.360245	68.372704	-555.960327	-121.820915	80.153137	-503.643707	214.996582	1389.981445	-445.641418	-125.801361	1371.475708	-447.237946	41.829876	1390.257690	-381.015961	41.438278	1667.215942	-591.371582	253.340836	1137.648193	-538.723938	-184.308228	1139.553467	-475.474609	252.394028	912.394409	-437.167694	-202.941284	886.678284	-446.604248	36.859417	1022.725342	402.863342	-49.116863	957.616638	412.582672	129.081909
-475.058807	128.971924	924.163025	-441.572357	-57.878544	922.736450	-563.344055	164.311584	503.862213	-495.777466	-108.593056	501.890717	-566.780029	174.353683	68.390541	-556.069580	-121.861946	80.179092	-503.613586	215.141144	1389.930054	-445.699432	-125.640060	1371.521606	-447.303497	41.953396	1390.231323	-381.172241	41.655277	1667.261230	-591.425293	253.485107	1137.603394	-538.837646	-184.263519	1139.604614	-476.092773	252.565552	912.004211	-437.358856	-202.938156	886.682007	-446.580231	36.891712	1022.749695	402.930084	-49.193886	957.603210	412.658661	129.027802
-475.001251	129.002426	924.154846	-441.585144	-57.824760	922.748291	-563.286499	164.314682	503.856323	-495.511414	-108.243568	501.812744	-566.770081	174.357819	68.398758	-555.874817	-121.788818	80.153374	-503.565521	215.279724	1389.886108	-445.801544	-125.520706	1371.554199	-447.377747	42.077480	1390.188477	-381.296997	41.839966	1667.288818	-591.467041	253.578293	1137.566650	-538.974426	-184.188004	1139.658447	-476.724426	252.736145	911.628113	-437.567993	-202.922974	886.702393	-446.570526	36.937958	1022.752930	403.010071	-49.180374	957.612976	412.709625	129.045502
-474.939758	129.087570	924.142761	-441.598572	-57.742062	922.737671	-563.274353	164.370300	503.882294	-495.713684	-108.429367	501.854492	-566.759644	174.373016	68.388901	-555.986633	-121.785294	80.204491	-503.532684	215.429489	1389.817383	-445.846283	-125.398636	1371.564941	-447.412201	42.199249	1390.210083	-381.442139	42.024780	1667.304565	-591.542786	253.743149	1137.506470	-539.090271	-184.125443	1139.717896	-477.383545	252.884384	911.213196	-437.712860	-202.945496	886.759338	-446.562836	37.015007	1022.743591	403.057709	-49.232578	957.623962	412.769135	128.988586
-474.858093	129.099274	924.107971	-441.593719	-57.715633	922.749207	-563.245605	164.395874	503.885925	-495.725586	-108.399757	501.846741	-566.747742	174.391464	68.396835	-555.956299	-121.751854	80.202034	-503.488831	215.576920	1389.772949	-445.916901	-125.256744	1371.591064	-447.487000	42.345596	1390.207031	-381.569214	42.206753	1667.310547	-591.641052	253.890747	1137.514404	-539.226624	-184.079758	1139.779297	-478.062622	253.003662	910.787964	-437.893646	-202.934006	886.780212	-446.551147	37.048340	1022.735474	403.087524	-49.289284	957.629761	412.782257	128.946930
-474.810638	129.165497	924.091614	-441.621582	-57.642757	922.751221	-563.213989	164.451477	503.886536	-495.660431	-108.350510	501.841705	-566.759705	174.393509	68.403351	-555.942017	-121.767708	80.191544	-503.449432	215.738907	1389.719116	-445.978729	-125.139313	1371.600220	-447.548645	42.443199	1390.197021	-381.657898	42.362423	1667.318604	-591.697083	254.016647	1137.449097	-539.377686	-184.027451	1139.883667	-478.804871	253.221878	910.380310	-438.406616	-203.049973	886.666443	-446.545776	37.122219	1022.728760	403.173035	-49.315311	957.608093	412.868530	128.893875
-474.747192	129.243073	924.076660	-441.625305	-57.634937	922.750793	-563.201843	164.484161	503.901062	-495.677521	-108.264229	501.812500	-566.793091	174.392868	68.400368	-555.897644	-121.739182	80.160721	-503.424957	215.880829	1389.656494	-446.086487	-125.003365	1371.614868	-447.603394	42.538902	1390.167725	-381.754761	42.531666	1667.324707	-591.789368	254.169022	1137.408081	-539.467468	-183.909393	1139.892212	-479.475891	253.423752	909.986694	-438.326080	-202.960526	886.826416	-446.541016	37.163456	1022.724060	403.214172	-49.345505	957.623352	412.919373	128.867050
-474.682739	129.244202	924.059265	-441.641968	-57.578068	922.758057	-563.110474	164.444229	503.894226	-495.404907	-107.938667	501.747833	-566.798279	174.387268	68.387764	-555.769531	-121.664429	80.095520	-503.389679	216.048523	1389.602905	-446.170013	-124.887810	1371.683960	-447.645966	42.649979	1390.179565	-381.839233	42.704048	1667.334351	-591.872009	254.291855	1137.356689	-539.606995	-183.846039	1139.973999	-480.162506	253.620224	909.593384	-438.696198	-203.006454	886.771851	-446.536530	37.197449	1022.721191	403.273224	-49.425117	957.633911	413.021332	128.829208
-474.632324	129.325058	924.055420	-441.675049	-57.536655	922.765991	-563.113037	164.529938	503.901367	-495.394867	-107.929443	501.739410	-566.849060	174.406433	68.416893	-555.767090	-121.631493	80.088463	-503.366302	216.177704	1389.561768	-446.255463	-124.805351	1371.735840	-447.666138	42.802761	1390.229614	-381.935089	42.862289	1667.337158	-591.968567	254.473785	1137.333740	-539.717041	-183.725235	1140.029053	-480.854553	253.812012	909.190186	-438.692200	-202.958893	886.890869	-446.535339	37.258049	1022.724060	403.395844	-49.447060	957.644348	413.126404	128.777405
-474.537292	129.334976	924.037109	-441.654877	-57.491638	922.768982	-563.052979	164.600967	503.917328	-495.350677	-107.827621	501.735779	-566.847595	174.423050	68.402039	-555.741150	-121.653160	80.081795	-503.331696	216.331726	1389.523682	-446.317474	-124.681252	1371.813965	-447.721252	42.884476	1390.193970	-382.005127	42.999817	1667.356445	-592.083618	254.687286	1137.306274	-539.827515	-183.593994	1140.088501	-481.562622	254.011230	908.882996	-438.963165	-202.949478	886.886230	-446.515381	37.285786	1022.720825	403.466217	-49.441193	957.643005	413.176727	128.800278
-474.491852	129.418365	924.031799	-441.687439	-57.453625	922.774414	-563.029663	164.636978	503.932465	-495.332489	-107.805153	501.723145	-566.822327	174.453735	68.422432	-555.710327	-121.610710	80.099342	-503.294556	216.470322	1389.473389	-446.307465	-124.562302	1371.871094	-447.770660	43.004738	1390.194336	-382.072174	43.182682	1667.364990	-592.204712	254.911682	1137.287231	-539.928223	-183.473053	1140.164307	-482.250458	254.230545	908.500122	-439.098145	-202.904678	886.911499	-446.509247	37.346966	1022.720947	403.524872	-49.498363	957.646545	413.281769	128.750717
-474.465271	129.466095	924.028870	-441.722687	-57.407318	922.777039	-563.001343	164.723816	503.952148	-495.298187	-107.757210	501.711212	-566.852112	174.442307	68.432434	-555.678345	-121.616989	80.104469	-503.252655	216.609970	1389.417358	-446.397064	-124.461433	1371.901733	-447.775269	43.146805	1390.203491	-382.147400	43.356506	1667.378906	-592.336426	255.159012	1137.271484	-540.047424	-183.332321	1140.161865	-482.898407	254.463135	908.162720	-439.187103	-202.882919	886.980408	-446.524963	37.391094	1022.722107	403.599670	-49.464359	957.654480	413.331116	128.749573
-474.434631	129.510605	924.025696	-441.761047	-57.341923	922.791199	-562.942688	164.799927	503.943787	-495.227417	-107.701378	501.661469	-566.836670	174.461121	68.438660	-555.704956	-121.595062	80.120453	-503.207947	216.779358	1389.362549	-446.453003	-124.351479	1371.973389	-447.793762	43.271267	1390.217285	-382.217896	43.512047	1667.386230	-592.484619	255.424637	1137.254395	-540.122009	-183.232513	1140.217041	-483.554016	254.706924	907.851196	-439.276489	-202.827347	887.044006	-446.537598	37.449623	1022.728638	403.691833	-49.485317	957.696411	413.426880	128.724152
-474.397095	129.527161	924.007446	-441.771729	-57.319046	922.800110	-562.869995	164.821854	503.917206	-495.160675	-107.701950	501.686523	-566.811218	174.437302	68.422897	-555.664734	-121.598839	80.130295	-503.142487	216.923904	1389.311890	-446.499786	-124.215706	1372.006958	-447.801086	43.401390	1390.260498	-382.270569	43.685295	1667.380493	-592.651733	255.686066	1137.265137	-540.175720	-183.131851	1140.268555	-484.230560	254.940063	907.561218	-439.363800	-202.756042	887.081360	-446.524384	37.480801	1022.723816	403.769745	-49.529110	957.674316	413.525726	128.692078
-474.369965	129.570038	923.993835	-441.807831	-57.286072	922.811707	-562.860352	164.862442	503.949280	-495.122131	-107.685448	501.650726	-566.889038	174.466019	68.417664	-555.644470	-121.605415	80.098907	-503.060028	217.075729	1389.242432	-446.549347	-124.104218	1372.016968	-447.792816	43.515030	1390.256104	-382.312775	43.823612	1667.391602	-592.819763	255.933472	1137.276367	-540.255127	-183.039032	1140.351196	-484.761902	255.178452	907.339111	-439.462830	-202.718124	887.098145	-446.534698	37.527111	1022.723389	403.809235	-49.556412	957.663025	413.579468	128.674072
-474.331970	129.622894	923.976196	-441.841797	-57.223980	922.812073	-562.826660	164.918198	503.947906	-495.085754	-107.671211	501.629547	-566.885864	174.468246	68.419838	-555.650879	-121.616142	80.078644	-502.995178	217.231155	1389.183472	-446.581848	-123.969536	1372.039673	-447.774750	43.631809	1390.257690	-382.358154	43.995056	1667.405762	-593.014404	256.143005	1137.293701	-540.304565	-182.932922	1140.401978	-485.278168	255.428101	907.143372	-439.511597	-202.609238	887.123718	-446.539825	37.588501	1022.715515	403.918823	-49.612495	957.672485	413.708649	128.647781
-474.333435	129.637848	923.974304	-441.877106	-57.199524	922.838989	-562.799988	164.963440	503.953735	-495.057007	-107.711792	501.630493	-566.915466	174.472931	68.425201	-555.647095	-121.606422	80.103455	-502.887634	217.370056	1389.129517	-446.668182	-123.832870	1372.111328	-447.776093	43.754051	1390.256714	-382.382538	44.163483	1667.410645	-593.213806	256.356293	1137.291382	-540.330200	-182.795044	1140.411377	-485.765198	255.744598	907.001465	-439.639343	-202.898224	887.248108	-446.564972	37.620346	1022.728638	403.952179	-49.562428	957.675659	413.722137	128.611618
-474.306824	129.670197	923.969238	-441.888580	-57.117695	922.841003	-562.741821	164.984467	503.928894	-495.020721	-107.656235	501.590668	-566.900818	174.470444	68.428085	-555.656189	-121.609497	80.101311	-502.797668	217.521988	1389.088257	-446.712402	-123.723259	1372.162720	-447.782440	43.909637	1390.269775	-382.426758	44.326672	1667.431885	-593.449585	256.585632	1137.301514	-540.361328	-182.672272	1140.448975	-486.252777	255.998703	906.860535	-439.732666	-202.867081	887.318054	-446.581757	37.674995	1022.729980	404.036469	-49.629803	957.669617	413.829102	128.594528
-474.307617	129.709717	923.967529	-441.924133	-57.050884	922.853821	-562.727539	165.041046	503.936890	-494.982788	-107.610390	501.567841	-566.906555	174.483307	68.436775	-555.627930	-121.607071	80.102539	-502.713196	217.671204	1389.059082	-446.752594	-123.582138	1372.207153	-447.773956	44.014496	1390.263062	-382.459290	44.498810	1667.478760	-593.709717	256.778046	1137.320435	-540.485413	-182.630188	1140.566040	-486.665039	256.247864	906.753967	-439.710236	-202.332657	887.296692	-446.604004	37.733223	1022.735901	404.056122	-49.600002	957.655090	413.857544	128.607422
-474.320282	129.746338	923.954956	-441.976715	-56.981548	922.852905	-562.680054	165.085968	503.924622	-494.972260	-107.617645	501.579102	-566.884155	174.480225	68.427078	-555.624817	-121.606094	80.103210	-502.617523	217.846664	1389.029663	-446.728485	-123.450653	1372.229614	-447.716949	44.138577	1390.261597	-382.487549	44.670544	1667.522705	-593.969727	256.983643	1137.372559	-540.537537	-182.503693	1140.614624	-487.045776	256.510284	906.703979	-439.760742	-202.207001	887.339111	-446.634399	37.790562	1022.728821	404.157166	-49.633087	957.653625	413.950500	128.574036
-474.350433	129.773132	923.941956	-442.038971	-56.945229	922.856567	-562.667114	165.160675	503.933197	-494.944092	-107.577827	501.567963	-566.940735	174.505981	68.436745	-555.615112	-121.602493	80.098724	-502.568970	218.021835	1389.013916	-446.749237	-123.308220	1372.315552	-447.675598	44.279697	1390.253906	-382.525421	44.841625	1667.557129	-594.200989	257.166931	1137.406860	-540.581055	-182.384781	1140.677856	-487.489319	256.907379	906.617126	-439.834930	-202.113205	887.410522	-446.670135	37.830914	1022.722900	404.183289	-49.641899	957.674500	413.967316	128.557816
-474.354950	129.813858	923.941040	-442.054260	-56.910019	922.876892	-562.635742	165.203552	503.920227	-494.964996	-107.522217	501.540466	-566.935608	174.510864	68.461517	-555.628906	-121.594070	80.122833	-502.485992	218.194824	1388.961182	-446.812897	-123.177345	1372.311768	-447.618622	44.426105	1390.242920	-382.546844	45.005444	1667.608887	-594.417053	257.371338	1137.465698	-540.645447	-182.269501	1140.708740	-488.115356	257.476715	906.545898	-439.892761	-201.997452	887.462830	-446.704346	37.875244	1022.735291	404.250519	-49.617428	957.649658	414.025604	128.584915
-474.510315	129.944977	923.942871	-442.263763	-56.432995	922.579590	-562.676636	165.317200	503.952301	-494.961395	-107.486069	501.461914	-566.987732	174.513885	68.453690	-555.615967	-121.594719	80.080894	-502.417694	218.348434	1388.956055	-446.742310	-123.057030	1372.316895	-447.563995	44.572227	1390.253906	-382.566833	45.176163	1667.647095	-594.616028	257.532166	1137.497437	-540.686707	-182.100937	1140.767212	-488.376587	257.742737	906.565430	-439.916138	-201.849869	887.507996	-446.727692	38.046860	1022.570801	404.293365	-49.660793	957.643677	414.081635	128.568634
-474.496399	129.987991	923.934143	-442.292999	-56.385601	922.588806	-562.598877	165.345261	503.931000	-494.952545	-107.486740	501.447388	-566.963806	174.509521	68.456863	-555.595337	-121.587395	80.077126	-502.363495	218.507996	1388.937256	-446.681641	-122.913574	1372.336426	-447.496155	44.756409	1390.271118	-382.591309	45.336529	1667.693970	-594.779968	257.703735	1137.553955	-540.727417	-181.988388	1140.823486	-488.455261	257.852966	906.647949	-439.994080	-201.744476	887.537109	-446.733337	38.099274	1022.570740	404.383972	-49.644749	957.630188	414.151642	128.569992
-474.549438	130.050232	923.939270	-442.337189	-56.324551	922.579041	-562.591858	165.404633	503.950989	-494.993286	-107.493401	501.471069	-566.971558	174.510788	68.463287	-555.605286	-121.590935	80.078163	-502.331512	218.664871	1388.954712	-446.640991	-122.778938	1372.351563	-447.412567	44.945229	1390.293945	-382.583069	45.507378	1667.746338	-594.904846	257.842743	1137.629639	-540.744751	-181.806870	1140.842407	-488.605957	258.070953	906.685547	-440.034576	-201.603455	887.578979	-446.769104	38.155766	1022.566956	404.402557	-49.696178	957.636353	414.197052	128.546295
-474.422180	129.920227	923.934937	-442.231964	-56.716438	922.917969	-562.501465	165.412933	503.934357	-495.090851	-107.568054	501.516846	-566.963074	174.513046	68.456795	-555.660095	-121.610741	80.090591	-502.302734	218.828171	1388.994385	-446.596039	-122.601845	1372.407227	-447.350433	45.105515	1390.313477	-382.581421	45.682343	1667.787231	-594.987854	257.979736	1137.646362	-540.766479	-181.709610	1140.923462	-488.764801	258.289032	906.723389	-440.097931	-201.438171	887.617004	-446.792511	38.050140	1022.748474	404.468964	-49.684822	957.626099	414.238251	128.525467
-474.475800	129.992676	923.951782	-442.298004	-56.647896	922.936035	-562.449585	165.471985	503.930176	-495.136536	-107.582161	501.553101	-566.955505	174.505478	68.456322	-555.667725	-121.613495	80.091492	-502.291656	218.995560	1389.008057	-446.528259	-122.463593	1372.412109	-447.340637	45.263664	1390.302979	-382.566833	45.866657	1667.824829	-595.082153	258.161163	1137.717041	-540.788513	-181.537109	1140.987061	-488.939087	258.489838	906.760010	-440.160339	-201.306030	887.662476	-446.839813	38.122631	1022.764404	404.523712	-49.690430	957.627563	414.303253	128.496262
-474.504150	130.040390	923.950256	-442.352264	-56.604065	922.973328	-562.387817	165.519470	503.930328	-495.157410	-107.566528	501.543945	-566.983643	174.515747	68.474899	-555.649292	-121.614594	80.095322	-502.283356	219.135788	1389.044434	-446.368835	-122.288429	1372.475098	-447.308136	45.443859	1390.343018	-382.552307	46.050529	1667.868286	-595.191284	258.386810	1137.781128	-540.737915	-181.353973	1141.029419	-488.712311	258.313507	906.889709	-440.194122	-201.164932	887.741577	-446.876953	38.188152	1022.781494	404.488831	-49.415569	957.641418	414.157990	128.844559
-474.532135	130.064850	923.957092	-442.407257	-56.549717	922.998840	-562.321228	165.591904	503.898987	-495.402832	-107.843338	501.622772	-567.057129	174.536926	68.448769	-555.809692	-121.673958	80.109489	-502.265198	219.282654	1389.060791	-446.277313	-122.117386	1372.533447	-447.274994	45.585094	1390.341064	-382.536194	46.235806	1667.890625	-595.251770	258.591064	1137.869751	-540.727051	-181.217911	1141.101074	-488.769684	258.451477	906.938232	-440.237183	-201.000137	887.769897	-446.900757	38.239136	1022.795471	404.639008	-49.688915	957.644775	414.420502	128.503601
-474.574097	130.131760	923.970703	-442.485870	-56.475266	923.025574	-562.231018	165.706482	503.900024	-495.195770	-107.552498	501.509735	-567.055664	174.536316	68.461121	-555.690857	-121.661934	80.075165	-502.254547	219.408997	1389.085815	-446.204956	-121.945694	1372.578003	-447.251770	45.742393	1390.334717	-382.503387	46.431671	1667.909180	-595.302734	258.829956	1137.936523	-540.691895	-181.050018	1141.161499	-488.800598	258.618256	906.950562	-440.222229	-200.811691	887.820679	-446.948303	38.316765	1022.814026	404.707977	-49.695606	957.636169	414.514618	128.498550
-474.621765	130.192596	924.002625	-442.564453	-56.396973	923.052490	-562.125000	165.787048	503.900085	-495.458374	-107.851440	501.552826	-567.086731	174.541336	68.471733	-555.821350	-121.732361	80.067574	-502.259521	219.557907	1389.097290	-446.084900	-121.788071	1372.632202	-447.222687	45.923103	1390.376709	-382.478607	46.628201	1667.938721	-595.313721	259.074158	1137.964478	-540.635559	-180.916046	1141.216187	-488.782440	258.818115	907.012878	-440.268005	-200.646133	887.881348	-447.002502	38.383434	1022.842468	404.795654	-49.661869	957.659973	414.589447	128.507996
-474.639893	130.255386	924.027283	-442.631683	-56.312973	923.058594	-562.023499	165.854065	503.886292	-495.063293	-107.422699	501.416748	-567.067505	174.552460	68.478615	-555.578064	-121.643585	80.000366	-502.237183	219.737686	1389.107544	-445.996460	-121.610321	1372.665771	-447.156586	46.129921	1390.431274	-382.458527	46.835094	1667.986816	-595.309875	259.263306	1137.988403	-540.585999	-180.815521	1141.317993	-488.740295	258.977600	907.041443	-440.233093	-200.461685	887.948914	-447.034393	38.445919	1022.856750	404.724945	-49.465645	957.652466	414.465485	128.774780
-474.845459	130.523514	924.058350	-442.897369	-55.762695	922.752014	-561.962219	166.112503	503.874481	-494.960419	-107.306580	501.319733	-567.120850	174.588287	68.495255	-555.517395	-121.655952	79.927483	-502.211243	219.903015	1389.086792	-445.888824	-121.464989	1372.725586	-447.105164	46.302486	1390.433716	-382.449036	47.029160	1668.045166	-595.280273	259.414124	1138.004272	-540.525269	-180.647522	1141.386475	-488.675873	259.136230	907.085144	-440.188354	-200.240387	888.000488	-447.093750	38.703972	1022.700378	404.874329	-49.581432	957.638062	414.661682	128.585770
-474.841736	130.594528	924.099182	-442.942566	-55.652439	922.781250	-561.877625	166.257309	503.906067	-495.242279	-107.589035	501.371246	-567.139465	174.602921	68.508202	-555.708130	-121.749504	79.993660	-502.161652	220.087570	1389.098389	-445.796478	-121.275948	1372.781738	-447.046448	46.504082	1390.446899	-382.455292	47.233017	1668.115234	-595.231384	259.600403	1138.040405	-540.446472	-180.498428	1141.477661	-488.608490	259.272278	907.118225	-440.151215	-200.042908	888.080200	-447.120544	38.784569	1022.736267	404.846863	-49.500618	957.649658	414.655731	128.720169
-474.861725	130.683884	924.114563	-442.977203	-55.588165	922.805969	-561.766296	166.388245	503.906555	-495.134369	-107.371902	501.307037	-567.139893	174.623169	68.528900	-555.564819	-121.750610	79.941536	-502.087128	220.263245	1389.098267	-445.695984	-121.108772	1372.878052	-446.967438	46.704079	1390.481567	-382.478638	47.448898	1668.203125	-595.183289	259.816132	1138.049438	-540.421814	-180.407059	1141.610962	-488.504730	259.395447	907.148987	-440.092682	-199.826294	888.178589	-447.148102	38.865204	1022.756287	404.928162	-49.483032	957.653015	414.717896	128.753738
-474.879974	130.780243	924.154419	-443.017914	-55.513706	922.855286	-561.631836	166.584854	503.927185	-495.431366	-107.621132	501.413757	-567.224487	174.637589	68.552567	-555.730896	-121.811455	79.980911	-502.009888	220.432632	1389.081299	-445.554077	-120.911667	1372.899414	-446.888428	46.859974	1390.516357	-382.487732	47.666981	1668.299072	-595.135376	260.034515	1138.061157	-540.362854	-180.240738	1141.684570	-488.313904	259.464844	907.217773	-439.999237	-199.569107	888.293945	-447.175171	38.954494	1022.800537	404.998840	-49.486366	957.695129	414.831268	128.791977
-474.893677	130.886017	924.173401	-443.103516	-55.384205	922.875854	-561.467163	166.719864	503.904968	-495.488708	-107.643997	501.436676	-567.193481	174.629013	68.552872	-555.789246	-121.805305	79.967705	-501.911041	220.629547	1389.066162	-445.396240	-120.700294	1372.935059	-446.808350	47.044884	1390.546509	-382.522858	47.865875	1668.388672	-595.042969	260.212006	1138.070923	-540.329956	-180.149139	1141.801636	-488.141174	259.540161	907.287354	-439.871063	-199.314026	888.421326	-447.223053	39.068909	1022.820190	405.086456	-49.454823	957.697693	414.892700	128.827820
-474.909576	130.994324	924.187378	-443.114746	-55.326588	922.894409	-561.364746	166.959641	503.916473	-495.593872	-107.626251	501.423920	-567.278564	174.663849	68.585503	-555.786316	-121.812004	79.941063	-501.805847	220.820282	1389.056152	-445.218231	-120.508530	1372.942017	-446.736053	47.228806	1390.550415	-382.546722	48.083160	1668.479248	-594.951721	260.385681	1138.070313	-540.245911	-179.950043	1141.865845	-488.056152	259.674072	907.341492	-439.466858	-198.989395	888.653442	-447.247650	39.152359	1022.837708	405.163116	-49.495445	957.705078	414.984741	128.789673
-474.911652	131.135300	924.189697	-443.182007	-55.160889	922.888306	-561.236206	167.074463	503.903320	-495.680206	-107.637199	501.423798	-567.262451	174.661377	68.624397	-555.822571	-121.806480	79.930923	-501.695221	220.994919	1389.028809	-445.051941	-120.335022	1372.985352	-446.612457	47.415764	1390.595093	-382.555969	48.277569	1668.606201	-594.826721	260.537415	1138.069214	-540.145630	-179.725143	1141.868896	-487.821960	259.772552	907.420776	-439.218323	-199.050522	888.896545	-447.282288	39.297272	1022.835876	405.240143	-49.488819	957.722473	415.076355	128.818420
-474.930603	131.277908	924.210754	-443.250336	-54.950970	922.861206	-561.117188	167.230759	503.885345	-496.018127	-107.841217	501.443604	-567.287964	174.708908	68.654785	-555.973816	-121.861992	79.933029	-501.539856	221.203323	1388.994263	-444.890167	-120.152840	1372.967163	-446.468842	47.669640	1390.599854	-382.616333	48.485565	1668.697144	-594.722107	260.691101	1138.081909	-540.153137	-179.545364	1141.926392	-487.480804	259.776154	907.513000	-438.808929	-198.479980	889.029480	-447.323486	39.445641	1022.832947	405.242432	-49.496979	957.687195	415.081329	128.753204
-474.815552	131.346848	924.227234	-443.193085	-55.220249	923.170288	-560.914551	167.335556	503.913940	-495.987183	-107.735474	501.438507	-567.314209	174.710648	68.669167	-555.951782	-121.840370	79.869141	-501.405823	221.431488	1388.985107	-444.774719	-119.941368	1372.918701	-446.340210	47.904552	1390.555664	-382.682953	48.705963	1668.836304	-594.619812	260.833618	1138.074463	-540.161499	-179.319214	1141.976929	-487.187714	259.841217	907.645447	-438.457275	-198.192566	889.237305	-447.384338	39.470211	1023.011353	405.275604	-49.469639	957.697632	415.109344	128.804245
-474.967041	131.699203	924.247803	-443.389069	-54.505836	922.834778	-560.876648	167.606766	503.941437	-495.916718	-107.583267	501.325806	-567.381470	174.716248	68.743019	-555.853088	-121.817093	79.812607	-501.206177	221.676285	1388.948730	-444.600067	-119.731285	1372.883789	-446.177673	48.107082	1390.570679	-382.788910	48.937794	1668.995361	-594.515137	260.983093	1138.063477	-540.235718	-179.094208	1141.981079	-486.824554	259.877014	907.822388	-437.999420	-197.866562	889.497925	-447.408051	39.839214	1022.838440	405.327118	-49.516354	957.650574	415.164063	128.744293
-474.875427	131.823608	924.270935	-443.340179	-54.667507	923.114868	-560.689026	167.762085	503.986572	-496.043976	-107.739815	501.401703	-567.353821	174.714600	68.753906	-556.006653	-121.952858	79.782303	-501.002289	221.919281	1388.905273	-444.397461	-119.537254	1372.843506	-446.032532	48.336979	1390.558350	-382.901794	49.160442	1669.189209	-594.476563	261.178711	1138.076416	-540.325500	-178.785233	1141.982422	-486.417725	259.903931	908.029358	-437.356506	-197.471848	889.851257	-447.483856	39.927986	1023.005859	405.374664	-49.502064	957.687866	415.246521	128.790497
-475.079315	132.244751	924.317444	-443.588867	-53.890034	922.767578	-560.639648	168.033127	504.021362	-495.920624	-107.559799	501.245728	-567.481812	174.734818	68.795624	-555.884705	-121.976456	79.679031	-500.804565	222.220291	1388.841553	-444.238190	-119.338509	1372.811768	-445.821991	48.603748	1390.553711	-383.025391	49.412582	1669.370605	-594.423401	261.368134	1138.041382	-540.487732	-178.522141	1142.019287	-485.905670	259.897400	908.328918	-436.684662	-197.042694	890.276855	-447.527100	40.348087	1022.836182	405.462860	-49.498112	957.668579	415.292694	128.771912
-475.163422	132.520233	924.341492	-443.711823	-53.521076	922.731262	-560.451233	168.268967	504.042084	-496.012543	-107.724136	501.205475	-567.442749	174.751709	68.816811	-556.009338	-122.088615	79.682716	-500.547180	222.494370	1388.765381	-444.010773	-119.156998	1372.805542	-445.618988	48.878506	1390.609863	-383.155548	49.638111	1669.587158	-594.404480	261.572540	1138.042114	-540.672546	-178.234131	1141.996582	-485.216431	259.883698	908.703613	-435.915710	-196.809296	890.813232	-447.605682	40.640499	1022.827393	405.470764	-49.515472	957.672607	415.319000	128.809937
-475.054810	132.725372	924.376465	-443.598724	-53.696770	923.047791	-560.241577	168.570694	504.060577	-495.723755	-107.461868	501.164368	-567.468689	174.777939	68.855797	-555.876953	-122.157997	79.595726	-500.257599	222.780670	1388.672607	-443.720062	-118.934700	1372.784058	-445.419312	49.167900	1390.629150	-383.288391	49.861919	1669.817871	-594.421143	261.770447	1138.027222	-540.996338	-177.867493	1141.981079	-484.441986	259.841766	909.166321	-435.106018	-196.137802	891.512451	-447.633972	40.779522	1023.018066	405.527954	-49.511230	957.635864	415.382599	128.792023
-475.082489	133.035980	924.396851	-443.664825	-53.377563	923.029602	-560.044800	168.883347	504.056427	-495.964111	-107.758842	501.178650	-567.504333	174.782425	68.889900	-556.087830	-122.299088	79.585716	-499.923126	223.080261	1388.582031	-443.430542	-118.751381	1372.697021	-445.209137	49.465172	1390.645508	-383.433411	50.118038	1670.062256	-594.476990	261.977020	1138.044800	-541.328125	-177.360443	1141.996338	-483.613190	259.904816	909.727966	-433.833832	-195.385605	892.306030	-447.648071	41.077080	1023.015564	405.572510	-49.561485	957.645264	415.429749	128.770935
-475.108185	133.389877	924.429199	-443.709961	-53.004406	923.020325	-559.892212	169.205994	504.061432	-495.988098	-107.817268	501.160797	-567.568481	174.822327	68.904572	-556.166992	-122.379143	79.621727	-499.584991	223.390793	1388.507813	-443.255981	-118.577484	1372.649048	-444.967529	49.733009	1390.638672	-383.571289	50.381279	1670.307861	-594.582947	262.210663	1138.031616	-541.612732	-176.838699	1141.972168	-482.721649	259.895630	910.331421	-432.254150	-194.798309	893.290466	-447.668945	41.419800	1023.025635	405.612732	-49.543839	957.631897	415.473938	128.722229
-475.272949	133.857849	924.462891	-443.925385	-52.179749	922.728516	-559.776917	169.622864	504.069092	-495.891174	-107.580795	501.010071	-567.586121	174.866379	68.983620	-556.112976	-122.372719	79.566498	-499.334900	223.755203	1388.418213	-443.033142	-118.380020	1372.597900	-444.656342	50.005341	1390.640747	-383.678772	50.653873	1670.554199	-594.732483	262.368408	1138.047119	-541.956848	-176.059494	1141.957520	-481.694183	259.962677	911.055481	-430.305145	-193.884995	894.722168	-447.690735	41.920071	1022.878235	405.621552	-49.574516	957.621094	415.502228	128.693390
-475.301331	134.289917	924.520935	-444.028534	-51.669731	922.677551	-559.676392	170.053940	504.097992	-495.845764	-107.387398	500.944489	-567.660706	174.897705	69.005096	-556.070862	-122.348907	79.598000	-499.030121	224.130676	1388.372070	-442.801514	-118.167259	1372.572754	-444.359314	50.313126	1390.654541	-383.804504	50.935028	1670.823730	-594.921204	262.602356	1138.145874	-542.385376	-175.360626	1142.021362	-480.703827	260.073212	911.833923	-428.564880	-192.932571	895.984680	-447.721771	42.334450	1022.878174	405.702118	-49.584290	957.601624	415.560760	128.702850
-475.330872	134.702652	924.553589	-444.143005	-51.263306	922.698730	-559.528442	170.393051	504.118042	-495.855865	-107.203133	500.931915	-567.650757	174.948303	69.063759	-556.106323	-122.308342	79.628670	-498.720642	224.520111	1388.341675	-442.519440	-117.959877	1372.548462	-444.073242	50.648380	1390.669556	-383.904236	51.222687	1671.078003	-595.157104	262.813568	1138.262939	-542.873169	-174.322021	1141.951050	-479.591522	260.232849	912.695740	-426.576172	-191.819672	897.359497	-447.767365	42.736870	1022.902039	405.719849	-49.582272	957.613342	415.605011	128.692825
-475.360748	135.094147	924.602661	-444.238708	-50.852802	922.730713	-559.408264	170.752640	504.096191	-495.914948	-106.925995	500.903534	-567.666260	174.961029	69.109749	-556.090332	-122.256485	79.605415	-498.416992	224.962662	1388.323364	-442.275635	-117.698051	1372.507813	-443.780518	50.977596	1390.644897	-384.012177	51.521679	1671.344360	-595.406494	262.920502	1138.300171	-543.332581	-173.093781	1141.862427	-478.497803	260.381897	913.604004	-424.430176	-190.699783	898.912964	-447.799408	43.129791	1022.938904	405.792969	-49.600250	957.633057	415.694794	128.657379
-475.413208	135.552963	924.660034	-444.367584	-50.355675	922.736389	-559.261902	171.109970	504.080048	-495.906250	-106.624863	500.924927	-567.664856	174.977951	69.185471	-556.084229	-122.194359	79.653992	-498.140167	225.378983	1388.320557	-442.128021	-117.483315	1372.472534	-443.464386	51.362919	1390.686768	-384.108215	51.808376	1671.607300	-595.686523	263.121826	1138.460083	-543.767761	-171.743454	1141.808228	-477.190399	260.475342	914.648682	-421.692657	-189.296326	900.809143	-447.858215	43.580757	1022.966858	405.819550	-49.584579	957.597961	415.714783	128.663269
-475.435791	135.977509	924.714172	-444.490936	-49.854843	922.770691	-559.089050	171.439270	504.063049	-495.918427	-106.242554	500.905579	-567.723816	174.993744	69.206467	-556.036194	-122.117714	79.668816	-497.850861	225.798416	1388.318970	-441.917175	-117.249039	1372.426880	-443.148560	51.727444	1390.731689	-384.171753	52.093945	1671.878174	-595.966797	263.380707	1138.594849	-544.197205	-170.209000	1141.740601	-475.931458	260.579498	915.764221	-418.709717	-187.789566	902.925659	-447.894684	44.032890	1023.006775	405.886047	-49.585121	957.600586	415.775238	128.670410
-475.441345	136.461670	924.768250	-444.600403	-49.417679	922.791016	-559.004944	171.794006	504.051727	-496.073456	-106.055725	500.986847	-567.719666	175.049423	69.256409	-556.110901	-122.086876	79.663712	-497.562958	226.225601	1388.368896	-441.688202	-117.004189	1372.383301	-442.811890	52.141739	1390.729614	-384.287903	52.414303	1672.167480	-596.250305	263.553314	1138.733887	-544.644165	-168.521408	1141.614258	-474.586121	260.587799	916.970703	-415.832397	-186.268661	905.166992	-447.919586	44.473965	1023.040161	405.906403	-49.617699	957.618408	415.800873	128.606720
-475.429535	136.943680	924.820129	-444.693665	-48.936207	922.819336	-558.904114	172.094391	504.042847	-496.098969	-105.677017	500.940155	-567.712952	175.048706	69.288948	-556.114685	-122.025162	79.688255	-497.302338	226.616135	1388.405884	-441.489319	-116.750114	1372.306396	-442.485443	52.552780	1390.742920	-384.432739	52.676361	1672.390259	-596.536987	263.866364	1138.995605	-545.027832	-166.790588	1141.433228	-473.252747	260.573334	918.232544	-412.764130	-184.614059	907.775391	-447.942200	44.939289	1023.078186	405.965424	-49.603092	957.618164	415.839966	128.626587
-475.407166	137.537750	924.876892	-444.837585	-48.339275	922.815796	-558.966064	172.469543	504.088898	-496.122528	-105.333504	500.923828	-567.758301	175.106064	69.338051	-556.096375	-121.906326	79.701584	-497.010315	227.078537	1388.435547	-441.355042	-116.434235	1372.273071	-442.140839	52.943523	1390.703857	-384.666260	53.093800	1672.659424	-596.745911	264.210205	1139.270142	-545.373901	-165.075043	1141.375244	-471.749847	260.439880	919.633179	-409.365540	-182.713226	910.248840	-447.966888	45.497776	1023.100769	406.014435	-49.639679	957.617615	415.903564	128.622879
-475.219666	137.915009	924.888184	-444.682159	-48.365292	923.165344	-558.898560	172.676056	504.073853	-496.260681	-105.075249	501.032257	-567.713806	175.110626	69.314339	-556.182434	-121.882950	79.726814	-496.698456	227.548416	1388.511475	-441.259491	-116.120888	1372.246582	-441.778076	53.374973	1390.700806	-384.777924	53.391949	1673.045898	-596.963135	264.616272	1139.586060	-545.588318	-163.298477	1141.311890	-470.312408	260.303284	921.026184	-406.233032	-180.800079	912.904541	-447.917023	45.829517	1023.294434	406.074921	-49.624134	957.611938	415.949829	128.621170
-475.464325	138.639893	924.952515	-445.263092	-47.242195	922.826904	-559.078613	173.116791	504.129303	-496.258575	-104.709541	500.942230	-567.829773	175.133041	69.356216	-556.111450	-121.803192	79.679672	-496.363220	228.049347	1388.546265	-441.128998	-115.815353	1372.234009	-441.363525	53.866005	1390.728760	-385.028900	53.725204	1673.376953	-597.054504	265.011688	1139.826660	-545.711914	-161.512192	1141.249146	-468.736084	260.159515	922.563232	-402.881683	-178.766159	915.617981	-448.103607	46.555977	1023.131592	406.130219	-49.641609	957.638306	416.003723	128.590103
-475.532654	139.267471	924.981750	-445.471893	-46.665703	922.796570	-559.136414	173.487289	504.150085	-496.246368	-104.334564	500.894714	-567.911316	175.203827	69.428444	-556.128967	-121.744507	79.653755	-496.045715	228.619904	1388.625977	-441.114319	-115.403549	1372.207886	-440.950867	54.379307	1390.714600	-385.320801	54.131233	1673.740356	-597.123291	265.543671	1140.126343	-545.733521	-159.817673	1141.170166	-467.135254	259.953369	924.109741	-399.595062	-176.783905	918.337891	-448.171906	47.128185	1023.122620	406.173584	-49.629822	957.623413	416.059753	128.572388
-475.538696	139.861588	925.003601	-445.624054	-46.098118	922.830139	-559.212524	173.910339	504.234741	-496.266785	-103.945641	500.860291	-568.007629	175.249191	69.464935	-556.135315	-121.758415	79.630524	-495.598846	229.182800	1388.708862	-440.979309	-115.018066	1372.179077	-440.530121	54.895214	1390.700806	-385.766907	54.627064	1674.053101	-597.138367	266.109833	1140.421875	-545.624390	-158.257492	1141.090332	-465.487396	259.758606	925.606384	-396.320038	-174.680313	920.958801	-448.201752	47.713440	1023.144165	406.225250	-49.632252	957.635986	416.092743	128.580353
-475.575775	140.577530	925.032227	-445.917206	-45.428524	922.815247	-559.177734	174.377380	504.265472	-496.301636	-103.576515	500.795227	-568.000122	175.278198	69.508087	-556.053528	-121.671143	79.587677	-495.168579	229.762619	1388.764526	-440.938843	-114.569984	1372.128418	-440.105499	55.463615	1390.735229	-386.178436	54.958881	1674.559448	-597.056824	266.701538	1140.745239	-545.340210	-156.717255	1140.978027	-463.771240	259.562500	927.243958	-392.870209	-172.673965	923.591370	-448.283112	48.379250	1023.140747	406.268738	-49.635983	957.636230	416.159790	128.583298
-475.627838	141.249680	925.034363	-446.174866	-44.737610	922.792908	-559.148499	174.809143	504.266022	-496.680145	-103.597015	500.874786	-568.047974	175.340012	69.511627	-556.260071	-121.719055	79.614647	-494.619598	230.341431	1388.841553	-440.727448	-114.073540	1372.044067	-439.682831	56.038162	1390.713135	-386.766113	55.351734	1674.941284	-596.914795	267.352692	1141.045044	-544.928711	-155.475067	1140.809937	-461.961609	259.399872	928.858398	-389.512360	-170.660858	926.136169	-448.359100	49.046616	1023.120789	406.332947	-49.621624	957.632690	416.204041	128.573303
-475.716492	141.853516	925.047668	-446.400848	-44.086529	922.783203	-559.133301	175.364685	504.289124	-497.136169	-103.711411	500.969238	-568.091125	175.384521	69.543022	-556.507080	-121.767693	79.670227	-494.087036	231.018219	1388.906616	-440.485535	-113.518211	1371.978149	-439.227570	56.613461	1390.730835	-387.431671	55.827465	1675.425415	-596.719360	268.070313	1141.378906	-544.361267	-154.291931	1140.722900	-460.178497	259.268311	930.434204	-386.058594	-168.444778	928.641174	-448.443146	49.664402	1023.113403	406.379730	-49.623684	957.647156	416.254639	128.553116
-475.729584	142.568710	925.113953	-446.578186	-43.420902	922.830688	-559.146179	175.664536	504.270142	-497.717499	-103.951302	501.067657	-568.115356	175.445129	69.572159	-556.807495	-121.843399	79.733505	-493.456757	231.667542	1388.974854	-440.248199	-112.826332	1371.957153	-438.786316	57.304867	1390.774292	-388.195892	56.304817	1675.965088	-596.434448	268.854797	1141.675293	-543.601868	-153.260391	1140.585693	-458.345520	259.167328	932.031006	-382.572815	-166.171341	930.917847	-448.497437	50.339924	1023.165161	406.394135	-49.629498	957.651062	416.282501	128.518417
-475.809174	143.429962	925.172180	-446.855682	-42.575684	922.791260	-559.202576	176.179443	504.252472	-495.582642	-101.011154	500.412781	-568.129272	175.507477	69.588547	-555.488098	-121.233398	79.320595	-492.831665	232.371246	1389.022217	-440.032074	-112.139977	1371.914917	-438.403748	57.946430	1390.805542	-389.010254	56.798832	1676.513916	-596.103455	269.709198	1141.970215	-542.716736	-152.359985	1140.358521	-456.463287	259.029907	933.557007	-379.201569	-163.993027	933.072510	-448.558075	51.146072	1023.159851	406.442535	-49.637623	957.659912	416.305817	128.518585
-475.828033	144.339539	925.244751	-447.136292	-41.731834	922.788879	-559.287537	176.677719	504.256409	-494.163239	-99.086388	499.919922	-568.226318	175.606384	69.624634	-554.627502	-120.871513	79.109009	-492.169037	233.122345	1389.087769	-439.629425	-111.306145	1371.951050	-437.996002	58.663887	1390.858643	-389.924591	57.322727	1677.063110	-595.600525	270.581757	1142.226807	-541.617676	-151.665802	1140.358643	-454.552612	258.960327	935.035706	-375.826141	-161.668228	935.060730	-448.635010	51.975956	1023.185852	406.502258	-49.608536	957.662964	416.358643	128.516190
-475.829315	145.345779	925.357117	-447.290955	-40.936150	922.781921	-559.309998	177.215607	504.258423	-495.164673	-99.534683	500.149475	-568.287720	175.686447	69.648895	-555.167175	-120.999886	79.250732	-491.597046	233.896194	1389.177979	-439.261902	-110.389534	1372.091797	-437.609985	59.456059	1390.944458	-390.927277	58.097538	1677.639404	-595.069458	271.475037	1142.440063	-540.331238	-150.979324	1140.237183	-452.631378	258.906464	936.425049	-372.636078	-159.525345	936.749390	-448.667419	52.809128	1023.233093	406.515411	-49.604202	957.672119	416.369263	128.524734
-475.715302	146.387222	925.453430	-447.432922	-40.080341	922.806335	-559.354919	177.739639	504.327606	-497.530029	-101.515823	500.756805	-568.328369	175.737778	69.637718	-556.523315	-121.386375	79.601402	-490.976807	234.730957	1389.248901	-438.963654	-109.417191	1372.178955	-437.195465	60.263828	1391.043945	-391.930542	58.607742	1678.297852	-594.399597	272.507355	1142.646606	-538.791138	-150.459229	1140.174316	-450.571228	258.821655	937.796143	-369.409698	-157.373932	938.204590	-448.659027	53.704628	1023.290833	406.598022	-49.592793	957.684631	416.429047	128.554977
-475.782532	147.421143	925.523682	-447.705750	-39.162655	922.818176	-559.481567	178.361069	504.369781	-497.765137	-101.157928	500.802399	-568.441956	175.815384	69.680527	-556.610779	-121.351585	79.598473	-490.386993	235.609680	1389.301636	-438.503967	-108.395729	1372.385498	-436.817871	61.090069	1391.100708	-393.030823	59.201050	1678.855591	-593.664978	273.591187	1142.776489	-537.135315	-150.030350	1140.185547	-448.517395	258.763275	939.094788	-366.390076	-155.142426	939.529663	-448.778748	54.642483	1023.325500	406.641724	-49.633755	957.693298	416.485626	128.514633
-476.410461	147.323135	925.399414	-448.112122	-38.548630	922.868164	-559.586304	178.905869	504.237671	-497.253754	-100.055138	500.485260	-568.462708	175.914230	69.686562	-556.247498	-121.136818	79.496643	-489.769165	236.499344	1389.316528	-437.965363	-107.350014	1372.522705	-436.439117	61.955791	1391.132202	-394.201782	59.861572	1679.389404	-592.835815	274.743866	1142.809204	-535.294006	-149.775772	1140.138428	-446.413788	258.715210	940.224304	-363.248840	-152.956223	940.452942	-449.141174	55.034718	1023.267212	406.690521	-49.601494	957.689941	416.521881	128.543182
-476.662781	148.326202	925.461670	-448.780701	-37.525532	922.757202	-559.599792	179.383713	504.217438	-494.163239	-96.218590	499.663422	-568.480408	176.015961	69.706688	-554.490601	-120.415535	78.953201	-489.205963	237.435730	1389.311646	-437.550964	-106.244698	1372.712891	-436.122864	62.818050	1391.118164	-395.457214	60.605366	1679.924561	-591.864502	275.911560	1142.760742	-533.313293	-149.645706	1140.042969	-444.283264	258.720367	941.368713	-360.374420	-150.819595	941.008789	-449.471008	55.945930	1023.226135	406.694061	-49.608418	957.711182	416.538147	128.529190
-476.732819	149.348404	925.477905	-449.037292	-36.503719	922.705261	-559.562378	179.913773	504.184906	-495.230743	-96.745758	499.840424	-568.443787	176.071808	69.708549	-555.080627	-120.549721	79.102791	-488.674133	238.401886	1389.296997	-437.069397	-105.061867	1372.947021	-435.727142	63.743690	1391.280518	-396.670349	61.328075	1680.482178	-590.861938	277.188293	1142.770020	-531.179749	-149.630341	1139.991333	-442.077820	258.669586	942.445007	-357.610840	-148.631470	941.457947	-449.528259	56.934280	1023.194214	406.713409	-49.583939	957.669861	416.511383	128.525467
-476.778778	150.313126	925.460571	-449.184784	-35.646702	922.703064	-559.750305	180.621460	504.174408	-495.746277	-96.788811	499.894440	-568.531250	176.172455	69.745277	-555.444275	-120.614052	79.181808	-488.146606	239.371750	1389.267578	-436.739197	-103.832924	1373.197510	-435.411621	64.597122	1391.404785	-397.907135	62.058270	1681.014404	-589.732483	278.485596	1142.664795	-528.890930	-149.695251	1139.948486	-439.788818	258.570465	943.486389	-354.838135	-146.736069	941.543457	-449.562042	57.855103	1023.175964	406.727966	-49.567566	957.678772	416.533752	128.505936
-476.909424	151.194138	925.450928	-449.326569	-34.739902	922.694458	-559.873413	181.259567	504.088440	-497.146729	-97.782982	500.248413	-568.598511	176.301880	69.745209	-556.268738	-120.822716	79.332695	-487.620392	240.338852	1389.223511	-436.316650	-102.615189	1373.437500	-435.103119	65.568428	1391.543091	-399.165466	62.861500	1681.537598	-588.586365	279.912598	1142.549927	-526.623962	-149.989792	1140.039673	-437.550323	258.471680	944.402527	-352.576843	-144.181274	941.569824	-449.597870	58.763954	1023.153076	406.775757	-49.562935	957.688538	416.551666	128.513168
-476.950623	152.134705	925.422729	-449.457886	-33.859470	922.674377	-559.800110	181.776031	504.020782	-498.096039	-98.395821	500.366638	-568.586060	176.356705	69.746078	-556.931396	-121.020012	79.504959	-487.056793	241.334305	1389.133179	-435.848938	-101.345680	1373.765503	-434.845001	66.577766	1391.707642	-400.345856	63.763290	1682.118164	-587.345154	281.303223	1142.361938	-524.240295	-150.393524	1140.095825	-435.271515	258.399017	945.364807	-350.230438	-141.451401	941.233887	-449.604340	59.683968	1023.117920	406.837677	-49.526810	957.694153	416.583405	128.536041
-476.768097	152.945084	925.369202	-449.153259	-33.191010	922.803284	-559.558044	182.176529	503.921234	-497.632721	-97.379372	500.415649	-568.462463	176.398560	69.766937	-556.713257	-120.876656	79.468254	-486.544922	242.337662	1389.034058	-435.472778	-100.041344	1374.023071	-434.625305	67.547981	1391.870117	-401.548004	64.516045	1682.616455	-586.109253	282.870575	1142.126587	-521.856506	-150.951080	1140.258301	-432.996094	258.253082	946.340881	-348.777496	-139.097153	939.882935	-449.378021	60.526432	1023.157349	406.857452	-49.516968	957.689087	416.597565	128.586914
-476.936035	154.191986	925.368530	-449.620056	-31.789301	922.552979	-559.689819	182.926697	503.980988	-497.066254	-96.340004	500.183899	-568.572937	176.510178	69.792152	-556.408569	-120.654671	79.380379	-485.996368	243.385773	1388.924316	-435.102264	-98.677795	1374.322510	-434.376495	68.587334	1392.037964	-402.745026	65.537735	1683.044678	-584.772400	284.430817	1141.864502	-519.304077	-151.307068	1140.220459	-430.753418	258.093964	947.255127	-346.936981	-137.110413	939.023743	-449.522278	61.722252	1023.008728	406.913696	-49.523582	957.692871	416.649445	128.577667
-476.883453	155.206955	925.375793	-449.564056	-30.868382	922.542847	-559.800842	183.720764	504.008240	-497.041260	-95.918869	500.169769	-568.663391	176.590393	69.839577	-556.473389	-120.623962	79.392288	-485.445251	244.435104	1388.762939	-434.594269	-97.298866	1374.586426	-434.132538	69.674309	1392.148193	-403.937744	66.489113	1683.430420	-583.508667	286.105103	1141.721069	-516.632385	-151.750320	1140.179077	-428.455780	257.860107	948.184570	-345.261322	-135.614395	938.360046	-449.442413	62.684746	1023.003784	406.919739	-49.506001	957.704102	416.643494	128.575089
-476.845520	156.337982	925.380249	-449.605347	-29.766090	922.476379	-559.836182	184.350266	503.991608	-495.404022	-93.670364	499.638306	-568.625732	176.647659	69.883064	-555.553162	-120.178917	79.156662	-484.973022	245.487335	1388.626465	-434.131500	-95.934517	1374.806641	-433.908966	70.785843	1392.282104	-405.039063	67.402527	1683.738647	-582.186829	287.849396	1141.465820	-514.120728	-152.175674	1140.176147	-426.143646	257.627289	949.266907	-343.937073	-133.574783	937.687805	-449.382172	63.766895	1022.964355	406.994049	-49.488209	957.709290	416.685211	128.600800
-476.575531	157.223709	925.322632	-449.103882	-29.037462	922.610962	-559.632751	184.718079	503.893463	-493.634705	-91.506035	499.271912	-568.451965	176.663071	69.868851	-554.675903	-119.789528	78.918816	-484.540985	246.547012	1388.490356	-433.462921	-94.510498	1375.013916	-433.730713	71.935852	1392.320679	-406.138763	68.405754	1684.052612	-580.871155	289.636932	1141.243652	-511.797546	-152.515823	1140.217041	-423.901825	257.413818	950.311768	-342.380157	-130.955658	936.686523	-449.078369	64.680824	1023.013672	406.994080	-49.502972	957.702515	416.708130	128.577560
-476.654327	158.455917	925.279175	-449.415039	-27.645691	922.341187	-559.736450	185.367538	503.905029	-493.292755	-90.826385	499.079498	-568.545471	176.745560	69.881104	-554.584534	-119.710487	78.917618	-484.231018	247.598145	1388.372070	-432.829681	-93.105698	1375.131470	-433.471405	73.162842	1392.441772	-407.193329	69.488411	1684.339966	-579.569946	291.367523	1140.992188	-509.581116	-152.826080	1140.339111	-421.505432	257.281372	951.412659	-341.161804	-128.716003	936.029480	-449.140686	65.875381	1022.839172	407.035858	-49.494488	957.688538	416.712311	128.593918
-476.353851	159.419495	925.181030	-448.871368	-26.915125	922.463074	-559.734253	185.980103	503.899933	-493.014374	-90.171707	499.056976	-568.471619	176.864624	69.898781	-554.663940	-119.611816	78.982590	-484.015839	248.694992	1388.226318	-432.029785	-91.591057	1375.245117	-433.275055	74.384621	1392.504883	-408.135223	70.548134	1684.552734	-578.230652	293.079163	1140.693848	-507.558014	-153.091934	1140.440063	-419.106415	257.244019	952.529724	-340.126556	-126.561836	935.425293	-448.800751	66.844635	1022.861877	407.085571	-49.429684	957.710938	416.722565	128.614044
-476.465424	160.630905	925.122559	-449.185913	-25.492414	922.235291	-559.946899	186.821793	503.913513	-492.769653	-89.721870	498.986755	-568.602234	176.998932	69.899742	-554.708618	-119.556435	79.070831	-483.883667	249.767715	1388.171143	-431.219299	-90.081955	1375.262695	-433.057281	75.715630	1392.544800	-409.077881	71.676559	1684.794067	-576.910767	294.781555	1140.373657	-505.778320	-153.241547	1140.578247	-416.706024	257.343689	953.619812	-339.142059	-124.472771	935.052307	-448.884247	68.076523	1022.701050	407.089844	-49.437225	957.722046	416.722839	128.612015
-476.176697	161.626205	925.038635	-448.587677	-24.767143	922.435852	-559.877380	187.472519	503.844025	-492.248688	-89.025215	498.991516	-568.500122	177.084808	69.869804	-554.672363	-119.463417	79.150696	-483.898102	250.881317	1388.093018	-430.312744	-88.565079	1375.309814	-432.820221	77.029716	1392.638428	-409.914215	72.765160	1685.020508	-575.618958	296.417389	1140.046875	-504.143921	-153.242935	1140.764771	-414.263794	257.566040	954.723511	-338.209442	-122.408043	934.937622	-448.571228	69.090790	1022.776733	407.106995	-49.420742	957.718323	416.719574	128.617584
-475.994171	162.733047	925.003967	-448.285095	-23.681643	922.416199	-559.898254	188.186600	503.806244	-491.546997	-88.273697	498.739838	-568.562073	177.258942	69.853279	-554.529114	-119.320137	79.234818	-483.985474	252.040176	1388.034424	-429.353210	-87.011642	1375.286743	-432.527374	78.383965	1392.623169	-410.708984	73.902756	1685.242188	-574.320984	298.052032	1139.748535	-502.738922	-153.080658	1141.032837	-411.692810	257.927307	955.835449	-337.384766	-120.303459	934.912537	-448.359985	70.199020	1022.753845	407.174500	-49.415211	957.736267	416.781586	128.645081
-476.126862	163.950974	924.938110	-448.464172	-22.310905	922.172729	-559.923218	189.007004	503.748596	-493.451416	-90.344872	499.292450	-568.676636	177.476654	69.839798	-555.998596	-119.721100	79.759438	-484.175873	253.219147	1387.983765	-428.338806	-85.488319	1375.256226	-432.265106	79.797226	1392.615479	-411.395966	75.024223	1685.381958	-573.081299	299.678009	1139.422485	-501.527435	-152.841064	1141.269409	-409.189819	258.302185	957.035706	-336.648651	-118.346382	935.189148	-448.422882	71.410034	1022.586731	407.172882	-49.413280	957.734009	416.770355	128.681793
-476.110718	165.086151	924.840698	-448.237061	-21.082842	922.056030	-559.929382	189.991577	503.702118	-493.054718	-90.145515	499.627075	-568.847046	177.751755	69.796387	-556.187500	-119.721970	79.900085	-484.405945	254.429123	1387.904785	-427.466461	-83.959648	1375.221436	-431.956848	81.172844	1392.571899	-412.052002	76.208260	1685.571777	-571.870789	301.206635	1139.134033	-500.544037	-152.378326	1141.484131	-406.632843	258.788300	958.241943	-335.953339	-116.391716	935.540283	-448.263947	72.603081	1022.474365	407.161316	-49.393810	957.712097	416.746826	128.688339
-475.744812	166.031235	924.779175	-447.330292	-20.369734	922.270386	-559.669922	190.834564	503.559204	-491.953156	-89.410202	499.617340	-568.822510	177.981323	69.744637	-556.125671	-119.633682	80.005470	-484.662292	255.618576	1387.794434	-426.574097	-82.468811	1375.176270	-431.637054	82.618881	1392.615479	-412.587891	77.245018	1685.704102	-570.719727	302.800598	1138.774048	-499.716309	-151.771118	1141.795654	-404.096802	259.335480	959.531006	-335.392700	-114.344276	936.057922	-447.816620	73.589172	1022.576111	407.199554	-49.358837	957.719910	416.786865	128.683838
-475.781799	167.462265	924.761047	-447.413483	-18.845163	922.032166	-559.721436	191.936554	503.485962	-490.894928	-89.048264	499.635895	-569.073303	178.230453	69.720703	-556.173096	-119.571365	80.170723	-484.885345	256.876862	1387.647705	-425.785919	-80.989487	1375.201050	-431.358612	84.072105	1392.583740	-413.109497	78.511276	1685.783691	-569.649536	304.376892	1138.479248	-499.199158	-151.023376	1142.002808	-401.582428	259.945587	960.909790	-334.853729	-112.253357	936.712952	-447.814941	74.956482	1022.440063	407.180573	-49.360100	957.727539	416.770477	128.675430
-475.598328	168.782303	924.778748	-447.015564	-17.614311	921.991882	-559.665283	192.949432	503.423035	-489.774139	-88.814491	499.740021	-569.258301	178.493271	69.700531	-556.321899	-119.567924	80.404610	-485.073975	258.098572	1387.540039	-425.094818	-79.569412	1375.286377	-431.063324	85.495705	1392.528931	-413.492523	79.496246	1685.934814	-568.652832	305.915588	1138.119629	-498.768646	-150.235275	1142.396851	-399.112274	260.482819	962.377441	-334.423981	-110.285210	937.427246	-447.564697	76.210381	1022.434570	407.187866	-49.351974	957.735474	416.786499	128.748230
-475.380310	170.148254	924.843628	-446.509583	-16.273487	921.946289	-559.657166	194.045517	503.453094	-488.329559	-88.518440	499.957306	-569.397949	178.718170	69.613113	-556.421570	-119.547508	80.638809	-485.247955	259.355865	1387.400391	-424.465912	-78.159515	1375.404541	-430.755005	86.956932	1392.510010	-413.871887	80.709534	1686.038940	-567.751892	307.425629	1137.804688	-498.586578	-149.292694	1142.663818	-396.630768	261.119904	963.976257	-334.138367	-108.326187	938.120300	-447.279999	77.514084	1022.455200	407.181915	-49.333714	957.739014	416.770966	128.749481
-475.077850	171.898148	925.074402	-445.987335	-14.944869	921.924622	-559.535706	194.942200	503.450012	-486.681427	-88.674095	500.099121	-569.345642	178.887024	69.567139	-556.657043	-119.585503	81.004288	-485.362152	260.613098	1387.299438	-422.926514	-76.302788	1375.880127	-430.472321	88.336418	1392.482178	-414.182037	82.076546	1686.053101	-566.964783	308.935974	1137.484619	-498.408508	-148.145187	1143.094971	-394.321259	261.790192	965.603638	-333.882782	-106.546165	938.809692	-447.009918	78.911766	1022.580017	407.178192	-49.324558	957.752869	416.767334	128.729874
-474.067688	176.096405	926.876160	-444.748840	-12.624871	921.913574	-560.012085	196.245132	503.813324	-484.150360	-89.135368	500.198792	-569.658264	179.125671	69.582611	-556.657471	-119.510818	81.502075	-485.383575	261.883209	1387.193970	-422.381958	-74.995377	1376.049927	-430.125763	89.733513	1392.531982	-414.367676	82.979362	1686.239014	-566.223572	310.305969	1137.272949	-498.418884	-147.099030	1143.461426	-392.025635	262.501251	967.306458	-333.755554	-104.729988	939.565918	-446.692230	81.103088	1023.581055	407.223206	-49.328461	957.751526	416.821350	128.775116
-473.803436	177.271179	926.963501	-444.316010	-11.442348	921.943054	-560.069397	197.137939	503.790771	-481.717041	-88.869438	500.076813	-569.608154	179.241135	69.563332	-556.572876	-119.450569	81.956284	-485.302246	263.124634	1387.044678	-421.985779	-73.712914	1376.232300	-429.860291	91.072998	1392.503052	-414.593811	84.133995	1686.432129	-565.553833	311.637146	1137.111694	-498.563568	-145.754745	1143.741089	-389.810303	263.341095	969.053040	-333.560455	-103.013275	940.318909	-446.439087	82.247421	1023.651428	407.273499	-49.274807	957.779724	416.851868	128.806442
-473.797913	177.892899	926.827576	-443.999786	-10.402826	921.999573	-559.978882	197.825546	503.673004	-479.124268	-88.127129	499.797394	-569.513611	179.338211	69.506683	-556.561584	-119.435341	82.466660	-485.141968	264.371033	1386.938354	-421.527893	-72.487236	1376.426636	-429.493622	92.404518	1392.528809	-414.660339	85.239563	1686.471069	-564.921082	312.864166	1136.999512	-498.765106	-144.372589	1144.026611	-387.684082	264.359741	970.797852	-333.496216	-101.431343	940.958435	-446.278381	83.198708	1023.612488	407.274994	-49.267475	957.782227	416.856842	128.876862
-475.606140	175.998993	924.891846	-444.698792	-11.006842	922.196655	-559.842407	198.326691	503.030945	-476.526184	-88.465767	499.648987	-569.445313	179.473404	69.463615	-556.746765	-119.506012	83.169350	-484.893402	265.582825	1386.858276	-421.169708	-71.358513	1376.629639	-429.124390	93.642067	1392.558350	-414.735962	86.645027	1686.514893	-564.320801	314.014099	1136.890381	-499.035126	-142.901169	1144.319214	-385.543030	265.428894	972.596863	-333.546417	-100.008362	941.547241	-446.763214	83.280762	1022.640747	407.268829	-49.223858	957.762024	416.835999	128.883636
-475.622070	176.737732	924.766785	-444.499390	-10.138115	922.314697	-560.368652	199.640244	503.181427	-473.517303	-88.322639	499.391602	-569.804077	179.710037	69.472923	-556.720337	-119.505501	83.971001	-484.591034	266.808136	1386.788330	-420.828857	-70.235970	1376.882813	-428.743378	94.962021	1392.555786	-414.811920	87.859970	1686.500366	-563.806030	315.127106	1136.885254	-499.416595	-141.355270	1144.666260	-383.535095	266.594116	974.344116	-333.633606	-98.642052	942.177734	-446.690735	84.226173	1022.638611	407.268250	-49.185562	957.788818	416.839508	128.984039
-475.453857	177.732071	924.777588	-444.239685	-9.225286	922.433350	-560.105347	199.905899	502.848572	-469.777802	-87.471352	498.650726	-569.700317	179.785660	69.417091	-556.205444	-119.167137	84.789391	-484.197845	268.007019	1386.725220	-420.492615	-69.153786	1377.141113	-428.354553	96.140182	1392.620483	-414.771423	89.181366	1686.589844	-563.326355	316.202911	1136.871582	-499.948669	-139.739655	1144.980835	-381.571320	267.800171	976.123840	-333.824799	-97.425041	942.779907	-446.537842	85.232742	1022.710999	407.320862	-49.221828	957.782532	416.886047	128.901169
-475.365753	178.421066	924.679993	-444.110504	-8.487856	922.620422	-559.828918	200.412857	502.591949	-465.601746	-86.467468	497.941589	-569.534790	179.906784	69.376839	-555.583923	-118.799919	85.658859	-483.725128	269.202881	1386.657471	-420.036896	-68.165741	1377.429321	-427.907990	97.277275	1392.640991	-414.696838	90.429138	1686.753418	-562.887390	317.298798	1136.881348	-500.589844	-137.901306	1145.279053	-379.705658	269.059998	977.998108	-334.189911	-96.428490	943.402222	-446.464203	86.094185	1022.758911	407.301086	-49.201920	957.792786	416.901550	128.911102
-475.264771	179.166565	924.572571	-444.024567	-7.751851	922.803345	-559.840210	201.023178	502.485779	-461.634430	-86.297928	497.588959	-569.587097	180.038498	69.368324	-555.294495	-118.476730	86.870842	-483.250122	270.362061	1386.588623	-419.522949	-67.246544	1377.734863	-427.425964	98.415207	1392.700562	-414.595734	91.731407	1686.793701	-562.520752	318.412537	1136.919922	-501.408997	-135.972031	1145.677734	-377.907654	270.284546	979.848755	-334.646545	-95.598518	943.993591	-446.413788	86.980568	1022.800659	407.324738	-49.178791	957.822815	416.902100	128.966187
-475.089935	179.961151	924.540955	-443.950806	-7.062409	922.974487	-560.506226	202.383041	502.810333	-457.353729	-86.066925	497.304413	-570.052673	180.229630	69.436935	-554.840942	-118.173897	88.149216	-482.691803	271.495697	1386.528809	-419.023346	-66.349213	1378.044434	-426.930664	99.517242	1392.791382	-414.372986	93.462814	1686.757080	-562.206787	319.535095	1136.931152	-502.435516	-133.832397	1145.899536	-376.136383	271.462097	981.890442	-335.167572	-94.888756	944.614929	-446.352570	87.811600	1022.877625	407.364471	-49.091160	957.851318	416.932159	129.063583
-474.743164	180.737610	924.574463	-443.776733	-6.343213	923.162781	-560.588318	203.042328	502.817261	-452.741486	-85.739197	497.153717	-570.095947	180.326874	69.428238	-554.298096	-117.749992	89.534767	-482.101990	272.598175	1386.416748	-419.363586	-65.958038	1377.894531	-426.407623	100.599373	1392.852539	-414.169525	94.675827	1686.878174	-561.958374	320.708038	1137.020630	-503.622467	-131.698334	1146.201294	-374.484741	272.607880	983.871704	-335.688293	-94.288994	945.378479	-446.210815	88.609108	1023.003479	407.321899	-49.028191	957.862671	416.906830	129.157776
-473.981262	182.125580	925.001770	-443.366608	-5.329896	923.355835	-559.980469	202.786789	502.595062	-446.979736	-84.400070	495.918915	-569.708618	180.309509	69.387390	-553.091064	-117.016281	90.818695	-481.429413	273.662567	1386.327759	-418.724823	-65.134933	1377.977661	-425.808868	101.634453	1392.928833	-413.869385	95.922791	1687.062500	-561.727539	321.822845	1137.081055	-504.844635	-129.582794	1146.541870	-372.932068	273.791168	985.931030	-336.433350	-93.916893	946.006958	-445.963074	89.602890	1023.360352	407.357361	-49.072865	957.860779	416.927582	129.071075
-473.165558	183.873917	925.756287	-442.929260	-4.099733	923.496643	-560.048706	203.132004	502.801483	-442.045837	-84.614807	496.333099	-569.729431	180.317291	69.393417	-552.276001	-116.547653	92.679024	-480.735229	274.724823	1386.234619	-418.158691	-64.410233	1377.969727	-425.179352	102.633347	1393.035889	-413.579498	97.050858	1687.196655	-561.509216	322.948700	1137.171021	-506.187897	-127.508865	1146.830200	-371.447937	274.965546	987.995850	-337.237335	-93.543274	946.585510	-445.796204	90.664726	1023.870117	407.387177	-49.077145	957.846375	416.946960	129.080322
-472.132690	184.665375	925.532654	-442.726685	-3.391247	923.676208	-559.914917	203.234100	502.879120	-436.547577	-84.289871	496.207703	-569.641541	180.296646	69.404922	-551.232422	-116.041862	94.663963	-479.967163	275.724365	1386.163330	-417.601685	-63.712063	1377.963989	-424.505768	103.567764	1393.117188	-413.242188	98.109680	1687.340332	-561.295044	323.978241	1137.290527	-507.620850	-125.525253	1146.964722	-370.031158	275.990936	989.851685	-338.426300	-93.822037	947.399963	-445.299683	91.553963	1023.861816	407.380249	-49.066647	957.843811	416.926910	129.135056
-471.652466	185.307724	925.664978	-442.484283	-2.749558	923.915771	-560.478210	203.984039	503.269104	-431.026367	-84.249390	496.401031	-569.976685	180.406815	69.455994	-550.114563	-115.542198	96.897148	-479.163513	276.685120	1386.094360	-417.167358	-63.134930	1377.814575	-423.839478	104.442787	1393.218506	-412.873047	99.159157	1687.520020	-560.977539	324.956665	1137.413086	-509.004333	-123.823662	1147.257935	-368.629944	277.075470	991.753052	-339.421326	-93.722244	948.020203	-445.194580	92.197205	1024.078613	407.372925	-48.975700	957.842773	416.899292	129.189423
-471.323181	185.679871	925.688232	-442.211945	-2.354982	924.247437	-559.731262	203.251938	502.854156	-425.675903	-84.310944	497.040100	-569.523560	180.292160	69.401672	-549.339966	-115.422318	99.539619	-478.327606	277.663300	1386.054077	-416.644775	-62.576210	1377.759766	-423.121887	105.300797	1393.353149	-412.475006	100.183548	1687.749512	-560.617188	325.863251	1137.615479	-510.485352	-122.366959	1147.559692	-367.194244	278.143494	993.609497	-340.332428	-93.179405	948.227661	-445.094055	92.708748	1024.278687	407.403381	-49.001038	957.860046	416.919678	129.188110
-471.173950	185.731400	925.317932	-441.696045	-2.844879	924.985168	-559.626648	203.195618	502.828552	-420.132507	-84.298859	497.492065	-569.456055	180.264069	69.382416	-547.404419	-114.401566	101.987122	-477.425354	278.568909	1386.052612	-416.190338	-62.120827	1377.666260	-422.475647	105.987679	1393.445435	-412.002899	101.246155	1687.887207	-560.174805	326.700226	1137.855225	-511.831207	-121.076569	1147.741577	-365.802094	279.166901	995.408569	-341.562836	-93.509567	949.054749	-444.994110	93.056396	1024.481812	407.482147	-49.050922	957.844482	416.989990	129.118942
-471.104218	186.200500	925.313965	-441.907806	-2.075491	925.056213	-559.630554	203.242844	502.901031	-413.713165	-82.738571	496.888062	-569.502197	180.248917	69.397659	-545.524597	-113.743958	104.545570	-476.426514	279.469238	1386.077637	-415.855225	-61.668667	1377.619751	-421.700623	106.760414	1393.676147	-411.402069	102.073219	1688.056274	-559.661682	327.527588	1138.136353	-513.089844	-119.999580	1148.151245	-364.452637	280.111664	997.170532	-342.810333	-93.860573	949.533752	-445.041168	93.704422	1024.512085	407.517944	-49.026100	957.851013	417.040588	129.135788
-470.579834	186.154724	925.274292	-441.139587	-2.334652	925.805725	-559.413147	203.103348	502.912476	-407.904633	-82.572845	497.440002	-569.406006	180.212753	69.403053	-544.053467	-113.430649	107.485085	-475.392426	280.306122	1386.121948	-415.573944	-61.287361	1377.603394	-421.008728	107.376678	1393.820679	-410.788849	102.797699	1688.325195	-559.055603	328.351990	1138.442505	-514.222229	-119.171440	1148.526001	-363.069641	280.930023	998.861084	-343.642426	-94.115288	950.172363	-444.757660	93.924210	1024.901367	407.531464	-49.035755	957.873657	417.034393	129.139053
-472.730225	184.572418	923.626099	-442.255127	-3.157068	926.054443	-559.541260	203.175415	502.619690	-402.308624	-82.485352	497.545135	-569.545349	180.245712	69.449989	-542.508057	-113.193398	110.454201	-474.277924	281.047638	1386.204224	-415.314209	-60.937992	1377.677002	-420.217987	107.972107	1393.958740	-410.181427	103.049408	1688.631714	-558.369507	329.147705	1138.749756	-515.313293	-118.529922	1148.832031	-361.648254	281.683258	1000.564392	-344.746643	-94.749557	950.515869	-445.631622	93.916870	1024.082520	407.575714	-48.936249	957.901367	417.054749	129.244110
-471.500732	185.735229	924.467651	-441.464478	-2.310598	926.361389	-559.369263	203.135910	502.890930	-396.679779	-82.584518	498.630096	-569.537415	180.226563	69.447281	-541.088989	-113.147705	113.626686	-473.047607	281.781128	1386.283081	-414.959778	-60.594398	1377.761475	-419.419098	108.458382	1394.039917	-409.388733	104.127312	1688.565063	-557.586975	329.972351	1139.023804	-516.204041	-118.144585	1149.279541	-360.175812	282.281799	1002.340698	-345.393768	-95.245758	950.581055	-445.078186	94.534035	1024.722046	407.603699	-48.909103	957.905334	417.043732	129.319443
-470.199158	186.624496	925.220703	-440.632446	-1.585141	926.708496	-559.033081	202.996017	503.060547	-390.247406	-81.133408	498.257416	-569.443481	180.219971	69.418106	-539.697144	-113.729553	116.119370	-471.733002	282.418976	1386.326660	-414.608215	-60.329609	1377.890503	-418.573853	108.814529	1394.078979	-408.689667	104.238564	1688.765137	-556.763672	330.830475	1139.289063	-516.824829	-117.861748	1149.698242	-358.669464	282.650970	1004.089661	-346.104279	-95.930260	951.628845	-444.443512	95.028854	1025.329102	407.638214	-48.878567	957.929626	417.076141	129.307693
-469.225250	186.945419	925.731445	-439.960236	-1.090977	927.040100	-558.774048	202.967438	503.182251	-385.226318	-81.610077	499.395325	-569.414795	180.261032	69.393265	-537.292603	-112.756264	119.430496	-470.365692	282.954651	1386.367920	-414.224274	-60.038826	1378.058472	-417.767670	109.160568	1394.123413	-407.828278	104.580093	1688.746460	-555.744751	331.663849	1139.555176	-517.233521	-117.794121	1150.081665	-357.033844	282.948944	1005.862061	-346.490753	-97.253914	952.071777	-443.937012	95.277405	1025.788696	407.643158	-48.913101	957.909607	417.086060	129.256256
-468.130951	187.049927	926.319824	-439.198456	-0.573643	927.316284	-558.934265	203.571960	503.560425	-378.976501	-80.004738	498.905884	-569.609497	180.350616	69.408508	-535.278625	-112.613625	122.166451	-468.968597	283.422668	1386.363647	-413.890869	-59.775604	1378.157104	-416.961578	109.444832	1394.076050	-406.977692	104.980400	1688.713379	-554.631653	332.393402	1139.788208	-517.392517	-117.810387	1150.429932	-355.287079	283.155212	1007.618408	-346.418213	-98.735626	952.582336	-443.345367	95.357567	1026.261597	407.721161	-48.858070	957.924622	417.115753	129.317215
-466.000031	186.743927	927.487427	-437.681030	-0.081044	927.797363	-557.656982	202.602478	503.276794	-373.512329	-79.021996	499.157471	-569.015686	180.235062	69.290718	-533.690552	-113.326454	124.220612	-467.629456	283.780914	1386.346924	-413.363342	-59.542614	1378.321289	-416.106445	109.724197	1394.066895	-406.030365	105.339401	1688.537598	-553.283936	333.123779	1139.983154	-517.252991	-117.952194	1150.776123	-353.327545	283.268768	1009.277039	-345.974335	-100.407173	953.212646	-442.283997	94.945145	1027.171631	407.763916	-48.868454	957.927368	417.176086	129.304535
-467.236725	184.736328	925.876221	-437.903198	-1.524900	928.106995	-557.420898	202.672241	502.945740	-369.268433	-79.538208	499.583771	-569.003906	180.302200	69.313995	-531.195129	-112.566246	127.185448	-466.343079	284.020233	1386.278931	-412.881866	-59.415623	1378.429565	-415.247467	109.876305	1394.033203	-404.985565	105.678856	1688.403564	-551.749268	333.826202	1140.017212	-516.783569	-118.255798	1151.065063	-351.120667	283.357300	1010.934265	-344.988464	-101.980751	954.030151	-442.498047	94.383018	1026.444336	407.750244	-48.832630	957.948547	417.163849	129.358734
-469.623291	182.734146	923.364075	-438.560059	-3.730008	928.475464	-557.524841	202.971527	502.614532	-365.537201	-80.383720	500.089874	-569.189331	180.349335	69.270126	-528.829285	-113.077538	128.517258	-465.114502	284.204254	1386.236084	-412.217102	-59.317444	1378.556396	-414.370941	109.969048	1393.951904	-403.925659	105.673454	1688.310059	-549.958862	334.432861	1139.980957	-516.039063	-118.724304	1151.307983	-348.656189	283.364349	1012.457886	-343.827698	-103.755264	954.568298	-443.116547	94.052231	1025.211426	407.813812	-48.835327	957.938354	417.183807	129.321609
-469.420166	182.972824	923.044128	-437.950623	-4.083197	928.642822	-557.510620	203.425339	502.856659	-361.470306	-80.315544	500.495972	-569.350342	180.408279	69.317497	-524.867371	-112.166679	129.854141	-463.985565	284.295532	1386.158569	-411.455231	-59.298874	1378.606079	-413.490662	109.980026	1393.898804	-402.827606	105.626266	1688.199707	-547.945068	334.971039	1139.815186	-515.023621	-119.333611	1151.414917	-345.875977	283.341370	1013.981384	-341.938293	-105.268951	955.549927	-442.739563	94.257896	1025.125977	407.855072	-48.792377	957.961426	417.241333	129.367447
-465.734314	185.311600	925.597534	-435.770172	-1.989919	928.506775	-556.407715	202.554626	503.075439	-356.879791	-79.006874	500.909668	-568.844910	180.285355	69.217804	-520.654297	-112.020050	130.359222	-463.005463	284.246368	1386.149536	-410.805328	-59.349266	1378.690918	-412.605927	109.917953	1393.828613	-401.671722	105.425011	1688.069702	-545.678711	335.453644	1139.597046	-513.693176	-120.190117	1151.483887	-342.789795	283.196655	1015.529541	-339.508423	-106.533440	956.348145	-440.997284	94.766487	1026.526733	407.917328	-48.733997	957.944946	417.239288	129.440903
-464.363281	185.045273	925.885010	-434.659454	-1.846291	928.544373	-555.965210	202.260910	503.137238	-353.295868	-78.468590	501.249725	-568.760620	180.227798	69.208351	-516.277344	-112.182060	130.479889	-462.110138	284.179443	1386.176147	-409.900818	-59.402782	1378.764648	-411.665192	109.803162	1393.803955	-400.480469	104.809074	1688.090210	-543.097351	335.779266	1139.270630	-512.002747	-121.197418	1151.479492	-339.498138	282.875092	1017.068054	-337.159180	-108.202248	957.394592	-440.009491	94.525566	1026.719238	407.950867	-48.756187	957.936951	417.293182	129.416534
-463.256256	184.596359	926.252441	-433.576447	-1.889597	928.632629	-555.691223	202.120193	503.249512	-350.250031	-78.042061	501.703583	-568.805481	180.235901	69.213356	-511.617981	-112.532417	130.167496	-461.297577	283.934509	1386.227295	-409.001648	-59.544613	1378.724243	-410.707611	109.596619	1393.800903	-399.198975	104.458313	1688.000977	-540.293762	336.069611	1138.920044	-510.062531	-122.294228	1151.348145	-335.917023	282.385742	1018.724365	-333.863770	-109.453728	958.649292	-439.171936	94.095039	1026.976563	407.948090	-48.728291	957.939026	417.268585	129.462189
-463.220612	184.300308	926.079407	-432.975922	-2.015349	928.443970	-555.509216	201.917419	503.271942	-347.619781	-77.633118	502.063202	-568.891357	180.213867	69.215240	-506.446411	-112.861389	129.232590	-460.500458	283.613098	1386.413818	-408.149200	-59.700855	1378.845215	-409.735382	109.329796	1393.799316	-397.823303	103.988533	1687.942139	-537.326294	336.223663	1138.582397	-507.766571	-123.472672	1151.138550	-332.141418	281.633057	1020.483337	-330.214264	-110.633804	959.934875	-438.683289	93.933800	1026.778320	408.027618	-48.743759	957.947021	417.344879	129.447861
-462.465820	183.631592	925.965881	-431.901001	-3.012945	928.966797	-554.996826	201.453094	503.294739	-345.248718	-77.325897	502.393372	-568.831909	180.144440	69.224953	-500.999847	-113.317574	128.119797	-459.748413	283.247955	1386.614746	-407.098053	-59.905563	1378.981201	-408.718658	108.942459	1393.908813	-396.393433	103.216339	1687.908081	-534.129517	336.165039	1138.248169	-505.093597	-124.776947	1150.978394	-328.082825	280.684265	1022.462036	-326.055908	-111.808983	961.350403	-437.941742	93.422890	1026.989746	408.033569	-48.673103	957.922485	417.325043	129.474762
-461.581512	183.086685	926.060608	-430.824829	-3.648653	929.213196	-554.550415	201.177216	503.427246	-343.136475	-76.966087	502.691925	-568.826721	180.091827	69.228111	-495.475250	-114.133240	126.643494	-458.891144	282.722992	1386.825317	-406.104858	-60.212128	1379.113281	-407.631744	108.520538	1394.016968	-394.890991	102.575272	1687.891479	-530.730530	335.927246	1137.899902	-502.336182	-126.093697	1150.761108	-323.837524	279.523743	1024.551147	-320.694611	-111.483192	962.257080	-437.048401	92.907181	1027.165894	408.099670	-48.721024	957.944946	417.388336	129.422043
-460.745972	182.485703	926.141235	-429.838837	-4.259111	929.434875	-554.100952	200.877182	503.589355	-341.257935	-76.567902	502.773865	-568.817444	180.049408	69.198181	-488.815491	-114.457855	124.396355	-458.067871	282.152069	1387.072021	-405.139648	-60.574024	1379.325073	-406.539032	107.969643	1394.153442	-393.331787	101.877403	1687.859375	-527.188599	335.473175	1137.560547	-499.046844	-127.403214	1150.378906	-319.308197	278.234955	1026.731323	-315.182953	-112.170898	964.228271	-436.151428	92.381538	1027.315796	408.118927	-48.650673	957.936218	417.393677	129.501526
-460.055481	181.824051	926.154968	-428.826324	-5.073190	929.642517	-553.575745	200.441376	503.694244	-339.848297	-76.367035	502.928528	-568.776245	179.977448	69.224815	-482.141205	-115.150536	122.069763	-457.107513	281.409576	1387.314209	-403.996307	-61.041077	1379.473389	-405.415436	107.358238	1394.242065	-391.669861	101.047470	1687.776611	-523.423157	334.771179	1137.276978	-495.389313	-128.537262	1149.958496	-314.539948	276.926636	1028.988892	-309.256592	-113.077728	966.310974	-435.209534	91.774895	1027.413696	408.145691	-48.623859	957.924927	417.408478	129.542587
-459.195435	181.171005	926.173706	-427.724823	-5.907310	929.810303	-552.994141	200.104095	503.818481	-338.660797	-76.409004	503.121002	-568.752991	179.920425	69.207687	-475.311066	-116.072464	119.657158	-456.083649	280.601990	1387.555298	-402.934753	-61.572048	1379.700928	-404.218933	106.621338	1394.278564	-390.068817	100.132538	1687.719238	-519.524719	333.841125	1136.876099	-491.497528	-129.747055	1149.451050	-309.538666	275.530426	1031.292603	-302.946167	-113.915176	968.875366	-434.248444	91.115898	1027.505859	408.212463	-48.643814	957.948914	417.468750	129.550507
-458.457489	180.518875	926.165894	-426.589417	-6.780999	929.949646	-552.542542	199.841064	504.016602	-337.449280	-76.244324	502.749542	-568.834595	179.899628	69.205772	-468.299805	-117.403076	117.052322	-454.970734	279.723114	1387.720825	-401.922974	-62.230808	1379.922119	-402.926147	105.796890	1394.357422	-388.366180	99.124054	1687.612427	-515.486206	332.707123	1136.513794	-487.300293	-130.865479	1148.912231	-304.280975	274.206879	1033.650269	-295.974976	-114.807915	971.526550	-433.245514	90.457664	1027.561768	408.276337	-48.678898	957.929382	417.537292	129.503662
-462.396881	178.646561	922.920227	-427.163116	-10.593164	930.333557	-552.851868	200.150101	503.893890	-338.125000	-78.075958	503.250458	-569.409363	179.976395	69.302582	-461.438477	-119.005676	114.582031	-453.793823	278.673950	1387.874146	-400.689453	-63.001667	1380.148193	-401.596497	104.847893	1394.294678	-386.582001	98.014252	1687.462891	-511.269165	331.356628	1136.157959	-482.810059	-132.049866	1148.306152	-298.858673	272.880768	1036.057495	-288.303925	-115.798363	974.709106	-434.092468	89.904762	1025.880249	408.270905	-48.642292	957.930725	417.548309	129.541000
-459.555084	176.034424	922.813232	-425.626709	-10.591487	930.124023	-551.395813	199.120987	503.736511	-337.366516	-78.306656	503.178009	-568.931824	179.804214	69.247307	-453.600616	-120.123932	111.711258	-452.534668	277.540497	1388.004150	-399.483765	-63.878502	1380.271973	-400.263489	103.870079	1394.278564	-384.763000	96.784241	1687.325439	-506.953308	329.865051	1135.776855	-478.113647	-133.248840	1147.709839	-293.179016	271.554901	1038.450317	-280.753906	-117.194572	977.447021	-431.583313	88.609322	1025.686401	408.298920	-48.629929	957.937439	417.553192	129.552322
-458.701111	175.378632	922.822144	-424.911102	-11.757026	929.753540	-550.601135	198.490128	503.690765	-336.535706	-78.575554	502.482788	-568.774719	179.714554	69.222855	-445.514282	-121.256065	108.814255	-451.231750	276.290314	1388.117798	-398.288147	-64.807373	1380.463135	-398.882477	102.793304	1394.184814	-382.884399	95.456184	1687.163330	-502.535980	328.233368	1135.394531	-473.220917	-134.642258	1147.079956	-287.606506	270.120819	1041.142578	-272.775360	-118.348503	980.809204	-430.715546	87.488441	1025.508545	408.362030	-48.600006	957.939148	417.615662	129.607742
-457.128326	173.939835	922.943481	-422.870605	-12.671769	930.313110	-549.641663	197.894775	503.775391	-336.469513	-79.145996	502.942261	-568.599976	179.634094	69.231430	-437.658905	-122.701111	106.087639	-449.894440	274.962982	1388.221436	-396.904327	-65.858559	1380.611084	-397.397491	101.588120	1394.077148	-380.957947	94.014732	1687.044067	-498.077637	326.496521	1135.037720	-468.114441	-136.045273	1146.443359	-281.880493	268.587646	1043.753784	-264.610779	-119.598076	984.373230	-429.278015	86.521805	1025.877441	408.441772	-48.646469	957.925354	417.711121	129.537598
-455.916626	172.853775	922.911011	-421.234863	-13.559013	930.244446	-548.501221	197.167007	503.718964	-335.358124	-79.275398	502.180969	-568.316101	179.518158	69.232338	-429.229431	-123.795784	103.351028	-448.481995	273.542175	1388.323120	-395.547699	-66.989540	1380.722046	-395.876556	100.249901	1393.993652	-378.992310	92.488945	1686.890381	-493.545990	324.661621	1134.752930	-462.903046	-137.514526	1145.800659	-276.225067	266.884766	1046.271240	-256.168243	-120.705299	988.138306	-427.887695	85.540413	1025.830078	408.485138	-48.650211	957.920532	417.750885	129.568924
-454.794464	171.835281	922.957031	-419.742249	-14.588630	930.072632	-547.887512	196.770676	503.843414	-335.345276	-80.061653	502.581970	-568.442932	179.469727	69.252785	-421.414520	-125.421616	100.939499	-447.082458	272.039276	1388.509277	-394.022247	-68.211678	1380.788208	-394.279663	98.837906	1393.878052	-377.007263	90.843536	1686.758911	-488.912628	322.704987	1134.374023	-457.471039	-139.241211	1145.248657	-270.267242	265.376251	1049.211548	-247.529236	-121.783676	992.209351	-426.525330	84.431587	1025.766235	408.510468	-48.511585	957.938110	417.734863	129.695419
-453.438171	170.693604	922.921936	-418.027802	-15.693646	930.020020	-546.986755	196.276291	503.940399	-334.735291	-80.554817	502.356323	-568.348145	179.367325	69.300339	-413.465942	-126.982841	98.672241	-445.604279	270.427063	1388.673584	-392.495544	-69.487152	1380.931763	-392.645752	97.341995	1393.750732	-374.986877	89.055405	1686.592529	-484.232788	320.657623	1134.108276	-451.911469	-141.044144	1144.700317	-264.256592	263.709717	1051.903198	-238.870911	-122.749420	996.284241	-425.003052	83.318260	1025.723267	408.504181	-48.533615	957.924133	417.762054	129.687363
-452.160950	169.551895	922.903198	-416.294250	-16.955282	929.881714	-546.054626	195.586914	503.897308	-333.891937	-81.061653	502.259521	-568.216492	179.256927	69.269150	-405.588470	-128.475616	96.540390	-444.144562	268.712555	1388.920410	-390.750092	-70.840027	1380.959106	-390.930817	95.729630	1393.599854	-373.000916	87.180748	1686.446777	-479.603027	318.553192	1133.995483	-446.143402	-142.859589	1144.114624	-258.640503	261.763000	1054.831787	-230.117432	-124.057022	1000.461182	-423.478424	82.079155	1025.644897	408.562622	-48.514690	957.906250	417.806915	129.705994
-450.849792	168.295242	922.869995	-414.564728	-18.198183	929.614868	-545.164551	195.038300	503.922852	-332.581818	-81.095467	501.352661	-568.159424	179.176590	69.282570	-397.359161	-129.738647	94.544395	-442.597778	266.866455	1389.188232	-388.820221	-72.340843	1380.899658	-389.214172	93.977180	1393.434814	-370.977203	85.429855	1686.271484	-474.834229	316.245575	1133.870972	-440.253052	-144.849091	1143.594604	-252.676193	259.982635	1057.479248	-221.446594	-125.322197	1004.693237	-421.881683	80.744316	1025.491455	408.588165	-48.485199	957.910706	417.839417	129.744736
-449.401367	166.870911	922.827332	-412.648926	-19.595942	929.503845	-544.119507	194.315750	503.944244	-331.593506	-81.510025	501.170807	-568.122375	179.087097	69.322273	-389.836761	-131.324234	92.811142	-441.052429	264.884399	1389.552002	-386.836670	-73.948326	1380.869141	-387.364044	92.149155	1393.294434	-369.013489	83.281830	1686.182007	-470.220520	313.928925	1133.937378	-434.270172	-146.977142	1143.106689	-247.303146	257.830597	1060.097656	-212.787094	-126.467239	1009.002686	-420.194672	79.325813	1025.414429	408.588104	-48.418217	957.902100	417.819366	129.861908
-447.595001	165.176102	922.832214	-410.281494	-20.868511	929.697937	-542.935303	193.464249	503.935364	-330.847687	-82.296410	501.780151	-567.917236	178.945297	69.306564	-382.707001	-132.810974	91.347809	-439.396576	262.748535	1389.946899	-384.612793	-75.661217	1380.854492	-385.490479	90.251938	1393.251343	-367.003571	81.042236	1686.054810	-465.464661	311.380371	1134.063354	-428.178925	-149.109177	1142.640503	-241.500626	256.060059	1062.950439	-204.147614	-127.633682	1013.492554	-418.297455	77.951096	1025.528198	408.638397	-48.441422	957.900696	417.891418	129.775696
-446.348663	164.713699	923.279175	-408.454865	-22.253603	928.836609	-542.853027	195.370728	504.809967	-329.283966	-82.460503	500.842224	-568.646057	179.024506	69.620705	-375.531219	-134.034134	89.983482	-437.693420	260.474670	1390.349121	-382.255219	-77.353683	1380.729492	-383.624878	88.300468	1393.121582	-365.002899	78.697739	1685.961426	-460.761169	308.774963	1134.329712	-422.002167	-151.253052	1142.132080	-235.895981	254.077744	1065.561646	-195.117493	-128.621780	1018.272278	-416.569305	76.376480	1025.336182	408.706848	-48.433132	957.896423	417.937378	129.826263
-444.529236	161.952789	922.896729	-405.870544	-24.140284	929.239319	-541.282410	194.070007	504.714966	-328.550964	-83.746384	501.659882	-568.277832	178.794601	69.601379	-369.262482	-135.510117	88.874474	-436.003662	258.076172	1390.729980	-379.688141	-79.241920	1380.614258	-381.660187	86.208015	1393.077515	-363.054077	76.187302	1685.810547	-456.127838	305.989319	1134.614258	-415.903564	-153.539261	1141.824585	-230.230667	252.103806	1068.071289	-187.013718	-129.939056	1022.424133	-414.509521	74.510414	1025.336914	408.921539	-48.830570	957.838501	417.985809	128.475357
-442.773773	160.080826	922.881104	-403.748291	-25.583542	929.261475	-539.924866	192.966095	504.765442	-327.158295	-84.411552	501.433380	-568.147766	178.629959	69.632996	-363.181274	-136.573563	87.912224	-434.223877	255.562607	1391.099976	-377.155396	-81.136055	1380.552246	-379.603912	83.995461	1393.021362	-360.983337	73.686172	1685.688965	-451.568207	303.218262	1134.858398	-409.658997	-155.720947	1141.467896	-224.857697	250.123184	1070.603638	-178.923859	-131.345734	1026.697632	-412.653229	72.889938	1025.346924	408.957245	-48.817650	957.856201	418.016693	128.375397
-441.077911	158.208405	922.603638	-401.504547	-27.428707	929.016846	-538.453430	191.692810	504.645782	-325.358917	-84.590057	500.328796	-567.955017	178.449997	69.627693	-357.319641	-137.398911	86.840340	-432.429169	252.981476	1391.385742	-374.393005	-83.167259	1380.421143	-377.569611	81.609985	1392.845215	-358.966248	71.118790	1685.689575	-447.120056	300.367371	1135.147095	-403.462280	-157.971161	1141.192505	-219.637436	248.022629	1073.144775	-170.780304	-132.415024	1031.105835	-410.571503	71.104156	1025.069702	408.944824	-48.816574	957.825989	418.036530	128.470657
-438.961761	157.536270	922.896606	-398.879852	-28.946754	928.773193	-536.422119	189.969833	504.769501	-323.637024	-85.086395	500.097870	-567.443298	178.183777	69.570145	-352.169434	-138.304367	85.854546	-430.582703	250.235825	1391.651367	-371.706299	-85.278122	1380.361450	-375.427551	79.134148	1392.764282	-356.858246	68.458397	1685.595581	-442.755890	297.534149	1135.359497	-397.234222	-160.138260	1140.910522	-214.801422	245.919907	1075.841797	-162.783417	-133.653717	1035.468262	-408.344849	69.696861	1025.127197	408.980988	-48.778126	957.817322	418.046906	128.496338
-437.636322	154.494781	922.863159	-396.650146	-30.731243	928.199219	-534.731201	188.667984	504.648132	-321.828583	-85.824821	499.758423	-567.306335	178.027344	69.608238	-347.597443	-139.050751	84.967651	-428.716339	247.338348	1391.873413	-368.932312	-87.589058	1380.383057	-373.274719	76.498047	1392.684204	-354.708099	65.683220	1685.550903	-438.572540	294.657227	1135.582886	-390.980621	-162.371750	1140.713501	-209.898026	243.491150	1078.446899	-154.895767	-135.118484	1039.744629	-406.341431	67.131935	1024.807373	409.023041	-48.770809	957.827087	418.094849	128.464523
-435.564575	152.147873	922.850830	-393.810089	-33.014500	928.300049	-532.805969	187.016251	504.492462	-319.634613	-86.122711	499.465820	-566.889282	177.840454	69.601349	-343.440552	-139.581192	84.035355	-426.861145	244.347122	1392.081665	-366.141907	-90.016884	1380.309937	-371.101685	73.695427	1392.544678	-352.537872	62.950508	1685.400635	-434.540588	291.755585	1135.874756	-384.805969	-164.416733	1140.529175	-205.274109	240.815735	1080.774048	-147.227539	-136.399857	1043.988647	-404.060150	64.885231	1024.866821	409.045319	-48.733921	957.842285	418.115173	128.499146
-433.465118	149.790298	922.744324	-390.906006	-35.203960	928.064758	-530.655884	185.025131	504.256256	-317.607971	-86.966843	499.115234	-566.507935	177.574539	69.542419	-340.348785	-140.251114	83.125862	-424.962891	241.248413	1392.243774	-363.358612	-92.570518	1380.322632	-368.895844	70.837814	1392.462524	-350.261108	60.126522	1685.387939	-430.548889	288.761902	1136.104736	-378.701294	-166.655975	1140.340576	-200.348907	238.328217	1083.420654	-139.668945	-137.732285	1048.202637	-401.564423	62.592285	1024.697632	408.900574	-48.398758	957.883362	418.117828	129.863464
-431.371063	147.438889	922.729553	-388.084045	-37.402706	927.695007	-529.155945	183.757019	504.413818	-315.714508	-88.354126	498.512085	-566.505432	177.458099	69.600990	-338.723419	-140.744522	82.400879	-423.069885	237.970520	1392.404785	-360.486267	-95.313034	1380.231567	-366.699310	67.835762	1392.343262	-347.978790	57.169758	1685.214722	-426.718658	285.595428	1136.333374	-372.696808	-168.787613	1140.219482	-196.142883	235.952591	1085.669922	-132.166214	-139.208298	1052.590576	-399.112610	60.171528	1024.513672	408.913696	-48.344200	957.877441	418.111786	129.930191
-429.213593	144.845947	922.604919	-385.156738	-39.852489	927.300598	-527.026306	182.278000	504.338928	-313.284332	-89.226425	497.937439	-566.339111	177.286621	69.676102	-338.423157	-140.986572	81.807289	-421.226196	234.662781	1392.542114	-357.679626	-98.125000	1380.245972	-364.384460	64.726379	1392.182739	-345.750061	54.268871	1684.995605	-423.104065	282.434540	1136.670288	-366.801788	-171.017685	1140.039307	-192.185532	233.464523	1088.149048	-125.171707	-140.475449	1056.639526	-396.574707	57.552422	1024.259644	408.988281	-48.406372	957.876465	418.222229	129.796249
-426.993896	142.224747	922.482483	-382.128113	-42.265480	926.825317	-525.327148	181.107040	504.442749	-310.682678	-90.202774	497.267700	-566.350281	177.154968	69.795822	-338.940979	-141.289001	81.068390	-419.378601	231.226990	1392.719971	-354.738739	-101.142433	1380.073975	-361.990417	61.526844	1392.081421	-343.515503	51.266708	1684.794067	-419.700409	279.088409	1136.957031	-361.049103	-173.302628	1139.876099	-188.233810	230.943008	1090.396240	-118.407837	-141.640076	1060.665161	-393.920532	54.904991	1023.964111	409.012268	-48.457172	957.850891	418.246063	129.690323
-427.090027	141.455154	922.255127	-381.761627	-47.416878	923.549194	-524.460999	180.686600	504.975494	-309.032684	-92.805359	496.255737	-567.168701	177.217270	70.000191	-340.242310	-142.032059	80.526688	-417.485779	227.751007	1392.888916	-351.853729	-104.225594	1380.002441	-359.600739	58.207863	1391.871338	-341.223358	48.087902	1684.550049	-416.510468	275.695831	1137.288208	-355.381042	-175.639679	1139.701782	-184.594177	228.325012	1092.477661	-111.809433	-142.868561	1064.648193	-392.061096	50.666058	1022.067749	409.011200	-48.426651	957.857361	418.238983	129.706650
-424.715332	138.618912	922.047180	-378.438019	-50.215092	923.305054	-522.251892	179.442505	504.727386	-306.724609	-94.548470	495.600464	-567.167847	177.080475	70.198563	-340.389282	-142.118027	79.873985	-415.580658	224.461121	1393.086670	-348.883392	-107.425919	1379.873047	-357.162781	54.823837	1391.795898	-338.934753	44.809044	1684.388306	-413.434143	272.187225	1137.668213	-349.892059	-178.004852	1139.517212	-181.051743	225.907303	1094.790527	-105.366234	-144.211243	1068.541626	-389.325165	47.865017	1021.855164	409.091827	-48.383430	957.853210	418.280212	129.738968
-421.992096	135.268021	921.993530	-375.016663	-52.757137	923.038147	-519.349121	177.511185	504.378784	-304.600555	-96.836189	494.791809	-566.772705	176.817307	70.387451	-340.086456	-141.960464	79.435104	-413.694580	220.485977	1393.120972	-345.964508	-110.740517	1379.757935	-354.681152	51.378902	1391.702026	-336.622620	41.646248	1684.158569	-410.519714	268.555328	1137.887085	-344.465790	-180.347305	1139.353149	-177.676666	223.519989	1097.171265	-99.178276	-145.633850	1072.340820	-386.452728	44.817539	1021.723022	409.083130	-48.375668	957.852600	418.283478	129.728058
-419.249390	131.876480	921.841309	-371.446655	-55.418835	922.838440	-515.842224	175.160843	503.692108	-302.819794	-99.212967	494.379944	-565.868042	176.516800	70.637505	-339.413330	-141.725159	79.180984	-411.690033	216.803818	1393.268311	-342.925079	-114.090889	1379.646606	-352.184998	47.871395	1391.570801	-334.258362	38.389275	1683.989136	-407.835876	264.880768	1138.144165	-339.166229	-182.868454	1139.237061	-174.523926	220.976349	1099.293213	-93.199806	-147.081863	1076.105469	-383.480652	41.785969	1021.569458	409.058105	-48.366798	957.839294	418.270538	129.796524
-417.054932	128.814011	921.313782	-368.631317	-59.037693	922.420166	-512.973389	173.198303	503.586029	-301.564697	-102.084953	494.104004	-565.695129	176.286591	70.911942	-339.003479	-141.862137	79.182869	-409.626770	213.069839	1393.485229	-339.714478	-117.531883	1379.436523	-349.609100	44.323967	1391.611206	-331.787933	34.893219	1683.955078	-405.321350	261.133484	1138.447266	-333.887238	-185.368958	1139.103149	-171.665390	218.536346	1101.446045	-87.388680	-148.663513	1079.703491	-380.811859	38.573811	1021.072144	409.046875	-48.389091	957.826965	418.255188	129.800537
-414.327911	125.816376	921.428711	-365.377106	-61.967888	922.259277	-510.576050	171.616364	503.887512	-299.830841	-103.948120	494.029877	-565.624146	175.909485	71.435768	-338.729858	-142.143753	79.130821	-407.570068	209.423920	1393.730103	-336.554596	-121.041664	1379.369751	-347.100037	40.738468	1391.629639	-329.348694	31.526421	1683.970825	-403.064789	257.260742	1138.775391	-328.769470	-187.903442	1139.062256	-168.960281	216.014526	1103.410522	-81.761269	-150.384613	1083.191040	-377.989563	35.455505	1021.075073	409.081940	-48.384884	957.820923	418.276764	129.789032
-411.564667	122.330269	921.656372	-362.086914	-64.840881	922.318726	-507.182098	169.627502	503.680328	-297.535950	-105.148293	493.952942	-565.211792	175.491608	72.102112	-338.421661	-142.403641	79.185692	-405.305878	205.655182	1394.140381	-333.373779	-124.457672	1379.337769	-344.584839	37.238197	1391.844482	-326.863464	28.543488	1684.031128	-400.872711	253.317734	1139.098511	-323.854767	-190.427338	1138.985352	-166.405090	213.608688	1105.344482	-76.408844	-152.275192	1086.469971	-375.203461	32.168285	1021.250854	408.901855	-48.961536	957.581604	418.297058	129.890579
-408.833679	118.843704	921.719116	-358.879700	-67.920036	922.571411	-503.729706	167.779984	503.663788	-295.022186	-106.438660	493.972748	-564.491943	174.968430	72.860458	-337.948578	-142.581467	79.392479	-403.204163	202.027664	1394.585938	-330.145874	-127.874557	1379.393555	-341.967316	33.760319	1392.147827	-324.285217	24.977612	1684.121826	-398.927826	249.235382	1139.573730	-319.030304	-193.135025	1139.011719	-164.139389	211.011810	1107.153198	-71.235260	-154.181244	1089.726196	-372.367767	28.987856	1021.420471	408.883240	-48.978046	957.565369	418.271423	129.944290
-406.268799	115.276016	921.929016	-355.683685	-71.096947	922.901428	-500.554932	166.126617	503.704346	-292.323395	-107.992332	494.003479	-564.188782	174.422714	73.804688	-337.358063	-142.840408	79.639175	-401.122742	198.412445	1395.067871	-326.888092	-131.221222	1379.410767	-339.398773	30.320763	1392.371826	-321.732758	21.453602	1684.265015	-397.099701	245.136429	1140.167969	-314.384918	-195.814636	1139.104858	-162.041779	208.485001	1108.947998	-66.299255	-156.135086	1092.752319	-369.659637	25.679123	1021.707947	408.859222	-48.910355	957.562378	418.274139	130.026871
-403.665924	111.851250	922.252686	-352.567993	-74.256531	923.244080	-497.404419	164.556732	503.881683	-289.943909	-109.666885	494.255035	-563.470398	173.643967	74.934418	-336.977325	-143.271896	79.895172	-399.105194	194.838348	1395.584717	-323.757507	-134.433914	1379.596924	-336.860901	26.973129	1392.669434	-319.230133	17.473663	1684.587036	-395.446625	240.992004	1140.663696	-309.868622	-198.662277	1139.242920	-160.115585	205.896881	1110.603027	-61.629940	-158.176758	1095.684692	-366.904938	22.404724	1022.052368	408.869934	-48.872238	957.559937	418.255920	130.035248
-401.071472	108.293480	922.627319	-349.415802	-77.415596	923.619934	-494.058075	162.978546	503.914612	-288.051636	-111.406036	494.369385	-563.147827	173.152466	76.450569	-336.665436	-143.626175	80.037880	-397.141266	191.362320	1396.154419	-320.609955	-137.609726	1379.704102	-334.344543	23.614500	1392.989136	-316.686127	13.955070	1684.770386	-393.953125	236.899643	1141.321655	-305.524902	-201.463364	1139.360962	-158.360504	203.351639	1112.157715	-57.167225	-160.252579	1098.489136	-364.111298	19.066267	1022.435852	408.864075	-48.885052	957.550049	418.243591	130.042923
-398.547607	104.832481	923.025513	-346.298248	-80.597771	924.000366	-490.778198	161.490601	504.196167	-286.524231	-113.062302	494.331879	-562.286255	172.048416	77.587166	-336.463135	-143.962418	80.125191	-395.339874	187.905212	1396.714966	-317.498138	-140.750854	1379.812866	-331.860626	20.331018	1393.278687	-314.105438	10.342524	1685.009766	-392.522400	232.776382	1141.905640	-301.309723	-204.395050	1139.544678	-156.750778	200.766327	1113.603149	-52.929558	-162.131516	1101.079834	-361.342316	15.761732	1022.830322	408.835876	-48.821747	957.556763	418.211670	130.137421
-396.042267	101.554161	923.494263	-343.168152	-83.753479	924.322205	-487.363495	159.864227	504.445679	-285.401428	-114.920723	494.224091	-561.522888	171.096420	78.797073	-336.568970	-144.410477	80.184097	-393.525238	184.402100	1397.236938	-314.360443	-143.925842	1380.003296	-329.376892	17.123363	1393.672241	-311.510162	7.410602	1685.091553	-391.226807	228.765060	1142.472900	-297.260620	-207.362717	1139.824219	-155.237976	198.209686	1114.886963	-48.839214	-164.297150	1103.576416	-358.565796	12.494011	1023.231995	408.811890	-48.821484	957.567627	418.200134	130.145462
-393.579865	98.221977	923.956787	-339.987885	-86.947266	924.647766	-483.959412	158.392227	504.838501	-284.895386	-117.258911	494.262939	-560.890564	170.341751	80.140373	-336.709045	-144.781860	80.276779	-391.818756	180.927902	1397.777710	-311.319000	-147.107834	1380.269165	-326.995087	13.865230	1393.906738	-308.952698	3.900713	1685.492432	-390.068237	224.944824	1142.989502	-293.291534	-210.381241	1140.162109	-153.850937	195.786575	1116.040894	-44.954685	-166.518295	1105.960083	-355.808563	9.184507	1023.634827	408.781219	-48.734936	957.539001	418.166718	130.226425
-391.245789	94.965866	924.511353	-336.822113	-90.123795	925.009888	-480.539246	156.939911	505.356079	-284.639099	-119.766747	494.317383	-560.193665	169.172546	81.435837	-336.820068	-145.150040	80.362999	-390.187622	177.477524	1398.195435	-308.477966	-150.287003	1380.693115	-324.652985	10.647963	1394.292969	-306.412231	0.597205	1685.849365	-388.909058	221.166443	1143.478271	-289.592529	-213.375198	1140.604614	-152.401749	193.276306	1117.225830	-41.228039	-168.637115	1108.173218	-353.038544	5.921677	1024.092651	408.795166	-48.734436	957.548218	418.172272	130.272522
-388.912231	91.808884	925.052856	-333.619476	-93.160332	925.241699	-477.433380	155.874084	505.924500	-284.532135	-122.285965	494.576416	-559.416016	167.955612	82.957298	-336.993866	-145.557785	80.417511	-388.562592	174.042664	1398.614502	-305.637054	-153.485886	1381.208984	-322.329865	7.450376	1394.860718	-303.825562	-2.784331	1686.277222	-387.820160	217.539139	1143.862671	-286.003143	-216.328629	1141.192017	-151.315857	191.067169	1117.972412	-37.700924	-170.854187	1110.340820	-350.314636	2.699333	1024.488525	408.735260	-48.619572	957.540649	418.105804	130.434952
-386.609589	88.620964	925.674683	-330.415588	-96.128181	925.513245	-473.707703	154.580963	506.425232	-284.391846	-124.565903	494.760620	-558.504028	166.823059	84.444977	-337.072723	-145.932495	80.397713	-386.927368	170.629059	1398.963623	-302.831879	-156.650803	1381.796875	-320.186157	4.194194	1395.271484	-301.305237	-6.000992	1686.841431	-386.731140	214.160065	1144.201904	-282.551361	-219.246353	1141.837769	-150.197327	188.838806	1118.777832	-34.316326	-173.088882	1112.368042	-347.582916	-0.516005	1024.942139	408.731720	-48.586407	957.552429	418.117310	130.429749
-384.421814	85.675476	926.338318	-327.262604	-98.938919	925.759338	-469.850403	153.193512	506.945526	-284.227722	-126.880676	494.903931	-557.387390	165.448273	86.047279	-337.161560	-146.380051	80.378616	-385.415283	167.234299	1399.288330	-300.202179	-159.849854	1382.468140	-318.023224	0.994821	1395.878662	-298.758240	-9.204543	1687.386353	-385.833282	210.887558	1144.568726	-279.280945	-222.199127	1142.526733	-149.043076	186.494003	1119.239136	-31.125935	-175.320663	1114.277466	-344.966034	-3.575884	1025.408691	408.736938	-48.521999	957.556885	418.093384	130.518936
-382.248871	82.627998	927.000000	-324.188751	-101.753426	926.017822	-466.124756	151.997269	507.565430	-284.490173	-129.559296	495.273438	-556.782593	164.253601	87.955215	-337.432190	-146.985291	80.416779	-383.910217	163.844009	1399.583130	-297.589508	-163.044128	1383.191284	-315.900574	-2.222425	1396.462646	-296.241852	-12.334569	1687.871704	-384.857361	207.726273	1144.853516	-276.195862	-225.064102	1143.211792	-148.024002	184.354370	1119.717896	-28.146646	-177.488907	1116.183350	-342.372681	-6.676702	1025.877075	408.708984	-48.503941	957.544434	418.056488	130.528107
-380.089813	80.208504	927.777893	-321.198425	-104.369255	926.291260	-462.284607	150.721710	508.190399	-284.355286	-131.617889	495.504578	-555.465576	162.642624	89.586792	-337.498138	-147.386536	80.440155	-382.479645	160.501984	1399.899902	-294.971069	-166.186340	1383.966309	-313.823578	-5.379442	1396.990112	-293.756470	-15.325165	1688.416382	-383.997253	204.661438	1145.170410	-273.247498	-227.978409	1143.972290	-147.054077	182.330917	1120.068848	-25.309935	-179.720612	1117.920532	-339.840820	-9.433925	1026.414063	408.696014	-48.525150	957.494934	418.049469	130.481155
-378.196350	76.871994	928.346497	-318.387177	-107.156723	926.571777	-458.328857	149.505402	508.651184	-284.332336	-133.934738	495.577759	-554.260193	161.152313	91.399376	-337.669312	-147.862915	80.497368	-381.099701	157.179489	1400.337891	-292.313904	-169.270752	1384.752686	-311.705048	-8.520432	1397.516724	-291.392426	-18.187832	1689.008789	-383.162170	201.715912	1145.592407	-270.462799	-230.938431	1144.802490	-146.137115	180.472015	1120.324829	-22.596468	-181.875793	1119.648804	-337.413757	-12.565342	1026.832275	408.626892	-48.453411	957.502625	417.975922	130.566940
-376.022064	74.890877	929.234497	-315.581696	-109.514175	926.796936	-454.494934	148.333054	509.407593	-284.078735	-135.700775	495.619812	-553.651428	159.897598	93.635475	-337.617615	-148.073593	80.504105	-379.746796	153.903351	1400.743530	-289.749817	-172.325302	1385.499146	-309.689545	-11.598695	1398.029541	-289.053375	-20.980877	1689.546509	-382.338593	198.601135	1146.031982	-267.862640	-233.963074	1145.588013	-145.127914	178.635162	1120.373901	-20.110081	-184.011414	1121.156006	-334.926575	-15.060843	1027.397095	408.612640	-48.479248	957.470581	417.965851	130.532532
-374.134125	72.113220	929.906372	-313.014435	-112.114822	927.052734	-450.642029	147.270752	510.038788	-284.110504	-137.810364	495.802917	-552.082275	157.926834	95.234856	-337.706787	-148.462646	80.547676	-378.431305	150.670105	1401.304810	-287.189209	-175.310913	1386.216919	-307.683472	-14.619596	1398.580078	-286.716248	-23.755936	1690.062012	-381.537445	195.690155	1146.547363	-265.293091	-237.006760	1146.276733	-144.425476	176.798752	1120.556885	-17.703817	-186.251205	1122.452148	-332.621796	-17.906496	1027.855957	408.571198	-48.331635	957.485901	417.917755	130.667343
-372.617920	68.868683	930.447876	-310.745911	-114.943100	927.315613	-446.507233	146.138077	510.298065	-284.251923	-139.817261	496.030518	-551.338257	156.406906	97.508987	-337.651764	-148.698944	80.541954	-377.114258	147.512863	1401.796631	-284.688110	-178.158035	1386.909424	-305.606842	-17.660288	1399.032104	-284.453705	-26.413380	1690.595703	-380.781921	192.765884	1147.130981	-262.866486	-240.103500	1147.035522	-143.610046	175.052063	1120.577148	-15.471769	-188.502335	1123.673950	-330.578400	-20.992886	1028.242432	408.576691	-48.341888	957.528442	417.909027	130.726074
-370.547943	66.847908	931.286560	-308.397339	-116.728432	927.317139	-442.559235	145.105316	510.870880	-284.434326	-141.866577	496.194336	-549.714294	154.094986	99.006630	-337.752350	-148.994995	80.549347	-375.758270	144.327194	1402.310425	-282.186798	-181.020493	1387.550781	-303.552246	-20.546396	1399.623779	-282.239044	-28.949306	1691.075439	-380.026489	189.775787	1147.656982	-260.528931	-243.186813	1147.757813	-142.770721	173.376907	1120.457153	-13.367480	-190.737122	1124.826904	-328.299072	-23.305841	1028.662231	408.657532	-48.208313	957.586243	417.954437	130.800751
-368.827972	64.339256	931.928711	-306.211182	-119.802635	927.657166	-438.395782	143.696518	511.259491	-284.703857	-143.947357	496.435822	-548.285217	151.826553	100.838089	-337.862030	-149.228546	80.565674	-374.364685	141.261139	1402.838135	-279.746216	-183.775726	1388.051392	-301.583954	-23.422920	1400.005737	-280.058746	-31.364397	1691.541504	-379.351746	186.847488	1148.048340	-258.220642	-246.182846	1148.320923	-142.314102	171.698456	1120.489380	-11.243273	-193.047836	1125.768921	-326.338226	-26.234407	1029.154541	408.661804	-48.192162	957.581970	417.945129	130.820511
-366.932281	61.887524	932.403870	-304.194824	-122.136658	927.714966	-434.355499	142.558380	511.531921	-288.851868	-151.959503	493.560303	-546.772034	149.449966	102.572067	-340.168640	-151.635986	80.981537	-372.940308	138.299332	1403.287720	-277.337036	-186.449356	1388.501953	-299.628601	-26.153423	1400.409668	-277.820770	-33.788452	1691.869873	-378.801239	184.157120	1148.608887	-255.964142	-249.163666	1148.802368	-141.669083	170.018692	1120.310669	-9.229278	-195.358658	1126.522583	-324.287384	-28.811808	1029.412964	408.629089	-48.205894	957.526550	417.877960	130.810226
-365.271454	59.467331	932.884888	-302.253540	-124.482605	927.788330	-430.375519	141.276779	511.775970	-289.163727	-153.981186	493.620453	-545.167908	146.858444	104.255974	-340.230621	-151.800735	80.911469	-371.467316	135.375549	1403.691895	-275.017426	-189.094742	1388.854126	-297.641602	-28.743851	1400.859985	-275.658539	-36.040321	1692.171387	-378.281586	181.356964	1148.922363	-253.775574	-252.229187	1149.211060	-141.206482	168.508453	1120.195190	-7.270761	-197.673462	1127.202637	-322.390961	-31.364424	1029.681396	408.539368	-48.178410	957.501160	417.776978	130.865143
-364.143829	57.311714	933.371094	-300.568451	-126.794510	927.796570	-426.824463	140.092590	512.113647	-289.379974	-155.829926	493.710693	-543.972778	144.526886	106.303566	-340.260284	-151.951736	80.888145	-369.959900	132.613434	1404.006470	-272.755280	-191.603012	1389.130981	-295.783325	-31.318411	1401.047852	-273.449799	-38.337292	1692.382446	-377.884644	178.788239	1149.312988	-251.651611	-255.163742	1149.566406	-140.667694	167.071991	1120.010498	-5.332164	-199.935165	1127.752808	-320.849457	-33.775547	1029.914917	408.506805	-48.174000	957.468018	417.715942	130.894653
-362.173401	54.888000	933.830872	-298.891907	-128.842728	927.848633	-423.077820	138.736206	512.228394	-287.298035	-153.277786	493.527283	-541.724792	141.407043	107.201103	-338.741425	-150.583603	80.526154	-368.441071	129.966507	1404.316284	-270.567627	-194.089233	1389.405762	-293.874786	-33.827538	1401.373413	-271.313904	-40.475697	1692.594238	-377.398132	176.098434	1149.508301	-249.574036	-257.939606	1149.876587	-140.349075	165.585876	1119.930664	-3.476833	-202.262756	1128.250488	-318.953094	-36.223083	1030.164185	408.458130	-48.142521	957.473267	417.626556	130.904770
-360.676819	52.736469	934.177551	-297.327911	-130.961395	927.888123	-419.653290	137.300415	512.419739	-287.416656	-154.995621	493.476837	-539.671997	138.638489	108.340347	-338.729370	-150.716293	80.555496	-366.888092	127.405899	1404.503906	-268.433472	-196.467621	1389.545776	-292.023804	-36.212479	1401.560913	-269.208923	-42.530186	1692.826904	-376.965759	173.554062	1149.731323	-247.551270	-260.719360	1150.031372	-139.902176	164.148483	1120.051514	-1.640159	-204.475433	1128.745483	-317.299133	-38.476757	1030.343628	408.474701	-48.017109	957.539856	417.629028	131.013092
-359.247528	50.770634	934.450806	-295.784210	-133.064682	927.825928	-416.727631	136.003967	512.669006	-287.659088	-156.877777	493.472595	-537.378113	135.868988	109.436302	-338.704742	-150.839401	80.517471	-365.381866	124.998932	1404.691528	-266.359680	-198.741562	1389.689209	-290.236511	-38.541908	1401.762817	-267.102478	-44.608727	1693.002930	-376.544342	170.983078	1149.942261	-245.626755	-263.416382	1150.217896	-139.555420	162.984055	1119.689087	0.122830	-206.634811	1129.167847	-315.768799	-40.670437	1030.444824	408.529938	-47.947105	957.577271	417.622711	131.068314
-358.297760	48.986809	934.672607	-294.464478	-135.245911	927.787415	-414.430237	134.863571	513.056274	-287.819885	-158.656754	493.381348	-535.531433	133.645081	110.807556	-338.666901	-150.962799	80.474289	-363.889008	122.642487	1404.785767	-264.292267	-200.959488	1389.785156	-288.516541	-40.707966	1401.940063	-265.069458	-46.503002	1693.224365	-376.094269	168.474487	1149.960083	-243.806976	-265.954102	1150.354126	-139.223282	161.778625	1119.448608	1.816020	-208.708115	1129.482056	-314.495758	-42.722202	1030.520386	408.503601	-47.859978	957.566101	417.552521	131.189545
-356.455261	46.887234	934.868286	-292.933319	-137.004501	927.718018	-412.052551	133.515869	513.204346	-287.935028	-160.130051	493.293579	-532.426575	131.060898	111.042831	-338.636993	-151.092133	80.391449	-362.437134	120.447830	1404.822510	-262.306335	-203.076736	1389.758057	-286.894714	-42.794380	1402.010986	-263.054565	-48.446281	1693.338867	-375.645020	165.933914	1149.994385	-242.037628	-268.383026	1150.346558	-138.774597	160.670654	1118.950439	3.433078	-210.815979	1129.637573	-312.785492	-44.805576	1030.581177	408.481812	-47.833340	957.528809	417.490356	131.234818
-355.398804	45.142651	934.936768	-291.569885	-139.049591	927.621521	-410.101654	132.242645	513.484192	-287.975250	-161.531097	493.205292	-529.009216	128.748276	111.014420	-338.646576	-151.200699	80.324348	-361.064972	118.358833	1404.875732	-260.352509	-205.055252	1389.671997	-285.332977	-44.716812	1402.127563	-261.073364	-50.308609	1693.459229	-375.357697	163.640915	1150.131470	-240.353195	-270.766663	1150.266602	-138.492355	159.642426	1118.588989	5.016220	-212.892288	1129.659302	-311.491119	-46.740265	1030.557129	408.413879	-47.871258	957.437927	417.405426	131.219391
-353.711945	43.234222	935.074524	-290.134430	-140.730408	927.494019	-408.160370	130.734818	513.609924	-288.077850	-163.015915	493.128510	-524.763306	126.227753	110.202347	-338.686462	-151.485458	80.278503	-359.746246	116.340622	1404.918579	-258.417023	-206.983704	1389.612305	-283.780914	-46.550304	1402.199463	-259.233704	-52.029758	1693.601929	-375.117584	161.538330	1150.273193	-238.813705	-272.878723	1150.186279	-138.344589	158.554337	1118.136719	6.536018	-214.882828	1129.619751	-309.861847	-48.670288	1030.554199	408.356506	-47.834560	957.426941	417.318298	131.244064
-352.438629	41.518459	935.238403	-288.770386	-142.453400	927.434937	-406.329620	129.145020	513.662964	-288.065674	-164.265106	493.135590	-520.426147	124.207840	109.337219	-338.704529	-151.707687	80.301041	-358.454132	114.486221	1404.856445	-256.533142	-208.758926	1389.508423	-282.376190	-48.366703	1402.274048	-257.396454	-53.778645	1693.708496	-374.633301	159.163528	1150.175171	-237.281937	-274.920959	1150.060303	-138.113174	157.625610	1117.724121	7.970580	-216.808624	1129.525024	-308.424530	-50.462364	1030.592163	408.296722	-47.766041	957.413635	417.219574	131.304153
-351.076202	39.893635	935.367615	-287.314545	-144.091171	927.386658	-404.400177	127.287468	513.644775	-287.982452	-165.611633	493.097931	-516.173889	122.698929	108.651222	-338.642487	-151.897919	80.295128	-357.197510	112.759056	1404.844971	-254.627487	-210.479248	1389.385498	-280.913513	-50.071857	1402.335693	-255.659775	-55.433582	1693.843384	-374.377014	157.146088	1150.221802	-235.781967	-276.814209	1149.954346	-137.722427	156.598694	1117.145874	9.362327	-218.792969	1129.288208	-306.959961	-52.163731	1030.625732	408.274872	-47.731529	957.439697	417.168610	131.348343
-349.841248	38.340950	935.505798	-285.949524	-145.649628	927.318481	-402.650574	125.407654	513.594360	-287.852631	-166.775314	493.078491	-511.058411	120.724266	107.063538	-338.621002	-152.064194	80.333763	-355.938812	111.105171	1404.855591	-252.815689	-212.106262	1389.307617	-279.439423	-51.630489	1402.582886	-254.007446	-57.039566	1693.954468	-374.115448	155.219147	1150.178345	-234.467285	-278.609009	1149.941284	-137.679047	155.620117	1116.708252	10.722208	-220.672668	1129.059448	-305.568298	-53.789589	1030.649292	408.266876	-47.680920	957.455017	417.126526	131.417007
-348.613586	36.894184	935.643433	-284.639709	-147.122559	927.280945	-401.076843	123.614014	513.554504	-287.745422	-167.871109	493.064423	-506.225159	119.326202	105.698158	-338.655273	-152.263672	80.377342	-354.679382	109.585068	1404.869263	-251.017685	-213.664078	1389.228149	-277.957428	-53.153091	1402.576904	-252.408051	-58.648563	1694.019531	-373.933014	153.402359	1150.211304	-233.202316	-280.183868	1149.817383	-137.572510	154.721329	1116.235596	11.963208	-222.549347	1128.689819	-304.212860	-55.307747	1030.688477	408.249420	-47.604301	957.461731	417.075287	131.476715
-347.456299	35.399292	935.747742	-283.337524	-148.582489	927.275024	-399.580048	121.773705	513.425842	-287.489319	-168.980255	493.014923	-501.271759	118.356285	104.456810	-338.611328	-152.407822	80.386528	-353.408936	108.082626	1404.848267	-249.253998	-215.171265	1389.174072	-276.505035	-54.505695	1402.583984	-250.912109	-60.191578	1694.113281	-373.799622	151.665619	1150.167725	-232.066971	-281.706024	1149.754395	-137.523956	153.820068	1115.641235	13.141918	-224.279953	1128.246216	-302.870209	-56.794853	1030.723511	408.238312	-47.606056	957.453125	417.017822	131.491257
-346.430664	33.993656	935.822205	-282.053009	-149.992065	927.219299	-398.269012	119.927307	513.303406	-287.355774	-169.998596	493.085022	-495.641815	116.880974	102.272217	-338.603394	-152.608688	80.412056	-352.128601	106.712868	1404.804932	-247.553436	-216.591385	1389.056396	-275.031158	-55.812138	1402.565308	-249.477173	-61.553722	1694.167725	-373.696838	150.007370	1150.182739	-230.944260	-283.113403	1149.597412	-137.362198	152.993790	1114.969727	14.267755	-226.041702	1127.636597	-301.585266	-58.208817	1030.716309	408.186493	-47.607723	957.416321	416.947540	131.496323
-345.419739	32.648712	935.857849	-280.783813	-151.319366	927.156616	-396.947418	118.013992	512.972229	-287.147644	-170.956390	493.100464	-490.744354	116.293739	100.754272	-338.645447	-152.846848	80.431213	-350.833862	105.388916	1404.810669	-245.874939	-217.915390	1388.876953	-273.475372	-56.988754	1402.597534	-248.110291	-62.958061	1694.142090	-373.624298	148.542007	1150.215088	-229.932175	-284.428436	1149.449707	-137.513428	152.208023	1114.401245	15.295139	-227.594299	1127.054199	-300.292664	-59.525738	1030.683350	408.105011	-47.534542	957.396790	416.806091	131.557861
-344.455505	31.196888	935.818359	-279.633942	-152.559677	927.101501	-395.771454	116.087318	512.733215	-286.943481	-172.098740	493.044556	-485.768005	115.511108	99.123322	-338.738159	-153.113281	80.463669	-349.502319	104.171730	1404.791870	-244.221466	-219.115982	1388.750244	-272.067963	-58.143074	1402.629150	-246.732544	-64.279495	1694.147705	-373.551697	147.117462	1150.260864	-228.945160	-285.644104	1149.225098	-137.540802	151.455276	1113.734497	16.306458	-229.122375	1126.443848	-299.094208	-60.816742	1030.617676	408.082550	-47.479973	957.410706	416.740173	131.639160
-343.675720	30.110432	935.856873	-278.634583	-153.271500	926.887634	-394.826355	114.237335	512.533997	-286.644165	-172.926559	492.976532	-480.889648	114.884697	97.494759	-337.653046	-152.567780	80.567352	-348.188629	103.023155	1404.769775	-242.521927	-220.242279	1388.572510	-270.624634	-59.227959	1402.599243	-245.416809	-65.493828	1694.161377	-373.499268	145.839767	1150.371094	-228.035553	-286.786896	1148.981079	-137.463760	150.743652	1112.941284	17.253361	-230.665344	1125.777100	-297.942993	-61.742653	1030.495483	408.036316	-47.387375	957.443848	416.630829	131.704544
-342.697815	28.730110	935.669739	-277.247131	-154.975067	926.947693	-393.936676	112.327522	512.259094	-286.471344	-174.062836	493.056122	-475.894409	114.375908	95.825760	-337.757019	-152.863876	80.606842	-346.875702	101.975510	1404.693359	-240.907364	-221.205582	1388.375000	-269.257721	-60.298996	1402.410034	-244.165649	-66.569885	1694.167969	-373.479431	144.722687	1150.394287	-227.155594	-287.887268	1148.693237	-137.621872	150.118454	1112.162476	18.100698	-232.000381	1125.082886	-296.773010	-63.126049	1030.433716	408.055054	-47.380417	957.510925	416.594910	131.749802
-341.845123	27.571400	935.540405	-276.060852	-156.038879	926.868958	-393.015442	110.343056	511.976410	-286.129517	-175.049011	492.978973	-471.199432	113.915932	94.290054	-337.807343	-153.119720	80.662308	-345.646271	101.022438	1404.618896	-239.383438	-222.122253	1388.130859	-267.842072	-61.265427	1402.348145	-242.899384	-67.653099	1694.063599	-373.357849	143.416031	1150.409546	-226.330048	-288.979645	1148.425415	-137.735687	149.537323	1111.307739	18.917372	-233.369339	1124.362549	-295.643188	-64.145775	1030.314941	408.008881	-47.364288	957.518921	416.502686	131.712875
-341.050659	26.480326	935.346863	-274.922119	-157.012726	926.767761	-392.022766	108.329811	511.674225	-285.845551	-175.971375	493.022400	-465.854797	113.192917	92.481651	-337.875824	-153.353119	80.691574	-344.431030	100.183723	1404.528564	-237.897598	-222.901978	1387.813843	-266.507935	-62.146553	1402.140015	-241.634476	-68.679901	1693.978516	-373.353912	142.409546	1150.365723	-225.596893	-289.965546	1148.097046	-137.995819	148.903442	1110.535278	19.670732	-234.620636	1123.571777	-294.588776	-65.071159	1030.155518	407.963165	-47.276493	957.538452	416.393433	131.769058
-340.310211	25.522034	935.179382	-273.775452	-157.861084	926.618103	-391.078857	106.414085	511.314941	-285.502777	-176.853607	492.978088	-461.597626	113.120079	91.224121	-337.829529	-153.536133	80.755486	-343.277557	99.342636	1404.389404	-236.483734	-223.688614	1387.487793	-265.259613	-62.909279	1401.953003	-240.433517	-69.636154	1693.849854	-373.422638	141.501572	1150.306030	-224.873199	-290.970459	1147.756226	-138.147812	148.286880	1109.672852	20.392019	-235.898407	1122.756836	-293.522003	-65.889526	1029.980103	407.855865	-47.226921	957.481140	416.226837	131.852493
-339.442108	24.532404	934.926270	-272.531036	-158.647736	926.493774	-390.042175	104.585602	510.916016	-285.139587	-177.682510	492.877106	-456.909241	112.900040	89.757729	-338.897430	-154.583023	80.743225	-342.113068	98.693565	1404.220825	-235.063660	-224.411865	1387.152832	-264.119751	-63.674694	1401.730835	-239.280853	-70.480301	1693.714600	-373.446075	140.598633	1150.203247	-224.196930	-291.835266	1147.300415	-138.373749	147.730972	1108.852173	21.053020	-237.020813	1121.909912	-292.423859	-66.664383	1029.785278	407.795258	-47.170040	957.482422	416.094452	131.914917
-338.824341	23.684088	934.674988	-271.589874	-158.972992	926.224976	-389.238922	103.017906	510.533081	-284.842316	-178.359955	492.759155	-452.105103	112.441055	88.152298	-337.811920	-153.903458	80.808731	-341.051575	98.069656	1404.050293	-233.842331	-225.056641	1386.750122	-262.869629	-64.308319	1401.619385	-238.156158	-71.269180	1693.541992	-373.513611	139.803009	1150.090820	-223.603607	-292.620453	1146.895264	-138.613358	147.119049	1108.067261	21.655691	-238.125290	1121.111084	-291.488037	-67.176964	1029.503296	407.765137	-47.054096	957.517029	415.961334	131.969467
-338.036163	22.687300	934.434082	-270.350952	-160.232864	926.284912	-388.434814	101.551208	510.247650	-284.610352	-179.213135	492.794647	-447.910706	112.336929	86.848732	-337.791718	-154.064987	80.835419	-340.043945	97.481110	1403.890503	-232.665039	-225.673630	1386.357422	-261.711395	-64.953514	1401.520630	-237.001770	-72.061638	1693.399048	-373.587494	139.100388	1149.978027	-222.985352	-293.383972	1146.442139	-138.835312	146.522171	1107.306396	22.270466	-239.205780	1120.252808	-290.486938	-68.113884	1029.413452	407.689911	-47.021233	957.535889	415.836365	132.006622
-337.295502	21.906374	934.194397	-269.121613	-160.795883	926.143921	-387.699829	100.118156	509.901062	-284.302521	-179.772018	492.733307	-444.058716	112.376244	85.644142	-337.711151	-154.142624	80.853058	-339.023834	96.990524	1403.658569	-231.495209	-226.237381	1385.943359	-260.772430	-65.524567	1401.221802	-235.931900	-72.683136	1693.188965	-373.624054	138.321289	1149.886719	-222.510239	-294.070068	1146.077393	-138.909714	146.090698	1106.431152	22.782785	-240.192810	1119.421997	-289.472626	-68.683754	1029.218384	407.596313	-47.022274	957.526550	415.675964	132.041412
-336.868774	20.759766	933.989075	-268.028412	-161.476532	925.979614	-386.796783	98.666496	509.425049	-284.172913	-180.495422	492.665802	-440.737366	112.721642	84.617935	-337.731049	-154.285919	80.850868	-338.145294	96.472229	1403.513916	-230.407944	-226.737900	1385.551392	-259.619873	-65.978958	1401.017090	-234.863220	-73.310875	1692.958496	-373.726959	137.701080	1149.753174	-221.955582	-294.664764	1145.652588	-139.194031	145.621613	1105.468384	23.264124	-241.163559	1118.539917	-288.682281	-69.511200	1029.028687	407.277191	-46.537907	957.553345	415.045959	132.778076
-336.156006	20.097044	933.676880	-266.911957	-162.060760	925.863892	-386.091980	97.461731	509.096191	-284.164337	-181.057205	492.670929	-437.137054	112.657982	83.370445	-337.788330	-154.412506	80.875031	-337.278992	96.055527	1403.262329	-229.401840	-227.176071	1385.119141	-258.805786	-66.428429	1400.695190	-233.914886	-73.855621	1692.713623	-373.803619	136.998566	1149.598511	-221.544495	-295.219330	1145.199585	-139.532318	145.327698	1104.645264	23.699257	-242.000015	1117.731567	-287.754517	-69.991852	1028.811523	407.320740	-46.843399	957.510193	415.276459	132.297470
-335.029236	19.814720	933.339905	-265.705078	-162.345428	925.682495	-385.001617	96.198067	508.647644	-284.024933	-181.348206	492.693542	-434.789642	112.811150	82.672661	-337.701508	-154.411591	80.876228	-336.482941	95.719696	1403.080933	-228.384430	-227.581696	1384.731689	-257.896820	-66.877426	1400.360107	-232.919556	-74.311394	1692.440674	-373.906738	136.475723	1149.474854	-221.252625	-295.677887	1144.816772	-139.782684	144.983597	1103.651367	24.084263	-242.845490	1116.866089	-286.580414	-70.181870	1028.550415	407.242981	-46.901909	957.483276	415.194366	132.227356
-334.215790	19.231949	933.020142	-264.619324	-162.816086	925.541870	-383.857422	95.027634	508.114136	-284.032379	-181.776276	492.742889	-432.780914	111.908333	82.265915	-337.720490	-154.524353	80.906540	-335.784424	95.320717	1402.839355	-227.543045	-227.900848	1384.309937	-257.105133	-67.158371	1400.116577	-232.002563	-74.800858	1692.134277	-373.964844	135.903442	1149.286133	-220.908798	-296.169495	1144.283691	-139.999603	144.746841	1102.751465	24.385588	-243.566589	1116.048828	-285.659698	-70.600983	1028.322876	407.194427	-46.810001	957.502686	415.081757	132.296814
-333.709503	18.380976	932.746704	-263.560852	-163.270050	925.393677	-382.572693	94.113640	507.571777	-284.041748	-182.137985	492.809692	-432.732422	111.512680	82.473885	-337.654816	-154.556595	80.900589	-335.211792	95.045807	1402.634033	-226.618240	-228.178558	1383.896973	-256.288391	-67.420853	1399.862183	-231.063141	-75.122116	1691.815186	-373.984680	135.417236	1149.111206	-220.662521	-296.609619	1143.782349	-140.194580	144.565094	1101.897949	24.626387	-244.214798	1115.247559	-284.922974	-71.158562	1028.117188	407.118530	-46.761219	957.559998	414.956116	132.359283
-332.523926	18.291872	932.332642	-262.513489	-163.643280	925.236694	-381.231964	93.325432	507.164215	-284.056976	-182.451355	492.849548	-432.696320	110.654655	82.169189	-337.602783	-154.533997	80.899246	-334.659058	94.830742	1402.369141	-225.746048	-228.386490	1383.440674	-255.452194	-67.590485	1399.714844	-230.261017	-75.459549	1691.547607	-374.017822	134.990585	1148.887817	-220.516876	-296.908020	1143.359741	-140.274307	144.414185	1100.955933	24.796623	-244.825943	1114.357056	-283.854340	-71.280800	1027.836914	407.100281	-46.658672	957.619629	414.860413	132.412689
-331.936523	17.543270	932.020325	-261.498657	-164.050598	925.056824	-379.882813	92.838623	506.625580	-284.079681	-182.720490	492.920715	-432.638214	109.763779	81.872124	-337.594147	-154.595871	80.891724	-334.162659	94.624908	1402.071411	-224.802551	-228.120667	1383.066895	-254.750000	-67.753494	1399.444946	-229.417831	-75.717476	1691.241577	-374.083618	134.602753	1148.614136	-220.335892	-297.241150	1142.880981	-140.444412	144.237167	1100.139648	24.908520	-245.321320	1113.521362	-283.156372	-71.792282	1027.604004	406.970306	-46.608131	957.664307	414.663361	132.545349
-330.969025	17.167078	931.655823	-260.488586	-164.400391	924.888306	-379.334076	92.728943	506.375854	-284.125763	-182.938156	492.959930	-432.656525	109.073830	81.901276	-337.518433	-154.537491	80.900810	-333.737091	94.449318	1401.777222	-224.015869	-228.256897	1382.663330	-254.151093	-67.896935	1399.136963	-228.539246	-75.908203	1690.960815	-374.188416	134.279816	1148.315308	-220.207184	-297.489197	1142.366821	-140.792786	144.058884	1099.420288	25.001137	-245.796066	1112.659912	-282.221863	-72.066238	1027.343506	406.788330	-46.574192	957.634705	414.380859	132.600189
-330.009277	16.972433	931.323730	-259.457764	-164.578537	924.649414	-379.157501	92.705765	506.167389	-284.158783	-183.024567	492.982544	-432.676605	108.568916	81.822182	-337.548492	-154.574127	80.884949	-333.370483	94.361084	1401.490234	-223.299637	-228.336014	1382.281738	-253.529282	-67.924835	1398.919800	-227.789215	-76.094101	1690.714355	-374.292480	134.001282	1148.019653	-220.144608	-297.709839	1141.968872	-140.991272	143.948669	1098.645264	25.006546	-246.225388	1111.785767	-281.296051	-72.223633	1027.067017	406.092438	-45.460892	957.681946	412.912964	134.492889
-328.903076	16.723965	931.029846	-258.413452	-164.812180	924.509521	-379.266083	92.622719	506.081909	-284.190765	-183.120224	493.024384	-432.920563	108.311790	81.699837	-337.481415	-154.549622	80.860306	-333.049072	94.264984	1401.205322	-222.626129	-228.422424	1381.961548	-252.979538	-67.967209	1398.697266	-227.006683	-76.162231	1690.513184	-374.416534	133.797211	1147.746338	-220.150604	-297.876617	1141.616577	-141.221695	143.845108	1097.983887	24.946264	-246.507568	1110.909668	-280.354034	-72.437500	1026.867676	406.002472	-45.467319	957.687012	412.859619	134.508148
-327.916138	16.582920	930.866760	-257.446686	-165.005890	924.392334	-379.359406	92.453598	506.038330	-284.164459	-183.100998	493.088135	-433.159576	108.315407	81.546791	-337.444061	-154.540771	80.877174	-332.669617	94.319321	1400.938232	-221.948334	-228.479858	1381.706421	-252.420502	-68.019760	1398.557129	-226.237549	-76.162262	1690.359253	-374.554382	133.543915	1147.502319	-220.188889	-297.937927	1141.347168	-141.454117	143.745697	1097.415039	24.883625	-246.792725	1110.092407	-279.441376	-72.607002	1026.736206	405.988373	-45.462261	957.727051	412.871735	134.427994
-326.227692	16.838701	930.716309	-256.440521	-164.929031	924.317993	-379.513916	92.250801	506.193695	-284.062317	-182.976547	493.147980	-433.297058	108.660782	81.390549	-337.394928	-154.500565	80.870583	-332.318573	94.306091	1400.737671	-221.473892	-228.534378	1381.498291	-251.809921	-68.010628	1398.511841	-225.558334	-76.125473	1690.223877	-374.706665	133.276703	1147.278931	-220.279678	-297.972015	1141.106201	-141.525116	143.679489	1096.900879	24.758560	-247.044373	1109.265381	-278.261505	-72.515549	1026.647217	405.959534	-45.440968	957.761047	412.880157	134.414810
-325.734955	16.263945	930.670593	-255.589767	-165.262024	924.289490	-379.938934	92.197891	506.247833	-283.947449	-182.925980	493.205780	-433.326965	109.228546	81.287849	-337.393341	-154.482574	80.893852	-331.927948	94.330635	1400.532471	-220.967972	-228.590485	1381.371216	-251.217316	-67.986801	1398.488647	-224.935623	-76.040543	1690.194824	-374.871765	133.000275	1147.112671	-220.441589	-297.952240	1140.894531	-141.768433	143.680023	1096.456177	24.595364	-247.138138	1108.468262	-277.580383	-72.928520	1026.608276	405.933502	-45.448059	957.818054	412.875580	134.381042
-324.609863	16.599930	930.539856	-254.863739	-164.799301	924.096008	-380.070038	92.058586	506.420074	-283.611664	-182.518570	493.206268	-433.329376	109.811966	81.190414	-337.285950	-154.346268	80.921829	-331.474823	94.379807	1400.388794	-220.480545	-228.633240	1381.227051	-250.724289	-67.946617	1398.386475	-224.323837	-75.968956	1690.061401	-374.978973	132.713821	1146.931885	-220.614365	-297.810150	1140.714111	-142.029953	143.687164	1095.960938	24.367630	-247.262253	1107.693481	-276.530853	-72.542885	1026.429932	405.902985	-45.469025	957.874084	412.842407	134.370316
-324.138794	14.629803	930.464355	-254.030991	-165.735260	924.272400	-380.036591	91.995377	506.208923	-283.519745	-182.682327	493.334900	-433.574036	110.404602	81.162506	-337.455688	-154.415436	81.024712	-330.997040	94.449341	1400.260498	-220.078217	-228.695816	1381.160522	-250.167267	-67.920181	1398.339966	-223.760559	-75.776924	1689.981323	-375.100098	132.444504	1146.832275	-220.806671	-297.654633	1140.567017	-142.251663	143.792328	1095.516968	24.118887	-247.395325	1106.962524	-275.938324	-73.845383	1026.485718	405.796967	-45.453396	957.891968	412.707458	134.363342
-322.543610	16.299007	930.408936	-252.739578	-164.617935	924.284241	-379.964600	91.959381	506.539001	-282.930481	-181.823227	493.354675	-433.970062	110.985443	81.232254	-337.183075	-154.151688	81.047134	-330.503021	94.573456	1400.121338	-219.685257	-228.751816	1381.094727	-249.528091	-67.868866	1398.350708	-223.256516	-75.586761	1689.951294	-375.263519	132.188889	1146.688843	-221.070084	-297.442444	1140.458862	-142.419312	143.860962	1095.178467	23.823574	-247.417786	1106.243896	-274.574249	-72.473503	1026.474854	405.712799	-45.433701	957.914429	412.543976	134.363617
-322.562286	16.672071	930.184448	-252.501068	-165.755646	924.303406	-380.125671	92.191345	506.705719	-282.844788	-182.122192	493.471588	-434.325653	111.495766	81.287971	-337.435791	-154.337021	81.120773	-330.011566	94.699745	1399.977051	-219.311264	-228.781738	1380.999146	-248.929703	-67.813843	1398.327759	-222.769119	-75.343391	1689.945923	-375.388489	131.902405	1146.605713	-221.381470	-297.251068	1140.341553	-142.795761	143.939987	1094.801514	23.501984	-247.349686	1105.593018	-274.323212	-72.664047	1026.349976	405.667999	-45.410664	957.951233	412.419769	134.409470
-321.251740	15.811093	930.386108	-251.721024	-165.598984	924.314453	-379.525909	92.147667	506.618164	-282.498810	-181.768799	493.508545	-434.247711	111.908669	81.240082	-337.360443	-154.299026	81.131363	-329.456268	94.915833	1399.862183	-218.916016	-228.751678	1380.953125	-248.307190	-67.661758	1398.342163	-222.327972	-75.087456	1689.960449	-375.475739	131.694336	1146.584839	-221.740585	-297.051819	1140.246460	-143.038040	144.043381	1094.452393	23.159948	-247.256393	1104.979370	-273.308990	-73.160545	1026.463135	405.567657	-45.336094	957.977295	412.210175	134.484375
-320.935455	15.244090	930.311096	-251.146042	-165.703293	924.384460	-379.350647	92.339348	506.573608	-282.223083	-181.607498	493.565765	-434.159882	112.248398	81.225006	-337.383148	-154.280609	81.137985	-328.864380	95.097160	1399.755615	-218.547760	-228.734085	1380.925415	-247.792053	-67.529060	1398.357056	-221.921478	-74.831001	1690.007446	-375.614655	131.523254	1146.530884	-222.075623	-296.796051	1140.131470	-143.249100	144.126862	1094.187988	22.732416	-247.156372	1104.395996	-272.822937	-73.377686	1026.453125	405.529144	-45.288589	958.043457	412.077545	134.566345
-320.231750	15.412087	930.319336	-250.560226	-165.693039	924.370728	-379.173035	92.556770	506.591064	-281.926605	-181.485535	493.640503	-434.707611	112.892845	81.386780	-337.428406	-154.272491	81.196274	-328.302551	95.292343	1399.646240	-218.197815	-228.674973	1380.859375	-247.277863	-67.367493	1398.368164	-221.537659	-74.567108	1690.056030	-375.747070	131.388199	1146.466431	-222.455124	-296.576752	1140.015015	-143.426270	144.215576	1093.981201	22.272844	-247.096237	1103.763672	-272.151855	-73.300552	1026.447021	405.469086	-45.253746	958.066956	411.877594	134.706192
-319.335724	15.207111	930.319336	-249.863770	-165.502213	924.329529	-378.945526	92.795341	506.530090	-281.516541	-181.117615	493.651978	-434.755096	113.210228	81.418015	-337.323578	-154.204193	81.255188	-327.732117	95.484039	1399.543579	-217.810577	-228.629135	1380.797607	-246.765854	-67.221298	1398.360107	-221.162415	-74.265953	1690.120361	-375.862061	131.260025	1146.393677	-222.770248	-296.353912	1139.868042	-143.432358	144.289078	1093.655273	21.866693	-247.019547	1103.234009	-271.370850	-73.346756	1026.429199	405.384338	-45.166660	958.110962	411.702667	134.805969
-318.759491	15.662747	930.265991	-249.480545	-164.821991	924.172241	-378.982513	93.053307	506.599396	-281.102081	-180.813156	493.609955	-434.843384	113.400436	81.426895	-337.259491	-154.108505	81.301361	-327.133728	95.749718	1399.443604	-217.360596	-228.491180	1380.699097	-246.185410	-67.061592	1398.311401	-220.808701	-73.944054	1690.172363	-375.931946	131.175354	1146.309448	-223.146851	-296.055542	1139.735107	-143.583450	144.319336	1093.293579	21.464142	-246.911148	1102.700073	-270.714630	-72.779274	1026.300171	404.897644	-45.097229	957.872314	411.090454	134.952271
-318.032623	17.344114	930.087524	-248.778381	-164.981110	924.293945	-379.090607	93.322701	506.804321	-280.765747	-180.732727	493.621887	-434.894806	113.441032	81.433098	-337.298096	-154.112991	81.345642	-326.596741	95.953896	1399.343262	-216.894608	-228.345871	1380.649048	-245.677795	-66.908676	1398.281128	-220.462769	-73.603424	1690.211426	-375.960846	131.114929	1146.279785	-223.525848	-295.761505	1139.655518	-143.713791	144.371155	1092.908325	21.052662	-246.785538	1102.156738	-270.101288	-71.913818	1026.283447	404.805756	-44.997204	957.917664	410.905396	135.077225
-317.479492	17.878712	930.104492	-248.253510	-164.718430	924.276917	-379.275269	93.451256	506.892700	-280.395660	-180.524551	493.596619	-435.007080	113.379677	81.431480	-337.189514	-154.021225	81.393303	-326.118347	96.149094	1399.254028	-216.508987	-228.219742	1380.556641	-245.152893	-66.720634	1398.341797	-220.111511	-73.243530	1690.249878	-375.940125	131.060776	1146.229370	-223.847397	-295.491425	1139.549072	-143.804153	144.475266	1092.501709	20.627394	-246.713196	1101.601440	-269.530029	-71.526154	1026.279297	404.747223	-44.878689	957.949097	410.723907	135.257828
-316.977478	16.816387	930.174744	-247.768478	-164.569763	924.268372	-379.157684	93.454399	506.749664	-280.056122	-180.432846	493.556519	-434.841461	113.176849	81.369614	-337.259827	-154.082428	81.415451	-325.653564	96.357506	1399.183716	-216.145981	-228.092346	1380.458130	-244.669159	-66.504639	1398.358765	-219.769470	-72.826355	1690.339966	-375.888367	131.024597	1146.199951	-224.200577	-295.244812	1139.446777	-144.038422	144.589417	1092.152222	20.241552	-246.642105	1101.068726	-269.048950	-72.019463	1026.312500	404.678619	-44.713760	957.973816	410.548157	135.411270
-316.226471	18.129162	930.142944	-247.322144	-164.187790	924.289551	-379.293030	93.365219	506.929504	-279.696045	-180.275879	493.555145	-434.739899	112.888298	81.301895	-337.260223	-154.062622	81.406052	-325.195343	96.574501	1399.124634	-215.752426	-227.943893	1380.392578	-244.172409	-66.264091	1398.375244	-219.414642	-72.480820	1690.323730	-375.835846	131.034866	1146.208984	-224.490479	-294.995758	1139.355591	-144.097519	144.730484	1091.770508	19.877964	-246.539749	1100.542114	-268.428833	-71.166870	1026.304199	404.620087	-44.466446	958.003113	410.326935	135.705200
-315.864960	17.293737	930.197876	-246.993408	-164.009888	924.297424	-379.318054	93.175949	506.777649	-279.346893	-180.176346	493.549042	-434.183228	112.327545	81.088219	-337.308319	-154.087601	81.445839	-324.782410	96.798393	1399.066406	-215.382492	-227.776566	1380.298218	-243.774567	-66.012100	1398.355347	-219.102264	-72.074982	1690.380371	-375.767700	131.012497	1146.228394	-224.814560	-294.749146	1139.248047	-144.107330	144.849670	1091.367798	19.557089	-246.513550	1099.992065	-268.058136	-71.503502	1026.332275	404.477936	-44.192989	958.036499	410.079742	135.968079
-315.170105	18.667542	930.093201	-246.537903	-163.559692	924.275635	-379.480774	92.858162	506.905365	-278.923157	-179.813751	493.556763	-434.260895	112.030533	81.007111	-337.205139	-154.043945	81.438622	-324.389954	97.057571	1399.027954	-215.023636	-227.580658	1380.258545	-243.386917	-65.809235	1398.324951	-218.759506	-71.707703	1690.362305	-375.702667	131.023102	1146.217896	-225.114166	-294.442963	1139.131348	-144.126602	144.943161	1090.942139	19.268196	-246.492462	1099.514893	-267.455719	-70.563019	1026.264893	404.371643	-43.896580	958.062805	409.833038	136.286148
-314.418945	18.746927	930.189819	-246.065247	-163.120178	924.271423	-379.483643	92.462196	506.840088	-278.508209	-179.394119	493.560852	-434.032104	111.575607	80.839485	-337.179535	-153.977722	81.476181	-324.039154	97.310066	1398.991577	-214.725433	-227.357117	1380.151245	-242.990616	-65.549904	1398.314453	-218.400024	-71.409843	1690.372314	-375.616699	131.075943	1146.191162	-225.364822	-294.167084	1139.020508	-144.137741	145.057510	1090.525269	18.987953	-246.561600	1098.933350	-266.864258	-70.383087	1026.315308	404.536652	-43.940685	958.099976	410.253998	136.018829
-314.395844	18.128223	930.005188	-245.457901	-162.256714	924.103821	-379.624390	92.117958	506.609924	-278.017792	-178.796524	493.549042	-433.913696	111.156166	80.738411	-337.070038	-153.814148	81.477112	-323.661072	97.605675	1398.910278	-214.499603	-227.213531	1379.946411	-242.609192	-65.285095	1398.299438	-217.976151	-71.009514	1690.334717	-375.539825	131.123703	1146.144165	-225.596420	-293.921234	1138.889648	-144.126343	145.164886	1090.181519	18.745144	-246.560547	1098.411987	-266.423523	-70.144623	1026.119995	404.424286	-43.733013	958.057739	410.164001	136.176086
-313.869995	19.587940	929.917969	-245.102356	-162.293121	924.254272	-380.014313	91.805527	506.742676	-277.784790	-178.641571	493.596161	-433.854095	110.703003	80.598549	-337.122223	-153.904221	81.527725	-323.261414	97.912048	1398.848999	-214.156372	-227.020432	1379.771606	-242.250732	-64.974762	1398.262085	-217.576447	-70.664612	1690.252319	-375.443146	131.256897	1146.090576	-225.791519	-293.668243	1138.759155	-144.082550	145.230377	1089.849731	18.511728	-246.543015	1097.834229	-266.036438	-69.352386	1026.157349	404.293549	-43.366032	958.110474	409.848022	136.669174
-313.707794	18.996012	929.871338	-244.829346	-162.200348	924.191589	-380.260803	91.495773	506.537872	-277.514526	-178.434433	493.593201	-433.593628	110.202591	80.341545	-337.141052	-153.885345	81.532974	-322.886322	98.229897	1398.773926	-213.793365	-226.842056	1379.639771	-241.847382	-64.671211	1398.177979	-217.178207	-70.300133	1690.195313	-375.356537	131.390045	1146.043823	-225.970612	-293.436615	1138.609131	-144.004074	145.292023	1089.554077	18.310305	-246.543610	1097.297363	-265.820068	-69.595444	1026.102661	404.392944	-43.298027	958.152344	410.102356	136.642303
-312.892365	20.169586	929.963989	-244.436188	-161.639023	924.110840	-380.543976	91.158714	506.610626	-277.157867	-178.028519	493.558228	-433.452423	109.700630	80.153229	-337.071075	-153.835541	81.544395	-322.537933	98.551575	1398.738770	-213.452057	-226.644501	1379.527588	-241.477051	-64.360031	1398.134521	-216.782150	-69.945297	1690.148193	-375.245453	131.545792	1146.010254	-226.144913	-293.159515	1138.468750	-143.791092	145.396088	1089.282715	18.105246	-246.548233	1096.772339	-265.229431	-68.865791	1026.113159	404.390717	-43.097790	958.169250	410.100616	136.910263
-312.989380	21.008827	929.748596	-244.228836	-161.577271	924.037964	-381.149353	90.990578	506.739441	-276.975159	-177.945236	493.560516	-433.455231	109.311943	80.040634	-337.128571	-153.869690	81.577126	-322.197327	98.849586	1398.689087	-213.110657	-226.395401	1379.442261	-241.176773	-64.090813	1398.063232	-216.404709	-69.559761	1690.095703	-375.124115	131.713943	1146.004883	-226.301590	-292.875061	1138.354492	-143.900345	145.529984	1089.033447	17.894941	-246.612503	1096.183594	-265.077148	-68.286423	1025.953369	404.404572	-42.924335	958.213501	410.119965	137.124420
-312.880585	20.044191	929.810120	-243.988312	-161.502762	923.991028	-381.375671	90.763855	506.566132	-277.145264	-178.236465	493.700043	-433.339630	108.964996	79.966492	-337.372192	-154.027664	81.615791	-321.869568	99.143341	1398.684448	-212.791977	-226.108734	1379.360474	-240.889542	-63.814186	1398.020874	-215.970139	-69.194595	1690.056152	-374.991241	131.907654	1146.035034	-226.495453	-292.559418	1138.255005	-143.861359	145.682968	1088.720703	17.732115	-246.697830	1095.632568	-264.866913	-68.755791	1025.956299	404.405640	-42.741932	958.252930	410.165375	137.296387
-312.501862	21.617487	929.690308	-243.716019	-161.178467	923.917664	-381.836395	90.611351	506.768860	-276.851898	-178.111389	493.647614	-433.363434	108.665474	79.905090	-338.411774	-154.872925	81.624077	-321.551270	99.434006	1398.667114	-212.479996	-225.823914	1379.272339	-240.570953	-63.491310	1398.028320	-215.557678	-68.805656	1690.018311	-374.826416	132.141937	1146.070190	-226.691589	-292.275604	1138.183228	-143.814697	145.894791	1088.443237	17.560137	-246.672897	1095.143555	-264.485962	-67.782066	1025.851563	404.436920	-42.559528	958.280701	410.231812	137.492218
-312.487823	20.964888	929.751221	-243.658600	-160.581192	923.721619	-382.038605	90.428574	506.617493	-276.371307	-177.350311	493.352905	-433.247070	108.389366	79.824707	-338.235382	-154.669006	81.605888	-321.271576	99.716766	1398.684204	-212.210022	-225.568039	1379.224854	-240.245743	-63.179054	1398.021851	-215.154419	-68.462296	1690.026001	-374.682190	132.389404	1146.074341	-226.837692	-291.911530	1138.103149	-143.735443	146.133362	1088.186279	17.421579	-246.692368	1094.662231	-264.330597	-67.887085	1025.769043	404.527222	-42.347977	958.311401	410.292267	137.683914
-312.037994	20.901308	929.842102	-243.231094	-160.707489	923.800293	-382.098145	90.209801	506.592346	-276.314758	-177.236694	493.403168	-433.098267	108.227760	79.745399	-338.222504	-154.669037	81.588005	-320.985718	99.976624	1398.662598	-211.952927	-225.323715	1379.133911	-239.931000	-62.864220	1398.061279	-214.709991	-68.060898	1690.001221	-374.544952	132.638412	1146.087891	-226.974167	-291.618622	1138.041504	-143.673111	146.374481	1087.953979	17.260447	-246.696564	1094.227905	-263.989929	-68.028595	1025.868164	404.611938	-42.189579	958.360046	410.339294	137.909836
-311.873810	21.364891	929.755920	-242.873169	-160.465271	923.796448	-382.329163	90.155853	506.645813	-276.201630	-177.054001	493.416168	-433.061981	108.144180	79.662437	-338.238251	-154.637344	81.567986	-320.692932	100.251579	1398.638062	-211.647339	-225.034943	1379.087280	-239.638962	-62.576340	1398.057373	-214.306122	-67.695953	1689.970581	-374.432800	132.939590	1146.118896	-227.099747	-291.305389	1137.955200	-143.430328	146.668793	1087.755005	17.103239	-246.780731	1093.687378	-263.716278	-67.613754	1025.820313	404.735229	-41.932636	958.389343	410.420563	138.127838
-311.492706	21.593870	929.749084	-242.330490	-159.818390	923.870605	-382.272644	90.026886	506.631042	-275.970337	-176.624115	493.407349	-432.977356	108.122543	79.622322	-338.189087	-154.581497	81.566132	-320.433655	100.532936	1398.607788	-211.343674	-224.732819	1379.033813	-239.367676	-62.307705	1397.996460	-213.864868	-67.274300	1689.940796	-374.332214	133.279968	1146.119873	-227.247025	-290.947083	1137.864258	-143.504639	146.926636	1087.645020	16.965977	-246.816193	1093.223999	-263.287842	-67.127831	1025.857544	404.878540	-41.721424	958.417542	410.504700	138.345566
-311.029419	22.941063	929.713989	-241.767197	-159.038818	923.975525	-382.342957	90.003792	506.834625	-275.704407	-176.114700	493.427032	-432.960876	108.170349	79.635712	-337.024475	-153.675247	81.607849	-320.174988	100.822937	1398.633057	-211.039764	-224.491653	1379.004639	-239.111603	-62.055401	1397.985352	-213.484009	-66.915482	1689.937256	-374.496094	134.049728	1146.342041	-227.424820	-290.603058	1137.809570	-143.502792	147.234741	1087.541016	16.826229	-246.891708	1092.816284	-262.771210	-65.985588	1025.890381	405.195953	-41.450657	958.207642	410.660339	138.700226
-310.871490	21.933722	929.896240	-241.498962	-158.767288	924.025574	-382.135986	89.934837	506.631714	-275.625427	-175.964081	493.446289	-432.786713	108.261131	79.583588	-337.030670	-153.653046	81.619667	-319.912537	101.119621	1398.598511	-210.714905	-224.250732	1378.984741	-238.740372	-61.703362	1398.061890	-213.063950	-66.511551	1689.931274	-374.271149	134.110138	1146.260376	-227.600021	-290.279755	1137.760376	-143.395798	147.594009	1087.454224	16.670723	-246.901703	1092.465088	-262.518646	-66.387756	1026.001831	405.633209	-42.290924	958.202881	411.568451	137.628738
-310.707672	22.062853	929.946533	-241.170425	-158.424088	924.036072	-382.157959	89.959206	506.640503	-275.508270	-175.800293	493.492676	-432.784149	108.420715	79.537056	-337.040680	-153.684326	81.685455	-319.643799	101.384911	1398.617188	-210.404160	-223.962036	1378.948120	-238.389023	-61.357891	1398.135742	-212.675385	-66.107651	1689.939575	-374.073669	134.209442	1146.177002	-227.768219	-289.978424	1137.721436	-143.308838	147.931183	1087.371826	16.539370	-246.894180	1092.144653	-262.209564	-66.134003	1026.023193	405.238678	-41.955532	958.537598	411.059021	138.245407
-310.608368	22.306541	929.974731	-240.667419	-158.402267	923.907532	-382.262329	90.028183	506.640350	-275.425140	-175.695999	493.531738	-432.532867	108.455978	79.470566	-337.064728	-153.668167	81.687469	-319.374573	101.664108	1398.591797	-210.053177	-223.623611	1378.937622	-238.101440	-61.066753	1398.101929	-212.284271	-65.720322	1689.961426	-374.010254	134.493195	1146.207275	-227.892227	-289.729004	1137.725830	-143.203247	148.314178	1087.313232	16.351681	-246.940262	1091.805542	-261.799255	-66.016235	1025.958130	405.237854	-41.714378	958.634705	411.024506	138.511749
-310.624634	22.783895	929.886536	-240.377731	-158.245453	923.888977	-382.509155	90.176933	506.706818	-275.314270	-175.586731	493.534912	-432.897522	108.745049	79.477776	-337.134155	-153.723816	81.691780	-319.134247	101.957680	1398.579712	-209.656921	-223.329468	1378.897217	-237.806931	-60.773972	1398.077759	-211.864578	-65.340233	1689.984619	-373.916534	134.832779	1146.244507	-228.008148	-289.446472	1137.750000	-142.909195	148.700500	1087.238403	16.212843	-246.993042	1091.459961	-261.588287	-65.612061	1025.892456	405.362244	-41.537895	958.654602	411.079163	138.721176
-310.588013	23.145720	929.894043	-240.163818	-157.960983	923.729919	-382.756653	90.271896	506.749390	-275.156464	-175.423157	493.513092	-432.964172	108.930313	79.426552	-337.079285	-153.639389	81.685349	-318.923340	102.213112	1398.579346	-209.266907	-223.069595	1378.878662	-237.481430	-60.441162	1398.066406	-211.489136	-64.899673	1690.018188	-373.782562	135.143860	1146.263306	-228.136337	-289.197693	1137.718018	-142.815399	149.227539	1087.226685	16.063681	-247.081650	1091.093384	-261.328796	-65.314430	1025.798340	405.516998	-41.322514	958.682373	411.165619	139.003464
-310.585022	23.534863	929.896423	-240.582169	-156.355804	923.646362	-383.022919	90.403053	506.819427	-274.823639	-174.836304	493.306122	-433.049225	109.075096	79.393372	-337.959717	-154.256912	81.630478	-318.729767	102.452232	1398.551270	-208.885635	-222.763046	1378.821899	-237.156464	-60.095181	1398.060303	-211.084381	-64.492607	1689.984985	-373.657959	135.460312	1146.270752	-228.255463	-288.944550	1137.721313	-142.927963	149.762680	1087.234131	15.930237	-247.140381	1090.755249	-261.426483	-64.339943	1025.742554	405.685852	-41.051125	958.715271	411.256805	139.250839
-310.304596	23.695557	929.866638	-239.707413	-157.345825	923.864502	-383.202545	90.436584	506.900635	-274.893097	-175.053604	493.497009	-433.158234	109.251640	79.395851	-338.140289	-154.385422	81.655838	-318.502167	102.700974	1398.544434	-208.466904	-222.438797	1378.760254	-236.852295	-59.814316	1398.043335	-210.663757	-64.110367	1689.917725	-373.526398	135.731155	1146.318237	-228.332489	-288.712372	1137.688354	-142.858887	150.326263	1087.184082	15.801868	-247.163651	1090.469238	-260.967682	-64.632599	1025.851074	405.807343	-40.739441	958.737244	411.292236	139.532776
-310.325775	23.891407	929.852722	-239.563797	-157.155533	923.895264	-383.483582	90.492592	506.942230	-274.796753	-174.910568	493.500549	-433.242981	109.334358	79.339859	-338.073853	-154.283447	81.675728	-318.323395	102.938660	1398.553345	-208.016632	-222.151718	1378.719849	-236.592865	-59.547096	1398.026855	-210.268585	-63.760605	1689.915771	-373.358063	136.031464	1146.302979	-228.417633	-288.464478	1137.635742	-142.631592	150.907272	1087.169922	15.727162	-247.166382	1090.168213	-260.823975	-64.369705	1025.846069	406.015778	-40.444908	958.755859	411.385071	139.847336
-310.272705	24.183905	929.816711	-239.359390	-156.842941	923.865173	-383.724792	90.497208	507.012268	-274.690033	-174.768463	493.499817	-433.322540	109.379555	79.334923	-338.077240	-154.292511	81.700935	-318.173920	103.166191	1398.554688	-207.614716	-221.868820	1378.681152	-236.331772	-59.250973	1398.000732	-209.852844	-63.399750	1689.890381	-373.204803	136.287598	1146.327515	-228.471512	-288.272644	1137.640381	-142.486023	151.439636	1087.158936	15.660429	-247.221130	1089.816895	-260.656464	-64.036469	1025.806885	406.222229	-40.086807	958.768982	411.428223	140.104446
-310.172028	24.366394	929.829468	-239.139801	-156.516190	923.845642	-383.894623	90.428970	507.019318	-274.669067	-174.598816	493.516602	-433.261902	109.374458	79.258064	-338.087372	-154.241531	81.732368	-318.035553	103.370300	1398.535889	-207.238525	-221.582489	1378.638184	-236.088943	-58.960346	1397.971436	-209.446533	-62.987217	1689.871948	-373.102081	136.539169	1146.335571	-228.530106	-288.076782	1137.629761	-142.297348	151.954926	1087.129028	15.470750	-247.456329	1089.307739	-260.469055	-63.777523	1025.799438	406.418365	-39.778584	958.764160	411.399750	140.387711
-310.127777	24.559841	929.834656	-238.939880	-156.231888	923.823242	-384.097900	90.319824	507.025726	-274.641052	-174.435928	493.549225	-433.310822	109.320480	79.199913	-338.058868	-154.191742	81.738876	-317.893311	103.590698	1398.518188	-206.824600	-221.313232	1378.660767	-235.846024	-58.665005	1397.915649	-209.057281	-62.589970	1689.846313	-372.951813	136.758072	1146.315552	-228.555405	-287.897949	1137.683472	-142.137619	152.502625	1087.151367	15.389461	-247.516983	1088.942993	-260.287445	-63.516663	1025.781738	406.588409	-39.506153	958.789673	411.335724	140.670883
-310.054108	24.819384	929.821350	-238.753906	-155.976013	923.795410	-384.288208	90.200226	507.075836	-274.650116	-174.324722	493.596497	-433.241577	109.222588	79.112595	-337.103027	-153.446854	81.798981	-317.766968	103.790268	1398.478516	-206.437012	-221.024796	1378.649658	-235.550262	-58.393044	1397.864868	-208.670105	-62.215591	1689.833862	-372.839691	137.002777	1146.314209	-228.560638	-287.772644	1137.678833	-142.221542	153.014130	1087.186768	15.439157	-247.462662	1088.682373	-260.137421	-63.249985	1025.758057	406.738800	-39.254845	958.781250	411.115234	140.938492
-309.881714	25.007124	929.814636	-238.502701	-155.672180	923.774048	-384.469452	90.019989	507.092651	-274.661804	-174.171341	493.613007	-433.178528	109.060707	79.060318	-337.031067	-153.336075	81.776741	-317.658936	104.003990	1398.474243	-206.070801	-220.755280	1378.635864	-235.277145	-58.108906	1397.883911	-208.292206	-61.810223	1689.820313	-372.718292	137.228897	1146.327026	-228.569702	-287.623749	1137.707520	-141.969498	153.636276	1087.190430	15.372439	-247.470291	1088.298462	-259.938904	-63.009827	1025.746094	407.131897	-39.391399	958.782166	411.558777	141.228043
-309.865997	25.210375	929.842957	-238.370956	-155.390778	923.785034	-384.645996	89.841988	507.079742	-274.706818	-174.038422	493.645355	-433.149750	108.867714	78.966148	-337.087097	-153.288132	81.770164	-317.523590	104.232880	1398.463867	-205.729874	-220.483597	1378.610718	-235.069427	-57.873394	1397.819336	-207.963318	-61.469723	1689.815186	-372.608490	137.460663	1146.336670	-228.573563	-287.491028	1137.685059	-141.884659	154.154221	1087.242310	15.266157	-247.559067	1087.859741	-259.791992	-62.737499	1025.754517	407.332855	-39.289574	958.774170	411.497894	141.372406
-309.822388	25.505308	929.846008	-238.260483	-155.151108	923.790039	-384.873688	89.675575	507.085663	-274.755127	-173.839645	493.663544	-433.068268	108.674774	78.910767	-337.069366	-153.239075	81.773811	-317.369995	104.426346	1398.450928	-205.343689	-220.230530	1378.575684	-234.849915	-57.604725	1397.817871	-207.583344	-61.069496	1689.769165	-372.498749	137.668594	1146.347046	-228.708542	-287.392242	1137.692627	-141.796310	154.707306	1087.319824	15.325583	-246.739487	1087.409546	-259.648651	-62.437958	1025.748047	407.494293	-39.246174	958.768860	411.442596	141.340378
-309.583282	25.367741	929.986694	-238.078796	-154.820068	923.800903	-384.911377	89.411087	506.982666	-274.769257	-173.596848	493.659454	-432.911926	108.474144	78.794830	-337.021393	-153.195496	81.748451	-317.239685	104.614044	1398.433716	-204.978058	-219.977707	1378.554932	-234.661423	-57.362411	1397.779175	-207.238800	-60.704857	1689.735229	-372.389954	137.888962	1146.314209	-228.552429	-287.258728	1137.656738	-141.694092	155.193680	1087.414307	15.237328	-247.453018	1087.168701	-259.442780	-62.412758	1025.826172	407.695190	-39.276821	958.768799	411.335785	141.315445
-309.775879	25.969688	929.797974	-237.988449	-154.709381	923.791321	-385.220856	89.312424	507.004120	-274.854065	-173.420181	493.691772	-432.912384	108.296608	78.716705	-337.099365	-153.170456	81.779015	-317.114075	104.796333	1398.409912	-204.592331	-219.686661	1378.501343	-234.427567	-57.100960	1397.765991	-206.939240	-60.323788	1689.702881	-372.284760	138.066376	1146.306641	-228.504364	-287.136200	1137.648071	-141.600632	155.651657	1087.430542	15.152719	-247.600510	1086.726196	-259.394379	-61.901958	1025.708862	407.842651	-39.338142	958.771301	411.222137	141.218002
-309.476654	25.815886	929.926208	-237.751770	-154.359924	923.748657	-385.251587	89.068802	506.898682	-274.846313	-173.198074	493.703247	-432.510162	107.999176	78.565788	-337.999573	-153.751022	81.715401	-317.001312	104.964058	1398.371826	-204.271103	-219.403076	1378.428101	-234.233765	-56.882088	1397.653320	-206.560760	-59.911072	1689.626221	-372.112122	138.229141	1146.253662	-228.495773	-287.009888	1137.611572	-141.894119	156.366852	1087.247192	15.111305	-247.541916	1086.349976	-259.116760	-61.892246	1025.752319	408.016388	-39.478165	958.768982	411.109955	141.138519
-309.343414	25.943748	929.879822	-237.485687	-154.058441	923.710571	-385.324982	88.847702	506.798309	-274.873566	-173.004532	493.732300	-432.665527	107.910698	78.431366	-338.008179	-153.734512	81.726860	-316.911041	105.147209	1398.378418	-203.953079	-219.136261	1378.353760	-234.007187	-56.628654	1397.605347	-206.179092	-59.602169	1689.546875	-372.021851	138.435883	1146.243408	-228.505005	-286.912750	1137.593628	-141.826279	156.819199	1087.261597	15.187114	-247.238907	1086.125244	-258.921356	-61.661747	1025.710327	408.206665	-39.686649	958.819946	410.991547	141.007736
-309.269928	26.083731	929.811462	-237.276276	-153.836517	923.651733	-385.454102	88.655632	506.702484	-274.936584	-172.986191	493.783569	-432.592377	107.760498	78.324089	-338.023804	-153.747391	81.722107	-316.853241	105.331520	1398.337402	-203.623016	-218.894867	1378.295654	-233.843277	-56.395878	1397.538452	-205.860703	-59.257416	1689.499268	-371.967163	138.614380	1146.228394	-228.513336	-286.816376	1137.560059	-141.739471	157.142548	1087.417358	15.108850	-247.205383	1085.783447	-258.755615	-61.453613	1025.642578	408.332031	-39.811436	958.849426	410.799500	140.901855
-309.174500	26.330667	929.766357	-237.044281	-153.588760	923.615662	-385.560333	88.486282	506.651611	-274.949524	-172.840714	493.785492	-432.513458	107.622978	78.236458	-337.994965	-153.711411	81.727646	-316.792358	105.501495	1398.322876	-203.314056	-218.650299	1378.226318	-233.701385	-56.167633	1397.453125	-205.513123	-58.904686	1689.402344	-371.844391	138.793945	1146.176514	-228.530640	-286.697418	1137.500977	-141.715042	157.707169	1086.991455	15.031594	-247.112747	1085.478271	-258.585114	-61.187519	1025.600464	408.505615	-39.965145	958.919373	410.669586	140.728958
-309.019775	26.471014	929.693115	-236.783218	-153.362076	923.587524	-385.691010	88.312119	506.576508	-274.935211	-172.663818	493.803619	-432.482727	107.523926	78.152214	-336.934601	-152.936768	81.741692	-316.764404	105.675339	1398.271118	-203.007294	-218.394394	1378.111450	-233.532425	-55.926376	1397.403320	-205.173233	-58.551628	1689.300049	-371.778870	138.987289	1146.172119	-228.543167	-286.551605	1137.380737	-141.714310	158.101685	1086.969482	14.981153	-247.097351	1085.132324	-258.371216	-60.966965	1025.547974	408.638824	-40.092167	959.014221	410.544373	140.630493
-308.902863	26.669947	929.639954	-236.585251	-153.147110	923.551575	-385.846680	88.137878	506.552948	-274.974457	-172.627960	493.787659	-432.474091	107.421745	78.053246	-336.572021	-152.152267	81.476440	-316.720459	105.865227	1398.224121	-202.719376	-218.110382	1377.983765	-233.413132	-55.724979	1397.339111	-204.885880	-58.258289	1689.232056	-371.739990	139.160309	1146.155884	-228.569244	-286.395203	1137.290771	-141.657455	158.436172	1086.951294	14.916288	-247.044357	1084.777954	-258.209015	-60.741837	1025.502319	408.680603	-40.218761	959.089783	410.418549	140.485886
-308.951050	27.094604	929.463440	-236.425446	-153.031982	923.536621	-386.122223	88.013847	506.548950	-274.973236	-172.498993	493.776764	-432.521118	107.350197	77.917763	-336.607910	-151.931595	81.465195	-316.685486	106.020096	1398.157227	-202.470215	-217.891678	1377.868774	-233.246628	-55.492649	1397.249268	-204.552628	-57.942566	1689.130005	-371.732422	139.325409	1146.114014	-228.568619	-286.235168	1137.224365	-141.624512	158.648621	1087.121582	14.685696	-247.203842	1084.354126	-258.087830	-60.343975	1025.393555	408.746368	-40.335484	959.162598	410.218994	140.375992
-308.806213	27.242062	929.403503	-236.216934	-152.830093	923.494080	-386.270477	87.818199	506.440216	-274.831665	-171.860062	493.625885	-432.501617	107.264809	77.773384	-336.889709	-151.966522	81.661438	-316.637360	106.174156	1398.084229	-202.222153	-217.683609	1377.762207	-233.102478	-55.271973	1397.178467	-204.248322	-57.609005	1689.013184	-371.705353	139.510483	1146.044678	-228.584778	-286.054108	1137.139771	-141.610352	158.869629	1087.019897	14.790151	-246.929276	1084.104004	-257.909332	-60.153027	1025.341675	408.800171	-40.465691	959.239807	410.014984	140.268127
-308.744507	27.325384	929.318359	-236.039063	-152.712692	923.487244	-386.536743	87.667923	506.399689	-274.934967	-171.775558	493.670776	-432.537872	107.256088	77.627853	-337.307007	-152.196213	81.872391	-316.607635	106.348740	1398.010864	-201.999466	-217.469772	1377.657227	-232.948349	-55.016670	1397.114258	-203.923584	-57.320641	1688.924683	-371.728516	139.696625	1146.003052	-228.616776	-285.846191	1137.044800	-141.592636	159.081940	1086.923950	14.760585	-246.828003	1083.746338	-257.750427	-59.983711	1025.287964	408.796570	-40.602043	959.313538	409.739746	140.125046
-308.674164	27.509954	929.244202	-235.818802	-152.558624	923.446411	-386.809448	87.513519	506.350220	-274.802582	-171.477615	493.616791	-432.544495	107.208809	77.493385	-338.046631	-152.997787	81.918915	-316.537720	106.527954	1397.954468	-201.755814	-217.231644	1377.568237	-232.860123	-54.834011	1397.014526	-203.659912	-57.039112	1688.897705	-371.743988	139.880829	1145.932129	-228.668839	-285.661316	1136.958862	-141.619003	159.259399	1086.764771	14.691130	-246.722839	1083.458008	-257.589447	-59.777889	1025.227173	408.755249	-40.768696	959.426636	409.480103	140.043747
-308.552063	27.608402	929.133789	-235.576096	-152.385178	923.410095	-387.054443	87.351204	506.339783	-274.612885	-171.351318	493.579468	-432.552002	107.165909	77.388229	-338.027832	-152.961060	81.962303	-316.502411	106.704254	1397.897095	-201.527618	-217.001358	1377.472534	-232.730713	-54.618206	1396.958740	-203.367996	-56.824444	1688.766357	-371.739044	140.043808	1145.901367	-228.694138	-285.438599	1136.875000	-141.606491	159.543198	1086.424316	14.619966	-246.662262	1083.130493	-257.416107	-59.593964	1025.153809	408.639496	-40.906643	959.531128	409.227325	139.815353
-308.448273	27.636078	929.063232	-235.332947	-152.222244	923.390015	-387.296234	87.121101	506.279083	-274.638733	-171.435089	493.664307	-432.552887	107.117271	77.272057	-338.075348	-152.999176	81.971046	-316.451904	106.875458	1397.841187	-201.313416	-216.823456	1377.353271	-232.595520	-54.412323	1396.905151	-203.153381	-56.502625	1688.716309	-371.764099	140.210358	1145.866333	-228.743225	-285.141632	1136.763062	-141.699844	159.740005	1086.208008	14.545669	-246.558319	1082.832275	-257.232361	-59.453178	1025.105713	408.574188	-41.141136	959.614136	408.995941	139.620804
-308.328217	27.751186	928.972778	-235.100510	-152.108521	923.351318	-387.546143	86.877098	506.266754	-274.684326	-171.578461	493.730225	-432.494598	107.048874	77.141594	-338.119476	-153.024368	82.006264	-316.391052	107.040840	1397.762329	-201.095367	-216.610687	1377.274780	-232.488800	-54.239243	1396.821167	-202.910645	-56.269581	1688.628296	-371.797180	140.358231	1145.803711	-228.801636	-284.889069	1136.638794	-141.796753	159.879196	1085.943359	14.455857	-246.482727	1082.554810	-257.069763	-59.306774	1025.042236	408.405365	-41.404861	959.684021	408.665771	139.346634
-308.239502	27.909779	928.885986	-234.906235	-151.970749	923.313354	-387.831116	86.574692	506.221130	-274.761505	-171.751984	493.834930	-432.505463	106.964378	76.997238	-338.169556	-153.034103	82.009926	-316.396271	107.237350	1397.781982	-200.905991	-216.419540	1377.197632	-232.340042	-54.053646	1396.761597	-202.695511	-56.052544	1688.552734	-371.864502	140.505569	1145.760254	-228.833755	-284.612854	1136.532227	-141.943512	160.011658	1085.612427	14.328597	-246.436264	1082.346558	-256.929077	-59.123787	1024.978882	408.176117	-41.741180	959.723999	408.314178	138.945923
-308.133179	28.035812	928.802246	-234.701019	-151.863632	923.283264	-388.189362	86.361595	506.214813	-274.786530	-171.839722	493.862366	-432.530975	106.880829	76.875587	-338.187378	-153.051575	82.052666	-316.322540	107.368599	1397.688477	-200.713318	-216.202042	1377.098755	-232.228516	-53.870625	1396.739624	-202.430344	-55.819229	1688.467041	-371.950958	140.658173	1145.687622	-228.935028	-284.383087	1136.450195	-142.074326	160.045731	1085.562744	14.215892	-246.241028	1082.079712	-256.776978	-58.971462	1024.921509	407.872009	-42.144592	959.753296	407.949951	138.506104
-308.057312	28.131329	928.738098	-234.549698	-151.726273	923.262451	-388.489288	86.110802	506.211792	-274.827057	-171.889801	493.919220	-432.524780	106.810623	76.820740	-338.226166	-153.084961	82.058525	-316.253113	107.500710	1397.626343	-200.536804	-216.011734	1377.006348	-232.097260	-53.656452	1396.716797	-202.198944	-55.588463	1688.395752	-372.025299	140.744049	1145.639526	-229.102432	-284.172791	1136.416138	-142.224731	160.178207	1085.254395	14.232840	-245.876221	1081.545410	-256.640747	-58.814991	1024.874512	407.585693	-42.539791	959.794861	407.549438	138.098068
-307.912598	28.205126	928.674133	-234.304886	-151.609619	923.236694	-388.711456	85.834122	506.244812	-274.882416	-171.932343	494.010620	-432.487213	106.698486	76.722893	-334.406494	-151.885529	89.843925	-316.214172	107.634727	1397.545776	-200.383820	-215.870636	1376.945923	-231.956726	-53.431839	1396.736694	-201.973358	-55.344070	1688.319702	-372.102142	140.844498	1145.574951	-229.216141	-283.886353	1136.307129	-142.334396	160.392319	1084.753906	14.142800	-245.544739	1081.280762	-256.470367	-58.699947	1024.832642	407.299469	-42.910515	959.794922	407.207520	137.787735
-307.799530	28.264906	928.654175	-234.099884	-151.492203	923.257935	-388.984863	85.524857	506.241058	-274.893982	-171.879059	494.067261	-432.418549	106.594109	76.659645	-334.421967	-151.809906	89.825050	-316.195160	107.790207	1397.482056	-200.228149	-215.723938	1376.889282	-231.868378	-53.262245	1396.704712	-201.786804	-55.142307	1688.284790	-372.205475	140.926773	1145.490601	-229.316238	-283.607635	1136.255493	-142.494370	160.394897	1084.610229	14.020138	-245.376907	1080.980103	-256.298828	-58.574993	1024.830322	406.930542	-43.231522	959.808472	406.762451	137.428543
-307.613434	28.301266	928.636902	-233.866180	-151.384033	923.251892	-389.163422	85.125435	506.272308	-274.923340	-171.845367	494.105713	-432.339722	106.486237	76.574043	-334.402802	-151.791565	89.817657	-316.178741	107.925789	1397.419678	-200.082199	-215.601196	1376.849976	-231.794235	-53.103954	1396.658569	-201.635437	-54.981716	1688.248535	-372.335144	141.026688	1145.423218	-229.590179	-283.349030	1136.224487	-142.669052	160.457352	1084.196411	14.153662	-244.255447	1080.900635	-256.090668	-58.492214	1024.818604	406.526276	-43.678982	959.864563	406.292419	136.953445
-307.439911	28.334423	928.645325	-233.635315	-151.241837	923.239136	-389.374725	84.815964	506.283752	-274.903809	-171.659531	494.148499	-432.276306	106.402313	76.502411	-334.382050	-151.735825	89.822075	-316.063049	108.005943	1397.253418	-199.916061	-215.477570	1376.820801	-231.726837	-52.959873	1396.641968	-201.490097	-54.786892	1688.217041	-372.494751	141.103394	1145.369629	-229.613190	-283.040619	1136.190918	-142.915024	160.566513	1083.797363	13.776530	-244.766617	1080.466187	-255.888123	-58.409492	1024.816528	406.124603	-44.129303	959.858948	405.824249	136.467026
-307.160400	28.104816	928.714417	-233.340179	-151.079346	923.230347	-389.482147	84.478386	506.268066	-274.889130	-171.538818	494.190552	-432.169342	106.310966	76.444336	-334.362427	-151.699051	89.882126	-316.151642	108.177216	1397.277344	-199.786865	-215.324463	1376.775757	-231.628418	-52.833038	1396.613159	-201.361603	-54.592632	1688.187500	-372.618652	141.181519	1145.300781	-229.685196	-282.781738	1136.153687	-143.139038	160.659409	1083.444458	13.540255	-244.920410	1080.187500	-255.631470	-58.490902	1024.852661	405.729736	-44.517433	959.871704	405.370087	136.062729
-307.055695	28.146685	928.693970	-233.116058	-150.993225	923.227661	-389.773865	84.228065	506.304230	-274.897766	-171.424271	494.194427	-432.154938	106.221573	76.400620	-334.352692	-151.636810	89.907623	-316.134857	108.307495	1397.193970	-199.601288	-215.153336	1376.743042	-231.580872	-52.726768	1396.543579	-201.249847	-54.403015	1688.160889	-372.767242	141.209671	1145.245972	-229.797134	-282.564850	1136.152588	-143.341003	160.865555	1082.822388	13.386673	-244.717865	1079.900635	-255.463760	-58.405228	1024.839966	405.332062	-44.989841	959.865173	404.946869	135.553879
-306.973816	28.219334	928.694214	-232.922806	-150.911682	923.206116	-390.047211	83.940010	506.356659	-274.837921	-171.229538	494.199951	-432.149231	106.165573	76.339638	-334.333893	-151.563263	89.878113	-316.118103	108.412140	1397.109009	-199.435593	-215.029938	1376.724487	-231.475037	-52.594894	1396.542480	-201.142807	-54.220093	1688.145996	-372.934662	141.277481	1145.205200	-229.911606	-282.392853	1136.145386	-143.596725	160.938431	1082.322144	13.208524	-244.533539	1079.629639	-255.304459	-58.321869	1024.825928	404.879425	-45.560562	959.858704	404.489777	135.048355
-306.699799	27.889078	928.707703	-232.797546	-150.787445	923.194824	-390.189545	83.607094	506.371521	-274.796265	-171.162048	494.173920	-432.062927	106.100464	76.325104	-334.334015	-151.561203	89.873474	-316.084320	108.491310	1397.010254	-199.267578	-214.907471	1376.739868	-231.329773	-52.417629	1396.579224	-201.082611	-54.057716	1688.144409	-373.160187	141.305038	1145.152466	-230.021011	-282.241638	1136.100464	-143.849869	160.873184	1082.092407	13.025394	-244.411194	1079.319092	-255.083038	-58.433949	1024.824097	404.463715	-45.951191	959.826965	403.994720	134.600998
-306.781830	28.294106	928.662109	-232.665649	-150.757263	923.194275	-390.546112	83.407310	506.491547	-274.734833	-171.081863	494.172180	-432.073975	106.035530	76.314079	-334.319702	-151.530945	89.850891	-316.060486	108.567726	1396.957764	-199.065628	-214.798706	1376.751099	-231.264893	-52.307793	1396.582397	-201.032013	-53.913574	1688.165771	-373.328064	141.309509	1145.129517	-230.140472	-282.088409	1136.108276	-144.143539	160.937973	1081.685425	12.834323	-244.186264	1079.071655	-255.068130	-58.184410	1024.801514	404.007324	-46.427433	959.822998	403.522858	134.145782
-306.746826	28.350311	928.667236	-232.548706	-150.729187	923.194580	-390.796570	83.180786	506.547974	-274.657684	-171.058029	494.158936	-432.073151	106.009827	76.307716	-334.297089	-151.511688	89.849976	-316.046021	108.624367	1396.918091	-198.874588	-214.718338	1376.775146	-231.129166	-52.190639	1396.598633	-200.995026	-53.785789	1688.171631	-373.559784	141.304138	1145.109253	-230.252136	-281.922272	1136.120483	-144.450439	160.971054	1081.266724	12.654796	-244.066162	1078.822632	-254.979340	-58.133373	1024.802002	403.503784	-47.033497	959.813171	402.999146	133.570587
-306.656189	28.368668	928.649414	-232.380768	-150.639877	923.181519	-391.048096	82.906540	506.599701	-274.499451	-170.924362	494.170502	-432.033142	105.994278	76.289902	-334.232605	-151.476105	89.906891	-315.995850	108.666573	1396.865479	-198.713623	-214.641296	1376.773438	-231.053436	-52.102455	1396.583984	-200.970413	-53.650955	1688.186401	-373.753601	141.279755	1145.067383	-230.409882	-281.849609	1136.152588	-144.790268	161.123947	1080.504639	12.431569	-243.905640	1078.501953	-254.872742	-58.078869	1024.789917	403.062439	-47.517990	959.786072	402.425598	133.082260
-306.961395	28.192591	928.547241	-232.290070	-150.813507	923.185242	-391.400116	82.772026	506.643127	-274.490784	-171.039291	494.199432	-432.101471	105.964546	76.289345	-334.285980	-151.515091	89.931557	-315.968689	108.696770	1396.820679	-198.548065	-214.561768	1376.789429	-230.951065	-52.035828	1396.522827	-200.947464	-53.521133	1688.206055	-373.989624	141.236984	1145.052124	-230.527420	-281.708252	1136.182739	-145.180649	161.143433	1079.982422	12.213794	-243.654205	1078.201782	-254.942108	-58.146694	1024.731689	402.598419	-48.014236	959.766602	401.890869	132.577789
-306.933563	28.078569	928.520752	-232.177521	-150.766129	923.187622	-391.622986	82.595474	506.724213	-274.451416	-171.140900	494.222107	-432.042114	105.959229	76.276581	-334.331970	-151.551010	89.914703	-315.950928	108.721161	1396.785645	-198.404419	-214.501938	1376.811890	-230.834320	-51.969658	1396.507935	-200.931061	-53.404541	1688.228027	-374.264709	141.171875	1145.063477	-230.657013	-281.656921	1136.244629	-145.527390	160.994980	1079.713257	12.034608	-243.380920	1077.853882	-254.859787	-58.149101	1024.716919	402.073517	-48.659595	959.766174	401.377563	131.987793
-306.479645	28.326475	928.640198	-231.972046	-150.510529	923.171814	-391.703796	82.390755	506.796967	-274.341034	-171.039032	494.219147	-432.011597	105.987465	76.277016	-334.242889	-151.520157	89.918098	-315.939575	108.720627	1396.749390	-198.227829	-214.475021	1376.816162	-230.701233	-51.910690	1396.515747	-200.927170	-53.304092	1688.259644	-374.514252	141.146103	1145.072632	-230.756409	-281.568634	1136.277954	-145.942551	160.918457	1079.154541	11.848847	-243.193329	1077.551758	-254.569778	-58.009216	1024.778076	401.633057	-49.190899	959.756836	400.814423	131.393616
-306.460052	28.316233	928.652100	-231.865387	-150.545578	923.168945	-391.903625	82.290421	506.882233	-274.324036	-171.101715	494.255890	-432.001495	105.980286	76.306702	-334.268799	-151.544220	89.928902	-315.950500	108.716675	1396.746338	-198.055847	-214.409836	1376.822876	-230.594070	-51.886414	1396.495239	-200.912216	-53.212215	1688.290771	-374.815460	141.129028	1145.130249	-230.828430	-281.521393	1136.288696	-146.359970	160.810852	1078.580811	11.671330	-243.074356	1077.203003	-254.490921	-58.026676	1024.780151	401.138428	-49.775620	959.754517	400.271759	130.779510
-306.412872	28.197279	928.692627	-231.722946	-150.523788	923.178040	-392.005615	82.181770	506.948883	-274.319977	-171.187805	494.282288	-431.950562	106.027802	76.327393	-334.291382	-151.551880	89.957779	-315.975952	108.659409	1396.722290	-197.849426	-214.389786	1376.868286	-230.466324	-51.851292	1396.530884	-200.890671	-53.140701	1688.343262	-375.044952	141.071213	1145.150269	-230.901077	-281.545563	1136.332031	-146.769531	160.814377	1077.805908	11.506293	-242.909698	1076.833740	-254.392090	-58.080719	1024.804565	400.599304	-50.490879	959.773132	399.743134	130.044052
-306.399689	28.171469	928.759155	-231.624893	-150.531082	923.210754	-392.205444	82.101166	507.049774	-274.295319	-171.203751	494.300629	-431.984467	106.080017	76.410965	-334.287018	-151.571152	89.997299	-316.034760	108.579285	1396.729004	-197.646301	-214.363373	1376.901489	-230.384094	-51.808903	1396.592163	-200.846222	-53.137894	1688.345459	-375.377533	141.055069	1145.203003	-230.955002	-281.538300	1136.427002	-147.227463	160.590622	1077.461182	11.306888	-242.851120	1076.400635	-254.305603	-58.095627	1024.849487	400.140045	-51.116943	959.767395	399.221710	129.457001
-306.441040	28.074987	928.821777	-231.548340	-150.564011	923.208557	-392.348328	82.045647	507.166687	-274.356812	-171.245300	494.345184	-432.006866	106.120117	76.471268	-334.310242	-151.575012	90.028236	-316.092377	108.507889	1396.767212	-197.444290	-214.343811	1376.953613	-230.327225	-51.829594	1396.596680	-200.822540	-53.101612	1688.396606	-375.711731	141.035309	1145.263306	-231.027023	-281.585236	1136.473633	-147.756531	160.433868	1076.772461	11.112765	-242.669235	1075.997437	-254.258408	-58.172897	1024.875732	399.623596	-51.779469	959.763184	398.745575	128.774445
-306.466797	27.961603	928.883667	-231.445740	-150.579224	923.224060	-392.423187	81.953827	507.252472	-274.322388	-171.235794	494.354858	-431.963135	106.170204	76.533272	-334.308502	-151.579727	90.063728	-316.176086	108.402229	1396.788696	-197.242477	-214.392624	1376.973633	-230.229004	-51.804775	1396.653442	-200.790390	-53.067551	1688.444458	-376.092010	140.999390	1145.358521	-231.099014	-281.618805	1136.565674	-148.076660	160.157150	1076.097778	10.905974	-242.525162	1075.557983	-254.200439	-58.242279	1024.911621	399.098297	-52.421673	959.774658	398.190918	128.081894
-306.503845	27.906387	928.960083	-231.360077	-150.574844	923.246338	-392.490234	81.856544	507.353638	-274.354309	-171.265549	494.374420	-431.918579	106.232040	76.606346	-334.350433	-151.615479	90.070206	-316.237366	108.300774	1396.802490	-197.051041	-214.397614	1377.015381	-230.146011	-51.850391	1396.652100	-200.749939	-53.067352	1688.480469	-376.500305	140.966232	1145.467041	-231.144974	-281.689056	1136.609863	-148.582153	159.734650	1075.707031	10.731966	-242.335022	1075.161255	-254.176956	-58.286861	1024.961670	398.611420	-53.128807	959.742310	397.723999	127.468201
-306.549500	27.804031	929.046814	-231.312332	-150.607971	923.257446	-392.539948	81.767181	507.449493	-274.340515	-171.191635	494.408051	-431.947449	106.278450	76.681801	-334.286987	-151.581909	90.123184	-316.303680	108.171425	1396.815796	-196.831802	-214.429459	1377.055908	-230.079926	-51.871605	1396.701782	-200.696396	-53.048546	1688.532959	-376.932831	140.877487	1145.561035	-231.186432	-281.816895	1136.666260	-149.116898	159.440201	1075.147705	10.564088	-242.146698	1074.714722	-254.142670	-58.373463	1025.006226	398.036133	-53.752064	959.733337	397.263794	126.744507
-306.645935	27.695141	929.145996	-231.272552	-150.653595	923.290771	-392.549164	81.673454	507.512695	-274.395660	-171.258591	494.416107	-431.805725	106.310150	76.760941	-334.316986	-151.609268	90.132019	-316.365967	108.019989	1396.838257	-196.576736	-214.511673	1377.096313	-230.012939	-51.955139	1396.726685	-200.637589	-53.074196	1688.594238	-377.346588	140.809143	1145.625122	-231.210831	-281.886932	1136.752197	-149.512741	159.194717	1074.360107	10.372000	-242.024261	1074.236450	-254.141266	-58.462124	1025.068359	397.466492	-54.377033	959.712524	396.755463	126.154022
-306.671051	27.563164	929.257385	-231.202744	-150.679489	923.314453	-392.542480	81.603363	507.605957	-274.404053	-171.266357	494.437500	-431.777649	106.369751	76.873810	-334.310516	-151.608307	90.133499	-316.440247	107.773117	1396.880249	-196.350861	-214.592545	1377.178345	-229.950470	-52.044918	1396.808472	-200.572708	-53.102596	1688.662720	-377.776764	140.695770	1145.659546	-231.227310	-282.015930	1136.873535	-150.265289	158.917618	1073.757568	10.212064	-241.783783	1073.873779	-254.123901	-58.582226	1025.137939	396.908295	-55.019905	959.705139	396.265442	125.456383
-306.822906	27.405987	929.374512	-231.213562	-150.789581	923.358521	-392.627045	81.572426	507.727386	-274.438141	-171.280273	494.453278	-431.791656	106.406792	77.000504	-334.343414	-151.599930	90.127533	-316.560394	107.556305	1396.964355	-196.158661	-214.699020	1377.278931	-229.913132	-52.167526	1396.848022	-200.517075	-53.165123	1688.724731	-378.220795	140.556427	1145.760010	-231.370392	-282.198822	1136.995728	-150.963364	158.649506	1073.017090	10.147201	-241.136551	1073.356079	-254.154816	-58.722210	1025.211182	396.388092	-55.680965	959.639465	395.867584	124.736320
-306.915253	27.188889	929.491272	-231.197708	-150.877808	923.375488	-392.594391	81.505074	507.756165	-274.461121	-171.234589	494.449493	-431.666748	106.468307	77.114922	-334.246460	-151.436035	89.981865	-316.674286	107.294014	1397.041382	-195.960403	-214.814072	1377.339600	-229.878586	-52.313683	1396.912476	-200.443115	-53.216766	1688.784302	-378.667084	140.398941	1145.915039	-231.417145	-282.357788	1137.069336	-151.640518	158.313049	1072.169189	9.933858	-240.985611	1072.832031	-254.195175	-58.920025	1025.279663	395.760834	-56.300423	959.600342	395.392242	124.154785
-307.080505	26.995533	929.593262	-231.221130	-150.996063	923.399048	-392.623138	81.438980	507.875916	-274.516632	-171.315323	494.483887	-431.633667	106.471695	77.253471	-334.111542	-151.226563	89.764061	-316.823364	107.025124	1397.144409	-195.751450	-214.955750	1377.408569	-229.861328	-52.463997	1396.984741	-200.402802	-53.322067	1688.878906	-379.057495	140.256500	1146.044800	-231.407669	-282.469574	1137.168579	-152.360092	158.059937	1071.209351	9.637836	-241.130798	1072.172607	-254.259552	-59.093437	1025.338501	395.151398	-56.937881	959.516541	394.943604	123.466164
-307.195679	26.766253	929.688721	-231.234283	-151.132111	923.403015	-392.566650	81.388023	507.947083	-274.608551	-171.406601	494.475433	-431.539398	106.511757	77.376160	-334.710632	-153.592590	91.836288	-316.951965	106.686493	1397.238403	-195.526398	-215.104370	1377.454224	-229.818726	-52.696030	1397.047485	-200.369019	-53.398315	1688.940918	-379.492798	140.040359	1146.225342	-231.382568	-282.617828	1137.236450	-152.889175	157.756653	1070.008911	9.287596	-241.445526	1071.393677	-254.317001	-59.313995	1025.388306	394.552338	-57.454247	959.326721	394.530334	122.910942
-307.361572	26.601830	929.812561	-231.274979	-151.271744	923.427063	-392.548370	81.335823	508.058411	-274.649536	-171.418884	494.497864	-431.469482	106.547714	77.531166	-334.764893	-154.074203	92.278969	-317.102875	106.307037	1397.371338	-195.278854	-215.253098	1377.518555	-229.794449	-52.916378	1397.159058	-200.342758	-53.478989	1689.066772	-379.942169	139.855072	1146.412720	-231.391037	-282.754486	1137.334839	-153.881821	157.377533	1068.772949	9.008413	-241.481583	1070.649780	-254.392426	-59.498569	1025.458984	393.760406	-57.942299	959.213257	394.118958	122.211075
-307.503693	26.441612	929.926331	-231.297119	-151.379913	923.460571	-392.605469	81.338890	508.230255	-274.712708	-171.428711	494.517212	-431.439209	106.556877	77.710945	-334.715637	-153.908752	92.101044	-317.302002	105.878174	1397.571655	-194.984207	-215.498337	1377.586304	-229.772552	-53.151257	1397.263062	-200.279312	-53.626091	1689.157104	-380.336578	139.616074	1146.631714	-231.372803	-282.926086	1137.398438	-154.674377	157.098709	1067.338867	8.878563	-241.330109	1070.049194	-254.471390	-59.665127	1025.533081	392.943604	-58.333130	959.256042	393.616028	121.388634
-307.656616	26.191235	930.034790	-231.356445	-151.515259	923.472290	-392.580078	81.312775	508.363892	-274.813507	-171.595490	494.541656	-431.341797	106.606285	77.863510	-334.731079	-153.859039	92.038330	-317.510468	105.448753	1397.780396	-194.762299	-215.760361	1377.635864	-229.753754	-53.423733	1397.361938	-200.221222	-53.792759	1689.236816	-380.748718	139.392075	1146.853149	-231.411697	-283.129181	1137.486694	-155.543579	156.741226	1065.630981	8.666268	-241.105865	1069.298462	-254.565811	-59.897060	1025.592407	392.385620	-59.296387	959.429260	393.179688	120.697128
-307.830048	25.852192	930.158325	-231.427109	-151.689590	923.521973	-392.577667	81.279999	508.482880	-274.925385	-171.705246	494.583496	-431.295868	106.669403	78.026665	-334.052094	-151.841476	90.071213	-317.741974	104.960800	1398.010132	-194.546387	-216.017120	1377.651978	-229.733368	-53.732456	1397.464600	-200.153534	-53.990067	1689.334229	-381.131958	139.183701	1147.129272	-231.445557	-283.349213	1137.500366	-156.512680	156.495453	1063.828979	8.405963	-241.078079	1068.466309	-254.668961	-60.175423	1025.676758	391.885132	-60.006855	959.375671	392.791412	120.060402
-308.015320	25.435307	930.272888	-231.512390	-151.865082	923.551453	-392.521149	81.250252	508.567566	-275.025848	-171.738068	494.586823	-431.240387	106.712059	78.156693	-334.075745	-151.765656	89.967453	-317.921692	104.439117	1398.219849	-194.358566	-216.269348	1377.666260	-229.743546	-54.099178	1397.518799	-200.063065	-54.238983	1689.345581	-381.467499	138.988647	1147.388794	-231.426666	-283.598389	1137.516968	-157.777969	156.404587	1061.721191	8.128068	-241.035492	1067.530151	-254.796249	-60.503414	1025.748535	391.184570	-60.610222	959.317932	392.310120	119.327522
-308.303375	24.978403	930.403931	-231.720093	-151.497162	923.360413	-392.584198	81.281158	508.638733	-275.015015	-171.511292	494.544983	-431.168243	106.753822	78.269211	-334.638672	-153.679153	91.937141	-318.136444	103.841080	1398.375122	-194.065216	-216.583664	1377.702881	-229.749207	-54.532555	1397.551514	-199.983856	-54.462120	1689.426025	-381.893799	138.799744	1147.672974	-231.435364	-283.868561	1137.530640	-158.891907	156.115128	1059.553711	7.896925	-240.981918	1066.578735	-254.901352	-60.646095	1025.699463	390.641541	-61.376625	959.275574	391.927277	118.719337
-308.541626	24.389841	930.548950	-231.772064	-152.338257	923.586975	-392.561554	81.280869	508.714111	-275.247681	-171.887573	494.611725	-431.136780	106.814453	78.402313	-334.866058	-154.117386	92.305946	-318.261169	103.238548	1398.547974	-193.700256	-217.022476	1377.758789	-229.687714	-54.931839	1397.679443	-199.901306	-54.712078	1689.503052	-382.422668	138.625580	1147.917480	-231.455414	-284.170898	1137.574219	-159.941360	155.453522	1057.378174	7.543978	-240.981064	1065.365356	-255.115723	-61.333614	1025.895020	390.043762	-61.935413	959.198975	391.577637	118.010948
-308.859985	23.777069	930.703735	-231.943298	-152.617996	923.631104	-392.564240	81.264320	508.755157	-275.375244	-172.066315	494.628540	-431.082367	106.889137	78.545250	-334.888580	-154.034012	92.197083	-318.537170	102.555351	1398.684448	-193.603409	-217.482422	1377.819580	-229.807938	-55.401493	1397.766968	-199.799698	-55.027550	1689.595459	-382.973663	138.498230	1148.126709	-231.385513	-284.393616	1137.596802	-161.253113	155.019150	1055.045776	7.096102	-241.281815	1064.298462	-255.333771	-61.812519	1025.991333	389.439087	-62.692554	959.195862	391.209381	117.276039
-309.242371	23.128613	930.876709	-232.156876	-152.917236	923.653625	-392.643341	81.342957	508.840851	-275.453888	-172.159668	494.630920	-431.092316	106.969269	78.720634	-334.890808	-153.973770	92.168297	-318.728973	101.916183	1398.785889	-193.443207	-217.938461	1377.885132	-229.846710	-55.919739	1397.812622	-199.696838	-55.293339	1689.662964	-383.486969	138.314240	1148.237061	-231.340057	-284.638580	1137.644043	-162.968719	154.650604	1052.490845	6.583664	-241.548843	1062.957642	-255.582504	-62.329384	1026.082642	388.923431	-63.387665	959.094543	390.860107	116.641884
-309.666992	22.451265	931.062012	-232.421753	-153.235413	923.693359	-392.668945	81.368477	508.933350	-275.594147	-172.333694	494.627594	-431.053009	107.063614	78.886513	-334.939331	-154.016907	92.180603	-318.862305	101.207588	1398.856812	-193.255463	-218.466507	1377.990112	-229.850876	-56.465778	1397.889526	-199.632721	-55.620022	1689.727173	-384.117615	138.208618	1148.360596	-231.392807	-284.928131	1137.720215	-164.275528	154.203537	1050.299927	6.161452	-241.409622	1061.401245	-255.886185	-62.871773	1026.190063	388.398468	-64.038101	959.046692	390.514526	115.871666
-310.108246	21.768797	931.240845	-232.674744	-153.552124	923.701843	-392.690948	81.442657	509.008209	-275.689117	-172.481964	494.627228	-431.017609	107.156815	79.048767	-334.966919	-154.006088	92.137047	-318.924377	100.604843	1398.918213	-193.033707	-218.901382	1378.069946	-229.850937	-56.992928	1397.972046	-199.582199	-55.914650	1689.858154	-384.925720	138.028732	1148.504639	-231.405884	-285.257233	1137.792236	-166.078354	153.516541	1047.785767	5.754688	-241.269592	1059.806519	-256.211823	-63.436268	1026.281982	387.820129	-64.813484	959.040894	390.190338	115.161606
-310.584137	21.065521	931.440918	-232.914597	-153.916229	923.728699	-392.657227	81.458336	509.060577	-275.786072	-172.619034	494.591705	-430.998749	107.243591	79.211670	-334.970703	-154.021652	92.116066	-318.895508	99.979614	1399.023315	-192.655380	-219.354233	1378.150146	-229.761353	-57.534817	1397.974609	-199.524048	-56.319820	1689.868408	-385.812714	137.925873	1148.654663	-231.398773	-285.655975	1137.890259	-167.977798	152.948883	1045.252686	5.218405	-241.196259	1058.163574	-256.541016	-64.029678	1026.392578	387.322327	-65.434059	958.993835	389.884186	114.403542
-311.064148	20.398067	931.618713	-233.163818	-154.248413	923.696045	-392.624146	81.479782	509.102631	-275.908966	-172.796021	494.569275	-430.971222	107.345581	79.344666	-334.982056	-154.034561	92.125572	-318.948303	99.345558	1399.096069	-192.404007	-219.873718	1378.218628	-229.729111	-58.077858	1398.032715	-199.474487	-56.729954	1689.913574	-386.736816	137.836990	1148.846924	-231.417313	-286.121979	1137.941406	-169.993958	152.437561	1042.600342	4.542210	-241.159760	1056.338867	-256.908325	-64.625168	1026.467773	386.669922	-66.149559	958.985229	389.546936	113.584229
-311.583740	19.725721	931.825562	-233.451889	-154.543350	923.692444	-392.569092	81.479614	509.115540	-276.024323	-172.988358	494.550598	-430.910828	107.420082	79.489326	-335.000366	-154.070221	92.117973	-319.047638	98.679016	1399.225830	-192.229950	-220.328613	1378.256470	-229.715515	-58.580444	1398.119995	-199.391403	-57.159824	1689.963379	-387.645172	137.563766	1149.023315	-231.485260	-286.659882	1138.031250	-172.129929	151.918869	1039.845337	3.816895	-241.024734	1054.457642	-257.292084	-65.193939	1026.568237	386.316895	-66.948036	958.934265	389.370605	112.867706
-312.105133	19.080223	932.030334	-233.716370	-154.834702	923.670593	-392.533295	81.531906	509.137726	-276.164093	-173.195740	494.499603	-430.859497	107.471497	79.625267	-335.059937	-154.189285	92.129440	-319.170898	97.941338	1399.358032	-192.066864	-220.873856	1378.298706	-229.721664	-59.174049	1398.158203	-199.326675	-57.635571	1690.030151	-388.579041	137.325119	1149.171997	-231.584183	-287.246338	1138.127441	-174.355774	151.491257	1036.983521	2.922315	-240.822983	1052.356323	-257.675018	-65.759613	1026.660278	385.776306	-67.621925	958.895691	389.097748	112.040237
-312.675049	18.465073	932.257446	-234.059219	-155.152557	923.659119	-392.583832	81.550812	509.186401	-276.317444	-173.412720	494.434174	-430.925629	107.525459	79.794373	-335.068054	-154.158920	92.011230	-319.270691	97.242966	1399.511719	-191.762833	-221.324677	1378.349854	-229.691711	-59.675613	1398.212769	-199.280670	-58.113800	1690.108398	-389.488251	136.860611	1149.408081	-231.651581	-287.946777	1138.262695	-176.688980	151.066544	1034.020020	1.999827	-240.554123	1050.216431	-258.095764	-66.322060	1026.764648	385.361664	-68.407158	958.871948	388.898712	111.391418
-313.239532	17.864870	932.497620	-234.359680	-155.539780	923.690552	-392.604340	81.638405	509.273651	-276.503235	-173.678970	494.436554	-430.913483	107.580315	79.955269	-335.122406	-154.174255	92.012581	-319.389557	96.551834	1399.695313	-191.443863	-221.715042	1378.399902	-229.641388	-60.204540	1398.296265	-199.243881	-58.600883	1690.184082	-390.360565	136.394669	1149.727661	-231.744705	-288.700989	1138.360107	-179.151596	150.744308	1030.924805	0.916883	-240.210861	1047.884766	-258.498871	-66.895462	1026.897583	384.903137	-69.166794	958.806152	388.603149	110.583878
-313.808289	17.337044	932.720459	-234.701050	-155.859604	923.656006	-392.661346	81.671295	509.375916	-276.705627	-173.942810	494.398956	-430.937897	107.625343	80.115112	-335.162781	-154.249069	92.054962	-319.642578	95.769463	1399.917480	-191.272797	-222.234451	1378.457886	-229.670914	-60.833237	1398.354370	-199.192688	-59.078602	1690.331543	-391.339935	135.816498	1150.053223	-231.853241	-289.417664	1138.468994	-181.724792	150.551971	1027.740845	-0.233813	-239.866806	1045.396240	-258.925995	-67.430809	1026.989502	384.414063	-69.856674	958.769348	388.349274	109.918053
-314.340118	16.855898	932.925781	-235.032028	-156.237259	923.656555	-392.694397	81.703598	509.424072	-276.912903	-174.162048	494.366638	-430.896851	107.661255	80.284576	-335.112701	-154.281082	92.016487	-319.900269	95.044113	1400.121948	-190.986038	-222.628357	1378.490234	-229.683899	-61.314392	1398.448853	-199.174057	-59.582909	1690.431152	-392.232849	135.296936	1150.385132	-231.904587	-290.233490	1138.531494	-184.407715	150.375122	1024.454712	-1.383123	-239.624985	1042.754761	-259.379211	-67.968491	1027.097778	384.046844	-70.611946	958.720215	388.146393	109.152756
-314.954498	16.407347	933.175659	-235.496887	-156.661545	923.683472	-392.751556	81.726913	509.524323	-277.151123	-174.416473	494.314575	-430.908508	107.652679	80.507797	-335.115967	-154.243454	91.960999	-320.103546	94.306564	1400.363037	-190.601563	-223.034607	1378.533691	-229.651062	-61.858070	1398.517822	-199.068146	-60.127003	1690.507202	-393.100891	134.568130	1150.667236	-231.918793	-290.992218	1138.626343	-187.300919	150.178558	1020.930359	-2.619645	-239.428268	1039.907349	-259.865265	-68.493759	1027.229370	383.724243	-71.436256	958.643311	387.934875	108.417282
-315.638855	16.050928	933.422546	-236.033829	-157.189819	923.589844	-392.803406	81.757362	509.626709	-277.407806	-174.692017	494.323090	-430.900696	107.684387	80.712555	-335.214813	-154.341019	91.978859	-320.439789	93.478409	1400.592651	-190.312042	-223.497787	1378.600464	-229.696472	-62.422783	1398.614624	-198.956848	-60.723682	1690.589722	-394.023834	133.882904	1150.908325	-231.901184	-291.725342	1138.710938	-190.334061	150.006912	1017.318298	-3.921705	-239.344376	1036.795654	-260.361023	-69.065186	1027.290039	383.287750	-72.126541	958.603027	387.747833	107.650764
-316.327576	15.761241	933.648865	-236.601746	-157.783112	923.456970	-392.794006	81.758804	509.700409	-277.766632	-175.080200	494.287872	-430.816040	107.693268	80.932251	-335.245361	-154.378357	92.000763	-320.762390	92.668129	1400.818237	-189.965500	-223.873978	1378.652222	-229.697708	-62.976173	1398.720459	-198.839233	-61.307850	1690.625488	-394.890594	133.088699	1151.131836	-231.823898	-292.472412	1138.829346	-193.565002	149.827896	1013.583923	-5.279526	-239.178284	1033.608154	-260.880981	-69.652306	1027.321899	382.605408	-72.612144	958.790222	387.463379	106.696304
-316.877258	15.385905	933.882507	-237.167053	-158.496536	923.752991	-392.735687	81.683395	509.853027	-278.111145	-175.478516	494.285675	-430.706573	107.726196	81.128372	-335.340424	-154.473053	91.965576	-321.131927	91.844788	1401.021973	-189.547546	-224.276932	1378.637207	-229.715118	-63.595638	1398.760132	-198.715576	-61.860954	1690.687256	-395.846619	132.255630	1151.279785	-231.773666	-293.136169	1138.950073	-196.882828	149.623947	1009.856934	-6.692111	-239.042862	1030.295166	-261.509094	-70.198334	1027.597778	382.491943	-73.578339	958.748230	387.351563	106.085556
-317.415039	15.047847	934.088928	-237.512985	-158.803818	923.786194	-392.714478	81.624367	510.021820	-278.138214	-175.392136	494.126312	-430.625275	107.746735	81.325470	-335.213715	-154.300278	91.815353	-321.501770	90.998688	1401.195435	-189.137756	-224.690918	1378.627441	-229.754578	-64.184868	1398.801636	-198.654617	-62.388561	1690.809570	-396.879791	131.476883	1151.484375	-231.657211	-293.860474	1138.984131	-200.511658	149.215210	1006.011414	-8.220768	-238.926193	1026.943970	-261.914490	-70.585007	1027.712769	382.516418	-74.380211	958.283936	386.963287	105.547249
-318.011902	14.738340	934.291443	-238.016708	-159.109039	923.821167	-392.768280	81.592682	510.205933	-278.341583	-175.495926	494.057465	-430.602295	107.756485	81.562851	-335.220093	-154.309662	91.819702	-321.880707	90.227951	1401.346191	-188.714096	-225.042603	1378.597900	-229.817535	-64.773445	1398.852295	-198.445740	-63.058380	1690.804810	-398.059021	130.676163	1151.675781	-231.576416	-294.619568	1139.069824	-204.152985	148.857224	1002.410095	-10.026129	-238.905716	1023.349182	-262.408203	-70.952682	1027.823364	382.712708	-75.408569	958.162354	386.843628	105.016228
-318.715729	14.433926	934.509949	-238.645981	-159.601471	923.855591	-392.857117	81.538612	510.395538	-278.641235	-175.813141	494.024811	-430.542511	107.769943	81.737999	-335.245239	-154.322067	91.771423	-322.292725	89.335983	1401.490356	-188.306259	-225.488327	1378.585815	-229.863037	-65.390083	1398.887207	-198.301117	-63.604683	1690.864136	-399.304169	129.858795	1151.767456	-231.505005	-295.312805	1139.148804	-208.034805	148.391998	998.754456	-11.733692	-238.813492	1019.604370	-262.962708	-71.397652	1027.932617	381.841736	-75.769440	958.443787	386.691589	103.626472
-319.364716	14.113820	934.664734	-239.145935	-160.008224	923.849854	-392.960266	81.495583	510.598206	-278.928284	-176.093124	493.949982	-430.500305	107.763115	81.953720	-335.239777	-154.395508	91.743134	-322.653625	88.504372	1401.604126	-187.801758	-225.950684	1378.510620	-229.888885	-65.987305	1398.959595	-198.131332	-64.196808	1690.915894	-400.632874	129.053680	1151.921387	-231.348541	-296.032227	1139.138428	-212.038162	147.989212	995.254211	-13.558403	-239.150681	1015.756165	-263.490356	-71.817223	1028.000366	381.516632	-76.626366	958.453064	386.584869	102.625191
-320.013794	13.732302	934.785400	-239.560410	-160.291183	923.827942	-393.028381	81.402870	510.760773	-279.241669	-176.463684	493.904388	-430.419891	107.765793	82.110992	-335.327759	-154.459137	91.741508	-323.081238	87.654694	1401.764160	-187.392410	-226.271057	1378.457397	-229.892502	-66.628258	1399.002197	-198.005768	-64.753899	1690.932251	-402.087372	128.147507	1152.047974	-231.270050	-296.813019	1139.166016	-216.170990	147.350006	991.776245	-15.433209	-239.075256	1011.871155	-263.993591	-72.195053	1028.045654	381.314392	-77.456169	958.432739	386.479736	101.787033
-318.101471	11.913178	934.620667	-237.143875	-156.708313	926.803101	-391.856934	80.846291	510.585846	-278.479156	-174.551468	493.797089	-429.751648	107.776695	82.196770	-334.525146	-153.876358	91.515343	-323.493134	86.794983	1401.921875	-187.003738	-226.671677	1378.434570	-229.888184	-67.239960	1399.044434	-197.745819	-65.352776	1690.983032	-403.491760	127.134239	1152.154297	-231.164780	-297.535004	1139.182617	-220.275192	147.003571	988.488220	-17.450993	-239.034500	1007.855835	-263.718811	-70.312241	1029.718628	381.211700	-78.205269	958.421631	386.369720	101.048477
-319.214020	11.569506	934.796082	-238.084915	-157.260696	926.514160	-392.118225	80.790924	510.699036	-278.863159	-174.941452	493.700134	-429.729156	107.745735	82.391861	-334.604279	-153.955582	91.406273	-323.940918	85.888100	1402.131226	-186.563553	-227.139847	1378.428345	-229.921982	-67.853424	1399.093628	-197.532639	-65.904434	1690.981079	-405.054016	126.178062	1152.398315	-231.011703	-298.238251	1139.190186	-224.811523	146.558365	985.052002	-19.480465	-239.043839	1003.728821	-264.464020	-70.883888	1029.624390	380.296631	-78.435532	958.755310	385.938446	99.920807
-320.510712	10.845122	934.902710	-239.047729	-157.916336	926.322083	-392.265198	80.649406	510.723755	-279.405823	-175.569794	493.729309	-429.637360	107.715866	82.574112	-334.778931	-154.104752	91.374290	-324.383118	85.012955	1402.402222	-186.149155	-227.490463	1378.403320	-229.938049	-68.482422	1399.127197	-197.342758	-66.432449	1691.003662	-406.550720	125.006699	1152.670898	-230.952667	-298.930939	1139.253662	-229.451691	146.101990	981.710449	-21.787956	-238.882294	999.619202	-265.339478	-71.595604	1029.545410	380.631683	-79.664284	958.540649	385.995483	99.385597
-321.268402	10.474036	935.137329	-239.559250	-158.234055	926.432251	-392.411102	80.485039	510.856628	-279.739349	-175.869537	493.662292	-429.502289	107.610382	82.752274	-334.821472	-154.254196	91.307640	-324.817841	84.157730	1402.670044	-185.728989	-227.867096	1378.371948	-229.948196	-69.047768	1399.188232	-197.040100	-67.033653	1691.035522	-408.088196	123.722046	1153.010742	-230.649628	-299.542206	1139.260620	-234.281586	145.597443	978.353516	-23.900433	-239.333572	995.082886	-265.985260	-71.996849	1029.720459	380.953156	-80.612717	958.330322	386.115448	98.752953
-322.330414	9.634095	935.309570	-240.277237	-158.731323	926.509033	-392.640686	80.298096	510.921692	-280.202972	-176.301376	493.606934	-429.371735	107.516243	82.906441	-334.949524	-154.437195	91.313965	-325.323364	83.254669	1403.008545	-185.308044	-228.330032	1378.341187	-229.970200	-69.661995	1399.275635	-196.760620	-67.542671	1691.089600	-409.621979	122.371201	1153.384155	-230.399719	-300.127319	1139.375732	-239.358917	145.191116	974.976990	-26.361063	-239.600937	990.966553	-266.811127	-72.656509	1029.835449	381.128815	-81.318489	958.129517	386.161377	98.062752
-323.576141	8.805456	935.434937	-241.277542	-159.283524	926.341919	-392.882446	80.083878	511.040863	-280.620636	-176.722885	493.539551	-429.172607	107.377502	83.062119	-335.005890	-154.504639	91.281494	-325.760162	82.582336	1403.296265	-184.711548	-228.480972	1378.263916	-229.847794	-70.039520	1399.349609	-196.448166	-68.105888	1691.052490	-411.079987	120.867790	1153.809570	-230.097977	-300.699890	1139.348633	-244.509171	144.699997	971.694580	-28.550468	-239.898346	986.382202	-267.697021	-73.376785	1029.780151	381.290375	-81.923485	957.876587	386.212860	97.546242
-324.827209	8.352281	935.699097	-242.172867	-159.738968	926.189392	-393.335938	79.874794	511.236511	-281.101929	-177.183060	493.455627	-429.060547	107.188103	83.211304	-335.155029	-154.747742	91.286285	-326.323090	81.692291	1403.585327	-184.211258	-228.795853	1378.123535	-229.835831	-70.589211	1399.382568	-196.198685	-68.564331	1691.135498	-412.466003	119.340393	1154.197144	-229.853256	-301.277100	1139.279175	-250.345993	144.901077	968.223572	-31.022680	-240.193222	982.090698	-268.528229	-73.924171	1029.801270	381.362671	-82.527245	957.838501	386.154968	96.827530
-326.098145	7.808540	935.915649	-242.945145	-160.109436	926.086182	-393.702789	79.627892	511.388977	-281.520844	-177.490585	493.386414	-428.806366	107.025742	83.373985	-335.160339	-154.754181	91.187057	-326.923065	80.765968	1403.895630	-183.609909	-229.208878	1377.911987	-229.841614	-71.157898	1399.457642	-195.811844	-69.146271	1691.153809	-414.048370	117.843948	1154.711060	-229.591660	-301.888428	1139.152710	-255.510223	144.240051	965.061096	-33.812351	-240.696854	978.158020	-269.407501	-74.451561	1029.837524	381.042114	-83.402794	958.211426	385.942749	95.881897
-327.312927	7.067084	936.133911	-243.820908	-160.475784	926.045166	-394.026123	79.239021	511.527161	-282.005249	-177.820648	493.297333	-428.556091	106.844902	83.493721	-335.241058	-154.806229	91.129547	-327.534760	79.818237	1404.276733	-182.986313	-229.518829	1377.694702	-229.803848	-71.683548	1399.474609	-195.445831	-69.685432	1691.111572	-415.688904	116.363304	1155.279663	-229.390381	-302.503662	1138.987183	-260.811737	143.388611	961.735535	-36.178188	-240.830795	973.745483	-270.272186	-75.032394	1029.898804	381.214355	-84.052536	958.056702	386.020599	95.105743
-328.576416	6.564361	936.466125	-244.618195	-160.716095	926.040833	-394.286224	78.743912	511.650208	-282.445679	-178.045868	493.192413	-428.257202	106.595642	83.626976	-335.249817	-154.896942	91.099525	-328.106934	78.876236	1404.673462	-182.288696	-229.820709	1377.433960	-229.764160	-72.223297	1399.501587	-195.150894	-70.165421	1691.130371	-416.869232	113.837898	1155.558472	-229.219162	-303.235016	1138.862305	-266.647064	142.895477	958.907593	-38.894802	-241.137787	969.625366	-271.166351	-75.487846	1030.042969	381.144592	-84.792282	958.115906	386.024353	94.272934
-329.970398	5.887668	936.728271	-245.393951	-161.041412	926.070618	-394.670471	78.224571	511.835724	-282.860748	-178.290054	493.129913	-427.947144	106.380371	83.757652	-335.338501	-154.937759	91.007576	-328.711670	77.916748	1405.073364	-181.558456	-229.955765	1377.170654	-229.655487	-72.752701	1399.568848	-194.781265	-70.680908	1691.201660	-418.266876	112.186935	1156.004761	-229.052521	-303.893585	1138.694458	-272.830658	143.014832	955.970825	-41.561768	-241.671127	965.421936	-272.103455	-75.989525	1030.165771	381.199829	-85.709137	958.125183	386.234161	93.262939
-331.392517	5.189247	937.043640	-246.238129	-161.323288	926.143372	-395.114624	77.652611	511.994080	-283.266998	-178.464401	493.032745	-427.655579	106.107277	83.890053	-335.314636	-154.935547	90.930206	-329.299957	76.975517	1405.453857	-180.760162	-230.172470	1376.867920	-229.566345	-73.265450	1399.585571	-194.400528	-71.237854	1691.178223	-420.234772	110.791168	1156.649170	-228.916504	-304.670776	1138.591675	-279.820587	141.339691	952.615356	-44.528992	-242.063446	961.460999	-273.059326	-76.473030	1030.331543	381.430908	-86.787193	958.104309	386.692596	92.367966
-332.804413	4.608195	937.378296	-247.134583	-161.566162	926.231018	-395.539856	76.994621	512.177002	-283.703552	-178.696777	492.924683	-427.293915	105.812134	84.027931	-335.430145	-155.023743	90.850937	-329.875519	76.053215	1405.869507	-179.963486	-230.380615	1376.620972	-229.332657	-73.559532	1399.799927	-194.093719	-71.710236	1691.191650	-422.053528	109.295631	1157.265991	-228.760117	-305.346436	1138.463013	-285.848511	140.536270	949.899109	-47.817669	-243.009689	957.775940	-274.063232	-76.900566	1030.518921	381.620087	-87.729897	958.082336	387.091797	91.326454
-333.600616	6.829152	938.300293	-248.426331	-160.417557	925.746826	-396.141510	76.332283	512.786987	-283.963287	-178.450912	492.679321	-427.011353	105.461731	84.127327	-335.302948	-155.015381	90.764305	-330.398743	75.182442	1406.248657	-179.126297	-230.524918	1376.333618	-229.309921	-74.201340	1399.565186	-193.754456	-72.220047	1691.206055	-423.894379	107.760590	1157.958130	-228.616440	-306.028381	1138.374268	-292.088379	139.767014	947.380859	-50.652931	-243.145737	953.531616	-274.732910	-75.908470	1030.685425	381.564667	-88.122063	958.058655	386.676880	91.133186
-335.110962	5.583757	938.441223	-248.778763	-161.082245	926.198364	-396.561707	75.572983	512.755310	-284.514221	-178.884018	492.737335	-426.564056	105.109657	84.209816	-335.463348	-155.130219	90.678467	-330.892548	74.332001	1406.657471	-178.233383	-230.663620	1376.079834	-229.114166	-74.651695	1399.469360	-193.464966	-72.747116	1691.225830	-425.911713	106.303658	1158.681641	-228.430359	-306.660370	1138.280029	-298.467743	138.985184	945.101013	-54.260563	-243.873123	949.969666	-275.713593	-76.589371	1030.986938	381.742737	-88.885643	958.034729	386.842804	90.297379
-336.950989	4.089842	938.543091	-249.762939	-161.577698	926.301025	-397.292389	74.798286	512.760376	-285.044189	-179.317657	492.696198	-426.273468	104.772392	84.323227	-335.612701	-155.381653	90.662102	-331.372925	73.477974	1406.997437	-177.415329	-230.752533	1375.784912	-228.901001	-75.060715	1399.418091	-193.180084	-73.297203	1691.281494	-427.950104	104.732117	1159.338501	-228.204269	-307.238678	1138.215820	-304.885071	138.224442	942.970032	-57.491158	-244.716843	946.063538	-276.908081	-77.375343	1031.050415	381.930481	-89.642914	958.039368	387.061279	89.439018
-338.898254	3.080519	938.766846	-250.876663	-161.934784	926.265381	-398.123383	74.127846	512.916321	-285.517242	-179.625809	492.613708	-426.001434	104.403931	84.430367	-335.702576	-155.510223	90.521988	-331.848724	72.709579	1407.286499	-176.503235	-230.848785	1375.540649	-228.702957	-75.422363	1399.412476	-192.929214	-73.779991	1691.323730	-429.924805	103.022400	1159.971802	-227.936996	-307.764526	1138.175903	-311.505585	137.540085	940.945374	-60.837013	-245.347610	942.227051	-278.108826	-77.944832	1031.087280	382.240845	-90.667725	958.091370	387.834229	88.575706
-340.595398	2.495292	938.923706	-251.859436	-161.990555	925.904785	-399.004639	73.347046	513.060669	-285.949066	-179.895142	492.505157	-425.611816	104.021103	84.528671	-335.758545	-155.535110	90.396507	-332.251984	71.959358	1407.596924	-175.642258	-230.836990	1375.229736	-228.489899	-75.786507	1399.391479	-192.736023	-74.277847	1691.359497	-432.009155	101.287155	1160.673340	-227.710251	-308.366669	1138.115234	-318.007172	136.769424	939.043152	-64.075409	-245.721649	938.073303	-279.215393	-78.368889	1030.946899	382.189667	-91.258171	958.073547	387.565155	88.184677
-342.582520	2.106076	939.345642	-253.307968	-162.240555	925.611572	-399.936218	72.505554	513.297974	-286.441345	-180.384064	492.382172	-425.343170	103.628204	84.650856	-335.917389	-155.723190	90.327385	-332.636353	71.222710	1407.910034	-174.680359	-230.847214	1374.937500	-228.282364	-76.140106	1399.382568	-192.552795	-74.773247	1691.421265	-434.180664	99.627724	1161.442993	-227.414108	-308.829681	1138.013184	-324.543671	136.040344	937.406677	-67.357048	-246.391617	934.426331	-280.489258	-78.812813	1030.935303	382.131927	-91.725502	958.084351	387.125977	87.920616
-344.433990	1.563711	939.646423	-254.581711	-162.495987	925.521973	-400.736908	71.612297	513.400940	-286.957397	-180.841675	492.262146	-425.053070	103.275421	84.731712	-336.098419	-155.965469	90.323669	-333.021240	70.544456	1408.243896	-173.784439	-230.769943	1374.640747	-228.055054	-76.500053	1399.307373	-192.388229	-75.199791	1691.527710	-436.471893	98.570366	1162.433350	-227.130890	-309.252441	1137.920288	-330.789307	135.744934	936.371033	-71.214211	-247.308548	930.562988	-281.772186	-79.224808	1030.991089	382.154022	-92.148537	958.065735	386.778961	87.546738
-345.563446	0.698185	939.902344	-254.847733	-162.327576	926.283691	-401.406372	70.714706	513.543335	-287.299042	-180.890549	492.213013	-424.586517	102.933784	84.789627	-336.105286	-156.037811	90.235550	-333.444275	69.844032	1408.580811	-172.822418	-230.702438	1374.325928	-227.773026	-76.747131	1399.291870	-192.180161	-75.728539	1691.502930	-438.756348	96.746124	1163.286133	-226.860107	-309.778961	1137.867798	-337.892609	134.640930	934.734619	-74.995033	-248.169998	926.847412	-282.763855	-79.333946	1031.549072	382.308838	-92.766174	958.042419	386.944580	86.757080
-347.346741	0.066967	940.260437	-255.846619	-162.420197	926.418518	-402.297699	69.734413	513.638794	-287.757263	-181.111969	492.114227	-424.274445	102.628990	84.848694	-336.261688	-156.181946	90.165482	-333.921875	69.181717	1408.903931	-171.980545	-230.597885	1374.008789	-227.420120	-76.787750	1399.255615	-192.054398	-76.138046	1691.504517	-441.109192	95.072601	1164.149048	-226.551773	-310.220673	1137.722534	-344.582581	133.896606	933.569580	-78.683891	-249.070206	923.225220	-283.877625	-79.581467	1031.744263	382.525696	-93.498672	957.988342	387.358063	85.754662
-348.661682	0.344419	940.558716	-256.800354	-162.153870	926.320374	-403.191528	68.783920	513.956055	-288.208038	-181.215561	491.986450	-424.045044	102.341942	84.901512	-336.280487	-156.214539	90.008171	-334.387634	68.601135	1409.263916	-170.989838	-230.418427	1373.691284	-227.492813	-77.154716	1399.174683	-191.891830	-76.579758	1691.495483	-443.307098	93.263054	1164.922485	-226.273315	-310.702942	1137.681396	-351.178253	133.097809	932.600403	-82.672615	-249.963440	919.790710	-284.841034	-79.411224	1031.814941	382.716766	-94.136574	957.938660	387.521301	85.125275
-350.552521	-0.431022	940.746643	-257.938232	-162.263351	926.318359	-404.152100	67.931358	514.083435	-288.764465	-181.445709	491.882416	-423.810455	102.073486	84.966072	-336.347504	-156.340668	89.884300	-334.899933	68.022202	1409.563843	-170.083984	-230.103226	1373.325684	-227.377716	-77.319046	1399.087891	-191.801651	-76.952522	1691.452881	-445.826752	91.608582	1165.959961	-225.932755	-311.169983	1137.601196	-357.742310	132.241882	931.800415	-86.622337	-250.844833	916.448059	-286.072510	-79.713043	1031.853760	382.826843	-94.739052	957.905701	387.588226	84.591843
-352.328522	-1.313185	940.974182	-258.942139	-162.342361	926.468567	-405.234741	67.043144	514.242981	-289.367737	-181.727936	491.825226	-423.525177	101.846497	85.080055	-336.477356	-156.519455	89.857704	-335.477051	67.415894	1409.912598	-169.213226	-229.839020	1372.975586	-227.249084	-77.477921	1399.014038	-191.653473	-77.317398	1691.445801	-448.160614	89.773422	1166.870605	-225.554504	-311.573883	1137.565918	-364.202026	131.314575	931.081543	-90.328384	-252.017471	912.948792	-287.264282	-80.027031	1032.002930	382.958313	-95.365631	957.852173	387.683563	83.969208
-354.156738	-1.791649	941.404053	-260.105835	-162.299301	926.621399	-406.340454	66.208015	514.430847	-289.946381	-182.059891	491.745453	-423.325562	101.659439	85.208015	-336.575745	-156.650726	89.706329	-336.122437	66.890633	1410.255371	-168.414261	-229.591171	1372.617798	-226.951340	-77.500893	1398.795776	-191.582031	-77.632332	1691.396240	-450.649506	88.183182	1167.824585	-225.222702	-311.904175	1137.487549	-370.749695	130.411072	930.540955	-94.198341	-253.094452	909.706482	-288.426819	-80.131065	1032.229248	383.058685	-95.978226	957.778931	387.756744	83.463760
-356.026123	-2.025177	941.815369	-261.177856	-162.102692	926.601013	-407.528534	65.365814	514.674072	-290.527832	-182.251328	491.675873	-423.103821	101.480659	85.336983	-336.682312	-156.797989	89.660202	-336.779724	66.384827	1410.598022	-167.562302	-229.164932	1372.311279	-226.893967	-77.555893	1398.729980	-191.512573	-77.918335	1691.343994	-453.122101	86.561455	1168.691650	-224.915085	-312.250061	1137.357056	-377.104431	129.468781	930.134155	-98.149673	-254.060364	906.534119	-289.587219	-80.126579	1032.364624	383.143646	-96.520027	957.666504	387.832581	82.911530
-357.385803	-2.212026	941.858276	-261.872650	-161.678741	926.372070	-408.634766	64.541298	514.858948	-290.976349	-182.204376	491.629181	-422.920502	101.315804	85.472252	-336.638519	-156.801559	89.477608	-337.419189	65.907700	1410.959717	-166.813034	-228.753143	1371.882813	-226.872772	-77.609550	1398.644531	-191.428192	-78.184425	1691.319336	-455.725006	85.092484	1169.752441	-224.566208	-312.576691	1137.261353	-383.404907	128.469131	929.884521	-102.108467	-255.127472	903.537048	-290.721527	-80.155037	1032.295044	383.238892	-97.079453	957.533813	387.906433	82.393059
-359.427246	-2.777780	942.586731	-263.108734	-161.740814	926.853088	-410.117706	63.852264	515.107788	-291.575226	-182.547775	491.560089	-422.894562	101.178802	85.628708	-336.783844	-157.013245	89.402451	-338.128357	65.440277	1411.287598	-165.948593	-228.336868	1371.549072	-226.918793	-77.592522	1398.567505	-191.396164	-78.396881	1691.238647	-458.280304	83.617622	1170.780396	-224.249680	-312.911285	1137.183716	-389.682465	127.551651	929.749390	-106.072243	-256.212921	900.616150	-291.735748	-80.129135	1032.770630	383.324036	-97.658127	957.374084	388.005096	81.922699
-362.275024	-3.647504	943.923584	-265.381897	-162.091949	927.843018	-411.895874	63.204948	515.275635	-292.341064	-183.120850	491.387268	-423.085571	101.058792	85.721321	-337.072174	-157.327652	89.411713	-338.843018	65.069382	1411.600464	-165.297211	-227.762711	1371.130005	-227.015228	-77.521538	1398.465576	-191.395020	-78.575256	1691.175171	-460.905487	82.240166	1171.817505	-223.968018	-313.137726	1137.008911	-395.710266	126.541679	929.700012	-110.054970	-257.279816	897.825378	-292.876953	-79.976746	1033.621094	383.481750	-98.091942	957.239502	388.130310	81.492760
-364.599396	-4.296850	944.903015	-267.056213	-162.181595	928.480103	-413.571899	62.650539	515.529236	-292.943329	-183.398621	491.259155	-423.287476	100.933418	85.831406	-337.193909	-157.501511	89.326927	-339.642883	64.660408	1411.873657	-164.644440	-227.260880	1370.710083	-227.174301	-77.409142	1398.393677	-191.383148	-78.681480	1691.077271	-463.505249	80.902237	1172.812988	-223.673203	-313.423981	1136.957886	-401.674988	125.599342	929.768799	-113.986946	-258.355347	895.152832	-293.918640	-79.846451	1034.203003	383.696838	-98.535805	957.101501	388.287720	81.023384
-366.161957	-4.467756	945.145386	-267.993073	-161.827835	928.461792	-414.676300	62.043571	515.677124	-293.472412	-183.542999	491.230377	-423.229126	100.896698	85.868851	-337.328583	-157.626556	89.250534	-340.503174	64.380585	1412.166504	-163.941650	-226.569885	1370.346802	-227.379486	-77.277969	1398.291382	-191.454681	-78.731445	1690.946777	-466.120026	79.689095	1173.828979	-223.386322	-313.667633	1136.875977	-407.350800	124.765617	929.987244	-117.982681	-259.464355	892.589905	-295.034363	-79.731255	1034.283936	383.853790	-98.906288	956.932373	388.386200	80.608788
-367.682556	-4.383328	945.434570	-268.900726	-161.364853	928.557678	-416.393250	61.679039	515.947327	-294.012848	-183.607071	491.223267	-423.671356	100.805603	85.881332	-337.391144	-157.800766	89.252502	-341.382813	64.079086	1412.496216	-163.453842	-225.904221	1369.845581	-227.665894	-77.097687	1398.201904	-191.513504	-78.773094	1690.824097	-468.769897	78.560707	1175.046021	-223.149582	-313.861877	1136.718872	-413.094086	123.770386	930.259399	-121.847176	-260.544495	890.142700	-296.188324	-79.443893	1034.462402	383.873138	-99.321312	956.820984	388.389954	80.206421
-369.232452	-4.412704	945.675171	-269.848724	-160.966354	928.554626	-417.834167	61.460129	516.053345	-294.518463	-183.594009	491.231384	-424.252838	100.752762	85.889023	-337.474304	-157.873352	89.124191	-342.328705	63.842754	1412.721313	-163.000824	-225.216003	1369.475830	-227.986740	-76.887039	1398.108521	-191.576950	-78.782951	1690.714233	-471.320831	77.356468	1175.904175	-222.906738	-314.091553	1136.683838	-418.796570	122.781807	930.547607	-125.661446	-261.568756	887.881409	-297.261963	-79.200775	1034.539185	384.288452	-99.654991	956.671509	388.561554	79.842285
-370.693329	-4.488224	945.900940	-270.860901	-160.494751	928.640259	-418.994598	61.228672	516.133423	-295.014221	-183.569733	491.205353	-424.757904	100.703712	85.887512	-337.496918	-157.947876	89.101646	-343.323547	63.596840	1413.021362	-162.623123	-224.490036	1369.084961	-228.330399	-76.672943	1398.032837	-191.739700	-78.711693	1690.577148	-473.910400	76.275887	1176.875000	-222.685516	-314.178467	1136.529907	-424.065491	121.932320	930.878479	-129.455185	-262.667694	885.737976	-298.375061	-78.931587	1034.664063	384.607971	-100.058640	956.670898	388.672729	79.415215
-372.216125	-4.318425	946.162537	-271.833496	-160.021774	928.701965	-420.334656	61.148544	516.328247	-295.496307	-183.489777	491.148071	-425.558746	100.587059	85.827049	-337.535034	-157.984894	89.071960	-344.436310	63.497780	1413.260376	-162.362289	-223.765640	1368.768311	-228.752258	-76.350815	1397.939575	-191.879471	-78.566078	1690.431274	-476.500854	75.332764	1177.859619	-222.533875	-314.299896	1136.477783	-429.125763	121.162720	931.285156	-133.280624	-263.783020	883.643555	-299.515656	-78.577126	1034.799683	384.998138	-100.429230	956.720764	388.826111	79.101646
-373.597473	-4.250508	946.293396	-272.695862	-159.545258	928.779663	-421.554199	61.085384	516.404541	-296.006165	-183.397705	491.176361	-426.491547	100.454857	85.740906	-337.586548	-158.023758	89.028419	-345.491882	63.395290	1413.587402	-162.218475	-222.851151	1368.186646	-229.300186	-75.960991	1397.878784	-192.074707	-78.381683	1690.272095	-478.979889	74.326828	1178.759155	-222.377472	-314.320831	1136.323853	-434.036987	120.452942	931.654114	-137.087936	-265.138550	881.708496	-300.564484	-78.203766	1034.883301	385.393982	-100.728592	956.793884	388.986969	78.770248
-375.046265	-4.058277	946.456360	-273.735413	-159.029846	928.709473	-422.789764	61.219013	516.478394	-296.585297	-183.291489	491.198242	-427.581757	100.334084	85.719391	-337.709229	-158.103210	88.958046	-346.624695	63.367420	1413.809326	-162.116669	-222.144791	1368.006714	-229.882706	-75.535355	1397.832520	-192.299606	-78.173996	1690.141479	-481.500610	73.491234	1179.702515	-222.326141	-314.353271	1136.219971	-438.762787	119.719872	932.097290	-140.826889	-266.403320	879.838806	-301.655457	-77.824722	1034.893066	385.685760	-100.676620	956.856079	388.770905	78.556099
-376.389008	-3.888262	946.580139	-274.654999	-158.478439	928.793152	-424.417877	61.422222	516.624512	-297.151520	-183.294449	491.230621	-429.150940	100.155540	85.643120	-337.779022	-158.178375	88.899956	-347.773376	63.475170	1414.068848	-162.269012	-221.175644	1367.379395	-230.469528	-75.134354	1397.762329	-192.594666	-77.852753	1689.951294	-483.925018	72.749771	1180.505981	-222.275375	-314.287842	1136.033081	-443.258423	119.107040	932.531921	-144.329330	-267.563873	878.094360	-302.740967	-77.386276	1034.983154	386.430023	-101.093430	956.986267	389.586639	77.739670
-377.755768	-3.502408	946.661621	-275.581909	-157.937088	928.793091	-425.681335	61.844128	516.707092	-297.656067	-183.262680	491.244293	-430.766510	99.906898	85.688019	-337.883148	-158.291733	88.922874	-348.938171	63.545910	1414.281250	-162.458481	-220.276062	1366.905029	-231.208496	-74.571144	1397.689697	-192.904175	-77.473122	1689.795166	-486.350891	72.058136	1181.295166	-222.350296	-314.153809	1135.872681	-447.530518	118.500511	932.935608	-147.692642	-268.614471	876.496216	-303.837280	-76.870270	1035.009888	386.993286	-101.154396	957.134338	389.759094	77.987938
-378.962036	-3.335525	946.680603	-276.472473	-157.313263	928.848022	-426.990692	62.352024	516.762939	-298.153839	-183.086197	491.257477	-432.582214	99.634079	85.789001	-337.938965	-158.302170	88.828156	-350.192932	63.750977	1414.490112	-162.719254	-219.445114	1366.471558	-231.913330	-74.119690	1397.590698	-193.238037	-77.095062	1689.662109	-488.656860	71.458801	1181.989380	-222.405640	-314.019684	1135.547485	-451.691193	118.002243	933.330261	-150.832016	-269.475006	875.059448	-304.888763	-76.395744	1035.044434	387.554230	-101.200539	957.277466	390.096710	77.873543
-380.231232	-2.878206	946.756042	-277.431976	-156.626419	928.825623	-428.351135	62.891644	516.856506	-298.684875	-182.970596	491.332520	-434.804077	99.406944	85.922302	-338.021729	-158.330200	88.797272	-351.549011	63.936806	1414.771729	-163.131226	-218.615845	1366.096802	-232.797974	-73.468803	1397.526855	-193.645660	-76.538467	1689.485229	-490.984985	71.002617	1182.657104	-222.590759	-313.743744	1135.309082	-455.548279	117.581764	933.725159	-153.874252	-270.232758	873.707581	-305.979340	-75.817101	1035.065063	388.118256	-101.259735	957.394775	390.480804	77.809288
-381.462494	-2.352684	946.883423	-278.377136	-155.869324	928.808899	-429.755554	63.627811	517.014404	-299.182129	-182.724335	491.354675	-437.175507	99.074905	86.051468	-338.093536	-158.371246	88.753075	-352.824524	64.261086	1414.987549	-163.897369	-217.683685	1365.653931	-233.633041	-72.908981	1397.431641	-194.080978	-75.985336	1689.291138	-493.166443	70.556709	1183.269531	-222.988235	-313.411072	1135.104614	-459.195557	117.269867	934.055359	-156.973587	-271.071564	872.476318	-307.060608	-75.213943	1035.120361	388.664551	-101.340324	957.419250	390.868256	77.812416
-382.530304	-1.950805	946.883179	-279.165588	-155.130890	928.908569	-431.116760	64.518723	517.152466	-299.592773	-182.403412	491.343628	-439.999207	98.770912	86.244263	-338.139221	-158.366287	88.645615	-354.204193	64.629532	1415.147461	-164.478851	-216.850052	1365.341797	-234.629623	-72.154190	1397.406494	-194.522949	-75.385292	1689.177368	-495.243500	70.199814	1183.775146	-223.564392	-313.056549	1135.103149	-462.708679	117.020210	934.358032	-160.207428	-272.132874	871.417542	-308.085907	-74.598083	1035.191040	389.110840	-101.513657	957.433899	391.299835	77.813408
-383.811096	-1.326734	947.007629	-280.194824	-154.332016	928.857300	-432.300751	65.440750	517.269836	-300.097137	-182.470337	491.372192	-442.916290	98.432037	86.404297	-338.229309	-158.462845	88.682610	-355.575287	65.059090	1415.316895	-165.276855	-215.990906	1365.006348	-235.579620	-71.521652	1397.376343	-195.067612	-74.616676	1689.002686	-497.293640	70.051178	1184.272461	-224.098587	-312.756317	1134.794312	-465.886993	116.920425	934.646423	-163.149200	-272.682190	870.337463	-309.193054	-73.922859	1035.217896	389.550751	-101.614578	957.453796	391.768890	77.867569
-384.871216	-0.694533	947.025757	-280.996796	-153.492004	928.954468	-433.265625	66.440765	517.321594	-300.489319	-181.994034	491.380219	-445.928040	98.090599	86.670578	-338.240814	-158.421097	88.656204	-357.003906	65.532822	1415.519531	-166.132355	-215.129013	1364.725586	-236.710236	-70.723450	1397.395874	-195.602814	-73.783394	1688.861084	-499.252716	69.954689	1184.650513	-224.929794	-312.237366	1134.791626	-468.894623	116.899612	934.870361	-166.165054	-273.002228	869.683716	-310.239288	-73.174019	1035.301880	390.009918	-101.606468	957.488403	392.229340	77.925217
-385.948730	-0.058684	947.072083	-281.932800	-152.629623	929.000610	-434.635681	67.656898	517.477966	-300.914154	-181.553513	491.384644	-449.484344	97.826935	87.036308	-338.262360	-158.378616	88.584740	-358.442841	66.150520	1415.598389	-166.998596	-214.232758	1364.558105	-237.896500	-69.978790	1397.424072	-196.190491	-72.898094	1688.737061	-501.113098	69.999771	1184.975098	-225.689758	-311.728180	1134.530396	-471.682281	116.970367	935.039734	-168.830994	-273.179077	868.966736	-311.307312	-72.441696	1035.363159	390.374847	-101.376907	957.532471	392.481079	78.113991
-387.032776	0.672381	947.078674	-282.817383	-151.732010	928.996155	-436.219940	69.022217	517.704651	-301.202087	-180.840576	491.395233	-453.102417	97.562080	87.403130	-338.251404	-158.280396	88.535912	-359.914856	66.705101	1415.693726	-168.103790	-213.361221	1364.353638	-239.133530	-69.294754	1397.386719	-196.820602	-71.884636	1688.575928	-502.889618	70.152023	1185.240845	-226.793533	-311.077728	1134.620850	-474.202881	117.166862	935.161011	-171.611298	-273.451721	868.374146	-312.382874	-71.665619	1035.386841	390.853302	-101.482430	957.534668	393.111237	78.072670
-388.078064	1.488245	947.096619	-283.694092	-150.771606	929.056152	-437.701691	70.454483	517.904968	-301.596008	-180.434479	491.472717	-457.002991	97.373680	87.717010	-338.280853	-158.177063	88.446251	-361.405823	67.399849	1415.798828	-169.194733	-212.468628	1364.224243	-240.440292	-68.457634	1397.404419	-197.485397	-70.761086	1688.399780	-504.587799	70.430733	1185.455688	-227.931152	-310.412872	1134.686768	-476.560211	117.498428	935.248657	-174.165894	-273.485443	867.851440	-313.444458	-70.793755	1035.449707	391.229401	-101.475128	957.558899	393.580902	78.153061
-389.109863	2.281960	947.087158	-284.671814	-149.845108	929.030151	-439.288605	72.025978	518.075195	-301.999786	-179.955872	491.481903	-461.124420	97.266060	88.216782	-338.309570	-158.226837	88.497116	-362.939270	68.104866	1415.834717	-170.401901	-211.600418	1364.161987	-241.784134	-67.564919	1397.487183	-198.238297	-69.593903	1688.281616	-506.251221	70.915283	1185.554688	-229.210587	-309.605042	1134.671143	-478.634277	117.896484	935.271606	-176.668579	-273.456085	867.735657	-314.478363	-69.953812	1035.439453	391.542450	-101.392715	957.610901	393.946808	78.223656
-390.089691	3.187257	947.054016	-285.624023	-148.828613	929.059448	-440.843781	73.613533	518.230652	-302.360138	-179.315170	491.455536	-465.323242	97.216370	88.711456	-338.285248	-158.086365	88.405182	-364.491913	68.895233	1415.920410	-171.712234	-210.866531	1364.484863	-243.140457	-66.667595	1397.475830	-199.135880	-68.330551	1688.128784	-507.769409	71.388626	1185.554321	-230.682526	-308.771057	1134.764404	-480.464874	118.523857	935.204041	-178.937378	-273.143951	867.510925	-315.552032	-69.023079	1035.463501	391.793945	-101.384537	957.658691	394.330536	78.228996
-391.124359	4.310885	947.094971	-286.531525	-147.702347	929.049927	-442.450256	75.385750	518.392517	-302.730682	-178.700897	491.493042	-469.734711	97.311920	89.302536	-338.343384	-158.010986	88.326302	-366.044525	69.736824	1415.929810	-173.081207	-209.974792	1364.524170	-244.518448	-65.689598	1397.470093	-200.147263	-67.019363	1687.970215	-509.214478	72.044395	1185.466431	-232.241562	-307.889801	1134.742310	-482.051331	119.288864	935.049072	-181.028732	-272.759308	867.372681	-316.613861	-67.976990	1035.502930	392.027710	-101.278908	957.725647	394.646088	78.247490
-392.068939	5.284925	947.055176	-287.476044	-146.646667	929.101074	-444.054535	77.188065	518.572571	-303.180573	-178.190674	491.579865	-474.263000	97.505585	89.900848	-338.386536	-157.976837	88.330345	-367.586517	70.706482	1415.850586	-174.496536	-209.069778	1364.544067	-245.889755	-64.670746	1397.399048	-201.338470	-65.636467	1687.956177	-510.531067	72.763214	1185.265991	-233.920059	-306.941681	1134.852295	-483.373535	120.191086	934.924744	-182.915909	-272.136078	867.404236	-317.680725	-66.989426	1035.537476	392.226105	-101.225273	957.771606	394.953888	78.255516
-393.032837	6.380559	947.014282	-288.478455	-145.513718	929.125061	-445.675659	79.096657	518.750305	-303.638275	-177.698883	491.592377	-478.892151	97.875381	90.544502	-338.445618	-157.905991	88.310410	-369.180023	71.736374	1415.797363	-175.986542	-208.140366	1364.544800	-247.315689	-63.607452	1397.360840	-202.692047	-64.245056	1687.826538	-511.808075	73.642990	1184.988647	-235.799469	-305.980438	1134.897705	-484.521149	121.224327	934.667358	-184.572647	-271.269897	867.237427	-318.786652	-65.926224	1035.558716	392.404144	-101.120552	957.801941	395.277649	78.326576
-394.024750	7.418456	946.959290	-289.486877	-144.423416	929.200989	-447.392975	81.105240	518.835999	-304.103638	-176.974655	491.637360	-483.693329	98.392586	91.292519	-338.466888	-157.828583	88.301552	-370.706116	72.876122	1415.665649	-177.552521	-207.131287	1364.548462	-248.719543	-62.446030	1397.401245	-204.221832	-62.771633	1687.829102	-512.976685	74.616180	1184.680908	-237.831421	-304.945007	1135.035034	-485.442749	122.410248	934.373474	-186.125183	-270.324615	867.383545	-319.885040	-64.849319	1035.590820	392.571289	-101.016563	957.811584	395.606812	78.382423
-395.028046	8.597572	946.913330	-290.555176	-143.316116	929.247742	-449.076233	83.244705	519.038818	-304.591431	-176.257797	491.696747	-488.550323	99.054764	92.016197	-338.521149	-157.675568	88.228539	-372.238098	74.120529	1415.479370	-179.115158	-206.049408	1364.578979	-250.131668	-61.230030	1397.387573	-205.929520	-61.334984	1687.896729	-514.062622	75.781136	1184.218018	-239.852402	-303.967712	1135.137573	-486.085510	123.702621	934.013306	-187.526627	-269.124725	867.688171	-320.995789	-63.711224	1035.608154	392.713989	-100.844139	957.833740	395.889374	78.493973
-396.041046	9.905838	946.837036	-291.631989	-142.051788	929.216797	-450.879028	85.442108	519.161011	-305.054657	-175.723190	491.739716	-493.531128	99.842064	92.782532	-338.616882	-157.662415	88.229370	-373.735199	75.491341	1415.198608	-180.725861	-204.956909	1364.631958	-251.629410	-59.952759	1397.328247	-207.827866	-59.801319	1687.892334	-515.087891	77.073502	1183.830566	-241.957123	-302.832184	1135.290405	-486.572601	125.092934	933.726013	-188.797180	-267.820007	867.991699	-322.154755	-62.487598	1035.582275	392.836945	-100.702843	957.813049	396.181946	78.660973
-397.009827	11.144124	946.696777	-292.773926	-140.783096	929.247192	-452.566040	87.735939	519.296631	-305.607056	-175.033264	491.753632	-498.458679	100.804993	93.506409	-338.677673	-157.644165	88.191414	-375.141449	76.920975	1414.995361	-182.347061	-203.809677	1364.698975	-253.143326	-58.668972	1397.245728	-209.914856	-58.229431	1687.987305	-516.057129	78.509438	1183.341675	-244.114380	-301.784027	1135.645874	-486.838409	126.648575	933.336182	-189.955978	-266.379089	868.428284	-323.331909	-61.235203	1035.554321	392.895752	-100.472084	957.817627	396.430176	78.846725
-398.130707	12.511519	946.546265	-294.036774	-139.562759	929.129211	-454.439667	90.181099	519.425781	-306.091583	-174.335464	491.744263	-503.462616	101.937538	94.391609	-338.748291	-157.621048	88.191933	-376.565765	78.461510	1414.709595	-183.831970	-202.568176	1364.631348	-254.657806	-57.160950	1397.276611	-212.171021	-56.742016	1688.224976	-516.963745	80.129486	1182.793091	-246.189835	-300.578766	1135.804932	-486.865082	128.346832	932.914368	-191.023300	-264.805695	868.963684	-324.525848	-59.945526	1035.420654	392.992828	-100.259178	957.787659	396.737396	79.055656
-399.169220	13.902180	946.402466	-295.211792	-138.266617	929.212830	-456.148163	92.664742	519.543579	-306.715210	-173.752960	491.800568	-508.573273	103.267189	95.223305	-338.790680	-157.559448	88.093773	-377.939423	80.138672	1414.440186	-185.648651	-201.304565	1364.795776	-256.209076	-55.638004	1397.277466	-214.578339	-55.111336	1688.257935	-517.680237	81.756439	1182.165039	-248.238129	-299.519653	1136.051514	-486.681488	130.144333	932.473206	-192.008301	-263.303711	869.393738	-325.753723	-58.563442	1035.415894	393.019073	-100.037056	957.763550	396.996857	79.248329
-400.210358	15.489456	946.307617	-296.385345	-136.832413	929.194946	-457.940979	95.136101	519.655701	-307.250336	-172.942184	491.807587	-513.453735	104.690079	96.053375	-338.801239	-157.427460	88.011848	-379.303040	81.842567	1414.121948	-187.566238	-200.040543	1365.093750	-257.802826	-54.053322	1397.221924	-217.154266	-53.528221	1688.595093	-518.530212	83.715607	1181.591431	-250.167877	-298.513184	1136.087402	-486.301605	132.018341	932.090210	-192.930328	-261.582886	870.027466	-326.930481	-57.074791	1035.375610	393.122437	-99.805862	957.741028	397.289246	79.478783
-401.221588	17.029333	946.093689	-297.613770	-135.396912	929.170044	-459.698425	97.684898	519.714294	-307.852356	-172.104675	491.814941	-518.626038	106.452530	97.006226	-338.843292	-157.381882	87.948624	-380.716492	83.699074	1413.836914	-189.127228	-198.607544	1365.166626	-259.447083	-52.360023	1397.197021	-219.876663	-51.870869	1688.838013	-519.174377	85.649788	1180.895508	-252.202881	-297.073029	1136.519897	-485.731964	134.075027	931.601440	-193.760635	-259.917786	870.589600	-328.175201	-55.586834	1035.283325	393.177795	-99.603394	957.721802	397.580963	79.714760
-402.259430	18.544209	945.883362	-298.828583	-133.986313	929.284241	-461.608032	100.349258	519.814819	-308.468506	-171.421631	491.883118	-523.501892	108.278381	97.824188	-338.910614	-157.391281	87.964439	-382.112366	85.661339	1413.521118	-191.005478	-197.064194	1365.412598	-261.149658	-50.536930	1397.281250	-222.685516	-50.099178	1688.999878	-519.796082	87.820786	1180.192993	-254.126938	-295.821411	1136.850830	-484.974823	136.217758	931.130188	-194.533661	-257.968933	871.375000	-329.445435	-54.044125	1035.263550	393.289673	-99.392769	957.709839	397.934357	80.000595
-403.307495	20.171850	945.656677	-300.134308	-132.472153	929.221863	-463.461945	102.946259	519.919861	-309.158447	-170.614441	491.825348	-528.625549	110.523674	98.694923	-338.993774	-157.344421	87.894951	-383.560516	87.730888	1413.126221	-193.120010	-195.525787	1365.815674	-262.899261	-48.721699	1397.264771	-225.616364	-48.320827	1689.273315	-520.394104	90.124710	1179.442749	-255.878052	-294.659821	1136.940796	-484.060425	138.470886	930.664978	-195.333435	-256.029388	872.123047	-330.702820	-52.462685	1035.135986	393.378601	-99.158966	957.682007	398.231842	80.257591
-404.454651	21.874544	945.470154	-301.500580	-130.989151	929.228516	-465.568024	105.611588	519.919861	-309.823517	-169.765121	491.879486	-533.487000	112.873581	99.487465	-339.045776	-157.327240	87.883873	-385.029816	89.844231	1412.823975	-195.029633	-193.756409	1366.106323	-264.690765	-46.844307	1397.299316	-228.660141	-46.513214	1689.578613	-520.964172	92.559998	1178.679077	-257.705048	-293.153778	1137.295898	-482.967285	140.777100	930.165894	-196.026520	-254.128845	872.774231	-332.002960	-50.811768	1035.053101	393.394318	-98.963593	957.703796	398.459351	80.475800
-405.532928	23.693745	945.220886	-302.886505	-129.389954	929.166809	-467.616730	108.220863	519.965637	-310.472900	-168.713135	491.854858	-538.328674	115.432930	100.210907	-339.021088	-157.104111	87.765228	-386.547607	92.072838	1412.428711	-197.195587	-191.864716	1366.385254	-266.554840	-44.830002	1397.398682	-231.777924	-44.745945	1690.016846	-521.526184	95.177490	1177.783081	-259.611908	-291.513763	1137.761475	-481.690002	143.261612	929.669617	-196.793228	-252.121826	873.534912	-333.304016	-49.078102	1034.911499	393.460571	-98.776070	957.694092	398.734344	80.602272
-406.620331	25.625967	945.030884	-304.294006	-127.702858	929.165283	-469.602844	110.763519	519.987427	-311.185333	-167.770523	491.906403	-542.879211	118.273582	100.884674	-339.081146	-156.953476	87.670731	-388.141754	94.404060	1412.122437	-199.338516	-189.909576	1366.713135	-268.426361	-42.709717	1397.429077	-234.969315	-42.751461	1690.172607	-521.967102	97.904152	1176.945313	-261.325500	-289.952942	1138.161743	-480.292755	145.778534	929.151062	-197.423828	-249.923340	874.389771	-334.647644	-47.264286	1034.836060	393.555115	-98.619919	957.702209	399.070740	80.771057
-407.760315	27.568951	944.776978	-305.774536	-126.036331	929.231689	-471.989990	113.424599	520.067444	-311.950745	-166.736816	491.923645	-547.343567	121.229027	101.429916	-339.056458	-156.769257	87.500862	-389.713257	96.889565	1411.609741	-201.620010	-187.934158	1367.061768	-270.419159	-40.523083	1397.436279	-238.232391	-40.842651	1690.572998	-522.444641	100.743927	1176.091431	-263.015686	-288.254669	1138.520020	-478.669861	148.501617	928.679382	-198.092957	-247.756393	875.205139	-336.042725	-45.366390	1034.756714	393.635681	-98.472855	957.730530	399.354584	80.923820
-408.963654	29.637291	944.596130	-307.339600	-124.261208	929.287476	-474.440674	115.897751	520.116760	-312.775085	-165.840164	491.932312	-551.814514	124.479317	102.000702	-339.139923	-156.665695	87.388100	-391.345551	99.372421	1411.275269	-203.788330	-185.835663	1367.465332	-272.427063	-38.272518	1397.456055	-241.574005	-38.808762	1690.835083	-522.857849	103.668762	1175.060791	-264.629059	-286.411591	1138.742920	-477.024719	151.255981	928.186707	-198.672760	-245.466232	875.860962	-337.486511	-43.390854	1034.704712	393.704987	-98.307907	957.770081	399.566864	81.095612
-410.194733	31.719477	944.355652	-308.917267	-122.499435	929.350769	-476.875977	118.458046	520.046936	-313.540710	-164.887161	492.019928	-555.882935	127.791870	102.411354	-339.166473	-156.516159	87.281853	-393.055573	101.972534	1410.808716	-206.142212	-183.643539	1367.876343	-274.501801	-35.910248	1397.518921	-244.944275	-36.626049	1691.094482	-523.232422	106.714493	1174.113159	-266.352203	-284.426147	1139.063721	-475.211548	154.113373	927.623535	-199.266037	-243.201431	876.652161	-338.954926	-41.373859	1034.625732	393.777191	-98.134399	957.790100	399.788086	81.254860
-411.466187	33.917164	944.117126	-310.560486	-120.607567	929.325012	-479.372711	121.047310	520.131836	-314.346863	-163.701080	491.952271	-559.903320	131.385498	102.704018	-339.133118	-156.383011	87.179985	-394.811310	104.620346	1410.417236	-208.499985	-181.425430	1368.176514	-276.641327	-33.507942	1397.500122	-248.328079	-34.379768	1691.359985	-523.644653	109.905029	1173.130615	-268.109039	-282.259369	1139.479492	-473.330505	157.051239	927.121704	-199.761337	-240.693985	877.363953	-340.461731	-39.285080	1034.502197	393.899384	-97.966805	957.827820	400.071869	81.406258
-412.797516	36.200764	943.830811	-312.213898	-118.628647	929.331726	-481.931580	123.490883	519.946960	-315.181763	-162.682068	492.038361	-563.843750	135.040634	102.927330	-339.136047	-156.184265	87.042931	-396.574554	107.373009	1409.945313	-210.979858	-179.131088	1368.561523	-278.839386	-30.941772	1397.542480	-251.769073	-31.972260	1691.355469	-524.055115	113.225510	1172.020752	-269.856995	-279.962952	1139.733398	-471.213348	160.137070	926.672974	-200.243225	-238.298798	878.029907	-342.047516	-37.081779	1034.378906	394.384674	-98.295517	957.889832	401.253723	81.276360
-414.163544	38.511497	943.508423	-313.845795	-116.653198	929.314392	-484.730286	126.154900	519.978455	-316.032776	-161.501953	491.945007	-567.742126	138.774033	103.078682	-339.202637	-156.043564	86.922157	-398.388977	110.216454	1409.500610	-213.467209	-176.693710	1368.912109	-281.081512	-28.422661	1397.518311	-255.246674	-29.610620	1691.640137	-524.345581	116.627022	1170.843750	-271.506256	-277.727295	1139.880737	-468.812805	163.596008	926.425903	-200.754318	-235.698853	878.663391	-343.638550	-34.851337	1034.224609	394.542114	-98.081680	957.914368	401.441437	81.615318
-415.585449	40.890209	943.143738	-315.618408	-114.533165	929.227295	-487.363464	128.857880	519.857361	-316.936432	-160.313049	491.924286	-571.357300	142.756531	103.170364	-339.251373	-155.856979	86.704353	-400.337097	113.140991	1409.020996	-216.081894	-174.197495	1369.212036	-283.444885	-25.794380	1397.397949	-258.727081	-27.060911	1691.752930	-524.829407	120.207443	1169.901978	-273.342499	-275.097137	1140.130371	-466.607117	166.858856	926.038330	-201.196030	-233.108963	879.279297	-345.296509	-32.520107	1034.007813	394.676147	-97.755379	957.988831	401.516479	81.912491
-417.025696	43.353149	942.801147	-317.467194	-112.322586	929.173523	-490.064697	131.513229	519.730164	-317.809296	-158.986771	491.854309	-574.832092	146.678192	103.127556	-339.258148	-155.623779	86.537010	-402.283875	116.104904	1408.528809	-218.775558	-171.648346	1369.550781	-285.860809	-22.988232	1397.400146	-262.208649	-24.355209	1691.824463	-525.124390	123.713432	1168.652100	-275.120819	-272.619110	1140.241943	-464.338348	170.164001	925.611938	-201.763367	-230.449219	879.991150	-347.032806	-30.122244	1033.825928	394.862823	-97.424942	958.056885	401.673126	82.243851
-418.426117	45.775623	942.312378	-319.056183	-110.138329	929.158081	-492.784943	134.184448	519.560608	-318.737183	-157.676102	491.867798	-578.307129	150.734695	103.069214	-339.314941	-155.511307	86.494675	-404.320129	119.179741	1408.039063	-221.313553	-168.857346	1369.457520	-288.306488	-20.168783	1397.283813	-265.697235	-21.550648	1691.831177	-525.468994	127.343330	1167.453735	-276.969513	-269.770721	1140.358398	-461.912750	173.649002	925.191406	-202.212509	-227.640442	880.548218	-348.743347	-27.693785	1033.612427	395.023438	-97.187378	958.102173	401.842834	82.613510
-420.066833	48.515381	941.877380	-321.018097	-107.668999	928.974365	-494.977020	136.791595	519.149414	-319.641693	-156.308670	491.833344	-581.338623	154.852142	102.844147	-339.371979	-155.351440	86.355400	-406.450348	122.289406	1407.474121	-224.292572	-166.292679	1370.014404	-290.832794	-17.277807	1397.231934	-269.158600	-18.551205	1691.692383	-525.952209	131.180450	1166.312500	-278.814392	-267.050598	1140.334595	-459.536011	177.122482	924.779053	-202.694412	-224.853882	880.755859	-350.680878	-25.069241	1033.329956	395.187317	-96.839760	958.149475	402.033081	82.999519
-421.564575	51.074028	941.366333	-322.688812	-105.352272	928.946716	-497.195557	139.345108	518.700989	-320.566193	-154.824417	491.846375	-584.382507	158.996719	102.633072	-339.380280	-155.149521	86.199234	-408.654236	125.525742	1406.941040	-226.982819	-163.285538	1369.930664	-293.469177	-14.263326	1397.043823	-272.646332	-15.577711	1691.740234	-526.466492	135.070801	1165.129272	-280.706818	-263.977386	1140.313477	-457.296753	180.641586	924.378052	-203.098709	-221.905518	881.071289	-352.460236	-22.483854	1033.093018	395.430206	-96.453751	958.201599	402.197784	83.320786
-423.381683	53.894955	940.818665	-324.969360	-102.795921	928.717896	-499.458496	142.145264	518.235352	-321.499756	-153.385941	491.771759	-587.050903	162.970337	102.061272	-339.390167	-154.936905	86.060684	-410.964417	128.816238	1406.395508	-229.969604	-160.381470	1370.100098	-296.150726	-11.160621	1396.867065	-276.123596	-12.417065	1691.625854	-527.017456	139.055603	1163.915039	-282.564789	-260.970154	1140.100952	-454.903229	184.295517	924.128540	-203.674942	-219.061310	881.476868	-354.632935	-19.741480	1032.727051	395.601105	-96.145439	958.272156	402.400421	83.669914
-425.043854	56.756821	940.248596	-326.854370	-100.234131	928.594910	-501.904297	145.025604	517.695190	-322.446045	-151.782471	491.718781	-590.207825	167.282669	101.837448	-339.405518	-154.766312	85.933792	-413.318970	132.177933	1405.880859	-233.007843	-157.390137	1370.268066	-298.883179	-7.984305	1396.633789	-279.570374	-9.106279	1691.434937	-527.552185	143.062576	1162.640991	-284.693207	-257.686066	1140.087036	-452.418854	187.930191	923.914551	-204.205032	-216.069046	881.773865	-356.610565	-16.917646	1032.415527	395.840210	-95.781166	958.344543	402.659698	83.935898
-426.865814	59.738815	939.678345	-328.972595	-97.545586	928.426392	-505.297607	148.319138	517.697998	-323.406097	-150.275772	491.697968	-593.410095	171.499588	101.460526	-339.456665	-154.677032	85.860527	-415.747498	135.611176	1405.355347	-236.126205	-154.257233	1370.347290	-301.741913	-4.743282	1396.338257	-282.942047	-5.714223	1691.174072	-528.217896	147.202332	1161.426025	-286.667358	-254.511642	1139.797241	-449.962036	191.738541	923.758606	-204.879807	-213.002579	882.342957	-358.714478	-13.962265	1032.066406	396.036682	-95.496857	958.418518	402.917511	84.309799
-428.647461	62.742603	938.974792	-331.201172	-94.731606	928.171204	-508.304291	151.406876	517.479980	-324.407379	-148.762314	491.673523	-596.347534	175.729111	100.913849	-339.485138	-154.530487	85.700249	-418.266449	139.173874	1404.722656	-239.488022	-151.178772	1370.636841	-304.656708	-1.450393	1396.091675	-286.336914	-2.171925	1690.917725	-528.808167	151.343521	1160.158203	-288.810303	-251.169983	1139.588623	-447.580780	195.727539	923.665588	-205.429489	-209.874573	882.323364	-360.917023	-10.959267	1031.620850	396.345276	-95.066025	958.493164	403.193939	84.636002
-430.566925	66.013847	938.287354	-333.503479	-91.826561	927.992310	-510.654602	154.189346	516.890991	-325.440613	-147.078049	491.560486	-598.716675	179.727875	99.905334	-339.474518	-154.375504	85.602516	-420.905701	142.801498	1404.109131	-242.596619	-147.867737	1370.477173	-307.655426	1.888065	1395.726440	-289.797791	1.581355	1690.692383	-529.612122	155.634064	1158.954834	-291.107544	-247.532272	1139.532471	-445.213074	199.703278	923.702332	-206.094833	-206.751022	882.621155	-363.205658	-7.724057	1031.214233	396.628387	-94.718796	958.576721	403.497284	85.028488
-432.253052	69.098473	937.540955	-335.324158	-88.949806	927.898926	-512.752808	157.159622	516.054565	-326.533539	-145.420837	491.569183	-600.926453	184.067139	98.910957	-339.569580	-154.238724	85.453896	-423.606110	146.531403	1403.507202	-245.944687	-144.458054	1370.475708	-310.774109	5.424599	1395.402832	-293.144867	5.328781	1690.271484	-530.403931	159.925522	1157.679077	-293.288330	-244.017242	1139.193359	-442.838074	203.519043	923.848267	-206.828201	-203.318542	882.935303	-365.294037	-4.569701	1030.848755	396.921326	-94.381378	958.630981	403.848206	85.450150
-434.296936	72.513535	936.729065	-338.090820	-85.769043	927.536377	-515.011963	160.163666	515.238831	-327.558990	-143.733398	491.447571	-602.072388	187.903168	97.247559	-339.664337	-154.038223	85.337929	-426.433319	150.303406	1402.917725	-249.671036	-141.044449	1370.608154	-313.986450	9.021420	1395.047852	-296.511688	9.232925	1689.854492	-531.236145	164.287079	1156.417847	-295.685120	-240.417130	1138.880859	-440.493073	207.935318	924.117249	-207.713104	-199.965942	883.418701	-367.841797	-1.173496	1030.282837	397.611542	-94.083481	958.933533	404.227936	85.812698
-436.194397	76.431923	936.066528	-340.413361	-82.511658	927.243469	-517.359985	163.255493	514.482361	-328.666626	-141.834015	491.299744	-602.927490	191.976776	95.877670	-339.677765	-153.773529	85.228081	-429.337158	154.199890	1402.270386	-253.378342	-137.489243	1370.499268	-317.287567	12.745260	1394.652832	-299.919739	13.236301	1689.364624	-532.270630	168.814972	1155.156372	-298.141693	-236.829071	1138.514893	-438.230835	211.947189	924.194458	-208.560669	-196.553848	883.405701	-370.189087	2.425496	1029.848633	397.777985	-92.965004	958.937256	404.310425	86.120338
-438.167419	80.569122	935.407288	-343.003540	-79.155045	926.937439	-519.255066	166.081223	513.473022	-329.762756	-139.795242	491.172363	-604.019958	195.549438	94.361176	-339.721497	-153.500473	85.118690	-432.336060	158.151855	1401.602051	-256.978638	-133.932739	1370.398682	-320.600403	16.522509	1394.187256	-303.304779	17.431854	1688.907715	-533.035278	172.558090	1153.786743	-300.824646	-232.921616	1138.324707	-436.131744	216.201370	924.120789	-209.536972	-193.084518	883.529663	-372.703369	6.151909	1029.409790	398.108978	-92.543159	959.009338	404.641388	86.482628
-440.655579	83.231850	934.569946	-345.595276	-76.190392	926.670654	-520.952820	168.768463	512.177124	-331.023346	-137.841751	491.127258	-605.362061	198.634064	92.806114	-339.832489	-153.252609	84.970329	-435.373199	162.268478	1400.924072	-260.474640	-130.206940	1370.120239	-323.992004	20.332575	1393.693359	-306.686249	21.675869	1688.451416	-534.222351	177.116287	1152.524292	-303.350311	-229.098297	1137.857788	-434.107758	220.334167	924.367065	-210.584702	-189.471786	883.759338	-375.438171	9.198546	1028.879761	398.377594	-92.145660	959.102356	404.944977	86.819054
-444.248413	87.482307	933.939392	-349.373169	-74.665558	924.747192	-522.940613	171.634964	511.031189	-332.528168	-136.496231	491.020691	-607.909058	201.939819	92.033234	-340.215759	-153.326691	84.968063	-438.456238	166.389282	1400.250366	-264.176270	-126.493309	1370.010864	-327.429413	24.331524	1393.296875	-310.091125	26.035402	1687.943604	-535.553650	181.854980	1151.362183	-306.101013	-224.962311	1137.441162	-432.182037	224.565323	924.722595	-211.656174	-185.737396	884.028870	-378.210236	11.729956	1027.453979	398.700928	-91.679832	959.220764	405.201385	87.208405
-446.598358	91.447685	933.177551	-352.301331	-71.272858	924.342163	-524.583740	174.263214	509.948517	-333.832764	-134.357513	490.877869	-609.002136	204.322357	90.682961	-340.329712	-153.138458	84.933174	-441.608124	170.643539	1399.552124	-268.515503	-122.621483	1369.866333	-330.901611	28.337210	1392.910889	-313.490906	30.525862	1687.435425	-536.950195	186.605957	1150.236572	-309.023407	-221.209991	1137.018066	-430.445190	228.819992	925.175415	-212.871674	-182.036484	884.276184	-380.947601	15.481508	1026.885132	399.103668	-91.206329	959.299805	405.500824	87.624519
-448.810120	95.370651	932.316101	-355.048920	-67.640160	923.990417	-526.034058	176.808731	508.661957	-335.155609	-131.933411	490.737885	-610.399597	206.444809	89.510986	-340.408539	-152.795822	84.730156	-444.812256	174.973938	1398.892578	-272.341187	-118.818977	1369.647339	-334.442871	32.438324	1392.465088	-316.903961	35.133144	1686.943481	-538.485962	191.409348	1149.132813	-312.041382	-216.886581	1136.665771	-428.854858	233.096634	925.650513	-214.073227	-178.054031	884.554382	-383.666626	19.356054	1026.317993	399.428925	-90.715630	959.383789	405.659027	88.011604
-450.861664	100.898926	931.960388	-357.950195	-62.671535	923.879089	-528.066956	179.385757	507.885254	-336.335663	-129.064255	490.518860	-611.286560	207.710373	87.769936	-340.320282	-152.348236	84.584869	-447.972137	179.350235	1398.191162	-276.338379	-114.825562	1369.542725	-338.001099	36.588627	1392.037109	-320.322510	39.788559	1686.496704	-540.075439	196.171616	1148.036743	-315.252136	-212.698532	1136.364990	-427.541809	237.431961	926.257324	-215.581787	-174.160370	884.906677	-386.574829	24.387745	1026.175781	399.604523	-89.969795	959.490356	405.520386	88.082077
-453.277924	105.118195	931.256409	-361.036682	-59.133549	923.574707	-529.930298	181.777939	506.813904	-337.810730	-126.654778	490.331665	-612.300049	208.726822	86.469109	-340.434204	-151.847717	84.342140	-451.228699	183.800171	1397.553589	-280.362305	-110.717613	1369.375854	-341.612427	40.782009	1391.617310	-323.749146	44.591686	1686.065308	-541.750122	200.969818	1147.012329	-318.561279	-208.343903	1136.086304	-426.306152	241.846512	926.942322	-217.195007	-170.195160	885.287292	-389.485291	28.320219	1025.697388	400.045410	-89.435150	959.563599	405.772766	88.508606
-455.881012	109.362045	930.574646	-364.202820	-55.856461	923.135132	-531.958313	184.119141	505.795837	-339.386719	-124.350800	490.266357	-613.258301	209.288132	85.169090	-340.592285	-151.345657	84.180992	-454.455658	188.339401	1396.897949	-284.391541	-106.665436	1369.281128	-345.280640	45.101395	1391.244629	-327.152466	49.514000	1685.666016	-543.567444	205.856628	1146.073242	-322.167786	-204.803909	1136.483276	-425.230225	246.189453	927.640808	-218.816788	-165.785828	885.936584	-392.455383	32.085251	1025.151733	400.441650	-89.042389	959.649048	406.036316	88.894867
-458.463318	113.647957	929.999268	-367.224945	-52.257645	922.609131	-534.024963	186.346069	504.900421	-340.957092	-121.786903	490.172272	-613.676758	209.280075	83.809860	-340.747833	-150.847031	84.072197	-457.694122	192.888428	1396.279907	-288.407867	-102.499352	1369.268677	-348.941254	49.407688	1390.902710	-330.618896	54.470078	1685.222656	-545.586731	210.947113	1145.214600	-325.234650	-199.754929	1135.725952	-424.484985	250.537415	928.406982	-220.896973	-162.123962	886.287476	-395.261841	35.985687	1024.604126	400.871704	-88.637459	959.768555	406.345734	89.263458
-460.985718	118.040436	929.470276	-370.485291	-48.366425	922.271362	-536.054321	188.369186	503.924286	-342.536163	-118.972939	490.017914	-613.746338	208.766586	82.446175	-340.980072	-150.397064	84.156670	-460.949890	197.449463	1395.657959	-292.517090	-98.469940	1369.244629	-352.545044	53.718525	1390.596924	-334.002197	59.539917	1684.889771	-547.633240	215.922165	1144.336182	-329.158966	-195.148621	1135.519897	-423.817505	254.925674	929.202087	-223.005890	-157.805618	887.172668	-398.256958	40.089291	1024.191284	401.421356	-88.084442	959.861389	406.675140	89.780045
-463.519470	122.534569	929.042358	-373.796844	-44.487610	921.978210	-538.117981	190.132935	503.124146	-344.088165	-116.024765	489.856323	-613.853577	208.084412	81.298973	-341.198090	-149.968765	84.291939	-464.202606	202.068497	1395.072144	-296.582336	-94.258087	1369.279663	-356.220215	58.167419	1390.385376	-337.407471	64.660583	1684.549805	-549.685364	220.863388	1143.579468	-333.081909	-190.996796	1135.574341	-423.435120	259.324493	929.963135	-225.296677	-153.822708	887.492004	-401.272369	44.203659	1023.851013	401.902527	-87.590263	960.021423	406.907043	90.263283
-466.204956	127.068283	928.703857	-377.176178	-40.504265	921.686523	-540.432739	191.886368	502.403656	-345.766510	-113.044838	489.677429	-613.999878	207.110550	80.198776	-341.417572	-149.267151	84.336838	-467.470551	206.666214	1394.505859	-300.263672	-90.194229	1369.505249	-359.861481	62.551102	1390.158081	-340.813049	69.865921	1684.249146	-551.933594	225.942200	1142.823120	-336.898285	-186.441437	1135.488525	-423.406250	263.912354	930.701965	-227.776428	-149.563736	888.166992	-404.390533	48.354221	1023.556641	402.386444	-87.215599	960.075745	407.216217	90.637589
-468.857239	131.732605	928.382813	-380.638550	-36.361050	921.336487	-543.012451	193.705246	501.779785	-347.327179	-109.717270	489.495972	-614.151062	205.828949	79.101990	-341.539948	-148.316666	84.191864	-470.740814	211.304810	1393.967041	-304.736206	-85.909576	1369.486206	-363.540161	66.931610	1389.894775	-344.255096	75.192726	1683.985596	-554.156189	230.914551	1142.085571	-341.082886	-181.847778	1135.555542	-423.563171	268.476807	931.343018	-230.419769	-145.321335	888.932739	-407.485016	52.621864	1023.234558	403.072144	-86.705505	960.202454	407.597351	91.090805
-471.609894	136.350983	928.163635	-384.056580	-32.372028	921.011841	-545.783386	195.296875	501.400208	-349.070068	-106.793243	489.312134	-614.525513	204.718323	78.356995	-341.852142	-147.542694	84.118614	-474.004181	215.895798	1393.409668	-308.759613	-81.719948	1369.652344	-367.174835	71.313599	1389.668579	-347.538635	80.472969	1683.543213	-556.654236	236.062958	1141.475830	-345.270233	-177.440704	1135.678101	-423.424103	272.394531	932.253845	-233.201767	-140.991257	889.713074	-410.572998	56.775867	1022.970581	403.560883	-86.354965	960.346802	407.865021	91.402924
-474.439148	141.045532	927.975037	-387.531250	-28.250525	920.657104	-548.911255	196.942841	501.234192	-350.696442	-103.397369	489.127045	-614.503418	203.547302	77.471519	-342.104034	-146.620453	84.348152	-477.276642	220.453125	1392.844604	-312.760193	-77.553268	1369.720581	-370.784668	75.710060	1389.503662	-350.868256	85.754204	1683.135742	-559.059509	241.045029	1140.756348	-349.731171	-172.687607	1135.941650	-423.951904	276.903809	932.858337	-236.059189	-136.760406	890.503845	-413.749695	60.992104	1022.712341	404.238434	-85.784477	960.428772	408.170227	91.869415
-477.396790	145.678864	927.869263	-391.092987	-24.122814	920.321167	-551.778931	198.073624	500.952728	-352.397583	-100.226936	488.978760	-614.157593	202.561798	76.540115	-342.670746	-146.018997	84.641716	-480.549103	225.012466	1392.318970	-316.400421	-73.458359	1369.967285	-374.398834	80.150780	1389.337891	-354.142761	91.310898	1682.825928	-561.915649	247.001678	1140.254883	-354.021301	-168.242249	1136.155029	-424.682007	281.251526	933.490906	-239.112839	-132.402832	891.389160	-416.963379	65.187576	1022.491882	404.887878	-85.440056	960.517395	408.536377	92.263512
-479.877747	150.490616	927.282471	-394.051941	-19.938385	919.541687	-554.652832	199.162537	501.008270	-353.948120	-96.805717	488.831573	-614.777527	202.563263	76.213509	-342.996277	-144.789688	84.684494	-483.817657	229.538834	1391.777222	-320.772980	-69.306236	1370.077759	-378.018402	84.529358	1389.102295	-357.313904	96.618797	1682.551392	-564.466614	251.995117	1139.574463	-358.381989	-163.914383	1136.187988	-425.650665	285.738983	933.906921	-242.246170	-128.106476	892.281494	-420.209290	69.239891	1021.918579	405.686066	-85.061089	960.655884	409.050476	92.627510
-482.594055	155.016830	927.012146	-397.352448	-15.899287	919.141907	-557.489319	200.281448	501.177612	-355.479553	-93.501266	488.723175	-614.918945	202.634430	75.753006	-343.271912	-143.692398	85.014595	-487.095490	234.018799	1391.251343	-324.730194	-65.196487	1370.200928	-381.617462	88.878487	1388.922485	-360.531372	101.961143	1682.205933	-567.163879	256.867920	1138.798706	-362.934723	-159.625809	1136.550903	-426.665436	290.045624	934.236694	-245.547104	-123.827316	893.150635	-423.461487	73.255379	1021.635132	406.437958	-84.660973	960.683960	409.489594	93.091949
-487.057190	157.307571	926.969299	-401.668457	-13.235425	919.532715	-560.821594	201.759232	501.438385	-357.301941	-90.691093	488.725739	-615.592712	202.929138	75.092308	-344.418213	-143.224655	85.533684	-490.387909	238.454056	1390.743652	-328.649933	-61.175068	1370.418213	-385.165619	93.135101	1388.822754	-363.589539	107.381905	1681.964233	-569.755432	261.964539	1138.279541	-367.188568	-155.664230	1136.650269	-427.790436	294.237946	934.476501	-249.005768	-119.548424	894.052979	-427.063049	76.407295	1021.646179	407.172241	-84.218079	960.841492	409.854187	93.415710
-488.422760	163.876633	927.747925	-404.401489	-8.030769	918.915100	-563.185852	203.072464	502.061920	-358.443878	-86.723778	488.587250	-615.701599	203.676605	74.407234	-344.774597	-141.808594	85.725388	-493.712585	242.828583	1390.232666	-332.261047	-57.251480	1370.742188	-388.757843	97.343674	1388.759277	-366.707947	112.702545	1681.657593	-572.410767	266.764862	1137.641968	-371.832336	-151.282303	1137.147583	-429.411102	298.669769	934.572449	-252.568619	-115.309219	894.905334	-429.766479	80.994652	1021.888489	408.030701	-83.748978	960.868225	410.626343	94.077637
-491.059601	167.887711	927.648071	-407.597595	-4.280899	918.670410	-565.323853	204.779129	502.047150	-359.561951	-82.812653	488.695313	-615.753784	204.528320	73.519539	-345.449463	-140.711823	86.411125	-497.017700	247.060532	1389.735962	-336.035797	-53.421394	1371.000244	-392.299652	101.552628	1388.668457	-369.697998	117.968895	1681.364502	-575.021423	271.522400	1136.975464	-376.178833	-147.387955	1137.422729	-431.364441	303.266815	934.517212	-256.287079	-111.094002	895.713867	-432.976196	84.588341	1021.773865	408.757019	-83.382042	960.937317	410.998505	94.631920
-494.044067	171.384476	927.541992	-411.000977	-0.934562	918.660583	-567.820801	207.134338	502.025299	-361.067627	-79.765923	488.937012	-616.385132	205.554260	72.940094	-346.391449	-139.843155	86.949425	-500.304626	251.268051	1389.280518	-340.252594	-49.499847	1371.033447	-395.801453	105.595627	1388.530029	-372.676727	123.190773	1681.042480	-577.609253	276.181793	1136.254028	-380.640411	-143.681717	1137.767578	-433.537415	307.846832	934.292725	-260.111328	-107.001099	896.511719	-436.291840	87.963036	1021.737305	409.584198	-82.968330	960.947937	411.471466	95.051422
-497.652771	174.354980	927.196777	-414.522430	1.897186	918.748047	-570.405334	209.659409	501.767059	-362.301971	-76.130508	489.211823	-617.195374	206.563156	72.765564	-347.251953	-138.755035	87.556526	-503.605194	255.366226	1388.848755	-344.049713	-45.816822	1371.323608	-399.208405	109.541832	1388.480957	-375.602783	128.307541	1680.794678	-580.266541	280.701477	1135.636475	-385.129242	-139.768234	1138.253906	-436.258759	312.487640	933.684753	-264.023651	-102.849815	897.232361	-439.780670	91.155373	1021.587341	410.366241	-82.635963	960.909424	411.964478	95.556435
-500.524170	177.392990	927.019043	-417.915375	5.087550	918.896423	-572.593018	212.366089	501.522614	-363.518921	-72.930656	489.520416	-617.586304	206.876694	72.266937	-348.180023	-137.596970	88.068634	-506.876801	259.369171	1388.424194	-347.847229	-42.240803	1371.562256	-402.601471	113.472710	1388.462524	-378.589966	133.354294	1680.451050	-582.852661	285.095886	1135.029053	-389.462158	-136.085297	1138.600708	-438.466064	316.926819	933.493408	-268.034760	-98.843903	897.846924	-442.933502	94.399666	1021.571960	411.169189	-82.180061	960.971436	412.445984	95.986885
-503.482147	180.738968	927.069092	-421.280487	8.366214	919.069275	-575.012085	215.138931	501.428223	-364.879913	-70.563461	489.980438	-617.409058	207.038361	72.062225	-349.372742	-136.686890	88.880676	-510.084839	263.239532	1388.054321	-351.556641	-38.813328	1371.788208	-405.905029	117.206833	1388.431152	-381.540985	138.321121	1680.233154	-585.466492	289.363495	1134.449463	-393.768677	-132.390518	1139.135254	-441.051361	321.116882	932.931885	-272.143341	-94.939262	898.394714	-446.152985	97.714485	1021.692932	411.877594	-81.813042	961.069153	413.009674	96.396416
-506.284241	184.111404	927.093445	-424.451141	11.690962	919.180359	-577.136780	217.770676	501.273529	-366.309784	-67.687912	490.377045	-617.695251	207.417709	72.157402	-350.188354	-135.480820	89.355186	-513.247681	267.034180	1387.777954	-354.802612	-35.591599	1372.162598	-409.181854	120.840073	1388.427246	-384.396118	143.156128	1680.005005	-588.047729	293.461823	1133.991821	-397.515228	-129.296799	1139.288208	-443.751221	325.337677	932.502197	-276.340179	-90.904243	898.834656	-449.317932	100.990921	1021.792175	412.589508	-81.373940	961.171082	413.536835	96.713295
-509.397125	187.112747	927.104126	-427.751068	14.703291	919.403564	-579.495728	219.990952	501.230621	-367.816437	-65.532082	490.809021	-617.643372	207.667313	72.198425	-351.401703	-134.566162	90.064644	-516.351501	270.686615	1387.623657	-358.319977	-32.278545	1372.292236	-412.364929	124.291336	1388.342407	-387.336487	147.834564	1679.623535	-590.738892	297.503937	1133.493896	-401.404907	-126.150566	1139.658325	-446.957428	329.331177	931.429504	-280.577271	-87.107491	899.174011	-452.571075	104.079788	1021.914124	413.399902	-80.896721	961.141602	414.189270	97.206161
-512.186890	190.324036	927.126587	-430.774475	17.867373	919.528931	-581.698181	221.953278	501.216736	-369.000793	-63.582775	491.343262	-618.022949	207.679108	71.933052	-352.687378	-133.613525	90.706345	-519.371704	274.193207	1387.410156	-361.901398	-29.150587	1372.340210	-415.554932	127.657677	1388.325073	-390.194580	152.440460	1679.471924	-593.367371	301.336151	1133.083984	-405.338867	-122.945198	1140.162964	-450.337860	333.267059	930.289612	-284.871887	-83.423080	899.203979	-455.685364	107.204201	1022.023499	414.126648	-80.323929	961.189026	414.777069	97.678558
-515.033142	193.342606	927.184021	-433.752655	20.821566	919.748352	-584.022949	223.776657	501.302887	-370.689209	-61.132381	491.847015	-618.454529	207.911591	71.760551	-353.984955	-132.550446	91.188705	-522.310547	277.561981	1387.282227	-365.368500	-26.105532	1372.435669	-418.744720	130.972488	1388.327515	-393.140686	156.874725	1679.210938	-595.934509	305.010895	1132.770752	-409.072510	-120.014870	1140.673950	-453.869934	337.147217	929.114929	-289.085480	-79.443459	899.313049	-458.722168	110.210480	1022.181152	415.023071	-79.675186	961.208496	415.480591	98.188148
-517.807800	196.227859	927.187439	-436.673157	23.615410	919.918396	-586.040649	225.543625	501.244507	-371.908722	-59.462105	492.529694	-618.850586	208.317047	71.504524	-355.877899	-131.514999	92.097137	-525.166199	280.850983	1387.219727	-368.805969	-23.171576	1372.629395	-421.838562	134.114212	1388.364990	-395.993042	161.174057	1679.086060	-598.489075	308.623230	1132.474731	-412.263977	-117.477692	1140.591553	-457.680115	340.965393	927.871887	-293.339233	-75.963493	899.258911	-461.753693	113.042694	1022.297119	415.782196	-79.142395	961.254272	416.173920	98.663506
-520.763489	198.705353	927.117920	-439.520416	26.220465	920.168762	-588.069458	227.392197	501.178375	-373.131134	-57.790905	493.215759	-619.338989	208.793472	71.429955	-358.311951	-129.959244	92.934227	-527.957092	283.996826	1387.171021	-372.246155	-20.480536	1373.139282	-424.925354	137.126938	1388.457886	-398.968903	165.261215	1678.926880	-601.002136	312.058563	1132.152466	-415.530701	-114.893715	1140.840210	-461.588959	344.642334	926.546265	-297.414703	-72.405800	898.986877	-464.786194	115.716789	1022.403687	416.559540	-78.442818	961.318604	416.897614	99.224358
-523.399109	201.982971	927.199646	-442.124054	28.978846	920.470398	-589.881653	229.366135	501.221405	-374.634491	-57.161339	494.063416	-619.993286	209.242203	71.365807	-361.205292	-128.002945	92.984261	-530.725098	287.040741	1387.277344	-375.403687	-17.683363	1373.293457	-427.968750	140.073990	1388.636963	-401.692108	169.271881	1678.934570	-603.516479	315.351929	1132.010010	-418.929657	-112.237930	1141.265991	-465.682495	348.067078	925.050781	-301.991791	-69.478134	898.953796	-467.656677	118.734039	1022.634094	417.373932	-77.766472	961.389465	417.671906	99.796036
-526.280823	203.327042	927.068604	-444.904968	31.159134	920.914246	-591.474609	231.338516	500.969421	-376.170197	-55.921516	494.802673	-620.446472	209.643250	71.385612	-364.327393	-125.481911	93.517395	-533.491943	289.948669	1387.501465	-378.510040	-14.851944	1373.331909	-430.999939	142.878067	1388.796387	-404.524963	173.090897	1678.926025	-605.889343	318.550323	1131.951050	-421.945770	-109.531944	1141.542725	-470.069550	351.605469	923.515259	-306.163513	-66.439468	898.633057	-470.622955	120.786606	1022.801025	418.015137	-77.174217	961.438965	418.338226	100.313065
-528.386414	207.126724	927.492615	-447.456085	33.983490	921.416992	-593.091064	233.268494	501.242889	-377.567474	-54.812237	495.680634	-620.924438	209.939987	71.506027	-367.669617	-122.963211	94.201103	-536.290649	292.708405	1387.768433	-381.428741	-12.186465	1373.651978	-433.977875	145.607574	1389.098389	-407.286987	176.713974	1678.978882	-608.163513	321.551788	1131.956665	-424.914276	-107.003319	1141.791382	-474.526764	354.793915	921.856262	-310.340515	-63.562508	898.396240	-473.202026	123.966431	1023.306763	418.769867	-76.424118	961.473816	419.062317	100.983559
-530.561829	209.637421	927.723206	-449.840454	36.484013	921.963196	-594.403564	234.942780	501.220581	-378.800262	-54.846062	496.947815	-621.173523	210.164154	71.547188	-371.394531	-120.805466	95.295357	-539.111450	295.342926	1388.191895	-384.348480	-9.518305	1373.814575	-436.903442	148.278259	1389.499878	-410.011414	180.191040	1679.140381	-610.541931	324.573120	1132.055542	-427.842346	-104.550812	1142.056885	-479.155823	357.831421	920.186096	-314.663391	-61.340816	898.046509	-475.776764	126.495384	1023.737793	419.453827	-75.876213	961.424316	419.824036	101.587105
-532.889465	211.951553	928.052979	-452.348297	38.568237	922.696899	-595.785522	236.406219	501.288879	-380.823395	-53.743507	497.859833	-621.353210	210.348114	71.648109	-375.351166	-118.852364	96.364311	-541.952942	297.892242	1388.665161	-387.195404	-6.955440	1374.092651	-439.831512	150.825485	1389.859009	-412.679199	183.440277	1679.259399	-612.412048	326.460876	1132.154785	-430.830505	-102.182526	1142.697876	-483.973267	360.949371	918.399658	-318.697357	-58.752773	897.787842	-478.448425	128.786392	1024.302979	420.135559	-75.367111	961.339417	420.650726	102.228745
-535.104187	214.419815	928.781494	-454.702240	40.817398	923.492798	-597.189941	237.684143	501.392609	-383.126770	-52.039700	498.499054	-621.577148	210.461975	71.733086	-379.363892	-117.006081	97.251350	-544.779724	300.352936	1389.116821	-390.008759	-4.453844	1374.416504	-442.682312	153.297195	1390.338013	-415.269867	186.594345	1679.520508	-614.664063	329.118896	1132.368896	-433.335480	-99.790108	1142.785278	-488.983948	363.807251	916.692993	-322.658813	-56.242352	897.559875	-481.019409	131.033600	1025.109741	420.953979	-74.811546	961.246826	421.525513	102.977654
-537.119080	216.560974	929.082581	-457.132324	42.739117	924.280945	-598.627258	238.586609	501.549896	-384.779541	-51.381577	499.680695	-621.842712	210.571396	71.758385	-383.583374	-115.532021	98.442284	-547.577026	302.691650	1389.687866	-392.845337	-1.953105	1374.790527	-445.504852	155.652451	1390.902466	-417.832275	189.588531	1679.776978	-617.045410	331.866272	1132.684692	-436.217957	-97.271416	1143.289185	-494.217163	366.549713	915.106689	-326.607574	-54.017887	897.272705	-483.440247	133.212997	1025.676758	421.787384	-74.682755	961.195862	422.723602	103.881218
-538.901245	218.748108	929.271851	-459.416718	44.540096	925.062378	-600.082581	239.542908	501.668304	-386.804108	-49.456112	500.427155	-622.155762	210.713470	71.834373	-387.881317	-113.884224	99.330849	-550.241333	305.022858	1390.283569	-395.666321	0.398253	1375.163574	-448.312561	157.993347	1391.464233	-420.402374	192.466278	1680.094116	-619.610657	335.182373	1133.344604	-438.725861	-95.190659	1143.586548	-499.892090	369.473907	913.516968	-331.160309	-53.301659	896.547546	-485.742401	135.372787	1026.192871	422.371033	-74.070282	961.141541	423.314819	104.637466
-540.439819	220.852295	929.517517	-461.611389	46.380901	925.790649	-601.366455	240.235474	501.775330	-388.607788	-47.830921	501.232544	-622.235535	210.738647	71.872200	-392.462555	-112.436569	100.372688	-552.835144	307.252747	1390.909424	-398.605652	2.651350	1375.624023	-451.043396	160.182495	1391.983887	-422.903046	195.189941	1680.355835	-622.255310	337.621307	1133.705200	-441.279022	-92.769066	1143.978394	-505.225769	371.946564	912.216675	-334.291168	-49.870579	896.755920	-487.825470	137.464752	1026.704346	423.009430	-73.327286	961.066956	423.934113	105.499924
-541.737061	222.472824	929.859192	-463.827667	48.080013	926.563232	-602.553284	240.842377	501.840393	-390.128784	-45.850273	501.795074	-622.186462	210.747238	71.895477	-396.909637	-110.836433	101.155067	-555.248169	309.462158	1391.416260	-401.506561	4.777381	1376.074341	-453.694702	162.286880	1392.490723	-425.265015	197.706177	1680.636597	-624.856445	339.830200	1134.155273	-443.892365	-90.529579	1144.409302	-510.654297	374.250671	910.847595	-338.023987	-47.872845	896.928162	-489.722565	139.238556	1027.275513	423.503052	-72.522774	961.001404	424.476440	106.147682
-543.500977	224.072754	929.958862	-466.038025	49.493027	927.244690	-603.917969	241.491150	501.945068	-391.708893	-44.106625	502.376068	-622.207825	210.798218	71.883369	-401.513062	-109.447823	102.026573	-557.575378	311.648834	1391.863403	-404.406372	6.688187	1376.618896	-456.236450	164.262131	1392.990356	-427.559662	200.080566	1680.836792	-627.604004	342.068756	1134.596924	-446.367096	-88.499046	1144.525635	-516.190308	376.511292	909.694885	-341.484619	-46.349525	896.408936	-491.842072	140.978653	1027.673828	423.903534	-71.760544	960.895203	425.076904	106.785049
-545.380798	225.542175	930.128357	-468.247467	50.725086	927.874390	-605.759888	242.286346	501.992188	-393.350403	-42.642258	502.810211	-622.472961	210.879105	71.888412	-406.432617	-108.408417	103.020706	-559.740540	313.734680	1392.188477	-407.293121	8.518682	1377.112549	-458.740540	166.228683	1393.526978	-429.827393	202.380020	1680.975098	-630.442017	344.171661	1135.045410	-449.479889	-86.104515	1145.411621	-521.696289	378.623596	908.578247	-345.577698	-46.284554	895.742188	-493.910278	142.549850	1028.066895	424.340332	-70.977180	960.766785	425.709351	107.462662
-547.097473	226.865219	930.063354	-470.327179	51.921555	928.418213	-607.213196	242.941422	502.016205	-394.835693	-41.162319	503.231537	-622.651917	210.947067	71.880516	-411.172089	-107.463791	103.984352	-561.828613	315.790680	1392.436279	-410.203827	10.167315	1377.560791	-461.170074	168.006760	1393.941162	-432.145386	204.634354	1681.179199	-633.379639	346.177460	1135.316284	-452.201294	-84.013802	1145.806641	-527.388367	380.707336	907.434387	-348.888367	-44.857849	895.653259	-495.953369	144.060699	1028.313599	424.962982	-70.297379	960.631226	426.706421	107.734581
-548.736023	228.240479	930.002258	-472.235443	53.186386	928.819702	-609.157776	243.623627	502.097168	-396.229034	-39.711441	503.461212	-623.011169	211.074951	71.860916	-415.817200	-106.568108	104.875084	-563.866882	317.792572	1392.618530	-413.160828	11.706086	1378.014282	-463.570953	169.774399	1394.278198	-434.340302	206.705856	1681.275269	-636.533875	348.147797	1135.579590	-454.593201	-82.271072	1145.510620	-532.843689	382.540985	906.408875	-351.498566	-42.199886	895.911987	-497.865021	145.559479	1028.492920	425.490631	-69.724861	960.513184	427.537567	108.466553
-550.251343	229.640350	929.957581	-474.112793	54.416405	929.176880	-610.450073	244.107941	502.141510	-397.784393	-38.788757	503.717621	-623.178345	211.147598	71.789261	-420.748871	-105.885101	105.762955	-565.775085	319.686584	1392.607788	-416.019226	13.180096	1378.287720	-465.909027	171.418228	1394.474365	-436.350708	208.674744	1681.312134	-639.838867	349.972656	1135.806152	-457.750946	-80.192574	1146.258301	-538.324280	384.102844	905.274841	-354.598328	-41.090633	895.834045	-499.658417	147.028671	1028.653809	425.797272	-68.723778	960.381836	427.913605	109.460648
-551.156372	231.344925	929.485779	-475.438171	55.908741	929.038879	-611.510254	244.204102	502.184601	-399.308655	-37.545933	503.935699	-622.959167	211.169449	71.748634	-425.565308	-105.116272	106.481720	-567.691772	321.530365	1392.441528	-418.827545	14.452176	1378.560547	-468.170105	173.043594	1394.733765	-438.477661	210.614655	1681.358887	-643.144165	351.773560	1135.848755	-460.505768	-78.387100	1146.193115	-543.729248	385.747894	904.252014	-357.619019	-40.093708	895.694458	-501.387299	148.514603	1028.430176	426.267761	-67.966179	960.200073	428.569916	110.253204
-552.095581	233.131424	929.556213	-476.755249	57.535225	929.414612	-612.824829	244.619675	502.280396	-400.940552	-36.490841	504.115906	-623.157166	211.238297	71.646118	-430.275818	-104.648102	107.198738	-569.532104	323.390930	1392.395264	-421.605042	15.752928	1378.769897	-470.276398	174.546982	1394.857056	-440.440857	212.296799	1681.269287	-646.048096	353.004883	1136.038208	-463.370300	-76.841759	1146.383911	-549.309937	387.400208	903.294128	-360.566803	-39.280888	895.590515	-502.954773	150.174820	1028.707275	426.696564	-67.315315	960.078308	429.290497	110.923874
-553.299622	234.662125	929.637573	-478.241119	58.721153	929.628845	-613.990784	244.940170	502.271057	-402.613708	-35.517570	504.225677	-623.308899	211.278046	71.543396	-435.110321	-104.085854	107.946198	-571.344849	325.142609	1392.106445	-424.337341	16.957117	1378.990479	-472.434906	176.039444	1394.908081	-442.374695	213.964691	1681.212891	-649.367249	354.670837	1136.007446	-466.366913	-75.336723	1146.525269	-554.592346	388.783020	902.241760	-363.433533	-38.481277	895.588806	-504.397430	151.538544	1028.866089	427.117676	-66.623642	959.923645	429.959137	111.582115
-554.403564	235.492813	929.300476	-479.737305	59.692558	929.714844	-615.309265	245.588257	502.238953	-404.467255	-34.933197	504.359741	-623.322083	211.342453	71.501465	-440.130249	-103.726448	108.644188	-573.069397	326.803436	1391.789307	-426.885773	18.059309	1379.060547	-474.473267	177.465027	1394.941284	-444.165833	215.552551	1681.144287	-652.737732	356.367310	1136.003906	-469.521667	-73.772530	1146.707031	-560.211243	390.338715	901.386169	-366.251831	-37.896114	895.558838	-505.735199	152.640869	1028.734863	427.626678	-65.921432	959.795227	430.611511	112.354912
-555.431946	237.159943	929.333252	-480.962585	60.949135	929.683044	-616.657288	246.099701	502.267517	-406.191040	-34.186859	504.325989	-623.387573	211.430328	71.428375	-445.060669	-103.484756	109.283562	-574.815918	328.404907	1391.316772	-429.378021	19.091450	1379.174683	-476.467987	178.746964	1394.938354	-446.074524	217.119461	1681.024414	-656.237854	358.020294	1135.977783	-472.350220	-72.626694	1146.640137	-565.324219	391.417206	900.315247	-369.043030	-37.521183	895.596436	-507.038025	153.967621	1028.762085	428.031677	-65.242599	959.629211	431.274536	112.982712
-556.550293	238.389572	929.083801	-482.393219	61.903309	929.488037	-618.101196	246.530869	502.235107	-407.988220	-33.557720	504.188049	-623.661194	211.543549	71.318314	-449.970154	-103.090340	109.851471	-576.502197	329.932922	1390.918701	-431.867493	20.135944	1379.205078	-478.418243	180.027206	1394.835205	-447.768005	218.569489	1680.951294	-659.485901	359.407349	1135.849487	-475.181274	-71.858253	1146.596069	-570.729126	392.957031	899.536926	-371.774658	-37.067696	895.767639	-508.297852	155.068909	1028.537720	428.511993	-64.642593	959.446045	432.040314	113.713203
-557.519714	239.004059	928.528381	-483.655518	62.510578	929.560181	-619.346863	247.064880	502.032440	-410.000183	-33.209747	504.141632	-623.675171	211.577301	71.265511	-454.739258	-102.716637	110.333862	-578.140320	331.345001	1390.355713	-434.283112	21.024546	1379.178833	-480.287964	181.199173	1394.688354	-449.471008	219.955475	1680.796631	-663.277527	361.835876	1135.921753	-478.236176	-70.800064	1146.682495	-575.961304	394.071777	898.743408	-374.368774	-36.909889	895.879517	-509.376709	156.029312	1028.273926	429.032928	-63.811192	959.253845	432.672058	114.380066
-558.392700	239.823563	928.228821	-484.896149	63.417358	929.517883	-620.436096	247.418610	501.940765	-412.031586	-32.726566	504.084686	-623.551880	211.649857	71.155304	-459.595398	-102.577820	111.013184	-579.777954	332.652222	1389.858154	-436.591339	21.846531	1379.171631	-482.074982	182.378067	1394.658936	-451.008972	221.180145	1680.599854	-666.547180	363.082153	1135.849365	-481.307556	-69.766708	1146.944458	-580.979675	395.151489	897.836060	-376.862579	-36.893154	896.031555	-510.510193	156.984467	1028.106689	429.493469	-63.191555	959.130493	433.330811	115.054916
-559.144897	240.863785	928.047913	-486.029694	64.285873	929.466370	-621.844604	247.346771	501.892700	-414.122314	-32.260590	503.971283	-623.683289	211.723526	71.023346	-464.174744	-102.234962	111.474442	-581.303162	333.899048	1389.307251	-438.750885	22.686798	1379.168213	-484.077057	183.340652	1394.750366	-452.533844	222.358109	1680.412842	-669.843384	364.301788	1135.730103	-484.270599	-68.994064	1147.029419	-586.012207	396.085602	896.905640	-379.210510	-37.080097	896.196533	-511.536835	157.947693	1027.999390	430.019196	-62.494991	958.987549	434.080444	115.699020
-559.907410	241.880096	927.858398	-487.248932	65.086151	929.376709	-623.314026	247.725403	501.938263	-416.323822	-31.789736	503.827881	-623.799988	211.796890	70.959541	-468.878052	-102.023842	111.839607	-582.940918	335.109100	1388.880249	-440.940796	23.398457	1379.135132	-485.783325	184.326797	1394.551270	-454.105560	223.571945	1680.303833	-672.955566	365.240082	1135.630737	-487.160522	-68.329231	1147.164673	-590.938538	396.949615	896.046692	-381.466858	-37.154766	896.600891	-512.512573	158.883118	1027.856689	430.634521	-61.801163	958.890320	434.774475	116.411507
-560.654419	242.827744	927.697327	-488.562988	65.859894	929.283447	-624.422852	247.408142	501.818909	-418.722321	-31.598467	503.713928	-624.050110	211.916473	70.734306	-473.285828	-101.445000	111.970253	-584.473938	336.183960	1388.389893	-443.013519	23.967442	1379.108032	-487.098022	185.371567	1394.359009	-455.506958	224.629562	1680.083008	-675.872314	366.060211	1135.439941	-490.059998	-67.700203	1147.405273	-595.767090	398.400482	895.900146	-383.528717	-37.391026	896.994202	-513.471924	159.769974	1027.720093	431.175079	-61.113937	958.838318	435.450409	117.090103
-561.344604	243.796600	927.499573	-489.766327	66.622284	929.205811	-625.591492	247.015106	501.713135	-421.126770	-31.150328	503.513336	-624.022461	211.959152	70.558731	-477.646423	-101.120995	112.242897	-585.884460	337.170135	1387.770996	-444.991241	24.608286	1379.055176	-488.642090	186.256454	1394.264771	-456.843323	225.554825	1679.856323	-678.925476	366.833771	1135.395874	-492.552185	-67.564774	1147.235840	-600.203430	398.985870	895.075256	-385.660126	-37.943451	897.262146	-514.411011	160.667404	1027.579712	431.804962	-60.488827	958.773621	436.209015	117.622536
-561.990112	244.802887	927.343506	-490.984650	67.225807	929.083008	-627.968506	247.742050	501.878723	-423.777222	-31.217375	503.566650	-624.797180	212.077835	70.526482	-482.172028	-100.995514	112.546532	-587.317139	338.134949	1387.302124	-447.022095	25.035173	1379.111694	-490.199097	187.002853	1394.123169	-458.170532	226.502808	1679.657715	-681.845703	367.432861	1135.363647	-495.190399	-67.240791	1147.366089	-604.608704	399.537048	894.392212	-387.644165	-38.551693	897.633301	-515.308716	161.456223	1027.437378	432.529633	-59.819805	958.723572	436.951508	118.288994
-562.561462	245.673340	927.233276	-492.208588	67.943520	929.053345	-628.973694	247.836502	501.785156	-426.579651	-31.230473	503.383270	-624.802307	212.121933	70.450638	-486.769562	-100.813606	112.612091	-588.729736	339.048157	1386.875977	-448.972321	25.559656	1379.162964	-491.656097	187.729370	1394.011719	-459.491119	227.364075	1679.467163	-684.674072	367.926270	1135.317017	-497.855957	-67.016022	1147.592529	-608.890564	400.008392	893.757446	-389.633972	-39.032795	897.962708	-516.170288	162.263794	1027.362549	433.175232	-59.309757	958.721863	437.660980	118.836273
-563.166321	246.548676	927.070435	-493.417755	68.404434	928.956543	-630.162659	248.128494	501.846130	-429.285553	-30.724661	502.962036	-624.849304	212.160797	70.422775	-490.987640	-100.714882	112.727013	-589.981018	339.912506	1386.409058	-450.798492	25.952724	1379.165894	-493.339111	188.274139	1394.049072	-460.810303	228.204681	1679.318848	-687.412476	368.318176	1135.248535	-500.399597	-66.837151	1147.841919	-613.093506	400.409576	893.184814	-391.548065	-40.070492	898.212219	-517.034180	162.934769	1027.227783	433.983856	-58.760281	958.736389	438.470734	119.308853
-563.729858	247.463394	926.918396	-494.756592	68.958633	928.859558	-631.371521	248.412552	501.857605	-431.525360	-29.844822	502.508850	-625.041443	212.223755	70.373497	-495.140289	-100.221062	112.715881	-591.223938	340.714081	1386.080811	-452.688202	26.344028	1379.223633	-494.652039	188.899567	1393.986328	-462.031342	228.884827	1679.177490	-690.052551	368.611115	1135.251953	-502.798431	-66.886757	1148.096436	-617.170288	400.658539	892.623840	-393.446045	-40.710911	898.541199	-517.863281	163.686890	1027.088379	434.731293	-58.202232	958.811646	439.244049	119.854744
-564.411865	248.103165	926.858215	-496.074127	69.286713	928.731445	-632.351929	248.698212	501.808167	-434.109711	-28.984447	501.856567	-625.045898	212.247787	70.363518	-499.276276	-99.810638	112.395927	-592.348328	341.434204	1385.674438	-454.461517	26.643463	1379.303589	-495.743744	189.541397	1393.743652	-463.228729	229.501038	1679.003662	-692.545471	368.803253	1135.214844	-505.211395	-66.646759	1148.307007	-621.079956	400.814362	892.084229	-395.402588	-41.828362	898.802490	-518.751282	164.125778	1026.983765	435.525269	-57.545826	958.876709	439.983826	120.617928
-564.933899	248.972397	926.783752	-497.405609	69.731598	928.684265	-633.463135	249.097977	501.897858	-436.901093	-29.085638	501.715576	-625.151917	212.328201	70.305885	-503.636475	-99.580299	112.302490	-593.318054	342.167664	1385.287354	-456.175873	26.916832	1379.394287	-497.250549	189.863800	1393.766113	-464.386780	230.023209	1678.862671	-694.931030	368.951172	1135.193237	-507.310760	-66.774384	1148.470337	-624.925781	400.753052	891.457764	-397.360016	-42.936523	899.060791	-519.543091	164.783813	1026.907227	436.404968	-57.044178	958.995911	440.867584	121.066475
-565.495361	249.550751	926.693787	-498.607178	69.996353	928.461548	-634.470642	249.400375	501.854858	-439.617157	-28.678619	501.310669	-625.176514	212.361801	70.329933	-507.981110	-99.313438	112.252678	-594.222900	342.828247	1384.949585	-457.885925	27.155397	1379.480225	-498.435394	190.319855	1393.733521	-465.438538	230.424927	1678.661865	-697.149780	368.941589	1135.257324	-509.401703	-66.902168	1148.720337	-628.485596	400.701660	890.989075	-399.181946	-43.854939	899.248047	-520.364197	165.103638	1026.749268	437.219635	-56.446907	959.119263	441.600311	121.646950
-565.910278	250.330643	926.531128	-499.963196	70.348671	928.286194	-635.359436	249.750153	501.847809	-442.533722	-28.385555	500.877777	-625.609741	212.428909	70.272362	-512.286255	-99.347328	112.145851	-595.036133	343.431427	1384.551758	-459.447235	27.366806	1379.502563	-499.562195	190.669403	1393.598999	-466.573883	230.803131	1678.474609	-699.265869	368.931122	1135.285767	-511.371735	-67.136032	1148.898804	-631.911377	400.533051	890.507141	-401.377594	-45.499096	899.379456	-521.176086	165.615875	1026.574463	438.074768	-55.831036	959.243958	442.469879	122.278641
-566.434509	250.868423	926.391113	-501.280426	70.563896	928.046692	-636.194336	250.066528	501.845154	-445.415466	-28.029865	500.377899	-625.762085	212.453690	70.271805	-516.590515	-98.980949	111.849480	-595.788330	343.987396	1384.168213	-461.083618	27.540558	1379.533081	-500.704193	190.964355	1393.388184	-467.584686	231.126282	1678.324707	-701.275513	368.937714	1135.284180	-513.238647	-67.297722	1149.135376	-635.103088	400.296692	890.048279	-403.104218	-46.446136	899.588745	-521.964233	165.924286	1026.372437	438.977234	-55.277264	959.398376	443.273407	122.752998
-566.763123	251.374741	926.243652	-502.653564	70.883125	927.779541	-636.681885	250.149719	501.768372	-448.405701	-27.799267	499.931427	-625.801025	212.461258	70.249710	-520.971008	-98.659584	111.514816	-596.439636	344.455475	1383.856812	-462.598114	27.544483	1379.586792	-501.460083	191.276215	1393.035278	-468.697784	231.422119	1678.126953	-703.066772	368.882324	1135.211304	-515.048767	-67.472252	1149.277222	-638.167847	400.031403	889.563782	-404.772980	-47.264385	899.806580	-522.627441	166.263580	1026.146362	439.931244	-54.725182	959.554810	444.520508	123.572212
-567.253113	251.712936	926.033752	-503.923492	71.021194	927.460938	-637.171509	250.249420	501.745941	-451.481049	-27.497101	499.340302	-625.922241	212.444244	70.284225	-525.291077	-98.283379	110.968864	-596.943604	344.885376	1383.454712	-464.015839	27.569241	1379.563721	-502.753845	191.302444	1392.936768	-469.618713	231.451004	1677.977051	-704.764343	368.858307	1135.187988	-516.764221	-67.794121	1149.399780	-641.045044	399.728302	889.100281	-406.581055	-48.509300	899.788513	-523.439514	166.407990	1025.878540	440.866486	-54.288113	959.752930	445.679138	124.218552
-567.909058	252.052032	925.881958	-505.185638	71.002388	927.138245	-637.535522	250.306854	501.659790	-454.563629	-27.313034	498.799469	-625.981445	212.407684	70.280930	-529.657410	-97.537651	110.418655	-597.375183	345.257324	1383.026489	-465.415985	27.492498	1379.522095	-503.614746	191.352112	1392.772461	-470.510315	231.486145	1677.726196	-706.235718	368.765503	1135.124634	-518.447449	-67.985352	1149.430298	-643.683594	399.336792	888.598083	-408.386810	-49.934597	899.788757	-524.317871	166.451843	1025.637207	441.861847	-53.839012	959.949890	446.882172	124.724915
-568.493286	252.382584	925.759583	-506.498688	70.933350	926.757568	-637.929565	250.457596	501.610657	-457.692688	-27.213053	498.220459	-626.132019	212.445206	70.232010	-534.077637	-97.143616	109.972069	-597.779175	345.586395	1382.660889	-466.772278	27.421852	1379.419189	-504.538757	191.297668	1392.482544	-471.464417	231.569550	1677.502319	-707.627930	368.800110	1134.974243	-520.054016	-68.375069	1149.530151	-646.193054	398.910736	888.109985	-410.176941	-51.352585	899.579163	-525.118530	166.432053	1025.374756	442.662445	-53.226856	960.114990	447.662384	125.180412
-568.634827	252.860748	925.624146	-507.709839	71.026443	926.341125	-638.118042	250.585571	501.550781	-460.934357	-26.800911	497.351929	-626.080078	212.522385	70.203484	-538.377197	-96.128258	109.307106	-598.066467	345.816406	1382.271484	-468.034454	27.169058	1379.330078	-505.401337	191.194824	1392.164673	-472.323608	231.538864	1677.267212	-708.805481	368.773987	1134.831665	-521.603577	-68.585197	1149.475220	-648.418945	398.455811	887.595215	-411.935638	-52.721870	899.285583	-525.722107	166.505966	1025.099609	443.516968	-52.535866	960.257080	448.427734	125.714455
-568.924438	253.072693	925.471924	-508.847107	70.898903	925.918335	-638.334778	250.786209	501.494965	-464.614746	-27.404213	496.822144	-626.180664	212.609711	70.185585	-543.002563	-95.596413	108.847153	-598.323608	346.031677	1381.848633	-469.327515	26.917791	1379.189697	-506.205109	191.032440	1391.885376	-473.137787	231.529556	1676.905884	-709.835022	368.720581	1134.683350	-523.119202	-69.009979	1149.406982	-650.370483	397.929260	887.100769	-413.754486	-54.109791	898.988342	-526.366394	166.357300	1024.812012	444.224274	-51.839897	960.389038	449.113831	126.165176
-569.275635	253.227448	925.391174	-510.088745	70.809166	925.468323	-638.644775	251.137207	501.427155	-467.866516	-27.285791	496.169098	-626.332642	212.689651	70.166779	-547.226807	-94.291588	107.906181	-598.572815	346.089264	1381.449951	-470.623383	26.476887	1379.026733	-506.995667	190.765854	1391.651978	-473.925232	231.358582	1676.692383	-710.644531	368.732910	1134.452026	-524.581116	-69.429726	1149.354980	-652.183716	397.368073	886.614990	-415.528839	-55.573120	898.668640	-527.021606	166.168030	1024.538208	445.097076	-51.119961	960.473511	449.904236	126.725906
-569.548462	253.367294	925.260437	-511.161072	70.611031	924.945374	-638.848938	251.569916	501.379669	-470.769745	-26.669052	495.547974	-626.498291	212.802780	70.193642	-551.187500	-93.177078	107.004967	-598.696472	346.117126	1381.053833	-471.840942	26.045206	1378.874878	-507.753326	190.447754	1391.345337	-474.632446	231.135452	1676.401855	-711.358398	368.787048	1134.248535	-526.005798	-69.815666	1149.158325	-653.860901	396.716095	886.159119	-417.310242	-56.964043	898.312622	-527.610107	165.889984	1024.210693	445.872711	-50.496746	960.570190	450.727264	127.278061
-569.840698	253.466232	925.202576	-512.332764	70.392181	924.417236	-639.118408	252.081635	501.317902	-474.418884	-26.424465	494.713409	-626.546448	212.874283	70.252884	-555.266235	-91.751472	105.876755	-598.726013	346.083649	1380.656006	-472.977478	25.589754	1378.734009	-508.466888	190.043106	1391.012573	-475.324036	230.866455	1676.069458	-711.910828	368.813507	1134.032349	-527.405029	-70.379333	1149.131348	-655.320740	395.989349	885.657593	-419.035522	-58.265793	897.988281	-528.185913	165.556549	1023.907898	446.770508	-49.690273	960.575012	451.539642	127.898453
-570.013611	253.480576	925.115845	-513.354065	70.150536	923.827698	-639.021362	252.478668	501.226685	-478.216431	-26.061205	493.757111	-626.816772	213.021835	70.210442	-559.104187	-90.392738	104.546974	-598.704346	345.969971	1380.223145	-474.136932	25.003702	1378.569214	-509.099487	189.627914	1390.680054	-476.020844	230.654572	1675.662598	-712.351746	368.895111	1133.774658	-528.807007	-70.815239	1148.906982	-656.672913	395.209808	885.181396	-420.853149	-59.649223	897.556824	-528.696350	165.133148	1023.569275	447.577057	-49.103764	960.635132	452.443665	128.518524
-570.298767	253.420425	925.012024	-514.522461	69.862297	923.205811	-639.291077	252.964142	501.215393	-482.169067	-25.708757	492.839630	-627.137573	213.155792	70.234009	-562.791016	-88.499084	102.980133	-598.567932	345.733368	1379.731079	-475.197632	24.393900	1378.307739	-509.682281	189.093811	1390.362183	-476.611877	230.277985	1675.260376	-712.627319	368.883392	1133.527344	-530.133484	-71.382210	1148.767334	-657.649231	394.504059	884.641174	-422.568542	-61.002792	897.111633	-529.237732	164.669128	1023.191284	448.425293	-48.288548	960.616516	453.205261	129.208878
-569.007446	252.366837	924.813293	-513.383728	70.911377	924.404419	-638.851501	252.913712	501.071075	-485.577606	-24.303625	491.793213	-626.747070	213.148682	70.294060	-565.853210	-86.469566	101.189903	-598.493835	345.468628	1379.257324	-476.243073	23.715952	1378.010864	-510.182098	188.514984	1389.962036	-477.214508	229.816513	1674.799561	-712.726196	368.770538	1133.136353	-531.428772	-71.979248	1148.548340	-658.397766	393.857666	884.039185	-424.193970	-62.264114	896.587524	-529.000549	165.153854	1023.800232	449.186646	-47.655464	960.625427	454.022583	129.736557
-569.146606	252.267395	924.673096	-514.437744	70.712578	923.576904	-639.013550	253.132019	501.076263	-489.595551	-23.681908	490.678680	-627.149353	213.282303	70.227249	-570.770020	-88.291367	103.274384	-598.325928	345.103760	1378.729614	-477.181030	23.019045	1377.696045	-510.681885	187.856079	1389.415771	-477.669952	229.394379	1674.344482	-712.719055	368.595917	1132.650635	-532.725708	-72.525665	1148.190674	-658.882202	393.153290	883.400818	-425.846680	-63.561989	896.176697	-529.406006	164.623520	1023.305420	449.973267	-46.838860	960.631714	454.729889	130.368240
-569.383301	252.085175	924.552979	-515.586487	70.322311	922.794556	-639.037109	253.103210	501.026459	-493.843140	-22.846928	489.507111	-627.232971	213.333481	70.247826	-573.028992	-86.386444	101.455597	-598.151489	344.717438	1378.192383	-477.901031	22.233595	1377.341797	-511.101654	187.197083	1388.919312	-478.124359	228.870453	1673.835693	-712.671509	368.482788	1132.199707	-533.946289	-73.160973	1147.997070	-659.054932	392.479065	882.748962	-427.420715	-64.745941	895.719055	-529.840637	163.986801	1022.832092	450.754608	-46.192707	960.556885	455.535034	131.016693
-569.570313	251.991791	924.402832	-516.686890	69.877556	921.947388	-639.438721	253.290955	501.100922	-498.300049	-22.058060	488.338959	-627.417419	213.355804	70.231979	-574.269043	-85.160744	98.994217	-597.975647	344.266632	1377.578247	-478.891815	21.386786	1377.033447	-511.470490	186.421707	1388.437500	-478.591553	228.283325	1673.341064	-712.447205	368.305420	1131.581543	-535.171692	-73.989670	1147.688232	-659.247620	392.033661	882.012024	-429.061646	-66.033539	895.106689	-530.271362	163.331497	1022.316162	451.492126	-45.441864	960.483643	456.273926	131.595657
-569.818665	251.687256	924.245117	-517.908997	69.415688	921.165283	-639.638550	253.200836	501.084930	-502.648865	-21.025070	487.375763	-627.458740	213.346359	70.176918	-574.687378	-85.959663	96.937126	-597.688965	343.750031	1376.930054	-479.558502	20.526945	1376.693481	-511.865784	185.626984	1388.055542	-478.831848	227.671875	1672.930054	-712.096985	368.004547	1130.983765	-536.377686	-74.779007	1147.345093	-658.997742	391.501373	881.271301	-430.604156	-67.268982	894.547058	-530.739929	162.614365	1021.818787	452.121796	-44.792095	960.386536	457.016296	132.185211
-570.067261	251.473434	924.091125	-519.074585	69.133888	920.489441	-639.936951	253.222916	501.130157	-506.236725	-19.011553	486.446381	-627.666809	213.402573	70.158226	-572.144775	-83.890785	92.102158	-597.447693	343.234589	1376.414795	-480.204895	19.636019	1376.368286	-512.257996	184.720963	1387.740601	-479.112335	227.146698	1672.823486	-711.735291	367.852631	1130.271606	-537.477051	-75.617432	1147.102905	-658.498291	390.823975	880.590332	-432.103027	-68.322479	894.188416	-531.294128	162.059143	1021.389465	452.776520	-44.110695	960.224915	457.734070	132.775635
-570.447632	251.219391	924.000366	-520.246704	68.951988	920.068054	-640.220825	253.132217	501.152130	-509.074097	-17.769682	486.895874	-627.853516	213.377686	70.222725	-570.603577	-82.813492	89.586098	-597.296448	342.763153	1376.008301	-480.910614	18.726799	1376.161621	-512.675659	183.799454	1387.671509	-479.163940	226.506729	1673.005127	-711.189209	367.588745	1129.552856	-538.556396	-76.548019	1146.865967	-657.813171	390.172058	879.924194	-433.731842	-69.357307	893.658142	-531.947632	161.638535	1021.120239	453.324768	-43.506210	960.074890	458.487366	133.295197
-570.871704	251.031372	924.042297	-521.466187	68.805214	919.977844	-640.334595	252.906265	501.135468	-511.212830	-17.354517	488.157196	-627.962402	213.339325	70.266151	-571.911255	-86.992043	93.434669	-597.171326	342.286224	1375.833984	-481.605988	17.766775	1376.196411	-513.036987	182.976700	1387.908691	-479.215424	225.936325	1673.231934	-710.561218	367.466339	1129.215576	-539.534668	-77.493301	1146.820801	-656.879883	389.483032	879.467712	-435.452148	-70.354729	893.336914	-532.667603	161.369034	1021.083862	453.873230	-42.862339	959.862183	459.151764	133.954559
-571.320496	250.934464	924.244934	-522.628540	68.636612	920.287415	-640.340393	252.584366	501.179932	-512.799927	-17.790758	489.371887	-627.987671	213.269089	70.322205	-571.777161	-87.882378	94.448288	-597.115723	341.819183	1375.929688	-482.252441	16.939812	1376.384521	-513.387024	182.170334	1388.181152	-479.250549	225.339249	1673.365723	-709.624756	367.097687	1128.984619	-540.537048	-78.152840	1147.014648	-655.460815	388.458466	879.387878	-437.232086	-71.352242	893.208679	-533.490662	161.236237	1021.342346	454.278503	-42.193184	959.684814	459.706573	134.591461
-570.132690	251.418747	923.315491	-522.113159	69.013283	919.498901	-639.831238	251.831451	501.375641	-512.970337	-18.649399	490.460602	-627.627808	213.139343	70.344482	-571.346375	-87.591995	94.345695	-597.013672	341.266083	1376.285767	-482.941040	16.246868	1376.827759	-513.686096	181.500351	1388.555054	-479.309265	224.651810	1673.489746	-708.567261	366.736725	1129.034912	-541.524475	-78.905365	1147.486450	-654.086914	387.546204	879.510620	-439.063416	-72.247337	893.321350	-534.416443	161.219955	1020.714539	454.707916	-41.446430	959.488098	460.258362	135.265411
-570.744812	251.280975	923.646790	-523.336853	68.746986	920.168091	-639.900452	251.459503	501.431366	-514.090637	-20.438473	490.942780	-627.149048	212.340485	70.291122	-571.322815	-87.944084	94.275620	-597.003479	340.781433	1376.811035	-483.616852	15.589307	1377.387573	-513.970032	180.950363	1388.897949	-479.510651	223.879944	1673.606445	-707.421143	366.263184	1129.397949	-542.555603	-79.529419	1148.145630	-652.755737	386.833588	879.466431	-440.961578	-73.074150	893.492065	-535.305847	161.169296	1021.209778	455.015015	-40.767776	959.306458	460.726746	135.969055
-571.304382	251.087692	923.975769	-524.473938	68.402176	920.905945	-639.982666	251.201736	501.482605	-515.053711	-22.873991	491.457855	-627.121765	212.274551	70.324257	-571.614746	-88.856178	94.454651	-597.019470	340.309113	1377.461548	-484.133636	14.995914	1377.784302	-514.272766	180.420670	1389.280640	-479.438812	223.045502	1673.873047	-706.215027	365.626587	1129.800781	-543.596924	-80.211708	1148.796631	-650.881958	386.094025	880.083984	-442.805786	-73.977791	893.732544	-536.156006	161.084061	1021.741089	455.380920	-40.005112	959.151306	461.240692	136.687241
-572.185608	250.945847	924.313904	-525.948364	68.478577	921.205261	-640.195618	251.091675	501.491669	-515.755798	-25.198002	491.812012	-627.221008	212.232651	70.324982	-571.996948	-89.406670	94.432854	-597.045837	339.936523	1378.071289	-484.840485	14.549913	1378.180664	-514.530823	179.898392	1389.630371	-479.484650	222.244019	1673.974365	-704.935913	364.848724	1130.082153	-544.720032	-80.771690	1149.209595	-648.762329	385.198761	880.570801	-444.506561	-74.702156	893.956665	-537.046875	161.066956	1022.025269	455.654388	-39.203995	958.995667	461.649536	137.545929
-572.723816	250.498291	924.580505	-526.885010	67.578049	922.046570	-640.279968	251.113037	501.440216	-516.825439	-26.980848	491.947357	-627.269104	212.253494	70.334251	-572.361511	-89.755241	94.227180	-597.038940	339.520599	1378.803467	-485.422882	14.036343	1378.388184	-514.774048	179.330826	1389.911377	-479.600769	221.464386	1674.172485	-703.856079	364.329834	1130.672607	-545.786377	-81.358063	1149.571167	-646.448730	384.351715	881.154968	-446.095642	-75.448868	894.256897	-537.838135	160.661743	1022.581726	455.880920	-38.516487	958.887756	462.083466	138.335052
-573.465759	250.203339	924.817078	-528.054382	67.133194	922.317261	-640.495300	251.388824	501.384979	-518.008667	-27.878290	491.812195	-627.465088	212.327148	70.393219	-572.571411	-89.905907	93.808640	-596.994995	339.121246	1379.542603	-485.806030	13.638870	1378.411621	-515.050476	178.807251	1390.084595	-479.591614	220.499725	1674.388184	-702.690125	363.602020	1131.068848	-546.789124	-82.123848	1149.879883	-644.073364	383.118805	881.543640	-447.615784	-76.166252	894.168335	-538.617859	160.325012	1022.813477	456.121368	-37.563129	958.786255	462.318085	139.224197
-574.251221	249.876389	924.968018	-529.124512	66.702553	922.334473	-640.691284	251.637619	501.313049	-519.870972	-28.124334	491.666016	-627.585938	212.409088	70.368111	-573.024780	-90.076454	93.497635	-596.848755	338.704956	1380.313599	-486.179230	13.119225	1378.319092	-515.338684	178.286255	1390.158569	-479.669281	219.754456	1674.518433	-701.617126	363.107819	1131.582642	-547.808838	-82.840614	1150.019409	-641.440552	382.121002	882.425964	-449.107361	-76.741699	894.271545	-539.341980	159.904480	1022.873108	456.259735	-36.621552	958.819702	462.485931	140.106522
-574.928467	249.476105	925.028992	-529.985718	66.236992	922.325317	-640.937012	251.838867	501.285492	-521.180054	-28.005795	491.766174	-627.730347	212.530533	70.422318	-573.207092	-89.909233	93.238045	-596.668884	338.294373	1380.993408	-486.532257	12.708382	1378.198975	-515.615479	177.763214	1390.235352	-479.821320	218.965149	1674.740112	-700.392029	362.366638	1131.782959	-548.827148	-83.659882	1150.185791	-638.547913	381.230438	883.266174	-450.643555	-77.388405	894.246155	-540.041199	159.437897	1022.890808	456.477417	-35.665443	958.827148	462.679260	141.006058
-575.494385	248.925766	925.021790	-530.661499	65.746574	922.310974	-641.105591	251.778442	501.247498	-522.548706	-27.365820	491.754578	-627.841248	212.478775	70.397049	-573.113403	-89.611420	92.985695	-596.425720	337.903534	1381.540527	-487.139496	12.261889	1378.056885	-515.783569	177.289398	1390.398926	-479.849426	218.058044	1674.915894	-699.247070	361.870148	1132.005493	-549.849060	-84.403023	1150.196289	-635.441040	380.391266	884.211426	-452.040527	-78.098228	894.087891	-540.723877	158.891449	1022.888123	456.648895	-34.788368	958.777710	462.815521	142.015106
-575.938599	248.219193	924.961975	-531.139343	65.151276	922.392395	-640.901672	251.277283	501.171417	-523.664856	-26.944904	491.792694	-627.714844	212.426498	70.382881	-572.927124	-89.065643	92.688812	-596.119080	337.513458	1381.927124	-487.645142	11.758107	1377.791260	-515.877686	176.756805	1390.569092	-480.077911	217.251846	1675.120605	-698.090271	361.482697	1132.172241	-550.822998	-85.082352	1150.107056	-632.244202	379.600494	885.161743	-453.429321	-78.514580	893.944275	-541.340759	158.277359	1022.917664	456.814850	-33.983871	958.766968	463.017181	142.940796
-576.305969	247.610031	924.829834	-531.546875	64.538109	922.470337	-641.410461	251.131302	501.177521	-524.994507	-26.528782	491.879883	-627.934631	212.377716	70.355026	-572.694702	-88.344345	92.200348	-595.826111	337.206360	1382.137085	-488.197601	11.243471	1377.420410	-515.931335	176.204208	1390.628906	-480.107178	216.531006	1675.235718	-697.016235	361.360413	1132.227417	-551.763306	-85.593842	1149.810913	-628.742249	378.707245	885.805481	-454.881683	-78.968925	893.613647	-541.947021	157.723526	1022.916260	456.995850	-33.125927	958.737671	463.278839	143.941467
-576.817078	246.939011	924.771240	-532.030029	64.055473	922.363220	-641.325073	250.194794	501.151672	-525.816650	-26.877964	492.207214	-628.285828	212.963043	70.343124	-572.616821	-87.848145	91.812660	-595.556519	336.772156	1382.425659	-488.684021	10.628499	1377.004150	-516.044128	175.657043	1390.569946	-480.160645	215.717880	1675.202393	-696.050598	361.344849	1132.338501	-552.673523	-86.109299	1149.441162	-625.293518	378.102203	886.939758	-456.299835	-79.567726	892.992432	-542.521484	157.104797	1022.843384	457.092102	-32.218586	958.744202	463.256683	144.799835
-577.379150	246.390976	924.757996	-532.623657	63.675949	922.244263	-641.558411	249.503845	501.177551	-526.844238	-27.189995	492.379181	-627.852844	212.569092	70.443253	-572.654114	-87.530510	91.574081	-595.326599	336.271790	1382.747681	-489.066589	10.010131	1376.544312	-516.259155	175.063156	1390.350342	-480.446564	215.136047	1675.288574	-695.069031	361.268768	1132.550659	-553.583435	-86.508644	1149.088135	-621.723572	377.261719	887.833496	-457.705658	-79.798065	892.440857	-543.064148	156.591705	1022.773865	456.947571	-31.095516	958.774292	462.860809	145.617294
-577.963135	245.856140	924.748352	-533.204712	63.256077	922.223816	-641.774414	248.808578	501.108002	-527.616394	-27.565718	492.532898	-627.801636	212.465897	70.426117	-572.694275	-87.363075	91.432129	-595.116150	335.851654	1383.034302	-489.517609	9.456526	1376.300659	-516.456665	174.562805	1390.250000	-480.531281	214.471710	1675.215088	-693.967773	361.293304	1132.708740	-554.535645	-86.834404	1148.811157	-618.140015	376.652344	888.768494	-459.144714	-79.980743	891.997070	-543.569824	156.128601	1022.749329	456.885529	-30.183922	958.838623	462.628479	146.584381
-578.510254	245.293839	924.799622	-533.708069	63.010479	922.221741	-642.126526	248.133743	501.031372	-528.426941	-27.952604	492.795319	-627.803528	212.389786	70.431847	-572.892883	-87.319252	91.399254	-594.956909	335.351776	1383.388184	-489.698517	8.736749	1376.058838	-516.621887	174.097900	1390.364624	-480.615204	213.817169	1675.289917	-692.856506	361.415405	1132.871582	-555.537292	-86.934753	1148.732422	-614.615662	376.195618	890.024109	-460.555450	-80.154549	891.620972	-543.964478	155.733566	1022.757874	456.964630	-29.213049	959.022156	462.532928	147.424744
-578.717468	244.665070	924.914001	-533.886475	62.180305	922.809570	-642.197388	247.179276	501.086517	-529.298462	-28.326298	493.193970	-627.622986	212.220444	70.436157	-573.146057	-87.399826	91.446182	-594.850281	334.866180	1383.798462	-490.122375	8.222182	1376.089844	-516.740112	173.591583	1390.668213	-480.710297	213.136826	1675.489136	-691.674438	361.466827	1132.966675	-556.598694	-87.093193	1148.744629	-610.822266	375.604187	891.268311	-462.097595	-80.177353	891.508606	-544.335693	155.217712	1023.127014	457.027100	-28.342690	959.110291	462.533600	148.296616
-578.908936	244.157761	925.005127	-534.026489	61.616291	923.200500	-642.630615	246.571945	501.204529	-530.239563	-28.349955	493.195221	-627.592773	212.189178	70.412315	-573.355042	-87.438339	91.387672	-594.846619	334.348633	1384.085205	-490.635254	7.619805	1376.152100	-516.851318	173.046402	1390.970337	-480.911743	212.628479	1675.575073	-690.422607	361.482391	1133.026611	-557.623047	-87.222633	1148.817017	-606.975647	375.019348	892.519104	-463.409515	-80.073593	891.458069	-544.574524	154.829865	1023.374023	457.087280	-27.684160	959.240112	462.724731	149.125839
-579.149353	243.837997	925.007690	-534.196655	61.151554	923.402344	-642.995361	246.156815	501.195313	-531.079529	-28.899996	493.528717	-627.813538	212.292007	70.288193	-573.792297	-87.624382	91.420891	-594.853638	333.933838	1384.264771	-491.127289	7.099250	1376.254395	-516.913757	172.587402	1391.280029	-481.077606	212.141357	1675.616455	-689.181763	361.551819	1133.164185	-558.758118	-87.004410	1148.659424	-603.066528	374.587372	893.959839	-464.882385	-79.845627	891.323486	-544.756592	154.554688	1023.471130	457.152710	-26.935646	959.293457	462.832764	150.076691
-579.491699	243.562271	925.122314	-534.430847	60.913158	923.382385	-643.288330	245.340714	501.281403	-531.863098	-29.188000	493.550812	-627.318665	211.912674	70.376877	-574.191101	-87.692261	91.286835	-595.001526	333.244324	1384.769287	-491.560333	6.519128	1376.235229	-517.071533	172.051575	1391.297363	-481.348389	211.671265	1675.572510	-688.266541	361.684265	1133.599854	-559.735168	-86.943123	1148.552490	-599.363281	374.151642	895.473755	-466.376648	-79.680840	890.837097	-544.927368	154.261078	1023.505005	457.274170	-26.053745	959.260315	462.830292	150.942169
-579.941650	243.433380	925.228516	-534.830994	60.840683	923.217529	-643.939575	244.811615	501.379669	-532.614136	-29.538530	493.604126	-626.892822	211.003998	70.291000	-574.581177	-87.874504	91.176857	-595.215210	332.603882	1385.272461	-491.888214	5.922283	1376.082886	-517.317749	171.527725	1391.154419	-481.591766	211.238098	1675.427490	-687.376892	361.744293	1134.079712	-560.727905	-86.913475	1148.303955	-595.678772	373.861664	896.996460	-467.877075	-79.648170	890.278992	-545.117065	154.075394	1023.448608	457.155487	-24.951857	959.196533	462.419800	151.802414
-580.384216	243.353104	925.269592	-535.176331	60.771091	923.113159	-644.537292	244.576645	501.409119	-533.052979	-29.635403	493.683502	-627.241699	211.559448	70.304466	-574.722961	-87.795464	91.029877	-595.418640	331.975281	1385.637695	-491.974243	5.309440	1375.802612	-517.539001	171.067139	1390.989136	-482.006042	210.943573	1675.442017	-686.471252	361.890137	1134.404419	-561.620361	-86.791870	1148.104614	-591.914612	373.584595	898.564514	-469.277527	-79.192734	889.838196	-545.280823	153.985413	1023.388489	457.045319	-24.046391	959.165588	462.273651	152.655807
-580.723206	243.259644	925.346252	-535.420288	60.654476	923.154297	-644.926453	244.166061	501.383606	-533.577332	-29.750053	493.636322	-627.440491	211.655594	70.227226	-574.891907	-87.743927	91.010834	-595.627380	331.412231	1386.043335	-491.946991	4.708532	1375.584595	-517.749756	170.535461	1390.965088	-482.339111	210.688782	1675.420410	-685.507568	361.980255	1134.654419	-562.449951	-86.606071	1147.875000	-588.137634	373.306091	900.125488	-470.541687	-78.797485	889.392334	-545.424927	153.904114	1023.428223	457.033112	-23.078945	959.214905	462.144318	153.691681
-580.959534	243.011459	925.430725	-535.516907	60.387787	923.433411	-645.316711	243.771133	501.434296	-533.727661	-29.780775	493.880463	-627.395752	211.599792	70.281990	-575.002319	-87.537422	91.069046	-595.839478	330.840729	1386.515747	-492.073517	4.241185	1375.503052	-517.885437	170.069504	1391.208740	-482.701538	210.384308	1675.424316	-684.586609	362.019531	1135.002441	-563.261841	-86.594498	1147.738037	-583.904480	372.456726	901.947815	-471.920807	-78.378075	889.063965	-545.585449	153.763382	1023.606873	457.141449	-22.002270	959.244019	462.165466	154.735718
-581.284485	242.846741	925.457520	-535.734009	60.624966	923.398376	-645.775635	243.652237	501.380798	-533.792542	-30.047033	494.190247	-627.501953	211.742767	70.214256	-575.089233	-87.322006	91.170883	-596.041870	330.305115	1386.929443	-492.440979	3.829328	1375.526978	-517.981934	169.610519	1391.481812	-483.066895	210.076416	1675.541504	-683.627380	362.096008	1135.229736	-564.027710	-86.635391	1147.625854	-579.915955	371.748718	903.578003	-473.031189	-77.851379	888.865906	-545.722412	153.811691	1023.585327	457.345642	-21.210951	959.204041	462.483002	155.875153
-581.265442	242.435013	925.422791	-535.412109	59.859901	924.085205	-645.985840	243.506302	501.233856	-533.976196	-30.217041	494.466095	-627.500183	211.920685	70.113388	-575.316833	-87.320023	91.374924	-596.267700	329.811737	1387.304932	-492.306458	3.427394	1375.282959	-518.128174	169.203674	1391.651367	-483.481506	209.856094	1675.609619	-682.666016	362.177277	1135.346802	-564.757568	-86.545258	1147.339722	-576.246948	371.492645	905.286560	-474.284485	-77.306946	888.563904	-545.845642	153.558411	1023.941284	457.452301	-20.257679	959.156677	462.593994	156.937759
-581.394104	242.245087	925.511902	-535.317871	59.821602	924.170715	-646.394836	243.259628	501.220764	-533.968933	-30.318489	494.468170	-627.409546	211.713257	70.165321	-575.459106	-87.262436	91.377075	-596.633911	329.161163	1387.870483	-492.411896	3.060231	1375.102661	-518.329590	168.863327	1391.743652	-484.015930	209.700928	1675.629517	-681.772705	361.952393	1135.850342	-565.395630	-86.640991	1147.172607	-572.935974	371.482819	907.143982	-475.531769	-77.016640	888.046204	-545.949585	153.437622	1024.039551	457.684235	-19.089869	958.973511	462.729675	158.042526
-581.577759	242.311768	925.654541	-535.276306	60.028500	924.022278	-646.760681	243.133911	501.169586	-533.875671	-30.413414	494.316284	-627.340210	211.518600	70.165092	-575.456299	-87.405945	91.374390	-597.107300	328.535889	1388.434570	-492.281311	2.685597	1374.719971	-518.533508	168.599396	1391.681519	-484.478027	209.622650	1675.421875	-681.016541	361.890045	1136.180420	-565.980652	-86.758179	1146.883423	-569.370361	371.113373	908.639343	-476.738708	-76.405975	887.512329	-546.022034	153.432816	1024.040161	457.621002	-17.701714	958.780823	462.369385	159.128433
-582.221924	241.883255	925.691895	-535.317688	59.917698	923.859558	-647.090637	242.989700	501.016602	-533.864136	-30.642982	494.225464	-627.322632	211.406342	70.072372	-575.504211	-87.636856	91.280785	-597.501221	327.993683	1388.839111	-492.231689	2.430675	1374.269043	-518.756714	168.332794	1391.500000	-484.968689	209.469238	1675.313965	-680.157288	361.764740	1136.293823	-566.466858	-86.918968	1146.467163	-566.188843	371.355377	910.343201	-477.915222	-75.942062	886.776917	-546.270569	153.123505	1023.966614	457.573120	-16.462210	958.615906	462.224121	160.381195
-582.547424	241.676651	925.689697	-535.246338	59.796665	923.780212	-647.332886	242.790115	500.966827	-533.735229	-30.827089	494.168396	-626.960510	211.221176	70.107155	-575.444824	-87.886261	91.158493	-597.949463	327.480530	1389.246826	-492.057220	2.170626	1373.791992	-518.939636	168.031830	1391.453125	-485.487915	209.357513	1675.219971	-679.366150	361.756622	1136.611084	-566.803284	-86.959030	1146.117432	-562.637878	371.001190	911.954712	-478.965637	-75.301483	886.217957	-546.323608	152.965302	1023.916321	457.618866	-15.120049	958.526733	462.174530	161.682419
-582.742676	241.361832	925.721985	-535.048828	59.542957	923.820190	-647.504028	242.489594	500.993439	-533.765381	-31.249466	494.248688	-627.207275	211.292587	70.110893	-575.422058	-88.153168	91.105019	-598.348511	326.933167	1389.587769	-491.785980	1.903014	1373.371704	-519.076172	167.708069	1391.517700	-485.918549	209.321625	1675.022095	-678.528076	361.649567	1136.876587	-567.050110	-86.945030	1145.762573	-559.381592	370.847961	913.617432	-479.881134	-74.613304	885.726074	-546.339172	152.708725	1023.953979	457.713135	-13.756065	958.537903	462.208557	162.909103
-582.927612	241.163330	925.726196	-534.806396	59.293411	923.900085	-647.516968	242.179718	500.981812	-533.523193	-31.479502	494.298035	-627.153687	211.468567	70.086525	-575.280640	-88.256805	91.124840	-598.735474	326.530731	1389.810303	-491.751892	1.772579	1373.167480	-519.168701	167.409821	1391.587524	-486.334930	209.235123	1674.990967	-677.654968	361.553619	1136.905518	-567.254028	-86.979744	1145.410156	-556.214783	370.790222	915.192078	-480.784485	-73.994034	885.283691	-546.346558	152.545288	1023.999146	458.008087	-12.700775	958.387451	462.641968	164.409225
-583.076599	241.015701	925.693665	-534.562988	59.185265	923.844421	-647.624390	241.924942	500.948334	-533.134644	-31.565193	494.230743	-626.559631	210.818634	70.060692	-575.081909	-88.373093	91.116135	-599.139404	326.000824	1390.110840	-491.405975	1.554541	1372.859497	-519.315735	167.190033	1391.536865	-486.867249	209.177887	1674.957397	-676.853455	361.385712	1137.042114	-567.349976	-86.919182	1145.182129	-553.273865	370.881012	916.657227	-481.617126	-73.421234	884.870361	-546.364563	152.414810	1023.963379	458.126648	-11.437637	958.323486	462.674377	165.768295
-583.328491	240.867981	925.696960	-534.417603	59.234104	923.614746	-647.977051	241.584183	501.010559	-532.919800	-31.728424	494.096436	-627.053772	211.355576	70.049774	-574.924744	-88.531189	91.114159	-599.626831	325.402435	1390.518066	-491.302795	1.418030	1372.660522	-519.511353	166.971954	1391.401733	-487.436615	209.108963	1674.902344	-676.276367	361.160767	1137.301147	-567.487854	-86.931793	1144.973633	-550.559326	370.889191	918.227844	-482.528961	-72.779503	884.262329	-546.425964	152.265656	1023.853455	458.270447	-9.840733	958.210083	462.455566	167.001328
-583.780090	240.932037	925.629822	-534.534546	59.638485	923.058350	-648.453369	241.439575	500.985840	-532.632813	-31.721333	493.840363	-627.013977	211.264420	70.013786	-574.637878	-88.699310	90.997765	-600.114075	324.839294	1390.788818	-491.172638	1.153731	1372.360962	-519.741028	166.794159	1391.141357	-487.991364	209.106201	1674.727783	-675.708923	361.003082	1137.422974	-567.590271	-86.944107	1144.794678	-548.042480	371.052490	919.585144	-483.386078	-72.277771	883.718567	-546.511414	152.313614	1023.520569	458.415375	-8.442739	958.115295	462.370087	168.336441
-583.989624	240.857162	925.545715	-534.402771	59.412140	922.916443	-648.727295	241.300827	500.948608	-532.602600	-31.755135	493.663116	-626.534973	210.628723	69.882820	-574.268005	-89.051422	90.821709	-600.526672	324.339996	1390.862793	-490.993835	0.930563	1372.089966	-519.915283	166.589355	1390.903564	-488.567078	209.095398	1674.478394	-675.216797	360.836121	1137.341309	-567.679260	-86.998398	1144.564575	-545.596802	371.178406	920.877930	-484.141052	-71.492149	883.186157	-546.589294	152.142761	1023.412903	458.648224	-7.047417	958.020569	462.376923	169.747528
-584.206116	240.756653	925.489990	-534.262329	59.341808	922.658569	-648.968506	240.973953	501.032501	-532.501465	-31.372053	493.222473	-626.415466	210.534836	69.917290	-573.575195	-89.536560	90.690971	-600.856506	323.927399	1390.889038	-490.739349	0.743141	1371.750366	-519.958008	166.410004	1390.844971	-489.122528	209.091141	1674.286743	-674.736511	360.660217	1137.339233	-567.664368	-86.900200	1144.198730	-543.266174	371.301910	922.226868	-484.758789	-70.891045	882.647095	-546.617554	151.974640	1023.256531	458.764252	-5.620723	958.009155	462.313019	171.194351
-584.290771	240.618912	925.443665	-533.978821	59.203999	922.471863	-649.094482	240.634079	501.144348	-532.381836	-31.395399	493.200897	-626.220520	210.449692	69.992813	-572.709167	-90.045547	90.708237	-601.108704	323.460785	1390.783691	-490.334656	0.520814	1371.428833	-519.928101	166.186676	1390.889648	-489.667542	209.066330	1674.107544	-674.287048	360.532806	1137.290649	-567.517273	-86.692162	1143.759033	-541.026611	371.414978	923.542603	-485.208679	-70.183624	882.347778	-546.586609	151.766556	1023.150024	458.857239	-3.910486	958.068054	462.142944	172.975266
-584.350403	240.488510	925.311279	-533.691223	59.115578	922.245483	-649.291931	240.347031	501.166168	-532.217407	-31.167473	492.868256	-626.089539	210.481445	70.030716	-571.749878	-90.807968	90.676277	-601.343079	323.054993	1390.544189	-489.905945	0.290779	1371.133301	-519.913635	165.938568	1390.732788	-490.194214	209.065826	1673.901611	-673.881592	360.492310	1137.090698	-567.351563	-86.526138	1143.505249	-539.041870	371.599182	924.645996	-485.533875	-69.328911	881.956726	-546.509583	151.619766	1022.975952	459.188599	-2.951627	958.045959	462.490936	174.160980
-584.417786	240.391388	925.141296	-533.416016	59.182472	921.856384	-649.538513	240.104172	501.118011	-531.811218	-30.764643	492.396576	-625.979431	210.439682	69.975533	-571.247681	-91.535431	90.830444	-601.646545	322.548309	1390.390625	-489.536194	0.126312	1370.869019	-520.010498	165.704697	1390.340942	-490.727783	209.084229	1673.638428	-673.629333	360.365540	1136.919800	-567.223816	-86.434616	1143.241089	-537.261414	371.750946	925.631470	-485.957520	-68.774582	881.321167	-546.427185	151.503876	1022.700989	459.648163	-1.912141	958.002441	462.970367	175.421478
-584.597534	240.332306	924.915222	-533.260803	59.390236	921.293640	-649.927002	240.000000	501.066559	-531.254089	-30.439674	491.994904	-626.032288	210.489624	69.918442	-571.036499	-91.861420	90.926956	-601.999756	321.971191	1390.316528	-489.222260	0.004846	1370.619141	-520.234192	165.456757	1389.777588	-491.261658	209.151932	1673.276001	-673.485657	360.133850	1136.829712	-567.041748	-86.353256	1142.873413	-535.962036	372.163727	926.628357	-486.175903	-67.954041	880.852539	-546.388428	151.433853	1022.302490	459.610382	-0.118900	957.978943	462.159760	176.853333
-584.899353	240.325195	924.681946	-533.187195	59.655998	920.718079	-650.362061	239.965881	500.900574	-530.022095	-29.851074	491.417145	-626.035461	210.552612	69.789932	-571.131470	-91.850578	90.942146	-602.400940	321.465118	1390.106567	-488.896820	-0.198187	1370.345581	-520.466797	165.174332	1389.303467	-491.674255	209.270203	1672.939453	-673.461548	360.040649	1136.510620	-566.913940	-86.384041	1142.530884	-534.377625	372.173615	927.142944	-486.456787	-67.303566	880.336609	-546.405579	151.431671	1021.887756	459.947021	1.212448	957.901672	462.218048	178.180847
-585.101868	240.258926	924.472046	-533.065613	59.829483	920.361145	-650.657166	239.906097	500.745941	-528.617310	-29.489407	491.036041	-626.080017	210.689453	69.721947	-571.525696	-91.798477	90.903839	-602.827454	321.009491	1389.895630	-488.435852	-0.444489	1369.999146	-520.632263	164.920990	1389.120483	-492.199615	209.413330	1672.843506	-673.423889	359.880646	1136.175781	-566.700989	-86.467735	1142.250854	-533.200867	372.368927	927.744690	-486.700867	-66.565712	879.888000	-546.476807	151.420090	1021.609192	460.225952	2.465102	957.850647	462.292938	179.511810
-585.230347	240.084091	924.398010	-532.766479	59.813263	920.300110	-650.844177	239.655640	500.690796	-527.495911	-29.820354	490.990143	-626.017944	210.594696	69.725288	-572.086853	-91.845825	90.958809	-603.224365	320.661530	1389.777588	-488.040314	-0.578015	1369.815552	-520.719421	164.750397	1389.213257	-492.624939	209.514374	1672.855713	-673.391235	359.679565	1136.004028	-566.455627	-86.409241	1141.871582	-532.199341	372.517456	928.356934	-486.797333	-65.801910	879.577942	-546.521484	151.324615	1021.558105	460.519012	3.888300	957.803772	462.337433	180.828918
-585.328979	239.949097	924.425842	-532.383789	59.776108	920.503906	-650.922119	239.512390	500.693817	-526.325317	-30.466026	491.141937	-625.881775	210.492111	69.817459	-572.536255	-91.886414	91.345390	-603.691956	320.321350	1389.659912	-487.765961	-0.743466	1369.809692	-520.748840	164.582809	1389.520142	-492.964844	209.624069	1672.938721	-673.329895	359.476532	1135.843628	-566.062012	-86.385033	1141.600464	-531.372070	372.665802	928.940857	-486.784668	-64.977379	879.452820	-546.604675	151.302719	1021.701050	460.736176	5.246161	957.828613	462.354279	182.169540
-585.452454	239.898087	924.496277	-531.955566	59.881821	920.779358	-650.961365	239.379074	500.760590	-525.262939	-30.917442	491.405762	-625.833435	210.520248	69.859169	-572.772888	-91.907509	91.795990	-604.187195	319.989929	1389.625610	-487.448242	-0.862799	1369.825684	-520.791565	164.496292	1389.825317	-493.273621	209.722382	1673.033691	-673.311646	359.253296	1135.780640	-565.644897	-86.323250	1141.463989	-530.779968	372.879974	929.348450	-486.764404	-64.148979	879.304626	-546.631775	151.428146	1021.894531	461.166473	6.076101	957.732422	463.133270	183.440643
-585.564209	239.828354	924.639221	-531.485901	60.115147	921.094543	-651.001892	239.262573	500.776764	-524.561584	-31.573610	491.820404	-625.637512	210.426682	69.946838	-573.273743	-92.063904	92.405380	-604.794373	319.605591	1389.887939	-487.135498	-0.899784	1369.867554	-520.898560	164.473740	1390.039063	-493.545044	209.884216	1673.060913	-673.417908	358.868561	1135.980103	-565.136963	-86.340996	1141.549438	-530.567139	373.022308	929.751526	-486.787292	-63.580612	879.101624	-546.593628	151.604050	1022.139099	461.006989	7.956566	957.663452	462.266846	184.869843
-585.743530	239.793610	924.777649	-531.069763	60.474384	921.303894	-650.933472	239.038971	500.726898	-523.916687	-31.798796	492.121277	-625.547791	210.367798	69.903816	-573.736938	-92.115601	92.912292	-605.448242	319.216675	1390.316162	-486.708221	-0.874572	1369.944336	-521.169006	164.444778	1390.040894	-493.795044	210.068970	1673.035645	-673.634094	358.276367	1136.272583	-564.620850	-86.243607	1141.634399	-530.635437	373.158813	930.073242	-486.671295	-62.952705	878.959900	-546.535339	151.830307	1022.319092	461.160797	9.464313	957.471741	462.169769	186.286499
-586.092529	239.915268	924.964600	-530.721985	60.786419	921.524536	-650.991821	238.910294	500.682251	-523.419312	-31.719957	492.340546	-625.454590	210.355927	69.889389	-574.137146	-92.073021	93.295212	-606.104858	318.925262	1390.759155	-486.277771	-0.748230	1370.091187	-521.488586	164.373154	1390.001709	-493.959839	210.206787	1672.918213	-673.944702	357.705841	1136.655029	-564.142517	-86.141045	1141.762329	-531.000610	373.291870	930.259827	-486.422546	-61.976898	879.177551	-546.512939	152.121002	1022.518921	461.347870	10.855284	957.314087	462.193787	187.713501
-586.429260	239.974838	925.199585	-530.317261	60.903263	921.840393	-651.016541	238.760803	500.680786	-523.053101	-31.402672	492.483398	-625.535217	210.328796	69.813042	-574.490479	-92.014221	93.509354	-606.786072	318.635132	1391.278198	-485.353638	-0.726088	1370.168091	-521.764771	164.327499	1390.168579	-494.164185	210.359283	1672.933350	-674.261780	357.170410	1137.052856	-563.643860	-85.807129	1141.875244	-531.811829	373.850861	930.664856	-486.022491	-61.328144	879.324402	-546.422729	152.321625	1022.785522	461.595306	12.303035	957.153320	462.309418	189.173676
-586.658691	240.001038	925.478210	-529.890808	60.981663	922.172424	-650.998413	238.508087	500.781036	-522.832520	-30.917070	492.646790	-625.290649	210.243256	69.936523	-574.930603	-92.030312	93.801506	-607.437439	318.375885	1391.804810	-485.636505	-0.498085	1370.476929	-521.983154	164.303314	1390.475098	-494.364197	210.489594	1673.036255	-674.615356	356.488586	1137.464111	-563.266907	-85.707176	1141.980225	-532.086914	373.835815	931.289429	-485.484650	-60.718735	879.554260	-546.285156	152.460373	1023.084412	461.731171	13.866699	957.066650	462.288879	190.696671
-586.827393	239.967453	925.777222	-529.370850	60.984772	922.585205	-650.998169	238.330399	500.948792	-522.659485	-30.321043	492.876526	-625.220093	210.126587	70.073181	-575.229370	-92.015663	94.126404	-608.108154	318.112854	1392.318848	-485.357910	-0.331221	1370.719727	-522.177368	164.312927	1390.897705	-494.626984	210.640457	1673.257080	-675.161804	355.916168	1137.972168	-562.745056	-85.565910	1142.150513	-533.450928	374.052490	931.244568	-484.812225	-60.176716	879.945618	-546.133057	152.547226	1023.441101	461.920135	15.519656	957.011902	462.284760	192.149200
-587.021545	239.870407	925.987854	-528.884827	61.022987	922.924500	-650.865051	238.104706	501.107605	-522.577515	-29.815233	493.028656	-625.150024	209.998657	70.159340	-575.563904	-91.889778	94.541191	-608.724304	317.917480	1392.675537	-485.012939	-0.116377	1370.998657	-522.358521	164.332977	1391.320923	-494.799469	210.756561	1673.420044	-675.751038	355.343201	1138.388428	-562.246582	-85.476563	1142.298096	-534.348267	374.307709	932.001892	-484.027527	-59.650234	880.306458	-545.961853	152.644623	1023.710266	461.954834	16.969662	956.901428	462.289032	193.618622
-587.199951	239.788422	926.132813	-528.406555	61.160702	923.101563	-650.757019	237.794571	501.109833	-522.473572	-29.275269	493.040924	-625.027710	209.875778	70.208244	-575.821594	-91.588409	94.835747	-609.398315	317.610565	1393.120728	-484.239227	-0.091723	1371.283936	-522.511597	164.368652	1391.590820	-494.987396	210.915115	1673.554810	-676.529297	354.793732	1138.750977	-561.622314	-85.267296	1142.484619	-535.558167	374.397675	932.117859	-483.117188	-59.213062	880.670166	-545.787537	152.745178	1023.866699	461.919037	18.566490	956.749023	462.086395	195.130432
-587.396606	239.736511	926.171448	-527.983704	61.376175	923.139771	-650.809631	237.495972	501.139587	-522.249695	-28.770578	493.036102	-624.949036	209.731888	70.171204	-575.963745	-91.329338	95.164772	-610.030640	317.355560	1393.442261	-483.913147	0.117021	1371.329224	-522.677734	164.448380	1391.765015	-495.162537	211.119873	1673.592651	-677.494202	354.304016	1139.054077	-560.899475	-85.344612	1142.703491	-537.034607	374.460938	932.020996	-482.158844	-58.815975	880.829773	-545.611633	152.892960	1023.895935	461.900940	20.159956	956.541016	461.951416	196.755905
-587.574158	239.774719	926.160095	-527.563110	61.582851	923.125793	-650.819092	237.186310	501.117798	-521.988647	-28.271778	493.024841	-624.845032	209.630203	70.111504	-576.226624	-91.136650	95.391541	-610.673157	317.126495	1393.620239	-483.631622	0.335822	1371.316772	-522.849487	164.512817	1391.839233	-495.271240	211.280472	1673.501831	-678.631226	354.000824	1139.305786	-560.203918	-85.355431	1142.690063	-538.738586	374.526917	931.742310	-481.155334	-58.454113	880.923401	-545.472412	153.062668	1023.880005	461.928894	21.786581	956.280823	461.912384	198.288986
-587.722473	239.858734	926.168701	-527.188721	61.750877	923.096924	-650.815002	236.931915	501.149475	-522.297729	-28.001619	492.978485	-624.815857	209.559753	70.125137	-576.704041	-91.415009	95.676582	-611.225342	316.969757	1393.741455	-483.380707	0.510608	1371.332397	-522.989868	164.578232	1391.881348	-495.425476	211.471664	1673.458740	-679.733948	353.647308	1139.448364	-559.502625	-85.377724	1142.558594	-540.592896	374.683472	931.319031	-480.092041	-58.053425	880.942322	-545.351990	153.206985	1023.868530	462.014252	23.371260	956.049744	461.900299	199.875061
-587.803162	239.945618	926.209045	-526.696289	61.895096	923.081970	-650.781921	236.581055	501.250000	-521.448242	-27.755278	493.203522	-624.627075	209.438217	70.181862	-576.744751	-91.435509	95.848969	-611.783203	316.848541	1393.823975	-483.096649	0.704869	1371.416382	-523.156250	164.622971	1391.917725	-495.600342	211.674179	1673.454346	-680.984314	353.418884	1139.593384	-558.717224	-85.429688	1142.385254	-542.627319	374.788513	930.911743	-478.939636	-57.655365	881.029419	-545.220947	153.305603	1023.890747	462.047363	24.973749	955.850220	461.926392	201.469528
-587.807800	239.967026	926.257751	-526.196106	62.034443	923.147156	-650.715149	236.261292	501.287872	-520.993958	-27.404385	493.345886	-624.549866	209.322189	70.247826	-576.759583	-91.578926	96.089874	-612.300293	316.766754	1393.839478	-482.827515	0.930539	1371.570435	-523.321289	164.643341	1391.947876	-495.855774	211.897614	1673.510254	-682.224792	353.174805	1139.752686	-557.862244	-85.554085	1142.385132	-544.784119	374.874268	930.492493	-477.795258	-57.284344	881.247925	-545.084595	153.392075	1023.960999	462.000092	26.679371	955.777283	461.777252	203.032516
-587.817383	240.011002	926.296387	-525.753174	62.211021	923.239014	-650.623657	236.046494	501.308228	-520.498108	-27.075991	493.345520	-624.845886	209.882355	70.330292	-576.831970	-91.743011	96.339485	-612.864075	316.432281	1393.782227	-482.531525	1.161604	1371.700928	-523.374451	164.747253	1392.035522	-496.031097	212.073273	1673.495850	-683.553101	352.875153	1139.734375	-557.008057	-85.604645	1142.327026	-547.126526	374.931641	929.898865	-476.510712	-56.967243	881.415466	-544.971924	153.527649	1024.038086	461.951141	28.323172	955.647522	461.682098	204.652863
-587.870789	240.013550	926.313477	-525.359741	62.419266	923.265015	-650.715576	235.932632	501.306274	-520.129883	-26.967598	493.313934	-624.836853	209.889389	70.314156	-576.800110	-91.972084	96.589005	-613.373352	316.350586	1393.655396	-482.199493	1.432385	1371.770630	-523.450317	164.901733	1392.026245	-496.213257	212.271057	1673.470215	-685.065125	352.706024	1139.792725	-556.094299	-85.720833	1142.348389	-549.342407	374.451569	929.163452	-475.264069	-56.577980	881.596985	-544.832703	153.659683	1024.062622	461.722076	29.888245	955.468201	461.408539	206.312195
-587.973999	240.066986	926.285034	-525.040100	62.732460	923.168091	-650.714783	235.939117	501.231079	-520.145691	-26.627258	493.082428	-624.714783	209.787201	70.275482	-575.321716	-88.699974	93.850487	-613.925049	316.218658	1393.472168	-481.791260	1.697519	1371.713257	-523.568115	165.054382	1391.922119	-496.412323	212.515488	1673.340088	-686.346436	352.334503	1139.613159	-555.095337	-85.850891	1142.440430	-551.963867	374.771088	928.303772	-473.980591	-56.288689	881.716064	-544.697693	153.845917	1023.996704	461.505676	31.758934	955.269592	461.161896	208.318634
-588.170288	240.182556	926.220886	-524.827148	63.020531	922.964966	-650.799927	236.028854	501.156128	-519.753845	-26.514771	492.944275	-624.721863	209.785294	70.228424	-574.583618	-87.154991	92.250267	-614.447632	316.124207	1393.294800	-481.396729	2.060214	1371.605103	-523.566772	165.314331	1391.826050	-496.597107	212.755051	1673.191406	-687.795776	352.078156	1139.585083	-554.140259	-85.784119	1142.262573	-554.975281	375.020935	927.346252	-472.652740	-55.932846	881.761597	-544.612000	154.027298	1023.854309	461.311401	33.230221	955.129700	460.956635	209.666199
-588.324097	240.342133	926.142578	-524.583313	63.283001	922.803467	-650.789429	236.226349	501.073792	-518.895203	-26.707672	492.897125	-624.192688	209.234940	70.185463	-574.289734	-87.165390	92.024971	-614.943970	316.059296	1393.071533	-480.971375	2.411313	1371.536987	-523.579712	165.625580	1391.761475	-496.720703	212.975510	1672.928467	-689.306030	351.812195	1139.555420	-553.157349	-85.797020	1142.070557	-557.903198	375.122131	926.343811	-471.322754	-55.619877	881.730042	-544.541870	154.228912	1023.731628	461.147064	35.094959	954.912537	460.821289	211.730042
-588.406860	240.543762	926.098511	-524.332397	63.616966	922.594910	-650.794250	236.371277	501.018036	-519.102539	-26.539375	492.570496	-624.607727	209.832855	70.232796	-574.163208	-87.694672	92.010887	-615.460815	315.982605	1392.880615	-480.502472	2.709559	1371.503784	-523.636963	165.913055	1391.654785	-496.981445	213.281128	1672.850342	-690.854126	351.574951	1139.588501	-552.088013	-85.849503	1141.968750	-560.963013	375.171600	925.333130	-470.003540	-55.264477	881.696167	-544.497070	154.414352	1023.612000	460.873932	36.692101	954.780151	460.593567	213.434769
-588.458069	240.769135	926.067627	-524.109375	63.947758	922.374146	-650.940063	236.667969	501.075165	-518.371155	-26.719276	492.551422	-624.340576	209.395081	70.229362	-573.675903	-87.944550	91.865417	-616.006653	315.923615	1392.641968	-480.072754	3.014602	1371.478271	-523.700317	166.133179	1391.534180	-497.142517	213.464645	1672.646240	-692.339966	351.189789	1139.452026	-551.064392	-85.813049	1141.767334	-564.181946	375.204315	924.154297	-468.683746	-54.900185	881.811218	-544.474060	154.582550	1023.496155	460.705688	38.538513	954.681885	460.390472	215.188232
-588.443298	240.935638	926.034851	-523.837341	64.232635	922.193848	-651.105896	237.015213	501.114929	-518.195313	-26.710636	492.432983	-624.306458	209.476898	70.257385	-573.183228	-87.958809	91.625786	-616.508240	315.816376	1392.402588	-479.540588	3.390803	1371.461548	-523.844849	166.259171	1391.254761	-497.388092	213.778000	1672.547363	-693.852295	350.796692	1139.390991	-549.939026	-85.762672	1141.675903	-567.465393	375.200745	923.031860	-467.291687	-54.573143	881.869629	-544.396179	154.719833	1023.399353	460.447205	40.141380	954.510132	460.156189	216.902664
-588.457947	241.126480	925.968018	-523.626160	64.546158	921.969666	-651.288818	237.315079	501.070435	-518.603210	-26.527006	492.124908	-624.718018	209.980972	70.259544	-572.387878	-87.971786	91.399254	-616.930420	315.879059	1392.088989	-478.981232	3.714812	1371.382568	-523.971313	166.341980	1390.914063	-497.494202	214.027603	1672.234863	-695.365784	350.330292	1139.250366	-548.749146	-85.755417	1141.627197	-570.937378	375.104675	921.627808	-465.893799	-54.249493	881.957764	-544.300720	154.899002	1023.255737	460.082184	41.698811	954.344910	459.709808	218.057419
-588.093323	241.723145	925.807983	-523.422546	64.967125	921.705139	-651.414795	237.541443	501.044830	-518.427368	-26.247400	491.884766	-624.636292	209.985092	70.206383	-571.661926	-88.273277	91.416389	-617.529907	315.678436	1391.807251	-478.509247	3.997751	1371.224487	-523.285767	167.006958	1391.124634	-497.662842	214.347107	1671.962891	-696.929077	349.941498	1139.078857	-547.596191	-85.666161	1141.473511	-574.446838	375.042297	920.255188	-464.496124	-53.848648	881.901062	-543.962402	155.356323	1023.038086	459.744171	43.497723	954.193359	459.539337	220.234207
-588.242554	241.586838	925.459106	-523.348145	65.011543	921.382935	-651.564148	237.646362	500.880066	-518.144592	-25.809240	491.551147	-624.354004	209.657730	70.113266	-571.233337	-88.488815	91.353661	-617.925781	315.616364	1391.476196	-477.830475	4.495491	1371.049683	-524.014709	166.717117	1390.365723	-497.783142	214.680389	1671.688354	-698.442444	349.462799	1138.916382	-546.410034	-85.605766	1141.349609	-578.017883	375.028320	918.789917	-463.079987	-53.412060	881.830688	-543.912048	155.374893	1022.690735	459.416473	45.093929	954.017212	459.252289	221.925552
-588.463135	241.400558	925.175171	-523.349854	65.145409	920.979309	-651.754395	237.797287	500.717529	-517.404480	-25.674124	491.310089	-624.364075	209.684723	70.057129	-571.225098	-88.585052	91.164803	-618.420593	315.551758	1391.062866	-477.268250	4.842692	1370.867554	-524.045532	166.888687	1390.058594	-498.014648	215.052094	1671.368042	-699.923218	348.864990	1138.573975	-545.263855	-85.488342	1140.990601	-581.720459	375.054993	917.263672	-461.730255	-53.049366	881.709473	-543.945068	155.328888	1022.338013	459.100098	46.965065	953.814758	458.897644	223.711136
-588.470947	241.503128	924.986084	-523.311768	65.321747	920.661865	-651.982605	237.868698	500.661713	-516.908447	-25.278034	490.925140	-624.425110	209.749619	70.040131	-571.273926	-88.524582	90.845436	-619.004822	315.399017	1390.730713	-476.929291	5.070315	1370.745483	-523.390259	167.550156	1390.196655	-498.118073	215.403625	1671.246948	-701.577209	348.487396	1138.374023	-544.085083	-85.604233	1140.619995	-585.548889	374.957825	915.738953	-460.365662	-52.602848	881.507507	-543.917053	155.404770	1022.084473	458.694397	48.655514	953.690063	458.578674	225.356644
-588.415222	241.663101	924.840027	-523.275085	65.534042	920.441772	-652.080322	237.796600	500.614563	-516.909485	-25.209684	490.587494	-624.215210	209.749359	70.142227	-571.645996	-88.505661	90.645714	-619.521667	315.384949	1390.406860	-476.521423	5.393438	1370.692627	-523.492432	167.658691	1390.048584	-498.303680	215.842636	1671.065674	-703.061523	347.966431	1138.186279	-543.097595	-85.226631	1140.424194	-589.500061	375.096680	914.271912	-458.989929	-52.076138	881.422424	-543.907959	155.534637	1021.906982	458.325806	50.451927	953.526733	458.180695	227.135391
-588.359558	241.817932	924.787231	-523.200623	65.740479	920.398865	-652.164124	237.667969	500.626312	-515.840454	-25.044825	490.641907	-624.330688	209.711761	70.088676	-571.532837	-88.345078	90.738693	-619.952271	315.378265	1390.191040	-476.065125	5.706017	1370.693726	-523.559753	167.734879	1389.939331	-498.420593	216.221069	1670.996826	-704.507813	347.306641	1137.993530	-541.861938	-85.349701	1140.147339	-593.558716	374.979889	912.705383	-457.628204	-51.542553	881.459717	-543.891785	155.704407	1021.865173	457.985504	52.273163	953.412903	457.819672	228.890335
-588.318787	241.923935	924.773926	-523.125916	65.976189	920.491211	-652.132751	237.411880	500.609894	-515.502869	-25.114315	490.806915	-624.240295	209.623688	70.091316	-571.688660	-88.273529	91.058456	-620.387817	315.369537	1390.049683	-475.704437	5.949369	1370.728149	-523.676636	167.772644	1389.838257	-498.535950	216.727631	1671.012451	-706.000366	346.732330	1137.863892	-540.710693	-85.135185	1140.031494	-597.552795	374.826691	911.227173	-456.263062	-51.254116	881.370667	-543.859680	155.929031	1021.906738	457.520966	53.903461	953.213074	457.330109	230.598022
-588.305054	242.116699	924.785950	-522.961670	66.252586	920.616455	-652.267700	237.316467	500.679199	-515.932617	-25.100555	490.890869	-624.184570	209.568329	70.091034	-571.957825	-88.366066	91.618324	-620.747192	315.364044	1389.913086	-475.263092	6.245878	1370.782837	-523.723328	167.883118	1389.787476	-498.541931	217.093124	1670.859741	-707.406250	346.116364	1137.787109	-539.666443	-84.728874	1140.172241	-602.142761	375.119568	909.600403	-454.940338	-50.753510	881.485779	-543.802673	156.226700	1021.977905	457.119934	55.654575	953.035156	456.953735	232.312912
-588.311707	242.309067	924.848816	-522.756104	66.584335	920.806946	-652.217224	237.160995	500.715698	-515.386047	-24.963715	491.269928	-624.099243	209.488327	70.082962	-572.025635	-88.173676	92.053596	-621.132629	315.363312	1389.938110	-474.875458	6.658246	1370.933594	-523.773132	168.026474	1389.782349	-498.632996	217.590485	1670.900391	-708.857300	345.471222	1137.911865	-538.450806	-84.670013	1140.086914	-606.253418	374.706787	908.414673	-453.595673	-50.309620	881.576294	-543.713562	156.572937	1022.104065	456.685913	57.361992	952.854126	456.402679	234.032715
-588.426208	242.557602	924.925964	-522.582886	66.879616	920.948547	-652.165527	237.056335	500.776031	-515.611145	-24.801933	491.495056	-624.010864	209.460785	70.098900	-572.295288	-87.878639	92.240318	-621.586426	315.429352	1390.053101	-474.612274	6.989018	1371.069214	-523.827087	168.224304	1389.848267	-498.673096	217.994583	1670.886230	-710.267334	344.776947	1138.125488	-537.391357	-84.310112	1140.136230	-610.399658	374.404999	907.183350	-452.299561	-50.066380	881.683594	-543.663940	156.908859	1022.209656	456.327820	59.095539	952.604919	456.039612	235.737152
-588.567810	242.836624	925.074341	-522.398682	67.173103	921.156311	-651.843811	236.841827	500.782928	-515.984741	-24.508457	491.713135	-623.844666	209.398651	70.161064	-572.701294	-87.741982	92.214027	-621.948120	315.464539	1390.184570	-474.390350	7.285204	1371.281616	-523.873108	168.506302	1390.017944	-498.691040	218.402161	1670.894165	-711.703735	344.069489	1138.448975	-536.590271	-83.804573	1140.228027	-614.765625	374.093842	905.971985	-451.047699	-49.673946	881.771729	-543.607849	157.264069	1022.382019	455.894012	60.856850	952.450256	455.558411	237.445190
-588.698486	243.099228	925.258362	-522.184814	67.503044	921.423523	-652.213562	236.995621	500.914917	-516.296204	-24.115635	491.931885	-623.975891	209.369949	70.204117	-572.847656	-87.454224	92.147964	-622.323364	315.489594	1390.451538	-474.104401	7.623921	1371.604126	-523.903564	168.786865	1390.260498	-498.686981	218.780380	1670.929565	-713.097656	343.361969	1138.849243	-535.692505	-83.535973	1140.332397	-619.117615	373.770203	905.030151	-449.858215	-49.216808	882.014465	-543.519287	157.649475	1022.599915	455.446991	62.585758	952.268982	455.032349	239.198883
-588.855164	243.300217	925.444092	-521.988220	67.807755	921.667542	-652.107300	236.967880	500.923889	-516.716614	-23.743233	492.188690	-623.853333	209.322739	70.262192	-573.161804	-87.246002	92.184914	-622.692810	315.531219	1390.764404	-473.887817	8.019159	1371.873535	-523.974854	168.984741	1390.467773	-498.694641	219.135727	1670.990723	-714.626831	342.663330	1139.373047	-534.856018	-83.296143	1140.405884	-623.309570	373.136017	904.189819	-448.293579	-48.117115	882.667603	-543.430176	157.987228	1022.804443	455.077972	64.350937	952.157532	454.596558	240.892532
-589.069458	243.509583	925.636169	-521.848938	68.123085	921.913086	-652.047485	236.973328	500.940033	-517.220642	-23.470024	492.413239	-623.774658	209.288452	70.302811	-573.331177	-86.975578	92.435944	-623.043518	315.535797	1391.021362	-473.628235	8.440359	1372.166748	-524.011719	169.131546	1390.653809	-498.691223	219.488159	1671.069946	-716.121399	341.868256	1139.839355	-533.880127	-83.264847	1140.471558	-627.719482	372.931854	903.510559	-446.961548	-47.566826	883.160339	-543.360413	158.346939	1023.007751	454.599365	66.027420	951.969910	454.003021	242.608261
-589.142883	243.700806	925.768250	-521.534790	68.479462	922.186584	-651.947754	236.972046	500.924805	-517.799988	-23.214283	492.670410	-623.645508	209.222656	70.336060	-573.745117	-86.948906	92.935280	-623.349976	315.548706	1391.256470	-473.360901	8.791664	1372.401489	-524.067078	169.300461	1390.811890	-498.682251	219.848511	1671.143311	-717.213623	340.477081	1140.369751	-533.098633	-82.958221	1140.868042	-632.188538	372.487122	902.549683	-445.766479	-47.089184	883.559082	-543.194519	158.747742	1023.201660	454.147797	67.728661	951.718689	453.505096	244.370117
-589.119568	243.911072	925.842102	-521.153870	68.812111	922.419189	-651.827515	236.981018	500.903839	-518.365051	-22.950188	492.843536	-623.604187	209.185059	70.299232	-574.196838	-86.808655	93.367271	-623.739258	315.574768	1391.575317	-473.134796	9.162371	1372.577148	-524.074463	169.515900	1390.972412	-498.655029	220.213593	1671.217896	-718.674622	339.768921	1140.856934	-532.346436	-82.689850	1141.015015	-636.355713	372.155609	901.975769	-444.428619	-46.577953	883.909851	-543.004456	159.131165	1023.353333	453.700378	69.408813	951.510742	453.025269	246.050537
-589.088196	244.182602	925.893799	-520.784180	69.113029	922.579773	-652.029724	237.143631	500.975800	-519.415100	-22.414423	492.923920	-623.646851	209.158752	70.325371	-574.603699	-86.704887	93.535477	-624.097473	315.639587	1391.770630	-472.980804	9.485326	1372.664429	-524.094055	169.750870	1391.144897	-498.638000	220.556396	1671.274658	-720.727783	340.241211	1141.601440	-531.473877	-82.687355	1140.875122	-640.587830	371.955750	901.581360	-443.131409	-46.056854	884.282043	-542.826294	159.494263	1023.460022	453.298462	71.132584	951.233887	452.582611	247.732086
-589.099243	244.501892	925.946777	-520.523621	69.416039	922.665527	-652.112976	237.261398	501.024445	-520.093567	-22.227425	493.214722	-623.687622	209.184097	70.360359	-574.968445	-86.603340	93.547417	-624.420166	315.724152	1391.985840	-472.815796	9.797920	1372.714722	-524.110779	170.029694	1391.296875	-498.645264	220.897888	1671.277832	-722.381104	339.591492	1142.131592	-530.753601	-82.509697	1140.772339	-644.629700	371.870270	901.233887	-441.839325	-45.399319	884.480835	-542.693604	159.845642	1023.527283	452.939667	72.866264	950.915039	452.163818	249.537231
-589.147644	244.798401	926.031128	-520.351501	69.709541	922.778687	-652.180115	237.300674	501.086823	-520.400085	-22.603832	493.670471	-623.674622	209.181366	70.443626	-575.207275	-86.511284	93.476997	-625.068970	315.825684	1392.664673	-472.653107	10.039388	1372.717896	-524.136841	170.317062	1391.477173	-498.645538	221.230621	1671.271973	-724.000122	338.858368	1142.561768	-530.247498	-82.092758	1140.726318	-648.429565	372.058868	901.169983	-440.502899	-44.747555	884.806458	-542.545715	160.206238	1023.613525	452.508179	74.537773	950.711609	451.700012	251.232986
-589.184082	245.118179	926.142883	-520.159668	69.988342	922.888000	-652.221252	237.355118	501.139709	-521.379700	-22.074856	493.847534	-623.721680	209.145187	70.457390	-575.658447	-86.615196	93.447289	-625.444885	315.950531	1392.900269	-472.537354	10.289630	1372.645874	-524.147766	170.543671	1391.619141	-498.646362	221.545517	1671.222534	-725.510681	338.065887	1142.951050	-529.709412	-81.886330	1140.652100	-652.296631	372.772461	901.119446	-439.179779	-44.298286	884.900635	-542.413452	160.541016	1023.716248	452.080170	76.381340	950.484619	451.196228	252.899338
-589.166138	245.371109	926.235291	-519.955933	70.303810	923.034241	-652.017944	237.270676	501.113251	-521.667969	-21.569344	494.000000	-623.577148	209.109116	70.498734	-575.786438	-86.488655	93.493965	-625.737976	316.070923	1393.017822	-472.382782	10.581382	1372.689331	-524.142212	170.689804	1391.695557	-498.644409	221.839539	1671.176636	-727.194397	337.323547	1143.377319	-528.840393	-82.031540	1140.291992	-655.833435	372.953857	900.956970	-437.920380	-43.786880	885.202148	-542.291748	160.874130	1023.832764	451.603119	78.017982	950.305664	450.825745	254.532806
-589.120911	245.546371	926.283142	-519.780762	70.631012	923.169128	-652.046082	237.363129	501.104828	-522.301453	-21.451122	494.233307	-623.538208	209.072815	70.473358	-576.154541	-86.477318	93.765190	-625.973328	316.215607	1393.007935	-472.228363	10.840124	1372.797974	-524.125671	170.874664	1391.773193	-498.636932	222.181992	1671.120850	-728.839661	336.619293	1143.737427	-528.514832	-81.637817	1140.555054	-659.389038	373.182526	900.760742	-436.729767	-43.283318	885.569763	-542.165894	161.192764	1023.920105	451.256744	79.817230	950.027832	450.415527	256.238770
-589.034363	245.722961	926.295288	-519.561584	70.964668	923.283997	-652.037109	237.418640	501.037720	-522.962524	-21.391487	494.353302	-623.503357	209.051544	70.461578	-576.421631	-84.686432	93.171043	-626.188477	316.364594	1392.869385	-472.110901	11.092223	1372.861206	-524.108704	171.025040	1391.801270	-498.580566	222.553970	1671.030762	-730.569702	335.970795	1144.157715	-528.056824	-81.469490	1140.601318	-662.968323	373.350067	900.529663	-435.522919	-42.790340	885.932556	-542.050537	161.503342	1023.986511	450.817871	81.406006	949.687378	450.096375	258.035675
-588.943237	245.976791	926.278870	-519.380981	71.356537	923.337158	-652.002747	237.516113	501.033264	-523.468262	-21.201500	494.451050	-623.425537	209.050659	70.457787	-576.694214	-84.467567	93.188278	-626.428528	316.495758	1392.706421	-472.031555	11.287932	1372.896851	-524.068359	171.205002	1391.815063	-498.527985	222.919189	1670.904907	-732.230957	335.438568	1144.447266	-527.588745	-81.317703	1140.523193	-666.280579	373.655823	900.424683	-434.375702	-42.290497	886.285828	-541.957886	161.857193	1024.009155	450.470856	83.089966	949.404541	449.824158	259.671631
-589.018127	246.211182	926.297607	-519.339844	71.699112	923.324036	-652.048218	237.655380	501.037964	-524.094116	-21.159361	494.559784	-623.466675	209.072800	70.474945	-577.112732	-84.603378	93.274811	-626.652710	316.648529	1392.695801	-471.828766	11.514052	1372.844360	-523.975403	171.409119	1391.779663	-498.475891	223.302094	1670.768066	-733.924988	334.946045	1144.835205	-527.132568	-81.185936	1140.420898	-669.518860	374.049438	900.383667	-433.260742	-41.710979	886.481079	-541.938232	162.152328	1024.007324	450.166351	84.807159	949.109436	449.703339	261.340332
-589.028381	246.547028	926.292725	-519.354858	72.077011	923.250061	-652.290466	237.848969	501.082367	-524.492004	-21.589373	494.795624	-623.608398	209.090012	70.509926	-577.257019	-84.519173	93.084816	-627.048462	316.772583	1392.790161	-471.787994	11.705256	1372.738525	-524.029541	171.589478	1391.748779	-498.451416	223.671814	1670.628906	-735.501892	334.416748	1145.195435	-526.582214	-81.169472	1140.003540	-672.640686	374.505066	900.363037	-432.210175	-41.254368	886.627136	-541.921021	162.482330	1023.965088	449.791382	86.417610	948.833618	449.446259	262.934723
-589.138306	246.968262	926.332764	-519.509277	72.459297	923.127808	-652.274719	237.988266	501.109650	-525.381531	-21.056963	494.790497	-623.679932	209.114685	70.522720	-577.370789	-84.390656	92.735558	-627.426025	316.859558	1392.898560	-471.752869	11.925707	1372.663086	-524.058472	171.779984	1391.716309	-498.379517	224.071869	1670.435547	-737.074097	334.031982	1145.604858	-526.176025	-80.963142	1139.779053	-675.673218	374.926147	900.446472	-431.230896	-40.724537	886.762939	-541.923462	162.840042	1023.909180	449.536743	88.175797	948.586548	449.314514	264.644928
-589.179871	247.302475	926.352661	-519.637390	72.798500	923.096191	-652.265869	238.220657	501.093140	-525.979187	-21.048639	494.914001	-623.638672	209.173813	70.576538	-577.584961	-84.369331	92.622330	-627.759216	316.934174	1392.942993	-471.659668	12.128102	1372.597778	-524.093140	171.925537	1391.681152	-498.292389	224.463058	1670.253418	-738.537476	333.667175	1145.973511	-525.739868	-80.776688	1139.579834	-678.495178	375.462372	900.516968	-430.278656	-40.108089	886.824524	-541.928162	163.173538	1023.893372	449.045776	89.826935	948.493591	449.059448	266.194519
-589.198730	247.609085	926.380310	-519.765991	73.103737	923.099548	-652.295410	238.462967	501.082184	-526.402344	-20.994200	495.016388	-623.625610	209.231766	70.586281	-577.669861	-84.348785	92.698784	-628.050110	317.012177	1392.941162	-471.609070	12.321245	1372.519775	-524.132446	172.096100	1391.677979	-498.178131	224.904907	1670.070068	-739.880737	333.372894	1146.329834	-525.354065	-80.589836	1139.515259	-681.207153	375.986786	900.588867	-429.399567	-39.625237	887.109985	-541.942139	163.481705	1023.901306	448.691437	91.599602	948.349182	448.931335	267.840546
-589.203735	247.902710	926.388733	-519.872009	73.400986	923.188049	-652.302063	238.704300	501.012238	-526.612061	-20.810438	495.057159	-623.615540	209.227051	70.532417	-577.713501	-84.347298	92.844040	-628.274048	317.124634	1392.873169	-471.534973	12.550385	1372.565063	-524.153503	172.259552	1391.619385	-498.072052	225.348358	1669.915771	-741.135071	333.191101	1146.648438	-525.059448	-80.327431	1139.499512	-683.729858	376.546021	900.785889	-428.597015	-39.210003	887.345459	-542.008606	163.811066	1023.950073	448.370636	93.117203	948.083130	448.931946	269.531097
-589.276306	248.263260	926.400208	-520.036255	73.709274	923.223267	-652.289124	238.984619	500.944061	-526.827576	-20.692043	495.100586	-623.598267	209.344879	70.500076	-577.722351	-84.338181	92.989143	-628.446472	317.263397	1392.718872	-471.461456	12.769958	1372.616089	-524.179199	172.469131	1391.616577	-497.956329	225.803986	1669.746094	-742.321106	333.054443	1147.006470	-524.764526	-80.161415	1139.533203	-685.924255	376.985535	900.997986	-427.885742	-38.740295	887.554504	-542.146301	164.143753	1023.975891	448.030487	94.711304	947.890259	448.964478	271.092834
-589.355835	248.636826	926.391907	-520.248596	74.055908	923.203552	-652.330444	239.275818	500.912018	-526.956726	-20.626968	495.083038	-623.701782	209.373962	70.509331	-577.942383	-84.472443	93.085846	-628.724304	317.332458	1392.754395	-471.517120	12.973026	1372.631958	-524.295532	172.663864	1391.584839	-497.849792	226.276337	1669.595947	-743.529663	333.018921	1147.382690	-524.832581	-79.754845	1139.879150	-687.841187	377.276398	901.295044	-427.205841	-38.298611	887.735657	-542.321106	164.475861	1023.966431	447.765778	96.408073	947.730164	448.942780	272.718414
-589.474243	249.034714	926.382080	-520.451111	74.401283	923.139099	-652.405151	239.592850	500.926971	-527.059692	-20.598063	495.061279	-623.738098	209.467026	70.559662	-577.995911	-84.521866	92.979309	-628.977051	317.471436	1392.922363	-471.454926	13.303493	1372.616943	-524.328308	172.934204	1391.582886	-497.756958	226.698563	1669.449951	-744.595703	332.982941	1147.849976	-524.612183	-79.572472	1139.825684	-689.829041	377.934998	901.599365	-426.625793	-37.884567	887.896179	-542.514038	164.796539	1023.934937	447.428436	97.937019	947.559021	449.002197	274.317261
-589.565552	249.410995	926.376770	-520.667358	74.724335	923.050781	-652.496338	239.921066	500.986206	-527.119141	-20.503702	495.025208	-623.832764	209.594193	70.622444	-577.985535	-84.522552	92.777405	-629.343933	317.616608	1393.201538	-471.518585	13.602417	1372.584595	-524.468933	173.192383	1391.557373	-497.643463	227.159622	1669.283447	-745.498596	332.986908	1148.253174	-524.412842	-79.325653	1139.689331	-691.602539	378.713440	901.932373	-426.100037	-37.557545	887.968689	-542.715454	165.070328	1023.896423	447.187195	99.535637	947.361572	449.077240	275.886414
-589.669067	249.743591	926.381409	-520.924561	75.037025	923.002808	-652.612244	240.168289	501.017944	-526.743347	-20.841257	495.130859	-623.913269	209.613754	70.618324	-577.984131	-84.436951	92.704979	-629.454468	317.814026	1393.192261	-471.550476	13.857885	1372.548828	-524.529968	173.442261	1391.567749	-497.499664	227.629623	1669.103394	-746.360229	333.133179	1148.694214	-524.213501	-79.018631	1139.527466	-693.308167	379.454620	902.252380	-425.541473	-36.939499	888.348877	-542.905823	165.347870	1023.877380	446.827179	101.099876	947.326111	449.082336	277.360779
-589.763672	249.971603	926.374878	-521.156494	75.307899	923.011780	-652.658142	240.406677	500.993500	-527.116394	-20.273258	494.972137	-623.815918	209.678558	70.698051	-577.961304	-84.392952	92.555077	-629.658997	317.993164	1393.344727	-471.564453	14.084427	1372.546143	-524.547668	173.654190	1391.549683	-497.312469	228.076614	1668.904053	-747.094482	333.347076	1149.052612	-524.001343	-78.767662	1139.510864	-694.664551	380.222260	902.577515	-425.084778	-36.670540	888.110291	-543.060120	165.600647	1023.877319	446.478180	102.577766	947.233154	449.194061	278.822052
-589.884460	250.174408	926.357971	-521.338013	75.561432	923.039490	-652.663574	240.630295	500.929535	-527.090088	-20.058830	494.951477	-623.868652	209.705612	70.677193	-577.858093	-84.267502	92.568420	-629.529663	318.296814	1393.134033	-471.507446	14.415868	1372.542603	-524.518860	173.903366	1391.519653	-497.119904	228.565063	1668.681641	-747.716064	333.702057	1149.380249	-523.772400	-78.480103	1139.490723	-695.948730	381.007202	902.862000	-424.699005	-36.376297	888.206360	-543.189758	165.859207	1023.879150	446.259216	103.994438	947.108948	449.470398	280.268188
-590.020264	250.501038	926.342651	-521.483887	75.868988	923.045959	-652.722229	240.773453	500.889526	-527.071045	-19.820757	494.934174	-623.853271	209.705353	70.654671	-577.862183	-84.244263	92.696709	-629.787109	318.521576	1393.341064	-471.626831	14.741976	1372.501831	-524.639038	174.143845	1391.456177	-496.960571	228.994507	1668.514893	-748.330261	334.089996	1149.609009	-523.316101	-78.555702	1139.178711	-697.007996	381.850952	903.154846	-424.410706	-36.121948	888.307495	-543.336914	166.185181	1023.875244	445.865112	105.335251	946.953186	449.545746	281.690674
-590.225220	250.901779	926.307007	-521.731262	76.194183	923.042114	-652.840149	240.969757	500.867615	-527.018250	-19.490763	494.911316	-623.660217	209.684128	70.669395	-577.947693	-84.293175	92.841331	-629.875427	318.812500	1393.431152	-471.740021	15.063133	1372.469971	-524.716125	174.459442	1391.408203	-496.811859	229.461990	1668.342651	-748.864258	334.628082	1149.874756	-523.286682	-78.360619	1139.212158	-697.922363	382.735962	903.437500	-424.246735	-35.852913	888.396240	-543.564514	166.561310	1023.855286	445.557709	106.718071	946.886292	449.709167	283.058868
-590.529358	251.193466	926.298645	-522.070251	76.651497	922.953918	-652.984009	241.168808	500.826294	-526.587585	-19.613617	494.959534	-623.715515	209.728287	70.663589	-577.866394	-84.250076	92.906319	-629.956299	319.124390	1393.551392	-471.895386	15.422959	1372.404297	-524.842529	174.829147	1391.383545	-496.666992	229.895782	1668.194214	-749.295837	335.125885	1150.105347	-523.475403	-78.107368	1139.402954	-698.651611	383.649017	903.682434	-424.134674	-35.501156	888.434509	-543.888245	166.889969	1023.808655	445.287842	108.105850	946.820618	449.903229	284.417755
-590.809753	251.565857	926.274353	-522.401489	77.061584	922.889587	-653.173218	241.287979	500.785370	-527.077454	-19.063843	494.769989	-623.921082	209.759079	70.616753	-578.067078	-84.392975	92.818970	-630.014038	319.492584	1393.641479	-472.036774	15.798097	1372.347290	-524.989685	175.196381	1391.360962	-496.520477	230.335938	1668.040161	-749.693726	335.778717	1150.358032	-523.565369	-77.831543	1139.359619	-699.170593	384.605927	903.956482	-424.095093	-35.223404	888.473572	-544.189514	167.257217	1023.764526	444.984039	109.408928	946.709351	450.091217	285.729370
-591.011047	251.837372	926.218750	-522.591492	77.351265	922.857056	-653.260193	241.383606	500.768677	-527.084534	-18.781826	494.709473	-623.933838	209.757156	70.626053	-577.995972	-84.361053	92.660011	-630.008118	319.915710	1393.677979	-472.251587	16.151701	1372.281616	-525.113647	175.594208	1391.349487	-496.370789	230.764252	1667.906128	-749.935303	336.415497	1150.555542	-523.524658	-77.573959	1138.946899	-699.528381	385.596344	904.205200	-424.123932	-34.970749	888.455688	-544.437134	167.531555	1023.727112	444.630737	110.765205	946.709839	450.270416	286.983612
-591.143616	252.175735	926.147156	-522.684265	77.701935	922.863770	-653.387268	241.474060	500.744476	-527.134644	-18.533928	494.692383	-623.707703	209.765289	70.675644	-577.898193	-84.283920	92.564453	-629.989868	320.300293	1393.675781	-472.412292	16.478409	1372.233643	-525.236694	175.959488	1391.338013	-496.149048	231.193604	1667.759888	-750.086731	337.126892	1150.689697	-523.931458	-77.009911	1139.293213	-699.664490	386.613892	904.451965	-424.142120	-34.780273	888.385803	-544.646423	167.885483	1023.706360	444.265900	112.074440	946.738525	450.503906	288.207428
-591.345459	252.533920	926.086426	-522.822876	78.014732	922.846619	-653.537292	241.630966	500.713928	-527.174866	-18.374737	494.667480	-623.932312	209.805298	70.621178	-577.794250	-84.253227	92.570702	-630.012329	320.765472	1393.634399	-472.607330	16.874495	1372.135498	-525.319214	176.327744	1391.279785	-495.932983	231.626755	1667.614502	-750.176514	337.940704	1150.799805	-523.942627	-76.628464	1139.020020	-699.565613	387.644836	904.660156	-424.228912	-34.571110	888.335876	-544.816772	168.249374	1023.666626	443.950165	113.253365	946.542480	450.769257	289.533112
-591.606873	252.884125	926.013672	-522.979797	78.379097	922.803833	-653.717407	241.807175	500.667175	-526.674133	-18.339369	494.795258	-623.758423	209.827133	70.673683	-577.556091	-84.042625	92.573135	-630.050720	321.171478	1393.644409	-472.832336	17.239717	1372.031738	-525.438416	176.708496	1391.226196	-495.699463	232.074493	1667.440186	-750.170349	338.797455	1150.795044	-524.322327	-76.308746	1139.216064	-699.418274	388.800049	904.818359	-424.434753	-34.395405	888.237061	-545.002808	168.640442	1023.604980	443.580963	114.560722	946.510498	451.021881	290.796326
-591.898438	253.268997	925.933228	-523.198303	78.775841	922.702454	-654.019043	241.982285	500.648895	-526.792053	-18.120878	494.797455	-624.008301	209.888672	70.581551	-577.475769	-84.053459	92.623817	-630.018677	321.627594	1393.673828	-472.995667	17.699917	1371.923584	-525.567200	177.145233	1391.164795	-495.494720	232.521149	1667.238403	-750.069824	339.613281	1150.841309	-524.306152	-76.214745	1138.858643	-699.030090	389.894226	904.986816	-424.711700	-34.269024	888.226501	-545.206726	169.044983	1023.507324	443.250641	115.890610	946.452209	451.233032	292.069763
-592.227295	253.627808	925.888611	-523.518677	79.249634	922.569397	-654.301025	242.132797	500.636902	-526.925720	-17.877251	494.773590	-624.106140	209.932755	70.555969	-577.554504	-84.140564	92.685783	-630.104614	322.062012	1393.796143	-473.278046	18.184092	1371.826050	-525.813354	177.550018	1391.105835	-495.274719	232.958038	1667.047363	-749.939880	340.571899	1150.845581	-524.878845	-75.813705	1138.974487	-698.483643	391.019104	905.109009	-425.087982	-34.140484	888.197388	-545.440247	169.449661	1023.407471	443.009979	117.228012	946.312866	451.609985	293.409882
-592.526123	254.071777	925.878845	-523.768677	79.644470	922.530396	-654.699341	242.322159	500.597198	-527.048523	-17.569201	494.755798	-624.149780	209.943588	70.532387	-577.628235	-84.120506	92.579971	-630.193481	322.519470	1393.903809	-473.649811	18.489017	1371.733521	-526.059631	177.960922	1391.044922	-495.065948	233.422562	1666.860840	-749.674866	341.490417	1150.808594	-525.352417	-75.287582	1138.847534	-697.780884	392.187317	905.221680	-425.551270	-34.049786	888.094543	-545.679443	169.869019	1023.378601	442.735596	118.578560	946.302551	451.927948	294.668549
-592.734192	254.490875	925.798157	-523.889587	79.996704	922.522644	-654.875000	242.366852	500.563507	-527.438904	-17.575279	494.818756	-624.073303	209.979004	70.495064	-577.727112	-84.259895	92.584053	-630.312256	322.964630	1393.962891	-474.074677	18.834829	1371.681030	-526.321228	178.263092	1391.001465	-494.841919	233.884644	1666.645508	-749.343323	342.423004	1150.683594	-525.912048	-74.926559	1138.850708	-696.914551	393.346985	905.348145	-426.064087	-33.983650	888.018250	-545.882446	170.285965	1023.338318	442.467560	119.935577	946.184265	452.213715	295.911530
-592.906006	254.912048	925.728455	-524.023804	80.373619	922.500122	-655.028015	242.354813	500.477905	-527.740662	-17.379133	494.816681	-624.034729	209.984421	70.493111	-577.853699	-84.348961	92.566673	-630.313049	323.490479	1393.984131	-474.355011	19.268761	1371.716553	-526.518433	178.608627	1390.967773	-494.613098	234.367981	1666.439941	-748.949524	343.379395	1150.626953	-526.595886	-74.487022	1139.003052	-695.873413	394.489655	905.453796	-426.535522	-33.837368	887.927368	-546.042114	170.711075	1023.292175	442.197998	121.142738	946.024048	452.574585	297.135284
-593.065613	255.278259	925.637817	-524.191528	80.826050	922.476257	-655.218872	242.458496	500.378937	-528.465881	-16.653517	494.600830	-623.929382	209.972397	70.466103	-577.815063	-84.283737	92.483948	-630.435974	323.935242	1393.950439	-474.790070	19.545053	1371.663208	-526.817688	178.939056	1390.949585	-494.324799	234.876328	1666.223877	-748.457642	344.370422	1150.435181	-526.816650	-74.368225	1138.583862	-694.620850	395.682098	905.545837	-427.083923	-33.743813	887.847046	-546.181946	171.168808	1023.230469	441.834747	122.375328	945.851868	452.846649	298.345093
-593.267822	255.732178	925.556458	-524.326172	81.311859	922.405640	-655.526611	242.667908	500.356293	-528.484863	-16.752998	494.726379	-623.961853	210.024139	70.476349	-577.621765	-84.069191	92.496078	-630.502930	324.374786	1393.895508	-475.151672	19.911793	1371.538696	-527.023621	179.370071	1390.978760	-494.014832	235.436737	1665.919678	-747.969116	345.393372	1150.210083	-527.543213	-73.689568	1138.752319	-693.262085	396.870880	905.619995	-427.666138	-33.828987	887.665527	-546.297363	171.671280	1023.146790	441.503174	123.581520	945.679993	453.114532	299.539490
-593.512756	256.285675	925.500000	-524.495850	81.803101	922.306091	-655.986450	242.972015	500.386475	-529.415039	-16.201200	494.589996	-624.042053	210.064590	70.476257	-577.666870	-84.030617	92.404129	-630.715393	324.781982	1393.929565	-475.546478	20.253077	1371.438232	-527.399048	179.709351	1390.989868	-493.715210	236.026489	1665.607788	-747.421326	346.383575	1149.977783	-528.154724	-73.463219	1138.655273	-691.726685	398.050262	905.662537	-428.292175	-33.715679	887.500000	-546.409058	172.211456	1023.056091	441.196777	124.798531	945.549561	453.406586	300.673187
-593.775696	256.865814	925.473633	-524.750183	82.314857	922.213501	-656.325867	243.248596	500.384155	-530.023071	-15.991326	494.657990	-624.130249	210.124878	70.474724	-577.734985	-84.043625	92.304878	-630.815125	325.245087	1393.989136	-475.921753	20.634842	1371.270386	-527.629028	180.032318	1390.985962	-493.420929	236.689911	1665.301392	-746.802368	347.399139	1149.758911	-528.819397	-72.906868	1138.553589	-690.077271	399.275238	905.736145	-429.067444	-33.815342	887.220398	-546.569519	172.758240	1022.984070	440.922272	125.906662	945.543518	453.730377	301.757233
-593.995728	257.359741	925.410339	-524.974487	82.812950	922.163086	-656.445251	243.424149	500.352509	-530.499023	-15.540198	494.702148	-624.124207	210.149002	70.448769	-577.800537	-84.068726	92.117126	-630.999146	325.665314	1394.057983	-476.431152	20.897587	1371.194824	-527.983032	180.302475	1390.951416	-492.985321	237.299255	1664.973877	-746.113220	348.355530	1149.464722	-529.708008	-72.440453	1138.524902	-688.287537	400.493073	905.793701	-429.838257	-33.746868	886.978088	-546.727051	173.287048	1022.917847	440.714264	126.987358	945.548584	454.069580	302.812286
[truncated: 151 more rows]
[truncated: 40 more columns]
