# Supplementary material for: A dyadic stimulus set of audiovisual affective displays for the study of multisensory, emotional, social interactions
Source: Behav Res Methods. 2015 Nov 5;48(4):1285–95. doi: 10.3758/s13428-015-0654-4 (PMC5101291; doi:10.3758/s13428-015-0654-4)
Supplement: Supplementary file 1 — (ZIP 270 MB) [file 13428_2015_654_MOESM1_ESM.zip › supplementary_material_2_stimuli_set_files/E/E05.txt]

-494.777893	175.378677	923.063477	-454.919342	-9.263264	923.197510	-580.896545	213.318024	502.535400	-497.264984	-65.578125	501.036774	-583.180664	226.392700	67.186386	-548.722595	-82.907486	80.037758	-537.799622	261.057495	1390.300781	-450.424286	-74.006042	1377.512451	-468.256195	93.298569	1393.286011	-394.231598	112.003708	1659.544922	-621.378296	298.803162	1136.380005	-541.713562	-138.943542	1145.723755	-522.196960	307.677429	901.644531	-447.795746	-139.135635	887.757568	-465.229828	85.206352	1022.643616	411.155823	-22.284801	960.014832	418.955139	155.886551
-494.871765	175.379776	923.054626	-454.859924	-9.251265	923.173157	-580.970886	213.221069	502.509766	-497.916046	-66.293198	501.208466	-583.174500	226.399231	67.172325	-549.072266	-83.045425	80.141151	-537.753235	261.068878	1390.292480	-450.149506	-73.927322	1377.554932	-468.077393	93.354973	1393.301147	-393.962738	112.248833	1659.488281	-621.464478	298.705078	1136.411133	-541.536621	-139.014862	1145.822510	-522.430176	307.636719	901.632141	-447.897736	-139.277573	887.721313	-465.194641	85.224022	1022.621704	411.171631	-22.291246	960.022644	418.972900	155.865936
-494.998993	175.424515	923.074951	-454.810089	-9.221088	923.138062	-581.035034	213.143631	502.491364	-497.971710	-66.294907	501.257568	-583.112427	226.402206	67.189774	-549.099792	-83.061180	80.105728	-537.676270	261.058441	1390.300537	-449.903687	-73.863899	1377.600342	-467.893646	93.412010	1393.298950	-393.734985	112.452332	1659.460327	-621.563232	298.653198	1136.469849	-541.319702	-139.132172	1145.929565	-522.678711	307.606262	901.624023	-447.995453	-139.444305	887.712769	-465.181305	85.252022	1022.609436	411.159302	-22.306461	959.980225	418.971405	155.882538
-495.115448	175.449326	923.076843	-454.731232	-9.225764	923.124695	-581.116333	213.055771	502.469818	-498.041412	-66.299416	501.269440	-583.092896	226.380905	67.174019	-549.152893	-83.075409	80.118393	-537.608276	261.055328	1390.292603	-449.651794	-73.803276	1377.632935	-467.731415	93.458168	1393.267334	-393.496796	112.635582	1659.453247	-621.648010	298.592438	1136.502686	-541.134644	-139.226440	1146.047729	-522.916382	307.555603	901.570435	-448.095642	-139.541290	887.688904	-465.161743	85.272202	1022.599731	411.190460	-22.285183	959.975952	418.999725	155.843231
-495.206879	175.505463	923.089294	-454.618713	-9.239497	923.121704	-581.159973	212.966324	502.428467	-498.183228	-66.347702	501.294464	-583.047729	226.374100	67.181717	-549.225769	-83.094879	80.148712	-537.520325	261.063568	1390.263550	-449.500488	-73.766312	1377.679321	-467.524506	93.501915	1393.279175	-393.257751	112.857986	1659.399902	-621.715759	298.531555	1136.542603	-540.970154	-139.313599	1146.128540	-523.150574	307.513977	901.534668	-448.170746	-139.648712	887.669922	-465.123444	85.301140	1022.601563	411.205566	-22.272503	959.998657	419.011902	155.836273
-495.305878	175.564972	923.106384	-454.592682	-9.201279	923.097290	-581.224915	212.963654	502.391754	-498.239685	-66.306389	501.294281	-583.005188	226.365616	67.151100	-549.231445	-83.089043	80.164200	-537.409729	261.072327	1390.253174	-449.356171	-73.689896	1377.738159	-467.379211	93.548523	1393.286011	-393.032990	113.033966	1659.403320	-621.778625	298.443420	1136.592896	-540.816895	-139.456161	1146.216431	-523.425659	307.464722	901.464233	-448.281738	-139.808472	887.611877	-465.094086	85.348549	1022.591431	411.214813	-22.296473	959.967285	419.024933	155.852875
-495.420044	175.580795	923.126648	-454.505554	-9.231469	923.109070	-581.327820	212.908981	502.377808	-498.277649	-66.308853	501.290161	-582.973083	226.354172	67.149040	-549.226013	-83.063034	80.165016	-537.289551	261.038239	1390.242676	-449.132477	-73.672379	1377.778931	-467.211700	93.571495	1393.247314	-392.788879	113.231781	1659.390625	-621.823425	298.381226	1136.599854	-540.629700	-139.549759	1146.322388	-523.685547	307.439453	901.413330	-448.344910	-139.874985	887.608826	-465.067902	85.355774	1022.603210	411.215454	-22.281643	959.972595	418.999420	155.837997
-495.529297	175.642365	923.146973	-454.417816	-9.198073	923.097229	-581.428162	212.860229	502.356873	-498.381897	-66.313797	501.305817	-582.926270	226.342590	67.135849	-549.299561	-83.090019	80.171089	-537.164001	261.041412	1390.231445	-448.888672	-73.659142	1377.798218	-466.982330	93.587265	1393.275146	-392.520691	113.418655	1659.376953	-621.856873	298.275116	1136.643188	-540.472534	-139.634018	1146.410522	-523.918762	307.382355	901.318542	-448.390869	-139.991531	887.610474	-465.033325	85.406242	1022.602844	411.222229	-22.255770	959.964050	419.002136	155.843826
-495.661011	175.672104	923.162170	-454.383575	-9.160141	923.075500	-581.566162	212.826004	502.360718	-498.419495	-66.275940	501.274170	-582.939697	226.348663	67.144440	-549.324768	-83.086449	80.198273	-537.034973	260.989227	1390.189575	-448.640137	-73.671158	1377.795776	-466.778809	93.583061	1393.251953	-392.259979	113.586456	1659.345947	-621.903259	298.227539	1136.646240	-540.289490	-139.677765	1146.484863	-524.152710	307.333252	901.273315	-448.461365	-140.090546	887.607422	-465.002563	85.446976	1022.591492	411.170593	-22.292051	959.958862	418.977905	155.839874
-495.797852	175.711029	923.211853	-454.315552	-9.099389	923.035645	-581.689514	212.821350	502.351379	-498.435547	-66.275215	501.255890	-582.943359	226.355438	67.129974	-549.351868	-83.084595	80.186661	-536.877747	260.997711	1390.146729	-448.436554	-73.688591	1377.814575	-466.581177	93.594406	1393.221680	-392.002136	113.754120	1659.296143	-621.924683	298.156982	1136.672852	-540.142090	-139.737579	1146.568726	-524.390015	307.274994	901.189392	-448.464630	-140.158401	887.617615	-464.992859	85.469879	1022.592529	411.164795	-22.291969	959.922119	418.960510	155.862640
-495.874329	175.744965	923.239136	-454.234772	-9.018283	923.027954	-581.807983	212.781097	502.339569	-498.467529	-66.205315	501.221619	-582.947571	226.362885	67.125366	-549.369507	-83.071228	80.189529	-536.750854	260.975281	1390.104614	-448.294556	-73.675468	1377.838379	-466.365448	93.615143	1393.243530	-391.744324	113.920570	1659.279541	-621.944519	298.090607	1136.682251	-540.021606	-139.807831	1146.594727	-524.627319	307.229950	901.117676	-448.491425	-140.210739	887.627441	-464.956726	85.525345	1022.598938	411.106323	-22.317965	959.913574	418.921936	155.846191
-496.066101	175.870789	923.243347	-454.251984	-8.623183	922.733643	-581.931946	212.761780	502.354797	-498.414886	-66.143333	501.143982	-582.903870	226.359360	67.117683	-549.321960	-83.060913	80.187843	-536.579285	260.964722	1390.091797	-448.051270	-73.680267	1377.836426	-466.145081	93.620224	1393.258057	-391.485107	114.071167	1659.270752	-621.927490	298.048218	1136.680054	-539.848022	-139.800903	1146.627319	-524.779114	307.270721	901.314392	-448.466217	-140.271027	887.631409	-464.910919	85.671707	1022.440918	411.093781	-22.257650	959.916504	418.882599	155.895203
-496.198547	175.935593	923.289307	-454.205658	-8.563519	922.736755	-582.024231	212.722137	502.358704	-498.445251	-66.063202	501.102875	-582.948242	226.337082	67.160263	-549.374512	-83.065437	80.197983	-536.437805	260.955841	1390.041016	-447.864441	-73.658463	1377.874512	-465.936035	93.650917	1393.233276	-391.218872	114.227394	1659.254150	-621.905090	297.991791	1136.683472	-539.742493	-139.859711	1146.662354	-525.022644	307.208618	901.213745	-448.479095	-140.303162	887.637390	-464.925171	85.727280	1022.462646	411.022949	-22.262445	959.890686	418.844086	155.864990
-496.152740	175.895111	923.270691	-454.018433	-8.909451	922.981567	-582.046265	212.653931	502.364166	-498.579651	-66.164055	501.212433	-582.915588	226.296097	67.150330	-549.431702	-83.074684	80.195618	-536.291565	260.937592	1390.020996	-447.633209	-73.669235	1377.881592	-465.748688	93.656837	1393.199951	-390.970062	114.371353	1659.219116	-621.895264	297.952271	1136.672974	-539.605652	-139.877533	1146.720337	-525.265808	307.145874	901.115417	-448.431458	-140.372192	887.632263	-464.933411	85.651848	1022.585999	410.993591	-22.269974	959.868835	418.843353	155.884918
-496.384735	176.009598	923.292786	-454.092285	-8.499613	922.702087	-582.166077	212.672577	502.352295	-498.478302	-65.996811	501.030701	-582.893860	226.292694	67.149780	-549.355225	-83.058693	80.222549	-536.131775	260.920654	1389.984741	-447.438751	-73.670250	1377.882446	-465.552551	93.661888	1393.208862	-390.711609	114.506447	1659.201904	-621.879150	297.904510	1136.691162	-539.475769	-139.935486	1146.788818	-525.489502	307.046722	900.989807	-448.356934	-140.408112	887.697205	-464.938354	85.797600	1022.444580	410.905090	-22.286144	959.882446	418.769897	155.853424
-496.613007	176.584305	923.490356	-453.922150	-8.779832	922.938721	-582.331787	212.746323	502.427368	-498.526978	-66.027367	501.073303	-582.921997	226.302536	67.142845	-549.430542	-83.080177	80.255638	-536.027710	260.915741	1389.956177	-447.284058	-73.646896	1377.899292	-465.365906	93.709824	1393.190552	-390.456055	114.637398	1659.182007	-621.851624	297.837433	1136.686646	-539.378723	-139.971024	1146.824951	-525.681763	306.995789	900.882385	-448.314636	-140.434937	887.709595	-465.142334	85.938179	1022.679749	410.834930	-22.271763	959.860718	418.694641	155.883835
-496.722992	176.647964	923.517029	-453.892883	-8.736865	922.911560	-582.451050	212.787140	502.463226	-498.525635	-65.982841	501.114624	-582.929626	226.301636	67.140564	-549.422852	-83.085243	80.258690	-535.924133	260.886505	1389.940186	-447.113129	-73.609192	1377.874268	-465.197235	93.726608	1393.134644	-390.192505	114.748199	1659.160889	-621.846985	297.791321	1136.676758	-539.259583	-140.016052	1146.876221	-525.873535	306.898529	900.818970	-448.235504	-140.523727	887.754333	-465.179810	85.970612	1022.679688	410.761200	-22.272448	959.886353	418.630890	155.855011
-496.877228	176.788269	923.521790	-453.925690	-8.366980	922.629272	-582.513794	212.851044	502.461151	-498.435577	-65.865494	501.070435	-582.920654	226.296112	67.163506	-549.384888	-83.038818	80.239296	-535.816528	260.870697	1389.925293	-446.949066	-73.564438	1377.911255	-465.006683	93.766220	1393.136108	-389.925995	114.864021	1659.140259	-621.830688	297.687683	1136.719482	-539.135437	-140.043762	1146.903076	-526.009949	306.811768	900.775208	-448.156403	-140.527283	887.742920	-465.115265	86.117401	1022.526855	410.662659	-22.266232	959.842468	418.552551	155.910461
-496.966339	176.741470	923.514954	-453.929047	-8.311907	922.615601	-582.507690	212.847580	502.423370	-498.371246	-65.787689	500.982483	-582.924988	226.284103	67.133270	-549.344849	-83.004570	80.221405	-535.723572	260.877716	1389.924438	-446.707520	-73.543114	1377.843750	-464.872070	93.788925	1393.080688	-389.684967	114.915497	1659.099365	-621.836853	297.610626	1136.738281	-538.999634	-140.070297	1146.927368	-526.162964	306.734070	900.748108	-448.031830	-140.530014	887.792847	-465.142670	86.128082	1022.514526	410.524933	-22.271187	959.821960	418.454193	155.916077
-497.040558	176.842453	923.521667	-453.926453	-8.265256	922.576233	-582.604309	212.872711	502.422028	-498.434875	-65.775978	501.026978	-582.952515	226.267166	67.142426	-549.404419	-83.019806	80.246201	-535.637817	260.887054	1389.916138	-446.566895	-73.496681	1377.797485	-464.709137	93.834229	1393.100220	-389.418457	114.973206	1658.997925	-621.841675	297.522827	1136.766968	-538.879395	-140.073822	1146.931763	-526.314636	306.615753	900.693359	-447.933289	-140.554718	887.773560	-465.152466	86.186935	1022.495728	410.408997	-22.247284	959.797485	418.362244	155.887878
-496.960419	176.729004	923.522705	-453.803894	-8.612761	922.848206	-582.554871	212.839661	502.426636	-498.448822	-65.812370	501.013123	-582.920410	226.285721	67.108742	-549.430298	-83.021255	80.244774	-535.548218	260.875732	1389.907349	-446.367767	-73.458984	1377.733643	-464.577637	93.851212	1393.028931	-389.152893	115.131798	1658.975952	-621.889832	297.439636	1136.805908	-538.742249	-140.026581	1146.899414	-526.438843	306.535065	900.701477	-447.779175	-140.535599	887.766907	-465.178406	86.072105	1022.643127	410.307312	-22.268625	959.792969	418.278046	155.894150
-497.038300	176.755142	923.550659	-453.790131	-8.562631	922.830444	-582.568542	212.872116	502.414124	-498.430206	-65.779152	500.986908	-582.927551	226.281570	67.104706	-549.426270	-83.019569	80.241379	-535.459595	260.893768	1389.930054	-446.223358	-73.438507	1377.707886	-464.424744	93.892372	1393.016113	-388.903809	115.238914	1659.001709	-621.919189	297.343079	1136.837769	-538.589111	-140.051010	1146.899414	-526.594910	306.444305	900.680054	-447.658173	-140.543152	887.769531	-465.185638	86.096809	1022.645935	410.197357	-22.264685	959.737122	418.175140	155.919815
-497.065430	176.813019	923.567017	-453.747314	-8.507247	922.824524	-582.603882	212.910858	502.400330	-498.381073	-65.778938	501.017090	-582.940613	226.289291	67.159653	-549.440369	-82.997459	80.274986	-535.377136	260.929047	1389.952637	-446.088898	-73.371445	1377.663330	-464.285583	93.905960	1392.950684	-388.669037	115.317833	1658.967285	-621.958008	297.228485	1136.890991	-538.447327	-140.017960	1146.881226	-526.728149	306.379822	900.665405	-447.507538	-140.511414	887.749329	-465.170380	86.147049	1022.650513	410.068481	-22.276155	959.746277	418.081268	155.878174
-497.129303	176.851425	923.568726	-453.785614	-8.454774	922.801514	-582.609131	212.937378	502.394928	-498.450836	-65.842751	501.028503	-582.930176	226.301300	67.139488	-549.417786	-82.984085	80.269348	-535.297424	260.929016	1389.965088	-445.893005	-73.311127	1377.582275	-464.170685	93.938576	1392.895020	-388.411865	115.366821	1658.957153	-622.023132	297.155273	1136.921387	-538.297913	-139.981262	1146.868408	-526.805481	306.251740	900.719543	-447.367859	-140.459885	887.715820	-465.186157	86.189056	1022.636292	409.967377	-22.250067	959.715637	417.965363	155.932129
-497.152191	176.840775	923.565796	-453.750580	-8.443018	922.807800	-582.635437	212.974838	502.401459	-498.445099	-65.859856	501.118225	-582.943420	226.338562	67.147820	-549.440247	-83.024696	80.279533	-535.221558	260.935486	1389.961548	-445.733643	-73.257904	1377.512451	-464.019409	93.972908	1392.858154	-388.174988	115.405624	1658.975830	-622.064575	297.035431	1136.970825	-538.145325	-139.968658	1146.855957	-526.887756	306.130066	900.748718	-447.229187	-140.451813	887.672607	-465.170990	86.200150	1022.636841	409.809814	-22.230093	959.744934	417.827393	155.911102
-497.173065	176.848038	923.564758	-453.757080	-8.399742	922.822327	-582.625793	212.970383	502.384064	-498.379272	-65.751656	501.033630	-582.917236	226.326019	67.109047	-549.415283	-82.992134	80.242180	-535.149292	260.963287	1389.966064	-445.563690	-73.201172	1377.457275	-463.813629	94.026718	1392.877075	-387.949707	115.427773	1659.006226	-622.104858	296.961517	1137.010742	-537.998840	-139.971039	1146.832031	-526.972351	306.019775	900.773193	-447.081940	-140.394073	887.621521	-465.178741	86.236336	1022.642761	409.670319	-22.229923	959.741150	417.666534	155.935867
-497.200348	176.854721	923.575745	-453.756561	-8.378548	922.817688	-582.678772	213.021439	502.368469	-498.402588	-65.749748	501.036804	-582.911865	226.358566	67.128227	-549.370605	-83.001572	80.255882	-535.095276	260.991943	1389.948242	-445.385040	-73.153633	1377.399292	-463.655457	94.059189	1392.838501	-387.744843	115.479263	1658.997192	-622.131592	296.874542	1137.023804	-537.818176	-139.916855	1146.788452	-527.002380	305.894409	900.828613	-446.928528	-140.341736	887.533630	-465.161285	86.250832	1022.642700	409.529938	-22.231083	959.709839	417.515106	155.979355
-497.226349	176.894897	923.576904	-453.726349	-8.350905	922.810669	-582.664124	213.011871	502.367249	-498.318848	-65.688942	500.989960	-582.904053	226.329636	67.119156	-549.381531	-82.998459	80.246765	-535.022949	261.015778	1389.933105	-445.261383	-73.096184	1377.345703	-463.486877	94.110550	1392.804565	-387.556885	115.500549	1659.002930	-622.192261	296.794617	1137.035767	-537.667908	-139.875702	1146.716064	-527.056702	305.761932	900.832764	-446.797760	-140.255386	887.469116	-465.157745	86.283699	1022.639648	409.348602	-22.201262	959.696350	417.342041	156.024918
-497.257507	176.879715	923.575012	-453.749481	-8.296233	922.796082	-582.696472	213.030823	502.373108	-498.385193	-65.751846	501.055908	-582.943787	226.343124	67.125809	-549.434631	-83.018707	80.257439	-534.951416	261.047302	1389.953247	-445.157013	-73.010223	1377.331665	-463.334229	94.167419	1392.776001	-387.396851	115.524445	1659.039551	-622.226257	296.737091	1137.059326	-537.521362	-139.833069	1146.670654	-527.094849	305.659088	900.867065	-446.635620	-140.200317	887.421204	-465.157288	86.304337	1022.628540	409.231567	-22.211897	959.695007	417.192108	156.060471
-497.317139	177.011841	923.592651	-453.751343	-8.203007	922.761353	-582.768738	213.105743	502.386078	-498.365875	-65.699738	500.976532	-582.937012	226.340256	67.136810	-549.416138	-83.003372	80.271004	-534.885254	261.059235	1389.933105	-444.982666	-72.947601	1377.283813	-463.158325	94.218475	1392.702026	-387.285339	115.477097	1659.125122	-622.270630	296.657806	1137.092651	-537.343323	-139.780914	1146.640137	-527.121338	305.545380	900.908020	-446.497070	-140.144913	887.385559	-465.182800	86.392906	1022.619934	409.076202	-22.198698	959.664856	417.007446	156.065262
-497.302216	176.957443	923.574341	-453.728394	-8.187823	922.750488	-582.747314	213.073685	502.342194	-498.303833	-65.636513	500.976837	-582.882996	226.347244	67.130516	-549.408936	-83.000458	80.266556	-534.801453	261.103760	1389.941650	-444.785187	-72.888634	1377.189575	-462.979370	94.247421	1392.633301	-387.181610	115.489250	1659.219727	-622.298340	296.609314	1137.143433	-537.192627	-139.707474	1146.581177	-527.172485	305.443207	900.937927	-446.350708	-140.027496	887.337891	-465.153137	86.381027	1022.604065	408.954407	-22.211649	959.644897	416.868713	156.084717
-497.346436	177.015717	923.560730	-453.754578	-8.131590	922.729980	-582.810913	213.059204	502.374939	-498.323486	-65.620583	500.964661	-582.906189	226.350647	67.128349	-549.414673	-83.002716	80.264824	-534.695618	261.158905	1389.931763	-444.658783	-72.815926	1377.118774	-462.789642	94.292885	1392.592773	-387.118408	115.485321	1659.362549	-622.313721	296.550507	1137.178467	-537.064026	-139.590775	1146.519043	-527.214172	305.333740	900.960571	-446.171661	-139.880310	887.330261	-465.171234	86.439629	1022.585205	408.791901	-22.220364	959.659485	416.739655	156.053818
-497.219116	176.523300	923.393433	-453.787079	-8.172456	922.748108	-582.704590	213.001297	502.265625	-498.409088	-65.710495	501.002411	-582.821533	226.339493	67.123215	-549.500061	-83.035995	80.282127	-534.571045	261.212646	1389.934082	-444.498840	-72.748650	1377.064697	-462.578918	94.370239	1392.553711	-387.094849	115.472733	1659.564941	-622.283752	296.453888	1137.220337	-536.934998	-139.511108	1146.428589	-527.217590	305.229797	901.007690	-446.036346	-139.740173	887.307129	-465.051300	86.285835	1022.500671	408.694946	-22.195326	959.668823	416.614410	156.067474
-497.198944	176.467148	923.346802	-453.791443	-8.122184	922.735962	-582.642273	212.914932	502.219574	-498.337921	-65.619255	500.934906	-582.787415	226.323257	67.113907	-549.433411	-83.018295	80.275208	-534.424927	261.245422	1389.953003	-444.317688	-72.678810	1376.997681	-462.356415	94.438866	1392.481445	-387.093201	115.504341	1659.786621	-622.267334	296.388794	1137.261963	-536.783447	-139.370911	1146.359985	-527.251587	305.175598	901.032532	-445.704742	-139.437531	887.441467	-465.011017	86.308884	1022.467346	408.526886	-22.164576	959.651123	416.432159	156.071136
-497.255463	176.500244	923.344482	-453.803345	-8.094962	922.734009	-582.713684	212.959763	502.245575	-498.391754	-65.680618	501.033325	-582.794617	226.338150	67.114441	-549.461609	-83.029427	80.283096	-534.255249	261.304321	1389.963257	-444.084808	-72.638519	1376.927246	-462.155640	94.510643	1392.435913	-387.126282	115.482666	1660.055664	-622.232239	296.315491	1137.285522	-536.653564	-139.253922	1146.335815	-527.304016	305.043610	901.028748	-445.510986	-139.198120	887.474365	-465.020386	86.347549	1022.462402	408.351349	-22.148623	959.639038	416.238556	156.091782
-497.331482	176.532562	923.344543	-453.812988	-8.065346	922.725647	-582.761353	212.973389	502.232727	-498.391968	-65.663902	501.015076	-582.772156	226.335495	67.115082	-549.463989	-83.004288	80.295174	-534.075562	261.360962	1389.959473	-443.861267	-72.588737	1376.861328	-461.945984	94.605003	1392.390259	-387.225555	115.403542	1660.281982	-622.203369	296.266449	1137.365112	-536.526306	-139.141357	1146.296143	-527.315857	304.927704	901.090454	-445.409485	-139.003082	887.462708	-465.038208	86.383636	1022.455505	408.157410	-22.130566	959.641663	416.025116	156.106476
-497.413574	176.542450	923.352112	-453.829620	-7.986829	922.727417	-582.828491	213.020020	502.225433	-498.375061	-65.606308	500.986603	-582.820190	226.333832	67.116531	-549.445190	-83.009903	80.259018	-533.915955	261.446320	1389.966431	-443.607025	-72.548531	1376.772461	-461.719360	94.721985	1392.377930	-387.367279	115.399788	1660.676270	-622.146545	296.196503	1137.430420	-536.408569	-138.973557	1146.242065	-527.352539	304.894196	901.106079	-445.283844	-138.750778	887.470032	-465.045227	86.439285	1022.455444	408.022217	-22.142729	959.619507	415.889893	156.141266
-497.476501	176.599884	923.362793	-453.824463	-7.933496	922.710205	-582.842285	212.997757	502.209930	-498.412323	-65.615738	501.006226	-582.808899	226.328506	67.131058	-549.463440	-83.037148	80.273598	-533.718506	261.488007	1389.995850	-443.346100	-72.503120	1376.682983	-461.542419	94.776070	1392.328857	-387.512146	115.347343	1661.000244	-622.080383	296.163391	1137.476807	-536.293945	-138.875519	1146.249023	-527.392822	304.794708	901.130981	-445.143555	-138.511520	887.457275	-465.050537	86.489082	1022.449768	407.819946	-22.134947	959.535278	415.645203	156.216492
-497.753021	177.209320	923.559204	-453.771179	-7.798604	922.700378	-583.067444	213.168839	502.311035	-498.355469	-65.548149	501.028076	-582.915894	226.331940	67.132317	-549.456482	-83.015076	80.255455	-533.483337	261.548981	1390.043701	-443.086517	-72.418556	1376.629395	-461.322174	94.868431	1392.300903	-387.713318	115.249535	1661.375122	-621.997070	296.117676	1137.540527	-536.182556	-138.759811	1146.277954	-527.426331	304.714844	901.135620	-445.328491	-138.438080	887.279968	-465.202332	86.754189	1022.549561	407.601776	-22.088505	959.530212	415.421326	156.253098
-497.939148	177.362228	923.587097	-453.882629	-7.348868	922.405762	-583.157898	213.173584	502.312714	-498.218872	-65.339935	500.897980	-582.907471	226.330582	67.131081	-549.335693	-82.987015	80.236465	-533.265808	261.609161	1390.079590	-442.845673	-72.320618	1376.620361	-461.075317	94.931419	1392.298462	-387.898438	115.249092	1661.746338	-621.905396	296.097290	1137.610474	-536.077332	-138.632309	1146.279663	-527.473267	304.661957	901.143799	-445.247223	-138.241074	887.261536	-465.155945	86.936157	1022.397644	407.422882	-22.045179	959.507690	415.230865	156.318726
-498.006866	177.400436	923.606018	-453.905853	-7.289279	922.417969	-583.214478	213.173737	502.327515	-498.297791	-65.382942	500.910645	-582.930664	226.339645	67.127083	-549.375854	-83.003273	80.243614	-533.046753	261.662598	1390.095215	-442.587494	-72.251038	1376.569824	-460.818146	94.998749	1392.331787	-388.126709	115.193626	1662.132080	-621.813843	296.071838	1137.674805	-535.941162	-138.486969	1146.297974	-527.492188	304.582977	901.166443	-445.185211	-138.059921	887.225769	-465.161163	86.993927	1022.408691	407.240356	-22.055334	959.501038	415.051605	156.317032
-497.937103	177.333969	923.609680	-453.756592	-7.636857	922.712036	-583.152954	213.127884	502.270355	-498.447845	-65.508408	501.096863	-582.834839	226.324860	67.118172	-549.454041	-83.028389	80.298035	-532.826660	261.705719	1390.082275	-442.337891	-72.181740	1376.602783	-460.620209	95.043167	1392.309204	-388.405243	115.150230	1662.527954	-621.709167	296.080811	1137.742310	-535.791016	-138.419067	1146.354614	-527.542725	304.532013	901.155334	-445.181732	-137.872177	887.218628	-465.153931	86.920181	1022.565918	407.069336	-22.011877	959.513550	414.847778	156.326385
-497.979492	177.346039	923.620117	-453.738892	-7.610742	922.724792	-583.138611	213.087021	502.234955	-498.485565	-65.462440	501.069519	-582.811523	226.308350	67.124069	-549.454529	-83.020363	80.313210	-532.612183	261.741913	1390.121826	-442.126556	-72.150078	1376.593384	-460.415405	95.096024	1392.345093	-388.701965	115.047874	1662.873047	-621.609253	296.061218	1137.802612	-535.645935	-138.251694	1146.385376	-527.599609	304.495697	901.097473	-445.121735	-137.579254	887.254395	-465.128937	86.953087	1022.573181	406.912598	-21.994267	959.498718	414.681458	156.371170
-498.172607	177.538467	923.648987	-453.888580	-7.144049	922.427124	-583.256226	213.185394	502.247528	-498.512085	-65.368561	501.163971	-582.854736	226.315704	67.137466	-549.439758	-82.982483	80.294998	-532.342957	261.828857	1390.138672	-441.856598	-72.088196	1376.604126	-460.248901	95.129929	1392.365723	-388.960419	115.048500	1663.262085	-621.498413	296.083069	1137.849487	-535.468506	-138.149094	1146.452271	-527.642151	304.442352	901.107605	-444.836060	-137.152039	887.451782	-465.098328	87.161087	1022.419312	406.726715	-22.002542	959.490051	414.481384	156.401657
-498.228973	177.583405	923.658508	-453.879852	-7.085605	922.416199	-583.251038	213.124969	502.223450	-498.532013	-65.291229	501.109283	-582.807739	226.328094	67.118378	-549.448792	-82.976807	80.278801	-532.094116	261.843567	1390.144165	-441.662872	-72.017418	1376.612061	-460.040649	95.170616	1392.398560	-389.270111	115.001122	1663.606812	-621.396423	296.126221	1137.904419	-535.369812	-138.043777	1146.471802	-527.688599	304.415710	901.070862	-445.007660	-137.020645	887.264954	-465.065674	87.219383	1022.412231	406.535706	-21.926161	959.488647	414.232513	156.432877
-498.241669	177.676193	923.685974	-453.833038	-7.035892	922.396118	-583.248108	213.141006	502.245117	-498.599762	-65.268440	501.127014	-582.817078	226.328506	67.155067	-549.475891	-82.967896	80.264458	-531.892334	261.888519	1390.146973	-441.423035	-71.974144	1376.597656	-459.869629	95.190384	1392.405884	-389.586823	114.963959	1663.953125	-621.279236	296.133362	1137.921631	-535.230652	-137.960159	1146.500977	-527.719055	304.395386	901.068420	-444.969879	-136.774719	887.244995	-465.004425	87.278801	1022.411255	406.354248	-21.920616	959.468689	414.042633	156.476379
-498.114868	177.597687	923.685181	-453.647675	-7.352568	922.698364	-583.202271	213.124100	502.188324	-499.131348	-65.479424	501.525818	-582.772461	226.331024	67.137703	-549.730164	-83.067787	80.299042	-531.692444	261.928772	1390.148193	-441.196899	-71.934692	1376.595093	-459.652588	95.242928	1392.488647	-389.968048	114.860725	1664.362305	-621.160522	296.158508	1137.938232	-535.075134	-137.813660	1146.513916	-527.738708	304.412354	901.021362	-444.941864	-136.537247	887.211670	-464.948303	87.220886	1022.570190	406.176270	-21.927834	959.468384	413.831879	156.559113
-498.292572	177.808685	923.712646	-453.765625	-6.913207	922.422241	-583.287598	213.167496	502.209839	-499.083374	-65.327469	501.497101	-582.816101	226.331680	67.121651	-549.677551	-83.047020	80.278931	-531.477539	261.971863	1390.145752	-440.999481	-71.890099	1376.613770	-459.471954	95.291756	1392.528320	-390.289001	114.907707	1664.696533	-621.028320	296.209015	1137.939941	-534.939819	-137.734329	1146.538818	-527.714294	304.431091	901.040222	-444.897705	-136.320862	887.186340	-464.894318	87.437675	1022.425659	405.989716	-21.861870	959.464478	413.537170	156.757248
-498.154633	177.750229	923.716675	-453.593536	-7.187909	922.677429	-583.227173	213.147049	502.189117	-498.797852	-65.217957	501.188141	-582.745911	226.322495	67.119843	-549.488037	-82.972458	80.253426	-531.296631	262.028625	1390.138794	-440.790131	-71.831902	1376.586792	-459.311859	95.319397	1392.495117	-390.671783	114.853142	1665.088501	-620.903564	296.265503	1137.975708	-534.775879	-137.582947	1146.515991	-527.734375	304.426941	900.994080	-444.858368	-136.122955	887.132263	-464.833557	87.382996	1022.563477	405.795441	-21.888618	959.409485	413.308319	156.903915
-498.170441	177.851715	923.722839	-453.538818	-7.089578	922.639404	-583.247009	213.203354	502.178467	-498.793854	-65.143875	501.159851	-582.749451	226.320511	67.129738	-549.501648	-82.977554	80.219193	-531.088501	262.061462	1390.129639	-440.552979	-71.807594	1376.512329	-459.139832	95.350906	1392.490723	-391.068176	114.793747	1665.423096	-620.759216	296.277130	1137.985596	-534.624756	-137.432083	1146.450928	-527.728943	304.452789	900.926636	-444.812775	-135.926544	887.080811	-464.766937	87.474762	1022.542480	405.629120	-21.820196	959.397400	413.100433	156.931213
-498.209564	177.930954	923.713806	-453.518646	-6.973464	922.580688	-583.273071	213.284103	502.150665	-498.842590	-65.108688	501.106171	-582.738831	226.322845	67.120216	-549.537598	-82.984306	80.220406	-530.898438	262.108124	1390.139160	-440.366058	-71.745132	1376.469971	-458.995941	95.402100	1392.458618	-391.433685	114.814682	1665.770508	-620.637451	296.337524	1138.019653	-534.473328	-137.333038	1146.428833	-527.718628	304.498657	900.898315	-444.773865	-135.751114	886.970459	-464.720947	87.563141	1022.502563	405.438080	-21.825829	959.392395	412.891327	157.007462
-498.235504	178.050629	923.726685	-453.507416	-6.872829	922.545166	-583.288696	213.362808	502.172729	-498.863953	-65.067245	501.083405	-582.717102	226.341171	67.128914	-549.519226	-82.956451	80.218597	-530.701721	262.172241	1390.113403	-440.142242	-71.684196	1376.409302	-458.806854	95.478073	1392.478394	-391.856964	114.777206	1666.092529	-620.500305	296.361115	1138.010742	-534.327820	-137.191727	1146.353760	-527.652893	304.548889	900.904114	-444.737854	-135.565231	886.851013	-464.676178	87.661980	1022.485657	405.269073	-21.784040	959.367432	412.690277	157.059311
-498.228088	178.115845	923.728821	-453.504425	-6.779463	922.520691	-583.266907	213.412369	502.151550	-498.909821	-64.964371	501.063416	-582.722839	226.342133	67.134476	-549.493164	-82.953957	80.182533	-530.540344	262.236633	1390.124756	-439.985565	-71.601654	1376.361816	-458.666595	95.531525	1392.489014	-392.284424	114.755913	1666.458496	-620.379211	296.407990	1138.026733	-534.213013	-137.115463	1146.318848	-527.626892	304.616730	900.853333	-444.706848	-135.377686	886.737000	-464.624146	87.738365	1022.469299	405.128479	-21.800585	959.374756	412.523834	157.225372
-498.199188	178.235870	923.704468	-453.448090	-6.686295	922.490784	-583.275208	213.475754	502.190887	-498.902069	-64.928665	501.043701	-582.769653	226.342316	67.134209	-549.478394	-82.948524	80.176918	-530.386353	262.319427	1390.123291	-439.771606	-71.519539	1376.315918	-458.523163	95.619690	1392.517212	-392.705750	114.738785	1666.789795	-620.246216	296.417542	1138.025879	-534.075378	-136.938049	1146.277100	-527.591797	304.693085	900.832520	-444.667969	-135.216415	886.606873	-464.564026	87.847588	1022.440063	404.958649	-21.825001	959.350403	412.382904	157.389557
-498.176788	178.333191	923.721436	-453.383514	-6.571042	922.468628	-583.277649	213.568451	502.193878	-498.988617	-64.937744	501.088043	-582.780823	226.344482	67.148643	-549.511047	-82.961212	80.179146	-530.241394	262.395111	1390.125610	-439.601044	-71.420113	1376.291260	-458.405670	95.696533	1392.517578	-393.097107	114.694084	1667.060059	-620.125977	296.497467	1138.071167	-533.943665	-136.796585	1146.224854	-527.486084	304.740204	900.846252	-444.615326	-135.061172	886.508179	-464.491699	87.942650	1022.434448	404.811584	-21.840164	959.328064	412.247498	157.466034
-498.172455	178.425385	923.689636	-453.357544	-6.493562	922.453369	-583.263000	213.621399	502.179871	-499.062622	-64.894249	501.105347	-582.748779	226.345764	67.161041	-549.538513	-82.971909	80.175774	-530.126099	262.468719	1390.142822	-439.383087	-71.339691	1376.233032	-458.291809	95.783890	1392.539795	-393.535461	114.707184	1667.425293	-620.010437	296.529877	1138.050049	-533.823486	-136.684067	1146.200317	-527.401367	304.831329	900.864746	-444.557709	-134.901184	886.421814	-464.442444	88.045799	1022.406677	404.658356	-21.852997	959.315979	412.116943	157.495422
-498.131531	178.515320	923.700378	-453.291870	-6.387326	922.418945	-583.244202	213.722168	502.174744	-499.124268	-64.869507	501.119354	-582.742004	226.347412	67.149147	-549.562378	-82.981239	80.174225	-530.013611	262.557922	1390.184814	-439.214996	-71.227989	1376.177856	-458.228943	95.844444	1392.549316	-393.950806	114.682571	1667.730835	-619.900269	296.600983	1138.068726	-533.684937	-136.532394	1146.149414	-527.320007	304.915741	900.863770	-444.479279	-134.734100	886.385315	-464.350006	88.130867	1022.390625	404.489685	-21.830151	959.310608	411.940063	157.536652
-498.081787	178.638718	923.685608	-453.222290	-6.266592	922.413879	-583.230896	213.757828	502.186493	-499.131775	-64.774002	501.120972	-582.759094	226.347351	67.156387	-549.563354	-82.949585	80.158730	-529.905151	262.664001	1390.190308	-439.053711	-71.115433	1376.163940	-458.145233	95.956024	1392.574463	-394.331421	114.682358	1667.933105	-619.788696	296.682129	1138.056641	-533.526245	-136.381882	1146.112671	-527.175232	304.977264	900.858215	-444.447998	-134.675980	886.275024	-464.276215	88.262756	1022.378906	404.329010	-21.854527	959.260681	411.785950	157.532089
-498.045990	178.776062	923.716125	-453.113037	-6.159460	922.400696	-583.220581	213.835327	502.200806	-499.122101	-64.655853	501.127411	-582.746155	226.352768	67.167503	-549.540527	-82.926437	80.201706	-529.845459	262.760071	1390.211670	-438.940521	-70.978050	1376.146484	-458.071777	96.067413	1392.561523	-394.776428	114.698761	1668.269531	-619.679626	296.780579	1138.058350	-533.385681	-136.252640	1146.082153	-527.030273	305.064056	900.888184	-444.328369	-134.443558	886.321838	-464.197174	88.367302	1022.387146	404.143036	-21.865864	959.267212	411.612427	157.513428
-497.969513	178.895645	923.729248	-453.022217	-6.062844	922.399353	-583.173096	213.878036	502.205414	-499.147003	-64.589607	501.155365	-582.718384	226.371536	67.178818	-549.588867	-82.937233	80.193558	-529.771606	262.859100	1390.239746	-438.802185	-70.841957	1376.103394	-457.992554	96.173424	1392.572388	-395.179321	114.577850	1668.687622	-619.568970	296.887451	1138.058838	-533.245789	-136.132538	1146.060059	-526.874817	305.163147	900.904968	-444.216156	-134.274063	886.281860	-464.091187	88.473686	1022.390564	404.000061	-21.884842	959.235901	411.465790	157.522964
-498.046936	179.083496	923.713623	-453.117279	-5.570614	922.109497	-583.211853	213.906235	502.231934	-499.080505	-64.477913	501.081787	-582.809021	226.378189	67.175011	-549.521057	-82.870392	80.189842	-529.721741	262.991669	1390.243774	-438.715881	-70.722351	1376.064087	-457.913330	96.279671	1392.591675	-395.645477	114.636543	1668.832520	-619.458862	296.988739	1138.067261	-533.129639	-136.010208	1146.006836	-526.694397	305.275696	900.959900	-444.130066	-134.140518	886.256409	-463.987854	88.714851	1022.217834	403.868134	-21.882423	959.250916	411.322510	157.553360
-497.994690	179.192307	923.738403	-453.000519	-5.477166	922.119202	-583.170837	213.953949	502.235107	-499.046021	-64.370033	501.083191	-582.784790	226.374588	67.180077	-549.532654	-82.860474	80.210945	-529.672363	263.104462	1390.266479	-438.652771	-70.593536	1376.045044	-457.837769	96.404404	1392.577026	-396.046783	114.679840	1669.092285	-619.362549	297.078033	1138.079102	-533.021362	-135.898239	1145.986816	-526.481628	305.327759	900.999512	-444.005524	-133.958832	886.251404	-463.892700	88.814339	1022.233887	403.678772	-21.880798	959.233154	411.136902	157.533875
-497.950470	179.312332	923.744751	-452.990814	-5.323098	922.085632	-583.195862	214.075531	502.244873	-498.986450	-64.285133	501.094177	-582.788757	226.374817	67.192162	-549.542664	-82.864655	80.206818	-529.630127	263.223816	1390.261841	-438.555939	-70.461632	1376.017822	-457.783020	96.570770	1392.594482	-396.474060	114.679512	1669.345947	-619.277588	297.202179	1138.073853	-532.907043	-135.746170	1145.937866	-526.287354	305.455322	901.054688	-443.876160	-133.821259	886.208557	-463.828369	88.937248	1022.216187	403.968445	-21.992453	959.468750	411.282166	157.133240
-497.893555	179.407578	923.731079	-452.884552	-5.226395	922.103455	-583.178101	214.142471	502.250427	-498.975403	-64.234497	501.091064	-582.778625	226.384781	67.201935	-549.505493	-82.846153	80.190117	-529.578979	263.348236	1390.271484	-438.460632	-70.316505	1375.976563	-457.744202	96.717789	1392.616577	-396.937012	114.704742	1669.628174	-619.179016	297.291870	1138.052368	-532.779541	-135.603897	1145.906738	-526.072937	305.574402	901.134766	-443.750366	-133.654984	886.201172	-463.757782	89.050613	1022.219238	403.843170	-21.967722	959.472717	411.123871	157.152664
-497.829285	179.562744	923.708435	-452.836792	-5.061048	922.076477	-583.139587	214.197983	502.254822	-498.926056	-64.136040	501.080414	-582.764221	226.382980	67.208130	-549.520935	-82.819855	80.178101	-529.529419	263.495331	1390.264771	-438.385742	-70.167778	1375.944458	-457.689331	96.854797	1392.607666	-397.364014	114.608749	1669.998291	-619.084717	297.387512	1138.036865	-532.667542	-135.420456	1145.855469	-525.853821	305.709900	901.144348	-443.584503	-133.438095	886.185791	-463.686066	89.211464	1022.192505	403.615540	-21.868418	959.477417	411.038422	157.535416
-497.738037	179.622360	923.672180	-452.686584	-4.980210	922.071716	-583.108582	214.275330	502.254211	-498.814117	-64.053764	501.076294	-582.742981	226.394012	67.188011	-549.508118	-82.805931	80.192841	-529.488098	263.650604	1390.238892	-438.266663	-70.006210	1375.903687	-457.637115	96.995499	1392.614258	-397.806580	114.714767	1670.114990	-618.993896	297.525970	1138.018311	-532.566101	-135.254120	1145.798706	-525.661255	305.846863	901.167603	-443.458496	-133.308853	886.109131	-463.565338	89.302567	1022.171631	403.502106	-21.914442	959.415283	410.915466	157.598206
-497.634460	179.809921	923.672302	-452.608948	-4.798102	922.063110	-583.074646	214.318375	502.263214	-498.768188	-64.019447	501.084198	-582.732178	226.406586	67.207184	-549.528687	-82.820396	80.236687	-529.438477	263.821747	1390.198975	-438.212372	-69.827156	1375.877686	-457.612915	97.145233	1392.606567	-398.215790	114.778481	1670.346436	-618.916077	297.663391	1138.019287	-532.447815	-135.104233	1145.793091	-525.435608	305.968292	901.185425	-443.348114	-133.151535	886.021729	-463.495728	89.475845	1022.170044	403.410004	-22.039381	959.377197	410.689056	157.164185
-497.537811	179.964005	923.642029	-452.501068	-4.658898	922.029663	-583.042419	214.415878	502.285614	-498.692749	-63.970219	501.091278	-582.737915	226.393387	67.228493	-549.542542	-82.781731	80.216103	-529.418823	263.979767	1390.196045	-438.164612	-69.637817	1375.848511	-457.596893	97.307213	1392.624634	-398.643372	114.747055	1670.557861	-618.833008	297.808868	1138.003906	-532.346680	-134.966141	1145.736328	-525.211914	306.119568	901.185547	-443.190521	-133.012466	886.015015	-463.391510	89.621819	1022.138000	403.234375	-21.990641	959.399658	410.483826	157.115921
-497.279114	179.988571	923.611450	-452.224060	-4.917922	922.330872	-582.935059	214.462280	502.233948	-498.675812	-63.964897	501.146301	-582.712952	226.426361	67.245087	-549.527893	-82.774834	80.242027	-529.425964	264.145599	1390.202759	-438.105408	-69.467461	1375.837036	-457.580780	97.451508	1392.632690	-399.007996	114.826416	1670.744873	-618.753662	297.958649	1137.937988	-532.243469	-134.782654	1145.704468	-524.981689	306.239288	901.207886	-443.068207	-132.879181	885.961853	-463.290070	89.640251	1022.289856	403.093903	-22.021965	959.385742	410.321045	157.078659
-497.306152	180.306931	923.613708	-452.291351	-4.378512	922.033691	-582.995422	214.624405	502.288300	-498.548523	-63.808720	501.094666	-582.746338	226.451401	67.220245	-549.482056	-82.763611	80.267960	-529.423096	264.322540	1390.192993	-438.086365	-69.303848	1375.834351	-457.574585	97.637871	1392.621460	-399.391052	114.859505	1670.936401	-618.631470	298.114502	1137.900879	-532.156860	-134.659454	1145.694946	-524.735718	306.422394	901.211426	-442.903595	-132.693146	885.989075	-463.199890	89.941727	1022.129089	402.945709	-22.020977	959.349121	410.148621	157.105316
-497.080353	180.331726	923.576294	-452.043396	-4.586413	922.257813	-582.897095	214.643921	502.269196	-498.503174	-63.811649	501.145660	-582.697449	226.444855	67.222389	-549.514526	-82.744705	80.269279	-529.420593	264.452240	1390.190552	-438.082886	-69.129028	1375.816772	-457.582092	97.828323	1392.614258	-399.790070	114.899666	1671.125000	-618.511353	298.267151	1137.833740	-532.058594	-134.513535	1145.692017	-524.495972	306.622894	901.253967	-442.721313	-132.480194	886.003113	-463.091766	89.958069	1022.235168	402.716034	-21.887533	959.389954	410.018127	157.528732
-496.994019	180.524109	923.575500	-451.956177	-4.408961	922.253113	-582.876892	214.767746	502.270264	-498.434448	-63.712090	501.142456	-582.702942	226.454147	67.238823	-549.501709	-82.725319	80.317314	-529.407959	264.620972	1390.179565	-438.128387	-68.933311	1375.877197	-457.584625	98.015739	1392.609619	-400.143921	114.933998	1671.248535	-618.393311	298.440369	1137.778442	-531.984741	-134.292770	1145.624390	-524.227295	306.807587	901.241882	-442.570618	-132.300766	885.948975	-463.012085	90.139053	1022.233276	402.204071	-21.904865	959.091675	409.496490	157.562485
-496.891693	180.708893	923.574158	-451.846985	-4.246025	922.251526	-582.872009	214.872070	502.311462	-498.816376	-63.871174	501.529419	-582.714600	226.443176	67.241875	-549.742004	-82.776360	80.331383	-529.433472	264.802826	1390.149170	-438.153748	-68.723206	1375.903076	-457.629364	98.204834	1392.591187	-400.529388	114.972557	1671.422485	-618.282349	298.595337	1137.693481	-531.910034	-134.068268	1145.555542	-523.986511	306.957428	901.220947	-442.401367	-132.058517	885.951904	-462.908234	90.312485	1022.232056	402.061768	-21.889666	959.096558	409.323181	157.540512
-496.856842	181.070450	923.698242	-451.694244	-4.033579	922.256592	-582.916382	215.002121	502.334625	-498.243713	-63.499195	501.153015	-582.761292	226.465286	67.262550	-549.433655	-82.673218	80.315231	-529.451782	265.005524	1390.120728	-438.201721	-68.523293	1375.932373	-457.641327	98.411980	1392.620117	-400.923279	115.069099	1671.639160	-618.192688	298.768524	1137.623901	-531.829590	-133.907669	1145.533936	-523.834290	307.082428	900.902405	-442.198059	-131.821594	886.027527	-462.865082	90.528839	1022.303955	401.928986	-21.887934	959.052795	409.177063	157.538193
-496.759705	181.207169	923.647461	-451.656281	-3.885568	922.240356	-582.887451	215.084824	502.334351	-498.611969	-63.608196	501.530670	-582.744995	226.493454	67.261284	-549.664795	-82.707588	80.352280	-529.444519	265.202454	1390.036987	-438.223083	-68.335892	1375.954102	-457.663696	98.572792	1392.613281	-401.294708	115.096443	1671.806641	-618.068115	298.929199	1137.529541	-531.736328	-133.676743	1145.474609	-523.504150	307.373627	901.188843	-441.720947	-131.398926	886.262329	-462.772125	90.692429	1022.267029	401.785278	-21.926710	959.056519	409.044312	157.541473
-496.642151	181.173264	923.557129	-451.592651	-3.748887	922.224426	-582.831726	215.167892	502.300537	-498.653687	-63.552418	501.549896	-582.699402	226.498474	67.266350	-549.675537	-82.710655	80.375267	-529.447388	265.379608	1389.979248	-438.215637	-68.160873	1375.932983	-457.691772	98.747322	1392.583130	-401.647308	115.108833	1671.943481	-617.952209	299.083801	1137.391357	-531.666992	-133.460403	1145.495605	-523.240784	307.614868	901.156006	-441.566864	-131.219223	886.279968	-462.643555	90.791618	1022.208557	401.621582	-21.980110	959.001770	408.624634	157.129333
-496.512360	181.348953	923.571472	-451.456512	-3.580189	922.240417	-582.780334	215.229950	502.314240	-498.554718	-63.456741	501.560303	-582.688782	226.494156	67.277771	-549.711792	-82.672066	80.418640	-529.442871	265.565704	1389.878052	-438.229614	-68.003632	1375.984863	-457.741943	98.931740	1392.541870	-402.006927	115.149773	1672.097168	-617.846985	299.230255	1137.234009	-531.593140	-133.277039	1145.478027	-522.985840	307.821899	901.069031	-441.395599	-131.055725	886.310974	-462.540344	90.957703	1022.227356	400.969452	-21.031534	959.034790	406.968353	157.238342
-496.435699	181.521683	923.551941	-451.369751	-3.381513	922.225952	-582.818909	215.361618	502.335510	-498.431335	-63.297997	501.543091	-582.668701	226.504837	67.289482	-549.658203	-82.669456	80.414146	-529.446228	265.776398	1389.773926	-438.226837	-67.817322	1375.965576	-457.745483	99.105995	1392.545532	-402.377197	115.202026	1672.241089	-617.739563	299.410217	1137.079346	-531.558655	-133.080795	1145.488037	-522.748169	308.060547	900.987732	-441.181885	-130.763931	886.436646	-462.447205	91.149849	1022.208862	400.831757	-21.000160	959.052612	406.760101	157.279007
-496.317688	181.698578	923.526184	-451.274719	-3.194422	922.202454	-582.776550	215.434509	502.335754	-498.394073	-63.125679	501.504211	-582.643127	226.512955	67.282600	-549.661560	-82.613770	80.406647	-529.441162	266.005157	1389.662964	-438.297119	-67.653740	1376.006348	-457.763733	99.307938	1392.525879	-402.748718	115.224327	1672.399414	-617.648560	299.596680	1136.881958	-531.495239	-132.873428	1145.467896	-522.651367	308.228394	900.551758	-441.025421	-130.576630	886.482971	-462.353241	91.328667	1022.185730	400.709320	-21.001493	959.037781	406.620483	157.263779
-496.344482	182.019073	923.510376	-451.293121	-2.583656	921.869324	-582.863586	215.580368	502.373169	-498.208496	-62.891045	501.403503	-582.705139	226.543945	67.280167	-549.575195	-82.578110	80.407608	-529.420288	266.215057	1389.515747	-438.354309	-67.465431	1376.019043	-457.786957	99.481583	1392.518433	-403.097595	115.240784	1672.525269	-617.492371	299.760193	1136.707275	-531.462219	-132.680069	1145.433960	-522.297852	308.599274	900.790161	-440.873230	-130.431107	886.480835	-462.224121	91.664505	1021.996338	401.015869	-21.003263	959.286621	406.831757	157.274109
-496.090027	182.130524	923.480408	-451.058899	-2.835434	922.151428	-582.816711	215.618134	502.335938	-498.200134	-62.870625	501.450897	-582.651184	226.537216	67.284271	-549.637512	-82.578026	80.451248	-529.404907	266.418793	1389.383911	-438.375610	-67.314430	1376.043579	-457.822632	99.677856	1392.512695	-403.442444	115.248322	1672.635986	-617.371460	299.923859	1136.562378	-531.400330	-132.447693	1145.417847	-522.002930	308.822235	900.736633	-440.613251	-130.154892	886.586975	-462.151306	91.714928	1022.139771	400.913940	-20.977701	959.275757	406.673187	157.308136
-496.250824	182.722977	923.579834	-451.086853	-2.233607	921.853210	-582.996765	215.851685	502.443329	-498.089294	-62.656418	501.378296	-582.763855	226.551117	67.288010	-549.564453	-82.536690	80.438507	-529.389771	266.638214	1389.276001	-438.445740	-67.126572	1376.077026	-457.848633	99.871490	1392.512817	-403.798645	115.237816	1672.791870	-617.302063	300.115814	1136.455200	-531.430847	-132.249191	1145.472656	-521.882507	308.989594	900.238220	-440.795990	-130.152084	886.366760	-462.131073	92.134926	1022.030701	400.482819	-21.088062	958.996582	406.366089	157.512283
-496.088959	182.841858	923.582214	-450.914490	-2.462518	922.128174	-582.933716	215.914154	502.420837	-498.052795	-62.643200	501.465881	-582.698364	226.565918	67.306313	-549.624573	-82.528664	80.440956	-529.380432	266.848389	1389.161255	-438.574707	-66.924950	1376.161133	-457.881592	100.058319	1392.499878	-404.128540	115.233131	1672.923096	-617.194458	300.290344	1136.335449	-531.445618	-132.049622	1145.464478	-521.711243	309.279510	900.108032	-440.631042	-129.903030	886.412537	-462.110229	92.187355	1022.184143	400.283234	-20.969208	958.985779	405.940491	157.359833
-496.110229	183.103378	923.570007	-450.942841	-1.919889	921.840088	-582.982544	216.013947	502.439880	-497.529602	-62.254948	501.029327	-582.744507	226.576111	67.307549	-549.396057	-82.415260	80.439728	-529.378662	267.082581	1389.083862	-438.668915	-66.704185	1376.228760	-457.965912	100.256111	1392.420166	-404.482391	115.114326	1673.181396	-617.030945	300.392242	1136.215576	-531.427124	-131.795197	1145.487793	-521.349548	309.644073	900.418335	-440.392914	-129.694366	886.533691	-462.005463	92.475647	1022.021301	400.251434	-21.019178	958.986145	405.994446	157.473572
-496.008606	183.294830	923.553894	-450.856384	-1.729977	921.825134	-582.952515	216.113007	502.436066	-497.481354	-62.171043	501.065613	-582.741455	226.587128	67.300705	-549.401978	-82.394287	80.438179	-529.415161	267.305206	1388.967896	-438.833710	-66.503296	1376.288452	-458.040436	100.461235	1392.432861	-404.822266	115.209045	1673.183350	-616.883057	300.530212	1136.049194	-531.452148	-131.627853	1145.545654	-521.133423	309.928497	900.384460	-440.263458	-129.500183	886.581665	-461.916656	92.664719	1022.006409	400.118011	-21.005857	958.982727	405.740967	157.334991
-495.794922	183.418045	923.512939	-450.643066	-1.959530	922.107361	-582.877014	216.177612	502.434631	-497.278381	-61.860554	501.082886	-582.710510	226.583069	67.307991	-549.309753	-82.291023	80.429436	-529.399658	267.527435	1388.884644	-438.902039	-66.314018	1376.322510	-458.084564	100.672279	1392.440796	-405.165314	115.189491	1673.302734	-616.773193	300.705658	1135.916992	-531.430115	-131.468918	1145.596069	-520.898926	310.194305	900.323242	-440.180206	-129.396790	886.597656	-461.879303	92.738029	1022.144836	399.989471	-20.952667	959.004272	405.578857	157.305496
-495.611206	183.252777	923.400391	-450.614258	-1.815580	922.119202	-582.723206	216.113693	502.346741	-497.205780	-61.704632	501.073578	-582.636108	226.590805	67.290642	-549.295166	-82.304138	80.428436	-529.395142	267.737671	1388.808594	-439.019562	-66.148148	1376.379150	-458.154572	100.891678	1392.427979	-405.521088	115.179199	1673.431885	-616.644592	300.883972	1135.787964	-531.440247	-131.225037	1145.591187	-520.736572	310.511688	900.161133	-440.029144	-129.184784	886.649536	-461.738159	92.796555	1022.089050	399.945313	-20.974003	958.999634	405.562042	157.396606
-495.662903	183.584763	923.414734	-450.658142	-1.236124	921.824280	-582.758911	216.277496	502.369171	-497.069977	-61.484722	500.997131	-582.639099	226.593689	67.284393	-549.190002	-82.206352	80.433800	-529.396729	267.953217	1388.776733	-439.164703	-65.943527	1376.424927	-458.205017	101.091629	1392.433105	-405.861816	115.188675	1673.563721	-616.535095	301.160095	1135.656250	-531.461487	-131.032242	1145.585327	-520.595947	310.797272	899.976685	-439.871429	-129.021515	886.729919	-461.641724	93.124527	1021.934753	399.839569	-20.943216	958.982910	405.367737	157.351761
-495.488586	183.705978	923.400452	-450.564423	-1.408299	922.092346	-582.677429	216.362686	502.387268	-497.119293	-61.465977	501.069183	-582.588074	226.605927	67.299004	-549.250183	-82.196320	80.462151	-529.384216	268.208252	1388.708008	-439.219116	-65.786278	1376.451538	-458.274811	101.254807	1392.446777	-406.195496	115.206612	1673.681152	-616.417847	301.386993	1135.547852	-531.477417	-130.832794	1145.649048	-520.405457	311.039307	899.879822	-439.716522	-128.808960	886.811035	-461.635162	93.211411	1022.074036	399.752228	-20.923250	958.976807	405.224152	157.350662
-495.407532	183.921722	923.415466	-450.515625	-1.230898	922.104675	-582.622498	216.449295	502.386108	-497.031555	-61.288330	501.042786	-582.598083	226.601990	67.309532	-549.226318	-82.141266	80.467407	-529.353394	268.454407	1388.661621	-439.324066	-65.586098	1376.465454	-458.349609	101.415535	1392.428467	-406.540405	115.194946	1673.792847	-616.302124	301.643097	1135.447754	-531.502380	-130.587860	1145.632935	-520.261230	311.294983	899.758789	-439.576721	-128.630386	886.877258	-461.590729	93.399185	1022.090271	399.707489	-20.885633	958.955933	405.125214	157.381805
-495.347900	184.135605	923.404480	-450.526276	-1.009509	922.064697	-582.611877	216.560867	502.385132	-497.197754	-61.431629	500.916626	-582.616882	226.636368	67.303993	-549.312866	-82.122116	80.487007	-529.341370	268.660583	1388.614380	-439.494934	-65.390427	1376.503906	-458.429352	101.560699	1392.414917	-406.907074	115.061897	1674.043335	-616.247437	301.927155	1135.383057	-531.554626	-130.376984	1145.597534	-520.223694	311.467163	899.339844	-439.440735	-128.452408	886.899170	-461.557648	93.599106	1022.064148	399.652771	-20.930450	958.979370	405.202454	157.539444
-495.273499	184.329285	923.417664	-450.514282	-0.857203	922.090210	-582.584106	216.695084	502.404266	-497.133423	-61.301086	500.984985	-582.623840	226.658981	67.315933	-549.324951	-82.126007	80.477837	-529.304565	268.874695	1388.585083	-439.653046	-65.191139	1376.512451	-458.495972	101.749115	1392.452515	-407.244812	115.169327	1674.059326	-616.146545	302.191193	1135.342651	-531.622559	-130.158325	1145.558960	-520.095581	311.730225	899.269287	-439.314789	-128.255280	886.981262	-461.523529	93.772194	1022.084534	399.561401	-20.896202	958.968140	404.913513	157.386002
-495.201355	184.528473	923.400391	-450.506561	-0.709399	922.089539	-582.542969	216.758865	502.408295	-497.053345	-61.117859	500.921265	-582.579407	226.645233	67.293427	-549.299927	-82.062828	80.502678	-529.279053	269.095428	1388.553223	-439.880768	-65.005341	1376.559692	-458.600861	101.899452	1392.435913	-407.587463	115.166260	1674.177734	-616.020081	302.402740	1135.248291	-531.685608	-129.993408	1145.536255	-519.953979	312.004181	899.223328	-439.186218	-128.078339	887.017151	-461.492279	93.947998	1022.076538	399.502350	-20.906836	958.973328	404.822296	157.374710
-495.201202	184.836731	923.420776	-450.599060	-0.193273	921.862671	-582.561951	216.869919	502.432678	-496.945526	-60.892902	500.871948	-582.612427	226.641159	67.336517	-549.237732	-82.037704	80.476532	-529.233337	269.331573	1388.528320	-440.032257	-64.869858	1376.567139	-458.685669	102.065140	1392.469971	-407.931610	115.068794	1674.406006	-615.883850	302.673462	1135.204468	-531.746582	-129.803299	1145.513672	-519.595642	312.275909	899.637573	-439.089905	-127.866051	887.052673	-461.426483	94.251122	1021.962585	399.474792	-20.862328	959.036194	404.748932	157.400009
-494.964935	184.951508	923.405396	-450.513153	-0.386973	922.127319	-582.429443	216.842682	502.440491	-497.005402	-60.878777	500.979645	-582.540466	226.610413	67.329712	-549.282349	-82.011200	80.457794	-529.266724	269.496552	1388.486938	-440.252716	-64.741341	1376.526855	-458.834717	102.212440	1392.508057	-408.242737	115.165710	1674.394897	-615.779114	302.960541	1135.148315	-531.832397	-129.581406	1145.434814	-519.442871	312.527069	899.700317	-438.993011	-127.747017	887.048584	-461.415558	94.313080	1022.102417	399.796661	-20.829098	959.242004	405.024994	157.446976
-494.971741	185.248856	923.418701	-450.667450	0.120740	921.862976	-582.423889	216.944824	502.455170	-496.886566	-60.604385	500.887085	-582.544678	226.610275	67.339661	-549.182068	-81.925262	80.471985	-529.221313	269.717896	1388.487915	-440.463074	-64.578392	1376.539429	-458.944092	102.402832	1392.540527	-408.583801	115.182884	1674.504395	-615.688354	303.292389	1135.103027	-531.938110	-129.381241	1145.417603	-519.323547	312.731628	899.676270	-438.923279	-127.615356	887.077759	-461.370850	94.590004	1021.965027	399.747467	-20.873314	959.269836	404.996490	157.407364
-494.741608	185.309647	923.390259	-450.593353	-0.117792	922.127441	-582.317505	216.969223	502.451294	-497.015411	-60.655319	501.063354	-582.495850	226.604431	67.343399	-549.267639	-81.958794	80.485641	-529.115234	269.944946	1388.482666	-440.593933	-64.423691	1376.479736	-459.012970	102.586945	1392.545654	-408.942322	115.075050	1674.725586	-615.594299	303.581696	1135.108765	-532.035095	-129.117950	1145.338867	-519.193237	312.938629	899.688599	-438.849609	-127.511139	887.053101	-461.358673	94.611908	1022.096924	399.673767	-20.852274	959.280212	404.878113	157.432327
-494.728577	185.834869	923.524109	-450.594513	0.081547	922.132629	-582.369019	217.151474	502.567413	-496.971588	-60.439949	500.945618	-582.555420	226.611298	67.361694	-549.215515	-81.898766	80.472878	-529.120117	270.118591	1388.472168	-440.907318	-64.292778	1376.482544	-459.114319	102.737961	1392.559204	-409.278076	115.193214	1674.730957	-615.514893	303.894348	1135.091064	-532.167053	-128.853210	1145.253784	-519.072937	313.135468	899.627319	-438.790344	-127.392540	887.073547	-461.404510	94.888618	1022.174011	399.620758	-20.816774	959.285217	404.824799	157.464417
-494.612732	186.014999	923.511475	-450.629852	0.184311	922.126282	-582.310730	217.179718	502.574921	-496.976257	-60.356979	500.907562	-582.583130	226.611038	67.364494	-549.193237	-81.875648	80.489914	-529.058899	270.324615	1388.482544	-441.170776	-64.157967	1376.466797	-459.227417	102.880508	1392.553223	-409.624390	115.196480	1674.819580	-615.419983	304.223938	1135.106445	-532.301147	-128.628143	1145.202393	-518.966797	313.346588	899.630188	-438.766205	-127.291779	887.043152	-461.388092	95.017792	1022.167419	399.539642	-20.797216	959.286560	404.739471	157.466034
-494.494141	186.153275	923.500000	-450.696869	0.308477	922.111328	-582.256470	217.358719	502.611908	-496.792084	-60.008659	500.881744	-582.573364	226.610428	67.381561	-549.109192	-81.783279	80.423111	-528.951660	270.581573	1388.472168	-441.349670	-64.003990	1376.472534	-459.279022	103.032104	1392.534912	-409.970612	115.194710	1674.918823	-615.304443	304.563843	1135.118774	-532.454834	-128.339310	1145.100220	-518.815979	313.567535	899.645264	-438.750275	-127.147812	887.075562	-461.364349	95.135330	1022.154724	399.502594	-20.787107	959.298401	404.693146	157.460297
-494.367401	186.246155	923.474915	-450.736633	0.393366	922.126404	-582.254395	217.668808	502.697144	-497.002228	-60.138737	500.956299	-582.690796	226.624405	67.413612	-549.195435	-81.815468	80.439362	-528.930664	270.748596	1388.453735	-441.680786	-63.878094	1376.468994	-459.389740	103.146622	1392.553101	-410.338318	115.078285	1675.244751	-615.193298	304.875122	1135.067017	-532.632263	-128.151581	1145.022949	-518.640625	313.792297	899.662354	-438.753021	-127.036926	887.059631	-461.342224	95.230507	1022.151978	399.484375	-20.792757	959.267578	404.682526	157.483078
-494.364532	186.483902	923.440552	-450.982300	0.874402	921.859131	-582.232117	217.788391	502.707153	-496.851593	-59.853947	500.784210	-582.732422	226.651550	67.432602	-549.093201	-81.731010	80.425186	-528.864197	270.957581	1388.427979	-441.911316	-63.761833	1376.419922	-459.449493	103.291656	1392.599731	-410.690491	115.203117	1675.140991	-615.089478	305.175323	1135.045166	-532.805969	-127.888672	1144.960571	-518.486694	314.006378	899.602966	-438.758972	-126.862717	887.094788	-461.326813	95.484810	1021.987610	399.425903	-20.786726	959.288635	404.623352	157.503937
-494.262390	186.596771	923.407532	-451.060242	0.997584	921.829834	-582.167969	217.891556	502.731598	-497.158325	-60.012642	501.073669	-582.735779	226.660690	67.416847	-549.213745	-81.756096	80.452164	-528.785339	271.152374	1388.399170	-442.182220	-63.613571	1376.434814	-459.523346	103.417274	1392.580078	-411.047791	115.110405	1675.345459	-614.964478	305.463989	1135.010254	-533.015625	-127.674927	1144.867310	-518.299683	314.171448	899.619934	-438.809235	-126.709480	887.087097	-461.303253	95.596596	1021.955261	399.360870	-20.794170	959.293396	404.566010	157.508102
-493.972656	186.655701	923.398926	-450.932343	0.689040	922.103149	-582.066650	217.839783	502.724640	-497.598877	-60.100002	501.451935	-582.737366	226.674606	67.411110	-549.427490	-81.774788	80.483650	-528.701416	271.373627	1388.382446	-442.410431	-63.505829	1376.404663	-459.612854	103.531990	1392.566650	-411.375488	115.224686	1675.317383	-614.834045	305.782928	1134.971558	-533.225586	-127.456566	1144.833374	-518.133545	314.380646	899.615295	-438.892670	-126.546181	887.080322	-461.252625	95.572220	1022.103699	399.328125	-20.748863	959.287842	404.532593	157.528458
-493.838867	186.783493	923.356201	-450.975403	0.771815	922.105713	-582.047791	217.934570	502.699829	-497.124542	-59.763824	500.863617	-582.790100	226.724854	67.410561	-549.128174	-81.669037	80.440865	-528.598938	271.619263	1388.358398	-442.667236	-63.372200	1376.377686	-459.700806	103.649124	1392.592041	-411.722107	115.264488	1675.488037	-614.696594	306.108582	1134.936646	-533.467773	-127.191048	1144.756592	-517.996887	314.564667	899.557678	-438.970947	-126.391762	887.079834	-461.222321	95.687111	1022.085144	399.291595	-20.742632	959.253418	404.492249	157.532013
-493.572601	186.628433	923.225159	-451.071320	0.808738	922.105957	-581.909790	217.966385	502.668457	-497.284088	-59.797318	501.115234	-582.766663	226.718948	67.421715	-549.166687	-81.653145	80.438301	-528.504822	271.824310	1388.323975	-442.908081	-63.264465	1376.358643	-459.817902	103.767387	1392.566040	-412.056641	115.266083	1675.572754	-614.536011	306.406311	1134.905884	-533.700134	-127.003029	1144.747559	-517.845520	314.754303	899.533264	-439.098114	-126.177452	887.139954	-461.117981	95.682785	1022.016541	399.257385	-20.751774	959.256287	404.451843	157.538132
-493.539703	187.009445	923.288635	-451.109161	0.886487	922.102539	-581.936646	218.207993	502.773529	-497.700531	-59.844116	501.437744	-582.855225	226.745270	67.441925	-549.379211	-81.686256	80.440178	-528.396729	272.015442	1388.290161	-443.249237	-63.164345	1376.387817	-459.929688	103.907990	1392.598755	-412.382904	115.131897	1675.810303	-614.384521	306.704254	1134.890015	-533.962219	-126.752235	1144.706787	-517.731750	314.916809	899.478149	-439.251526	-126.012474	887.116333	-461.165649	95.858665	1022.052673	399.212585	-20.714163	959.271545	404.405121	157.564438
-493.096893	186.230667	922.982544	-451.218353	0.803029	922.129150	-581.574341	218.112366	502.614044	-497.775757	-59.865505	501.475525	-582.729370	226.736465	67.430237	-549.371399	-81.694923	80.453102	-528.326599	272.204529	1388.287720	-443.625031	-63.060074	1376.391724	-460.019409	104.038551	1392.662476	-412.740692	115.280670	1675.753540	-614.213501	307.009705	1134.856567	-534.261414	-126.590515	1144.705322	-517.592896	315.108917	899.487732	-439.454895	-125.889435	887.106873	-460.924408	95.596619	1021.901123	399.170837	-20.697786	959.262512	404.367981	157.583679
-492.990875	186.324478	922.983704	-451.310150	0.836750	922.138123	-581.493896	218.197708	502.649384	-497.850464	-59.807453	501.473785	-582.768127	226.758850	67.447853	-549.370300	-81.695351	80.445015	-528.214783	272.418732	1388.244141	-443.892822	-62.956020	1376.391235	-460.145050	104.160774	1392.698486	-413.041962	115.277573	1675.736694	-614.039551	307.322784	1134.842407	-534.537231	-126.365631	1144.703003	-517.397522	315.300140	899.503296	-439.630493	-125.729973	887.140259	-460.941132	95.646561	1021.909180	398.711914	-20.715467	958.964172	403.937927	157.595840
-493.005402	186.511948	922.961731	-451.511169	1.246151	921.885376	-581.513062	218.383835	502.696045	-497.748138	-59.603306	501.404633	-582.805969	226.779236	67.445839	-549.299255	-81.647804	80.376053	-528.133057	272.612061	1388.239502	-444.163452	-62.879475	1376.384766	-460.277832	104.336708	1392.705200	-413.361938	115.165062	1675.905518	-613.868591	307.607819	1134.750122	-534.848694	-126.057800	1144.663086	-517.243103	315.463745	899.359375	-439.845764	-125.599861	887.089844	-460.914703	95.842545	1021.758667	398.569458	-20.650156	958.918518	403.808868	157.594376
-492.880157	186.585159	922.955444	-451.582489	1.297797	921.894775	-581.465881	218.491867	502.700684	-497.775452	-59.546726	501.368225	-582.890930	226.789246	67.459015	-549.286499	-81.642365	80.366798	-528.035278	272.837433	1388.190674	-444.480225	-62.780239	1376.377563	-460.391052	104.488808	1392.755981	-413.692841	115.154488	1675.985229	-613.759155	307.954376	1134.728149	-535.140564	-125.771164	1144.637207	-517.239990	315.519379	898.754333	-440.036774	-125.472557	887.081299	-460.914001	95.895294	1021.763428	398.506073	-20.652372	958.897095	403.753937	157.633530
-492.786957	186.693192	922.938232	-451.687103	1.325285	921.899902	-581.385193	218.585953	502.719879	-497.430206	-59.371349	501.085754	-582.901489	226.790039	67.469803	-549.059326	-81.555061	80.330452	-527.929688	273.031189	1388.145386	-444.795776	-62.697685	1376.417969	-460.526764	104.603012	1392.731445	-414.006958	115.252327	1675.963135	-613.582214	308.260406	1134.662109	-535.467102	-125.546318	1144.615845	-517.021851	315.691925	898.695190	-440.298676	-125.355537	887.076538	-460.935913	95.958488	1021.759277	398.499512	-20.602762	958.875549	403.734924	157.669678
-492.536285	186.641510	922.893738	-451.640869	0.963011	922.186584	-581.238159	218.608170	502.684052	-497.522644	-59.395813	501.109192	-582.851074	226.813370	67.475647	-549.078979	-81.562424	80.332130	-527.851501	273.193329	1388.091309	-445.082153	-62.633301	1376.448608	-460.636139	104.729721	1392.754761	-414.328308	115.267418	1676.031128	-613.377502	308.546814	1134.573486	-535.805664	-125.347038	1144.614624	-516.783020	315.864777	898.643799	-440.621216	-125.213402	887.079407	-460.945343	95.878181	1021.895691	398.426208	-20.598528	958.892944	403.716095	157.672928
-492.571869	187.279358	923.046509	-451.678040	1.055462	922.191833	-581.370667	218.865509	502.819397	-497.311981	-59.102997	501.079498	-582.986877	226.853882	67.507599	-548.940430	-81.501640	80.282677	-527.735474	273.417572	1388.018921	-445.361267	-62.506557	1376.480469	-460.786926	104.824806	1392.804077	-414.640045	115.268639	1676.118164	-613.190308	308.917969	1134.516602	-536.162903	-125.098160	1144.556396	-516.595886	316.020355	898.554260	-440.941132	-125.036865	887.082520	-461.074249	96.138039	1021.987183	398.414246	-20.552504	958.868713	403.703522	157.688492
-492.283722	186.836472	922.831909	-451.795197	1.001399	922.211731	-581.156738	218.857315	502.738068	-497.354797	-59.068218	501.076630	-582.915955	226.848358	67.491829	-548.960327	-81.436043	80.310280	-527.620056	273.623932	1387.927002	-445.686066	-62.420971	1376.489136	-460.931915	104.907990	1392.826294	-414.935608	115.260529	1676.198730	-613.001831	309.246094	1134.416626	-536.534485	-124.827065	1144.577148	-516.394958	316.172180	898.476440	-441.239594	-124.854134	887.163208	-460.951843	96.003021	1021.883423	398.390594	-20.539099	958.851257	403.694153	157.689255
-492.140533	186.848343	922.783020	-451.880768	1.025819	922.215515	-581.047241	218.896317	502.742157	-497.737305	-59.137451	501.323883	-582.893982	226.869507	67.521217	-549.114319	-81.493187	80.325302	-527.543335	273.819183	1387.888062	-445.989532	-62.342285	1376.513672	-461.062775	104.993011	1392.853027	-415.268127	115.290543	1676.339355	-612.817993	309.516815	1134.349854	-536.871277	-124.523163	1144.550781	-516.144470	316.334412	898.413696	-441.399078	-124.603157	887.310608	-460.940369	96.032082	1021.862549	398.343353	-20.544336	958.835876	403.687439	157.683960
-492.252106	187.453033	922.969177	-451.941772	1.120347	922.209290	-581.187988	219.075699	502.838531	-497.546967	-59.171608	501.083740	-582.999756	226.898361	67.536179	-549.000122	-81.450188	80.319160	-527.451050	273.987640	1387.818359	-446.340698	-62.262463	1376.543457	-461.185638	105.102859	1392.889648	-415.550140	115.269073	1676.333618	-612.644287	309.768768	1134.266113	-537.244385	-124.320572	1144.558960	-515.892273	316.504639	898.355225	-441.746094	-124.396988	887.327209	-461.099365	96.260612	1021.963074	398.301880	-20.531271	958.805969	403.701416	157.744644
-492.182709	187.556015	922.946045	-452.061951	1.144456	922.215698	-581.204590	219.228333	502.866180	-497.633606	-59.157440	501.099579	-583.036743	226.902435	67.528427	-549.031555	-81.451065	80.285210	-527.361755	274.152496	1387.764893	-446.608948	-62.187553	1376.543823	-461.318329	105.206230	1392.917847	-415.850708	115.289391	1676.388672	-612.433228	310.012238	1134.133057	-537.616211	-124.109238	1144.563110	-515.649780	316.650391	898.257324	-441.922882	-124.102036	887.486267	-461.125427	96.327736	1021.954712	398.299408	-20.502802	958.813538	403.705719	157.742706
-492.096588	187.608475	922.918152	-452.174103	1.184377	922.209290	-581.139465	219.268951	502.858215	-497.647858	-59.064350	501.085938	-583.080322	226.923065	67.524323	-549.026611	-81.408806	80.259514	-527.269836	274.328003	1387.701782	-446.920288	-62.101475	1376.555054	-461.454987	105.310547	1392.910645	-416.161072	115.297729	1676.445435	-612.207031	310.343719	1134.070068	-538.005371	-123.923225	1144.596069	-515.383606	316.762726	898.206543	-442.485809	-124.107330	887.283752	-461.142426	96.372673	1021.938049	398.228455	-20.460558	958.831116	403.681946	157.749969
-492.055817	187.654495	922.900757	-452.270142	1.212884	922.239624	-581.150940	219.336716	502.836487	-497.690521	-59.042007	501.074371	-583.110168	226.937714	67.557152	-549.007751	-81.400909	80.252937	-527.198547	274.504120	1387.652222	-447.294800	-62.039394	1376.641357	-461.605835	105.397560	1392.902466	-416.465363	115.301819	1676.503784	-612.021606	310.668091	1133.979126	-538.437195	-123.762802	1144.634644	-515.144409	316.894928	898.070068	-443.161133	-124.158325	887.044556	-461.196075	96.421570	1021.947083	398.186798	-20.509026	958.808716	403.690674	157.744568
-491.999939	187.674637	922.878296	-452.375702	1.213673	922.259583	-581.132385	219.435013	502.872803	-497.768463	-59.063148	501.086090	-583.127502	226.958572	67.549515	-549.045776	-81.388016	80.264824	-527.117676	274.668152	1387.614380	-447.605164	-61.964909	1376.651855	-461.738434	105.517654	1392.916382	-416.753601	115.319061	1676.566772	-611.833252	310.936066	1133.884888	-538.809692	-123.565659	1144.649170	-514.883850	316.996490	898.000427	-443.597076	-124.084290	887.046143	-461.226501	96.443748	1021.946228	398.143372	-20.476084	958.801636	403.683929	157.769440
-492.063782	187.822983	922.848328	-452.570923	1.576342	922.012207	-581.166077	219.538284	502.893494	-497.689331	-58.887836	501.053345	-583.176880	226.962814	67.581230	-548.973755	-81.360382	80.240341	-527.059998	274.831665	1387.566284	-447.865021	-61.904140	1376.658813	-461.881226	105.632149	1392.951782	-417.037750	115.219543	1676.731323	-611.635620	311.230408	1133.775146	-539.204651	-123.425705	1144.633789	-514.633728	317.102539	897.943237	-443.993164	-123.941566	887.117615	-461.257782	96.598686	1021.798645	398.102386	-20.478823	958.770203	403.696014	157.798340
-492.000427	187.894684	922.868652	-452.670135	1.626671	922.020691	-581.108154	219.549072	502.896912	-497.708588	-58.913296	501.068634	-583.217712	226.964752	67.601585	-548.997498	-81.369576	80.245453	-527.017456	275.006561	1387.540161	-448.069519	-61.845890	1376.653198	-462.011078	105.714531	1392.958008	-417.330444	115.347092	1676.687134	-611.433105	311.464874	1133.683350	-539.546631	-123.269714	1144.665649	-514.332947	317.229706	897.903687	-444.377167	-123.856422	887.144409	-461.308411	96.636589	1021.817139	398.028015	-20.490772	958.783569	403.682648	157.808624
-491.842041	187.833344	922.844727	-452.618317	1.255995	922.299988	-581.007141	219.555145	502.884277	-497.853180	-58.996498	501.119965	-583.165894	226.956284	67.573051	-549.041687	-81.354309	80.248657	-526.962585	275.163452	1387.495117	-448.371582	-61.797985	1376.659546	-462.138702	105.805443	1392.976685	-417.642731	115.406738	1676.819336	-611.203918	311.649292	1133.595581	-539.934753	-123.045586	1144.600708	-513.993713	317.331635	897.879272	-444.785614	-123.749825	887.122314	-461.365143	96.538628	1021.960327	397.973694	-20.490662	958.782349	403.683197	157.796310
-491.782349	187.826935	922.792603	-452.694275	1.244590	922.310242	-580.935059	219.624146	502.845032	-497.861053	-59.003006	501.113007	-583.134583	226.955292	67.555115	-549.015930	-81.330284	80.273766	-526.918823	275.298615	1387.462646	-448.632111	-61.716892	1376.619385	-462.285126	105.884621	1392.955688	-417.893768	115.405067	1676.805664	-611.005859	311.855499	1133.502808	-540.322998	-122.812500	1144.599487	-513.683472	317.411560	897.847107	-445.241211	-123.731216	887.099243	-461.395508	96.550346	1021.941406	397.916901	-20.524157	958.786743	403.687866	157.808411
-491.755280	187.887421	922.778137	-452.779449	1.285106	922.302551	-580.925659	219.689331	502.868927	-497.907806	-58.976280	501.128632	-583.189575	226.948441	67.557884	-549.008179	-81.341080	80.240318	-526.894958	275.455261	1387.400024	-448.934143	-61.636379	1376.621826	-462.408417	105.973770	1392.979614	-418.165588	115.411308	1676.854614	-610.782471	312.072174	1133.430420	-540.708679	-122.697701	1144.644897	-513.341064	317.481354	897.805115	-445.788422	-123.747734	887.006470	-461.452789	96.591820	1021.933594	397.911346	-20.501993	958.761902	403.688232	157.833374
-491.727173	187.941772	922.753723	-452.880280	1.310102	922.304321	-580.889709	219.764893	502.852875	-497.947205	-58.940311	501.057983	-583.182800	226.966721	67.571518	-549.005188	-81.340050	80.233856	-526.872498	275.605835	1387.381836	-449.188904	-61.564926	1376.628296	-462.552368	106.037750	1392.947754	-418.448914	115.484573	1676.960938	-610.555542	312.280273	1133.330811	-541.072510	-122.594711	1144.697144	-513.012939	317.568695	897.770752	-446.303558	-123.693771	886.976257	-461.497711	96.635826	1021.923157	397.835266	-20.506691	958.773560	403.682953	157.778305
-491.698181	188.028152	922.742310	-452.971069	1.361326	922.278015	-580.873352	219.817856	502.872345	-498.006348	-58.965942	501.096161	-583.214600	226.971756	67.577637	-549.007935	-81.381416	80.220375	-526.873047	275.748932	1387.330444	-449.437408	-61.490974	1376.650635	-462.645538	106.130424	1392.933838	-418.685974	115.459946	1676.939697	-610.368896	312.493469	1133.238525	-541.433655	-122.426720	1144.701660	-512.682861	317.651245	897.717041	-446.829803	-123.633217	886.901917	-461.548767	96.685219	1021.906860	397.829102	-20.493553	958.783997	403.710083	157.815903
-491.681885	188.084747	922.735657	-453.066010	1.396791	922.280762	-580.852051	219.863876	502.877136	-498.019073	-58.918205	501.052063	-583.256348	226.977615	67.582863	-549.023071	-81.360626	80.195290	-526.873718	275.873383	1387.307739	-449.717072	-61.427223	1376.707153	-462.782196	106.233078	1392.964233	-418.948303	115.500694	1676.980469	-610.215149	312.697662	1133.165405	-541.795959	-122.327515	1144.745728	-512.370544	317.641083	897.494324	-447.300171	-123.606728	886.900757	-461.594482	96.728287	1021.905640	397.780426	-20.541950	958.783142	403.739288	157.763489
-491.666382	188.132813	922.728943	-453.137390	1.401613	922.297363	-580.834839	219.957535	502.899078	-498.340668	-58.953232	501.244629	-583.279785	226.997620	67.592522	-549.149231	-81.407417	80.204315	-526.882629	276.002991	1387.275146	-449.964966	-61.388805	1376.683838	-462.924469	106.335876	1392.979248	-419.204742	115.433540	1677.139160	-610.017090	312.850922	1133.081665	-542.154114	-122.121849	1144.768066	-511.975708	317.783905	897.683655	-447.794189	-123.608017	886.859314	-461.645691	96.756866	1021.913086	397.730682	-20.506456	958.830505	403.716461	157.764313
-491.633850	188.134308	922.713989	-453.207306	1.420493	922.296204	-580.784851	219.999084	502.918732	-498.167328	-58.946552	501.074249	-583.313721	227.001053	67.601204	-549.047485	-81.369087	80.195862	-526.882690	276.141998	1387.242432	-450.192749	-61.322876	1376.674561	-463.016937	106.425278	1392.986328	-419.444397	115.484695	1677.270996	-609.822815	313.034210	1133.007813	-542.512146	-121.979950	1144.789917	-511.641571	317.876251	897.601746	-448.295563	-123.626022	886.832336	-461.677460	96.765953	1021.906433	397.672455	-20.515776	958.871643	403.694733	157.749069
-491.612488	188.175201	922.705627	-453.283905	1.439170	922.325439	-580.748352	220.112411	502.937683	-498.236206	-58.969257	501.134155	-583.287903	227.011429	67.610603	-549.104248	-81.382462	80.194962	-526.867065	276.247345	1387.202393	-450.399750	-61.281338	1376.663452	-463.129303	106.517822	1392.977783	-419.726959	115.631744	1677.207397	-609.662720	313.197449	1132.911621	-542.885010	-121.902756	1144.820435	-511.318878	317.944916	897.579163	-448.817352	-123.615700	886.740417	-461.724548	96.805901	1021.918762	397.677765	-20.548098	958.850830	403.721771	157.759918
-491.624664	188.265076	922.702881	-453.410492	1.500956	922.299622	-580.730225	220.183228	502.917969	-498.302246	-58.943600	501.138489	-583.289917	227.017868	67.606262	-549.090088	-81.397804	80.211632	-526.879822	276.357239	1387.142334	-450.636810	-61.192944	1376.690674	-463.239807	106.596687	1392.995361	-419.960724	115.642242	1677.276611	-609.484009	313.316742	1132.833374	-543.265198	-121.869507	1144.876953	-510.991333	318.019318	897.616516	-449.400238	-123.626411	886.655762	-461.782379	96.864937	1021.903625	397.628418	-20.573166	958.889282	403.731873	157.740005
-491.764404	188.406845	922.703491	-453.682648	1.929337	922.014771	-580.753235	220.300125	502.930969	-498.260590	-58.879974	501.109039	-583.340271	227.034561	67.603188	-549.080505	-81.386795	80.197578	-526.858643	276.473816	1387.118652	-450.830872	-61.132328	1376.681885	-463.346710	106.683632	1392.977661	-420.213074	115.652817	1677.343262	-609.314087	313.451874	1132.733765	-543.660034	-121.732864	1144.868286	-510.673401	318.029236	897.625000	-449.964478	-123.694374	886.602234	-461.854156	97.020706	1021.749390	397.665436	-20.609417	958.921814	403.807068	157.697922
-491.744720	188.458557	922.690186	-453.755280	1.935776	922.018188	-580.734680	220.351868	502.944794	-498.349976	-58.956894	501.170624	-583.406799	227.067581	67.596588	-549.070984	-81.358780	80.180328	-526.861084	276.586853	1387.076782	-451.078979	-61.063652	1376.699097	-463.433502	106.785896	1392.990479	-420.462616	115.668251	1677.405884	-609.174500	313.536957	1132.694458	-544.050598	-121.642868	1144.882202	-510.343872	318.061005	897.653809	-450.492493	-123.738182	886.573303	-461.898743	97.049187	1021.746460	397.671234	-20.559273	958.951538	403.811493	157.730652
-491.774841	188.463760	922.679443	-453.910400	1.931524	922.038940	-580.668518	220.462738	502.951019	-498.465912	-59.074955	501.268982	-583.436340	227.068939	67.607887	-549.163513	-81.384880	80.191460	-526.857605	276.702209	1387.052246	-451.263519	-61.000080	1376.693726	-463.511597	106.877014	1393.022339	-420.681824	115.656311	1677.424561	-609.015198	313.609406	1132.639771	-544.370789	-121.491951	1144.900269	-509.974213	318.059875	897.693970	-450.925751	-123.766708	886.588196	-461.997375	97.057846	1021.751953	397.662079	-20.575979	958.954651	403.844055	157.737305
-491.771729	188.520416	922.681885	-453.996887	1.970253	922.038818	-580.620056	220.521301	502.941376	-498.521942	-59.078091	501.307556	-583.449219	227.093704	67.657387	-549.156128	-81.382324	80.188896	-526.825745	276.818024	1387.006836	-451.428955	-60.946438	1376.661499	-463.611176	106.957397	1393.005371	-420.939270	115.722145	1677.547852	-608.879822	313.710510	1132.576050	-544.670227	-121.411057	1144.961060	-509.613403	318.033386	897.729553	-451.341309	-123.795586	886.544373	-462.050995	97.096359	1021.754578	397.643311	-20.632378	958.984131	403.881104	157.686935
-491.784760	188.561157	922.695923	-454.088531	1.987667	922.042175	-580.549255	220.628922	502.951141	-498.610321	-59.177700	501.350189	-583.441162	227.077545	67.624718	-549.180237	-81.359512	80.192986	-526.819336	276.952515	1386.973389	-451.618530	-60.876572	1376.675659	-463.685577	107.010780	1393.021118	-421.161682	115.758865	1677.606689	-608.775696	313.871704	1132.537231	-544.978271	-121.346947	1144.999512	-509.378540	318.020782	897.679932	-451.811707	-123.791924	886.503479	-462.113464	97.112877	1021.764587	397.648376	-20.600203	959.010315	403.909424	157.676788
-491.677948	188.517731	922.702209	-454.105591	1.606705	922.341553	-580.451111	220.658020	502.957001	-498.809082	-59.362289	501.505371	-583.452209	227.092728	67.649879	-549.289978	-81.413124	80.233986	-526.786438	277.075775	1386.938965	-451.731781	-60.832340	1376.682983	-463.772919	107.062897	1392.983276	-421.355865	115.669067	1677.787598	-608.643433	313.975525	1132.477173	-545.274719	-121.302124	1145.076050	-509.088379	318.010712	897.628784	-452.292786	-123.754288	886.534607	-462.226044	97.014397	1021.932312	397.627533	-20.641106	959.047729	403.948639	157.656158
-491.663635	188.585892	922.700317	-454.196747	1.629715	922.353943	-580.377869	220.712173	502.941406	-498.736084	-59.240250	501.627991	-583.473022	227.107513	67.632782	-549.212219	-81.364792	80.201172	-526.773804	277.169952	1386.917847	-451.898895	-60.782093	1376.752075	-463.832520	107.130272	1392.998291	-421.586090	115.815613	1677.724365	-608.485107	314.095154	1132.428589	-545.578125	-121.235703	1145.121460	-508.819824	318.020966	897.738770	-452.763641	-123.816544	886.554504	-462.286133	97.056755	1021.939941	397.628632	-20.672558	959.082336	403.998383	157.659668
-491.664917	188.568237	922.695435	-454.315338	1.646720	922.373596	-580.300842	220.777023	502.922424	-499.115326	-59.580315	501.772858	-583.419983	227.120071	67.626282	-549.411682	-81.432129	80.239288	-526.781677	277.274780	1386.901855	-452.139923	-60.737499	1376.758545	-463.922699	107.196098	1393.024170	-421.802032	115.836693	1677.789673	-608.383484	314.229279	1132.391724	-545.871521	-121.196014	1145.250366	-508.635498	318.038574	897.746826	-453.213562	-123.811028	886.646667	-462.354156	97.061516	1021.948059	397.642578	-20.704235	959.103149	404.052124	157.637238
-491.663818	188.608200	922.684998	-454.429016	1.657800	922.384949	-580.300110	220.893555	502.946808	-499.267792	-59.737789	501.885468	-583.536255	227.135239	67.669586	-549.492981	-81.463524	80.260391	-526.783752	277.372070	1386.907349	-452.332397	-60.676464	1376.808838	-464.005859	107.281464	1393.036377	-422.032227	115.868164	1677.862549	-608.274231	314.335449	1132.364380	-546.185669	-121.107109	1145.314453	-508.434814	318.054535	897.736755	-453.673889	-123.869980	886.647644	-462.431122	97.087669	1021.950745	397.672302	-20.749193	959.125122	404.114960	157.673676
-491.781891	188.758072	922.705505	-454.640442	2.058136	922.140686	-580.301941	220.969681	502.969269	-499.287079	-59.733509	501.923920	-583.559998	227.145279	67.638763	-549.433716	-81.440704	80.251076	-526.787476	277.476868	1386.890747	-452.539948	-60.601700	1376.854492	-464.066132	107.345947	1393.059570	-422.251404	115.889389	1677.928589	-608.161560	314.425842	1132.346680	-546.479187	-121.007576	1145.371338	-508.207764	318.017609	897.769470	-454.045105	-123.912178	886.635620	-462.470673	97.244049	1021.827698	397.659180	-20.782843	959.192810	404.155579	157.648956
-491.794495	188.775406	922.691406	-454.741943	2.085444	922.144043	-580.283264	221.108994	502.965790	-499.360748	-59.866566	502.028564	-583.580444	227.153412	67.671608	-549.433289	-81.428986	80.227547	-526.783936	277.560211	1386.860840	-452.717590	-60.557186	1376.873047	-464.151550	107.414070	1393.051514	-422.449005	115.766586	1678.078857	-608.071716	314.523987	1132.323975	-546.746948	-120.954514	1145.431519	-507.978333	318.018524	897.774902	-454.416565	-123.931412	886.613770	-462.526306	97.270943	1021.822083	397.689697	-20.784157	959.235535	404.215485	157.622269
-491.680695	188.723465	922.686096	-454.772247	1.717135	922.429382	-580.215332	221.151947	502.964325	-499.587677	-60.124104	502.137115	-583.573608	227.166946	67.675377	-549.574219	-81.474503	80.254494	-526.787170	277.692566	1386.852417	-452.880127	-60.497009	1376.873047	-464.222473	107.496010	1393.052002	-422.672028	115.886192	1678.000732	-607.961792	314.584869	1132.252808	-547.017822	-120.839813	1145.477295	-507.803406	317.980499	897.774048	-454.805908	-123.979904	886.621887	-462.624329	97.176300	1021.974915	397.695526	-20.794029	959.269775	404.239166	157.621475
-491.709717	188.776901	922.705078	-454.883057	1.758706	922.438171	-580.195679	221.185226	502.962250	-499.494904	-59.993763	502.136078	-583.598328	227.156418	67.681381	-549.463196	-81.431915	80.230186	-526.775452	277.793762	1386.826416	-453.029968	-60.427826	1376.893066	-464.290192	107.568588	1393.057495	-422.905701	115.921906	1678.102173	-607.876526	314.688873	1132.228271	-547.269226	-120.799339	1145.525635	-507.635590	317.958069	897.761536	-455.145966	-123.980743	886.666504	-462.690826	97.214317	1021.988586	397.747162	-20.861837	959.341675	404.324738	157.553543
-491.713409	188.806610	922.704712	-454.985931	1.753795	922.472534	-580.208618	221.272171	502.994781	-499.393463	-60.664730	502.114990	-583.622375	227.159470	67.690125	-549.484375	-81.420219	80.289711	-526.759766	277.916962	1386.800781	-453.122955	-60.344589	1376.881348	-464.357941	107.649651	1393.060425	-423.108551	115.920860	1678.169067	-607.808838	314.781494	1132.172852	-547.519348	-120.701736	1145.521484	-507.524628	317.930756	897.692200	-455.519501	-124.052711	886.636658	-462.756683	97.236687	1022.006714	397.834808	-20.869356	959.440125	404.421417	157.564316
-491.701477	188.827744	922.698669	-455.059052	1.755157	922.480286	-580.156982	221.281540	502.982056	-499.893250	-60.656696	502.294312	-583.628601	227.182404	67.725395	-549.679565	-81.508064	80.311646	-526.743042	278.026611	1386.788208	-453.294983	-60.255444	1376.918823	-464.432983	107.718651	1393.104492	-423.304504	115.917435	1678.241333	-607.727966	314.854553	1132.123657	-547.780762	-120.640816	1145.569092	-507.408997	317.898621	897.659607	-455.849365	-124.110420	886.675903	-462.802856	97.247215	1022.009216	397.911011	-20.915327	959.479553	404.505280	157.530029
-491.794739	189.008789	922.697021	-455.279022	2.162026	922.221375	-580.166687	221.367859	502.994843	-499.878967	-60.571625	502.256500	-583.646912	227.214859	67.704338	-549.629272	-81.480560	80.289032	-526.732544	278.150574	1386.749512	-453.444336	-60.161362	1376.954346	-464.547699	107.795746	1393.124756	-423.508850	115.891769	1678.311523	-607.666016	314.953247	1132.069336	-548.035400	-120.544228	1145.591797	-507.304840	317.886292	897.664795	-456.147034	-124.139404	886.660767	-462.855957	97.419724	1021.870239	397.990814	-20.918219	959.576477	404.601563	157.465378
-491.818481	189.043915	922.686279	-455.417542	2.198322	922.201843	-580.191101	221.452866	502.990601	-499.899872	-60.985691	502.300964	-583.705566	227.214859	67.720551	-549.646179	-81.500206	80.302177	-526.725281	278.260193	1386.743774	-453.575378	-60.080528	1376.964478	-464.651733	107.890381	1393.146973	-423.707458	115.896286	1678.361084	-607.622131	315.049011	1131.994507	-548.236084	-120.466301	1145.603394	-507.246399	317.845123	897.607361	-456.457153	-124.218369	886.675842	-462.920044	97.447525	1021.853394	398.107056	-20.936174	959.611145	404.712799	157.424469
-491.807068	189.087555	922.681213	-455.494385	2.225036	922.219604	-580.140747	221.494415	502.979950	-500.022827	-61.115395	502.413910	-583.651978	227.209686	67.717461	-549.715149	-81.507492	80.305695	-526.678955	278.388916	1386.705933	-453.713257	-60.007851	1377.000000	-464.717224	107.978508	1393.199829	-423.874390	115.772575	1678.518066	-607.561951	315.128510	1131.974731	-548.441345	-120.394127	1145.648560	-507.174622	317.847382	897.576599	-456.747894	-124.316605	886.671021	-462.958893	97.488434	1021.860291	398.229797	-20.929552	959.681641	404.817169	157.422134
-491.798859	189.149979	922.675476	-455.585388	2.243762	922.231995	-580.136169	221.518616	502.993256	-500.231476	-61.192154	502.559326	-583.707520	227.229523	67.726753	-549.805908	-81.529045	80.346474	-526.667664	278.499237	1386.673218	-453.889740	-59.933311	1377.005005	-464.796661	108.077278	1393.234497	-424.091156	115.879158	1678.458862	-607.507813	315.224548	1131.903564	-548.619263	-120.339706	1145.706543	-507.149628	317.824738	897.550171	-456.985260	-124.349030	886.658264	-462.999023	97.532791	1021.863403	398.365692	-20.936300	959.771851	404.906067	157.398926
-491.834961	189.163498	922.678345	-455.725311	2.304082	922.231995	-580.149658	221.728882	503.026276	-500.450928	-61.485992	502.780060	-583.726257	227.218582	67.740463	-549.916077	-81.581017	80.362267	-526.661072	278.592072	1386.648071	-454.037476	-59.863586	1377.037842	-464.877411	108.160103	1393.237305	-424.296478	115.856819	1678.506592	-607.483521	315.367004	1131.866211	-548.773010	-120.234550	1145.702759	-507.098175	317.815063	897.490479	-457.176086	-124.400345	886.671143	-463.072205	97.565613	1021.863342	398.520142	-20.977896	959.818176	404.996094	157.392227
-491.823639	189.223083	922.673645	-455.785339	2.368195	922.228149	-580.197327	221.985153	503.090698	-500.666412	-61.818878	503.070007	-583.807434	227.240356	67.775368	-550.051392	-81.618011	80.416061	-526.642822	278.715942	1386.636108	-454.232971	-59.821392	1377.031616	-464.946259	108.262077	1393.270264	-424.502747	115.829674	1678.565552	-607.458679	315.475800	1131.841919	-548.935791	-120.199043	1145.746338	-507.084747	317.806885	897.450012	-457.342316	-124.371750	886.738037	-463.100464	97.623108	1021.859558	398.698853	-21.040707	959.862671	405.097351	157.363007
-491.846008	189.296677	922.673157	-455.869751	2.377304	922.251221	-580.169128	221.862885	503.053864	-500.750916	-61.714912	503.053894	-583.797974	227.239304	67.763695	-550.049805	-81.597229	80.389633	-526.648621	278.796448	1386.602417	-454.402435	-59.733891	1377.069702	-464.997131	108.364662	1393.280884	-424.696869	115.714661	1678.726563	-607.443359	315.579712	1131.780396	-549.095642	-120.134918	1145.752197	-507.110077	317.816559	897.400391	-457.508728	-124.429626	886.753418	-463.160431	97.671524	1021.871399	398.881012	-21.057459	959.914490	405.179718	157.311584
-491.856232	189.360748	922.688660	-455.985443	2.432912	922.257813	-580.126282	221.771729	502.986877	-500.856689	-61.720493	503.031830	-583.765442	227.237335	67.747505	-550.064392	-81.562286	80.373260	-526.623291	278.940765	1386.577759	-454.516174	-59.667721	1377.066040	-465.048218	108.471786	1393.293579	-424.944366	115.812988	1678.704224	-607.443359	315.682556	1131.776733	-549.255798	-120.074257	1145.789673	-507.108582	317.831421	897.393188	-457.665619	-124.472885	886.760315	-463.216827	97.721771	1021.881958	399.092621	-21.117851	959.930664	405.281708	157.286041
-491.930145	189.450974	922.687012	-456.117615	2.508471	922.231018	-580.166626	221.845825	503.009094	-500.953491	-61.712383	503.055511	-583.771545	227.265778	67.754883	-550.080078	-81.567833	80.370522	-526.618896	279.048126	1386.573608	-454.632935	-59.574493	1377.114990	-465.132538	108.604408	1393.269897	-425.184357	115.787048	1678.763672	-607.449646	315.813202	1131.746216	-549.392822	-120.008659	1145.826904	-507.151611	317.838898	897.325928	-457.793549	-124.489128	886.802429	-463.308105	97.790062	1021.866699	399.438354	-21.128977	959.826477	405.446075	157.299805
-491.917358	189.475479	922.679321	-456.183289	2.526648	922.254028	-580.144714	221.888596	503.022675	-501.006378	-61.579880	503.037750	-583.786865	227.263214	67.740814	-550.059204	-81.572296	80.368095	-526.588928	279.194275	1386.533325	-454.755005	-59.457893	1377.130859	-465.135498	108.743172	1393.236938	-425.345703	115.647171	1678.919922	-607.477173	315.967743	1131.739990	-549.518250	-119.942406	1145.895508	-507.196899	317.851929	897.299072	-457.926758	-124.485611	886.849426	-463.354156	97.819405	1021.876343	399.762543	-21.150818	959.659180	405.566711	157.344376
-491.932190	189.539307	922.680237	-456.312592	2.609683	922.251587	-580.177429	221.994400	503.024445	-501.026672	-61.593605	503.059723	-583.799377	227.286789	67.757111	-550.070313	-81.609268	80.376694	-526.590271	279.324982	1386.498901	-454.927734	-59.322182	1377.192627	-465.197449	108.873100	1393.202026	-425.529358	115.591927	1679.003296	-607.493347	316.107422	1131.710938	-549.641479	-119.880562	1145.926514	-507.247070	317.890717	897.224243	-457.980225	-124.456757	886.920471	-463.425690	97.884804	1021.875671	399.839233	-21.447227	959.653320	405.610352	157.209793
-491.881348	189.511841	922.678101	-456.298279	2.249448	922.521179	-580.092285	221.996536	502.993866	-501.197052	-60.425812	502.815613	-583.761658	227.284317	67.781067	-549.915466	-81.496719	80.215508	-526.571411	279.470795	1386.419189	-455.052887	-59.169983	1377.276123	-465.234741	109.015839	1393.193359	-425.760315	115.643692	1678.973022	-607.522766	316.252716	1131.661377	-549.753174	-119.762543	1145.983643	-507.321106	317.921509	897.166870	-458.060516	-124.448387	886.986389	-463.519928	97.805824	1022.020813	399.733551	-21.793663	959.848694	405.507874	156.970093
-492.012695	189.649429	922.680664	-456.527435	2.723496	922.260803	-580.181213	222.063248	503.021088	-501.119568	-60.082809	502.671509	-583.845703	227.296768	67.751274	-549.802673	-81.502983	80.188141	-526.565247	279.586700	1386.381592	-455.175446	-59.047897	1377.322388	-465.286896	109.178429	1393.206665	-425.941284	115.614311	1679.022217	-607.555786	316.385895	1131.606079	-549.852417	-119.669167	1146.018921	-507.379242	317.972168	897.152344	-458.090912	-124.442673	887.078857	-463.580109	97.992500	1021.881287	399.896301	-21.947714	959.927734	405.503265	156.745224
-491.930298	189.609634	922.674072	-456.504028	2.363417	922.537109	-580.120239	222.069000	502.974121	-501.238434	-60.245907	502.784363	-583.799255	227.296524	67.748886	-549.847229	-81.509705	80.191307	-526.582275	279.715942	1386.339111	-455.307037	-58.913002	1377.376831	-465.322540	109.326118	1393.205566	-426.120422	115.576874	1679.078857	-607.609009	316.563263	1131.589722	-549.917603	-119.581383	1146.081421	-507.472961	318.015045	897.079895	-458.176331	-124.463043	887.089050	-463.670013	97.909286	1022.029236	400.198425	-21.989981	959.907715	405.507111	156.661026
-491.956635	189.634903	922.668213	-456.589813	2.404770	922.545593	-580.102051	222.084747	502.961609	-501.248230	-60.220497	502.778961	-583.806213	227.295441	67.772743	-549.870972	-81.526314	80.170410	-526.584290	279.881836	1386.302734	-455.391785	-58.802376	1377.396362	-465.369598	109.467743	1393.205933	-426.268677	115.544411	1679.136597	-607.637146	316.670715	1131.546631	-549.998169	-119.423645	1146.135010	-507.556671	318.048737	897.007080	-458.225342	-124.482117	887.158386	-463.736969	97.944954	1022.031677	400.461609	-22.037764	959.890259	405.504211	156.507217
-491.968811	189.727905	922.657104	-456.678558	2.466325	922.544128	-580.146790	222.216675	503.006012	-501.015808	-59.982002	502.740723	-583.851868	227.297607	67.767242	-549.710205	-81.423843	80.148567	-526.615417	280.059906	1386.294922	-455.444183	-58.680424	1377.478271	-465.430145	109.611977	1393.236328	-426.399261	115.420692	1679.284790	-607.689392	316.820679	1131.514648	-550.058594	-119.341057	1146.184937	-507.668060	318.113983	896.965027	-458.241211	-124.437302	887.222290	-463.797821	98.020790	1022.026489	400.777008	-22.087177	959.855408	405.488068	156.386139
-491.994141	189.803482	922.652405	-456.768036	2.507420	922.570618	-579.746704	221.903152	502.883087	-501.314331	-60.284401	502.845398	-583.612488	227.259018	67.738838	-549.872742	-81.486229	80.189026	-526.630249	280.227936	1386.290405	-455.483765	-58.558537	1377.481689	-465.490570	109.750336	1393.252930	-426.552124	115.389870	1679.331787	-607.719177	316.959564	1131.499146	-550.087952	-119.223389	1146.216187	-507.784912	318.177429	896.895447	-458.233276	-124.480255	887.258606	-463.878754	98.087311	1022.039734	401.076660	-22.126301	959.836243	405.418213	156.332703
-492.179474	189.969925	922.638733	-457.009155	2.957109	922.293091	-579.743347	221.950912	502.865143	-501.155060	-61.311432	502.954742	-583.620972	227.260406	67.743950	-549.953369	-81.526283	80.314919	-526.657715	280.394012	1386.265869	-455.548035	-58.435928	1377.521606	-465.566437	109.885414	1393.204346	-426.712555	115.383514	1679.371216	-607.762939	317.095062	1131.479492	-550.135986	-119.127365	1146.252563	-507.886536	318.255005	896.858276	-458.203278	-124.424934	887.294922	-463.951141	98.281364	1021.881348	401.366394	-22.244022	959.840698	405.360931	156.250336
-492.244171	189.993378	922.651123	-457.088440	3.021824	922.305969	-579.779724	222.050262	502.845642	-501.176880	-61.289909	502.941559	-583.609558	227.276886	67.762199	-549.938416	-81.520515	80.310036	-526.675903	280.543427	1386.260132	-455.646149	-58.301544	1377.536621	-465.631836	110.005920	1393.221802	-426.865784	115.383720	1679.414673	-607.828064	317.271454	1131.476807	-550.165039	-119.000702	1146.273438	-507.995331	318.341583	896.797729	-458.177734	-124.432571	887.324646	-464.028351	98.324295	1021.894531	401.786591	-22.527802	959.815857	405.525848	155.868317
-492.269775	190.088898	922.656921	-457.162659	3.125854	922.309387	-579.803345	222.091904	502.868561	-501.207092	-61.182098	502.939636	-583.603455	227.276184	67.766151	-549.910767	-81.509537	80.294556	-526.696716	280.698395	1386.271362	-455.636688	-58.143044	1377.555298	-465.705933	110.133057	1393.226196	-427.059906	115.502342	1679.374756	-607.894226	317.416107	1131.445190	-550.161133	-118.896957	1146.314575	-508.126984	318.405731	896.737793	-458.106476	-124.370499	887.407104	-464.082062	98.419388	1021.899597	401.987305	-22.480165	959.799622	405.213898	155.938919
-492.152679	190.077301	922.665771	-457.113373	2.784955	922.627808	-579.720825	222.054474	502.833679	-501.364044	-61.301769	503.037109	-583.557678	227.256622	67.742050	-550.020325	-81.533081	80.301620	-526.708374	280.865326	1386.245728	-455.736603	-57.986458	1377.590698	-465.783600	110.241730	1393.204468	-427.187012	115.514191	1679.398926	-607.968384	317.592163	1131.456177	-550.197449	-118.816391	1146.334351	-508.294373	318.490570	896.633362	-458.070892	-124.331734	887.423584	-464.154327	98.371368	1022.077332	402.273773	-22.596247	959.807312	405.158997	155.776260
-492.201294	190.145081	922.661499	-457.210144	2.873963	922.640259	-579.737244	222.074951	502.843018	-501.388885	-61.231979	503.004791	-583.571106	227.281387	67.746948	-550.002563	-81.525604	80.291168	-526.703186	281.046631	1386.223877	-455.840546	-57.833229	1377.603638	-465.858337	110.361732	1393.233643	-427.261292	115.460785	1679.516602	-608.048645	317.749237	1131.460938	-550.212097	-118.664871	1146.342163	-508.499054	318.585083	896.625000	-457.987488	-124.236694	887.484863	-464.223907	98.456734	1022.080933	402.553070	-22.775879	959.797974	405.106964	155.532654
-492.207611	190.205551	922.662354	-457.248077	2.930969	922.676086	-579.751953	222.128983	502.848297	-501.430359	-61.148952	503.026367	-583.558228	227.295258	67.731895	-550.029907	-81.482819	80.299873	-526.731628	281.183350	1386.232178	-455.985748	-57.680672	1377.652222	-465.923615	110.493172	1393.265015	-427.385712	115.514946	1679.545166	-608.070129	317.869659	1131.430908	-550.235352	-118.584175	1146.376099	-508.350708	318.767303	897.065552	-457.903046	-124.151688	887.562073	-464.272095	98.527382	1022.101807	402.997314	-23.258490	959.784485	405.517487	154.987854
-492.278229	190.305756	922.662720	-457.343811	3.042403	922.675842	-579.770081	222.157852	502.860901	-501.068329	-60.553364	502.845856	-583.546143	227.293304	67.734039	-549.716248	-81.372169	80.184547	-526.758972	281.346466	1386.216675	-456.114716	-57.531597	1377.703003	-465.972900	110.662888	1393.287964	-427.509796	115.567299	1679.560303	-608.128479	317.968262	1131.401123	-550.221619	-118.490746	1146.371826	-508.494965	318.908173	897.078430	-457.803528	-124.042473	887.619141	-464.343384	98.633812	1022.100647	403.137543	-23.229250	959.798340	405.106659	155.066132
-492.458954	190.510590	922.661438	-457.554535	3.584352	922.356506	-579.844971	222.200714	502.850708	-501.447998	-60.949017	502.912354	-583.577148	227.296036	67.740959	-549.939209	-81.446320	80.266869	-526.787170	281.470795	1386.216797	-456.168701	-57.389042	1377.725952	-466.056854	110.763809	1393.268311	-427.607391	115.644348	1679.577393	-608.200073	318.137329	1131.423218	-550.231140	-118.400589	1146.414429	-508.608643	319.017883	897.007690	-457.709137	-123.924339	887.670654	-464.384277	98.868805	1021.926514	403.238525	-23.232410	959.792603	404.728668	155.099396
-492.415497	190.530640	922.657104	-457.547882	3.305924	922.631165	-579.776245	222.225571	502.848969	-501.646606	-61.080116	503.003479	-583.587708	227.292389	67.750862	-550.056641	-81.504852	80.303864	-526.832458	281.612732	1386.196533	-456.251709	-57.235226	1377.762695	-466.121246	110.897285	1393.272827	-427.720886	115.726151	1679.591553	-608.282532	318.313080	1131.436523	-550.217407	-118.277298	1146.394287	-508.739899	319.159180	897.015015	-457.557526	-123.779297	887.762878	-464.484436	98.859467	1022.072693	403.384094	-23.318163	959.803162	404.465149	155.105179
-492.264832	190.103073	922.449768	-457.682983	3.361452	922.612061	-579.626221	222.169342	502.722961	-501.462860	-60.775120	502.948242	-583.439575	227.287949	67.754379	-549.901184	-81.444122	80.260529	-526.848389	281.735413	1386.187378	-456.282501	-57.095783	1377.779663	-466.166992	111.054253	1393.224854	-427.822815	115.807426	1679.593262	-608.352661	318.469177	1131.407593	-550.201172	-118.125473	1146.374512	-508.849976	319.270111	896.966797	-457.377747	-123.577148	887.823730	-464.406219	98.775665	1021.949951	403.540466	-23.502544	959.817566	404.312775	154.929138
-492.299927	190.192871	922.439880	-457.749207	3.461934	922.627136	-579.664551	222.219070	502.725250	-501.514252	-60.689934	502.873840	-583.445557	227.279755	67.730644	-549.876770	-81.413864	80.223106	-526.894043	281.884674	1386.154175	-456.339355	-56.938412	1377.813477	-466.208069	111.203629	1393.244385	-427.968750	115.972977	1679.522217	-608.438354	318.656067	1131.405640	-550.158020	-117.978058	1146.391724	-508.953796	319.435059	896.917053	-457.273773	-123.444443	887.856873	-464.466339	98.880684	1021.953369	403.657715	-23.675116	959.827332	404.146088	154.731659
-492.362671	190.356323	922.467712	-457.838348	3.609431	922.608459	-579.668579	222.258545	502.720428	-501.852020	-60.987808	502.978790	-583.451965	227.294708	67.738182	-550.096741	-81.505806	80.241035	-526.950500	282.057251	1386.153564	-456.408325	-56.786816	1377.846313	-466.245209	111.337646	1393.230469	-428.046204	116.041252	1679.532959	-608.548035	318.841583	1131.407471	-550.144104	-117.893372	1146.388550	-509.075623	319.573883	896.895630	-457.141693	-123.289726	887.875244	-464.553375	99.007675	1021.959717	403.813843	-23.840782	959.828125	403.993286	154.587799
-492.464813	190.510742	922.513733	-457.914368	3.761022	922.599304	-579.735962	222.322540	502.718079	-501.904999	-60.996861	502.995148	-583.456238	227.297974	67.740555	-550.123047	-81.516991	80.243332	-527.011169	282.223846	1386.147217	-456.435089	-56.640606	1377.819214	-466.285217	111.462975	1393.256226	-428.128540	116.151207	1679.545410	-608.648254	319.026306	1131.416382	-550.095764	-117.783516	1146.431519	-509.178864	319.721771	896.891541	-456.981537	-123.108337	887.955505	-464.656799	99.130096	1021.980286	403.899658	-23.996227	959.869385	403.829895	154.419891
-492.571930	190.979431	922.826416	-457.903473	4.040025	922.588257	-579.829712	222.479523	502.772888	-501.523254	-60.428745	502.814392	-583.480103	227.337997	67.740540	-549.838013	-81.436615	80.170448	-527.081482	282.384308	1386.125488	-456.431244	-56.485920	1377.860229	-466.342804	111.620178	1393.252075	-428.215668	116.248627	1679.567627	-608.722046	319.136017	1131.402344	-550.054565	-117.620949	1146.434326	-509.284149	319.885559	896.922852	-456.863678	-122.974213	887.977112	-464.811127	99.316673	1022.145874	403.980377	-24.220379	959.915588	403.717957	154.167938
-492.738312	190.978516	922.850525	-458.014099	4.144990	922.580200	-579.862915	222.569412	502.783752	-501.529266	-60.413765	502.855560	-583.518433	227.334366	67.757881	-549.840149	-81.438248	80.169388	-527.147583	282.562042	1386.129517	-456.399628	-56.332886	1377.898560	-466.393188	111.794754	1393.239746	-428.297180	116.317429	1679.582275	-608.791443	319.240479	1131.408691	-550.007996	-117.486763	1146.449097	-509.388245	320.049133	896.919495	-456.715729	-122.827011	888.066589	-464.948853	99.355858	1022.154053	404.003235	-24.403200	960.012512	403.540131	153.874954
-492.977936	191.774902	923.027893	-458.065002	4.349882	922.591370	-580.063721	222.797134	502.908417	-501.576935	-60.090958	502.431824	-583.605286	227.368347	67.745537	-549.776917	-81.413506	80.127052	-527.232422	282.721161	1386.153931	-456.382477	-56.170586	1377.882935	-466.427948	111.971069	1393.261597	-428.391022	116.422134	1679.618286	-608.872864	319.386993	1131.420898	-549.954102	-117.337288	1146.480957	-509.465729	320.227264	896.890503	-456.587799	-122.689644	888.105164	-465.148499	99.763000	1022.255676	403.915863	-24.588188	960.227844	403.306396	153.449997
-493.070679	192.017044	923.101196	-458.130066	4.516357	922.616394	-580.133728	222.934402	502.939636	-501.508209	-59.805843	502.275085	-583.630432	227.372452	67.757988	-549.677612	-81.351822	80.061935	-527.331665	282.891632	1386.159302	-456.405365	-55.992859	1377.926880	-466.467682	112.157707	1393.287964	-428.430939	116.439697	1679.740601	-608.963684	319.542175	1131.432739	-549.932861	-117.167068	1146.496704	-509.558746	320.399597	896.895813	-456.452576	-122.541130	888.174683	-465.240204	99.940155	1022.306580	403.774933	-24.713108	960.343750	403.039185	153.132217
-493.261383	192.473572	923.181641	-458.305206	5.061648	922.364990	-580.224792	223.088516	502.969055	-501.005096	-59.048470	501.997467	-583.689758	227.367081	67.775269	-549.298523	-81.215347	79.962776	-527.440369	283.083740	1386.153931	-456.404388	-55.804832	1377.949219	-466.515656	112.339325	1393.260132	-428.577240	116.618950	1679.690308	-609.058167	319.708038	1131.439697	-549.872681	-116.970192	1146.486694	-509.616302	320.567932	896.914001	-456.311340	-122.350815	888.275452	-465.313171	100.287178	1022.212097	403.886688	-24.790216	960.045715	402.950470	153.072220
-493.290131	192.060455	923.083435	-458.360229	4.724729	922.664124	-580.154480	223.146057	502.929230	-501.528320	-59.552776	502.161133	-583.650024	227.384415	67.772270	-549.619141	-81.328964	80.056679	-527.529236	283.251160	1386.142090	-456.384674	-55.637077	1377.966919	-466.512115	112.511436	1393.250366	-428.619690	116.636925	1679.809937	-609.153259	319.847412	1131.421021	-549.826904	-116.786049	1146.523071	-509.638367	320.732666	896.930847	-456.164642	-122.080193	888.353516	-465.414795	100.111107	1022.315552	403.983429	-25.141617	960.025513	402.873077	152.732254
-493.416504	191.778549	922.872742	-458.615570	5.120010	922.427673	-580.054443	223.200577	502.846466	-501.465851	-59.293839	501.936798	-583.588013	227.375046	67.778687	-549.552368	-81.303467	80.024841	-527.616760	283.434082	1386.122437	-456.347656	-55.464149	1378.021606	-466.519775	112.712959	1393.265503	-428.721436	116.720802	1679.849976	-609.250854	320.005676	1131.431763	-549.770813	-116.625443	1146.562866	-509.647156	320.888306	897.010864	-456.054199	-121.875832	888.433044	-465.379242	100.195374	1022.067505	404.026398	-25.431984	960.014282	402.745026	152.448730
-493.610443	192.450989	923.141907	-458.686157	5.473735	922.408630	-580.231079	223.435501	502.947754	-501.481323	-59.166386	501.903137	-583.716492	227.415207	67.791031	-549.570190	-81.302605	80.005646	-527.713867	283.598541	1386.145142	-456.310608	-55.253174	1378.075439	-466.551453	112.892944	1393.294556	-428.838135	116.820435	1679.908691	-609.380920	320.153534	1131.401978	-549.706726	-116.445152	1146.590698	-509.707306	321.095245	897.055969	-455.940826	-121.650291	888.507690	-465.580048	100.546417	1022.202637	403.938354	-25.614967	960.019653	402.428223	152.331451
-493.714142	193.170151	923.368652	-458.730988	5.800624	922.407227	-580.380432	223.705688	503.043823	-501.468292	-59.179928	502.035797	-583.787476	227.439957	67.823380	-549.535278	-81.276535	79.987694	-527.766479	283.763306	1386.120972	-456.288574	-55.044247	1378.157837	-466.586517	113.082619	1393.316895	-428.953827	116.922890	1679.968018	-609.474670	320.286926	1131.384399	-549.654602	-116.345619	1146.657227	-509.760284	321.281677	897.051208	-455.839386	-121.435616	888.596802	-465.716492	100.936722	1022.323914	403.807220	-25.776215	960.055481	402.167236	152.062180
-493.801788	192.455139	923.029541	-459.014069	5.812349	922.423828	-580.143005	223.655914	502.895569	-502.034515	-60.096565	502.711884	-583.672791	227.421799	67.821236	-549.969299	-81.456116	80.129280	-527.844482	283.937225	1386.111328	-456.241638	-54.813675	1378.214722	-466.623627	113.298035	1393.347290	-429.079285	117.031029	1680.025391	-609.586121	320.465149	1131.358521	-549.591187	-116.230820	1146.728149	-509.803619	321.468323	897.075073	-455.760559	-121.266388	888.643616	-465.744080	100.798706	1022.142517	403.735321	-26.106953	960.050293	402.012817	151.642014
-493.994263	192.595840	923.065247	-459.230499	6.041077	922.409485	-580.195435	223.872589	502.924713	-501.701721	-59.171791	502.033142	-583.707581	227.427048	67.842514	-549.610962	-81.305534	79.988419	-527.919922	284.153564	1386.101318	-456.166656	-54.600094	1378.276123	-466.645599	113.509995	1393.384766	-429.267456	117.211174	1680.010254	-609.713684	320.645935	1131.386963	-549.529663	-116.059471	1146.781006	-509.859253	321.643188	897.096191	-455.647827	-121.048691	888.725708	-465.890411	100.967033	1022.147217	403.669525	-26.341614	960.057434	401.824707	151.439636
-494.139191	194.249023	923.646118	-459.154938	6.578527	922.386047	-580.455261	224.281891	503.152405	-501.434418	-59.080204	502.388428	-583.919556	227.462326	67.839523	-549.474670	-81.252907	79.970848	-527.986511	284.381592	1386.088257	-456.108368	-54.387325	1378.342773	-466.663727	113.707756	1393.431396	-429.404358	117.323959	1680.078491	-609.819153	320.842743	1131.402466	-549.427734	-115.889183	1146.836304	-509.851318	321.828003	897.156616	-455.533447	-120.893394	888.851501	-466.118835	101.708717	1022.451904	403.615753	-26.473885	959.901123	401.607178	151.278625
-493.750549	197.967087	925.192871	-458.660645	7.832765	922.295776	-581.037720	224.964096	503.765991	-501.334442	-58.528564	501.998291	-584.271362	227.542404	67.907494	-549.332031	-81.212479	79.916100	-528.047180	284.611115	1386.107788	-456.040741	-54.162888	1378.406006	-466.671722	113.932312	1393.462524	-429.534119	117.420830	1680.146484	-609.911438	320.977753	1131.406006	-549.341492	-115.720009	1146.880371	-509.865692	322.018799	897.251587	-455.390350	-120.711601	888.968201	-466.232452	103.224396	1023.245178	403.444244	-26.660803	959.813782	401.351532	151.029144
-493.676208	197.907394	925.217163	-458.650818	7.584425	922.617920	-580.895630	225.096909	503.727722	-501.638245	-58.802853	502.219086	-584.245972	227.538467	67.923698	-549.515503	-81.270691	79.923401	-528.097839	284.798920	1386.133911	-455.978699	-53.937431	1378.439087	-466.689087	114.169487	1393.523804	-429.618896	117.440598	1680.281738	-610.006958	321.118622	1131.416504	-549.247314	-115.587410	1147.001099	-509.805542	322.174866	897.316650	-455.257446	-120.519531	889.086609	-466.311340	103.199966	1023.429993	403.193726	-26.844904	959.813660	401.111359	150.734116
-493.789917	197.871002	925.194092	-458.766937	7.765149	922.636475	-580.719849	225.223587	503.669250	-501.202667	-58.116749	502.034149	-584.176086	227.526245	67.938683	-549.214539	-81.149971	79.822205	-528.139099	284.993561	1386.142456	-455.879395	-53.691631	1378.467163	-466.689941	114.422508	1393.565674	-429.754150	117.559288	1680.349121	-610.081665	321.268616	1131.409180	-549.190552	-115.458527	1147.100830	-509.772705	322.326172	897.420837	-455.114105	-120.276611	889.198608	-466.393829	103.300346	1023.424377	402.918182	-27.079205	959.876831	400.839813	150.399124
-493.658783	197.792465	925.277954	-458.850952	8.094217	922.633179	-580.597168	225.382248	503.674866	-501.516266	-58.383614	502.102509	-584.176514	227.530273	67.947441	-549.382996	-81.225929	79.830948	-528.176514	285.239319	1386.167725	-455.827911	-53.439495	1378.530151	-466.722626	114.633385	1393.556030	-429.873352	117.684776	1680.430664	-610.227600	321.493134	1131.467651	-549.105469	-115.316452	1147.159912	-509.828064	322.442474	897.227356	-454.967804	-120.080093	889.320618	-466.363434	103.370979	1023.464233	402.700684	-27.351397	959.920898	400.584473	150.140564
-493.823334	197.825699	925.288391	-459.025208	8.347000	922.638855	-580.500000	225.542221	503.606354	-501.458099	-58.075474	501.893555	-584.186890	227.559891	67.978806	-549.289551	-81.223595	79.795387	-528.184021	285.477783	1386.189209	-455.756866	-53.199863	1378.550171	-466.736633	114.862503	1393.550537	-429.991821	117.804092	1680.501953	-610.351379	321.777435	1131.536011	-549.050537	-115.153549	1147.236328	-509.723145	322.591583	897.353455	-454.787567	-119.864639	889.392883	-466.478943	103.521469	1023.466919	402.541840	-27.598478	959.925781	400.343597	149.865799
-493.981659	197.854996	925.251099	-459.178955	8.559330	922.635437	-580.470154	225.817993	503.607910	-501.719177	-58.103642	501.802734	-584.255066	227.551895	67.989265	-549.414063	-81.271027	79.805649	-528.190979	285.724182	1386.225342	-455.696198	-52.948784	1378.587402	-466.726654	115.052101	1393.549805	-430.103271	117.942131	1680.546753	-610.481384	322.090759	1131.564209	-548.990479	-114.964828	1147.228027	-509.547089	322.700745	897.576416	-454.607391	-119.720985	889.416260	-466.574066	103.672035	1023.440308	402.340698	-27.815313	959.907227	400.090240	149.635910
-494.391693	198.046204	925.172241	-459.428375	8.705474	922.651123	-580.449402	226.087433	503.574707	-501.771698	-58.048885	501.763977	-584.326721	227.605194	68.027786	-549.453308	-81.285988	79.774681	-528.190125	285.939148	1386.247803	-455.674622	-52.708965	1378.598022	-466.707825	115.293365	1393.621338	-430.200806	118.081223	1680.607422	-610.578979	322.310150	1131.605957	-548.956909	-114.838982	1147.297852	-509.348541	322.801544	897.689331	-454.385712	-119.602005	889.498718	-466.833099	103.911919	1023.401245	402.107391	-28.070944	959.923706	399.827545	149.341629
-494.679260	198.276779	925.175232	-459.746765	9.332410	922.383728	-580.416626	226.406982	503.577332	-501.800232	-57.947895	501.745361	-584.370483	227.634018	68.040184	-549.438354	-81.325722	79.738304	-528.169373	286.165161	1386.242188	-455.649139	-52.451900	1378.635376	-466.723419	115.543053	1393.688721	-430.345337	118.295815	1680.603271	-610.687683	322.594269	1131.677002	-548.897034	-114.683403	1147.319214	-509.050415	322.826324	897.910339	-454.144226	-119.453453	889.618042	-466.948975	104.232628	1023.250427	401.811493	-28.292433	959.927612	399.541962	149.106293
-494.802368	198.432785	925.181763	-459.949402	9.612555	922.385437	-580.317871	226.650253	503.555481	-501.713928	-57.665359	501.535065	-584.455933	227.663300	68.078827	-549.366760	-81.321465	79.698540	-528.165039	286.436554	1386.261353	-455.630371	-52.221264	1378.651855	-466.715454	115.824356	1393.771362	-430.431610	118.460503	1680.667725	-610.833801	322.947510	1131.746216	-548.871155	-114.510674	1147.352661	-508.567810	322.706573	898.242737	-453.793396	-119.188515	889.798889	-467.074890	104.451004	1023.250732	401.473083	-28.494667	959.913391	399.218109	148.873260
-495.134308	198.286316	924.904968	-460.300201	9.672635	922.432983	-580.112976	226.899521	503.493256	-501.779694	-57.500031	501.422180	-584.399902	227.676254	68.108147	-549.418457	-81.321449	79.673454	-528.138367	286.726959	1386.275757	-455.645111	-51.967094	1378.701416	-466.722534	116.113358	1393.841675	-430.512665	118.602173	1680.716797	-610.932922	323.216278	1131.832886	-548.830505	-114.349617	1147.368652	-508.214691	322.847687	898.587402	-453.435181	-118.972137	889.979187	-467.268799	104.605759	1023.119629	401.171204	-28.664148	959.918213	398.905396	148.636612
-495.313660	198.322433	924.806213	-460.494934	9.898726	922.438721	-579.917419	227.119507	503.449951	-502.404572	-58.476364	502.228760	-584.383362	227.689514	68.113152	-549.865356	-81.503456	79.777626	-528.100708	286.969330	1386.290771	-455.614502	-51.707405	1378.742310	-466.750153	116.378067	1393.862793	-430.571228	118.748543	1680.766357	-611.056580	323.588501	1131.911499	-548.820679	-114.153336	1147.351074	-507.849335	322.978119	898.957947	-453.003876	-118.762238	890.155090	-467.380493	104.805809	1023.064758	400.847076	-28.806736	959.928772	398.624329	148.470337
-495.311127	197.887802	924.523499	-460.607544	9.615281	922.764771	-579.528564	227.269943	503.331970	-502.058289	-57.466377	501.423035	-584.215027	227.696136	68.117905	-549.557739	-81.387505	79.620216	-528.066711	287.259155	1386.351440	-455.612366	-51.426495	1378.767822	-466.781311	116.654747	1393.932495	-430.625244	118.890862	1680.816650	-611.231506	324.085693	1132.072266	-548.803223	-113.909142	1147.358398	-507.336578	323.127808	899.392883	-452.458496	-118.565498	890.447998	-467.427032	104.764038	1023.082825	400.501099	-29.041855	959.949768	398.269867	148.272675
-495.464966	198.580734	924.763794	-460.724091	10.036110	922.792053	-579.466125	227.697937	503.403931	-501.953644	-56.999001	501.146362	-584.292603	227.725021	68.220490	-549.419617	-81.368172	79.564865	-528.016479	287.605499	1386.377563	-455.627777	-51.138073	1378.770630	-466.791077	116.939850	1393.994629	-430.679016	119.019730	1680.862793	-611.302063	324.422546	1132.148193	-548.810425	-113.701363	1147.378418	-506.746643	323.295685	899.832581	-451.906219	-118.289368	890.794800	-467.610413	105.200241	1023.222839	400.090149	-29.212940	959.970459	397.884705	148.035400
-495.628967	198.887115	924.750427	-460.945160	10.340909	922.805420	-579.251038	228.050446	503.395996	-501.899719	-56.714249	501.068329	-584.413635	227.787415	68.228645	-549.408936	-81.357445	79.529366	-527.948425	287.908722	1386.435547	-455.640442	-50.844196	1378.800415	-466.814636	117.250732	1394.078125	-430.707001	119.147301	1680.925171	-611.354736	324.865875	1132.278931	-548.840271	-113.497955	1147.424316	-505.960754	323.636871	900.986450	-451.338379	-118.048592	891.069580	-467.745209	105.527443	1023.216492	399.720062	-29.420906	959.982544	397.525970	147.829575
-495.732300	199.231552	924.781250	-461.165100	10.730145	922.822876	-579.045044	228.454285	503.421692	-501.671509	-56.256474	500.964508	-584.494568	227.837662	68.316101	-549.272156	-81.255531	79.454597	-527.899353	288.229187	1386.492554	-455.689178	-50.512276	1378.824829	-466.840210	117.568001	1394.126099	-430.739929	119.269455	1680.984131	-611.419922	325.292145	1132.390747	-548.899536	-113.242622	1147.452759	-505.223297	323.830292	901.623718	-450.673187	-117.839859	891.374329	-467.875000	105.886810	1023.237366	399.390533	-29.598812	959.989624	397.199554	147.612198
-495.837280	199.528122	924.800354	-461.362579	11.133090	922.854736	-578.820984	228.908142	503.424530	-502.411682	-57.621277	502.146912	-584.634033	227.884079	68.339600	-549.901611	-81.490234	79.647209	-527.800171	288.599884	1386.526733	-455.709259	-50.149021	1378.826904	-466.857056	117.895340	1394.187012	-430.744232	119.408951	1681.025269	-611.600830	325.945862	1132.614868	-548.749023	-112.846642	1147.397705	-504.667938	323.985291	901.618225	-447.980652	-116.137833	893.344360	-467.981049	106.246910	1023.257935	399.552399	-30.169662	959.952393	396.977051	147.591034
-496.050873	200.021027	924.854309	-461.739136	11.929094	922.630493	-578.601257	229.477051	503.434296	-501.934204	-56.333027	501.021149	-584.818054	227.931656	68.387589	-549.487061	-81.334778	79.481247	-527.739807	288.987427	1386.599731	-455.768494	-49.794800	1378.850098	-466.834991	118.235580	1394.236694	-430.723053	119.554077	1681.077881	-611.610229	326.452850	1132.704712	-548.820129	-112.604851	1147.418091	-503.601410	324.332062	902.771423	-447.277069	-115.838165	893.685364	-468.117188	106.765778	1023.156738	398.535522	-29.968266	959.994263	396.398468	147.205475
-496.130585	200.439499	924.921387	-461.902802	12.368526	922.664185	-578.380676	230.149994	503.569214	-501.076965	-54.786133	499.669250	-585.050415	228.015305	68.486053	-548.880737	-81.115349	79.274551	-527.631104	289.360046	1386.658569	-455.752533	-49.455486	1378.861206	-466.867493	118.632080	1394.289429	-430.693207	119.690842	1681.108032	-611.686157	327.115479	1132.885864	-548.868225	-112.348343	1147.398682	-502.567566	324.564545	903.497986	-446.571777	-115.592850	894.118347	-468.224335	107.175011	1023.205688	398.707703	-30.586605	959.980591	396.194031	147.163818
-496.164520	200.854370	924.990540	-462.019226	12.772969	922.733154	-577.942078	230.526276	503.519287	-500.925964	-54.495945	499.549622	-585.086670	228.074188	68.572586	-548.847229	-81.084915	79.232971	-527.538940	289.755768	1386.726318	-455.789215	-49.066231	1378.858154	-466.900024	119.043465	1394.343994	-430.664673	119.836975	1681.165405	-611.747559	327.797363	1133.061035	-548.922974	-112.112511	1147.427979	-501.579010	324.836487	904.264038	-445.901123	-115.395615	894.512817	-468.320007	107.576057	1023.277039	398.372925	-30.799837	959.963501	395.860199	146.981094
-496.126831	201.206909	925.067139	-462.151550	12.948108	922.984009	-577.481934	231.022964	503.506134	-501.024017	-54.588970	499.769623	-585.160645	228.124268	68.628395	-549.013428	-81.143867	79.261635	-527.441101	290.162659	1386.818848	-455.843231	-48.692474	1378.872192	-466.890259	119.479836	1394.469971	-430.565002	119.895592	1681.274414	-611.736084	328.502411	1133.255249	-549.027405	-111.797691	1147.443115	-500.397156	325.230103	905.090881	-445.012268	-114.952332	895.046265	-468.485718	107.899940	1023.453064	398.029449	-30.968824	959.937378	395.486176	146.851547
-496.200043	201.588440	925.127014	-462.410492	13.428657	923.041138	-577.039917	231.569458	503.531006	-501.443390	-55.282276	500.741028	-585.329346	228.179962	68.716156	-549.497375	-81.320625	79.383308	-527.362122	290.554871	1386.924072	-455.874268	-48.324707	1378.876709	-466.897522	119.909042	1394.569336	-430.574585	120.072937	1681.270508	-611.745850	329.225800	1133.495728	-549.140137	-111.536324	1147.485474	-499.175781	325.585815	906.019287	-444.058136	-114.533417	895.581604	-468.658264	108.318275	1023.512390	397.083496	-30.739670	959.962769	394.937561	146.489304
-496.219208	202.029175	925.230164	-462.619110	13.935131	923.098206	-576.495422	231.972702	503.517517	-501.305054	-55.115517	500.702454	-585.425354	228.240341	68.767441	-549.553650	-81.415039	79.349815	-527.243774	291.017944	1387.029175	-455.896240	-47.889198	1378.861206	-466.886414	120.371651	1394.647461	-430.464874	120.088364	1681.369019	-611.734680	330.049713	1133.707764	-549.248230	-111.186996	1147.547607	-497.859314	325.987732	906.960938	-443.276459	-114.493172	895.728088	-468.804199	108.751328	1023.596252	396.773865	-31.044584	959.943604	394.579895	146.334793
-496.236115	202.434265	925.317749	-462.827301	14.473732	923.154236	-575.919434	232.532059	503.571991	-501.024811	-54.780087	500.493835	-585.573303	228.315674	68.847725	-549.547546	-81.446754	79.331459	-527.135742	291.470154	1387.111816	-455.832825	-47.463989	1378.902100	-466.877838	120.890968	1394.837158	-430.470673	120.161209	1681.367188	-611.712097	330.922272	1133.919556	-549.319092	-110.851990	1147.588623	-496.442780	326.450806	907.950867	-441.923279	-113.848083	896.459595	-468.936890	109.192627	1023.670410	396.493988	-31.322947	959.942627	394.223724	146.147873
-496.375366	202.901001	925.362793	-463.230499	15.283714	922.994934	-575.319275	233.077103	503.594696	-500.549835	-54.265446	500.192505	-585.684692	228.360947	68.926506	-549.383606	-81.467117	79.253914	-527.012878	292.022827	1387.200684	-455.754425	-46.971825	1378.906982	-466.892578	121.440147	1395.015381	-430.413452	120.096848	1681.400879	-611.642578	331.822449	1134.177734	-549.363220	-110.380783	1147.585205	-494.875031	326.846008	909.119385	-440.483856	-113.089600	897.280396	-469.114044	109.725868	1023.603943	396.536713	-31.777967	959.912842	393.966705	146.085312
-496.435211	203.414078	925.439209	-463.606689	15.825202	923.068359	-574.711914	233.676193	503.651733	-500.273254	-54.085842	500.080109	-585.920776	228.434479	68.997322	-549.428528	-81.552826	79.259651	-526.923523	292.568359	1387.296631	-455.551788	-46.512753	1378.998047	-466.888763	122.054466	1395.167358	-430.411774	119.947060	1681.442505	-611.517578	332.846313	1134.358521	-549.388367	-109.822060	1147.577271	-493.212311	327.360413	910.298401	-438.899109	-112.171539	898.241028	-469.354248	110.229713	1023.681396	396.200592	-31.954250	959.867676	393.564850	145.930847
-496.399231	203.849899	925.475159	-463.849640	15.888520	923.472717	-573.998779	234.317215	503.666138	-499.895966	-53.957726	500.117065	-586.295898	228.589493	69.100418	-549.636841	-81.688568	79.346039	-526.872314	293.194397	1387.378418	-455.272705	-45.946007	1379.045288	-466.836487	122.717079	1395.291870	-430.425964	119.675377	1681.520264	-611.395935	333.869751	1134.520996	-549.426086	-109.287643	1147.714966	-491.397888	327.898224	911.563171	-437.290009	-111.076797	899.341370	-469.617249	110.629356	1023.917480	395.795624	-32.110996	959.877319	393.178589	145.739075
-496.743622	204.087753	925.360657	-464.534790	16.560507	923.382202	-573.298279	235.132980	503.664459	-499.374786	-53.807320	500.084015	-586.727356	228.749374	69.205978	-549.684631	-81.762688	79.380676	-526.838135	293.844238	1387.489502	-454.908478	-45.314545	1379.114258	-466.745178	123.394043	1395.438354	-430.469055	119.210342	1681.581177	-611.285034	334.962463	1134.701660	-549.463013	-108.680817	1147.866455	-489.489746	328.442200	912.881592	-435.753571	-110.008804	900.390076	-469.959198	111.109528	1023.796387	395.398376	-32.288048	959.889587	392.816650	145.548874
-496.719391	205.070953	925.619873	-464.970123	17.025652	923.637024	-572.272034	235.963562	503.716553	-498.524567	-53.344963	500.128967	-587.188354	228.912674	69.318359	-549.658630	-81.799583	79.447052	-526.764160	294.654388	1387.599365	-454.370483	-44.552959	1379.256714	-466.596680	124.128212	1395.613403	-430.509949	118.477684	1681.656250	-611.165771	336.137207	1134.904785	-549.490845	-108.163574	1148.172974	-487.455658	328.996124	914.315063	-434.094208	-108.622475	901.683289	-470.257324	111.787384	1024.063721	395.027771	-32.465466	959.895142	392.491302	145.379089
-496.714996	205.835236	925.760864	-465.489288	17.076979	924.163452	-570.995972	236.816483	503.706512	-497.847443	-53.456654	500.283203	-587.547180	229.077744	69.439842	-549.980103	-81.936523	79.649284	-526.615234	295.627472	1387.672485	-453.856506	-43.657478	1379.282837	-466.482056	124.859711	1395.793335	-430.566437	118.004822	1681.802979	-610.978638	337.380310	1135.041382	-549.533203	-107.526283	1148.453857	-485.228394	329.599060	915.844055	-432.611389	-107.198792	902.833557	-470.677246	112.339043	1024.413330	394.739624	-32.627232	959.870361	392.115784	145.279739
-496.988495	206.960724	926.008484	-466.473114	17.999691	924.177429	-569.010315	237.517090	503.145203	-495.489227	-51.967762	498.665405	-587.735352	229.234024	69.609947	-549.288696	-81.723587	79.586052	-526.354004	296.719147	1387.753784	-453.144745	-42.615959	1379.263184	-466.331787	125.694923	1396.040894	-430.583282	117.461708	1681.905273	-610.772766	338.744110	1135.190674	-549.538391	-106.942780	1148.746826	-482.905243	330.196045	917.439087	-431.213226	-105.603783	903.954651	-471.192017	113.218521	1024.533325	394.380798	-32.789787	959.857727	391.740448	145.110046
-496.965271	207.893356	926.320190	-467.194244	18.042469	924.810181	-567.875427	238.887894	503.566132	-494.330383	-52.117752	498.839844	-588.510681	229.599854	69.834625	-549.572693	-81.913460	79.845558	-525.893677	297.930389	1387.786987	-452.381805	-41.522789	1379.151611	-466.223572	126.449440	1396.304443	-430.508575	116.878159	1682.008423	-610.440979	340.304657	1135.346069	-549.508240	-106.488213	1149.066162	-480.461823	330.803375	919.179932	-429.908997	-103.853638	905.188477	-471.736847	113.798767	1025.025391	394.024048	-32.980560	959.839783	391.402222	144.960388
-497.587616	208.241302	926.637695	-468.344696	18.349237	925.186523	-566.020996	240.042618	503.295929	-493.831909	-53.349201	500.158203	-588.796570	229.882507	70.049698	-550.420227	-82.335426	80.267136	-525.240967	299.231934	1387.886475	-451.846008	-40.341824	1379.099854	-465.786499	127.431145	1396.449829	-430.385681	116.127182	1682.076050	-610.018250	341.969360	1135.572632	-549.428406	-106.052727	1149.372559	-477.901764	331.347992	920.959900	-428.839539	-102.125854	906.259155	-472.629761	114.126961	1025.372925	393.677063	-33.101101	959.830933	391.102020	144.837601
-498.293243	208.099228	926.564087	-469.741150	18.446768	925.637634	-563.693237	240.841751	502.519226	-491.263214	-52.693901	498.956329	-588.706970	230.073959	70.214272	-550.094177	-82.311424	80.434166	-524.399841	300.631897	1388.027344	-451.352783	-39.073910	1379.148438	-465.426239	128.312485	1396.575562	-430.174561	115.433029	1682.083252	-609.392334	343.632111	1135.836182	-549.177429	-105.506973	1149.809692	-475.265350	331.878815	922.824036	-427.994720	-100.265884	907.220459	-473.547791	114.363365	1025.545288	393.337982	-33.340076	959.819946	390.767639	144.709991
-498.505890	209.475632	927.000244	-471.046021	19.382801	925.772034	-562.297974	242.287949	502.433777	-488.881226	-52.651749	498.639465	-589.035950	230.367599	70.437302	-550.016968	-82.512070	80.704666	-523.278931	302.000244	1388.147095	-451.140350	-37.708862	1379.238281	-464.968658	129.156052	1396.691895	-429.957428	114.247215	1682.157715	-608.600281	345.503418	1136.228516	-548.795471	-104.886887	1150.207153	-472.488434	332.357117	924.794128	-427.405579	-98.396751	907.874207	-474.307770	115.298874	1025.832886	393.049835	-33.485397	959.779785	390.456421	144.594833
-499.152283	210.135254	927.109253	-472.967133	20.007101	925.915955	-561.074768	243.660233	502.232941	-488.757080	-56.566219	501.888733	-589.270813	230.592758	70.596924	-551.757202	-83.568001	81.688377	-521.821960	303.298737	1388.288330	-451.322906	-36.423370	1379.393311	-464.415680	130.084381	1396.761475	-429.640930	113.424034	1682.065796	-607.255249	346.860901	1136.372803	-548.387817	-104.159309	1150.513550	-469.538849	332.792786	926.737305	-427.021820	-96.422386	908.333923	-475.503876	115.900864	1025.950439	392.726624	-33.623482	959.747864	390.106903	144.442108
-499.695251	210.526993	927.156799	-474.668182	20.339447	926.217041	-560.152222	244.921738	502.018066	-485.114990	-54.634640	500.072845	-589.606445	230.804810	70.703239	-550.715149	-83.325302	81.962112	-520.131653	304.564087	1388.412109	-451.738495	-35.202763	1379.596680	-463.802338	130.981033	1396.733887	-429.291809	112.446396	1681.983398	-606.164063	349.363678	1137.155029	-547.965698	-103.363441	1150.843018	-466.453827	333.153870	928.866638	-426.894104	-94.508324	908.593689	-476.619720	116.331749	1026.123535	392.347778	-33.806206	959.771240	389.800751	144.256622
-500.166382	210.770340	927.104187	-476.244202	20.627222	926.453125	-559.389465	245.867416	501.731842	-481.943359	-54.302708	499.497772	-589.827209	230.996460	70.817284	-550.292908	-83.454140	82.593704	-518.120789	305.888916	1388.493530	-452.471924	-34.116436	1379.888184	-463.175385	131.814148	1396.617188	-428.922272	111.634476	1681.697754	-604.519104	351.451599	1137.719604	-547.725098	-102.205528	1150.962402	-463.121246	333.488678	930.933228	-426.948944	-92.604294	908.750305	-477.686523	116.681656	1026.218994	391.968262	-33.922504	959.784119	389.485565	144.119995
-500.628174	210.943848	926.989197	-477.972046	20.868874	926.687866	-558.869690	246.547211	501.447784	-478.757843	-54.648453	499.266479	-590.000977	231.110962	70.843399	-549.943298	-83.577309	83.483551	-515.731445	307.136108	1388.484009	-453.451752	-33.130428	1380.253418	-462.469574	132.555313	1396.509644	-428.450684	111.227188	1681.209961	-602.605286	353.642731	1138.196289	-547.709534	-101.050941	1151.136719	-459.585480	333.677551	933.054993	-427.138885	-90.752731	908.847839	-478.841400	116.995331	1026.284180	391.639648	-34.087093	959.791382	389.201172	143.981049
-500.955658	211.078445	926.823975	-479.556885	21.128912	926.819519	-558.866028	247.599640	501.349060	-475.132507	-54.749725	498.896484	-590.390442	231.363480	70.879158	-549.435791	-83.595093	84.467422	-513.074036	308.438232	1388.483643	-454.656586	-32.204472	1380.500122	-461.688019	133.212982	1396.363159	-427.854431	110.198196	1680.922485	-600.414612	355.964417	1138.679199	-548.019165	-99.609848	1151.218628	-455.797638	333.759094	935.244751	-427.532288	-89.045090	908.866455	-479.921295	117.265617	1026.279419	391.355682	-34.216354	959.757324	388.894226	143.879776
-501.228088	211.253998	926.692444	-481.276825	21.360312	927.003357	-558.601196	248.152466	501.191040	-471.165588	-54.467213	498.093323	-590.602112	231.541336	70.844032	-548.647400	-83.494537	85.613594	-510.193634	309.678040	1388.397583	-455.890656	-31.323389	1380.723267	-460.900055	133.797699	1396.277710	-427.157196	109.147430	1680.601563	-597.883362	358.310944	1139.092285	-548.667542	-98.057121	1151.247314	-451.770203	333.806885	937.362122	-428.130524	-87.454681	908.859009	-481.015198	117.545586	1026.314819	391.054718	-34.340004	959.756531	388.579620	143.804474
-501.405151	211.342896	926.518433	-482.903137	21.543480	927.169739	-558.406433	248.725220	501.056122	-467.896088	-55.240940	498.654572	-590.817688	231.754776	70.776337	-548.370605	-83.666893	87.117058	-507.171631	310.969452	1388.486450	-457.222412	-30.494476	1380.865967	-460.180908	134.271622	1396.172974	-426.361420	108.138062	1680.292480	-595.037537	360.751740	1139.502686	-549.675232	-96.295425	1151.258911	-447.439423	333.673065	939.538208	-428.893158	-85.953300	908.880005	-482.019379	117.772507	1026.320313	390.730927	-34.421223	959.739929	388.299683	143.701874
-501.398499	211.396072	926.318542	-484.422638	21.650711	927.404663	-558.162964	249.168106	500.898102	-464.011230	-55.358128	498.836029	-590.947327	231.997375	70.714760	-547.574768	-83.633865	88.525345	-504.092957	312.058289	1388.547974	-458.802429	-29.716610	1380.963623	-459.442108	134.748550	1396.108398	-425.435760	107.093613	1680.015381	-591.881531	363.174103	1139.816650	-551.041870	-94.463898	1151.202515	-442.901855	333.611877	941.727539	-429.740295	-84.685463	909.030273	-482.902588	117.988258	1026.348755	390.261780	-34.504848	959.909424	387.968536	143.397385
-501.135101	211.840942	926.312927	-486.030792	22.053234	927.573853	-557.921387	249.481674	500.797607	-460.450043	-56.714050	500.102142	-591.022339	232.181381	70.635399	-547.070496	-83.762871	90.326912	-501.006531	313.085510	1388.602173	-460.264648	-29.039778	1380.928101	-458.642517	135.181168	1396.056763	-424.361389	106.042557	1679.796387	-588.381104	365.551880	1140.060913	-552.784302	-92.501472	1151.087524	-437.831970	333.423737	944.000549	-430.754974	-83.491386	909.391663	-483.694672	118.395111	1026.442749	389.847229	-34.631203	959.925598	387.678162	143.219025
-500.656433	212.505173	926.543579	-487.606995	22.545549	927.818604	-557.253479	249.535400	500.684326	-455.350159	-55.742115	499.625854	-590.870117	232.279465	70.574898	-545.404663	-83.304291	91.891731	-497.923248	314.039581	1388.776123	-461.842590	-28.469385	1380.762329	-457.723175	135.456985	1396.063843	-423.308838	105.151009	1679.634521	-584.596924	367.984711	1140.304565	-554.953735	-90.598083	1151.106079	-432.657440	333.147552	946.248901	-431.941986	-82.320068	909.940979	-484.389160	118.862579	1026.696411	389.535217	-34.763512	959.949463	387.485809	142.981857
-500.958679	212.414734	926.443665	-489.425873	22.569590	928.265442	-556.967346	249.844559	500.567352	-451.007080	-56.227798	500.298340	-590.977234	232.459381	70.545303	-544.341064	-83.176025	93.945908	-494.818207	314.870209	1389.029297	-463.568939	-28.009312	1380.538330	-456.829620	135.696640	1396.079102	-422.200073	104.057617	1679.430176	-580.483215	370.328064	1140.600830	-557.658875	-88.589233	1151.209961	-427.202148	332.755096	948.237976	-433.036713	-81.052620	911.043701	-485.390198	119.042511	1026.860962	389.307068	-34.881710	959.915588	387.279938	142.858231
-500.888428	212.694260	926.437439	-491.100739	22.829308	928.674011	-556.915222	250.382172	500.555542	-446.370117	-56.758560	501.310944	-591.171387	232.706329	70.571281	-543.369934	-83.142349	96.230705	-491.796753	315.548889	1389.349487	-466.366974	-27.769133	1381.088257	-455.884674	135.858047	1396.168335	-421.733276	103.296661	1677.830078	-576.045959	372.619751	1140.791260	-560.955688	-86.630997	1151.314209	-421.394806	332.342896	950.240601	-434.313263	-80.159454	912.441406	-486.116150	119.443077	1027.052368	389.037262	-34.880619	959.840271	386.953583	142.923843
-500.877625	212.814117	926.563477	-492.807587	23.124544	929.237549	-556.887024	250.941818	500.541443	-441.478882	-56.784012	501.824097	-591.424500	232.983337	70.601128	-541.844543	-82.818062	98.483063	-488.828522	316.013550	1389.812378	-468.560883	-27.546642	1380.962036	-454.838348	135.886871	1396.255005	-420.534729	102.110596	1677.524658	-571.150696	374.478668	1141.139282	-564.738831	-84.478233	1151.485107	-415.369293	332.002045	952.693298	-435.375916	-79.249542	914.393311	-486.865753	119.796219	1027.384766	388.834045	-34.938576	959.732117	386.693298	142.943954
-500.877258	212.874481	926.669067	-494.379059	23.378712	929.788513	-556.665833	251.292847	500.466370	-436.335052	-56.970901	502.650085	-591.414246	233.174942	70.557411	-540.210632	-82.541832	100.952301	-485.848328	316.397034	1390.319336	-470.651733	-27.383102	1380.483398	-453.822601	135.853363	1396.318237	-419.242584	101.513306	1677.531128	-566.061035	376.215942	1141.484985	-568.927429	-82.374146	1151.682739	-408.567780	330.846130	954.409912	-436.481537	-78.651573	916.898315	-487.521088	120.110626	1027.696899	388.568756	-35.000183	959.594116	386.387817	142.926010
-500.318390	213.609543	926.788208	-495.838501	23.849201	930.287903	-556.492126	251.606033	500.515289	-431.238312	-57.187851	503.421173	-591.560547	233.390747	70.561928	-538.299438	-82.167931	103.399567	-482.939026	316.565887	1390.854004	-472.988708	-27.513235	1380.316040	-452.796173	135.678619	1396.370361	-418.013031	100.550507	1677.519775	-560.646606	377.761841	1141.759888	-573.531128	-80.266449	1151.964478	-401.662537	329.940674	956.619812	-437.598267	-78.490074	919.769409	-487.833221	120.805412	1027.990234	388.335846	-35.109386	959.452759	386.091705	142.985092
-500.324280	213.061142	926.620850	-496.886993	23.651159	930.999756	-556.242676	251.814240	500.340607	-426.208588	-57.814220	504.661133	-591.584473	233.541122	70.487259	-536.525330	-81.857513	105.965675	-480.007233	316.616821	1391.457397	-476.046875	-27.837065	1380.635010	-451.717590	135.459015	1396.419067	-416.736877	99.636597	1677.416748	-555.027405	379.088379	1142.142578	-578.514893	-78.172890	1152.240723	-394.171204	328.573059	958.879028	-438.691650	-78.786270	923.139832	-488.161072	120.844215	1028.232300	388.273010	-35.454311	959.340576	386.297241	142.512558
-500.007874	213.284866	926.564636	-498.272430	23.880096	931.425537	-556.097046	252.250793	500.284576	-421.663177	-58.477634	505.618835	-591.688599	233.800018	70.476974	-534.890625	-81.646774	108.565666	-477.109497	316.533661	1392.023926	-478.220337	-28.087837	1380.120483	-450.618195	135.105560	1396.395508	-415.422363	98.724785	1677.321899	-549.106995	380.084961	1142.461548	-583.609619	-75.971924	1152.456909	-386.896912	327.821136	961.387939	-439.886566	-80.082191	927.106140	-488.498260	121.230927	1028.391968	387.869537	-35.382652	959.255554	385.706512	142.774780
-499.487640	213.557098	926.617615	-499.450104	24.196344	931.862000	-556.017578	252.808624	500.331482	-417.431763	-59.417679	506.679260	-591.799805	234.040527	70.422836	-533.035156	-81.385490	111.089073	-474.170593	316.318451	1392.615356	-480.315033	-28.328743	1379.612793	-449.485687	134.614105	1396.397827	-414.102875	97.900970	1677.172119	-543.009460	380.875763	1142.771729	-588.759033	-73.785553	1152.673218	-379.271973	326.729706	964.011108	-440.860474	-81.651947	931.270630	-488.707397	121.631218	1028.620850	387.630676	-35.517334	959.202576	385.532104	142.716293
-498.766022	213.888199	926.722107	-500.311310	24.535191	932.220947	-555.714172	253.262985	500.313690	-413.383148	-60.403702	507.929901	-591.799011	234.328323	70.414413	-531.289124	-81.141273	113.452446	-471.175293	315.931488	1393.250366	-482.470703	-28.700808	1379.104004	-448.328339	133.993591	1396.363159	-412.788055	96.867638	1677.175537	-536.798584	381.462921	1143.137695	-593.851257	-71.754463	1153.063110	-371.371429	325.437805	966.810852	-441.758484	-83.652016	935.712891	-488.756805	122.009651	1028.849121	387.281555	-35.468765	959.128967	385.113251	142.795547
-498.167603	213.363113	926.043396	-501.378540	24.465948	932.551758	-555.507507	253.861481	500.264954	-410.173187	-61.690651	508.996704	-591.819031	234.639236	70.378716	-529.424072	-80.846642	115.506485	-468.063477	315.404694	1393.872314	-484.668030	-29.090014	1378.576904	-447.194244	133.152191	1396.292114	-411.427673	96.030334	1677.175659	-530.499817	381.897369	1143.586792	-598.574585	-69.773842	1153.214966	-363.264954	323.909698	969.742981	-442.709229	-86.288490	940.394226	-488.636414	122.147430	1028.622925	386.963593	-35.373981	959.072815	384.660492	142.932877
-496.017792	215.015671	927.503540	-501.092407	25.554178	932.722961	-555.276733	254.479584	500.538788	-406.702881	-62.323689	510.037903	-591.913696	234.981842	70.344040	-527.459900	-80.526665	117.229431	-465.007324	314.808105	1394.512451	-486.737549	-29.605572	1378.049194	-446.098358	132.219223	1396.157593	-410.025879	95.003304	1677.023682	-524.100708	382.204254	1144.035767	-603.623840	-68.132080	1153.800903	-355.093140	322.279266	972.813782	-443.657013	-89.648399	945.109436	-488.204193	122.746895	1029.545654	386.707214	-35.415379	959.026428	384.375122	142.902573
-494.383850	215.348251	927.431519	-501.349426	25.905331	932.882935	-554.757080	254.746094	500.552002	-404.020905	-63.140427	510.921753	-591.882996	235.230057	70.297806	-525.401611	-80.152023	118.660614	-461.893311	314.014374	1395.136475	-488.678467	-30.118635	1377.556763	-445.079102	131.267349	1396.039429	-408.627045	94.249863	1677.124390	-517.680054	382.443085	1144.482910	-608.142578	-66.704201	1154.097900	-346.873016	320.504852	976.034790	-444.552704	-93.738899	949.947693	-487.549316	123.108788	1029.592529	386.392456	-35.429466	958.969604	384.014893	142.954315
-493.501251	215.347595	927.407715	-501.630829	25.985474	932.994568	-554.681824	255.393356	500.663300	-401.964844	-63.849472	511.558441	-592.076660	235.559509	70.236015	-522.824829	-79.919556	119.409904	-458.835541	313.080719	1395.809448	-490.527283	-30.644690	1377.072266	-444.128784	130.252823	1395.993896	-407.091187	93.669930	1677.196411	-511.266357	382.610229	1145.063843	-612.341980	-65.644157	1154.487061	-338.701202	318.636566	979.392700	-445.411743	-98.685272	954.812561	-487.254395	123.157555	1029.636841	386.097473	-35.433788	958.945068	383.681000	142.978043
-492.488647	215.263336	927.446411	-501.718506	25.998034	933.137512	-554.403992	255.823608	500.751617	-400.303925	-64.863182	512.451843	-592.179138	235.861526	70.211464	-519.611145	-79.830513	119.670181	-455.854675	312.059875	1396.521851	-492.320496	-31.235945	1376.626709	-443.213043	129.059189	1395.964233	-405.646362	92.628113	1677.199097	-504.834686	382.713043	1145.693359	-616.192627	-64.819962	1154.719971	-330.533844	316.626648	982.848816	-446.326996	-104.095932	959.826904	-486.800720	123.118271	1029.728760	385.783569	-35.440132	958.898560	383.359100	143.027512
-491.292480	215.122406	927.663025	-501.593811	25.932917	933.371826	-553.984619	255.940948	500.739136	-399.349701	-65.563446	513.137024	-592.169556	236.068832	70.209381	-515.788086	-79.775505	119.491394	-452.962585	310.831177	1397.232910	-493.961487	-31.844896	1376.281006	-442.251740	127.741714	1396.013672	-404.155731	91.775963	1677.268066	-498.394775	382.683014	1146.328857	-619.695862	-64.398422	1155.058716	-322.431122	314.560486	986.379700	-447.024597	-110.147415	964.765686	-486.242157	122.973076	1029.965698	385.520050	-35.459541	958.860840	383.107758	143.094406
-489.487885	214.921677	928.185730	-501.118835	26.191378	933.531799	-553.540955	255.856949	500.930176	-398.472290	-65.807732	513.612244	-592.103027	236.217926	70.155907	-511.604065	-79.918953	118.706291	-450.177582	309.563538	1398.011475	-495.485687	-32.476284	1376.022949	-441.301270	126.382172	1396.076172	-402.654358	90.996498	1677.394775	-491.956696	382.527832	1147.030884	-622.507141	-64.318932	1155.179565	-314.385864	312.471008	989.930542	-447.319366	-117.249229	970.655212	-485.358856	122.761589	1030.338623	385.192902	-35.479343	958.855347	382.816986	143.070648
-487.762878	214.606171	928.813538	-500.551392	26.319332	933.754028	-553.148865	255.804886	501.043365	-397.935638	-65.926254	514.049927	-592.117920	236.359863	70.139603	-507.228119	-80.191017	117.612175	-447.506470	308.196075	1398.829712	-496.815887	-33.136692	1375.876221	-440.330444	125.104881	1396.141846	-401.175781	90.164085	1677.535278	-485.581665	382.075470	1147.762817	-624.995544	-64.572800	1155.397461	-306.471252	310.188995	993.548950	-448.435944	-125.065071	974.856812	-484.484589	122.416893	1030.795654	384.886963	-35.473587	958.843506	382.523682	143.093674
-485.867981	214.279816	929.322571	-499.927124	26.442635	933.943359	-552.644531	255.630722	501.236145	-397.606201	-65.793678	514.324463	-592.000183	236.384460	70.146919	-502.414368	-80.570473	116.056091	-444.931122	306.693237	1399.572510	-498.216888	-33.831398	1375.856689	-439.289063	123.853806	1396.265991	-399.718689	89.347595	1677.720459	-479.237701	381.708984	1148.560913	-626.984863	-65.177811	1155.566528	-298.717743	307.985504	997.218628	-449.089966	-133.480621	979.877075	-483.439880	122.101936	1031.169556	384.660583	-35.462479	958.825745	382.283417	143.091904
-485.326050	213.978836	928.623291	-499.989105	25.634020	934.180054	-552.486084	255.629959	501.353149	-397.890930	-65.703972	514.428162	-592.100586	236.523544	70.170090	-497.538086	-81.165054	114.365082	-442.445374	305.243256	1400.320313	-499.296417	-34.528057	1375.916016	-438.188721	122.521484	1396.341187	-398.228790	88.661827	1677.867798	-473.021271	381.096405	1149.392334	-628.292786	-66.536140	1155.695557	-291.133423	305.650665	1000.887695	-449.923828	-142.829788	984.838501	-482.744171	121.969719	1030.885498	384.386353	-35.395287	958.806152	381.945221	143.154678
-484.180298	213.545090	928.510376	-499.644012	25.102751	934.349487	-551.634583	254.886429	501.117645	-398.253540	-65.384338	514.479065	-591.742859	236.373291	70.149544	-492.298889	-81.891663	112.390350	-439.872803	303.823914	1400.986084	-500.155640	-35.142906	1376.060303	-436.920197	121.210182	1396.367554	-396.724243	87.883911	1678.031250	-466.870300	380.538208	1150.239990	-629.325317	-67.837967	1155.752686	-283.733429	303.280396	1004.561035	-450.758636	-152.618774	989.598633	-481.817322	121.577545	1030.893555	384.165161	-35.347347	958.793030	381.642090	143.178101
-482.661041	213.234695	928.469788	-499.056366	24.474281	934.466248	-551.265076	254.738358	501.304504	-398.800507	-65.011116	514.438049	-591.692444	236.383835	70.168633	-487.000366	-82.817886	110.200836	-437.462341	302.223114	1401.641113	-500.938385	-35.942364	1376.210083	-435.831177	119.781334	1396.339600	-395.158752	87.474655	1678.239868	-460.923584	379.838470	1151.083984	-629.977051	-69.827583	1155.976074	-276.639587	300.850189	1008.242981	-451.571075	-162.804550	994.855713	-480.658752	121.127907	1030.920532	383.914063	-35.352390	958.751526	381.374695	143.157364
-481.313141	212.744415	928.301147	-498.569946	23.703735	934.553467	-550.822144	254.547821	501.446838	-399.691650	-64.531456	514.210083	-591.703552	236.404068	70.181824	-481.048859	-83.753731	107.844604	-435.051147	300.678009	1402.291870	-501.307983	-36.727257	1376.377441	-434.481018	118.425323	1396.374756	-393.884094	86.525269	1678.359253	-455.312866	378.937744	1151.916260	-630.400085	-72.063744	1156.073364	-269.738800	298.351776	1011.876770	-452.508759	-173.298752	999.912109	-479.504639	120.559761	1030.853760	383.667175	-35.420658	958.740784	381.123322	143.159332
-483.544098	211.607513	925.764038	-499.689758	21.013994	934.834778	-551.054016	255.157166	501.433014	-401.795410	-64.663467	513.887329	-592.091919	236.634857	70.302582	-475.690704	-85.124641	105.633072	-432.684113	299.079071	1402.768066	-501.496674	-37.542747	1376.537476	-433.095825	117.068359	1396.391357	-392.628815	85.670410	1678.459229	-449.721161	378.310120	1152.769043	-630.468262	-74.939850	1156.302246	-263.182434	295.823395	1015.481140	-453.493439	-184.143005	1005.068726	-479.670471	120.020561	1029.513916	383.405273	-35.467590	958.714966	380.848358	143.155273
-480.421234	210.141312	925.696899	-498.486603	20.563288	934.780640	-550.186401	254.498535	501.572601	-402.661346	-63.880207	513.478821	-591.879700	236.522552	70.310623	-469.494843	-86.156204	103.186096	-430.425568	297.440826	1403.200562	-501.424347	-38.392479	1376.681641	-431.723022	115.683548	1396.363892	-391.350464	84.739746	1678.562988	-444.466980	377.393372	1153.408325	-630.336792	-78.246086	1156.498169	-256.869080	293.158325	1019.068115	-454.557251	-195.215439	1010.178833	-477.380280	118.955139	1029.441772	383.144562	-35.538689	958.719849	380.577637	143.121399
-477.323639	207.632141	925.290405	-497.121521	19.734901	934.656799	-549.024719	253.514191	501.533539	-403.878448	-63.299168	513.159119	-591.486450	236.300323	70.266243	-463.397400	-87.270844	100.864143	-428.181854	295.720306	1403.527832	-501.050995	-39.428970	1376.870483	-430.328644	114.269066	1396.297119	-390.107788	83.842094	1678.656006	-439.596191	376.375977	1153.841797	-630.075317	-81.901817	1156.751587	-250.875458	290.497131	1022.497681	-455.571808	-206.291626	1015.402161	-475.077942	117.348465	1029.165771	382.917206	-35.577465	958.713013	380.327606	143.103775
-475.349579	206.651810	925.276611	-495.871979	18.836634	934.535339	-548.289246	253.068863	501.679352	-405.277496	-63.061398	512.671143	-591.404785	236.275040	70.285103	-457.333313	-88.326736	98.623192	-426.024872	293.955353	1403.747437	-500.515564	-40.542374	1376.984497	-428.830872	112.821068	1396.195190	-388.828613	82.914604	1678.723877	-434.779419	375.542297	1154.717041	-629.607056	-85.937897	1157.089600	-245.678436	287.744171	1025.638306	-456.703247	-217.651337	1020.565857	-473.348053	116.293655	1029.087769	382.659821	-35.662937	958.716248	379.871033	142.598190
-473.337402	205.620255	925.069031	-494.420807	17.658678	934.317322	-547.835388	252.833649	501.884155	-406.341553	-62.748756	512.354675	-591.556396	236.333511	70.339172	-451.441467	-89.361946	96.469925	-423.826477	292.163696	1403.926392	-499.807159	-41.828148	1377.021118	-427.260071	111.272346	1396.074341	-387.547852	82.207039	1678.856934	-430.217010	374.334015	1155.291504	-629.035217	-90.535744	1157.581665	-239.936310	285.150055	1029.069092	-457.884491	-228.781311	1025.768799	-471.606415	115.142899	1028.875366	382.422607	-35.687561	958.690674	379.574707	142.488495
-471.241547	204.339233	924.857971	-492.876678	16.381254	934.240845	-547.021667	251.957474	501.882507	-407.483490	-62.306034	511.733093	-591.391968	236.230087	70.306953	-445.302338	-90.055885	94.412331	-421.819397	290.303467	1403.982300	-498.838501	-43.180737	1377.125244	-425.250946	109.640945	1395.699097	-386.332733	81.176186	1678.947388	-425.997467	373.121460	1155.769165	-628.215820	-95.313965	1158.027832	-235.015381	282.431244	1031.722900	-459.063263	-240.222351	1030.799194	-469.763702	113.895958	1028.727661	382.186127	-35.734650	958.679626	379.286560	142.390778
-469.148682	203.075790	924.667969	-491.210541	15.032747	933.922180	-546.438110	251.311523	502.060974	-408.414825	-62.160393	511.175720	-591.350220	236.137405	70.310913	-439.255737	-90.554901	92.486565	-419.767426	288.437408	1403.965576	-497.615601	-44.604523	1377.234253	-423.802155	107.980911	1395.665649	-385.100891	80.024590	1679.044800	-422.096436	371.399658	1156.083130	-627.272888	-100.487480	1158.665161	-230.271439	279.684570	1034.442383	-460.202454	-251.509079	1035.918335	-467.778534	112.479759	1028.463989	381.979004	-35.758877	958.663574	379.051147	142.332748
-467.069794	201.817978	924.468811	-489.414429	13.584688	933.544983	-545.656128	250.371246	502.153259	-408.783417	-61.646507	510.502380	-591.206055	236.006531	70.290123	-433.273743	-90.889832	90.674171	-417.834656	286.552246	1403.983398	-496.237152	-46.197586	1377.381592	-421.774933	106.289925	1395.251221	-383.887573	78.761574	1679.105713	-418.216400	370.085693	1156.409790	-626.141235	-105.885139	1159.422974	-225.976410	277.099121	1036.889282	-461.444427	-262.795441	1041.182007	-465.759888	111.001022	1028.169922	381.780212	-35.787189	958.609497	378.790009	142.270111
-465.012543	200.353653	924.222412	-487.507446	12.108916	933.058838	-544.909180	249.407715	502.299133	-409.600983	-61.538464	509.617645	-591.093750	235.871674	70.274796	-427.832703	-91.203918	88.988472	-415.987823	284.677734	1403.935059	-494.655243	-47.811520	1377.467529	-419.874817	104.637482	1394.965698	-382.686005	77.429146	1679.152954	-414.682343	368.510590	1156.739136	-624.741943	-111.553490	1160.324585	-221.714035	274.260742	1039.089111	-462.817902	-274.211182	1046.413452	-463.641663	109.377686	1027.791382	381.573608	-35.808514	958.615112	378.523438	142.275528
-462.900543	198.885406	923.949463	-485.534882	10.438549	932.641418	-544.314209	248.570831	502.441345	-410.150970	-61.213036	508.411377	-591.129883	235.813080	70.265327	-422.812653	-91.606285	87.558617	-414.381927	282.582306	1403.654419	-492.820068	-49.465389	1377.633545	-417.791626	102.899704	1394.711792	-381.461029	75.953552	1679.193604	-411.452118	366.578552	1156.667114	-623.243164	-117.522942	1161.422363	-217.886688	271.460388	1041.039063	-464.219727	-285.818817	1051.780029	-461.485443	107.705444	1027.434814	381.329742	-35.842129	958.599487	378.226227	142.304840
-460.684326	197.190628	923.694946	-483.384857	8.715308	932.129700	-543.509705	247.487411	502.535004	-410.090515	-60.762642	507.440460	-591.058350	235.653137	70.251923	-417.553101	-91.379906	85.992828	-412.396606	280.655029	1403.395264	-490.782379	-51.190758	1377.797852	-416.299713	101.112671	1394.633911	-380.265717	74.387306	1679.196289	-408.574493	364.303955	1156.542725	-621.826782	-123.345268	1162.715698	-214.328262	268.660278	1042.718140	-463.807465	-295.126404	1057.185913	-459.193268	105.842628	1027.042358	381.133453	-35.902588	958.584534	377.967743	142.289642
-458.550079	195.350815	923.440979	-481.193604	6.831814	931.670410	-542.680176	246.402039	502.540344	-409.831451	-60.316593	506.453125	-590.937439	235.484787	70.261871	-412.754974	-91.245316	84.586456	-410.224762	278.922729	1403.120972	-488.745972	-52.964291	1377.914063	-414.420105	99.276428	1394.371704	-379.043671	72.355789	1679.296631	-405.663727	362.338226	1156.616577	-620.178894	-129.596115	1164.114990	-211.085785	265.942535	1044.342651	-464.304504	-305.534454	1062.675659	-456.958618	103.867363	1026.679565	380.949554	-35.921711	958.587463	377.728027	142.250000
-456.343109	193.562729	923.147095	-478.944489	4.822334	931.177002	-541.830933	245.272598	502.674805	-409.852509	-60.154556	505.329010	-590.798401	235.288483	70.265587	-408.780182	-91.091904	83.345108	-408.303894	276.934418	1402.863403	-486.634308	-54.857311	1378.206787	-412.410797	97.262985	1394.085205	-377.717712	70.677437	1679.343628	-403.327301	359.720306	1156.216187	-618.255066	-135.918900	1165.404907	-208.173279	263.161407	1045.332031	-464.973602	-316.407349	1068.224121	-454.644867	101.852783	1026.277832	380.740967	-35.913132	958.613892	377.577332	142.700516
-454.199432	191.614731	922.851257	-476.596252	2.723616	930.642334	-540.902161	244.182281	502.774750	-409.821777	-60.185177	504.372864	-590.711609	235.129395	70.270149	-405.764435	-91.204712	82.416695	-406.305542	274.761536	1402.406982	-484.472687	-56.898624	1378.358887	-410.435303	95.145493	1393.806152	-376.400421	68.790474	1679.268921	-400.984161	357.551666	1155.972290	-616.311768	-142.561600	1166.823608	-205.644867	260.398102	1046.068481	-465.457123	-327.233582	1073.853027	-452.322144	99.706688	1025.855713	380.547882	-35.981998	958.608887	377.311371	142.664429
-451.950653	189.537399	922.526062	-474.124390	0.529693	930.080994	-539.812927	242.930939	502.852386	-408.897095	-59.628437	503.313507	-590.617188	234.972931	70.306923	-402.688873	-90.629700	81.215919	-404.362183	272.556061	1401.942505	-482.426941	-58.991657	1378.653442	-408.425476	92.904869	1393.587646	-375.067444	66.891464	1679.214478	-398.995422	355.033508	1155.531860	-614.194519	-149.330566	1168.286987	-203.443100	257.613983	1046.636719	-465.660919	-337.796051	1079.501831	-449.899231	97.453529	1025.407104	380.395935	-36.054337	958.608704	377.102142	142.554153
-449.744537	187.423080	922.226379	-471.611450	-1.735539	929.446777	-538.691101	241.770218	502.853760	-407.911224	-59.411736	502.320221	-590.507874	234.819214	70.351730	-400.354828	-89.947113	80.051071	-402.386719	270.040894	1401.421265	-480.241302	-61.287731	1378.857788	-406.523224	90.504265	1393.351807	-373.670807	64.876480	1679.077881	-397.341858	352.051208	1154.932007	-611.973938	-156.208633	1169.861938	-201.455292	254.825470	1046.556519	-465.542694	-348.213806	1085.163086	-447.495026	95.102608	1024.938110	380.224701	-36.087032	958.607544	376.838562	142.492111
-447.446808	185.040878	921.891846	-468.928223	-4.234492	928.904358	-537.413330	240.546616	502.867218	-406.429565	-59.233597	501.443756	-590.449768	234.702255	70.358238	-398.716156	-89.312401	78.819862	-400.554443	267.572510	1400.876831	-478.083435	-63.674103	1379.093018	-404.620087	88.062439	1393.113037	-372.197174	62.789650	1678.896729	-395.661255	349.452393	1154.510254	-609.631104	-163.092407	1171.428833	-199.874115	252.181671	1046.140869	-465.342834	-358.396484	1090.663940	-445.010956	92.579483	1024.502319	380.068542	-36.129375	958.624084	376.622986	142.457565
-445.153412	182.594147	921.601257	-466.189392	-6.635903	928.239319	-535.960266	239.235001	502.944824	-404.523254	-59.021378	500.072144	-590.358276	234.599991	70.374519	-397.981049	-88.821365	77.706902	-398.740356	264.915314	1400.279907	-476.015411	-66.159767	1379.464233	-402.773193	85.465424	1392.818970	-370.688477	60.658737	1678.731445	-394.299072	346.547150	1153.914429	-607.155457	-170.010468	1173.053833	-198.474319	249.463913	1045.340942	-464.887848	-368.449280	1096.171997	-442.475769	89.988747	1024.025391	379.874969	-36.180374	958.619080	376.357880	142.408524
-442.750610	180.080399	921.282349	-463.332764	-9.346277	927.664551	-534.533997	238.084000	503.042206	-403.198273	-59.774837	499.632751	-590.307312	234.491455	70.454506	-398.327698	-88.705246	76.727104	-397.175171	262.152496	1399.683228	-474.025177	-68.810326	1379.818237	-400.444427	82.762398	1392.733521	-368.998169	58.438305	1678.425781	-393.094330	343.451202	1153.243896	-604.572754	-177.139755	1174.857910	-197.397186	246.902298	1043.905273	-464.222595	-378.297150	1101.613037	-439.926697	87.281555	1023.591248	379.756348	-36.214535	958.616333	376.138977	142.418991
-440.351959	177.473541	920.969177	-460.426666	-12.035422	926.994873	-532.777466	236.553635	502.953583	-401.121063	-60.160179	498.832611	-590.227234	234.418304	70.550888	-398.380676	-88.532234	75.999527	-395.501007	259.347626	1399.121460	-471.813049	-71.512527	1380.194458	-399.041473	80.024910	1392.349854	-367.358887	56.182457	1678.272705	-392.061371	340.305817	1152.630859	-601.877991	-181.255569	1170.559937	-196.511093	244.269821	1042.313721	-463.155945	-388.577362	1106.903198	-437.355072	84.490356	1023.113098	379.650726	-36.270321	958.636230	375.982910	142.329453
-437.908264	174.706879	920.614258	-457.488678	-14.787110	926.402344	-530.988708	234.882553	503.022339	-398.957367	-60.947720	498.218719	-590.062317	234.284134	70.684021	-397.662537	-88.265541	75.701988	-394.111145	256.519226	1398.641479	-469.729309	-74.360909	1380.590942	-397.275360	77.065643	1392.163940	-365.542480	53.846786	1678.131104	-391.201660	336.995270	1152.040649	-598.891541	-188.269180	1172.393677	-195.959167	241.728271	1040.364502	-462.171082	-398.268860	1112.219604	-434.801025	81.655716	1022.658569	379.543945	-36.304138	958.642761	375.831848	142.279114
-435.500305	171.909576	920.368835	-454.534760	-17.666647	925.911011	-528.925049	232.976608	502.973053	-397.266693	-62.543636	497.859100	-589.865112	234.099792	70.959755	-396.690216	-88.273857	75.844902	-392.711670	253.576889	1398.249023	-467.521362	-77.261505	1381.196777	-395.471039	74.130943	1392.110718	-363.728882	51.481148	1678.135010	-390.546997	333.326874	1151.338867	-595.766907	-195.362015	1174.287231	-195.679352	239.271698	1037.706787	-461.166351	-407.611877	1117.340942	-432.238220	78.737442	1022.306824	379.435669	-36.365864	958.645325	375.670563	142.211151
-433.115143	169.004593	920.193665	-451.558167	-20.580723	925.667236	-526.992676	231.262466	503.032318	-395.007843	-64.297600	497.813446	-589.809570	233.969559	71.317642	-395.304901	-88.729721	75.727768	-391.446686	250.735413	1397.983398	-465.204163	-80.231613	1381.703125	-393.594879	71.176018	1392.132935	-361.807800	49.060760	1678.165527	-389.990265	329.775543	1150.849487	-592.497437	-202.392349	1176.201782	-195.677780	236.958344	1035.073730	-459.759460	-416.849884	1122.504395	-429.725861	75.848846	1022.118591	379.339844	-36.411152	958.646667	375.505585	142.173752
-430.765076	166.000961	920.114929	-448.672760	-23.437849	925.630554	-525.168823	229.744156	503.343872	-393.184540	-66.855263	497.774628	-589.866211	233.800629	71.681671	-394.810059	-89.530182	75.657387	-390.182953	247.771423	1397.770996	-462.775055	-83.247322	1382.233887	-391.859467	68.194603	1392.220947	-359.860138	46.603577	1678.222412	-389.442841	326.289276	1150.521240	-589.143127	-209.408264	1178.205444	-195.898300	234.706146	1032.143433	-457.859802	-425.601196	1127.948730	-427.243805	72.990677	1022.076843	379.202820	-36.454903	958.646851	375.320465	142.112473
-428.413696	163.070435	920.097412	-445.739471	-26.323143	925.740479	-522.936096	227.854080	503.392181	-391.003815	-69.997429	497.846497	-589.620178	233.455322	72.162621	-394.602783	-90.238441	75.658493	-389.000946	244.877670	1397.652466	-460.474121	-86.149178	1382.989014	-390.150665	65.268822	1392.258423	-357.835510	44.055088	1678.198486	-389.218140	322.508484	1150.243408	-585.714539	-216.241714	1180.270020	-196.378784	232.497787	1029.027100	-455.981140	-434.124420	1132.850830	-424.786377	70.205780	1022.143921	379.112335	-36.522987	958.632629	375.186890	142.054214
-426.160645	160.005905	920.093323	-442.876038	-29.293976	926.041138	-519.698303	225.006485	502.932007	-388.354614	-73.291710	497.736725	-588.818359	232.838730	72.583694	-394.482666	-90.646889	75.834381	-387.947601	241.896942	1397.510254	-458.005951	-89.125664	1383.658447	-388.202820	62.337944	1392.356201	-355.864716	41.534897	1678.242432	-389.152283	318.589874	1149.932617	-582.239929	-223.018661	1182.296997	-197.220657	230.445450	1025.751343	-454.457581	-442.579346	1137.588745	-422.375000	67.401787	1022.306152	379.011963	-36.556118	958.637695	375.042114	142.029877
-424.096588	156.879501	920.101074	-440.189209	-32.358044	926.409729	-517.092957	222.964020	502.870636	-385.561432	-76.843773	497.625366	-588.511963	232.457764	73.192696	-394.518372	-91.214333	76.045151	-386.941559	238.888779	1397.457031	-455.613159	-92.097755	1384.224121	-386.548950	59.415432	1392.354614	-353.867188	38.976871	1678.281860	-389.322052	314.721008	1149.586182	-578.717102	-229.722427	1184.249023	-198.358337	228.435120	1022.346680	-452.427399	-450.807007	1142.368042	-420.151093	64.549728	1022.507385	378.889557	-36.623367	958.618713	374.870697	141.994980
-422.313873	153.877838	920.188843	-437.467102	-35.406246	926.525635	-513.718872	219.885727	502.552032	-382.708862	-80.320618	497.697662	-587.336731	231.701859	73.801956	-394.343323	-92.033257	76.137817	-386.104431	235.904770	1397.325684	-453.324768	-95.049942	1384.762939	-384.536957	56.488617	1392.461060	-351.893494	36.402618	1678.323120	-389.675903	310.984558	1149.293945	-575.169312	-236.284546	1186.167114	-199.777222	226.539383	1018.860291	-450.166473	-458.597839	1147.094482	-417.952972	61.603035	1022.613953	378.813080	-36.645405	958.618530	374.763580	141.945541
-420.558228	150.701691	920.255615	-434.795197	-38.686172	926.893005	-510.947601	218.108917	502.621765	-380.253265	-83.822411	497.712860	-587.185059	231.555725	74.728050	-394.304199	-92.763069	76.387825	-385.215576	232.971451	1397.212646	-450.515228	-98.121284	1385.336426	-382.733215	53.553757	1392.385132	-349.955505	33.775040	1678.475098	-390.310028	307.410950	1148.981079	-571.647217	-242.709991	1188.072510	-201.256500	224.477097	1015.390198	-447.752869	-466.232727	1151.692383	-415.823486	58.595470	1022.835632	378.723358	-37.320915	958.482849	374.716583	141.922836
-418.433807	147.614639	920.379028	-431.969299	-41.836357	927.204651	-508.479523	216.982025	503.109528	-377.485352	-86.241898	497.620209	-586.933411	231.387848	75.938797	-393.919037	-93.044304	76.764526	-384.322144	230.082458	1397.110229	-447.906769	-101.197830	1385.741943	-380.863434	50.640877	1392.289063	-348.025452	31.099304	1678.545410	-391.082245	303.973969	1148.587158	-568.081787	-249.048187	1189.947388	-203.377319	223.004898	1011.961426	-445.320557	-473.815308	1156.339722	-413.509460	55.630569	1023.068115	378.598145	-37.351837	958.476929	374.546082	141.924042
-416.951019	144.891388	920.368164	-429.489532	-45.122288	927.342957	-505.691681	215.767990	503.268799	-374.960175	-88.119934	497.480255	-586.492004	231.310013	77.325592	-393.574890	-93.267151	76.967865	-383.356628	227.217117	1396.985107	-445.059265	-104.264732	1386.154541	-378.936554	47.707535	1392.158203	-346.175171	28.694445	1678.630127	-392.088593	300.785736	1148.231812	-564.534485	-255.226334	1191.839355	-205.571381	221.541122	1008.465698	-442.643341	-480.893005	1160.647095	-411.538818	52.757759	1023.129395	378.524780	-37.389313	958.480469	374.433655	141.883026
-413.283600	139.086044	920.647766	-426.756714	-47.546276	927.184204	-501.718231	213.266693	503.098877	-372.865845	-89.808205	497.284821	-585.325317	230.955246	79.334457	-393.623535	-93.615082	77.129623	-382.445068	224.433350	1396.769165	-442.398712	-107.337639	1386.788452	-377.067078	44.822819	1392.086304	-344.309601	25.994751	1678.814087	-393.254120	297.681335	1147.718506	-561.005554	-261.141907	1193.793335	-207.860443	220.020828	1005.229187	-439.854431	-487.591370	1164.772461	-408.531586	48.418415	1023.218567	378.439331	-37.385174	958.478882	374.310883	141.876663
-409.978180	133.598114	920.800171	-423.669678	-50.385990	927.177246	-497.610992	210.753403	502.886017	-372.019623	-93.818115	499.406067	-584.225342	230.835617	81.231468	-394.567535	-94.217964	77.557953	-381.479797	221.629593	1396.522461	-439.802887	-110.414558	1387.486938	-375.137360	41.899025	1392.244751	-342.499451	24.119177	1678.843262	-394.646362	294.540405	1147.246094	-557.395569	-266.926666	1195.725464	-210.395660	218.758896	1001.888794	-436.928406	-493.990723	1168.700928	-405.506622	44.206505	1023.312195	378.378571	-37.431702	958.461365	374.219696	141.848190
-407.897125	129.731659	920.994385	-420.895599	-53.493134	927.081299	-494.087677	210.374634	503.437378	-370.367981	-95.415833	499.554901	-584.049622	231.098297	82.879654	-394.586060	-94.408600	77.653732	-380.553131	218.882324	1396.192261	-436.966309	-113.549362	1387.979126	-373.308075	39.008804	1392.358887	-340.671387	21.659027	1679.038696	-396.054260	291.640900	1146.774414	-553.879150	-272.447021	1197.688477	-212.895706	217.511902	998.845581	-433.885468	-500.090515	1172.514160	-403.263977	40.629894	1023.384521	378.367828	-37.495811	958.451843	374.209167	141.803833
-406.802338	127.028542	921.315613	-418.335571	-56.788124	927.059448	-490.729370	209.271957	503.947693	-369.084869	-96.837997	499.332947	-583.440369	231.018326	84.242393	-394.175751	-94.591591	77.284653	-379.641998	216.154160	1395.878906	-433.965027	-116.698532	1388.692505	-371.509949	36.196335	1392.504395	-338.862854	19.239447	1679.371216	-397.420807	289.008026	1146.199707	-550.306702	-277.820679	1199.542969	-215.720932	216.524902	995.487610	-430.681580	-505.668823	1176.179077	-401.551727	37.533779	1023.549500	378.313721	-37.560242	958.423218	374.128937	141.790451
-405.850006	124.665421	921.669434	-415.813843	-60.009609	927.054565	-487.556458	208.448822	504.428009	-367.551392	-98.085838	499.327698	-582.533203	230.770370	86.134026	-394.594788	-94.716003	77.723427	-378.835236	213.426025	1395.571777	-431.162262	-119.891945	1389.342285	-369.720093	33.376728	1392.744873	-336.677673	16.790520	1681.053223	-399.070862	286.335205	1145.729858	-546.839661	-282.866638	1201.504761	-218.673935	215.580688	992.370422	-427.366913	-510.987640	1179.690308	-399.940247	34.638119	1023.740234	378.273254	-37.564674	958.405029	374.041962	141.746078
-404.842651	122.016998	922.290833	-413.328461	-63.097870	927.145630	-484.199860	207.535446	504.973236	-367.149994	-100.227539	499.285156	-581.812744	230.588654	88.073822	-394.953339	-95.060921	77.873848	-378.151520	210.723434	1395.285278	-428.501984	-122.865227	1390.371460	-368.014801	30.660715	1393.207520	-334.852844	14.565866	1681.437256	-400.733948	283.629639	1145.404663	-543.348938	-287.652527	1203.440308	-221.809036	214.872086	989.204102	-423.905457	-515.986145	1183.108398	-398.332367	31.573429	1024.115845	378.258514	-37.615582	958.372559	373.958832	141.721420
-403.664978	119.137238	922.897095	-410.908752	-66.170471	927.345520	-480.321228	206.177551	505.408752	-366.064270	-101.860031	499.530487	-580.861389	230.179703	89.898750	-394.805847	-95.181152	78.013680	-377.541901	207.953842	1395.090332	-425.935272	-125.955513	1391.221191	-366.308685	27.984207	1393.777344	-333.042511	12.251622	1682.134033	-402.515961	280.941101	1145.169189	-539.903992	-292.259827	1205.314819	-225.044098	214.173050	986.190369	-420.355377	-520.656372	1186.387451	-396.595978	28.451811	1024.528687	378.187256	-37.624153	958.365356	373.860260	141.666992
-402.412628	116.314659	923.639526	-408.399384	-69.071930	927.516357	-475.613800	203.976349	505.643982	-366.494690	-104.535072	499.578857	-579.497925	229.564651	91.984116	-395.285400	-95.695877	78.230263	-377.051086	205.335312	1395.171875	-423.192627	-128.874207	1392.391357	-364.494293	25.243601	1394.455444	-331.241333	10.073515	1682.818359	-404.370422	278.300201	1145.189575	-536.439392	-296.656189	1207.169800	-228.436554	213.663788	983.256104	-416.716827	-525.107666	1189.507080	-394.945068	25.362970	1025.014038	378.161835	-37.640480	958.361877	373.790100	141.653824
-401.402679	113.527817	924.556702	-406.253387	-71.843857	927.930603	-471.459412	202.454102	506.061768	-365.873077	-106.161682	499.712219	-578.207336	228.605667	93.838158	-395.187927	-95.931519	78.394089	-376.632355	202.670822	1395.307983	-420.647644	-131.745667	1393.684937	-362.749176	22.617336	1395.289917	-329.495453	7.877710	1683.503662	-406.277557	275.544586	1145.247803	-533.021851	-300.912231	1208.979492	-231.870193	213.168152	980.533569	-412.993988	-529.277222	1192.467773	-393.262909	22.375219	1025.672119	378.152924	-37.630096	958.375793	373.787079	141.622543
-400.487213	110.881371	925.468140	-404.137665	-74.689110	928.230286	-467.235138	200.910736	506.505280	-365.197754	-107.732552	499.901642	-576.866394	227.667877	95.974670	-395.083221	-96.124222	78.474976	-376.235077	200.068390	1395.539673	-418.162903	-134.585297	1394.971069	-361.007935	19.957155	1396.146729	-327.795837	5.883390	1684.199463	-408.234528	272.778229	1145.478638	-529.656067	-304.968018	1210.696411	-235.410309	212.920578	977.882690	-409.156891	-533.132141	1195.333618	-391.741486	19.368204	1026.280762	378.214508	-37.651672	958.370789	373.836670	141.610703
-399.478516	108.266632	926.384766	-402.120697	-77.197258	928.524292	-462.933136	199.319595	506.952179	-365.905090	-110.013466	499.909912	-575.152771	226.103546	97.776604	-395.655457	-96.646820	78.586220	-375.859497	197.488693	1395.798340	-415.621246	-137.434982	1395.969727	-359.246643	17.335138	1396.893188	-326.125671	3.919511	1684.827637	-410.331543	270.157227	1145.838379	-526.385498	-308.979706	1212.337036	-239.108063	212.637909	975.511230	-405.295929	-536.833313	1197.997192	-390.156281	16.530056	1026.881470	378.270416	-37.716373	958.354126	373.857880	141.622528
-398.838409	106.004509	927.208496	-400.182770	-79.887329	928.817505	-458.918182	197.831223	507.496277	-365.986389	-111.762383	499.911926	-573.891113	224.529007	99.724518	-395.919922	-96.968994	78.619797	-375.470367	194.988785	1396.088257	-412.990845	-140.141846	1397.217285	-357.477936	14.819060	1397.508179	-324.571106	2.044747	1685.505371	-412.518616	267.405762	1146.147827	-523.165588	-312.792450	1213.933838	-242.805969	212.448776	973.158875	-401.356018	-540.356934	1200.450195	-388.790161	13.841627	1027.433594	378.274261	-37.693401	958.357910	373.763000	141.613510
-399.847046	106.107330	928.331665	-398.759521	-82.630455	929.020020	-455.631592	197.102020	508.148621	-365.238983	-112.361282	499.993561	-573.040405	222.965805	101.900841	-395.020813	-96.964081	78.078453	-375.033722	192.523117	1396.338135	-410.457275	-142.922867	1397.846191	-355.830078	12.353529	1397.947754	-323.046997	0.162739	1686.076050	-414.843872	264.597534	1146.589233	-520.024597	-316.591003	1215.367920	-246.599335	212.401047	971.028992	-397.450867	-543.746826	1202.862671	-388.514587	12.163176	1028.091309	378.269379	-37.666378	958.329529	373.653168	141.603439
-399.167603	103.824669	929.050842	-397.053650	-85.055305	929.236633	-451.568970	195.621689	508.433929	-366.588593	-114.836258	500.040924	-571.918396	220.940826	103.928734	-396.006165	-97.322517	78.560593	-374.538727	190.080246	1396.629639	-407.791534	-145.623642	1398.461182	-354.093689	9.914279	1398.387817	-321.575348	-1.643135	1686.646484	-417.033356	262.161194	1146.923950	-516.915955	-320.289063	1216.752075	-250.434280	212.328674	969.047668	-393.516083	-547.041077	1205.031372	-387.204254	9.604538	1028.546997	378.317047	-37.675339	958.332092	373.613434	141.621384
-398.075256	101.537605	929.826843	-395.289459	-87.154640	929.400818	-447.360260	193.728210	508.575928	-366.533234	-115.555923	500.173584	-570.299744	218.389145	105.663757	-396.116241	-97.462555	78.534889	-374.020294	187.716599	1396.907715	-405.128296	-148.221268	1399.081665	-352.432129	7.587444	1398.860596	-320.174500	-3.310288	1687.261475	-419.321228	259.655060	1147.376709	-513.820496	-323.888702	1218.070801	-254.276993	212.357544	967.263550	-389.599915	-550.235718	1207.175293	-385.791595	7.127839	1029.019043	378.339020	-37.664001	958.351746	373.591217	141.605438
-397.284607	99.489388	930.527283	-393.755737	-89.082916	929.515137	-443.716187	192.165695	508.942261	-365.516449	-115.475578	500.240662	-568.323730	215.379440	107.161819	-395.451385	-97.266876	78.436516	-373.511566	185.388428	1397.203613	-402.392609	-150.726349	1399.718018	-350.704102	5.362141	1399.344971	-318.779114	-5.034135	1687.745483	-421.592743	257.085541	1147.850952	-510.700470	-327.396820	1219.296509	-258.145142	212.476639	965.445190	-385.653351	-553.303833	1209.238647	-384.588531	4.874307	1029.421387	378.375732	-37.683105	958.376343	373.591614	141.592896
-396.726135	97.670395	930.894165	-392.337128	-91.251831	929.982666	-440.413666	190.776459	509.130798	-366.389069	-117.162178	500.417969	-566.505066	212.316177	108.617821	-395.709595	-97.518898	78.430191	-372.940918	183.166183	1397.518433	-399.666565	-153.124054	1400.005615	-349.119965	3.250871	1399.766724	-317.432892	-6.652621	1688.265015	-423.927338	254.596222	1148.387451	-507.643402	-330.901855	1220.352051	-261.975250	212.596558	963.612854	-381.724304	-556.259949	1211.222534	-383.640411	2.982708	1029.843262	378.471527	-37.740105	958.410339	373.670227	141.556931
-396.235046	95.867783	931.253845	-390.978973	-93.143753	929.675781	-437.609192	189.635498	509.494141	-367.371979	-118.927414	500.438324	-564.322571	208.910141	109.721725	-396.129578	-97.869576	78.413361	-372.435089	181.041687	1397.780151	-397.266815	-155.405869	1400.464111	-347.543915	1.221260	1400.042480	-316.064636	-8.296112	1688.653564	-426.196503	252.262527	1148.871094	-504.468506	-334.213287	1221.288452	-266.397736	212.969604	961.675598	-377.745178	-559.117798	1213.101685	-382.601898	0.838235	1029.856079	378.552063	-37.759521	958.410889	373.674286	141.577911
-395.851959	93.509361	931.558167	-389.747406	-95.020103	929.696045	-435.169250	188.433594	509.605164	-368.117706	-120.505531	500.524750	-561.441650	205.222641	110.344337	-395.550201	-98.026779	77.997360	-371.978088	179.063538	1398.000122	-394.694794	-157.527420	1400.730469	-346.101227	-0.702388	1400.296387	-314.758545	-9.890409	1689.052734	-428.307709	249.978165	1149.360840	-501.383942	-337.458466	1222.107788	-270.052704	213.148117	960.479736	-373.823395	-561.823181	1214.796143	-381.716522	-1.378093	1030.009033	378.613617	-37.791214	958.412048	373.646973	141.560593
-395.250214	91.510498	932.074219	-388.447968	-96.646866	929.640869	-433.311188	187.240387	509.935547	-368.786255	-122.321274	500.406433	-557.747681	201.270706	110.268692	-396.124573	-98.493217	78.003975	-371.621552	176.878372	1398.239258	-392.609955	-159.896835	1401.021729	-344.792572	-2.806939	1400.348145	-313.450134	-11.473222	1689.411621	-430.449707	247.855377	1149.822388	-498.260864	-340.479309	1222.825195	-273.726166	213.236420	958.974243	-369.932068	-564.550598	1216.453735	-380.798523	-3.453983	1030.241089	378.677124	-37.783466	958.394165	373.586670	141.566284
-394.520599	89.960381	932.366638	-387.258179	-98.312767	929.629883	-431.813751	186.016220	510.244263	-368.970184	-123.581322	500.451172	-553.917175	197.510696	109.909988	-396.825348	-98.837036	78.441628	-371.175964	174.981796	1398.429688	-390.338257	-161.908371	1401.183472	-343.293274	-4.555733	1400.698608	-312.143738	-13.056361	1689.689453	-432.509674	245.845642	1150.328613	-495.154297	-343.361420	1223.472290	-277.494873	213.451279	957.492554	-365.983032	-566.934753	1218.014648	-379.756134	-5.191237	1030.371460	378.734924	-37.747337	958.383545	373.545563	141.591599
-394.030548	87.790085	932.447571	-386.201233	-100.009705	929.959412	-430.436127	184.525772	510.419830	-368.707855	-124.189781	500.334839	-549.827393	194.024384	109.404175	-396.670990	-99.017982	78.419533	-370.692291	173.205139	1398.651489	-388.222198	-163.775101	1401.428589	-341.917786	-6.280653	1400.927979	-310.871124	-14.526736	1690.058105	-434.464050	243.828018	1150.875244	-492.128754	-346.118713	1223.988525	-281.211121	213.782745	956.043274	-362.111816	-569.243896	1219.494385	-378.900604	-6.958732	1030.568970	378.802887	-37.755222	958.379211	373.549988	141.573059
-392.973969	86.892006	932.879272	-384.805756	-101.364868	929.710449	-429.193970	182.694183	510.593079	-369.174133	-125.912514	500.438049	-544.870178	190.457245	108.154549	-396.921600	-99.324913	78.466759	-370.213318	171.491302	1398.906006	-386.174805	-165.602402	1401.596558	-340.494293	-7.925839	1401.220581	-309.605530	-16.017548	1690.375610	-436.308929	241.897766	1151.427490	-489.067627	-348.726349	1224.501221	-284.882080	214.112930	954.748413	-358.229797	-571.352966	1220.860718	-377.559052	-8.417097	1030.643799	378.847656	-37.755959	958.391541	373.566711	141.535172
-392.211670	85.564194	933.203552	-383.530243	-102.747139	929.790222	-428.199402	180.977036	510.594208	-368.905731	-126.459602	500.401764	-539.118530	186.710266	106.312050	-396.750122	-99.462509	78.434746	-369.718597	169.911285	1399.208862	-384.468262	-167.212662	1401.916382	-339.108521	-9.507236	1401.467407	-308.378876	-17.460258	1690.664185	-438.116394	240.068878	1152.006104	-485.997253	-351.267426	1224.847290	-288.560364	214.533234	953.533142	-354.454681	-573.569946	1222.153687	-376.469879	-9.866474	1030.836670	378.970764	-37.771751	958.404968	373.644440	141.537659
-391.633057	84.206284	933.500671	-382.312683	-104.079216	929.863892	-427.142609	178.898590	510.464508	-369.501373	-127.582771	500.371277	-533.295715	183.480972	104.418808	-397.106384	-99.854149	78.437241	-369.174286	168.306961	1399.386230	-382.546143	-168.797760	1402.138794	-337.742340	-10.986911	1401.620239	-307.190857	-18.906572	1690.841187	-439.857544	238.368774	1152.610352	-483.081757	-353.599823	1225.205811	-292.150696	214.889099	952.351318	-350.623779	-575.415344	1223.352539	-375.468353	-11.285515	1031.009155	379.084106	-37.729771	958.394775	373.644440	141.534836
-390.025146	84.419891	933.967163	-380.750397	-104.957634	929.859802	-426.157104	176.585464	510.535217	-369.015900	-127.783882	500.429352	-527.329834	180.492737	102.482460	-396.859955	-99.889488	78.387245	-368.463989	167.075607	1399.534424	-380.709137	-170.046371	1402.200439	-336.337708	-12.127371	1401.725952	-306.035980	-20.245644	1691.018677	-441.562439	236.731750	1153.278931	-480.209503	-355.893158	1225.525635	-295.792816	215.324707	951.309570	-346.862610	-577.142700	1224.410767	-373.908783	-11.860951	1031.239624	379.180054	-37.716606	958.378845	373.629333	141.537048
-390.218048	82.246078	933.977417	-379.756683	-106.405563	929.862793	-425.281189	174.268066	510.103638	-370.065887	-129.584656	500.593903	-521.586914	177.989960	100.471786	-397.412811	-100.349457	78.420418	-367.872284	165.708435	1399.691162	-378.738556	-171.474854	1402.239136	-335.063873	-13.490294	1401.718994	-304.953278	-21.511368	1691.161865	-443.196320	235.223129	1153.851563	-477.371521	-358.068573	1225.785767	-299.317444	215.777206	950.380615	-343.238312	-578.771179	1225.359131	-373.263153	-13.595357	1031.218872	379.291504	-37.626095	958.360352	373.623688	141.581863
-390.542419	80.093208	934.011719	-378.694519	-107.838348	929.894409	-424.427948	171.664703	509.577576	-370.199738	-130.347122	500.734039	-514.881714	175.171631	98.008919	-397.499786	-100.531723	78.365974	-367.237335	164.390381	1399.867920	-376.884857	-172.818237	1402.233765	-333.869171	-14.737639	1401.695679	-303.843475	-22.786556	1691.244751	-444.791046	233.790344	1154.449097	-474.628143	-360.038055	1226.076050	-302.612305	216.174088	949.456238	-339.669189	-580.299072	1226.196167	-372.646332	-15.292694	1031.223633	379.412292	-37.583908	958.342590	373.632294	141.628204
-391.356018	76.731247	933.790710	-377.808105	-109.474632	929.965820	-423.356567	168.906952	508.888519	-371.593689	-132.161728	500.777496	-508.890778	173.116684	95.979546	-398.276093	-101.058945	78.390404	-366.661865	163.054443	1399.986206	-374.820709	-174.075806	1402.142822	-332.666870	-15.785703	1401.735962	-302.739288	-24.047544	1691.237671	-446.275513	232.437912	1154.990845	-471.994629	-361.983917	1226.417847	-305.719910	216.709122	948.557434	-336.277069	-581.797180	1227.004639	-372.270538	-17.514282	1031.110840	379.542938	-37.485226	958.300720	373.662628	141.655716
-391.823944	74.255966	933.514404	-376.783966	-110.837700	929.929321	-422.455536	166.158310	508.262817	-370.624756	-131.502960	500.805023	-502.474274	170.984497	93.691986	-397.405914	-100.764877	78.228195	-366.151672	161.926071	1400.110107	-372.951263	-175.192383	1402.138428	-331.509125	-16.842489	1401.767700	-301.649750	-25.208904	1691.317017	-447.670563	231.172028	1155.528809	-469.357330	-363.850037	1226.653198	-308.642487	217.119629	947.714172	-332.970947	-583.246582	1227.703857	-371.687408	-19.187025	1030.918701	379.695862	-37.504948	958.269043	373.746216	141.670868
-389.462372	77.314217	934.059326	-374.812714	-110.807449	929.782166	-421.894379	163.697311	508.565369	-371.688416	-133.440445	500.961548	-496.457184	169.102142	91.631569	-397.649414	-101.419296	77.957184	-365.675598	160.836258	1400.203735	-371.113190	-176.171478	1402.081543	-330.282013	-17.756598	1401.706543	-300.549500	-26.238403	1691.345947	-449.008575	230.042938	1156.051514	-466.802795	-365.639709	1226.866211	-311.555908	217.641922	946.967346	-329.815033	-584.578430	1228.367065	-369.713440	-18.034889	1031.137573	379.848022	-37.437000	958.235840	373.801666	141.734329
-388.989197	76.679878	934.026001	-373.454041	-111.684814	929.723206	-421.183441	161.114014	508.195953	-372.390106	-135.099625	501.151215	-490.248474	167.342590	89.461090	-398.423218	-102.040459	78.042221	-365.343750	159.876801	1400.357422	-369.237762	-177.143494	1401.915771	-329.227966	-18.542757	1401.592407	-299.532562	-27.244450	1691.313477	-450.280060	228.993042	1156.530151	-464.291412	-367.385925	1227.044067	-314.456757	218.278824	946.160645	-326.720490	-585.904663	1229.003906	-368.738159	-18.739138	1031.084717	379.988281	-37.376190	958.174683	373.831970	141.764648
-388.677551	75.747192	933.909241	-372.148071	-112.452843	929.614746	-420.565491	158.952347	507.727905	-371.244995	-134.448471	501.102051	-484.511444	165.817978	87.535728	-397.880096	-101.924927	78.009506	-365.084473	159.016907	1400.450684	-367.375122	-177.924728	1401.687012	-328.112305	-19.224533	1401.460815	-298.425568	-28.201569	1691.145874	-451.533264	228.043579	1156.985840	-461.849701	-369.015747	1227.216309	-317.225403	218.832916	945.448792	-323.791229	-587.230042	1229.436768	-367.836273	-19.511829	1030.961182	380.130066	-37.297749	958.139404	373.799957	141.837341
-388.320007	75.010773	933.744385	-370.814636	-113.275047	929.491394	-420.030090	156.807587	507.370605	-372.058289	-136.004395	500.975281	-478.882996	164.572311	85.671265	-398.499359	-102.452324	78.099953	-364.870789	158.242737	1400.571289	-365.637390	-178.712158	1401.315430	-327.112152	-19.869865	1401.170166	-297.396820	-29.077492	1691.023193	-452.680054	227.152588	1157.358643	-459.419922	-370.567902	1227.335205	-319.889832	219.498093	944.732605	-320.887970	-588.384399	1229.940552	-366.911987	-20.196035	1030.808228	380.260773	-37.206966	958.098267	373.832672	141.871506
-387.976471	74.270081	933.582214	-369.605347	-114.142479	929.418457	-419.466125	154.796448	506.895721	-372.184448	-137.230667	500.961975	-473.559479	163.557755	83.838692	-398.911407	-102.854248	78.174789	-364.780884	157.572464	1400.693481	-363.847382	-179.321686	1401.130371	-326.150909	-20.385639	1400.955566	-296.401093	-29.888084	1690.900757	-453.785065	226.305099	1157.742920	-456.988892	-371.978180	1227.454956	-322.401001	220.162338	944.041931	-318.139252	-589.623413	1230.422852	-366.084442	-20.889153	1030.685181	380.424713	-37.114460	958.080200	373.893768	141.907394
-387.613190	73.451271	933.378662	-368.419006	-114.892487	929.344238	-418.756866	152.785278	506.433105	-371.726776	-137.975403	501.046326	-468.467834	162.663010	82.150703	-398.206543	-102.783119	78.668861	-364.744385	156.946976	1400.813965	-362.240051	-179.924438	1400.852661	-325.158783	-20.861286	1400.872314	-295.424530	-30.636051	1690.756348	-454.856293	225.569717	1158.086182	-454.661438	-373.274780	1227.639160	-324.878937	220.802826	943.353271	-315.422119	-590.620300	1230.840332	-365.243469	-21.543364	1030.538940	380.579285	-37.046482	958.077393	373.957977	141.958984
-387.214081	72.688217	933.117310	-367.237885	-115.568359	929.235352	-418.057373	151.054367	505.929077	-371.286835	-135.286896	492.823578	-463.521240	162.407333	80.664093	-398.303162	-102.920853	78.060738	-364.739594	156.392899	1400.883911	-360.670227	-180.308609	1400.783325	-324.254669	-21.203821	1400.704102	-294.463501	-31.272976	1690.573975	-455.825104	224.891968	1158.355347	-452.318451	-374.509857	1227.810669	-327.199493	221.515778	942.721008	-312.808716	-591.695007	1231.172852	-364.368195	-22.120605	1030.343872	380.716736	-37.056751	958.059387	374.058502	141.984055
-386.778290	71.983177	932.840942	-366.027924	-116.266502	929.179688	-417.343994	149.436295	505.476196	-371.282135	-136.592896	492.791473	-458.871796	162.024719	79.129128	-397.599976	-103.364494	78.366478	-364.803223	155.940826	1400.918335	-359.322479	-180.653778	1400.570801	-323.366211	-21.495720	1400.406616	-293.481812	-31.799007	1690.291748	-456.772339	224.291550	1158.596436	-450.057312	-375.628510	1227.876953	-329.345428	222.180466	942.113342	-310.193665	-592.719849	1231.502197	-363.525726	-22.650906	1030.176392	380.821198	-37.066570	958.059937	374.098450	141.967651
-386.384918	71.187180	932.569885	-364.900146	-116.934143	929.187012	-416.661804	148.001404	505.070404	-372.574615	-139.365845	492.759399	-454.647369	161.534088	77.420387	-398.656281	-104.206512	78.529785	-364.855194	155.565140	1400.899170	-358.025269	-180.914780	1400.471436	-322.471680	-21.686035	1400.052979	-292.614532	-32.246471	1690.029297	-457.666901	223.764053	1158.735718	-447.824768	-376.755463	1227.960083	-331.346405	222.936691	941.556885	-307.758850	-593.698059	1231.837036	-362.753021	-23.184649	1030.043823	380.922516	-37.092464	958.062927	374.088715	141.995636
-386.007538	70.437561	932.204712	-363.781647	-117.604485	929.092957	-416.083496	146.823395	504.627502	-370.394379	-138.500198	492.683777	-450.904175	161.548615	76.543327	-397.883301	-103.995438	78.515556	-364.939423	155.236969	1400.792236	-356.656342	-181.133041	1400.268188	-321.634186	-21.829739	1399.693726	-291.820496	-32.611870	1689.722412	-458.565918	223.331116	1158.856079	-445.649231	-377.805359	1228.035889	-333.264648	223.636093	940.977905	-305.374084	-594.613037	1232.238770	-362.021149	-23.702921	1029.816650	380.956604	-36.990570	958.056213	374.035187	142.005798
-385.720490	69.866005	931.873230	-362.698608	-118.176109	928.939331	-415.395782	145.720245	504.069336	-370.483490	-140.396255	492.675354	-448.096527	161.620712	75.475586	-398.327850	-104.454765	78.661087	-365.017334	155.015472	1400.658081	-355.343201	-181.277084	1400.078491	-320.854126	-21.868378	1399.381470	-290.984955	-32.920464	1689.434814	-459.438385	222.961014	1158.906982	-443.465149	-378.680939	1228.141113	-335.073090	224.437729	940.397827	-303.147461	-595.557129	1232.584961	-361.309204	-24.122862	1029.570679	381.013702	-37.002720	958.081299	374.066925	142.001709
-385.368744	69.279892	931.528564	-361.597198	-118.762489	928.869629	-414.602661	144.807693	503.629517	-367.882324	-138.604324	492.528168	-445.944641	161.598297	74.567558	-397.146545	-103.982796	78.565750	-365.101654	154.806305	1400.495728	-353.975037	-181.395370	1399.927979	-320.072083	-21.874002	1398.982422	-290.307037	-33.144753	1689.204834	-460.313019	222.656998	1158.935059	-441.399933	-379.414551	1228.382813	-336.739807	225.180588	939.970154	-300.998749	-596.266479	1232.940674	-360.587830	-24.513319	1029.363892	381.067383	-37.019634	958.143738	374.094543	141.954834
-385.108582	68.633766	931.116516	-360.633362	-119.343445	928.798340	-413.509705	143.779770	503.100037	-367.632965	-139.809509	492.520111	-445.017944	161.749298	74.129051	-397.473663	-104.348434	78.734688	-365.159729	154.685883	1400.316162	-352.498108	-181.457947	1399.671997	-319.360535	-21.873249	1398.495972	-289.622681	-33.278297	1688.980835	-461.121368	222.398026	1158.951660	-439.472992	-380.156067	1228.518555	-338.311646	225.933868	939.483521	-298.867798	-596.892578	1233.283447	-359.951080	-24.895504	1029.118286	381.023376	-37.179173	958.304871	374.098267	141.858337
-384.793304	68.038582	930.738831	-359.541138	-119.903328	928.736816	-412.174835	142.807312	502.570374	-368.995239	-142.925461	492.681000	-445.031097	161.707031	73.973099	-398.817657	-105.312325	78.969757	-365.205719	154.529770	1400.119019	-351.101318	-181.475861	1399.534302	-318.548584	-21.754782	1398.346802	-289.015900	-33.328182	1688.830200	-461.922485	222.158890	1158.925293	-437.543671	-380.821716	1228.846802	-339.699860	226.673737	939.165344	-296.925171	-597.587341	1233.670776	-359.273468	-25.256287	1028.900757	380.904480	-37.401318	958.509949	374.091736	141.724442
-384.492737	67.492073	930.348511	-358.529114	-120.360832	928.657166	-410.785767	141.972534	501.997742	-368.748749	-143.499527	492.731964	-445.599457	161.571671	73.853073	-398.991943	-105.503754	79.036682	-365.372253	154.469894	1399.863037	-349.723816	-181.348633	1399.536377	-317.840668	-21.596642	1398.000977	-288.387451	-33.322712	1688.617432	-462.642578	221.965790	1158.869873	-435.743134	-381.454529	1229.211914	-341.000183	227.480881	938.827332	-295.067322	-598.226807	1234.074097	-358.564484	-25.537767	1028.657227	380.951996	-37.418983	958.544373	374.110504	141.725357
-384.144714	67.046158	929.951050	-357.458771	-120.743523	928.488098	-409.554718	141.225922	501.515167	-366.732666	-141.471024	492.582367	-445.803314	161.387009	73.610916	-397.985474	-104.938087	78.918892	-365.540039	154.358475	1399.590576	-348.353577	-181.256241	1399.486816	-317.116241	-21.210226	1397.640137	-287.852264	-33.186729	1688.453125	-463.401581	221.828171	1158.783569	-433.915070	-381.973633	1229.632568	-342.218353	228.218872	938.458008	-293.300781	-598.757080	1234.394165	-357.843292	-25.779615	1028.370605	381.022949	-37.422592	958.561890	374.113007	141.729828
-383.709991	66.657402	929.549011	-356.390656	-121.076591	928.385376	-409.039093	140.905930	501.190796	-365.347443	-140.083038	492.526093	-445.684814	161.369766	73.343491	-398.463440	-104.745056	78.624596	-365.751953	154.294281	1399.330566	-347.010010	-181.163071	1399.512207	-316.508209	-20.899572	1397.325073	-287.311340	-33.044991	1688.248413	-464.086670	221.655212	1158.630371	-432.261688	-382.534851	1230.109375	-343.305267	228.980453	938.200256	-291.648834	-599.315796	1234.839966	-357.120911	-25.942644	1028.119751	381.084503	-37.432755	958.552429	374.105988	141.724380
-383.245972	66.164551	929.177185	-355.150146	-121.636589	928.347595	-409.173737	140.900681	500.982422	-365.070740	-139.838806	492.568512	-445.131287	161.420853	72.892159	-397.296844	-104.528809	78.850014	-365.853577	154.250702	1399.100220	-345.614929	-181.040588	1399.565918	-315.963043	-20.579456	1397.181763	-286.840424	-32.785069	1688.150513	-464.727203	221.487122	1158.510132	-430.627075	-382.931458	1230.679688	-344.370636	229.777405	937.932007	-289.968964	-599.841736	1235.297729	-356.303223	-26.244902	1027.916260	381.211273	-37.454102	958.532654	374.164337	141.761398
-382.716248	65.844429	928.958557	-353.832397	-122.002380	928.257141	-409.935883	141.215576	500.954071	-364.836426	-139.576462	492.630219	-444.974487	161.663055	72.601471	-398.302124	-104.635994	78.578445	-366.032410	154.271423	1398.948975	-344.467194	-180.862915	1399.756104	-315.565186	-20.503437	1397.139404	-286.409149	-32.467209	1688.078491	-465.364410	221.369354	1158.427612	-429.135986	-383.397766	1231.143311	-345.356445	230.484497	937.675598	-288.323547	-600.146057	1235.701904	-355.447693	-26.476978	1027.768921	381.362152	-37.476875	958.541504	374.252075	141.763687
-382.315979	65.742767	928.853333	-353.122253	-121.907623	928.043091	-411.004272	141.646088	501.025543	-364.686707	-139.396896	492.621155	-445.140320	162.128006	72.461578	-398.355133	-104.668274	78.593987	-366.235840	154.265381	1398.811401	-343.302307	-180.787460	1399.907471	-315.065460	-20.242586	1397.152588	-285.953247	-32.148048	1688.098022	-465.957764	221.250626	1158.346436	-427.777802	-383.733032	1231.828369	-346.209351	231.230591	937.557007	-286.730957	-600.312866	1236.239258	-354.838318	-26.506626	1027.602661	381.512634	-37.440712	958.563416	374.334503	141.791672
-381.776947	65.587296	928.823181	-352.008514	-122.026512	928.006592	-411.718781	141.722809	501.146362	-364.378784	-139.130875	492.642670	-445.152985	162.254929	72.219864	-398.279266	-104.647141	78.558365	-366.467346	154.260742	1398.685669	-342.331879	-180.633179	1400.247070	-314.388977	-19.802532	1397.063232	-285.622314	-31.733177	1688.270264	-466.446350	221.082443	1158.301636	-426.490112	-384.037628	1232.465698	-347.009064	231.973282	937.424988	-285.189545	-600.554138	1236.842407	-354.076782	-26.617718	1027.577271	381.628052	-37.462147	958.600403	374.429718	141.796173
-381.309723	65.396004	928.870056	-350.942108	-122.036003	927.998169	-412.455627	141.832733	501.340912	-364.058777	-139.002914	492.685486	-445.490814	162.470810	72.182724	-398.348419	-104.753967	78.649696	-366.541046	154.211395	1398.556885	-341.267853	-180.520020	1400.597778	-313.837952	-19.583565	1397.265503	-285.243652	-31.237888	1688.422241	-466.932892	220.935364	1158.243896	-425.426178	-384.195770	1233.184692	-347.743378	232.635101	937.215027	-283.707001	-600.450317	1237.421021	-353.289520	-26.701529	1027.593628	381.697418	-37.427650	958.618591	374.438568	141.766891
-380.898743	65.357918	928.985352	-349.903259	-121.896240	927.990295	-412.763672	141.635117	501.542206	-363.588135	-138.923096	492.744995	-445.360748	162.451691	72.101715	-398.395081	-104.854050	78.757240	-366.663208	154.223251	1398.450317	-340.330383	-180.367813	1401.109253	-313.248993	-19.396633	1397.357788	-284.903015	-30.705193	1688.613770	-467.326843	220.738190	1158.182739	-424.384674	-384.394226	1233.851563	-348.685760	233.742111	936.955200	-282.333954	-600.475891	1238.043091	-352.509216	-26.662136	1027.640381	381.941162	-37.293823	958.536560	374.534576	141.884842
-379.358215	67.372345	929.586914	-348.406586	-121.200195	927.995239	-413.084656	141.304718	502.053192	-362.774506	-138.518280	492.803802	-445.165131	162.419281	72.071091	-398.283112	-104.841820	78.802299	-366.701599	154.211700	1398.396606	-339.288116	-180.231491	1401.517700	-312.656067	-19.164530	1397.565308	-284.608246	-30.146851	1688.843506	-467.673950	220.526810	1158.160522	-423.453156	-384.519806	1234.552368	-349.379761	234.428146	936.775513	-281.008301	-600.302979	1238.730713	-351.177277	-25.665691	1027.972900	382.040039	-37.242592	958.508362	374.560425	141.882996
-379.071533	67.297997	929.736511	-347.490936	-121.075478	928.111633	-413.445709	141.005951	502.203430	-362.220520	-138.384491	492.878021	-445.076233	162.421097	72.067162	-398.399292	-104.912117	78.865578	-366.723328	154.205963	1398.399536	-338.367767	-180.108429	1401.919556	-312.023438	-18.941347	1397.771118	-284.300293	-29.574890	1689.043701	-468.017273	220.296463	1158.190063	-422.442841	-384.675751	1235.177124	-349.911926	234.932938	936.679993	-279.777039	-600.318542	1239.489502	-350.501282	-25.601639	1028.095703	382.106476	-37.226738	958.511475	374.582153	141.884186
-378.944427	66.816864	929.723938	-346.654816	-121.101707	928.256531	-413.606384	140.573532	502.252991	-361.803772	-138.365082	492.968750	-444.849762	162.384338	71.999916	-398.461884	-104.858932	78.959000	-366.682312	154.241409	1398.414551	-337.426331	-179.877899	1402.334717	-311.437225	-18.743492	1397.871948	-284.066772	-28.899326	1689.313965	-468.355103	220.102386	1158.271362	-421.591370	-384.735809	1235.844604	-350.891754	235.231781	936.337891	-278.598206	-600.094604	1240.171997	-349.849945	-25.691517	1028.137573	382.030029	-37.322948	958.659302	374.562134	141.781219
-378.758423	66.658958	929.789612	-345.811462	-121.026962	928.311157	-414.007111	140.164749	502.329254	-361.041382	-137.994736	493.001984	-444.820282	162.320175	71.945770	-398.393188	-104.755653	79.005539	-366.577454	154.330154	1398.477173	-336.344757	-179.713593	1402.621704	-310.876190	-18.532162	1397.969482	-283.783386	-28.297962	1689.453369	-468.463989	219.774246	1158.325562	-420.800781	-384.812225	1236.355225	-350.927948	235.884613	936.541077	-277.395752	-599.753235	1240.917603	-349.175690	-25.663578	1028.175781	382.141876	-37.323315	958.670227	374.643585	141.786301
-378.407654	66.904762	929.981384	-344.903259	-120.851372	928.417175	-414.513031	139.788986	502.442352	-360.272308	-137.484161	493.031708	-444.457764	162.096436	71.797127	-398.183929	-104.526268	79.111153	-366.464203	154.456055	1398.569092	-335.357147	-179.556229	1402.732178	-310.407837	-18.296646	1398.143066	-283.433472	-27.642443	1689.646484	-468.681915	219.530289	1158.456421	-419.888916	-384.843384	1236.895386	-351.400116	236.252396	936.518005	-276.322083	-599.593872	1241.677734	-348.514130	-25.454048	1028.320435	382.278870	-37.334217	958.686768	374.729736	141.807159
-378.087433	66.875450	930.064758	-344.051453	-120.729897	928.545715	-415.077271	139.416580	502.468872	-359.683167	-136.944061	493.128723	-444.849426	162.333893	71.927986	-398.112122	-104.298538	79.232445	-366.344788	154.590210	1398.636230	-334.478668	-179.351181	1402.860352	-309.961426	-18.027613	1398.256714	-283.107147	-26.962334	1689.811035	-468.927948	219.313507	1158.577393	-419.020081	-384.849976	1237.359253	-352.164276	236.393585	936.348816	-275.286804	-599.526611	1242.421265	-347.900604	-25.340628	1028.421631	382.352966	-37.348740	958.738586	374.771179	141.808105
-377.771973	66.756538	930.062866	-343.203796	-120.625626	928.630981	-415.701263	139.110214	502.421478	-359.085938	-136.378326	493.246887	-444.937439	162.210159	71.819130	-398.104828	-104.076447	79.307777	-366.191010	154.738754	1398.679932	-333.636536	-179.099030	1403.072144	-309.573425	-17.741768	1398.344727	-282.743500	-26.207813	1689.979004	-469.075592	219.134232	1158.622803	-418.164307	-384.879364	1237.659668	-352.496124	236.669296	936.318665	-274.156403	-599.263123	1243.190063	-347.291412	-25.257431	1028.458252	382.418823	-37.375034	958.775391	374.802185	141.808823
-377.453125	66.647003	929.996033	-342.435486	-120.424110	928.659790	-416.333588	138.829330	502.376312	-358.551636	-135.899475	493.354797	-445.020111	162.057220	71.680038	-398.027893	-103.864143	79.384796	-366.223785	154.668549	1398.697510	-332.947113	-179.088089	1403.173950	-309.275177	-17.658134	1398.343018	-282.368011	-25.547318	1690.063965	-469.185547	218.988083	1158.556519	-417.329590	-384.732117	1237.909668	-352.711517	236.946701	936.321838	-273.019897	-598.853882	1243.863037	-346.696167	-25.116508	1028.430664	382.482819	-37.400631	958.795654	374.818848	141.801910
-377.069092	66.764778	929.901489	-341.656006	-120.231598	928.620422	-417.040100	138.613541	502.342590	-357.959839	-135.468994	493.393707	-445.123413	161.925842	71.571083	-397.938202	-103.630318	79.477394	-366.181458	154.909683	1398.690796	-332.287354	-178.823730	1403.294067	-308.998230	-17.426170	1398.412598	-281.937866	-24.826431	1690.051147	-469.280121	218.854034	1158.530518	-416.473602	-384.611023	1238.062012	-352.899567	237.165192	936.223022	-271.894806	-598.455139	1244.471802	-346.095581	-24.899828	1028.359985	382.526825	-37.392811	958.817078	374.868835	141.810150
-376.608673	66.919289	929.784180	-340.900696	-120.076050	928.617249	-417.817230	138.319519	502.256226	-357.390198	-135.180130	493.418640	-445.171875	161.795868	71.429703	-397.832733	-103.465652	79.497368	-366.161194	155.173569	1398.674805	-331.657013	-178.565430	1403.343750	-308.804413	-17.143343	1398.470703	-281.537598	-24.160057	1690.048706	-469.352417	218.754883	1158.419434	-415.557220	-384.394348	1238.170654	-353.009521	237.349976	936.116821	-270.729279	-598.157959	1245.034058	-345.528412	-24.671162	1028.303833	382.620850	-37.433140	958.838196	374.968842	141.774811
-376.133026	67.105042	929.639465	-340.155945	-119.897354	928.598999	-418.501953	137.976898	502.201355	-356.696350	-134.870071	493.420349	-444.842010	161.256256	71.031776	-397.742035	-103.342384	79.512085	-366.195801	155.479858	1398.631470	-331.076660	-178.274124	1403.407837	-308.639038	-16.781105	1398.551025	-281.168640	-23.498775	1690.009521	-469.386658	218.682892	1158.281860	-414.761444	-384.138641	1238.166992	-353.038116	237.540283	936.007751	-269.563385	-597.578430	1245.378296	-344.976318	-24.414209	1028.228638	382.738739	-37.473804	958.848999	375.074127	141.799500
-375.684875	67.309319	929.515991	-339.431915	-119.701492	928.545410	-419.197327	137.676544	502.163940	-356.031555	-134.863129	493.371979	-444.911926	161.155655	70.905060	-397.707977	-103.311775	79.632072	-366.270813	155.834763	1398.587524	-330.540466	-177.931259	1403.461426	-308.502167	-16.391100	1398.585449	-280.742828	-22.957834	1689.906860	-469.411896	218.643250	1158.093262	-413.869690	-383.790833	1238.149170	-353.052521	237.662125	935.793823	-268.408691	-596.992676	1245.699219	-344.441284	-24.167669	1028.145874	382.790375	-37.467400	958.868713	375.110352	141.831848
-375.307159	67.454292	929.431274	-338.729431	-119.461975	928.490417	-419.777496	137.278046	502.137573	-355.356750	-135.015411	493.343689	-445.290375	161.189301	70.844505	-397.645477	-103.291420	79.694420	-366.320160	156.192734	1398.484863	-329.948151	-177.638718	1403.512207	-308.355133	-16.017279	1398.578491	-280.377502	-22.321777	1689.879883	-469.397430	218.631668	1157.867310	-413.098511	-383.387085	1238.100342	-352.990509	237.765259	935.603088	-267.317047	-596.386536	1245.844849	-343.925934	-23.940714	1028.078613	382.864624	-37.432575	958.858704	375.167725	141.840012
-374.663849	67.330193	929.272095	-337.536316	-119.749245	928.813965	-420.300476	136.907684	502.098236	-354.744934	-135.166565	493.465851	-445.296570	161.073090	70.709351	-397.652618	-103.280479	79.813927	-366.281311	156.597656	1398.381226	-329.342010	-177.231567	1403.559570	-308.369537	-15.763577	1398.701172	-280.010376	-21.751562	1689.857666	-469.327454	218.599594	1157.627319	-412.297272	-382.995483	1238.029541	-352.880859	237.844650	935.387146	-266.233215	-595.791138	1245.871704	-343.250305	-23.902170	1028.187134	382.932892	-37.424973	958.903931	375.234863	141.836182
-374.257935	67.472672	929.185730	-336.841187	-119.540123	928.793762	-420.930450	136.546432	502.072937	-354.195465	-135.244125	493.425995	-445.396973	160.979797	70.614510	-397.682007	-103.339424	79.901726	-366.326874	156.980469	1398.226807	-328.776581	-176.842682	1403.634033	-308.008484	-15.060452	1398.529053	-279.645264	-21.193514	1689.847900	-469.221405	218.612488	1157.338745	-411.593414	-382.519287	1237.972534	-352.719208	237.898819	935.194031	-265.118927	-595.070190	1245.741211	-342.692963	-23.669237	1028.131592	383.037567	-37.340813	958.941223	375.286499	141.876083
-374.018616	67.865227	929.113770	-336.606232	-118.942696	928.551636	-421.571564	136.246582	502.071289	-353.428345	-135.099777	493.279449	-445.436676	160.931152	70.491585	-397.576904	-103.229286	79.994492	-366.259644	157.419571	1398.081665	-328.291626	-176.405060	1403.690552	-307.782715	-14.598022	1398.521851	-279.219116	-20.617710	1689.777344	-469.087769	218.625336	1157.095459	-410.822540	-382.076721	1237.838745	-352.512329	237.937149	935.002136	-264.060760	-594.333862	1245.445068	-342.337250	-23.238470	1027.960693	383.110504	-37.272408	958.971130	375.403503	141.884186
-373.386719	67.880188	929.037109	-335.454773	-119.260681	928.883362	-422.052673	135.829681	501.994507	-352.974854	-135.162964	493.402924	-445.392487	160.811722	70.355377	-397.629333	-103.181831	80.053932	-366.185913	157.884552	1397.953979	-327.680328	-175.935883	1403.612549	-307.531677	-14.092673	1398.507324	-278.850189	-20.075687	1689.715210	-468.988281	218.653046	1156.890869	-410.213501	-381.528656	1237.714722	-352.343384	237.941376	934.817139	-263.013153	-593.452820	1244.945313	-341.634338	-23.180021	1028.107666	383.265533	-37.241074	958.993469	375.556641	141.903259
-372.996277	67.990807	928.966370	-334.727448	-119.127731	928.890259	-422.620331	135.469757	501.956085	-352.578400	-134.916168	493.468384	-445.373749	160.717682	70.233147	-397.556854	-103.059471	80.104752	-366.080688	158.340500	1397.848022	-327.055023	-175.505661	1403.559814	-307.303528	-13.544542	1398.469482	-278.466064	-19.526697	1689.654541	-468.846252	218.675446	1156.686279	-409.490143	-380.969391	1237.559448	-352.191528	237.928024	934.628479	-261.885223	-592.560120	1244.325684	-341.070679	-22.992804	1028.073364	383.367523	-37.201733	958.993591	375.639282	141.930725
-372.906647	68.263550	928.960693	-334.523865	-118.535515	928.561157	-423.324402	135.200928	502.023010	-352.263611	-134.617462	493.400574	-445.437195	160.682358	70.133324	-397.518097	-102.919647	80.154991	-365.967407	158.822372	1397.751099	-326.514893	-175.064972	1403.416382	-307.112244	-13.106077	1398.453979	-278.064545	-19.029703	1689.590210	-468.680908	218.684036	1156.444092	-408.883026	-380.374634	1237.397339	-351.993591	237.883133	934.422058	-260.830750	-591.737488	1243.622681	-340.739349	-22.681751	1027.885132	383.501038	-37.159115	959.004089	375.802124	141.952271
-372.378510	68.252571	928.936096	-333.504730	-118.715248	928.824707	-423.844635	134.878067	502.051666	-352.014893	-134.240234	493.504456	-445.406464	160.594604	70.053040	-397.403656	-102.764755	80.153313	-365.804749	159.283600	1397.657349	-325.916412	-174.614426	1403.395874	-306.905487	-12.586823	1398.446167	-277.722565	-18.546349	1689.598145	-468.509766	218.702637	1156.214478	-408.150604	-379.747375	1237.149170	-351.750549	237.757935	934.232544	-259.747375	-590.873901	1242.719360	-340.116669	-22.623878	1028.020264	383.629059	-37.141457	959.031433	375.936707	141.988113
-372.230164	68.568764	928.924316	-333.286621	-118.030289	928.545715	-424.554871	134.617325	502.147278	-351.764801	-133.892761	493.462433	-445.387695	160.547348	69.975349	-397.344147	-102.602089	80.215385	-365.621552	159.780533	1397.545776	-325.386871	-174.141479	1403.405029	-306.774170	-12.253877	1398.624390	-277.305359	-17.981831	1689.560181	-468.322296	218.741974	1155.960449	-407.620483	-379.024109	1236.909180	-351.564850	237.675415	933.928589	-258.579132	-589.732056	1241.583374	-339.778168	-22.222895	1027.857300	383.736908	-37.131092	959.077576	376.044525	142.049881
-371.914398	68.782684	928.866211	-332.717560	-117.794388	928.556091	-425.073639	134.345901	502.205750	-351.542816	-133.634705	493.493256	-445.352936	160.454788	69.904488	-397.408356	-102.557571	80.259026	-365.483704	160.140320	1397.428833	-324.860931	-173.767273	1403.346680	-306.372894	-11.576749	1398.619507	-276.920929	-17.448334	1689.569336	-468.066010	218.787323	1155.648315	-406.977173	-378.284271	1236.592041	-351.306427	237.565872	933.608276	-257.380981	-588.565369	1240.399170	-339.347412	-21.946106	1027.833618	383.736298	-37.050533	959.118774	375.953217	142.189667
-371.523956	68.924278	928.826782	-332.040833	-117.499916	928.609558	-425.464996	133.992218	502.199432	-351.368408	-133.525436	493.508057	-445.167328	160.323441	69.827164	-397.384552	-102.492561	80.290764	-365.290344	160.609421	1397.255859	-324.288910	-173.286896	1403.365601	-306.097046	-11.084650	1398.660889	-276.536865	-16.913425	1689.561768	-467.811096	218.905579	1155.355347	-406.397034	-377.491211	1236.182617	-351.063507	237.426941	933.267944	-256.221985	-587.384583	1239.091187	-338.876282	-21.669884	1027.847290	383.823029	-37.032112	959.140442	376.114624	142.199875
-371.197113	69.124802	928.748413	-331.427399	-117.196098	928.589111	-425.813995	133.616821	502.165314	-351.070862	-133.306381	493.503296	-444.988617	160.240448	69.744736	-397.286285	-102.422935	80.297920	-365.125732	161.114395	1397.066650	-323.785339	-172.790298	1403.316406	-305.918732	-10.789803	1398.758667	-276.177673	-16.389227	1689.519531	-467.540039	218.996002	1155.055298	-405.814789	-376.653107	1235.781494	-350.815002	237.310028	932.933472	-255.057999	-586.133545	1237.561890	-338.423615	-21.369375	1027.798828	383.994659	-37.091351	959.164063	376.393219	142.163055
-370.925354	69.307663	928.718811	-330.826263	-116.884224	928.531494	-426.169250	133.312225	502.144806	-350.807404	-133.224167	493.511719	-444.836090	160.116211	69.665077	-397.281067	-102.386711	80.310150	-364.963898	161.568649	1396.851440	-323.285065	-172.302002	1403.222900	-305.610779	-10.294142	1398.762329	-275.800812	-15.850994	1689.479736	-467.281006	219.109894	1154.770142	-405.240631	-375.822937	1235.309448	-350.510132	237.194000	932.619568	-253.912903	-584.818115	1235.912354	-338.018921	-21.119091	1027.759277	384.095917	-37.060215	959.158936	376.530701	142.219757
-370.472260	69.275238	928.635742	-329.820099	-117.103935	928.837158	-426.347931	132.955109	502.097412	-350.602905	-133.203415	493.637726	-444.736206	160.234680	69.803558	-397.556213	-102.181984	80.585426	-364.824432	162.012543	1396.676025	-322.742004	-171.865936	1403.076294	-305.171204	-9.602218	1398.631836	-275.448395	-15.317184	1689.414795	-466.964081	219.179810	1154.446411	-404.713135	-374.848297	1234.776123	-350.258759	237.086105	932.257263	-252.808167	-583.451233	1234.093018	-337.497742	-21.048357	1027.891846	384.209442	-36.988281	959.151733	376.694702	142.276825
-370.445587	69.629539	928.614990	-329.734589	-116.358688	928.496094	-426.714447	132.757919	502.118164	-350.409546	-133.083466	493.556152	-444.669647	160.145813	69.730309	-397.202240	-102.277031	80.356819	-364.640717	162.449982	1396.504272	-322.193115	-171.461197	1402.956055	-304.851929	-9.133425	1398.623779	-275.135345	-14.758558	1689.373047	-466.589111	219.206802	1154.078857	-404.183655	-373.881378	1234.308228	-350.043518	236.959412	931.815063	-251.679672	-582.125916	1232.111206	-337.276947	-20.623297	1027.693359	384.325470	-36.908157	959.134216	376.859192	142.354919
-370.016846	69.665215	928.519775	-328.836426	-116.490135	928.713806	-426.842926	132.583130	502.058746	-350.267456	-132.967010	493.658966	-444.493591	160.036438	69.644470	-397.441681	-102.045067	80.621300	-364.429443	162.883743	1396.335815	-321.635834	-171.011566	1402.839355	-304.500793	-8.648736	1398.614380	-274.784119	-14.256561	1689.346924	-466.210388	219.205215	1153.750610	-403.705078	-372.920746	1233.718262	-349.803528	236.811447	931.377197	-250.629303	-580.741333	1230.102905	-336.760284	-20.507135	1027.768799	384.509125	-36.766201	959.117615	377.056122	142.445923
-370.013489	69.997009	928.484375	-328.818604	-115.827667	928.463562	-427.054169	132.512497	502.066132	-350.130188	-132.672134	493.589142	-444.465210	160.023178	69.577591	-397.116913	-102.107529	80.451416	-364.177155	163.306946	1396.189697	-321.022705	-170.632751	1402.670898	-304.248199	-8.341862	1398.763062	-274.458160	-13.693851	1689.378296	-465.866272	219.260590	1153.480835	-403.278107	-371.933289	1233.049194	-349.526337	236.588898	931.005188	-249.512207	-579.270630	1227.781738	-336.580566	-20.080988	1027.606323	384.639343	-36.658585	959.135803	377.247559	142.548172
-369.795715	70.118149	928.403015	-328.384918	-115.560287	928.434326	-427.143524	132.490158	502.007233	-350.072906	-132.448669	493.598785	-444.404785	160.020264	69.522949	-397.303802	-101.871498	80.608994	-363.911346	163.686249	1396.040771	-320.454071	-170.260376	1402.572998	-303.748505	-7.754057	1398.642944	-274.070984	-13.274230	1689.338623	-465.464661	219.276794	1153.226318	-402.791412	-370.871063	1232.312256	-349.334229	236.434464	930.644958	-248.462509	-577.673279	1225.483765	-336.228027	-19.835756	1027.546021	384.803375	-36.544857	959.131104	377.458740	142.629669
-369.616241	70.300270	928.349304	-327.948059	-115.244568	928.419312	-427.209442	132.443176	501.958313	-350.082062	-132.181381	493.594543	-444.357361	160.018234	69.461052	-397.035980	-101.853287	80.466080	-363.671204	164.079147	1395.912109	-319.919373	-169.899292	1402.455811	-303.351349	-7.326290	1398.625977	-273.678223	-12.725390	1689.284912	-465.126465	219.312271	1153.032593	-402.302032	-369.761871	1231.611694	-349.131409	236.276642	930.293823	-247.437332	-576.122559	1223.136353	-335.889130	-19.539347	1027.506348	384.962097	-36.485718	959.140869	377.682434	142.682251
-369.486053	70.429649	928.290405	-327.567596	-115.026947	928.411316	-427.349365	132.471100	501.968140	-350.061523	-131.931183	493.614746	-444.366577	160.016693	69.438255	-396.948120	-101.707993	80.432716	-363.399536	164.465103	1395.815186	-319.346527	-169.542175	1402.336060	-302.970306	-6.881546	1398.576904	-273.304901	-12.202812	1689.267578	-464.774353	219.264160	1152.785400	-401.790009	-368.626221	1230.797485	-348.960144	236.110214	929.930603	-246.393005	-574.499268	1220.558472	-335.585205	-19.308876	1027.464844	385.097656	-36.434326	959.124878	377.904541	142.720261
-369.346069	70.609917	928.258484	-327.202148	-114.820236	928.397827	-427.440613	132.469772	501.939911	-350.068268	-131.705750	493.641754	-444.390167	160.037582	69.417488	-396.892822	-101.588364	80.440239	-363.082703	164.832870	1395.684692	-318.737671	-169.194580	1402.228149	-302.616730	-6.490120	1398.557251	-272.918976	-11.674237	1689.259033	-464.448547	219.243057	1152.578613	-401.317047	-367.473206	1229.883789	-348.842224	235.941559	929.547485	-245.399460	-572.762146	1217.718384	-335.301117	-19.082247	1027.437012	385.228546	-36.398422	959.118530	378.141602	142.768860
-369.183044	70.771187	928.257629	-326.843079	-114.619331	928.414429	-427.607422	132.470169	501.947876	-350.051056	-131.460632	493.680084	-444.387421	160.032852	69.394135	-396.791962	-101.470444	80.393944	-362.831390	165.244324	1395.628540	-318.155487	-168.851791	1402.105713	-302.255035	-6.129723	1398.493652	-272.538147	-11.122808	1689.271240	-464.138153	219.224304	1152.382568	-400.830322	-366.197083	1229.005981	-348.718658	235.716705	929.212341	-244.412399	-571.006653	1214.776245	-335.020111	-18.872868	1027.441406	385.404785	-36.356339	959.089722	378.418976	142.844238
-368.971466	70.936852	928.231812	-326.513824	-114.398781	928.433228	-427.704254	132.433273	501.970276	-350.007874	-131.251648	493.692932	-444.340393	160.020615	69.389000	-396.739410	-101.361031	80.392067	-362.581726	165.575806	1395.551147	-317.580536	-168.570679	1402.023315	-301.856964	-5.736010	1398.502075	-272.181610	-10.600200	1689.342407	-463.807983	219.192902	1152.185059	-400.335602	-364.869598	1228.025879	-348.569977	235.535049	928.934448	-243.557129	-569.259766	1211.626465	-334.714020	-18.638630	1027.431885	385.618835	-36.214661	959.051147	378.648956	142.970871
-368.781677	71.177589	928.224731	-326.185760	-114.148872	928.415344	-427.889252	132.434845	501.993896	-349.963440	-131.103836	493.718872	-444.346405	159.994873	69.389015	-396.665222	-101.253815	80.403358	-362.324432	165.855042	1395.476318	-317.039001	-168.295731	1401.904419	-301.426208	-5.361290	1398.579468	-271.732605	-10.022059	1689.349731	-463.506683	219.171219	1152.025757	-399.872253	-363.589447	1226.997559	-348.424042	235.325897	928.672791	-242.670517	-567.475952	1208.402466	-334.394196	-18.375208	1027.410889	385.579956	-35.784161	959.031860	378.335663	143.482086
-368.529938	71.385262	928.203918	-325.900330	-113.864876	928.436523	-428.002075	132.386307	501.998871	-349.978790	-131.040314	493.750610	-444.297089	159.961136	69.353607	-396.672974	-101.194649	80.424835	-362.051178	166.209137	1395.433228	-316.523041	-167.985550	1401.803223	-301.019684	-5.004844	1398.590088	-271.292603	-9.532810	1689.299194	-463.223389	219.150330	1151.868896	-399.399689	-362.217926	1225.955444	-348.386932	235.254974	928.387146	-241.843658	-565.646790	1205.062378	-334.075439	-18.091722	1027.403198	385.725494	-35.566616	959.013855	378.478149	143.654297
-368.087006	71.420647	928.178589	-325.157074	-114.024200	928.719482	-428.112701	132.268036	501.983856	-349.909180	-130.966675	493.866180	-444.238434	159.973297	69.324905	-396.665344	-101.139809	80.458351	-361.815887	166.518173	1395.369019	-315.891815	-167.732025	1401.702271	-300.652100	-4.661263	1398.605103	-270.898132	-9.021437	1689.304077	-462.948578	219.131851	1151.726685	-398.892487	-360.807068	1224.874878	-348.296661	235.080887	928.133423	-241.040649	-563.810608	1201.578857	-333.595276	-17.997070	1027.541870	385.929565	-35.421444	958.968018	378.752289	143.748734
-368.081177	71.721840	928.215637	-325.365997	-113.398697	928.472595	-428.404938	132.222824	502.026031	-349.811493	-130.798737	493.784088	-444.259827	159.957962	69.314697	-396.568665	-101.027283	80.486275	-361.608093	166.768372	1395.334351	-315.271454	-167.503281	1401.540894	-300.263062	-4.324420	1398.594482	-270.503815	-8.525210	1689.309204	-462.717346	219.116531	1151.627930	-398.430389	-359.344025	1223.734009	-348.197693	234.937790	927.903809	-240.231308	-561.865601	1198.000000	-333.512695	-17.652590	1027.416382	386.087006	-35.275787	958.912048	379.067627	143.857529
-367.883728	71.893707	928.216370	-325.126465	-113.185600	928.475830	-428.684418	132.141479	502.059265	-349.746429	-130.690521	493.819031	-444.229797	159.891495	69.292725	-396.470032	-100.906158	80.437065	-361.361023	167.059814	1395.326538	-314.719666	-167.268036	1401.389160	-299.891479	-3.970830	1398.598267	-270.113953	-8.051861	1689.306641	-462.499023	219.090820	1151.566406	-398.048309	-357.915344	1222.619873	-348.184875	234.840546	927.708374	-239.457504	-559.812622	1194.295654	-333.255920	-17.446236	1027.412842	386.215637	-35.275326	958.889465	379.354187	143.939087
-367.630981	72.165970	928.200623	-324.874481	-112.994339	928.471680	-428.951752	132.050644	502.095276	-349.673401	-130.522598	493.825867	-444.235077	159.849869	69.255638	-396.415802	-100.762115	80.445839	-361.128296	167.348404	1395.328735	-314.129120	-167.077652	1401.202148	-299.509735	-3.660270	1398.601685	-269.752228	-7.561567	1689.289917	-462.283905	219.065445	1151.536499	-397.657684	-356.548035	1221.393066	-348.210266	234.743851	927.493774	-238.585403	-557.717896	1190.485718	-332.947571	-17.196806	1027.394775	386.436371	-35.226398	958.854309	379.694794	144.038544
-367.363647	72.351021	928.167114	-324.621124	-112.789063	928.479004	-429.243561	131.928391	502.099823	-349.660339	-130.292603	493.858093	-444.179840	159.824936	69.204208	-396.369232	-100.667061	80.426125	-360.895050	167.640839	1395.344604	-313.536835	-166.868042	1400.933228	-299.125916	-3.422664	1398.533936	-269.368164	-7.104825	1689.256836	-462.098114	219.055099	1151.519775	-397.387207	-355.148712	1220.274780	-348.244995	234.629807	927.314270	-237.797394	-555.569214	1186.487183	-332.648834	-16.971592	1027.375610	386.647552	-35.152119	958.767395	380.042450	144.149673
-367.074768	72.597618	928.137878	-324.358429	-112.558037	928.475586	-429.466309	131.770370	502.103333	-349.644257	-130.089035	493.898987	-444.119659	159.810989	69.138168	-396.305664	-100.558784	80.412819	-360.674103	167.888824	1395.341187	-313.010590	-166.644806	1400.712646	-298.752533	-3.140832	1398.488525	-268.962738	-6.655983	1689.231079	-461.924774	219.026733	1151.529663	-397.042877	-353.812500	1219.099365	-348.286377	234.537949	927.159973	-237.104584	-553.590698	1182.538940	-332.340851	-16.713684	1027.354248	386.877594	-34.950859	958.729675	380.355011	144.288696
-366.843597	72.779655	928.123413	-324.081085	-112.334641	928.504089	-429.758789	131.638702	502.088409	-349.668457	-129.876892	493.929413	-444.116516	159.793152	69.104904	-396.263641	-100.472610	80.402428	-360.440063	168.099579	1395.360352	-312.468170	-166.398529	1400.458130	-298.354706	-2.895220	1398.512207	-268.500000	-6.260425	1689.174805	-461.772644	219.020950	1151.528320	-396.724426	-352.516541	1217.965332	-348.335175	234.481705	927.062134	-236.456161	-551.596558	1178.654541	-332.058380	-16.477428	1027.356323	387.091827	-34.791996	958.707092	380.653870	144.399353
-366.563416	72.900742	928.063232	-323.794922	-112.151855	928.492432	-430.034271	131.496368	502.110199	-349.679810	-129.589447	493.975983	-444.139343	159.798538	69.069496	-396.214478	-100.364174	80.386681	-360.213348	168.313309	1395.386963	-311.798706	-166.222168	1400.154419	-297.975250	-2.636980	1398.490967	-268.085724	-5.863463	1689.133911	-461.658569	219.036530	1151.567749	-396.021332	-351.424530	1216.817261	-348.424866	234.414749	926.940491	-237.194382	-551.628235	1174.825806	-331.757721	-16.293961	1027.317017	387.311005	-34.640823	958.690063	380.964630	144.486649
-366.261871	73.197266	928.038940	-323.472076	-111.885979	928.463196	-430.313660	131.404922	502.107697	-349.703125	-129.452866	493.995667	-444.095062	159.762817	69.002640	-396.195343	-100.271164	80.403320	-359.936523	168.527908	1395.437500	-311.181824	-166.091721	1399.806152	-297.637207	-2.390173	1398.490967	-267.703949	-5.523669	1689.120117	-461.548340	219.021667	1151.605713	-395.742981	-350.167664	1215.663086	-348.518066	234.384171	926.877747	-236.687805	-549.629272	1170.624023	-331.434509	-16.011848	1027.288818	387.525024	-34.579437	958.686340	381.285889	144.542160
-365.960663	73.455757	928.021545	-323.157898	-111.626938	928.427673	-430.535095	131.240417	502.069733	-349.702911	-129.299850	494.036835	-444.017456	159.729462	68.943832	-396.173767	-100.200882	80.431236	-359.701874	168.775726	1395.495117	-310.728699	-165.890167	1399.563354	-297.291748	-2.182502	1398.375854	-267.300110	-5.145941	1689.032227	-461.463470	219.047180	1151.668457	-395.459747	-348.830536	1214.577759	-348.649872	234.352570	926.803284	-236.086884	-547.383240	1166.390747	-331.123596	-15.761069	1027.262085	387.762695	-34.517090	958.648743	381.608429	144.664230
-365.520660	73.585236	927.980225	-322.439301	-111.758377	928.619934	-430.733002	131.096832	502.084595	-349.617981	-129.110565	494.093292	-443.892212	159.602066	68.819077	-396.135712	-100.144531	80.425095	-359.469055	168.997208	1395.552979	-310.111938	-165.743271	1399.291016	-296.940063	-1.982662	1398.268066	-266.849182	-4.865063	1688.919556	-461.406067	219.114563	1151.757690	-395.162292	-347.595459	1213.503784	-348.780182	234.340408	926.753784	-235.582275	-545.141724	1162.487427	-330.677826	-15.652745	1027.351929	388.027679	-34.358185	958.634033	381.864441	144.830383
-365.408051	73.951035	927.940247	-322.515686	-111.083061	928.307495	-431.153320	131.048721	502.061951	-349.541809	-129.004303	494.033234	-443.479736	159.398071	68.739174	-396.108734	-100.088440	80.433350	-359.269257	169.209976	1395.608887	-309.414917	-165.633728	1399.029419	-296.626801	-1.846729	1398.104980	-266.449249	-4.558271	1688.867798	-461.347717	219.205948	1151.847046	-394.991089	-346.301971	1212.568970	-348.924805	234.342300	926.694519	-235.125046	-542.928040	1158.218994	-330.481903	-15.244707	1027.155518	388.336029	-34.223515	958.590149	382.183258	144.977875
-364.924042	74.051018	927.891541	-321.754395	-111.200150	928.518494	-431.368347	130.899948	502.005615	-349.452454	-128.847290	494.108551	-443.714203	159.490143	68.723099	-396.035828	-100.037781	80.399536	-359.067688	169.373566	1395.648193	-308.868622	-165.533096	1398.841309	-296.246613	-1.663176	1398.069946	-266.041016	-4.339317	1688.799438	-461.276337	219.282242	1151.917725	-394.768188	-345.041626	1211.649048	-349.070648	234.377121	926.653992	-234.746094	-540.759094	1153.935425	-329.996765	-15.130126	1027.250977	388.678802	-34.125164	958.571411	382.559235	145.089523
-364.520660	74.312111	927.799622	-321.292053	-110.926125	928.476257	-431.690308	130.772858	502.015625	-349.322479	-128.770309	494.136322	-443.220093	159.299728	68.671501	-396.029144	-100.052818	80.392693	-358.800110	169.794571	1395.705811	-307.848816	-165.239609	1398.385132	-295.848328	-1.288367	1398.053711	-265.628265	-4.113759	1688.705811	-461.170349	219.383774	1152.073608	-394.531952	-343.878571	1210.713867	-349.228455	234.417480	926.620422	-234.310699	-538.548279	1149.716064	-329.613800	-14.843154	1027.189941	388.931702	-34.046322	958.577637	382.871765	145.204041
-364.447357	74.705879	927.764099	-321.437286	-110.285507	928.195862	-432.137573	130.701080	502.063293	-349.268402	-128.671082	494.048523	-443.270508	159.289413	68.642654	-395.951630	-99.992546	80.383484	-358.562988	169.945648	1395.779907	-307.066650	-165.130920	1398.111694	-295.572083	-1.156167	1397.955444	-265.167084	-3.970571	1688.542603	-461.075958	219.485916	1152.127808	-394.324707	-342.832275	1209.821655	-349.401611	234.529282	926.590515	-233.949677	-536.353027	1145.500854	-329.436554	-14.418636	1027.006348	389.234924	-33.912342	958.577759	383.196594	145.308228
-364.162079	74.938744	927.733521	-321.147461	-110.039352	928.236938	-432.530975	130.553360	502.097015	-349.186768	-128.575821	494.070557	-443.214417	159.221497	68.595848	-395.952515	-99.945572	80.400116	-358.343262	170.074844	1395.816040	-305.908600	-165.146545	1397.578735	-295.242615	-0.995979	1397.812134	-264.731262	-3.831008	1688.403442	-461.005859	219.630539	1152.212402	-394.054657	-341.759766	1208.884766	-349.626648	234.654846	926.546082	-233.600342	-534.145020	1141.289917	-329.127289	-14.135159	1027.007202	389.565369	-33.812908	958.590332	383.557739	145.452499
-363.913177	75.169472	927.722778	-320.859436	-109.794952	928.245605	-432.977264	130.429871	502.147217	-348.835480	-128.123962	494.048096	-443.175293	159.182159	68.574585	-395.786713	-99.831184	80.403831	-358.140411	170.169769	1395.909912	-305.548126	-164.864807	1397.225708	-294.837982	-0.848011	1397.695557	-264.334900	-3.706958	1688.318237	-460.934113	219.802429	1152.359131	-393.752289	-340.726624	1207.898560	-349.841705	234.774612	926.517090	-233.183441	-531.989319	1137.237305	-328.817017	-13.874375	1026.999634	389.918457	-33.717598	958.582031	383.972321	145.513046
-363.682831	75.340706	927.709717	-320.602570	-109.554756	928.231995	-433.298492	130.221146	502.192200	-348.688934	-127.880287	494.084351	-443.118713	159.202805	68.608803	-395.698730	-99.744614	80.427010	-357.957458	170.301697	1395.996826	-304.482849	-164.859818	1396.605103	-294.457825	-0.724231	1397.529907	-263.975220	-3.593804	1688.233765	-460.818573	219.939667	1152.486450	-393.371155	-339.743073	1206.901245	-350.063324	234.923584	926.471375	-232.902939	-530.036926	1133.240112	-328.533020	-13.656306	1026.980347	390.304932	-33.570576	958.585083	384.321320	145.644180
-363.193909	75.500496	927.702087	-319.893433	-109.666138	928.478638	-433.544617	129.907761	502.232483	-348.554260	-127.698959	494.164764	-442.996796	159.172348	68.592110	-395.669556	-99.677155	80.412376	-357.744598	170.442017	1396.125122	-303.686584	-164.778107	1396.053589	-294.101715	-0.644685	1397.352539	-263.540314	-3.529826	1688.120239	-460.759979	220.074509	1152.667969	-392.909393	-338.813599	1205.773193	-350.283691	235.088455	926.417908	-232.689056	-528.433411	1129.085205	-328.069122	-13.516567	1027.114258	390.665680	-33.501381	958.587402	384.695740	145.754227
-363.087372	75.909401	927.682983	-320.034790	-108.993980	928.203247	-434.009308	129.705109	502.345703	-348.435669	-127.534958	494.110138	-442.975098	159.180435	68.576683	-395.610077	-99.560135	80.426620	-357.494659	170.553482	1396.262695	-303.859222	-164.583054	1395.917847	-293.689209	-0.536907	1397.277832	-263.192963	-3.449718	1688.101318	-460.629486	220.169525	1152.809082	-392.344543	-337.883270	1204.765869	-350.546875	235.284744	926.385437	-232.355789	-526.684753	1125.423340	-327.900574	-13.083034	1026.945190	391.040283	-33.412014	958.618530	385.118042	145.847458
-362.832397	76.139938	927.650391	-319.760986	-108.732368	928.166626	-434.355774	129.483246	502.407654	-348.310669	-127.337540	494.095459	-442.892578	159.112915	68.555466	-395.579224	-99.507339	80.442062	-357.337250	170.677567	1396.423706	-303.240326	-164.549927	1395.351807	-293.300507	-0.407790	1397.150024	-262.744324	-3.443867	1687.996216	-460.543549	220.300735	1153.024414	-391.813995	-337.027100	1203.590088	-350.787842	235.465546	926.344421	-231.999924	-525.087097	1121.921509	-327.583710	-12.824949	1026.902954	391.501251	-33.274998	958.552490	385.548096	146.089722
-362.573486	76.300301	927.621033	-319.442902	-108.503326	928.152100	-434.672821	129.215057	502.433685	-348.202148	-127.175400	494.106720	-442.736206	159.053009	68.496956	-395.397095	-99.354691	80.422913	-357.127808	170.757935	1396.553711	-302.797089	-164.527344	1395.022949	-292.936218	-0.332193	1397.061890	-262.275696	-3.456758	1687.847656	-460.426361	220.404343	1153.235962	-391.239288	-336.066132	1202.618896	-351.022888	235.720673	926.369019	-231.598343	-523.400940	1118.508789	-327.264282	-12.609380	1026.875977	392.017151	-33.045025	958.268677	385.911011	146.708084
-362.419769	76.459846	927.609863	-319.160614	-108.235817	928.106201	-435.022766	128.959381	502.464722	-348.032837	-126.957962	494.131195	-442.627899	159.063965	68.511536	-395.240967	-99.193748	80.413521	-356.858521	170.809189	1396.684692	-301.451660	-164.561935	1394.195679	-292.589844	-0.254679	1396.970703	-261.815155	-3.434186	1687.720703	-460.322632	220.456604	1153.425049	-390.786560	-335.345734	1201.496094	-351.273254	235.979645	926.414001	-231.182709	-521.703003	1115.224731	-326.995392	-12.390971	1026.840210	391.887360	-32.657269	958.770203	386.151703	146.427353
-362.190216	76.705978	927.609802	-318.831696	-107.979347	928.085571	-435.405304	128.722107	502.488220	-347.908813	-126.768349	494.166870	-442.569946	159.008865	68.478668	-395.433624	-99.217522	80.465134	-356.625519	170.819305	1396.801147	-300.563751	-164.486694	1393.792969	-292.251587	-0.204084	1396.808594	-261.355438	-3.413994	1687.620728	-460.258636	220.556870	1153.635254	-390.203033	-334.521149	1200.450684	-351.522797	236.248123	926.500427	-230.823212	-520.127808	1111.983154	-326.683502	-12.135444	1026.825195	392.081604	-32.327400	958.856689	386.596161	146.435715
-361.749939	76.788200	927.567932	-318.126709	-108.157768	928.383606	-435.686523	128.443802	502.471649	-347.865631	-126.753548	494.267914	-442.503815	159.010498	68.489090	-395.427551	-99.170326	80.516541	-356.417847	170.828125	1396.922852	-299.774414	-164.427902	1393.338623	-291.893829	-0.143545	1396.690674	-260.919769	-3.385839	1687.560425	-460.176697	220.617188	1153.813232	-389.660950	-333.686157	1199.553955	-351.774353	236.513290	926.519104	-230.475342	-518.538696	1108.891235	-326.247742	-12.018982	1026.966309	393.634674	-33.441265	958.884521	387.317200	146.883316
-361.687836	77.292000	927.550537	-318.187408	-107.467087	928.048340	-436.146667	128.255753	502.526184	-347.725647	-126.543800	494.222595	-442.460052	158.962265	68.451080	-395.383636	-99.126411	80.544830	-356.242615	170.830795	1397.034302	-299.100403	-164.418045	1393.041138	-291.580475	-0.143407	1396.590210	-260.486267	-3.428096	1687.477661	-460.141479	220.715515	1154.005249	-389.132751	-332.854370	1198.777222	-352.036499	236.793503	926.520935	-230.113617	-516.918518	1105.844238	-326.059052	-11.553260	1026.768555	393.642029	-32.587612	958.736084	387.785858	146.996964
-361.441620	77.510941	927.488403	-317.885376	-107.189331	928.004639	-436.497559	128.009399	502.549591	-347.658478	-126.450821	494.227234	-442.742828	159.030762	68.366615	-395.311279	-99.059776	80.518700	-356.070953	170.794998	1397.129761	-298.552399	-164.384827	1392.805420	-291.285950	-0.117508	1396.571533	-260.013611	-3.514682	1687.378540	-460.112183	220.778183	1154.186279	-388.499786	-332.063965	1197.980713	-352.286255	237.049377	926.544373	-229.805435	-515.237915	1102.845459	-325.740692	-11.279311	1026.708618	393.982910	-32.240246	958.691711	388.321442	147.173553
-361.225433	77.697433	927.459045	-317.615112	-106.924431	927.983459	-436.914490	127.821175	502.620667	-347.502502	-126.241425	494.206421	-442.638489	158.884277	68.241310	-394.939972	-98.819038	80.497665	-355.934448	170.743805	1397.201538	-297.507233	-164.488602	1392.655640	-290.984497	-0.058154	1396.588379	-259.533752	-3.592235	1687.304077	-460.060425	220.836395	1154.280151	-387.841125	-331.276306	1197.354004	-352.547180	237.288803	926.525146	-229.493805	-513.638062	1099.871948	-325.440582	-11.030198	1026.674438	394.347534	-31.970032	958.681396	388.824524	147.362167
-361.033905	77.913635	927.466797	-317.333527	-106.617111	927.945557	-437.270935	127.573280	502.661224	-347.616028	-126.302544	494.224030	-442.520294	158.857437	68.217659	-394.992310	-98.791237	80.484566	-355.791473	170.700455	1397.253052	-296.819489	-164.457306	1392.485596	-290.678528	0.017534	1396.550659	-259.089966	-3.641982	1687.238159	-460.050568	220.864227	1154.403076	-387.265411	-330.582306	1196.678711	-352.787781	237.632370	926.568604	-229.328491	-512.104248	1096.885132	-325.115967	-10.763518	1026.646729	394.719116	-31.741899	958.695068	389.290161	147.654587
-360.625610	77.910355	927.464966	-316.661163	-106.776566	928.230286	-437.540161	127.265793	502.658691	-347.439484	-125.940987	494.319336	-442.364044	158.807587	68.161469	-394.868011	-98.650856	80.488800	-355.686859	170.679123	1397.283569	-296.645233	-164.199280	1392.249023	-290.355865	0.089008	1396.442139	-258.663574	-3.634212	1687.193481	-460.030396	220.870773	1154.479980	-386.628662	-329.926422	1196.019653	-353.011536	237.927612	926.540771	-229.085526	-510.623260	1094.028076	-324.659332	-10.694181	1026.794434	395.234039	-31.473404	958.713257	389.894043	147.865341
-360.351440	78.182060	927.451965	-316.315643	-106.531006	928.202148	-437.855682	127.033585	502.790894	-347.482147	-125.873138	494.360626	-442.254852	158.773926	68.172028	-395.155457	-98.748657	80.542206	-355.591705	170.673218	1397.323242	-296.062103	-164.107956	1392.050049	-290.003967	0.131172	1396.361816	-258.164856	-3.739782	1687.048096	-460.021606	220.867081	1154.545776	-386.190521	-329.509247	1195.350586	-353.262329	238.190796	926.493286	-228.917709	-509.228638	1091.070557	-324.280884	-10.422496	1026.763672	395.698822	-31.177345	958.750427	390.441772	148.113632
-360.100250	78.387978	927.453796	-315.978943	-106.321541	928.183350	-438.214386	126.855392	502.888916	-347.480042	-125.698341	494.414307	-442.190338	158.691132	68.175774	-395.148010	-98.687042	80.568817	-355.496735	170.662079	1397.359375	-295.523590	-164.054489	1391.854736	-289.671082	0.200546	1396.358154	-257.735718	-3.818028	1686.995850	-460.019501	220.792542	1154.581787	-385.775787	-329.134369	1194.717773	-353.480011	238.470703	926.461670	-228.681900	-507.727448	1088.266968	-323.933167	-10.206450	1026.747192	396.135773	-31.019302	958.787415	391.014435	148.352509
-360.121307	78.676933	927.474304	-316.130371	-105.773659	927.964355	-438.658142	126.751625	502.937073	-347.504486	-125.549301	494.396179	-442.159119	158.659683	68.177109	-395.098877	-98.595535	80.553764	-355.429657	170.616364	1397.393921	-294.828583	-164.010406	1391.699951	-289.367615	0.277433	1396.352173	-257.368378	-3.882384	1686.983643	-460.036652	220.662170	1154.589600	-386.158508	-330.757721	1193.934204	-353.731903	238.738861	926.414429	-228.579788	-506.151123	1085.464233	-323.791351	-9.866875	1026.618164	396.556030	-30.836464	958.846680	391.627686	148.565323
-359.920654	78.813148	927.472900	-315.764374	-105.564217	927.927429	-438.949493	126.608650	502.991241	-347.575714	-125.397751	494.418152	-442.084656	158.600311	68.147972	-395.110809	-98.558189	80.590767	-355.380676	170.606781	1397.436401	-293.736908	-164.155884	1391.513306	-289.106934	0.314912	1396.293457	-257.010986	-3.889229	1687.019897	-460.085327	220.510101	1154.605591	-385.521973	-330.256409	1193.322876	-354.022156	238.959335	926.340210	-228.338104	-504.625793	1082.632690	-323.467712	-9.689161	1026.592896	397.050751	-30.447256	958.890015	392.148315	148.939972
-359.758881	78.890244	927.436462	-315.413422	-105.391319	927.905823	-439.155670	126.431549	502.988953	-347.593872	-125.215576	494.418671	-442.002411	158.566238	68.122871	-395.072723	-98.467506	80.580551	-355.301544	170.593262	1397.454834	-293.139404	-164.098511	1391.309326	-288.789551	0.393476	1396.251221	-256.621338	-3.982831	1686.988037	-460.235657	220.423065	1154.654419	-384.955505	-329.753784	1192.763428	-354.106628	238.692413	926.333435	-227.914856	-502.917084	1079.810059	-323.174286	-9.530605	1026.557251	397.560913	-30.065586	958.877014	392.764313	149.336395
-359.570068	79.030785	927.353088	-315.005402	-105.165085	927.753052	-439.375305	126.245209	502.952545	-347.561005	-124.999069	494.407806	-441.874512	158.501938	68.093063	-395.012238	-98.433296	80.556282	-355.196350	170.597214	1397.429077	-293.084656	-163.832764	1391.156494	-288.442108	0.452895	1396.178101	-256.184082	-3.986463	1686.876953	-460.292542	220.217728	1154.646240	-384.543060	-329.319122	1192.248535	-354.351685	238.833481	926.248352	-227.673157	-501.170685	1076.831421	-322.825623	-9.353449	1026.432129	398.055267	-29.897678	958.853699	393.387756	149.489410
-359.418060	79.157288	927.321289	-314.603485	-104.986786	927.682678	-439.576660	126.055679	502.946259	-347.548615	-124.809135	494.393890	-441.800903	158.495392	68.069756	-394.940704	-98.380508	80.522438	-355.082428	170.544449	1397.412354	-292.382294	-163.799210	1391.050659	-288.075226	0.511700	1396.086060	-255.770660	-4.063039	1686.749146	-460.354614	220.016846	1154.631836	-384.071777	-328.875305	1191.808838	-354.608490	238.967514	926.152100	-227.456924	-499.365997	1073.782715	-322.498657	-9.188975	1026.373169	398.497467	-29.835764	958.841858	393.958282	149.675385
-359.220947	79.275169	927.260315	-314.203918	-104.827377	927.625122	-439.770142	125.893456	502.932373	-347.540985	-124.683853	494.376038	-441.708405	158.476974	68.025505	-394.899902	-98.312378	80.529434	-354.966125	170.500763	1397.382202	-291.783417	-163.763535	1390.916626	-287.733765	0.564911	1396.016479	-255.416428	-4.069826	1686.702148	-459.973694	219.072571	1154.465820	-383.576416	-328.392639	1191.402466	-354.872742	239.086060	925.961914	-227.260529	-497.449860	1070.732788	-322.168243	-9.023843	1026.308228	398.997559	-29.679749	958.839294	394.573822	149.828079
-358.904022	79.226616	927.209045	-313.483337	-105.093430	927.833130	-439.803345	125.678329	502.890930	-347.575409	-124.590118	494.444611	-441.603607	158.439941	68.011650	-394.949799	-98.323692	80.514519	-354.869354	170.468414	1397.370361	-291.162354	-163.670929	1390.820923	-287.435791	0.634377	1396.021973	-255.042191	-4.093012	1686.680542	-459.899292	218.663651	1154.381348	-383.049164	-327.873138	1190.953613	-355.197174	239.139084	925.798096	-227.034592	-495.436554	1067.679321	-321.778534	-9.046377	1026.400269	399.587646	-29.465630	958.766357	395.224884	150.030258
-358.738281	79.325317	927.190002	-313.026764	-104.926910	927.765320	-439.915192	125.524376	502.908691	-347.522797	-124.472504	494.438202	-441.523315	158.392914	67.978455	-394.623260	-98.149765	80.500557	-354.783356	170.407135	1397.330688	-290.225739	-163.838501	1390.765015	-287.177216	0.642384	1395.973511	-254.737350	-4.063166	1686.721802	-459.907318	218.367661	1154.336792	-382.417511	-327.234711	1190.494019	-355.485199	239.109680	925.624023	-226.656845	-493.185181	1064.614258	-321.446533	-8.910603	1026.353638	400.090668	-29.282009	958.754028	395.779541	150.155457
-358.598785	79.420425	927.190002	-312.581573	-104.768158	927.675598	-439.948639	125.306259	502.899994	-347.437134	-124.282471	494.457947	-441.492188	158.370148	67.974556	-394.841766	-98.247589	80.526550	-354.678467	170.386276	1397.294312	-289.497498	-163.697693	1390.584595	-286.915955	0.637456	1395.892700	-254.426147	-4.061509	1686.718628	-459.861786	218.028275	1154.235352	-381.544434	-326.599976	1189.840332	-355.777191	239.097748	925.456116	-227.243042	-492.247223	1061.578735	-321.115997	-8.797030	1026.303711	400.574524	-29.176493	958.760071	396.360748	150.311096
-358.695618	79.611488	927.222229	-312.637726	-104.249702	927.336975	-440.034973	125.221413	502.942413	-347.360107	-124.197273	494.434265	-441.396515	158.361603	68.000534	-394.816437	-98.236473	80.550392	-354.560059	170.332367	1397.228271	-288.865051	-163.638458	1390.440552	-286.618195	0.653569	1395.827881	-254.126587	-4.026814	1686.721680	-459.904114	217.923859	1154.223755	-381.032562	-325.740479	1189.237549	-356.166626	239.083755	925.263916	-227.137970	-489.542572	1058.101318	-320.992737	-8.581522	1026.126465	401.007660	-29.143997	958.776123	396.886688	150.433289
-358.576752	79.583885	927.246338	-312.229004	-104.139030	927.300842	-439.997772	125.070190	502.959167	-347.260254	-124.090965	494.437561	-441.298187	158.319290	68.026123	-394.789307	-98.176857	80.603722	-354.452393	170.251160	1397.190796	-288.313232	-163.606705	1390.351563	-286.284790	0.671999	1395.796143	-253.763489	-4.025410	1686.699951	-460.020599	218.055206	1154.312256	-379.791595	-324.568237	1188.231567	-356.547821	238.985336	925.068298	-227.033981	-487.248627	1054.775757	-320.704742	-8.540367	1026.116943	401.545166	-28.925877	958.781860	397.371094	150.646561
-358.443054	79.549606	927.281677	-311.824310	-104.098602	927.293030	-440.019836	124.983955	503.004395	-347.238617	-124.084450	494.532562	-441.221130	158.263412	68.026901	-394.787781	-98.160217	80.593285	-354.334778	170.181778	1397.106934	-287.759277	-163.591232	1390.316528	-285.967133	0.706474	1395.840820	-253.473877	-4.001396	1686.719238	-460.047729	217.860519	1154.257080	-379.573883	-323.853119	1187.750244	-356.882721	238.862259	924.860840	-227.058289	-484.943207	1051.509521	-320.425476	-8.534706	1026.129028	402.164246	-28.771393	958.824585	397.986786	150.673065
-358.310547	79.441940	927.289917	-311.454956	-104.141739	927.365173	-439.933533	124.849525	502.967010	-347.315125	-124.259293	494.560394	-441.128632	158.219254	68.069557	-394.851227	-98.205269	80.618462	-354.247528	170.084869	1397.044922	-287.177979	-163.584518	1390.297119	-285.666656	0.734538	1395.866455	-253.203308	-3.996548	1686.737671	-459.983398	217.501068	1154.120850	-378.906738	-322.877594	1186.995483	-357.215302	238.710922	924.615845	-226.920837	-482.359100	1048.149902	-320.172577	-8.554970	1026.166870	402.646698	-28.570580	958.887268	398.672150	150.769699
-358.186066	79.390015	927.311829	-311.160339	-104.138542	927.355469	-439.881104	124.770645	502.970734	-347.332001	-124.366539	494.569977	-441.075287	158.172424	68.060478	-394.955811	-98.247864	80.628578	-354.171295	170.009125	1396.975708	-286.634064	-163.597763	1390.221069	-285.389618	0.739042	1395.887573	-252.971405	-3.985809	1686.747925	-459.944489	217.128769	1154.006470	-377.693848	-321.655548	1186.039551	-357.577728	238.491745	924.318054	-226.818893	-479.523712	1044.566162	-319.953369	-8.579069	1026.171509	403.326721	-28.890411	958.901855	399.316284	150.263153
-358.075653	79.272675	927.292297	-310.874847	-104.156731	927.316101	-439.779846	124.662170	502.952332	-347.240479	-124.373756	494.571625	-440.996979	158.132996	68.072250	-394.936218	-98.197479	80.608871	-354.100006	169.957336	1396.884399	-286.431274	-163.522751	1390.198120	-285.149902	0.717138	1395.804443	-252.728470	-4.020848	1686.692993	-460.369263	218.059464	1154.370850	-377.100159	-320.646790	1185.360718	-358.028381	238.251556	924.131226	-226.816803	-476.536560	1040.688843	-319.739075	-8.637256	1026.139282	403.818359	-28.780312	958.926575	399.788666	150.327744
-357.909943	79.236420	927.265320	-310.554016	-104.161926	927.238708	-439.664581	124.533363	502.944489	-346.938019	-124.139961	494.548126	-440.969421	158.090103	68.058945	-394.838104	-98.136513	80.613922	-354.012238	169.881744	1396.788330	-285.684265	-163.541031	1389.962646	-284.887482	0.706196	1395.662720	-252.525360	-3.950140	1686.691406	-460.436462	217.875015	1154.341187	-376.577271	-319.774384	1184.748779	-358.462036	237.971802	923.823975	-226.725021	-473.165741	1036.760376	-319.500580	-8.673236	1026.088379	404.266205	-28.401459	958.950928	400.133087	150.941345
-357.735474	79.151741	927.231079	-310.220886	-104.216461	927.176392	-439.556152	124.424042	502.954529	-346.776215	-124.139122	494.547943	-440.894989	158.059113	68.062057	-394.769501	-98.128426	80.658447	-353.907166	169.836395	1396.687256	-285.175751	-163.444916	1389.904053	-284.625854	0.701634	1395.536377	-252.267914	-3.950775	1686.633057	-460.435455	217.608749	1154.231079	-376.097992	-318.977051	1184.281616	-358.828156	237.662247	923.539551	-226.793823	-469.542480	1032.493164	-319.242554	-8.743522	1026.039551	404.594604	-27.819412	959.003723	400.199097	151.899170
-357.300720	78.885445	927.177979	-309.444977	-104.669571	927.417419	-439.304138	124.279343	502.941986	-346.601318	-124.120087	494.619537	-440.752289	158.035873	68.101624	-394.709167	-98.086700	80.678764	-353.833466	169.772644	1396.591064	-284.637421	-163.304871	1389.900024	-284.391724	0.717741	1395.421265	-252.045502	-3.932142	1686.612183	-460.438293	217.316818	1154.125244	-375.612793	-318.298492	1183.931519	-359.227295	237.344742	923.205261	-226.929733	-465.659454	1028.142578	-318.858856	-8.979082	1026.161377	405.058228	-27.638773	959.050049	400.560791	152.284851
-357.252747	78.870079	927.120422	-309.497894	-104.381721	927.100159	-439.205078	124.173965	503.015228	-346.414490	-124.159508	494.575165	-440.767944	157.994766	68.086487	-394.644165	-98.099556	80.723160	-353.775421	169.711212	1396.511230	-284.169098	-163.180069	1389.831909	-284.169739	0.755238	1395.387817	-251.843750	-3.897224	1686.612793	-460.451965	217.018997	1154.010864	-375.100952	-317.682007	1183.600464	-359.607758	236.970779	922.846069	-227.199280	-461.629852	1023.678589	-318.736359	-8.951910	1025.959839	405.550659	-27.547966	959.103943	401.081177	152.413345
-356.939636	78.758621	927.045288	-309.168243	-104.470215	927.082825	-438.928162	124.001976	502.953705	-346.396240	-124.404396	494.589111	-440.718353	157.935043	68.096542	-394.643616	-98.115074	80.756027	-353.782837	169.618805	1396.415283	-283.677521	-163.009003	1389.787354	-284.001495	0.767249	1395.360596	-251.681061	-3.912717	1686.645630	-460.504578	216.709473	1153.876099	-374.434631	-316.986694	1183.222046	-359.987793	236.569931	922.540588	-227.666138	-457.634552	1019.111877	-318.469879	-9.033200	1025.921021	406.106934	-27.368010	959.142761	401.608673	152.541992
-356.670105	78.606041	926.990540	-308.825531	-104.589638	927.034973	-438.744751	123.895927	502.951660	-346.140503	-124.353706	494.550049	-440.699554	157.937378	68.115097	-394.592194	-98.087738	80.729057	-353.801453	169.518326	1396.316040	-283.238281	-162.834854	1389.724243	-283.868835	0.758204	1395.282959	-251.476776	-3.888471	1686.576416	-460.531189	216.365677	1153.671631	-373.695648	-316.217010	1182.792480	-360.371857	236.170181	922.177856	-228.267624	-453.542938	1014.428955	-318.212067	-9.171590	1025.876953	406.716309	-27.252529	959.148926	402.199677	152.584671
-356.214325	78.803070	926.996277	-308.457214	-104.606087	926.970215	-438.543488	123.743088	502.985718	-345.950409	-124.444298	494.535156	-440.660645	157.910461	68.131615	-394.550354	-98.114609	80.720505	-353.865448	169.424728	1396.224365	-282.831024	-162.688950	1389.580200	-283.730377	0.747824	1395.203491	-251.282089	-3.919765	1686.480103	-460.626465	216.069305	1153.506836	-372.915405	-315.419434	1182.272461	-360.816833	235.751740	921.748840	-228.939621	-449.539825	1009.818604	-317.834534	-9.139628	1025.854614	407.809418	-28.213139	959.145996	404.260132	150.725586
-355.821869	78.208115	926.916992	-307.807892	-105.257271	927.272705	-438.223145	123.566177	502.944153	-345.991364	-124.792564	494.632690	-440.587341	157.883331	68.165901	-394.660889	-98.177475	80.723831	-353.965393	169.308853	1396.125610	-282.475555	-162.548172	1389.423950	-283.629913	0.699748	1395.082764	-251.126846	-3.901110	1686.409180	-460.688171	215.736542	1153.331787	-372.108398	-314.575195	1181.536865	-361.222260	235.337448	921.352966	-229.669998	-445.483673	1005.063721	-317.489136	-9.583679	1025.984863	408.331909	-28.175894	959.173706	404.838440	150.707199
-355.505737	78.021828	926.903137	-307.448944	-105.409966	927.235413	-438.031464	123.423698	502.977325	-346.116028	-125.258713	494.679291	-440.643463	157.866287	68.217415	-394.784851	-98.307640	80.768150	-354.074219	169.187637	1396.050171	-282.120361	-162.472443	1389.253296	-283.500519	0.659026	1395.031860	-250.988892	-3.891912	1686.352417	-460.705200	215.362595	1153.152710	-371.326416	-313.785553	1180.768433	-361.580536	234.914902	921.040405	-230.369247	-441.285645	1000.400452	-317.159210	-9.763754	1025.960815	408.869873	-28.071020	959.194397	405.338837	150.836288
-355.323639	78.099770	926.916687	-307.519287	-105.102928	926.913452	-437.889587	123.289024	503.109467	-345.640656	-125.011459	494.573547	-440.644745	157.862274	68.280975	-394.552338	-98.192131	80.748756	-354.203674	169.047165	1395.988037	-281.715790	-162.369812	1389.076294	-283.357147	0.620960	1394.998291	-250.865738	-3.874288	1686.318115	-460.754059	214.946732	1152.999512	-370.613037	-313.085480	1180.033203	-361.980316	234.465378	920.684204	-231.008774	-436.763611	995.711060	-316.960358	-9.729886	1025.791992	409.363037	-27.928223	959.233276	405.784821	151.007568
-354.953857	77.998909	926.906372	-307.168823	-105.209099	926.898438	-437.712372	123.153114	503.149384	-345.396912	-125.077164	494.579559	-440.632111	157.826599	68.306908	-394.443634	-98.160744	80.743271	-354.358978	168.892471	1395.947876	-281.371399	-162.355164	1388.879150	-283.236023	0.552505	1394.977051	-250.749115	-3.880028	1686.311035	-460.809235	214.565811	1152.862305	-369.937256	-312.417999	1179.290894	-362.355774	234.034958	920.362732	-231.609665	-432.145813	991.106689	-316.637451	-9.847293	1025.785278	409.828613	-27.822290	959.250977	406.238586	151.159973
-354.559998	77.849571	926.878845	-306.788300	-105.346550	926.912659	-437.523407	123.040833	503.175232	-345.180603	-125.137268	494.575806	-440.664886	157.821579	68.324478	-394.413330	-98.157928	80.772911	-354.502502	168.741852	1395.895630	-281.156250	-162.345535	1388.747070	-283.133270	0.474109	1394.970459	-250.652618	-3.876786	1686.271606	-460.864502	214.136322	1152.686401	-367.442261	-309.054840	1178.656738	-362.806244	233.741425	920.028931	-232.943573	-427.266083	985.868469	-316.312836	-9.985281	1025.787598	410.302979	-27.784773	959.288635	406.760162	151.242188
-353.975952	77.609451	926.826538	-306.034363	-105.905754	927.183044	-437.189087	122.844353	503.189331	-344.994873	-125.230270	494.628723	-440.578918	157.800720	68.315735	-394.375977	-98.132217	80.808983	-354.617645	168.597763	1395.829102	-280.877045	-162.322556	1388.488037	-283.081970	0.352051	1394.810547	-250.534698	-3.859076	1686.227417	-460.978912	213.714035	1152.562378	-366.623169	-308.252045	1178.086182	-363.121399	233.197601	919.770630	-234.374710	-422.644623	980.580078	-315.851257	-10.258428	1025.921631	410.666260	-27.680691	959.340515	407.094849	151.421921
-353.655029	77.353081	926.822021	-305.691223	-106.082054	927.200989	-436.965759	122.697258	503.204712	-344.862701	-125.336456	494.634033	-440.568085	157.794846	68.339325	-394.372681	-98.179916	80.832825	-354.749268	168.446243	1395.777832	-280.504669	-162.295288	1388.173462	-282.988312	0.232940	1394.720215	-250.454224	-3.865589	1686.176392	-461.081573	213.293091	1152.411987	-365.837189	-307.664856	1177.193848	-363.455353	232.807999	919.486023	-235.356125	-417.632416	975.828308	-315.485168	-10.450338	1025.922485	411.189026	-27.561625	959.362671	407.639679	151.433731
-353.255035	77.197380	926.756409	-305.209808	-106.230370	927.109924	-436.709778	122.561966	503.239471	-344.669983	-125.427361	494.650787	-440.527466	157.772324	68.344254	-394.355072	-98.206818	80.839195	-354.892670	168.275009	1395.715942	-280.130035	-162.301514	1387.728638	-282.902557	0.118026	1394.629883	-250.395630	-3.855299	1686.160400	-461.085449	212.782944	1152.255127	-364.858887	-306.653442	1176.209839	-363.969666	232.913910	919.238281	-236.417664	-412.693420	971.378967	-315.091522	-10.621928	1025.851685	411.647430	-27.358505	959.377136	408.062256	151.583267
-352.913727	77.029015	926.735474	-304.809479	-106.373375	927.078369	-436.470215	122.472656	503.264801	-344.720398	-125.784706	494.695068	-440.506775	157.587326	68.215912	-394.496552	-98.281204	80.882469	-355.030090	168.072754	1395.692261	-279.807312	-162.364761	1387.306030	-282.845825	-0.043049	1394.509277	-250.354019	-3.897311	1686.123169	-461.314514	212.437042	1152.224365	-363.775787	-305.409698	1174.976440	-364.169373	231.975998	918.935974	-237.396393	-408.181091	966.954285	-314.782074	-10.794332	1025.834839	412.129028	-27.300838	959.410645	408.569977	151.658600
-352.782745	76.977013	926.719421	-304.844116	-106.093201	926.732605	-436.339996	122.421272	503.304840	-344.575348	-125.875847	494.624023	-440.577515	157.741211	68.381561	-394.462738	-98.319603	80.875473	-355.196228	167.822510	1395.672119	-279.512268	-162.487671	1386.813354	-282.746368	-0.193187	1394.481812	-250.307739	-3.958504	1686.101563	-461.413055	211.988998	1152.124878	-362.782532	-303.955780	1173.759033	-364.488251	231.570114	918.737061	-238.376892	-403.564362	962.697205	-314.630707	-10.837095	1025.645142	412.495636	-27.187017	959.436646	408.974457	151.752090
-352.017700	77.579666	926.632263	-304.360443	-106.034981	926.679016	-436.051178	122.314125	503.465393	-344.179047	-125.661842	494.632813	-440.493958	157.720932	68.439751	-394.290253	-98.224594	80.840935	-355.334442	167.604630	1395.670044	-279.158234	-162.704666	1386.339478	-282.636902	-0.364681	1394.446655	-250.293701	-4.033221	1686.062500	-461.373840	211.469971	1151.986816	-362.650940	-302.611572	1173.014038	-364.932800	231.720383	918.580078	-239.295685	-398.744354	958.610962	-314.061890	-10.535780	1025.583862	412.862579	-27.142700	959.464417	409.371094	151.829758
-351.448090	77.375992	926.574280	-303.564056	-106.582405	926.949158	-435.686798	122.161690	503.457458	-344.084381	-125.778580	494.711121	-440.423645	157.667862	68.439941	-394.349121	-98.266487	80.868706	-355.428192	167.354034	1395.705566	-278.933533	-162.906067	1385.837524	-282.550171	-0.563592	1394.386475	-250.280640	-4.137533	1686.021729	-461.434479	210.993240	1151.925659	-361.375549	-301.148346	1170.819702	-365.302582	231.348495	918.391846	-240.147232	-393.983093	954.586853	-313.585876	-10.778154	1025.714233	413.155670	-27.093620	959.527222	409.687775	151.925674
-351.156586	77.167465	926.519043	-303.123016	-106.748749	926.909485	-435.458252	122.092636	503.492126	-343.869110	-125.897034	494.699188	-440.425385	157.663101	68.436821	-394.310120	-98.284630	80.907486	-355.512299	167.064728	1395.755737	-278.652771	-163.141876	1385.351929	-282.474396	-0.782187	1394.316895	-250.258209	-4.250535	1685.988037	-461.547058	210.566956	1151.958008	-360.599762	-299.523987	1169.465210	-365.628632	230.934769	918.220947	-240.675766	-388.758636	950.940308	-313.243591	-10.951255	1025.669556	413.478424	-26.988743	959.577393	410.010956	152.061951
-351.073242	77.122520	926.481567	-303.123932	-106.519302	926.563965	-435.347595	122.075409	503.503357	-343.613495	-125.980675	494.653107	-440.406830	157.440384	68.299683	-394.322662	-98.294060	80.929283	-355.612762	166.725433	1395.815430	-278.382019	-163.397903	1384.990967	-282.346008	-1.017264	1394.236694	-250.250443	-4.410274	1685.954590	-461.749695	210.206833	1152.015015	-359.994476	-298.117493	1168.223145	-365.766144	230.043610	918.085876	-241.589828	-383.826569	946.956238	-313.056366	-10.987518	1025.462402	413.816467	-26.836159	959.619019	410.354279	152.192017
-350.806793	76.848503	926.465332	-302.711609	-106.643837	926.497192	-435.163818	121.941071	503.476746	-343.248322	-125.960762	494.597443	-440.408997	157.421570	68.280411	-394.247223	-98.275063	80.940140	-355.700684	166.397034	1395.926025	-278.108246	-163.676575	1384.574585	-282.265472	-1.338683	1394.119141	-250.250519	-4.599309	1685.942505	-461.719757	209.724838	1152.021240	-359.352448	-296.710785	1167.094727	-366.194763	230.234406	918.098633	-242.243408	-378.511047	943.350037	-312.755798	-11.210035	1025.427246	414.166901	-26.729555	959.645874	410.765106	152.266998
-350.532562	76.555534	926.410095	-302.284424	-106.770775	926.445313	-434.967651	121.789444	503.476868	-343.243439	-126.366486	494.618011	-440.373444	157.404266	68.287842	-394.392303	-98.421272	80.982048	-355.826355	166.076324	1396.037720	-277.813354	-163.965088	1384.268921	-282.158997	-1.643578	1394.038574	-250.254379	-4.803265	1685.931274	-461.927521	209.353958	1152.139526	-358.798676	-295.472229	1166.055786	-366.323914	229.387024	918.041504	-243.094528	-372.895874	940.081177	-312.462372	-11.418275	1025.381714	414.521698	-26.641308	959.669800	411.125153	152.353043
-350.056702	76.187637	926.347778	-301.515991	-107.303535	926.676758	-434.707581	121.561218	503.446136	-343.081818	-126.588905	494.664856	-440.271698	157.520294	68.420395	-394.452148	-98.479332	81.027840	-355.960114	165.687134	1396.124756	-277.476288	-164.223633	1384.021362	-282.061584	-1.954175	1393.947510	-250.222076	-5.081442	1685.876953	-461.877747	208.844986	1152.122559	-358.227203	-294.232727	1165.044189	-366.713135	229.653214	918.087891	-243.825623	-367.483978	936.834961	-312.030731	-11.741583	1025.488159	414.863892	-26.460840	959.695984	411.480530	152.450302
-349.781799	76.009972	926.288696	-301.085602	-107.376472	926.583679	-434.462372	121.387085	503.405762	-342.885956	-125.920464	494.638977	-440.231262	157.519699	68.447540	-394.311737	-98.401268	80.922646	-356.086975	165.274704	1396.205322	-277.134125	-164.481750	1383.755127	-281.942810	-2.224988	1393.928467	-250.228775	-5.372145	1685.881226	-461.970032	208.439102	1152.164185	-357.647125	-292.851227	1164.054321	-366.962280	229.385483	918.080566	-244.443817	-362.153290	933.904358	-311.694275	-11.875698	1025.414551	415.135345	-26.394058	959.720703	411.763062	152.571198
-349.716675	76.057007	926.260681	-301.016022	-107.091461	926.213501	-434.378571	121.339767	503.462280	-342.323425	-126.399796	494.565704	-440.255096	157.497009	68.465622	-394.236389	-98.392296	81.035950	-356.248871	164.872498	1396.258667	-276.651917	-164.812943	1383.490723	-281.827576	-2.495589	1393.876465	-250.220856	-5.657760	1685.876953	-462.200806	208.112900	1152.295410	-357.150055	-291.278381	1163.007690	-366.989471	228.545242	918.031494	-245.111679	-357.130768	931.065125	-311.479919	-11.850214	1025.200317	415.301331	-26.248611	959.747192	411.996704	152.678452
-349.230927	75.777985	926.181458	-300.071106	-107.229172	926.310608	-434.084625	121.193710	503.428131	-342.060669	-126.430786	494.646484	-440.123718	157.464722	68.503197	-394.164703	-98.393639	81.065620	-356.437073	164.435364	1396.310425	-276.234436	-165.189896	1383.267822	-281.670685	-2.789619	1393.815796	-250.200378	-5.972915	1685.879272	-462.204803	207.707626	1152.245605	-356.750427	-289.599335	1161.891235	-367.337860	228.851196	918.072571	-245.636841	-352.261322	928.423828	-310.891052	-11.959507	1025.223267	415.488342	-26.156258	959.744812	412.218292	152.807800
-348.730286	75.459595	926.171997	-299.216278	-107.699539	926.655212	-433.769867	121.049416	503.399292	-341.858551	-126.578087	494.730957	-439.968384	157.412857	68.500519	-394.192627	-98.422745	81.098923	-356.631805	164.024124	1396.392700	-275.938812	-165.609299	1383.186523	-281.516052	-3.149660	1393.755371	-250.213455	-6.278971	1685.946533	-462.282593	207.347427	1152.286621	-356.441162	-287.763184	1160.820801	-367.410461	228.680099	918.085449	-246.065857	-347.376678	926.025879	-310.437622	-12.199642	1025.415649	415.689758	-26.096806	959.767944	412.519409	152.913834
-348.424072	75.312881	926.170349	-298.759644	-107.814812	926.610657	-433.546143	120.873589	503.417755	-341.778809	-126.785423	494.751251	-439.890991	157.370880	68.521057	-393.937561	-98.300766	81.128639	-356.847229	163.544556	1396.485229	-275.587128	-166.054428	1383.122192	-281.371643	-3.555222	1393.669922	-250.199448	-6.637444	1685.951416	-462.385651	206.959610	1152.303833	-356.199249	-285.800964	1159.706299	-367.496796	228.465500	918.098145	-246.294952	-342.383331	923.975403	-310.076752	-12.347592	1025.396118	415.893066	-25.974268	959.763062	412.788147	153.058701
-348.356903	75.272491	926.203796	-298.704071	-107.703003	926.366272	-433.502716	120.799431	503.503479	-341.616394	-126.874031	494.696930	-439.900177	157.327316	68.599205	-393.871429	-98.273407	81.156845	-357.028290	163.095001	1396.578735	-275.271484	-166.540756	1383.153442	-281.260712	-3.922489	1393.536865	-250.174820	-7.009189	1685.964233	-462.466248	206.610550	1152.367188	-356.018372	-283.821899	1158.745239	-367.563599	228.309082	918.161255	-246.615723	-337.436981	921.851013	-309.886536	-12.424909	1025.277344	416.158966	-25.842606	959.749023	413.118683	153.199799
-348.112701	75.155617	926.222412	-298.383026	-107.846893	926.312195	-433.410706	120.720940	503.540283	-341.572174	-127.155357	494.718994	-439.890564	157.282761	68.615257	-394.000336	-98.355690	81.169266	-357.211914	162.575363	1396.658813	-275.108551	-166.979691	1383.246582	-281.157928	-4.359947	1393.494629	-250.151123	-7.396423	1685.946533	-462.547058	206.227798	1152.456421	-355.805817	-281.879974	1157.892822	-367.615875	228.156662	918.257385	-246.792496	-332.200623	920.033325	-309.602142	-12.588935	1025.260620	416.415527	-25.673140	959.760986	413.422943	153.300659
-347.768982	74.900864	926.223206	-297.773132	-108.296036	926.459900	-433.200287	120.567101	503.499512	-341.130005	-126.865448	494.710754	-439.797668	157.244507	68.614616	-394.191315	-98.450699	81.179436	-357.374023	162.064240	1396.760620	-274.840240	-167.426056	1383.371582	-281.077820	-4.823864	1393.404541	-250.078491	-7.833826	1685.868896	-462.753052	205.887573	1152.607910	-355.557709	-280.028992	1157.175171	-367.429138	227.439362	918.308105	-246.966125	-326.937103	918.287354	-309.241211	-12.877257	1025.348389	416.621765	-25.481424	959.722778	413.670990	153.472855
-347.517944	74.775406	926.247864	-297.349152	-108.424477	926.400208	-433.071320	120.420166	503.527191	-340.990143	-126.942917	494.699860	-439.794647	157.206207	68.638618	-393.874634	-98.304085	81.195915	-357.491791	161.511719	1396.873901	-274.713959	-167.828812	1383.538086	-281.007080	-5.238475	1393.396240	-250.037064	-8.186399	1685.891602	-462.792603	205.477844	1152.723267	-355.332794	-278.238007	1156.607056	-367.427429	227.240173	918.421936	-247.267670	-321.687195	916.545837	-308.904846	-13.037385	1025.332275	416.844818	-25.224018	959.696777	413.897125	153.635193
-347.469879	74.757500	926.275146	-297.264923	-108.051445	926.019897	-433.025787	120.354530	503.593567	-340.791321	-126.947144	494.631744	-439.765015	157.188721	68.649078	-393.812103	-98.297325	81.213142	-357.593750	160.959015	1396.996704	-274.565735	-168.232605	1383.727661	-280.955811	-5.681388	1393.391235	-249.934509	-8.622428	1685.768066	-462.739197	204.994247	1152.787109	-355.056091	-276.624512	1156.126953	-367.395508	227.074020	918.559998	-247.362137	-316.128845	915.184814	-308.692047	-13.029519	1025.141968	417.032593	-25.047298	959.680664	414.106140	153.785294
-347.280151	74.708565	926.268250	-296.881500	-107.879387	925.791931	-432.975342	120.293030	503.631317	-340.412903	-126.763382	494.567902	-439.796417	157.164658	68.675751	-393.720825	-98.218842	81.235588	-357.712463	160.401337	1397.129517	-274.380890	-168.565094	1383.925903	-280.914703	-6.135850	1393.365479	-249.891495	-9.024301	1685.787842	-462.681885	204.487396	1152.862305	-354.719452	-275.186310	1155.677002	-367.308380	226.913864	918.733521	-247.454666	-310.853333	913.938416	-308.345581	-13.052371	1025.019287	417.315826	-25.156096	959.631226	414.695190	154.012360
-346.994385	74.610611	926.270325	-296.434509	-108.003548	925.764709	-432.827759	120.179703	503.649414	-340.561310	-126.403099	494.627289	-439.737762	157.180817	68.709518	-393.822418	-98.306320	81.205048	-357.861908	159.848373	1397.306152	-274.190277	-168.892029	1384.101685	-280.896912	-6.555101	1393.373047	-249.827560	-9.437712	1685.760376	-462.587189	203.997650	1152.927490	-354.348572	-273.776001	1155.249756	-367.224060	226.768021	918.887634	-247.587524	-305.767517	912.647644	-308.050018	-13.187365	1025.017334	417.446350	-25.093161	959.588135	414.931366	154.126404
-346.573364	74.368851	926.274170	-295.730438	-108.509422	925.997620	-432.581360	120.018234	503.647247	-340.384705	-126.500542	494.714233	-439.633057	157.162186	68.702385	-393.836090	-98.345078	81.233337	-358.026306	159.294418	1397.472168	-273.933685	-169.296875	1384.203613	-280.882568	-6.955586	1393.332642	-249.748596	-9.858028	1685.719727	-462.498566	203.510620	1153.031128	-353.941803	-272.405670	1154.801025	-367.063080	226.588562	919.026794	-247.521240	-300.842896	911.571594	-307.676300	-13.473607	1025.158447	417.503204	-24.844051	959.569824	414.864532	154.048325
-346.477417	74.367363	926.301025	-295.724335	-108.220604	925.697571	-432.492615	119.998398	503.692596	-340.301483	-126.815811	494.693146	-439.643341	157.132690	68.724869	-393.945129	-98.427254	81.290245	-358.205750	158.779160	1397.638062	-273.670990	-169.634521	1384.165771	-280.905579	-7.412700	1393.303345	-249.681519	-10.333122	1685.665894	-462.401184	203.092758	1153.146729	-353.537048	-271.185272	1154.169434	-366.879150	226.444016	919.184631	-247.344559	-296.169983	910.444336	-307.506561	-13.475110	1025.010864	417.640839	-24.717932	959.591492	415.035980	154.160767
-346.298920	74.277458	926.347839	-295.439423	-108.304649	925.663086	-432.340393	119.938057	503.733032	-339.750641	-127.316544	494.703949	-439.607452	157.100891	68.782494	-393.868866	-98.426041	81.390625	-358.379364	158.228363	1397.810303	-273.329742	-170.010422	1384.037720	-280.907379	-7.826898	1393.275513	-249.587509	-10.731697	1685.662476	-462.348175	202.764328	1153.260376	-353.069397	-269.747192	1153.541992	-366.645355	226.327454	919.355530	-246.925049	-291.974915	909.449402	-307.275787	-13.598398	1025.018311	417.854340	-24.818268	959.620483	415.609619	154.378204
-346.042389	74.170364	926.353333	-295.088623	-108.400047	925.645020	-432.193176	119.861969	503.763336	-339.623718	-127.599731	494.724884	-439.564667	157.111862	68.839012	-393.978027	-98.485863	81.433861	-358.553070	157.727783	1397.964600	-273.114136	-170.388733	1383.863647	-280.856476	-8.189854	1393.263306	-249.449951	-11.191529	1685.565186	-462.244934	202.351456	1153.351196	-352.705719	-268.559082	1152.817139	-366.395508	226.160995	919.499329	-246.496658	-287.437927	908.541382	-307.034515	-13.722667	1025.021484	417.977661	-24.640102	959.672791	415.857544	154.419724
-345.793823	74.001587	926.364014	-294.793701	-108.455299	925.604187	-432.072571	119.759331	503.773987	-339.017609	-127.210609	494.628937	-439.500214	157.079041	68.870804	-393.739166	-98.387222	81.415573	-358.805450	157.166977	1398.088501	-272.786133	-170.845352	1383.601440	-280.811127	-8.571953	1393.261963	-249.385315	-11.642134	1685.542236	-462.103638	201.947784	1153.379761	-352.336578	-267.473114	1152.139160	-366.053162	225.993378	919.652222	-245.999649	-282.990021	907.666016	-306.788635	-13.864325	1025.010864	418.114471	-24.597849	959.719238	416.194061	154.521927
-345.571106	73.842819	926.353516	-294.480988	-108.600990	925.590698	-431.961029	119.614037	503.772980	-338.864197	-127.304855	494.635803	-439.473206	157.012604	68.849678	-393.756927	-98.384041	81.461433	-359.020630	156.680588	1398.214844	-272.583038	-171.202240	1383.394409	-280.764313	-8.996207	1393.229980	-249.276382	-12.033898	1685.455322	-461.962830	201.552124	1153.400146	-352.016876	-266.399475	1151.447754	-365.759857	225.807251	919.768311	-245.435989	-278.627380	906.882751	-306.567749	-14.024425	1025.005493	418.095520	-24.340820	959.775513	416.022461	154.409668
-344.985687	73.444237	926.320923	-293.434906	-109.290504	926.044128	-431.738525	119.413200	503.719757	-338.711945	-127.384262	494.741425	-439.341980	156.987045	68.840836	-393.792175	-98.414253	81.482475	-359.211243	156.174408	1398.339111	-272.287659	-171.613602	1383.100098	-280.760895	-9.407994	1393.161011	-249.204758	-12.505589	1685.374512	-461.777893	201.157532	1153.396362	-351.591461	-265.399506	1150.772095	-365.351196	225.593857	919.953491	-244.737137	-274.419128	906.205383	-306.058136	-14.362887	1025.249878	418.162201	-24.147757	959.797363	416.171387	154.595673
-345.010590	73.441139	926.346558	-293.469513	-109.004646	925.686096	-431.862061	119.399086	503.765533	-338.521088	-127.393066	494.642426	-439.411591	156.968765	68.838066	-393.780914	-98.400604	81.475479	-359.413116	155.603561	1398.450806	-272.042145	-172.087906	1382.831665	-280.747620	-9.786016	1393.090576	-249.154633	-12.950502	1685.312378	-461.615265	200.749023	1153.378174	-351.156281	-264.516968	1150.101685	-364.922394	225.345291	920.083618	-243.958771	-270.272827	905.417175	-305.921875	-14.377925	1025.067017	418.266541	-24.101131	959.846191	416.399353	154.710403
-344.850616	73.313599	926.340088	-293.187653	-109.128769	925.628113	-431.911591	119.320946	503.808838	-338.330322	-127.427170	494.635925	-439.416168	156.944183	68.848663	-393.720428	-98.383217	81.489670	-359.591370	155.047546	1398.609741	-271.904877	-172.491287	1382.624390	-280.761993	-10.233947	1392.986450	-249.045883	-13.356792	1685.207886	-461.465332	200.432175	1153.487061	-350.699493	-263.705688	1149.480591	-364.443390	225.113922	920.275818	-243.210388	-266.275940	904.834045	-305.721191	-14.528477	1025.038330	418.520935	-24.242990	959.878906	417.266449	155.115524
-344.695923	73.198059	926.331116	-292.940033	-109.282051	925.606140	-431.924957	119.259529	503.828949	-338.181091	-127.452087	494.614227	-439.394440	156.938644	68.860771	-393.641998	-98.397194	81.515327	-359.764526	154.491257	1398.768555	-271.782593	-172.891251	1382.501465	-280.740631	-10.677638	1392.936279	-248.983475	-13.811469	1685.161377	-461.290741	200.091034	1153.542114	-350.245392	-263.052002	1148.934448	-363.992371	224.892792	920.491760	-242.481079	-262.317444	904.354004	-305.574768	-14.679454	1025.030762	418.641327	-24.154696	959.897095	417.603058	155.240479
-344.524292	73.110321	926.284302	-292.702271	-109.359589	925.528870	-431.894440	119.164635	503.832092	-338.417480	-128.041489	494.693939	-439.387939	156.915939	68.869850	-393.893616	-98.543274	81.592690	-359.873352	153.977554	1398.912231	-271.538879	-173.326645	1382.352295	-280.744659	-11.080527	1392.870605	-248.897461	-14.222239	1685.083618	-461.009979	199.602356	1153.584595	-349.705353	-262.493896	1148.410767	-363.472809	224.647369	920.710876	-241.697876	-258.328644	904.116516	-305.417999	-14.787285	1024.975952	418.832031	-23.991882	959.895386	417.897522	155.372055
-344.333069	73.017525	926.223511	-292.471954	-109.449844	925.449951	-431.865234	119.096764	503.796997	-338.103821	-127.894081	494.667358	-439.380402	156.917542	68.860626	-393.819763	-98.505547	81.586494	-360.018921	153.461731	1399.061890	-271.280487	-173.744583	1382.169434	-280.703308	-11.484962	1392.873413	-248.850586	-14.589432	1685.083008	-460.822205	199.229538	1153.657959	-349.194672	-262.052948	1148.026489	-362.905273	224.306747	920.892578	-240.945374	-254.575714	903.810669	-305.275665	-14.905272	1024.916138	418.975189	-23.848597	959.855652	418.138580	155.511948
-344.165955	72.932922	926.140747	-292.298096	-109.515503	925.328186	-431.829651	119.020363	503.757080	-338.014130	-128.028687	494.659363	-439.390961	156.916855	68.843475	-394.125702	-98.664757	81.633804	-360.159760	152.983261	1399.179688	-271.092834	-174.108917	1382.010620	-280.699554	-11.917043	1392.805176	-248.776093	-15.038473	1685.005127	-460.616547	198.793518	1153.688965	-348.613953	-261.670990	1147.510742	-362.286530	223.986008	921.129272	-240.140167	-251.020828	903.683289	-305.131287	-15.008203	1024.818237	419.103729	-23.649155	959.788757	418.344879	155.617325
-344.038513	72.803101	926.067688	-292.148926	-109.617325	925.160095	-431.800323	118.966728	503.689240	-337.683289	-127.898674	494.599335	-439.371124	156.915466	68.835220	-393.963104	-98.619530	81.567955	-360.285065	152.478561	1399.234131	-270.956848	-174.480865	1381.858032	-280.694397	-12.338877	1392.705688	-248.677795	-15.531832	1684.855713	-460.425201	198.357483	1153.725098	-348.158722	-261.307037	1147.069092	-361.700104	223.682129	921.295166	-239.355240	-247.317917	903.624512	-305.001343	-15.175952	1024.700439	419.313141	-23.572781	959.718872	418.633636	155.720901
-343.646027	72.402527	926.196899	-291.366547	-110.154060	925.505615	-431.626740	118.828506	503.635315	-337.807404	-127.582626	494.678558	-439.299408	156.894455	68.809959	-393.990753	-98.657669	81.508301	-360.402557	152.002274	1399.293457	-270.768219	-174.878799	1381.663574	-280.678741	-12.723304	1392.646484	-248.580307	-15.998949	1684.749756	-460.198700	197.954666	1153.692993	-347.649933	-260.931824	1146.634888	-361.050873	223.297501	921.478027	-238.447128	-244.164505	903.549744	-304.754028	-15.599235	1024.980713	419.410248	-23.436275	959.650391	418.776398	155.762817
-343.927338	72.396729	926.163391	-291.859802	-109.824196	924.903564	-431.718872	118.793228	503.673065	-337.363525	-128.000320	494.525269	-439.394653	156.906540	68.814316	-393.954865	-98.657944	81.584381	-360.522522	151.477264	1399.362305	-270.487244	-175.335144	1381.467407	-280.702606	-13.180099	1392.536743	-248.497696	-16.430614	1684.635254	-460.005188	197.521973	1153.662842	-347.085236	-260.579193	1146.209351	-360.416626	222.890320	921.695313	-237.500198	-241.146286	903.515869	-304.838470	-15.668514	1024.630859	419.544281	-23.321686	959.585205	418.969269	155.813812
-343.831543	72.232681	926.174072	-291.752411	-109.970230	924.809570	-431.671692	118.750198	503.704773	-337.176453	-128.073318	494.523438	-439.431763	156.901794	68.847290	-393.873810	-98.668808	81.585831	-360.648651	151.014343	1399.455811	-270.213318	-175.794296	1381.320679	-280.717804	-13.607711	1392.507935	-248.428391	-16.839540	1684.627197	-459.742157	197.018372	1153.624634	-346.554199	-260.335693	1145.888306	-359.790894	222.485336	921.904968	-236.647446	-238.320190	903.488281	-304.719147	-15.874285	1024.588379	419.703888	-23.273060	959.545410	419.211700	155.835876
-343.686523	72.043846	926.181641	-291.565430	-110.136093	924.801758	-431.515381	118.646500	503.690002	-337.030273	-128.174988	494.514374	-439.357635	156.874100	68.849251	-393.596954	-98.547325	81.607964	-360.748627	150.527054	1399.570923	-270.014862	-176.173965	1381.251587	-280.723236	-13.989090	1392.538696	-248.363525	-17.307163	1684.578857	-459.554901	196.611694	1153.634399	-346.036835	-260.074615	1145.516846	-359.056305	222.000748	922.164612	-235.766190	-235.505966	903.648132	-304.598938	-16.069769	1024.594849	419.893829	-23.246517	959.535034	419.491455	155.882904
-343.557739	71.879501	926.196411	-291.392883	-110.305481	924.780151	-431.372894	118.568787	503.665741	-337.261871	-127.829132	494.551941	-439.315002	156.891190	68.899780	-393.597260	-98.533920	81.578522	-360.864441	150.019958	1399.687134	-269.922150	-176.578674	1381.244141	-280.729553	-14.418115	1392.583862	-248.309402	-17.757393	1684.560547	-459.301514	196.121704	1153.619141	-345.509888	-259.892914	1145.251587	-358.404572	221.551300	922.340698	-234.941040	-232.813843	903.765076	-304.479645	-16.262365	1024.596313	420.129272	-23.254490	959.540527	419.777039	155.927704
-343.429169	71.706398	926.187927	-291.251892	-110.471924	924.771851	-431.294861	118.493439	503.632477	-336.774750	-128.321884	494.507385	-439.316650	156.877670	68.885117	-393.614624	-98.551903	81.650024	-360.999908	149.563980	1399.789917	-269.835663	-176.962433	1381.228394	-280.772034	-14.900293	1392.593872	-248.242920	-18.256985	1684.452393	-459.003784	195.562378	1153.534302	-344.931824	-259.770935	1144.993042	-357.676605	221.004852	922.513062	-234.067123	-230.361282	904.016052	-304.385315	-16.442707	1024.593506	420.376617	-23.276245	959.536865	420.075439	156.013916
-343.353821	71.568893	926.199829	-291.125549	-110.604317	924.711914	-431.242523	118.447311	503.617310	-337.001312	-128.869507	494.529388	-439.304504	156.867218	68.884018	-393.876892	-98.706245	81.689507	-361.134521	149.069397	1399.889404	-269.581360	-177.398560	1381.112427	-280.793793	-15.303838	1392.553345	-248.220764	-18.700901	1684.433838	-458.734955	195.024109	1153.502563	-344.304901	-259.728516	1144.760864	-356.963135	220.457932	922.630005	-233.335236	-227.901794	904.125427	-304.299438	-16.617346	1024.572632	420.572144	-23.244390	959.548218	420.270081	156.028549
-343.327454	71.375786	926.203003	-290.997681	-110.771538	924.619995	-431.199493	118.347412	503.612518	-336.746338	-128.839355	494.480347	-439.329681	156.845947	68.877670	-393.780914	-98.696541	81.635170	-361.266327	148.585968	1399.954956	-269.427917	-177.801285	1381.042358	-280.821442	-15.732039	1392.479614	-248.155670	-19.118870	1684.391113	-458.034698	193.340607	1153.048218	-343.725555	-259.794556	1144.568359	-356.204071	219.927658	922.693848	-232.587021	-225.651047	904.283813	-304.233398	-16.844841	1024.531128	420.816742	-23.145996	959.545715	420.486664	156.064880
-343.039886	71.065498	926.166199	-290.439392	-111.379944	924.866089	-431.129059	118.229500	503.615295	-336.766296	-129.169922	494.559174	-439.349030	156.621521	68.666931	-393.952942	-98.808945	81.675659	-361.347778	148.116730	1400.037720	-269.308655	-178.208130	1381.002930	-280.853912	-16.189362	1392.417847	-248.048492	-19.536518	1684.276245	-457.968140	193.181244	1153.182251	-343.083710	-259.855316	1144.380493	-355.516724	219.326935	922.909485	-231.891342	-223.566299	904.412964	-304.032684	-17.200207	1024.661377	421.101410	-23.034605	959.551636	420.725464	156.104752
-342.990540	70.894463	926.177002	-290.318451	-111.585312	924.827087	-431.136780	118.163162	503.621429	-336.552277	-129.222061	494.535309	-439.360260	156.584366	68.687866	-393.914154	-98.822182	81.693947	-361.431152	147.676788	1400.135376	-269.173279	-178.595154	1380.993530	-280.887329	-16.610870	1392.413696	-248.012909	-19.970718	1684.228271	-457.669006	192.508942	1153.112183	-342.483398	-259.965698	1144.193115	-354.865387	218.699081	923.091797	-231.222260	-221.606232	904.491028	-303.969574	-17.417437	1024.651001	421.385437	-22.919174	959.576599	421.000458	156.128540
-343.122070	70.850914	926.170715	-290.537231	-111.396187	924.498108	-431.189850	118.149475	503.666718	-336.153259	-128.970413	494.437805	-439.384979	156.581787	68.715485	-393.743011	-98.757240	81.685654	-361.496979	147.194214	1400.241699	-269.096863	-179.001999	1381.011475	-280.901917	-17.045647	1392.465698	-247.980576	-20.346825	1684.198120	-457.251495	191.462128	1153.000977	-341.766479	-260.193420	1144.064941	-354.057281	217.979980	923.307678	-230.667496	-219.870911	904.626038	-304.004669	-17.482010	1024.469360	421.641174	-22.829861	959.636597	421.256073	156.205734
-342.827454	70.558815	926.189453	-290.022491	-112.019318	924.805603	-431.061249	118.015968	503.689362	-336.057098	-129.108414	494.536224	-439.382721	156.577911	68.727661	-393.744110	-98.815323	81.763763	-361.551605	146.785812	1400.375977	-269.107361	-179.343033	1381.072754	-280.950073	-17.543789	1392.493286	-247.952606	-20.753777	1684.189819	-457.041260	190.635056	1152.996094	-341.128357	-260.435333	1143.900757	-353.460907	217.288208	923.472839	-230.212006	-218.414017	904.557068	-303.827881	-17.838551	1024.658813	421.883087	-22.735197	959.682556	421.528320	156.311310
-342.940094	70.526726	926.183228	-290.267944	-111.760284	924.484375	-431.073212	117.994431	503.696259	-335.896790	-129.124863	494.431335	-439.418549	156.563324	68.748657	-393.906830	-98.892265	81.775673	-361.610535	146.452911	1400.543457	-268.859100	-179.850021	1380.977417	-280.978790	-17.998373	1392.520996	-247.864655	-21.171801	1684.085083	-457.029266	190.174271	1153.106323	-340.313232	-260.698273	1143.826172	-352.720581	216.389832	923.842102	-229.450287	-216.396927	905.020569	-303.867889	-17.860676	1024.481201	422.145660	-22.726093	959.750916	421.832428	156.410065
-342.626678	70.092232	926.152283	-289.697540	-112.412796	924.797363	-430.852112	117.755112	503.652222	-335.804932	-129.330414	494.504517	-439.333252	156.548431	68.730133	-393.981628	-98.945633	81.813438	-361.645813	146.091156	1400.707397	-268.776917	-180.302673	1380.942383	-281.012939	-18.436918	1392.528442	-247.826675	-21.553539	1684.029907	-456.639771	188.745728	1152.895874	-339.519196	-261.093170	1143.668823	-352.115845	215.585510	924.094910	-228.917068	-214.902206	905.045288	-303.676697	-18.275600	1024.650391	422.354645	-22.690714	959.750916	422.061340	156.487045
-342.596710	69.875443	926.134705	-289.597076	-112.588058	924.698059	-430.718048	117.650772	503.627441	-335.664032	-129.454834	494.443359	-439.331543	156.528519	68.715660	-393.958466	-98.942200	81.786003	-361.678650	145.725006	1400.898926	-268.752777	-180.728027	1380.928467	-281.072723	-18.940130	1392.472168	-247.797913	-21.896725	1683.926025	-456.583099	187.640732	1152.897949	-338.682953	-261.443787	1143.461182	-351.529999	214.561890	924.346252	-228.391129	-213.572617	905.080505	-303.619446	-18.512913	1024.594116	422.556885	-22.613173	959.761230	422.209351	156.531021
-342.559845	69.648369	926.118286	-289.509308	-112.771759	924.585510	-430.541779	117.542511	503.610687	-335.486053	-129.578888	494.368896	-439.357147	156.517975	68.718979	-393.954865	-98.955505	81.747643	-361.641510	145.341827	1401.052979	-268.732971	-181.168869	1380.895264	-281.126038	-19.389744	1392.482422	-247.740326	-22.291294	1683.809082	-456.712097	186.832520	1153.001221	-337.833435	-261.909760	1143.305176	-351.039398	213.583603	924.689880	-227.864365	-212.500534	904.953979	-303.555420	-18.765902	1024.530762	422.728607	-22.541473	959.772461	422.373688	156.611343
-342.758118	69.508698	926.126465	-289.887695	-112.579712	924.213562	-430.425201	117.478027	503.576691	-335.385498	-129.749023	494.232697	-439.394135	156.511887	68.718407	-393.978210	-99.044434	81.747101	-361.609955	144.955139	1401.235596	-268.701569	-181.577667	1380.842896	-281.143921	-19.813826	1392.516846	-247.696716	-22.642517	1683.706055	-456.693604	185.719009	1153.041626	-337.026978	-262.309235	1143.106567	-350.439636	212.430664	925.047913	-227.377090	-211.525681	904.893250	-303.662323	-18.901169	1024.330322	422.946320	-22.458366	959.757507	422.561310	156.653519
-342.710785	69.223831	926.155334	-289.808319	-112.818626	924.179565	-430.138947	117.452118	503.552124	-335.296295	-129.955643	494.205475	-439.413910	156.522278	68.733269	-394.026550	-99.074753	81.776497	-361.567719	144.558228	1401.394775	-268.651093	-181.948242	1380.787598	-281.183838	-20.327307	1392.559570	-247.668304	-23.016788	1683.616821	-456.618317	184.330124	1153.051025	-336.171051	-262.786652	1142.960449	-350.041138	211.262817	925.320496	-226.921860	-210.861679	904.783569	-303.621582	-19.201012	1024.331665	423.129120	-22.391047	959.773438	422.732452	156.688995
-342.648438	69.000282	926.187561	-289.742249	-113.064682	924.192139	-429.880035	117.438713	503.513397	-335.159210	-130.084015	494.224731	-439.413208	156.518951	68.765114	-394.024109	-99.075500	81.794823	-361.547119	144.144424	1401.585938	-268.474213	-182.354858	1380.699585	-281.264618	-20.836079	1392.583862	-247.630280	-23.393023	1683.567749	-456.638794	183.127579	1153.060547	-335.409668	-263.169495	1142.866699	-349.616669	209.898453	925.609863	-226.346649	-210.242935	904.845093	-303.607086	-19.461073	1024.361084	423.367432	-22.345385	959.764893	422.958099	156.762192
-342.646606	68.736526	926.234192	-289.685364	-113.322601	924.206299	-429.604126	117.448349	503.450012	-335.302338	-130.534637	494.276093	-439.426392	156.494659	68.769196	-394.210663	-99.245766	81.914459	-361.573730	143.734848	1401.762085	-268.294250	-182.774826	1380.616333	-281.291779	-21.258711	1392.617310	-247.595139	-23.781239	1683.531128	-456.829437	181.988525	1153.144531	-334.615662	-263.551941	1142.750244	-349.355347	208.549210	925.847778	-225.841721	-209.937073	904.778564	-303.626282	-19.749935	1024.398315	423.610657	-22.314224	959.785706	423.171844	156.816681
-342.642609	68.527878	926.291870	-289.644043	-113.528465	924.195557	-429.296051	117.443550	503.424622	-334.925171	-130.401306	494.274811	-439.429901	156.488342	68.823196	-394.076019	-99.179695	81.938225	-361.664886	143.306900	1401.960205	-268.093506	-183.149963	1380.546753	-281.331329	-21.749966	1392.570068	-247.545959	-24.177479	1683.523560	-456.913361	180.884399	1153.196411	-333.911835	-263.917542	1142.630249	-348.941437	207.161575	926.195129	-225.358749	-209.826523	904.637207	-303.642761	-20.003332	1024.427856	423.855530	-22.242874	959.765198	423.329773	156.897919
-342.694336	68.334732	926.356812	-289.643768	-113.798584	924.219666	-429.029816	117.470367	503.458313	-335.036377	-130.874237	494.288452	-439.464172	156.437683	68.874298	-394.223541	-99.267906	82.009720	-361.778503	142.856750	1402.114258	-267.940399	-183.507767	1380.510986	-281.387604	-22.222090	1392.543335	-247.476547	-24.595112	1683.495117	-457.037415	179.641266	1153.251587	-333.271576	-264.287811	1142.486938	-348.745514	205.764862	926.449951	-224.888260	-209.756317	904.475281	-303.712341	-20.267515	1024.478760	424.093842	-22.176958	959.783691	423.516296	156.923340
-342.774933	68.059410	926.417419	-289.637848	-114.079315	924.208801	-428.778900	117.431320	503.448059	-334.902771	-131.051285	494.265381	-439.463531	156.619141	69.137932	-394.257690	-99.357758	82.001427	-361.927368	142.390274	1402.248535	-267.811188	-183.899597	1380.447510	-281.383453	-22.644226	1392.553711	-247.418182	-25.015602	1683.475464	-457.208618	178.566818	1153.393921	-332.620972	-264.752258	1142.296143	-348.533905	204.227310	926.654541	-224.421707	-209.862381	904.340942	-303.768311	-20.584091	1024.506958	424.343475	-22.193472	959.792847	423.706726	156.950317
-342.909760	67.675018	926.454163	-289.663116	-114.406372	924.189270	-428.507446	117.373985	503.481140	-334.567535	-130.937943	494.210999	-439.488647	156.340317	68.951981	-394.156677	-99.306252	81.958412	-362.064728	141.879913	1402.329956	-267.611633	-184.371964	1380.293091	-281.384674	-23.143517	1392.597046	-247.348175	-25.439983	1683.448364	-457.473572	177.520752	1153.463379	-332.049927	-265.125183	1142.114258	-348.440094	202.758820	926.818726	-223.962326	-210.077148	904.135071	-303.856445	-20.964624	1024.517090	424.563660	-22.142246	959.785889	423.870850	156.976212
-343.003754	67.349327	926.500305	-289.692902	-114.695114	924.191956	-428.263611	117.331963	503.508514	-334.468719	-130.860611	493.975281	-439.444000	156.292923	68.995361	-394.081085	-99.326035	81.922112	-362.218262	141.347015	1402.394409	-267.396118	-184.832108	1380.154053	-281.370453	-23.634115	1392.646606	-247.269653	-25.885595	1683.445923	-457.638885	176.335007	1153.520264	-331.516571	-265.501251	1141.957886	-348.346313	201.207611	926.942383	-223.499115	-210.313522	903.961426	-303.929047	-21.293770	1024.543457	424.788666	-22.211536	959.833130	424.070313	156.969254
-343.106384	66.960869	926.530884	-289.662872	-115.023224	924.190918	-428.032867	117.276237	503.541077	-334.309906	-131.349152	494.139069	-439.455780	156.558990	69.262558	-394.172211	-99.393288	81.960846	-362.363647	140.815277	1402.410034	-267.280945	-185.320068	1380.132446	-281.327057	-24.125372	1392.669067	-247.155823	-26.349503	1683.447021	-457.836945	175.154907	1153.554688	-331.025909	-265.901154	1141.801636	-348.294739	199.700760	927.127930	-223.055740	-210.551010	903.772339	-304.004181	-21.670921	1024.563477	425.035950	-22.224472	959.843628	424.259399	156.985413
-343.257477	66.500397	926.570801	-289.669098	-115.330299	924.188354	-427.803192	117.239807	503.521027	-334.160187	-131.545486	494.134674	-439.481750	156.528244	69.311615	-394.186493	-99.447983	82.002731	-362.514832	140.285126	1402.415161	-267.086578	-185.798676	1380.066895	-281.248077	-24.609993	1392.713989	-247.058365	-26.780651	1683.468018	-458.116516	174.002563	1153.572021	-330.554565	-266.380096	1141.657349	-348.316803	198.201965	927.276978	-222.623093	-210.932800	903.616028	-304.110474	-22.074245	1024.586060	425.198212	-22.208656	959.883362	424.389343	156.980850
-343.388550	66.188118	926.617798	-289.659515	-115.594757	924.146484	-427.618286	117.129517	503.540466	-334.029266	-131.647385	494.108215	-439.465607	156.523529	69.383156	-394.203613	-99.474762	82.055717	-362.672119	139.727859	1402.427002	-266.829865	-186.324936	1379.964722	-281.235565	-25.171570	1392.640259	-246.939178	-27.237514	1683.450073	-458.505707	173.073486	1153.634399	-330.179932	-266.762024	1141.505981	-348.389313	196.716690	927.413269	-222.234070	-211.435410	903.417847	-304.216888	-22.414526	1024.595581	425.366791	-22.188633	959.919189	424.497864	156.947418
-343.518616	65.787132	926.696716	-289.630188	-115.915833	924.156189	-427.463593	117.043694	503.561768	-334.074127	-132.008453	494.089325	-439.498993	156.251099	69.175827	-394.343933	-99.546120	82.124420	-362.817932	139.125214	1402.434814	-266.581909	-186.869629	1379.886353	-281.231415	-25.652140	1392.629150	-246.827972	-27.723721	1683.452393	-458.848450	171.979065	1153.592651	-329.837982	-267.203308	1141.432129	-348.540314	195.169327	927.404419	-221.961563	-212.023926	903.244202	-304.334229	-22.821558	1024.649170	425.529449	-22.160751	959.927002	424.630951	156.916809
-343.737701	65.391258	926.722961	-289.695679	-116.257118	924.099121	-427.252808	116.970100	503.534668	-333.889252	-132.080032	494.042786	-439.532013	156.254852	69.207932	-394.320160	-99.605156	82.129326	-362.991241	138.529846	1402.451782	-266.471680	-187.371506	1379.892456	-281.216858	-26.177315	1392.612183	-246.727966	-28.201754	1683.423096	-459.045868	170.719727	1153.517944	-329.568634	-267.698761	1141.357666	-348.744446	193.732315	927.440369	-221.720871	-212.776031	903.121643	-304.496521	-23.230627	1024.637085	425.724579	-22.135180	959.944946	424.750977	156.958435
-343.959290	64.932259	926.754395	-289.775208	-116.622681	924.054688	-427.144135	116.952682	503.457733	-333.769226	-132.238892	493.981506	-439.547363	156.222961	69.227058	-394.288879	-99.606384	82.117569	-363.143555	137.921509	1402.439209	-266.233521	-187.896484	1379.828369	-281.187653	-26.747358	1392.630005	-246.597794	-28.693680	1683.406250	-459.366730	169.609406	1153.551514	-329.305817	-268.275757	1141.250488	-348.951721	192.245163	927.489258	-221.492477	-213.529358	902.965027	-304.644470	-23.672852	1024.630981	425.942963	-22.113522	959.926697	424.925293	156.932297
-344.159515	64.499435	926.771545	-289.805237	-117.005569	924.015015	-427.023193	116.894905	503.425568	-333.891693	-132.731232	493.979248	-439.122559	156.368500	69.548126	-394.456024	-99.759277	82.130211	-363.301056	137.277115	1402.410645	-265.956909	-188.457535	1379.784180	-281.135803	-27.310762	1392.651855	-246.476913	-29.174850	1683.366455	-459.783661	168.578888	1153.642456	-329.069702	-268.830475	1141.121216	-349.289398	190.836411	927.419434	-221.331207	-214.372742	902.797607	-304.743286	-24.094845	1024.618042	426.128418	-22.141304	959.948608	425.100342	156.899612
-344.298981	64.157135	926.799866	-289.775055	-117.327477	923.979248	-426.949890	116.831932	503.387054	-333.670959	-132.754562	493.916962	-439.575073	156.464493	69.481247	-394.356110	-99.740952	82.124397	-363.479431	136.632782	1402.371216	-265.678680	-188.950531	1379.739014	-281.051849	-27.895720	1392.653564	-246.331909	-29.672512	1683.333252	-460.014862	167.385071	1153.621460	-328.840576	-269.503113	1141.089844	-349.593567	189.425583	927.391663	-221.192825	-215.358322	902.565125	-304.838440	-24.462563	1024.619995	426.278351	-22.175539	959.970825	425.228943	156.899170
-344.517853	63.634132	926.836487	-289.784973	-117.693260	923.969177	-426.892975	116.700615	503.344788	-333.557220	-132.776627	493.746338	-439.526672	156.429077	69.491547	-394.303925	-99.738884	82.079712	-363.639404	135.966721	1402.356079	-265.248413	-189.557632	1379.612549	-281.010101	-28.448816	1392.636353	-246.176544	-30.174988	1683.307617	-460.249939	166.133255	1153.598999	-328.609894	-270.163422	1141.039185	-350.008057	188.006989	927.282227	-221.111511	-216.502762	902.360901	-304.969055	-24.921522	1024.635620	426.411407	-22.178555	959.981445	425.340515	156.870117
-344.727692	63.143143	926.880798	-289.759399	-118.022972	923.926270	-426.891754	116.569290	503.338715	-333.492737	-133.189758	493.875122	-439.509155	156.401138	69.492325	-394.393768	-99.834160	82.150658	-363.832794	135.260864	1402.333862	-264.857361	-190.119186	1379.491943	-280.957733	-28.966543	1392.611328	-246.020493	-30.666809	1683.261230	-460.583160	165.025528	1153.547119	-328.374176	-270.951569	1141.001343	-350.506805	186.730576	927.197998	-221.094818	-217.648300	902.149658	-305.094696	-25.372200	1024.641235	426.539032	-22.190823	959.997925	425.421631	156.828934
-344.938629	62.758728	926.894592	-289.751953	-118.429749	923.902405	-426.890503	116.423523	503.270935	-333.448456	-133.471405	493.861633	-439.532043	156.337967	69.494812	-394.077148	-99.571045	82.038925	-364.050842	134.602463	1402.353516	-264.572266	-190.626114	1379.356079	-280.962616	-29.560057	1392.544312	-245.875046	-31.149132	1683.208008	-460.983185	164.015625	1153.561890	-328.170837	-271.746552	1140.937256	-351.041595	185.413498	926.973145	-221.088684	-218.851578	901.950806	-305.223267	-25.782244	1024.639893	426.701782	-22.220533	959.997314	425.533661	156.862305
-345.094604	62.274334	926.721069	-289.800079	-118.898560	923.892395	-426.865234	116.250488	503.229034	-333.408478	-133.724838	493.847961	-439.441986	156.320114	69.467644	-394.450623	-99.938194	82.175148	-364.287292	133.883713	1402.377930	-264.313904	-191.172913	1379.313110	-280.940277	-30.123169	1392.530762	-245.714111	-31.621014	1683.145752	-461.257843	162.796524	1153.508301	-327.972809	-272.654846	1140.868652	-351.552429	184.197510	926.785522	-221.116898	-220.115509	901.729004	-305.298615	-26.153658	1024.542603	426.863007	-22.231443	960.025391	425.670837	156.808777
-345.303802	61.813122	926.713928	-289.826050	-119.355492	923.859680	-426.885925	116.075485	503.189972	-333.389984	-133.986130	493.834534	-439.479553	156.276855	69.477737	-394.517975	-100.026276	82.197762	-364.480255	133.231598	1402.329224	-263.911072	-191.741684	1379.186646	-280.933075	-30.734688	1392.521851	-245.563339	-32.122524	1683.097412	-461.524597	161.613235	1153.458618	-327.734802	-273.565796	1140.828613	-352.142517	182.961548	926.540527	-221.141571	-221.534073	901.513916	-305.419861	-26.615549	1024.523071	427.070496	-22.241243	960.020813	425.880096	156.783798
-345.782928	60.896591	926.831177	-289.931549	-119.858833	923.799744	-426.955841	115.905777	503.101593	-333.403351	-134.279053	493.790710	-439.481689	156.252823	69.484818	-394.171265	-99.757004	82.051613	-364.693298	132.492065	1402.272705	-263.475861	-192.348495	1378.980591	-280.929871	-31.388641	1392.476440	-245.417435	-32.654072	1683.042236	-461.877869	160.558365	1153.449463	-327.495361	-274.479919	1140.801514	-352.802032	181.819717	926.391846	-221.188919	-222.955185	901.192566	-305.681244	-27.383106	1024.549194	427.239319	-22.338772	960.054443	426.015320	156.775894
-346.017944	60.423908	926.852234	-290.003693	-120.261276	923.724915	-427.031860	115.650345	503.087769	-333.728241	-134.200363	493.709503	-439.519531	156.194122	69.486534	-394.221863	-99.792915	81.966347	-364.872894	131.777206	1402.197388	-263.229736	-192.914490	1378.840698	-280.903503	-31.920660	1392.484985	-245.241226	-33.166252	1682.979492	-462.229218	159.431229	1153.449341	-327.254395	-275.489655	1140.736816	-353.510895	180.687592	926.141968	-221.219238	-224.520096	900.844849	-305.787994	-27.846926	1024.517090	427.347809	-22.342688	960.059692	426.152344	156.747391
-346.279633	59.932961	926.880249	-290.035187	-120.715019	923.679871	-427.073395	115.357338	503.029236	-333.510071	-134.976791	493.623596	-439.445892	156.137604	69.466110	-394.247681	-99.884377	82.086746	-365.069000	131.046387	1402.160767	-262.889038	-193.507904	1378.656006	-280.823486	-32.520527	1392.529663	-245.109512	-33.654644	1682.886841	-462.516602	158.339462	1153.366089	-327.028931	-276.458405	1140.610596	-354.248993	179.633423	925.792053	-221.286194	-226.095596	900.464844	-305.931610	-28.342493	1024.508789	427.421295	-22.363623	960.089905	426.193695	156.683807
-346.526154	59.303848	926.874146	-290.021729	-121.191971	923.615906	-427.117218	115.007729	502.988739	-333.536102	-135.269913	493.535675	-439.441071	156.082886	69.424606	-394.355804	-99.999786	82.084740	-365.242981	130.347168	1402.124268	-262.459167	-194.144714	1378.438721	-280.813171	-33.129299	1392.470703	-244.970520	-34.165359	1682.806152	-462.838226	157.147339	1153.298340	-326.754181	-277.496277	1140.566772	-355.029663	178.598114	925.521606	-221.338333	-227.727722	900.101929	-306.047852	-28.907940	1024.473999	427.542877	-22.374104	960.081238	426.275116	156.654907
-346.772919	58.703728	926.852417	-290.036346	-121.686089	923.559937	-427.126038	114.661858	502.871674	-333.962280	-136.094193	493.559906	-439.423706	156.029541	69.378616	-394.679993	-100.241058	82.125763	-365.421295	129.611404	1402.088257	-262.288086	-194.615524	1378.329834	-280.776245	-33.772690	1392.432007	-244.813416	-34.676735	1682.756836	-463.235870	156.245499	1153.304932	-326.540253	-278.517059	1140.536377	-355.841278	177.633621	925.323547	-221.475037	-229.328506	899.782715	-306.165039	-29.452648	1024.433350	427.665466	-22.428850	960.088623	426.422272	156.592331
-347.014160	58.187328	926.836609	-290.026276	-122.243378	923.515381	-427.208740	114.446045	502.829803	-334.130066	-136.564606	493.561829	-439.486023	155.988235	69.338547	-394.783356	-100.341003	82.116379	-365.583252	128.935104	1402.072632	-262.025238	-195.201813	1378.248413	-280.801392	-34.428417	1392.377563	-244.664291	-35.198364	1682.698242	-463.624268	155.236374	1153.338867	-326.302338	-279.502808	1140.474854	-356.657959	176.710632	925.079895	-221.554672	-231.081024	899.421265	-306.281128	-29.988878	1024.403320	427.823608	-22.457218	960.108521	426.626312	156.520126
-347.272003	57.561123	926.823059	-290.020996	-122.800240	923.487976	-427.236023	114.201614	502.768921	-333.613251	-136.167999	493.489258	-439.539215	155.936508	69.290909	-394.503662	-100.228828	82.035103	-365.840057	128.219620	1402.142456	-261.710571	-195.810242	1378.120728	-280.789520	-35.017597	1392.364502	-244.588898	-35.695610	1682.680054	-463.995575	154.362106	1153.330688	-326.020081	-280.562042	1140.465332	-357.576538	175.776215	924.732483	-221.735641	-232.717834	899.145203	-306.427185	-30.575706	1024.385132	427.956085	-22.485651	960.101929	426.795685	156.459763
-347.349213	56.774517	926.796570	-289.671722	-123.760017	923.758362	-427.156586	113.835770	502.655670	-333.650482	-136.327103	493.456146	-439.101105	155.824631	69.359764	-394.509888	-100.291878	82.009811	-365.973450	127.509094	1402.132690	-261.431519	-196.411591	1378.029419	-280.748047	-35.679230	1392.402222	-244.441589	-36.266201	1682.630859	-464.374573	153.343155	1153.349487	-325.773132	-281.604156	1140.417969	-358.516693	174.889771	924.455017	-221.877396	-234.451538	898.856140	-306.469543	-31.316135	1024.526001	428.109680	-22.521328	960.148621	426.980652	156.404572
-347.603546	56.139854	926.784607	-289.706787	-124.331818	923.718628	-427.180756	113.606331	502.575165	-333.650146	-136.840836	493.512543	-439.201721	155.798325	69.322365	-394.500702	-100.373482	82.029869	-366.113953	126.731773	1402.076416	-261.163940	-197.005386	1377.941162	-280.672638	-36.273903	1392.419434	-244.340088	-36.782829	1682.590576	-464.669769	152.472260	1153.325439	-325.564087	-282.614014	1140.395142	-359.432220	174.089798	924.248413	-222.084274	-236.214706	898.459106	-306.604218	-31.915995	1024.498901	428.264008	-22.537228	960.190613	427.090088	156.381226
-348.101959	55.577076	926.771301	-290.143036	-124.512985	923.356506	-427.245087	113.381317	502.566864	-333.626495	-137.117538	493.422760	-439.684753	155.886185	69.175476	-394.559845	-100.443733	82.075554	-366.217377	125.999382	1402.022339	-260.828400	-197.619415	1377.796875	-280.610931	-36.931862	1392.399170	-244.221786	-37.333393	1682.533813	-465.063599	151.639664	1153.377686	-325.368530	-283.605713	1140.385620	-360.434998	173.253357	923.866150	-222.331146	-238.043655	898.044373	-306.868073	-32.405571	1024.288818	428.391571	-22.544821	960.270081	427.214661	156.358704
-348.430511	54.862694	926.738586	-290.228516	-125.063080	923.255920	-427.191986	113.138618	502.466492	-333.664703	-137.485641	493.371002	-439.757721	155.846680	69.126648	-394.663086	-100.547119	82.137146	-366.288940	125.241158	1401.943359	-260.479279	-198.214081	1377.600220	-280.607666	-37.576668	1392.316406	-244.106857	-37.905243	1682.441162	-465.445679	150.808746	1153.388672	-325.199432	-284.608765	1140.336182	-361.432648	172.553558	923.547119	-222.554565	-239.776794	897.613342	-307.024109	-33.040184	1024.215820	428.495972	-22.560293	960.331177	427.295959	156.306076
-348.769836	54.189888	926.743713	-290.360748	-125.687531	923.228394	-427.065643	112.888969	502.376190	-333.656952	-137.816757	493.325592	-439.784180	155.849777	69.045540	-394.684113	-100.621765	82.132263	-366.413300	124.517807	1401.879150	-260.121124	-198.792465	1377.423706	-280.598785	-38.168819	1392.245117	-243.994278	-38.416073	1682.345215	-465.808411	150.107941	1153.426392	-325.008759	-285.622803	1140.305786	-362.395477	171.845520	923.334839	-222.840652	-241.509094	897.216614	-307.178711	-33.665497	1024.194092	428.614655	-22.599520	960.396362	427.399353	156.294693
-349.025146	53.430096	926.684387	-290.375153	-126.391640	923.175232	-426.844604	112.660950	502.277191	-333.750519	-138.369064	493.273926	-439.789337	155.810883	69.011566	-394.877228	-100.811462	82.166519	-366.523407	123.766739	1401.835693	-259.860138	-199.405151	1377.309937	-280.590027	-38.828362	1392.219238	-243.951141	-38.918545	1682.268555	-466.203308	149.316040	1153.489380	-324.810669	-286.627655	1140.262817	-363.416534	171.139359	922.958191	-223.140564	-243.243286	896.832764	-307.342133	-34.386215	1024.141235	428.817230	-22.586098	960.451050	427.607727	156.255356
-349.058868	52.573410	926.644714	-290.085358	-127.446815	923.456970	-426.539337	112.360229	502.118134	-333.800598	-138.832306	493.310028	-439.804443	155.807938	68.978851	-394.972107	-100.930725	82.175949	-366.632843	123.046364	1401.789429	-259.618591	-200.001480	1377.189575	-280.519348	-39.435497	1392.249878	-243.850769	-39.524101	1682.266846	-466.533447	148.660355	1153.522949	-324.701355	-287.568481	1140.288574	-364.525452	170.651978	922.784912	-223.486191	-244.899780	896.422180	-307.415863	-35.211609	1024.284302	428.950775	-22.635956	960.556519	427.762054	156.217972
-349.229828	51.862038	926.636353	-290.088074	-128.157822	923.452637	-426.222351	112.074646	502.035645	-333.752899	-139.246964	493.262787	-439.785400	155.748657	68.977661	-394.980530	-101.039711	82.136177	-366.699432	122.329536	1401.774658	-259.303101	-200.527512	1377.081787	-280.491638	-40.082779	1392.212524	-243.772858	-40.108784	1682.229980	-466.896515	147.934616	1153.578857	-324.518219	-288.567047	1140.222534	-365.575806	170.025970	922.424744	-223.789459	-246.554504	896.144775	-307.589325	-35.937820	1024.288818	429.108582	-22.672832	960.641968	427.915100	156.182816
-349.617157	51.245354	926.604370	-290.490845	-128.466507	923.090759	-425.986298	111.856689	501.995789	-333.516113	-139.462753	493.132111	-439.849274	155.740005	68.965294	-394.887115	-101.105530	82.080086	-366.796173	121.609718	1401.772095	-259.001251	-201.131653	1376.964478	-280.477173	-40.717514	1392.220215	-243.697647	-40.669945	1682.187500	-467.285217	147.241440	1153.674927	-324.339203	-289.543182	1140.167358	-366.578979	169.336761	922.176758	-224.148651	-248.163269	895.818298	-307.839203	-36.531937	1024.077026	429.252045	-22.678122	960.729614	428.036377	156.147934
-349.833527	50.461048	926.599304	-290.614960	-129.158630	923.066589	-425.663177	111.636154	501.945160	-333.474762	-139.966202	493.053619	-439.859467	155.693649	68.972328	-394.883606	-101.170403	82.089592	-366.887024	120.850586	1401.704712	-258.739288	-201.725006	1376.854736	-280.517426	-41.314983	1392.199585	-243.643860	-41.215416	1682.144409	-467.619171	146.583954	1153.753662	-324.237396	-290.449097	1140.164307	-367.734314	168.911652	921.908325	-224.549774	-249.815140	895.428162	-308.010223	-37.273621	1024.062500	429.355835	-22.729774	960.804443	428.113892	156.117905
-350.010559	49.599102	926.570984	-290.654572	-129.927643	923.047058	-425.387451	111.561226	501.912750	-333.440735	-140.465164	493.017792	-439.969360	155.697952	68.994400	-395.194489	-101.564522	82.238983	-366.962769	120.135986	1401.655029	-258.517670	-202.341827	1376.753052	-280.516449	-41.992279	1392.153442	-243.587677	-41.770344	1682.085938	-468.541992	147.229446	1154.247803	-324.169830	-291.399475	1140.190063	-368.892242	168.270828	921.727722	-225.280884	-252.133331	894.667297	-308.130249	-38.077667	1024.039795	429.455597	-22.753971	960.847473	428.199951	156.073334
-349.982269	48.667278	926.522766	-290.401642	-131.045959	923.283264	-425.034302	111.430016	501.806458	-333.448730	-140.888824	493.066406	-440.087006	155.458618	68.809868	-395.227356	-101.652481	82.265701	-367.041168	119.428825	1401.585327	-258.276184	-202.949646	1376.686768	-280.528046	-42.621880	1392.143066	-243.531448	-42.328968	1682.029175	-468.944550	146.612717	1154.310547	-324.081238	-292.294617	1140.257568	-370.029633	167.887070	921.426636	-225.622284	-253.644669	894.355896	-308.140198	-38.982807	1024.149658	429.549561	-22.769918	960.888000	428.273926	156.051712
-350.140228	47.863091	926.532349	-290.456207	-131.920319	923.296143	-424.625305	111.255127	501.753113	-333.481476	-141.387711	493.069427	-440.100220	155.423843	68.829552	-395.254547	-101.730957	82.266579	-367.090363	118.707893	1401.545166	-258.112183	-203.583145	1376.576904	-280.511169	-43.334961	1392.108521	-243.527252	-42.895885	1681.972656	-469.334381	146.019608	1154.364990	-324.039337	-293.128998	1140.274170	-371.093079	167.409119	921.131348	-225.961014	-255.013626	894.100891	-308.263611	-39.819935	1024.162842	429.663666	-22.841799	960.902405	428.369476	156.027374
-350.408630	47.195271	926.500244	-290.814240	-132.330933	922.913452	-424.216614	111.084679	501.704926	-333.422394	-141.836792	492.932617	-440.091217	155.429520	68.879654	-395.277283	-101.811203	82.234177	-367.153534	118.015396	1401.506714	-257.982422	-204.220337	1376.491211	-280.532410	-43.972214	1392.092529	-243.480850	-43.525059	1681.949341	-469.707001	145.431839	1154.452759	-324.034973	-293.999176	1140.294434	-372.151123	166.966797	920.911743	-226.314560	-256.389099	893.818909	-308.431763	-40.507374	1023.940979	429.788788	-22.883003	960.958557	428.467010	155.997635
-350.495422	46.417374	926.478943	-290.865967	-133.096893	922.874207	-423.750946	110.904190	501.684357	-333.391571	-142.273804	492.900696	-440.073334	155.390472	68.951782	-395.295135	-101.930725	82.250679	-367.237244	117.324585	1401.515381	-257.869080	-204.848038	1376.428467	-280.569427	-44.582668	1392.084351	-243.474823	-44.108517	1681.913818	-470.054871	144.762894	1154.475586	-323.971283	-294.848389	1140.267334	-373.154480	166.477570	920.706909	-226.636642	-257.722961	893.632141	-308.532715	-41.297318	1023.914978	429.933380	-22.971670	960.985168	428.596497	155.970581
-350.379333	45.433151	926.434204	-290.554749	-134.313385	923.114624	-423.337860	110.726921	501.661133	-333.401703	-142.907944	492.951630	-440.108063	155.357773	69.026993	-395.329590	-102.049515	82.273521	-367.277161	116.649971	1401.435913	-257.746277	-205.493332	1376.368774	-280.634064	-45.270741	1392.048828	-243.481354	-44.698067	1681.887451	-470.418854	144.143906	1154.540771	-323.986237	-295.713318	1140.266235	-374.229309	166.060760	920.442871	-227.023697	-259.018982	893.447144	-308.519012	-42.296658	1024.034912	430.048523	-23.036222	961.007996	428.637299	155.936127
-350.427490	44.585957	926.393677	-290.590790	-135.200592	923.057678	-422.981476	110.524994	501.596924	-333.332520	-143.380966	492.899811	-440.034851	155.543625	69.242905	-395.402496	-102.140808	82.291389	-367.266418	115.992744	1401.335083	-257.646393	-206.119293	1376.316772	-280.660736	-45.905331	1391.994873	-243.501572	-45.287949	1681.854004	-470.696075	143.410614	1154.497314	-324.040863	-296.491669	1140.269897	-375.245361	165.739288	920.239319	-227.382172	-260.285980	893.290771	-308.586304	-43.181038	1023.989624	430.127808	-23.060711	961.018738	428.648254	155.885620
-350.627228	43.832767	926.321228	-290.900208	-135.734131	922.776489	-422.636536	110.357437	501.538300	-333.372437	-144.067383	492.781555	-440.095428	155.516251	69.290733	-395.222595	-102.052231	82.203560	-367.251312	115.314934	1401.228760	-257.605743	-206.745346	1376.204102	-280.656219	-46.598660	1391.971680	-243.512726	-45.925194	1681.803955	-471.059387	142.841736	1154.512085	-324.166382	-297.204468	1140.242798	-376.289001	165.247375	919.820007	-227.689056	-261.512054	893.062988	-308.716217	-43.902721	1023.799316	430.216980	-23.097435	961.038208	428.625885	155.854080
-350.585602	42.968208	926.232361	-290.903534	-136.580566	922.723450	-422.109253	110.082664	501.459137	-333.327393	-144.516678	492.757294	-440.080444	155.459488	69.335037	-395.251312	-102.169960	82.218033	-367.260986	114.666809	1401.102661	-257.606689	-207.404251	1376.131836	-280.629883	-47.201534	1391.944946	-243.515778	-46.530609	1681.740723	-471.296906	142.140305	1154.445068	-324.339172	-297.986420	1140.261841	-377.170227	164.787323	919.599731	-228.073349	-262.701630	892.870544	-308.714630	-44.747120	1023.730347	430.258820	-23.077398	961.056702	428.578796	155.833786
-350.398621	42.000034	926.140747	-290.642853	-137.843948	922.921631	-421.654053	109.818832	501.379913	-333.221497	-144.906509	492.762512	-440.179291	155.222961	69.166527	-395.277771	-102.305054	82.252930	-367.245544	114.049828	1400.974976	-257.608490	-208.057770	1376.035767	-280.700226	-47.859344	1391.885376	-243.602417	-47.109032	1681.666504	-471.665955	141.576859	1154.440186	-324.526672	-298.669189	1140.225464	-378.052704	164.194992	919.141785	-228.439362	-263.972412	892.736572	-308.654297	-45.756039	1023.800964	430.350983	-23.087370	961.068420	428.587219	155.810745
-350.530792	41.284073	926.117676	-290.925598	-138.434067	922.642700	-421.379120	109.732025	501.417084	-333.302704	-145.606796	492.656738	-440.190765	155.382843	69.407677	-395.457428	-102.503128	82.301056	-367.225281	113.467102	1400.806885	-257.592896	-208.734543	1375.987915	-280.759491	-48.487854	1391.883179	-243.678497	-47.732101	1681.620361	-471.888855	141.016449	1154.372559	-324.706604	-299.373169	1140.202515	-379.167236	164.097488	918.953003	-228.786316	-265.112213	892.523438	-308.763977	-46.526196	1023.640747	430.428375	-23.098818	961.109375	428.546631	155.783020
-350.487946	40.404873	926.032471	-290.947510	-139.346558	922.570435	-420.797516	109.443863	501.272644	-333.278229	-146.081284	492.597595	-440.116211	155.337021	69.460793	-395.494446	-102.639122	82.267601	-367.154602	112.842529	1400.667725	-257.633820	-209.401978	1375.899048	-280.820129	-49.179146	1391.837646	-243.738983	-48.389454	1681.594238	-472.168549	140.508270	1154.327026	-324.896515	-300.041870	1140.197998	-380.070190	163.672272	918.473389	-229.095276	-266.190735	892.380310	-308.732819	-47.412720	1023.559326	430.534943	-23.098150	961.134705	428.538177	155.761047
-350.430817	39.444496	925.880920	-290.968292	-140.325912	922.522583	-420.275299	109.137512	501.213837	-333.207031	-146.493347	492.557312	-440.104309	155.274780	69.531708	-395.454010	-102.741890	82.295097	-367.088470	112.239746	1400.522827	-257.736786	-210.103699	1375.853516	-280.859039	-49.867889	1391.823364	-243.855377	-48.975021	1681.536621	-472.423370	140.054581	1154.297119	-325.161224	-300.688354	1140.193359	-380.888092	163.246140	918.127441	-229.430771	-267.347900	892.281128	-308.727112	-48.334858	1023.460083	430.619904	-23.133593	961.173767	428.493744	155.719147
-350.173126	38.529270	925.772888	-290.601410	-141.593872	922.708069	-419.789307	108.876213	501.140961	-333.204224	-147.102310	492.549225	-440.095764	155.243652	69.575539	-395.493652	-102.825638	82.312080	-367.042267	111.614906	1400.383057	-257.888550	-210.755157	1375.822510	-280.842682	-50.482677	1391.856934	-243.970428	-49.586380	1681.518921	-472.635315	139.513336	1154.196289	-325.457245	-301.313171	1140.234131	-381.575623	162.484314	917.682556	-229.790131	-268.300110	892.212830	-308.598755	-49.322750	1023.518616	430.727661	-23.133604	961.199768	428.469696	155.697983
-350.191101	37.738438	925.672607	-290.833740	-142.205261	922.362732	-419.388397	108.781029	501.167694	-333.126373	-147.572128	492.418640	-440.286133	154.979111	69.444839	-395.469360	-102.924606	82.275269	-366.973480	111.065155	1400.229004	-258.112579	-211.437454	1375.872437	-280.953796	-51.201401	1391.783325	-244.098129	-50.244953	1681.605713	-472.670197	139.013550	1154.024902	-325.760315	-301.975403	1140.249878	-382.489044	162.279587	917.275818	-230.148773	-269.303223	892.131470	-308.572845	-50.120781	1023.279846	430.821167	-23.144806	961.230469	428.420746	155.693161
-350.052582	36.850182	925.539063	-290.759583	-143.168350	922.291931	-418.750031	108.543648	501.049500	-333.181519	-148.256973	492.365417	-440.173401	155.143005	69.709663	-395.489136	-103.044678	82.312904	-366.897186	110.486572	1400.054688	-258.326508	-212.173386	1375.916748	-281.082214	-51.844479	1391.779907	-244.293549	-50.813686	1681.635254	-472.605743	138.366333	1153.743408	-326.061554	-302.573639	1140.217285	-383.194489	161.899643	916.900085	-230.427048	-270.327637	892.150757	-308.497742	-51.027348	1023.181030	430.899017	-23.126715	961.231323	428.355011	155.668610
-349.683075	35.871025	925.406189	-290.338806	-144.459854	922.530823	-418.095276	108.298370	500.937012	-333.240509	-148.913284	492.329254	-440.128693	155.111130	69.759644	-395.546783	-103.187042	82.289680	-366.799377	109.882942	1399.874146	-258.573669	-212.907349	1375.958740	-281.223511	-52.570724	1391.738647	-244.520081	-51.396549	1681.633545	-472.722382	138.046066	1153.633911	-326.358521	-303.226685	1140.190796	-383.922974	161.439774	916.420776	-230.696976	-271.235687	892.141113	-308.294556	-52.021797	1023.253784	430.961334	-23.153261	961.220703	428.269348	155.646576
-349.487213	34.977348	925.326172	-290.210541	-145.413956	922.443604	-417.657227	108.200325	500.914429	-333.441284	-149.728104	492.287445	-440.195374	155.071060	69.876251	-395.702240	-103.348495	82.320854	-366.726044	109.272614	1399.703491	-258.829559	-213.701218	1375.961792	-281.251770	-53.196098	1391.832397	-244.803680	-51.870411	1681.609741	-472.792511	137.684525	1153.480469	-326.712799	-303.845795	1140.193481	-384.616699	160.930344	915.758057	-230.987396	-272.164490	892.085510	-308.108459	-52.946899	1023.167358	431.034241	-23.138630	961.228943	428.211243	155.625839
-349.298950	34.108192	925.220032	-290.001129	-146.406891	922.349060	-416.989380	107.921196	500.832489	-333.389984	-150.056000	492.166748	-440.161285	155.042404	69.969452	-395.664398	-103.466980	82.283875	-366.606445	108.711426	1399.523071	-259.092682	-214.427200	1375.968872	-281.338013	-53.957291	1391.784668	-245.146210	-52.362762	1681.641602	-472.716797	137.247925	1153.225220	-327.102509	-304.377258	1140.204834	-385.176453	160.470428	915.279968	-231.259506	-273.026855	892.041931	-307.904236	-53.869942	1023.066162	431.118652	-23.106892	961.190918	428.128296	155.629684
-349.306244	33.431267	925.125732	-290.188232	-146.909943	921.902222	-416.465942	107.699966	500.771851	-333.918579	-151.316376	492.098145	-440.161926	154.999161	70.058769	-395.999847	-103.784210	82.312157	-366.348206	108.038689	1399.185059	-259.377991	-215.250931	1375.974731	-281.431915	-54.649117	1391.798950	-245.541077	-52.792801	1681.676636	-472.723663	136.958252	1152.996826	-327.498444	-304.972870	1140.258545	-385.653381	159.739334	914.650879	-231.513245	-273.884277	892.043091	-307.787720	-54.593067	1022.773071	431.205200	-23.107117	961.114075	428.068573	155.648163
-348.890320	32.393559	925.021423	-289.658020	-148.249664	922.094238	-415.819061	107.601089	500.708374	-333.557953	-151.274475	492.047455	-440.163330	154.943436	70.173859	-395.821228	-103.795128	82.298859	-366.166992	107.490639	1398.943604	-259.732239	-216.030014	1376.015991	-281.550323	-55.399826	1391.788208	-245.983398	-53.185539	1681.713257	-472.507050	136.487656	1152.700195	-327.864105	-305.533600	1140.256348	-386.250305	159.549515	914.112427	-231.719604	-274.731903	892.066833	-307.459076	-55.662579	1022.831604	431.307281	-23.093254	961.058289	428.002075	155.616684
-348.666809	31.501614	924.936829	-289.466675	-149.262604	922.058289	-415.217072	107.443626	500.574097	-333.658295	-151.902313	491.994598	-440.194550	154.846741	70.283562	-395.867340	-103.969391	82.288940	-365.976257	106.866241	1398.692139	-260.076172	-216.821594	1376.092041	-281.655334	-56.079861	1391.818726	-246.514923	-53.549667	1681.816528	-472.250549	136.045349	1152.345215	-328.321564	-306.117706	1140.248535	-386.661713	159.064209	913.442749	-231.922684	-275.495361	892.133179	-307.224335	-56.582897	1022.767273	431.360443	-23.135136	960.973633	427.947266	155.594040
-348.561127	30.673632	924.820068	-289.617096	-149.830536	921.667175	-414.459595	107.190208	500.457825	-333.847260	-152.642471	491.892212	-440.134979	154.802704	70.392326	-395.932068	-104.182640	82.230537	-365.778748	106.304314	1398.418579	-260.397278	-217.611267	1376.148315	-281.746796	-56.743916	1391.853516	-247.090485	-53.867752	1681.966309	-471.992950	135.607407	1151.968750	-328.710785	-306.685913	1140.253906	-386.935669	158.624908	912.830872	-232.094452	-276.294647	892.237122	-307.065582	-57.385769	1022.493958	431.377441	-23.187483	960.888123	427.854919	155.554077
-348.014893	29.700108	924.697388	-289.014526	-151.151154	921.849121	-413.560638	106.878006	500.351135	-334.049438	-153.360641	491.915863	-440.078278	154.537582	70.388588	-396.039093	-104.427032	82.166985	-365.566528	105.733345	1398.131592	-260.735443	-218.433563	1376.176758	-281.855164	-57.457203	1391.842651	-247.735870	-54.159733	1682.056641	-471.766479	135.282837	1151.726074	-329.133881	-307.292877	1140.268555	-387.257324	158.105133	912.177856	-232.245117	-277.011139	892.384888	-306.706940	-58.436878	1022.547302	431.359344	-23.230696	960.845459	427.773102	155.494125
-347.738861	28.921539	924.568176	-288.769379	-152.066940	921.703857	-412.832489	106.775505	500.325562	-334.112000	-153.822983	491.832916	-440.148193	154.458389	70.589478	-396.015076	-104.622169	82.100380	-365.384399	105.136635	1397.826904	-261.035980	-219.200745	1376.233765	-281.953796	-58.117683	1391.886963	-248.438171	-54.405529	1682.181641	-471.148743	134.685944	1151.204956	-329.600616	-307.865875	1140.204834	-387.796478	158.418747	911.653870	-232.397049	-277.721832	892.410583	-306.448212	-59.297207	1022.410583	431.298828	-23.278730	960.824158	427.630005	155.484665
-347.460358	27.981600	924.482361	-288.619781	-153.025177	921.589172	-411.820313	106.556519	500.178101	-334.047241	-154.270416	491.675568	-439.529633	154.202942	70.707199	-395.983124	-104.818817	82.109375	-365.216278	104.539764	1397.524658	-261.368347	-219.995514	1376.327515	-282.039398	-58.844250	1391.887329	-249.208313	-54.610580	1682.305908	-470.888184	134.339233	1150.879272	-330.022583	-308.432800	1140.190186	-387.936707	157.787476	910.826660	-232.524460	-278.405640	892.507141	-306.174042	-60.251122	1022.303284	431.189392	-23.283615	960.835571	427.503662	155.450638
-347.345001	27.347351	924.447998	-288.784454	-153.546295	921.209229	-410.993225	106.622627	500.253052	-334.165314	-155.032593	491.486023	-439.589905	154.335999	71.151764	-396.068329	-105.046593	82.062897	-365.108795	103.953445	1397.261597	-261.671814	-220.790115	1376.405884	-282.154083	-59.492065	1391.911621	-249.997940	-54.786926	1682.443848	-470.690338	134.016785	1150.580811	-330.420990	-308.997314	1140.255737	-387.553101	156.318344	910.141846	-232.614975	-279.029144	892.625977	-306.043884	-60.985008	1022.080933	431.045135	-23.259647	960.858398	427.352844	155.466629
-346.982452	26.460274	924.327515	-288.601624	-154.511383	921.127991	-410.215424	106.803558	500.346344	-333.952148	-155.384125	491.362427	-440.136261	154.491104	71.494804	-395.978149	-105.190926	82.059677	-364.980103	103.331200	1396.984619	-261.997711	-221.582413	1376.529053	-282.319519	-60.224709	1391.892944	-250.863007	-54.947037	1682.611450	-470.247040	133.571304	1150.138916	-330.902344	-309.508362	1140.310181	-387.679993	156.013428	909.529724	-232.714859	-279.687378	892.806946	-305.814758	-61.916580	1021.985474	430.973389	-23.203886	960.885010	427.259521	155.530457
-346.629028	25.603609	924.223633	-288.413818	-155.456131	921.023926	-408.801666	106.723961	500.242950	-334.036560	-156.240967	491.383362	-439.878632	154.437775	71.839973	-396.308746	-105.514130	82.143021	-364.904602	102.735840	1396.729492	-262.301239	-222.370148	1376.676270	-282.450317	-60.851555	1391.960205	-251.677063	-55.003082	1682.731445	-469.858429	133.200287	1149.737793	-331.310883	-310.066071	1140.421265	-387.595917	155.559235	908.943665	-232.903534	-280.295410	893.019653	-305.607025	-62.849701	1021.889771	430.866333	-23.231142	960.945435	427.181885	155.622833
-346.266998	24.758097	924.163330	-288.227356	-156.326660	920.936584	-407.741272	106.953873	500.314667	-333.795929	-156.518433	491.323151	-440.016571	154.265854	72.095093	-396.198059	-105.621536	82.125031	-364.812042	102.108856	1396.445313	-262.669312	-223.158218	1376.903809	-282.630188	-61.575619	1392.014893	-252.599777	-55.054626	1682.877686	-469.242096	132.594391	1149.231934	-331.713165	-310.600708	1140.570190	-387.795227	155.773468	908.288879	-233.053543	-280.974274	893.208557	-305.421844	-63.763176	1021.827698	430.818207	-23.127720	960.961487	427.098236	155.746323
-345.927948	23.765982	924.104492	-288.076996	-157.336899	920.861511	-406.234497	107.016342	500.236603	-333.793579	-157.117828	491.302979	-439.670288	154.273209	72.527641	-396.252930	-105.795219	82.113823	-364.791504	101.465858	1396.228027	-262.971161	-223.929092	1377.115723	-282.821686	-62.222527	1392.081299	-253.483154	-55.133141	1683.063599	-468.828308	132.174881	1148.891602	-332.126190	-311.199036	1140.771851	-387.509460	155.191116	907.659607	-233.246796	-281.551453	893.445679	-305.228638	-64.802345	1021.767639	430.803528	-23.062639	960.982971	427.112701	155.867340
-345.455750	22.786503	924.093628	-287.605743	-158.735336	921.128113	-404.731323	107.206833	500.205597	-333.848999	-157.765350	491.296692	-439.557922	154.146667	72.829842	-396.351929	-105.962967	82.152931	-364.812897	100.895134	1396.007080	-263.313995	-224.713486	1377.332275	-283.073364	-62.908031	1392.112549	-254.403275	-55.194092	1683.202881	-468.376160	131.674408	1148.538452	-332.488922	-311.760895	1140.947021	-387.131561	154.622849	907.150391	-233.411774	-282.124268	893.761780	-304.997314	-65.921242	1021.922302	430.817596	-22.983803	961.001648	427.083893	155.965698
-345.178864	22.391043	924.011719	-287.825439	-159.240768	920.771667	-403.269073	107.428078	500.315460	-333.728790	-158.172485	491.157410	-439.225555	153.953232	73.173004	-396.364807	-106.076263	82.178337	-364.879578	100.214752	1395.787109	-263.636658	-225.462906	1377.612183	-283.284546	-63.562347	1392.159668	-255.368652	-55.295082	1683.455322	-468.014008	131.227142	1148.245361	-332.871735	-312.423279	1141.183350	-386.752563	154.066605	906.723389	-233.590820	-282.722321	894.150208	-304.871399	-66.523682	1021.694824	430.761475	-22.942778	961.016724	427.016876	156.032883
-344.749725	21.357635	924.056641	-287.458191	-160.621323	921.044617	-401.736969	107.705307	500.468903	-333.626251	-158.657578	491.139893	-438.988953	153.728943	73.575203	-396.327637	-106.131149	82.189644	-364.960297	99.615654	1395.560303	-263.860596	-226.185776	1377.874512	-283.525085	-64.227303	1392.200317	-256.274780	-55.265362	1683.577271	-467.622192	130.704163	1147.911499	-333.178345	-313.012909	1141.412354	-386.168610	153.267410	906.299561	-233.714981	-283.315826	894.516174	-304.698730	-67.685204	1021.879028	430.703369	-22.854126	961.041016	426.982971	156.126816
-344.401611	20.583624	924.024841	-287.283264	-161.554947	920.983459	-400.053131	107.933929	500.510834	-333.421600	-159.014359	491.096344	-438.569061	153.351105	73.953247	-396.268372	-106.222092	82.218811	-365.092468	98.990860	1395.342529	-264.123718	-226.901169	1378.140137	-283.776947	-64.901604	1392.318237	-257.206543	-55.217484	1683.698242	-467.340240	130.241882	1147.388672	-333.528229	-313.705566	1141.716553	-385.344391	152.147934	905.949524	-233.855682	-283.932617	894.789429	-304.594208	-68.617149	1021.851929	430.693787	-22.833279	961.031860	426.973511	156.162842
-344.320709	19.751587	924.019165	-287.602509	-162.140762	920.669861	-398.593323	108.403862	500.657776	-333.348267	-159.515778	490.959320	-438.449585	152.903976	74.340630	-396.322815	-106.372490	82.193573	-365.274689	98.354492	1395.092529	-264.460205	-227.556915	1378.449707	-284.001923	-65.472000	1392.487061	-258.100189	-55.162048	1683.754761	-467.026733	129.716995	1147.023682	-333.863983	-314.391296	1142.035400	-384.569855	151.228958	905.566956	-233.959320	-284.574432	895.248413	-304.615875	-69.485939	1021.684082	430.661865	-22.855381	961.016785	427.005829	156.161972
-344.177246	18.977316	924.072021	-287.636841	-163.045914	920.601624	-396.940460	108.684044	500.662842	-333.208466	-160.150040	490.885681	-438.177734	152.512482	74.722160	-396.394012	-106.539764	82.250183	-365.466919	97.722069	1394.857666	-264.720917	-228.225037	1378.711914	-284.309235	-66.144981	1392.546265	-259.016266	-55.140007	1683.894897	-466.534027	128.988327	1146.521851	-334.226959	-315.141296	1142.343994	-383.938538	150.928925	905.314697	-234.065079	-285.207520	895.654602	-304.598999	-70.415863	1021.682251	430.661713	-22.825459	960.940430	426.995575	156.174896
-343.680237	18.027903	924.039307	-287.129059	-164.332642	920.824524	-395.175781	109.082085	500.743774	-333.007111	-160.813705	490.929626	-437.804504	152.139313	75.213005	-396.494019	-106.726692	82.317177	-365.766296	97.063087	1394.683228	-264.936157	-228.850327	1378.926025	-284.656616	-66.783257	1392.602417	-259.950104	-55.076874	1683.967651	-466.255066	128.397614	1146.067383	-334.578003	-315.923401	1142.691772	-383.127014	150.262329	905.030701	-234.148865	-285.992584	896.145569	-304.511353	-71.526428	1021.823547	430.614044	-22.881601	960.893005	426.976196	156.192245
-343.684326	17.312641	924.084839	-287.501312	-164.789780	920.390625	-393.397705	109.352928	500.717072	-332.856506	-161.426880	490.801361	-437.378448	151.606354	75.712288	-396.572144	-106.899200	82.377281	-366.107971	96.406929	1394.504028	-265.290771	-229.448730	1379.217896	-285.033234	-67.349258	1392.578491	-260.787506	-55.081985	1684.042603	-465.957092	127.709183	1145.619995	-334.952637	-316.807343	1143.088867	-382.289703	149.609406	904.828491	-234.207947	-286.782928	896.710205	-304.625397	-72.371071	1021.625061	430.566010	-22.864746	960.841248	426.903564	156.149796
-343.485382	16.590237	924.124634	-287.496765	-165.702194	920.372498	-391.659241	109.624855	500.906921	-332.703796	-161.926605	490.784912	-436.873077	151.102951	76.165215	-396.617889	-107.035431	82.412254	-366.501251	95.750107	1394.398926	-265.671448	-230.070450	1379.524902	-285.440338	-67.972900	1392.561646	-261.696136	-55.177448	1684.274170	-465.768951	127.107925	1145.261597	-335.364136	-317.786194	1143.539551	-381.173859	148.656189	904.793945	-234.230408	-287.703003	897.380432	-304.663391	-73.276428	1021.652405	430.492706	-22.921419	960.827942	426.826660	156.117935
-343.262512	15.764188	924.159973	-287.440765	-166.604462	920.391113	-389.900726	109.917297	501.126434	-332.654755	-162.532608	490.771515	-436.599152	150.799622	76.770332	-396.657928	-107.163132	82.449905	-366.960449	95.099365	1394.273560	-266.010162	-230.604401	1379.805908	-285.836548	-68.543564	1392.629150	-262.503418	-55.041786	1684.253418	-465.504852	126.389099	1144.878174	-335.815735	-318.780487	1144.042480	-380.444824	148.156799	904.650391	-234.150131	-288.756470	898.087158	-304.693207	-74.212334	1021.698547	430.358490	-22.971224	960.809448	426.745026	156.096924
-343.076691	14.803962	924.191345	-287.431763	-167.513824	920.351257	-388.048798	110.134430	501.241852	-332.614655	-163.078049	490.783600	-436.304993	150.543579	77.406883	-396.646057	-107.256660	82.475693	-367.431702	94.461555	1394.138062	-266.373596	-231.212158	1380.094360	-286.192352	-69.075851	1392.773804	-263.351166	-55.152328	1684.472412	-465.299042	125.694450	1144.553345	-336.320068	-319.804047	1144.514282	-379.449677	147.463470	904.613647	-233.951874	-289.853973	898.967346	-304.717133	-75.233330	1021.708313	430.312164	-23.016897	960.830566	426.716278	156.066971
-342.861206	14.034177	924.240356	-287.325745	-168.335709	920.296204	-386.300781	110.454956	501.416626	-332.386719	-163.364258	490.711334	-436.093658	150.339096	78.112076	-396.569000	-107.284798	82.472832	-367.974518	93.785004	1393.958618	-266.693085	-231.819199	1380.379028	-286.601532	-69.668785	1392.885376	-264.145813	-55.099663	1684.505493	-465.120392	124.889740	1144.239258	-336.819397	-321.015930	1145.008057	-378.293945	146.702255	904.623291	-233.756012	-291.135620	899.804199	-304.740204	-76.148956	1021.725830	430.305725	-23.083769	960.840942	426.706635	156.031601
-342.639374	13.346870	924.288025	-287.228271	-169.090820	920.219421	-384.509949	110.650032	501.644409	-332.214661	-163.708862	490.621277	-435.761749	150.136169	78.732170	-396.589142	-107.401474	82.492928	-368.566681	93.117409	1393.814209	-267.148712	-232.453705	1380.683594	-287.002319	-70.243385	1392.952637	-264.859314	-55.127850	1684.589600	-465.007935	124.086555	1143.872681	-337.439758	-322.311005	1145.558960	-377.217041	145.964569	904.669067	-233.500443	-292.445465	900.826599	-304.740662	-76.994484	1021.729004	430.259521	-23.120428	960.846130	426.670349	156.033356
-342.452026	12.499384	924.375488	-287.158508	-169.884827	920.142273	-382.789886	110.895523	501.957214	-332.031891	-164.023224	490.521362	-435.063873	149.732193	79.188690	-396.584595	-107.479958	82.504517	-369.279510	92.425919	1393.683472	-267.594055	-233.132813	1380.948730	-287.396606	-70.781456	1393.076294	-265.634277	-55.161060	1684.686768	-465.069580	123.289032	1143.504639	-338.112518	-323.679047	1146.062866	-375.962677	144.887222	904.706238	-233.215729	-293.907806	901.884155	-304.780762	-77.962875	1021.752502	430.180878	-23.068043	960.839294	426.479950	156.111771
-342.338684	11.648593	924.502930	-287.066742	-170.690720	920.112488	-381.199402	111.254555	502.284821	-331.991821	-164.590179	490.482910	-435.377350	150.038223	80.214462	-396.721741	-107.643921	82.467667	-369.953735	91.736786	1393.562866	-268.161438	-233.751053	1381.233887	-287.923370	-71.400864	1393.113892	-266.409271	-55.222866	1684.706055	-465.006714	122.397453	1143.085449	-338.879456	-325.184052	1146.559814	-374.935333	144.354477	904.951416	-232.940903	-295.573669	902.868164	-304.849976	-78.930542	1021.819397	430.099121	-23.001791	960.841980	426.300507	156.114853
-342.275055	10.985399	924.615295	-287.008514	-171.512451	920.107788	-379.576538	111.622055	502.494354	-331.768066	-164.935547	490.479034	-435.174286	150.061600	80.962074	-396.698547	-107.733742	82.489937	-370.636383	91.045441	1393.401245	-268.673645	-234.473022	1381.468506	-288.460693	-71.990013	1393.096558	-267.092407	-55.256664	1684.685791	-465.081848	121.628616	1142.760132	-339.626434	-326.723480	1147.193726	-373.738129	143.521957	905.199890	-232.616470	-297.274231	903.950500	-304.947540	-79.786026	1021.889404	430.002228	-22.973675	960.835083	426.170166	156.124268
-342.189880	10.314710	924.749023	-287.022278	-172.246887	920.054749	-378.030609	112.130005	502.924286	-331.606354	-165.317749	490.431244	-434.658569	149.948669	81.505554	-396.775269	-107.869362	82.575134	-371.291687	90.357063	1393.240356	-269.118011	-235.217682	1381.743774	-288.984375	-72.621864	1393.114990	-267.838867	-55.411095	1684.842285	-465.122711	120.660545	1142.392822	-340.309235	-328.327515	1147.814453	-372.623047	142.717697	905.354797	-232.325943	-299.098999	905.106750	-305.027679	-80.631126	1021.941528	429.919464	-22.903795	960.855286	426.040894	156.159836
-342.156494	9.503170	924.875793	-287.058380	-172.936462	920.024231	-376.233337	112.551201	503.234802	-331.561676	-165.868942	490.363434	-435.050873	150.431366	82.609886	-396.779053	-107.984650	82.612823	-371.902161	89.663086	1393.080200	-269.533051	-235.911194	1381.975708	-289.488037	-73.316795	1393.198364	-268.548492	-55.493332	1684.831055	-465.239136	119.779961	1142.229248	-341.057983	-329.928741	1148.452026	-371.407257	141.869141	905.744873	-231.973022	-301.026733	906.278748	-305.121918	-81.499229	1021.998901	429.814270	-22.830400	960.840454	425.945557	156.193787
-341.814148	8.534228	924.969604	-286.630951	-174.091080	920.344116	-374.270630	112.992348	503.429504	-331.290375	-166.119247	490.385040	-434.708588	150.664444	83.462639	-396.694733	-108.078934	82.638954	-372.510284	88.947937	1392.861572	-270.080933	-236.633972	1382.289917	-289.950256	-73.951195	1393.342407	-269.245026	-55.599567	1684.879150	-465.397766	118.959068	1141.968140	-341.796906	-331.605835	1149.070557	-370.219879	140.876572	905.852539	-231.605820	-303.003571	907.470276	-305.059723	-82.531845	1022.235840	429.692169	-22.800632	960.867493	425.831451	156.222107
-342.043274	8.112540	925.054993	-287.104614	-174.383881	919.995483	-372.467804	113.513687	503.670929	-331.160034	-166.488419	490.213959	-433.819061	150.494843	83.923370	-396.625702	-108.156448	82.599335	-373.090332	88.223007	1392.669800	-270.581940	-237.367996	1382.573975	-290.446716	-74.635910	1393.433228	-269.952454	-55.704048	1684.891235	-465.397705	117.879707	1141.372681	-342.496521	-333.346283	1149.642212	-369.024994	139.965485	906.075195	-231.339737	-305.111176	908.596741	-305.337830	-83.115799	1022.097778	429.616486	-22.784466	960.843994	425.759521	156.264832
-342.072876	7.377003	925.123840	-287.197205	-175.141586	919.979187	-370.562622	114.004311	503.913025	-331.171051	-167.098694	490.114471	-433.992065	150.998093	85.099144	-396.735840	-108.296677	82.618965	-373.680542	87.501816	1392.416260	-271.084808	-238.079880	1382.861938	-290.995148	-75.277977	1393.546875	-270.651550	-55.868958	1684.906372	-465.578613	116.930382	1140.983154	-343.127136	-335.071320	1150.220703	-367.756226	138.824615	906.313354	-231.048904	-307.367859	909.674805	-305.513245	-83.946716	1022.134583	429.526093	-22.696680	960.795715	425.578156	156.331085
-341.904633	6.435075	925.202026	-286.951752	-176.212234	920.211548	-368.538269	114.451187	504.204224	-331.107574	-167.533051	490.087250	-433.713745	151.167801	86.073540	-396.786743	-108.405174	82.565887	-374.306396	86.749420	1392.162476	-271.586121	-238.851120	1383.159912	-291.578888	-75.986900	1393.606323	-271.377930	-56.088974	1684.957153	-465.717438	116.002586	1140.645752	-343.830414	-336.776794	1150.821655	-366.805908	138.081192	906.536316	-230.858734	-309.719208	910.767517	-305.633270	-84.964180	1022.319275	429.390167	-22.620977	960.755920	425.387024	156.394318
-341.940613	5.698124	925.281372	-287.142548	-176.840790	920.156433	-366.404907	114.812042	504.312531	-331.140381	-168.013763	489.987701	-432.915710	150.992767	86.645210	-396.909973	-108.531769	82.568024	-374.903076	86.000069	1391.924438	-272.215942	-239.599197	1383.435669	-292.213867	-76.700188	1393.567139	-272.095673	-56.296410	1684.946655	-465.862457	114.999817	1140.247192	-344.520721	-338.467804	1151.292480	-365.595093	136.927002	906.722961	-230.563568	-312.069305	911.704956	-305.874878	-85.766609	1022.342468	429.249573	-22.596539	960.709900	425.201782	156.461838
-342.002289	5.010885	925.360901	-287.331635	-177.500504	920.099121	-364.254486	115.340714	504.520874	-331.136963	-168.424362	489.884827	-433.109680	151.450546	87.960281	-396.964478	-108.614212	82.565849	-375.516846	85.232697	1391.713745	-272.744232	-240.347641	1383.726563	-292.796509	-77.439491	1393.616943	-272.788910	-56.515778	1684.950562	-465.974396	114.026268	1139.862183	-345.098145	-340.137299	1151.810547	-364.705383	136.170319	906.991028	-230.375916	-314.635254	912.645386	-306.125702	-86.558762	1022.364075	429.117798	-22.505743	960.683899	425.016296	156.545181
-342.329865	4.505887	925.463806	-287.891418	-177.770859	919.730286	-362.218140	115.877060	504.690887	-331.165771	-168.780441	489.749084	-432.709625	151.591537	88.980888	-397.036377	-108.734138	82.634735	-376.158142	84.481361	1391.486206	-273.211304	-241.137619	1383.950562	-293.403320	-78.187233	1393.693481	-273.483826	-56.754448	1684.961670	-466.144196	113.197647	1139.562012	-345.635712	-341.763092	1152.356934	-363.723297	135.155670	907.222229	-230.193787	-317.188324	913.461792	-306.521667	-87.201141	1022.225891	429.022369	-22.499357	960.698181	424.860596	156.594177
-342.461517	3.851562	925.552063	-288.097931	-178.368500	919.667053	-359.844574	116.277634	504.948029	-331.088409	-168.964722	489.671173	-431.779083	151.323395	89.573067	-396.941467	-108.737000	82.615143	-376.734283	83.688850	1391.250732	-273.709442	-241.935501	1384.150879	-293.954041	-78.925201	1393.749023	-274.129303	-56.990208	1684.962891	-466.206421	112.170151	1139.171753	-346.074493	-343.362335	1152.799438	-362.702301	134.170151	907.505859	-229.916000	-319.805725	914.202026	-306.825256	-87.954140	1022.249084	428.962311	-22.461588	960.701599	424.785034	156.632187
-342.391937	2.962641	925.650330	-287.900116	-179.425888	919.970215	-357.507935	116.707489	505.093079	-331.226166	-169.430939	489.656219	-431.292053	151.336746	90.654373	-396.972717	-108.821960	82.608536	-377.356323	82.969521	1391.014771	-274.316101	-242.652313	1384.410400	-294.595306	-79.690376	1393.787720	-274.782074	-57.276421	1684.949951	-466.264435	111.184647	1138.753906	-346.440552	-344.883667	1153.247681	-361.893494	133.228439	907.514954	-229.738480	-322.549622	914.786011	-307.010773	-88.904984	1022.476501	428.875397	-22.389091	960.723511	424.595184	156.706726
-342.598175	2.267637	925.777100	-288.219360	-180.004532	919.917419	-355.186554	117.092720	505.273285	-331.329163	-169.807358	489.610718	-430.807556	151.344788	91.618652	-396.955597	-108.875969	82.595993	-377.960602	82.235451	1390.816650	-274.848297	-243.435638	1384.640869	-295.217010	-80.401871	1393.826538	-275.413910	-57.507721	1684.839111	-466.380615	110.229797	1138.423706	-346.796967	-346.371735	1153.633545	-361.001587	132.188705	907.605408	-229.562988	-325.243774	915.323669	-307.407074	-89.685616	1022.523254	428.807068	-22.327473	960.733337	424.439240	156.776794
-343.053162	1.701851	925.919739	-288.930603	-180.256592	919.581299	-353.081696	117.549706	505.529022	-331.341553	-170.009567	489.446228	-430.397186	151.274139	92.774902	-396.925262	-108.909019	82.571732	-378.553680	81.498108	1390.618286	-275.423737	-244.215912	1384.886597	-295.827118	-81.182823	1393.869873	-276.091858	-57.943764	1685.015015	-466.455017	109.273239	1138.049316	-347.062897	-347.788116	1153.996460	-360.262695	131.250214	907.712097	-229.386948	-328.021576	915.788208	-307.964813	-90.361778	1022.421936	428.741669	-22.242718	960.726624	424.294434	156.859314
-343.385925	1.050321	926.042664	-289.338745	-180.861145	919.529358	-350.850464	117.931664	505.830811	-331.423706	-170.311783	489.380280	-430.369141	151.517349	94.213860	-397.013855	-108.994804	82.544510	-379.146912	80.768990	1390.430298	-276.142670	-245.004227	1385.117676	-296.360779	-81.894135	1394.057007	-276.753632	-58.282925	1685.012939	-466.572357	108.315742	1137.719971	-347.301178	-349.124786	1154.281494	-359.581299	130.289063	907.820129	-229.257294	-330.911621	916.155151	-308.447296	-91.122787	1022.464844	428.721436	-22.136599	960.751770	424.203613	156.928650
-343.694702	0.344498	926.163025	-289.756409	-181.435883	919.468018	-348.639008	118.276375	506.071533	-331.623932	-170.716751	489.345886	-429.809326	151.352432	95.362381	-397.088898	-109.095818	82.531296	-379.714752	80.041603	1390.298828	-276.757141	-245.762329	1385.409180	-296.964874	-82.637444	1394.202026	-277.338074	-58.587124	1684.999268	-466.594879	107.248505	1137.396973	-347.504791	-350.335999	1154.541626	-358.973450	129.258896	907.838013	-229.116318	-333.758179	916.439026	-308.927246	-91.903236	1022.501770	428.688202	-22.018721	960.773621	424.105408	157.010452
-343.762848	-0.405022	926.264038	-289.771332	-182.451401	919.779297	-346.246246	118.534233	506.371796	-331.922089	-171.276276	489.398407	-428.740692	150.819504	96.022820	-384.800934	-94.935745	77.958176	-380.254089	79.384377	1390.145020	-277.422485	-246.495987	1385.681763	-297.495056	-83.373344	1394.347656	-277.981079	-59.096218	1685.163940	-466.627808	106.272011	1137.153320	-347.682587	-351.504395	1154.743774	-358.435577	128.264389	907.983521	-228.951584	-336.530853	916.697205	-309.301270	-92.765877	1022.733582	428.706116	-22.017054	960.792297	424.064148	157.079361
-344.327698	-0.939879	926.415161	-290.607788	-182.555450	919.460083	-344.141785	118.869476	506.719208	-332.049988	-171.526230	489.252350	-428.686310	151.008148	97.567062	-384.701416	-94.909866	77.910255	-380.755310	78.687698	1390.044556	-278.095062	-247.256790	1385.910767	-298.012939	-84.117249	1394.491211	-278.554077	-59.507019	1685.237061	-466.669586	105.319168	1136.854736	-347.846375	-352.573151	1154.860229	-357.984100	127.399353	907.866760	-228.742859	-339.209778	916.959534	-309.976471	-93.350128	1022.643738	428.662994	-21.902494	960.806946	423.969574	157.137619
-344.694733	-1.599809	926.512024	-291.099335	-183.096252	919.465759	-341.863220	119.061485	506.920929	-332.184814	-171.767746	489.191071	-428.048889	150.771133	98.716789	-384.735596	-94.971283	77.886909	-381.249664	78.016167	1389.941895	-278.635406	-248.018173	1386.148682	-298.589600	-84.806091	1394.565063	-279.109558	-59.929222	1685.300293	-466.722443	104.436180	1136.575317	-348.032684	-353.611969	1155.000854	-357.595459	126.444168	907.969543	-228.573227	-341.796570	917.117737	-310.539093	-94.046478	1022.703369	428.614777	-21.845804	960.805908	423.849762	157.195038
-345.151733	-2.163240	926.623840	-291.656738	-183.616638	919.427490	-339.456604	119.145409	507.103424	-332.385681	-172.135406	489.151306	-426.936768	150.070908	99.471428	-384.817719	-95.076286	77.930389	-381.744598	77.352081	1389.834839	-279.076935	-248.790131	1386.298584	-299.136017	-85.496689	1394.536865	-279.620331	-60.285686	1685.200195	-466.769409	103.469070	1136.314331	-348.219482	-354.544067	1155.076172	-357.272919	125.375031	907.741333	-228.365997	-344.188812	917.235901	-311.168518	-94.711639	1022.746948	428.547333	-21.725716	960.787964	423.715393	157.270370
-345.677338	-2.778931	926.747864	-292.264404	-184.104416	919.343750	-337.245178	119.276451	507.441833	-332.496277	-172.259979	489.103821	-426.331421	149.750488	100.629204	-384.844208	-95.095039	77.875771	-382.175537	76.704651	1389.767578	-279.658661	-249.547272	1386.419189	-299.649109	-86.205215	1394.530762	-280.162842	-60.874344	1685.367798	-466.795532	102.610909	1136.071045	-348.486206	-355.455811	1155.121460	-357.039154	124.373672	907.660095	-228.129517	-346.466248	917.386475	-311.813934	-95.405510	1022.770020	428.493774	-21.606737	960.738037	423.584473	157.357498
-346.161652	-3.259362	926.870361	-292.935486	-184.657471	919.338806	-334.878357	119.255363	507.616943	-332.746490	-172.599594	489.078888	-426.003204	149.737045	102.238953	-384.842987	-95.071678	77.822479	-382.595154	76.077652	1389.687256	-280.235565	-250.261200	1386.597290	-300.125122	-86.902069	1394.577393	-280.702820	-61.355423	1685.337891	-466.907135	101.773338	1135.929443	-348.752502	-356.283905	1155.115601	-356.860352	123.344269	907.562561	-227.904251	-348.602173	917.508728	-312.470306	-96.022148	1022.832458	428.409912	-21.569008	960.726746	423.474640	157.457489
-346.430511	-3.953396	926.958313	-293.193451	-185.602417	919.653748	-332.548370	119.175278	507.860077	-333.021393	-172.940628	489.100739	-424.901978	148.953171	102.908470	-384.974182	-95.281487	77.830185	-383.047333	75.432938	1389.648560	-280.745026	-251.031982	1386.778442	-300.616486	-87.571526	1394.764771	-281.146759	-61.774193	1685.252319	-466.952423	100.926674	1135.789795	-348.989929	-356.991486	1155.109741	-356.835205	122.430908	907.520325	-227.676407	-350.487549	917.667297	-313.042908	-96.805237	1023.056091	428.341278	-21.524954	960.702087	423.411621	157.521439
-347.093109	-4.248781	927.061279	-294.308105	-185.691940	919.386475	-330.483002	119.169220	508.152893	-333.271271	-173.154068	488.990967	-424.265869	148.391144	104.066902	-385.128082	-95.422729	77.875496	-383.475555	74.795685	1389.608887	-281.254364	-251.706223	1386.882202	-301.079742	-88.248367	1394.814575	-281.614594	-62.433258	1685.464722	-467.007629	100.035858	1135.691772	-349.306915	-357.659302	1155.074585	-356.770172	121.407951	907.437439	-227.500641	-352.261475	917.888062	-313.848480	-97.195816	1022.963989	428.309998	-21.470509	960.702026	423.328461	157.590668
-347.592102	-4.774742	927.135620	-295.025116	-186.132034	919.332214	-328.179810	119.094452	508.288727	-333.930176	-173.989227	488.929993	-423.901733	148.261642	105.777374	-385.421844	-95.591698	77.870903	-383.869110	74.213371	1389.591553	-281.729370	-252.397629	1386.955200	-301.518951	-88.891464	1394.859253	-282.049164	-62.993130	1685.478027	-467.077942	99.155037	1135.561890	-349.639191	-358.330688	1154.976318	-356.758392	120.416336	907.440125	-227.339981	-353.874054	918.039368	-314.541321	-97.783607	1022.977478	428.215515	-21.441196	960.703247	423.223969	157.677231
-347.816071	-5.436174	927.157104	-295.368195	-187.032639	919.669373	-325.972870	118.868584	508.505371	-334.272766	-174.300308	488.956787	-423.013794	147.607010	106.849167	-385.502960	-95.690788	77.904816	-384.285614	73.607330	1389.574097	-282.187866	-253.093201	1387.021729	-301.958405	-89.507843	1394.886719	-282.422241	-63.540688	1685.471924	-467.244202	98.396996	1135.494141	-349.997986	-358.916931	1154.928711	-356.832001	119.488510	907.298157	-227.198029	-355.325500	918.156860	-315.128601	-98.481247	1023.178833	428.145966	-21.373718	960.667969	423.098022	157.782120
-348.523956	-5.713267	927.209045	-296.473267	-187.060944	919.290771	-323.984253	118.746941	508.708801	-334.191315	-173.914673	488.788513	-421.901459	146.585022	107.471825	-385.188538	-95.467178	77.782867	-384.664856	73.026039	1389.588989	-282.650726	-253.684601	1387.111572	-302.380493	-90.115601	1394.921143	-282.780151	-64.117081	1685.451294	-467.488342	97.783569	1135.432739	-350.345367	-359.397095	1154.852417	-356.944336	118.576797	907.285400	-227.064148	-356.588348	918.274048	-315.934967	-98.858818	1023.003662	428.041016	-21.311182	960.667542	422.973969	157.831436
-348.849854	-6.290345	927.240417	-296.880646	-187.922089	919.552063	-321.758759	118.436378	508.793579	-334.661346	-174.441193	488.806458	-420.920380	145.753372	108.463654	-385.284668	-95.485184	77.714943	-385.057983	72.490097	1389.605347	-283.127869	-254.340042	1387.142456	-302.776978	-90.670532	1394.914673	-283.109161	-64.701828	1685.421509	-467.708130	97.032875	1135.342285	-350.718994	-359.820801	1154.712036	-357.033081	117.674255	907.229065	-226.706512	-357.874786	918.480042	-316.534546	-99.518051	1023.166504	427.915100	-21.236460	960.623352	422.838135	157.964157
-349.498688	-6.554230	927.293396	-297.982086	-187.960983	919.241089	-319.752075	118.132317	509.016754	-335.032013	-174.711319	488.717255	-420.086517	144.995209	109.664520	-385.408447	-95.555954	77.650902	-385.489838	71.937347	1389.644531	-283.770020	-254.930618	1387.188354	-303.235016	-91.296967	1394.860962	-283.423798	-65.280205	1685.364136	-467.980377	96.447220	1135.350952	-351.079803	-360.191467	1154.602539	-357.203400	116.839439	907.294617	-226.574219	-358.731232	918.681030	-317.313629	-99.860649	1023.026550	427.810028	-21.169420	960.647156	422.740204	158.022583
-349.983002	-6.922948	927.367065	-298.780121	-188.413696	919.219360	-317.719299	117.763199	509.227386	-335.491577	-175.210571	488.686859	-419.226532	144.057541	110.706131	-385.531311	-95.636322	77.621216	-385.885956	71.465889	1389.672119	-284.335297	-255.544159	1387.276123	-303.666992	-91.848801	1394.895264	-283.713745	-65.919212	1685.369141	-468.254486	95.756516	1135.381470	-351.541443	-360.487701	1154.464233	-357.402283	115.987572	907.387939	-226.427063	-359.419952	918.889832	-318.017883	-100.351585	1023.054443	427.740631	-21.087759	960.676819	422.674622	158.106491
-350.423920	-7.304211	927.368469	-299.611298	-188.868225	919.249939	-315.577606	117.233856	509.365662	-335.622772	-175.207520	488.673309	-418.451263	143.121231	111.822800	-385.463623	-95.658867	77.573418	-386.261597	71.025261	1389.730957	-285.029907	-256.088409	1387.324341	-304.015839	-92.429085	1394.943726	-283.991394	-66.544998	1685.354370	-468.500610	95.111618	1135.418945	-352.043274	-360.776245	1154.310913	-357.596191	115.173279	907.497559	-226.274704	-359.783295	919.161438	-318.725189	-100.786140	1023.074524	427.637451	-21.046984	960.706055	422.620544	158.151138
-350.588776	-7.767020	927.380676	-299.926086	-189.711578	919.553223	-313.429535	116.675163	509.510010	-336.008759	-175.572861	488.739014	-417.593964	141.985245	112.779045	-385.579865	-95.750160	77.532021	-386.574799	70.556870	1389.807495	-285.717255	-256.659332	1387.363647	-304.421021	-92.965004	1394.927002	-284.235504	-67.198517	1685.338257	-468.770782	94.554672	1135.513428	-352.565125	-360.904572	1154.164795	-357.697815	114.252792	907.604919	-226.216385	-360.076233	919.365479	-319.222168	-101.351570	1023.250488	427.555359	-21.031918	960.746277	422.556519	158.244446
-351.026886	-8.177258	927.381714	-300.745514	-190.120270	919.562439	-311.267853	115.925308	509.536743	-336.468414	-175.983932	488.746704	-416.937836	141.173019	114.199280	-385.802124	-95.958344	77.588440	-386.872406	70.133606	1389.877686	-286.359222	-257.240082	1387.457397	-304.797302	-93.420815	1394.944214	-284.455170	-67.850357	1685.312134	-469.076569	94.003769	1135.616699	-353.146362	-361.003906	1153.987061	-357.898468	113.322578	907.750671	-226.161362	-360.168213	919.489441	-319.937225	-101.793243	1023.259949	427.359467	-20.998077	960.771973	422.429138	158.267960
-351.689545	-8.336061	927.381042	-301.939392	-190.003311	919.229309	-309.204102	115.210892	509.556458	-336.698273	-176.099136	488.655090	-416.015900	139.977798	115.018173	-385.742065	-95.910080	77.582367	-387.133301	69.764221	1389.939331	-287.101349	-257.752533	1387.461304	-305.122528	-93.845146	1394.912231	-284.633575	-68.547493	1685.317383	-468.382874	91.781189	1134.998657	-353.738800	-361.122803	1153.791260	-358.021393	112.384491	907.733459	-226.150299	-360.060730	919.611633	-320.736389	-101.982292	1023.080627	427.122498	-20.925535	960.787476	422.268982	158.292648
-351.887360	-8.767951	927.358398	-302.320190	-190.808456	919.561401	-307.050018	114.371773	509.539581	-337.042389	-176.358490	488.659821	-414.934082	138.543900	115.737122	-385.747009	-95.890869	77.503883	-387.350464	69.395027	1390.030640	-287.685516	-258.254272	1387.421875	-305.544159	-94.321106	1394.780273	-284.810028	-69.210274	1685.259644	-468.877716	91.762054	1135.120972	-354.342377	-361.126984	1153.589844	-358.338623	111.454544	907.926331	-226.161026	-359.694366	919.814087	-321.251526	-102.468925	1023.252502	426.856506	-20.884382	960.801697	422.123413	158.319092
-352.525574	-8.925063	927.359253	-303.481934	-190.731201	919.249023	-305.024261	113.493698	509.522400	-337.363495	-176.621902	488.549469	-413.867462	137.038376	116.492897	-385.761536	-95.957932	77.537666	-387.557922	69.048370	1390.174194	-288.297180	-258.792877	1387.374390	-305.907349	-94.733047	1394.718262	-284.950195	-69.872437	1685.193970	-470.053253	93.205940	1136.015381	-354.990356	-361.014923	1153.344849	-358.856232	110.433296	908.202271	-226.195450	-359.156860	920.023193	-322.029205	-102.667610	1023.085083	426.629089	-20.803381	960.785889	422.008453	158.353973
-352.948090	-9.127864	927.359314	-304.257172	-191.046585	919.190552	-303.101074	112.472672	509.427246	-337.857025	-177.065338	488.535919	-412.848083	135.348999	117.045631	-385.842499	-95.955544	77.475845	-387.763153	68.723732	1390.294067	-289.123627	-259.233307	1387.350098	-306.253265	-95.190613	1394.650879	-285.086487	-70.563873	1685.141968	-470.362366	93.106682	1136.259644	-355.635468	-360.984070	1153.134888	-359.244110	109.482437	908.320679	-226.268112	-358.532745	920.194641	-322.625031	-102.967751	1023.054565	426.359833	-20.742195	960.763794	421.896851	158.395187
-353.295349	-9.310238	927.345398	-305.004089	-191.327682	919.206055	-301.114929	111.399063	509.385681	-338.206665	-177.343765	488.476776	-411.394196	133.139008	117.107605	-385.792206	-95.897491	77.391670	-387.938263	68.442841	1390.450439	-289.908875	-259.607086	1387.297729	-306.530853	-95.542160	1394.608643	-285.216125	-71.225044	1685.091797	-470.549011	92.899765	1136.499512	-356.346313	-360.850098	1152.844727	-359.750763	108.549202	908.429321	-226.414780	-357.740143	920.256592	-323.222473	-103.208405	1023.058044	426.126556	-20.735296	960.773376	421.793030	158.422272
-353.646729	-9.474763	927.312134	-305.740906	-191.533875	919.197998	-299.314178	110.278793	509.276978	-338.408203	-177.318069	488.427429	-410.628632	131.572327	117.927010	-385.625092	-95.753601	77.296410	-388.083801	68.207146	1390.587158	-290.688843	-260.015594	1387.184326	-306.773987	-95.919464	1394.507080	-285.315491	-71.887138	1685.062988	-470.738556	92.764870	1136.760254	-357.039948	-360.743042	1152.546753	-360.200684	107.636665	908.484192	-226.608261	-356.832397	920.284546	-323.816864	-103.405151	1023.040039	425.865204	-20.706785	960.763611	421.708771	158.435867
-353.756775	-9.808356	927.267151	-306.052246	-192.217026	919.538025	-297.625214	109.121460	509.108704	-338.852264	-177.645233	488.499786	-409.087128	129.208130	117.731010	-385.684326	-95.795120	77.298485	-388.265076	67.970032	1390.724609	-291.523468	-260.372498	1386.995117	-307.073425	-96.263344	1394.303467	-285.390045	-72.571655	1684.988525	-470.930573	92.672195	1136.957031	-357.759521	-360.565887	1152.255737	-360.721619	106.779350	908.477295	-226.899292	-355.770966	920.260437	-324.261383	-103.765800	1023.205261	425.525574	-20.671852	960.750488	421.501526	158.442245
-354.260986	-9.707413	927.203308	-307.150024	-191.876144	919.138062	-296.272369	108.100670	509.015442	-339.186157	-177.651581	488.411865	-407.713867	127.148796	117.911781	-385.751190	-95.809608	77.267479	-388.412048	67.761421	1390.871338	-292.340454	-260.725281	1386.880859	-307.327301	-96.578316	1394.167603	-285.463257	-73.218170	1684.945068	-471.117554	92.625145	1137.139404	-358.512878	-360.359100	1151.945190	-361.150818	105.988373	908.559937	-227.222260	-354.643463	920.176331	-324.935455	-103.717659	1022.961182	425.196350	-20.641809	960.748108	421.319092	158.495224
-354.497498	-9.725451	927.140869	-307.870880	-191.941971	919.089905	-294.725464	106.778114	508.837463	-339.470459	-177.636444	488.385101	-406.044037	125.042282	117.886276	-385.764343	-95.885498	77.290565	-388.551941	67.614525	1391.023560	-293.237762	-261.061737	1386.736328	-307.641876	-96.873848	1394.034180	-285.497131	-73.863647	1684.909302	-471.334656	92.620926	1137.315796	-359.247040	-360.093903	1151.618286	-361.595856	105.256409	908.513062	-227.642288	-353.311096	920.129272	-325.464661	-103.779366	1022.908264	424.829346	-20.569588	960.723999	421.118317	158.520996
-354.732758	-9.709075	927.104797	-308.533600	-192.089859	919.109192	-293.269623	105.385551	508.698761	-341.897522	-180.976852	488.414093	-404.450806	123.268616	118.240639	-387.166046	-96.626961	77.469734	-388.655548	67.467384	1391.176758	-294.029083	-261.474792	1386.559692	-307.945099	-97.139893	1393.972168	-285.542145	-74.511330	1684.909302	-471.526978	92.602509	1137.471680	-359.992126	-359.833710	1151.269897	-362.048798	104.537521	908.523438	-228.073792	-351.932007	920.072937	-325.972900	-103.840744	1022.903320	424.473114	-20.515600	960.698303	420.903748	158.577423
-355.010498	-9.661335	927.107971	-309.274109	-192.163605	919.169678	-291.801636	103.878853	508.595123	-342.206757	-180.718170	488.238892	-402.315887	121.039879	117.867294	-387.152130	-96.561821	77.415260	-388.699341	67.355537	1391.334961	-294.788116	-261.851166	1386.403931	-308.220215	-97.381096	1393.966187	-285.556519	-75.086662	1684.884033	-471.747711	92.671036	1137.705200	-360.815491	-359.510437	1150.901123	-362.452789	103.900162	908.583374	-228.771255	-350.379547	919.847107	-326.509979	-103.841881	1022.937073	424.114899	-20.551653	960.687073	420.701111	158.681122
-355.311859	-9.653161	927.129150	-309.992615	-192.211243	919.212585	-290.381042	102.225815	508.432831	-342.456940	-181.010788	488.381042	-399.550476	118.243874	116.888077	-387.099304	-96.515518	77.357307	-388.757080	67.292961	1391.458496	-295.732849	-262.160492	1386.275024	-308.480652	-97.708687	1393.995117	-285.487427	-75.677299	1684.918457	-471.924133	92.701439	1137.908813	-361.654327	-359.101715	1150.481445	-362.887421	103.302818	908.664734	-229.205200	-348.825989	919.737976	-327.018066	-103.861244	1022.969055	423.788147	-20.570314	960.611328	420.534393	158.739944
-355.403046	-9.741355	927.156982	-310.310486	-192.647278	919.566772	-288.908844	100.351181	508.156799	-343.023163	-181.462631	488.442963	-397.488159	116.088982	116.739441	-387.288361	-96.617935	77.353836	-388.750854	67.213211	1391.618530	-296.461639	-262.468079	1386.139282	-308.735016	-97.966194	1394.017822	-285.423187	-76.231087	1684.922119	-472.086365	92.697556	1138.103882	-362.473969	-358.597717	1150.088379	-363.316132	102.773483	908.751465	-229.688705	-347.160370	919.648621	-327.400543	-103.991158	1023.173767	423.482422	-20.571442	960.584656	420.376831	158.743423
-355.939819	-9.447215	927.214783	-311.500061	-192.063721	919.221558	-287.658539	98.474403	507.919647	-343.320984	-181.390732	488.379303	-394.885406	113.464035	115.903938	-387.138489	-96.483215	77.315758	-388.712097	67.164246	1391.819824	-297.162262	-262.804688	1385.970947	-309.018646	-98.191620	1393.979370	-285.353333	-76.775421	1684.952393	-472.232697	92.733383	1138.319092	-363.398712	-358.040344	1149.764282	-363.686462	102.307693	908.854614	-230.262390	-345.424469	919.613953	-328.052551	-103.744347	1023.012695	423.109680	-20.541658	960.532410	420.145233	158.780167
-356.305145	-9.304903	927.290771	-312.214142	-191.987167	919.260864	-286.455750	96.541916	507.628326	-343.392914	-180.744186	488.395142	-392.166168	110.665703	115.015205	-386.889282	-96.236244	77.265678	-388.686676	67.134094	1392.019775	-298.006012	-263.045654	1385.918701	-309.278015	-98.385216	1393.981323	-285.275330	-77.283981	1684.976440	-472.388611	92.762581	1138.549927	-364.405212	-357.405243	1149.421143	-364.044525	101.950325	908.958374	-230.848846	-343.672211	919.504272	-328.573639	-103.660164	1023.068542	422.705811	-20.556255	960.496338	419.923981	158.732376
-356.453796	-9.268998	927.369812	-312.573639	-192.347351	919.677856	-285.270142	94.363853	507.403778	-344.038208	-180.919785	488.490509	-388.864166	107.396385	113.507248	-387.037262	-96.230797	77.276871	-388.671295	67.106178	1392.270264	-298.654358	-263.292908	1385.866943	-309.567108	-98.581932	1394.017700	-285.219269	-77.794930	1685.065308	-472.530548	92.774590	1138.821777	-365.403564	-356.690704	1149.157593	-364.415802	101.612083	909.024963	-231.574722	-341.990906	919.454651	-329.009247	-103.682213	1023.330811	422.336029	-20.548866	960.433655	419.719360	158.703140
-357.099670	-8.832979	927.509338	-313.870636	-191.746353	919.433411	-284.476440	92.378754	507.173828	-344.651093	-180.953888	488.420715	-385.972412	104.471329	112.458344	-387.233978	-96.320320	77.317139	-388.628326	67.098442	1392.503784	-299.207733	-263.570190	1385.745728	-309.845886	-98.764130	1394.100098	-285.106995	-78.259315	1685.095459	-472.652802	92.806610	1139.159668	-366.393158	-355.932373	1148.900757	-364.772766	101.320229	909.163147	-232.350372	-340.275635	919.367432	-329.753937	-103.341026	1023.260376	421.963867	-20.672094	960.381287	419.558624	158.671860
-357.279266	-8.732646	927.644470	-314.232697	-192.047775	919.872498	-283.499817	90.082718	506.873077	-345.112244	-180.776825	488.562805	-383.281036	101.802330	111.698441	-387.243683	-96.216553	77.318214	-388.544128	67.105247	1392.777100	-299.704193	-263.825653	1385.622437	-310.077271	-98.906807	1394.195190	-284.979004	-78.621231	1685.034058	-472.760376	92.891609	1139.552368	-367.394196	-355.127655	1148.709229	-365.091522	101.140121	909.395508	-233.202759	-338.530975	919.351135	-330.169312	-103.309578	1023.559631	421.622559	-20.738604	960.341248	419.410980	158.614304
-357.927277	-8.160148	927.801880	-315.508209	-191.310059	919.573914	-283.051453	88.052353	506.691620	-345.577454	-180.258789	488.545776	-380.449463	98.820259	110.694252	-387.156525	-96.055527	77.200699	-388.487061	67.164818	1393.072876	-300.154449	-264.002502	1385.548828	-310.297455	-99.059082	1394.277222	-284.813202	-79.080078	1685.096436	-472.832245	92.990395	1139.922729	-368.418182	-354.354431	1148.397339	-365.408142	101.025581	909.698975	-233.537018	-335.862915	919.791809	-330.887695	-102.867455	1023.468628	421.315002	-20.755735	960.261414	419.297302	158.568527
-358.395630	-7.809809	927.929993	-316.464142	-190.984055	919.625977	-282.507294	85.843452	506.508148	-346.008331	-179.771988	488.557373	-377.276276	95.603760	109.485023	-386.942688	-95.844299	77.159203	-388.436890	67.207199	1393.392212	-300.580109	-264.161255	1385.405396	-310.471222	-99.160065	1394.446533	-284.636108	-79.515884	1685.182495	-472.955017	93.112053	1140.311279	-369.469025	-353.476410	1148.094604	-365.734375	101.001488	909.881165	-234.228485	-333.860840	919.984497	-331.486725	-102.559563	1023.551147	420.977722	-20.736731	960.152283	419.115601	158.559479
-358.786499	-7.511892	928.020569	-317.338715	-190.680710	919.676758	-282.015228	83.430992	506.325806	-346.647186	-179.749557	488.596344	-373.562653	91.957573	107.938499	-386.984314	-95.704712	77.184235	-388.366913	67.268181	1393.781616	-300.992737	-264.294250	1385.227905	-310.681183	-99.236382	1394.564209	-284.479218	-80.028397	1685.365845	-473.066895	93.310211	1140.712891	-370.643860	-352.623627	1147.821411	-366.051666	101.024391	910.114014	-234.840256	-331.857025	920.165588	-332.057678	-102.282242	1023.617310	420.648132	-20.666359	959.981140	418.885681	158.556168
-359.226685	-7.171230	928.141418	-318.255615	-190.420502	919.890564	-281.636810	81.077332	506.103424	-347.342407	-179.822510	488.666748	-370.552734	88.924385	106.769913	-387.036835	-95.594055	77.152977	-388.314667	67.326691	1394.141968	-301.335266	-264.403564	1385.046753	-310.872803	-99.254700	1394.692993	-284.299835	-80.448311	1685.449219	-473.208435	93.529633	1141.100952	-371.858795	-351.763214	1147.521973	-366.404724	101.105186	910.353088	-235.360825	-329.754089	920.475342	-332.700867	-101.937431	1023.783936	420.252228	-20.620161	959.814819	418.607758	158.599396
-359.675415	-6.728045	928.278503	-319.161133	-190.062363	920.008423	-281.443420	78.629768	505.867065	-347.526642	-178.949265	488.732910	-367.290985	85.708107	105.425659	-386.752625	-95.342636	77.086678	-388.267334	67.437866	1394.488647	-301.711029	-264.476746	1384.782715	-311.073120	-99.270744	1394.779419	-284.076141	-80.799271	1685.424316	-473.328613	93.817879	1141.536621	-373.139252	-350.938049	1147.201904	-366.760651	101.254471	910.667969	-235.864639	-327.661163	920.854492	-333.324921	-101.548988	1023.907837	419.834229	-20.641411	959.685974	418.307312	158.579788
-359.911865	-6.426180	928.402283	-319.696259	-190.159164	920.447510	-281.042328	76.048042	505.677338	-348.131226	-178.784210	488.846313	-363.825745	82.387878	104.002396	-386.845795	-95.273239	77.063362	-388.194855	67.581909	1394.859741	-302.066742	-264.527618	1384.484741	-311.241791	-99.256897	1394.884644	-283.877686	-81.308899	1685.637207	-473.427032	94.068459	1141.996460	-374.388062	-350.101654	1146.846924	-367.112976	101.436256	910.918213	-236.129761	-325.519653	921.333252	-333.826813	-101.304192	1024.200684	419.409241	-20.817904	959.639526	418.021027	158.470306
-360.641235	-5.707171	928.543762	-321.140228	-189.288147	920.209656	-281.027344	73.677834	505.416260	-348.720184	-178.722321	488.760468	-360.599701	79.271690	102.608429	-386.838715	-95.137611	76.991547	-388.098999	67.726425	1395.283081	-302.287720	-264.571167	1384.223999	-311.394958	-99.223602	1395.006348	-283.647827	-81.620499	1685.609619	-473.566589	94.453690	1142.451294	-375.588959	-349.281677	1146.444458	-367.458984	101.662773	911.217896	-236.325043	-323.344666	921.871399	-334.621704	-100.677284	1024.129395	418.902863	-20.959925	959.697571	417.739624	158.334702
-360.939331	-5.375761	928.648438	-321.806274	-189.338882	920.661926	-280.979706	71.281181	505.241028	-349.424622	-178.686615	488.881012	-356.521301	75.723457	100.980881	-386.915955	-95.095436	76.971863	-387.966827	67.900208	1395.679810	-302.578094	-264.629395	1383.895264	-311.521362	-99.206650	1395.104492	-283.399078	-82.037132	1685.707397	-473.734314	94.992455	1142.976807	-376.835114	-348.458649	1146.097534	-367.688446	101.725014	911.653687	-236.327927	-321.072357	922.580261	-335.150543	-100.364685	1024.416138	418.457672	-21.166988	959.749878	417.542999	158.255951
-361.661713	-4.667040	928.776733	-323.263428	-188.346115	920.426208	-281.002716	68.888329	505.027008	-350.576904	-178.835922	489.022430	-352.834442	72.343475	99.465012	-387.258087	-95.208977	76.967865	-387.835205	68.119476	1396.070313	-302.936523	-264.640472	1383.595581	-311.656738	-99.131729	1395.220337	-283.157715	-82.532387	1685.898926	-473.845856	95.490997	1143.499268	-378.098999	-347.558594	1145.653931	-368.055817	102.079163	911.980896	-236.112411	-318.901337	923.412781	-335.949097	-99.679260	1024.338623	418.035126	-21.198761	959.785278	417.317657	158.143478
-362.152313	-4.133045	928.927124	-324.323273	-187.875290	920.588318	-281.245575	66.552750	504.791443	-351.160492	-178.556656	489.003937	-349.365234	69.479668	98.215515	-387.193817	-95.051659	76.925331	-387.682678	68.300400	1396.446533	-303.205444	-264.652618	1383.277466	-311.760590	-99.049355	1395.337769	-282.929077	-82.935097	1685.982666	-473.947052	95.966866	1143.974976	-379.385529	-346.591400	1145.231567	-368.453644	102.459503	912.254089	-235.728119	-316.601318	924.438843	-336.644684	-99.172920	1024.489868	417.574982	-21.205902	959.793640	417.032440	158.134018
-362.600250	-3.505456	929.024292	-325.333954	-187.333374	920.667603	-281.648010	64.302498	504.671021	-351.770325	-178.214523	488.987274	-345.430878	65.931175	96.345810	-387.069336	-94.787537	76.844673	-387.514313	68.520409	1396.818481	-303.459015	-264.702179	1382.877686	-311.850952	-98.955536	1395.438110	-282.618347	-83.301483	1685.997192	-474.045319	96.570305	1144.462769	-380.595276	-345.555756	1144.773560	-368.858765	103.018982	912.556458	-234.990112	-314.329071	925.748901	-337.304749	-98.602303	1024.572998	417.082642	-21.266434	959.825562	416.782715	158.095291
-363.058105	-2.864604	929.156189	-326.346924	-186.768509	920.756592	-282.083893	61.906517	504.459534	-352.492920	-177.861176	489.085785	-341.597534	62.552990	94.718231	-387.073486	-94.742416	76.822830	-387.312622	68.720161	1397.221924	-303.636261	-264.774048	1382.427490	-311.967743	-98.891510	1395.463135	-282.325684	-83.731247	1686.015869	-474.139862	97.242645	1144.999878	-381.900604	-344.352600	1144.312378	-369.263306	103.578537	912.888428	-233.920609	-311.959198	927.417603	-337.948395	-98.022903	1024.676514	416.575928	-21.363174	959.897339	416.543243	158.082733
-363.317078	-2.355207	929.282776	-326.931946	-186.634674	921.113220	-282.703278	59.794670	504.296570	-353.356110	-177.267136	489.082611	-337.431641	59.010796	93.140076	-387.146210	-94.681366	76.774734	-387.142059	68.920547	1397.680054	-303.867462	-264.795959	1382.041870	-312.043579	-98.854500	1395.526489	-282.053925	-84.165596	1686.042725	-473.355957	96.403862	1145.156860	-383.247589	-343.169403	1143.916260	-369.556305	104.134117	913.174988	-232.585220	-309.490112	929.390381	-338.436798	-97.595642	1024.925903	416.195526	-21.467297	959.943359	416.377991	158.105774
-363.651367	-1.720751	929.441528	-327.791107	-186.212067	921.258301	-283.479248	57.597237	504.118195	-353.791138	-176.136948	489.133148	-333.391571	55.432976	91.485313	-386.866638	-94.349541	76.581360	-386.916656	69.145401	1398.071411	-304.050110	-264.898438	1381.620117	-312.125275	-98.834435	1395.497559	-281.764435	-84.678207	1686.137207	-474.244415	98.589622	1146.094971	-384.561676	-341.854462	1143.418701	-370.164093	104.791420	913.729858	-230.785736	-306.892365	931.788879	-338.963898	-97.076241	1025.072876	415.820648	-21.443979	959.945557	416.239655	158.108521
-364.102997	-0.955499	929.607910	-328.756256	-185.921188	921.269836	-284.539093	55.608932	503.975372	-354.486420	-176.022919	489.185303	-329.455444	52.003063	89.976791	-386.971893	-94.282310	76.606514	-386.622864	69.355293	1398.549927	-304.328613	-264.967773	1381.234619	-312.183685	-98.837914	1395.495728	-281.428345	-85.131485	1686.149902	-474.305176	99.382629	1146.772949	-385.922516	-340.441315	1143.015625	-370.618195	105.527390	914.232544	-228.898056	-304.486420	934.870422	-339.572693	-96.622993	1025.152710	415.469696	-21.347729	959.954102	416.045013	158.173737
-364.908997	0.003359	929.775757	-330.546234	-184.762375	921.032654	-285.806366	53.840141	503.782501	-355.012177	-175.792023	489.237823	-325.554626	48.566353	88.563408	-386.894318	-94.085869	76.570244	-386.303070	69.554207	1399.012085	-304.693451	-264.995850	1380.905762	-312.281616	-98.811676	1395.497803	-281.088013	-85.568596	1686.145020	-474.341431	100.125168	1147.443848	-387.253632	-338.927856	1142.505493	-371.093689	106.253891	914.592590	-226.463058	-301.493439	938.305603	-340.548645	-95.761436	1025.088867	415.148071	-21.173256	959.960266	415.891907	158.229706
-365.529053	0.858249	929.890381	-332.076630	-183.863068	921.009705	-287.187653	52.031956	503.518829	-355.758606	-175.260605	489.251984	-321.779297	45.078739	87.081680	-386.886566	-93.963051	76.540726	-385.939301	69.731918	1399.433350	-305.060425	-265.077423	1380.577271	-312.365021	-98.802467	1395.538574	-280.696472	-86.032539	1686.124756	-474.399841	100.959709	1148.079956	-388.589203	-337.288635	1142.038208	-371.620728	107.049774	914.889648	-223.564957	-298.135559	942.188904	-341.450714	-94.962646	1025.119385	415.230865	-21.147570	960.158264	416.085968	158.330536
-366.165466	1.651266	930.012573	-333.554199	-182.917496	921.067871	-288.576416	50.192558	503.273071	-356.345306	-174.705383	489.163116	-317.650513	41.481575	85.594452	-386.683014	-93.703957	76.474785	-385.582977	69.961662	1399.806641	-305.602356	-265.188446	1380.191772	-312.458038	-98.796616	1395.515625	-280.282745	-86.487457	1686.081787	-474.100525	101.456810	1148.469849	-389.926422	-335.598938	1141.575195	-372.101044	107.869949	915.217468	-220.298813	-293.945892	946.691284	-342.339600	-94.133942	1025.195557	414.787842	-21.163055	960.094421	415.809509	158.330063
-366.226044	2.042803	930.071777	-333.703918	-182.551300	921.623535	-289.887878	48.197517	502.959015	-357.299561	-173.818298	489.263977	-313.723816	37.933460	84.333336	-386.655914	-93.519463	76.288200	-385.214355	70.168243	1400.216064	-306.206390	-265.304230	1379.818604	-312.576416	-98.854240	1395.468384	-279.829865	-86.875519	1685.928223	-474.129486	102.446663	1149.075073	-390.992706	-333.655884	1140.960327	-372.632690	108.715134	915.511841	-216.319260	-290.464142	951.560608	-342.616333	-93.521385	1025.523804	414.277039	-21.307913	959.961975	415.539398	158.277512
-366.910248	3.072408	930.229736	-335.163666	-181.586029	921.582275	-291.590424	46.575714	502.784424	-357.788940	-173.927826	489.273895	-309.888824	34.437824	83.156525	-386.680176	-93.461060	76.294823	-384.832336	70.395157	1400.646973	-307.019562	-265.396851	1379.508545	-312.716156	-98.908844	1395.484375	-279.332520	-87.380783	1685.886353	-474.134705	103.370537	1149.632080	-392.105499	-331.696075	1140.280396	-373.171844	109.604057	915.811157	-212.152695	-286.473114	957.147339	-343.496124	-92.627319	1025.564331	413.842590	-21.324186	959.909729	415.221558	158.223190
-367.442139	3.964755	930.427551	-336.231201	-180.836563	921.722900	-293.215363	44.794800	502.700165	-358.730225	-173.166473	489.159119	-305.940033	30.916929	82.040565	-386.768585	-93.397171	76.223946	-384.455414	70.616638	1401.094849	-307.840546	-265.529297	1379.182007	-312.908478	-98.923508	1395.539795	-278.801392	-87.911522	1685.840576	-474.083282	104.331833	1150.280884	-392.909973	-329.475891	1139.531128	-373.733368	110.520714	916.157837	-207.817368	-282.470276	963.301697	-344.230743	-91.845238	1025.727295	413.498566	-21.306602	959.822266	414.947662	158.252197
-367.766602	4.560599	930.605530	-336.910156	-180.013260	922.074707	-294.861816	43.102318	502.610535	-359.332062	-172.606491	489.245422	-302.196106	27.505213	81.239876	-386.706696	-93.262329	76.174980	-384.081055	70.858055	1401.541504	-308.731750	-265.671448	1378.943115	-313.118103	-98.931976	1395.656860	-278.249634	-88.341286	1685.703125	-474.008423	105.391479	1150.923828	-393.609314	-327.186798	1138.633911	-374.273926	111.374336	916.584595	-202.809586	-278.280334	970.106689	-344.765991	-91.066437	1025.997070	413.174316	-21.352886	959.776123	414.701294	158.209595
-367.837646	5.011223	930.789307	-337.033722	-179.054825	922.819275	-296.435394	41.351719	502.603912	-359.969055	-171.886108	489.395599	-298.428253	24.107906	80.491768	-386.665771	-93.127983	76.103104	-383.740692	71.080429	1401.986694	-309.623718	-265.739929	1378.671631	-313.376892	-98.933464	1395.791504	-277.691345	-88.916405	1685.721191	-473.892456	106.426643	1151.579956	-393.815613	-324.510468	1137.627075	-374.853821	112.294846	916.957214	-197.604568	-275.374084	977.454651	-345.097961	-90.110039	1026.486938	412.803955	-21.473961	959.726990	414.437531	158.187698
-369.234497	6.643894	931.057190	-339.881104	-178.308838	922.157532	-298.543121	40.009457	502.493958	-361.147217	-171.907944	489.325317	-295.033173	20.937033	79.751862	-387.024475	-93.151237	76.112595	-383.417542	71.313194	1402.491943	-310.533661	-265.804596	1378.343872	-313.700348	-98.927422	1395.884277	-277.096222	-89.329895	1685.540283	-473.702423	107.505081	1152.201050	-394.029541	-321.915375	1136.667969	-375.219696	113.066299	917.333557	-191.886169	-270.409668	985.219360	-346.646515	-89.370636	1026.231079	412.446716	-21.613138	959.677917	414.248077	158.093445
-369.951599	7.558455	931.290588	-341.163635	-177.468872	922.252808	-300.504547	38.782959	502.501648	-362.123627	-171.589859	489.314575	-291.657013	17.754646	79.266640	-387.140594	-93.025963	76.038994	-383.145233	71.562508	1402.959106	-311.442261	-265.820068	1377.900879	-314.022827	-98.912331	1395.958008	-276.497864	-89.882935	1685.483154	-473.452271	108.629768	1152.865479	-393.843414	-319.060394	1135.606934	-375.753754	114.063721	917.625061	-185.854691	-266.314606	993.638550	-347.348846	-88.542931	1026.369629	411.985382	-21.708355	959.595032	413.848938	158.049164
-370.385284	8.403562	931.470642	-341.721161	-176.442337	922.468994	-302.069855	36.002701	502.319427	-362.660767	-170.678879	489.438416	-288.048126	14.549615	78.707741	-386.963348	-92.852364	75.945320	-382.931366	71.810890	1403.379272	-312.324829	-265.814697	1377.474609	-314.396606	-98.867455	1396.056885	-275.897003	-90.343636	1685.325806	-473.203430	109.701767	1153.479492	-393.298462	-316.081421	1134.451416	-376.215332	114.956818	917.942566	-179.829010	-262.618683	1002.444153	-347.892761	-87.604362	1026.571777	411.613678	-21.603773	959.504395	413.480286	158.041000
-371.314941	9.567975	931.730469	-342.798584	-175.581451	922.098572	-304.052307	34.939518	502.409180	-363.613617	-170.110535	489.395874	-285.111267	11.578369	78.489777	-387.122559	-92.818520	75.884216	-382.775665	72.047249	1403.868896	-313.198242	-265.786438	1377.013306	-314.805664	-98.846779	1396.115234	-275.317963	-90.725021	1685.067749	-472.960571	110.888412	1154.136475	-392.366272	-313.097565	1133.267700	-376.639099	115.860214	918.333496	-173.752686	-258.993195	1011.774109	-348.556305	-86.876999	1026.477417	411.243591	-21.633389	959.429810	413.044037	158.023499
-373.273987	11.845263	932.143921	-346.299286	-177.522476	920.484558	-306.409882	34.528610	502.513428	-365.099670	-171.577530	489.559601	-282.965424	9.120651	78.362816	-387.723938	-92.976295	75.945282	-382.739502	72.263130	1404.390625	-314.025970	-265.725006	1376.571411	-315.238617	-98.762047	1396.222900	-274.775055	-91.212860	1684.979736	-472.734650	111.995712	1154.763550	-391.190460	-309.970428	1132.082275	-377.084381	116.873985	918.737854	-167.489120	-255.540924	1021.571045	-350.371002	-87.619957	1025.755127	410.880432	-21.611506	959.376648	412.611267	157.927948
-374.112488	13.297222	932.615723	-347.685150	-177.064423	920.531189	-308.388275	33.747120	502.698822	-366.746155	-169.683578	489.429840	-280.631470	6.502605	78.321617	-387.929932	-92.856514	75.746330	-382.783264	72.483551	1404.925903	-314.967316	-265.603607	1376.175415	-315.714874	-98.695847	1396.318726	-274.262238	-91.636360	1684.832764	-472.567078	113.140610	1155.465454	-389.748047	-306.785522	1131.032715	-377.441010	117.852997	919.177063	-161.575424	-252.346771	1031.570313	-351.406006	-86.877304	1025.996582	410.518311	-21.599010	959.302368	412.198181	157.886337
-374.876526	13.727050	932.585632	-348.144226	-175.150589	920.499817	-310.104553	32.955788	502.841400	-366.314056	-169.841263	489.770996	-278.679871	4.203045	78.417061	-387.680817	-92.654846	75.869797	-382.890076	72.772110	1405.424194	-315.895721	-265.412872	1375.881226	-316.249725	-98.604027	1396.468750	-273.715668	-92.012115	1684.700073	-472.405731	114.272224	1156.054565	-387.888245	-303.702942	1129.918335	-377.717590	118.870422	919.615906	-155.673645	-249.166382	1041.771240	-351.753387	-85.691071	1025.940918	410.129242	-21.630442	959.288391	411.803558	157.862381
-375.520020	15.227968	933.443787	-348.618530	-173.523758	920.799988	-312.019958	32.456741	503.141113	-367.153046	-168.407944	489.688507	-276.913330	2.111109	78.464005	-387.646515	-92.543762	75.743538	-383.118835	73.007385	1405.971680	-316.739838	-265.133636	1375.598022	-316.847534	-98.426453	1396.597046	-273.242706	-92.323151	1684.535400	-472.272339	115.385201	1156.670166	-385.738220	-300.640259	1128.807861	-377.918823	119.936394	920.158997	-150.086029	-246.357285	1052.281616	-352.536285	-84.447914	1026.525269	409.765778	-21.576920	959.259216	411.459839	157.883820
-376.249298	16.435589	933.508789	-349.580109	-172.516525	920.932434	-313.892975	32.096863	503.331543	-367.437195	-168.265381	489.857666	-275.613953	0.264461	78.584175	-387.624542	-92.405350	75.711868	-383.386230	73.258995	1406.477905	-317.394592	-264.892731	1375.290771	-317.370880	-98.153839	1396.773804	-272.795197	-92.517395	1684.271362	-472.178619	116.455818	1157.187256	-383.311340	-297.448883	1127.880981	-377.970947	121.054131	920.699402	-144.591736	-243.825958	1063.004761	-353.244446	-83.290993	1026.613403	409.441620	-21.539091	959.172058	411.128632	157.949799
-377.043427	17.266891	933.610596	-350.513550	-171.501175	921.029053	-315.689880	31.888880	503.456909	-368.102722	-167.910004	489.949463	-274.568146	-1.339141	78.653572	-387.716614	-92.345528	75.666603	-383.798035	73.571411	1406.964233	-318.178314	-264.500092	1375.049561	-317.935394	-97.889511	1396.898804	-272.363525	-92.844124	1684.132446	-472.188446	117.573448	1157.676880	-380.629974	-294.334778	1126.953735	-378.018250	122.212212	921.171143	-139.324554	-241.492935	1073.603638	-354.018921	-82.369530	1026.703735	409.057587	-21.326931	959.022583	410.485748	157.835144
-378.003510	18.234623	933.864014	-351.469879	-170.374542	921.132385	-317.384857	31.741299	503.645752	-368.657654	-167.177139	489.931427	-273.717316	-2.837851	78.806267	-387.659454	-92.158157	75.573700	-384.347870	73.907318	1407.400757	-318.814758	-264.073212	1374.852905	-318.580505	-97.584641	1397.029053	-271.982849	-93.155975	1683.848389	-472.214325	118.682076	1158.117065	-377.923462	-291.384674	1126.105103	-378.045441	123.542999	921.670715	-134.959869	-238.237213	1083.586060	-354.918335	-81.396729	1026.872437	408.725189	-21.254358	958.911438	410.187531	157.921143
-378.942413	19.508213	934.115295	-352.278778	-169.307526	921.198364	-319.184540	31.834925	503.873993	-369.243042	-166.647812	490.017273	-273.375061	-3.927782	79.081520	-387.675049	-92.103165	75.542145	-385.004150	74.258652	1407.804443	-319.474548	-263.643951	1374.704468	-319.297424	-97.263481	1397.068115	-271.731232	-93.395645	1683.680786	-472.340240	119.767670	1158.556519	-374.762817	-288.504639	1125.329102	-378.000122	124.781631	922.154053	-130.142593	-236.264832	1094.384277	-355.742065	-80.303658	1027.021851	408.449066	-21.280130	958.806030	410.030579	158.201111
-379.925232	20.127808	934.133606	-353.218597	-168.312531	921.333801	-320.823303	32.083282	504.044312	-370.085175	-165.410660	489.902374	-273.319366	-4.822998	79.307449	-387.876495	-92.174515	75.462837	-385.776581	74.661690	1408.242554	-320.073059	-263.142731	1374.728271	-320.014404	-96.867165	1397.159424	-271.490509	-93.550484	1683.504883	-472.506531	120.777931	1158.972412	-371.152374	-285.764923	1124.589355	-377.855042	126.076668	922.698975	-126.031975	-234.823868	1104.888916	-356.592560	-79.426895	1027.091431	408.111206	-21.216995	958.719971	409.684448	158.224167
-380.804810	21.311617	934.327393	-353.996887	-167.168411	921.420227	-322.408417	32.165928	504.258942	-370.627899	-164.732742	489.968506	-273.373871	-5.669437	79.440063	-388.001343	-92.169052	75.425430	-386.643921	75.084381	1408.625366	-320.674591	-262.457123	1374.801025	-320.717255	-96.407516	1397.288818	-271.377258	-93.607803	1683.168945	-472.783813	121.804230	1159.272949	-367.563690	-283.260223	1124.167114	-377.721985	127.352119	923.287964	-122.327370	-233.352844	1115.222290	-357.385742	-78.307541	1027.225464	407.753326	-21.138727	958.687622	409.315002	158.266647
-381.701630	22.583559	934.585754	-354.702484	-166.016098	921.583130	-324.097900	32.770226	504.395966	-371.309326	-163.180328	489.953827	-273.819244	-6.370667	79.526550	-388.030426	-92.121399	75.310028	-387.638733	75.577644	1409.018677	-321.099152	-261.774506	1374.867065	-321.455597	-95.859108	1397.340210	-271.374023	-93.882637	1682.834839	-473.121155	122.852982	1159.579956	-363.711304	-281.185211	1123.743286	-377.668518	128.679047	923.747437	-119.046936	-231.897797	1125.136230	-358.183014	-77.131432	1027.433716	407.451508	-21.120857	958.664246	408.980591	158.279114
-382.616608	23.755011	934.786316	-355.358002	-164.819977	921.669617	-325.564301	33.353394	504.558563	-371.540619	-163.591690	490.115417	-274.372192	-6.969871	79.654770	-387.977783	-91.939941	75.334686	-388.706696	76.111725	1409.356689	-321.664093	-260.866882	1375.162842	-322.186005	-95.282936	1397.409546	-271.306213	-93.983109	1682.628418	-473.468933	123.833374	1159.832031	-359.982239	-279.567230	1123.830933	-377.429443	129.978119	924.293030	-115.532372	-230.625534	1135.185059	-359.002502	-75.999649	1027.577881	407.083252	-21.048882	958.605835	408.498199	158.254456
-383.571960	25.102554	935.004761	-355.947510	-163.644669	921.756714	-327.125977	34.169353	504.720154	-371.928772	-162.982971	490.164917	-275.640015	-6.639439	79.830780	-387.867279	-91.707626	75.162689	-389.821503	76.725288	1409.709717	-322.184235	-259.941986	1375.535522	-322.935181	-94.546501	1397.511230	-271.345032	-94.010345	1682.470947	-473.920898	124.895164	1160.072632	-356.151367	-278.575500	1123.797852	-377.275513	131.261688	924.812866	-113.041176	-228.868546	1144.373291	-359.788055	-74.784851	1027.729370	406.819122	-21.063688	958.546082	408.246521	158.292770
-384.676544	26.253668	935.151794	-356.632843	-162.417831	921.819092	-328.545837	34.951309	504.766022	-372.619080	-161.366653	490.058838	-277.060486	-6.180329	79.891350	-387.909973	-91.638512	75.018715	-390.971619	77.371574	1410.014771	-322.703217	-258.868652	1375.990234	-323.706177	-93.776443	1397.566895	-271.482483	-93.970222	1682.316772	-474.518036	125.960716	1160.329834	-352.475128	-278.164673	1124.061890	-377.301971	132.412933	925.228271	-110.970543	-226.925369	1153.268799	-360.636963	-73.613266	1027.828491	406.533875	-21.061785	958.498901	407.936188	158.346085
-386.190521	26.214283	935.212708	-356.898193	-161.148926	922.033752	-329.721832	35.804287	504.768829	-372.634125	-161.800568	490.225861	-278.734314	-5.426798	79.943863	-388.031555	-91.720749	75.071625	-392.204834	78.072250	1410.286499	-323.272797	-257.802399	1376.442017	-324.455658	-92.913628	1397.662964	-271.712952	-93.868271	1682.233521	-475.118042	126.919212	1160.477783	-348.860504	-278.445984	1124.460327	-377.191498	133.654160	925.774963	-109.143364	-225.129425	1161.499634	-361.557922	-72.894363	1027.975220	406.243561	-21.002308	958.503479	407.583771	158.400330
-387.261353	27.282795	935.344299	-357.361603	-159.884506	922.180664	-331.072845	36.960079	504.989868	-372.515747	-161.408356	490.378448	-280.765320	-4.412437	80.040367	-388.033142	-91.802856	75.147476	-393.431854	78.849571	1410.554321	-323.878418	-256.608704	1376.994629	-325.251556	-92.092186	1397.822876	-272.006195	-93.701950	1682.163086	-475.812561	127.905556	1160.669922	-345.430328	-279.266846	1124.955688	-377.154297	134.858765	926.341797	-107.784180	-223.282486	1169.146240	-362.295929	-71.688354	1028.113647	405.960358	-20.973675	958.527466	407.265137	158.401474
-388.528839	28.658165	935.540771	-358.376862	-159.050995	922.135559	-332.515442	38.325207	505.059265	-373.228729	-161.458496	490.436005	-283.438049	-2.335913	80.191566	-388.361603	-91.897049	75.099129	-394.641815	79.656509	1410.796631	-324.294373	-255.441345	1377.469116	-326.012085	-91.176422	1397.900513	-272.401306	-93.457901	1682.122437	-476.577179	128.817871	1160.831299	-342.428406	-280.487976	1125.992310	-377.052246	135.959778	926.894531	-106.620491	-221.226563	1176.414185	-363.326935	-70.663902	1028.173828	405.645050	-20.932238	958.517029	406.970062	158.417999
-389.611694	29.837051	935.664673	-358.910675	-157.934418	922.229431	-334.065369	39.907192	505.057281	-373.357056	-160.676544	490.419922	-286.184052	-0.539996	80.138115	-388.301300	-91.827484	75.065430	-395.816498	80.515755	1410.975220	-324.801422	-254.115356	1378.064941	-326.778137	-90.176598	1398.052124	-272.843933	-93.104378	1682.095825	-477.401550	129.776138	1160.986938	-339.315125	-282.015533	1126.865723	-377.108032	137.069778	927.401978	-105.681786	-219.242920	1182.928345	-364.091461	-69.493240	1028.279541	405.282623	-20.878912	958.566467	406.649048	158.394821
-390.523102	31.034462	935.791260	-359.266602	-156.643951	922.342407	-335.526825	41.511295	505.158417	-373.490753	-159.885178	490.498077	-289.128387	1.457914	80.154984	-388.227631	-91.685486	75.014534	-397.015198	81.422333	1411.078857	-325.151398	-252.719513	1378.644287	-327.570404	-89.149536	1398.179688	-273.378265	-92.633102	1682.121826	-478.283020	130.727875	1161.109131	-336.223450	-283.680664	1127.744629	-377.173218	138.174255	927.971375	-105.012238	-217.358414	1188.694214	-364.726501	-68.229431	1028.400513	404.967743	-20.933762	958.568298	406.420380	158.368866
-391.499237	32.187969	935.927856	-359.640442	-155.390045	922.444702	-337.027618	43.291805	505.340973	-374.074188	-159.711151	490.602661	-292.285278	3.686939	80.125259	-388.400024	-91.671906	74.990082	-398.165771	82.346329	1411.192871	-325.397644	-251.312653	1379.226440	-328.373596	-88.034706	1398.305298	-273.969940	-92.072845	1682.150513	-479.260437	131.787979	1161.190186	-333.133911	-285.401794	1128.632690	-377.241364	139.175186	928.486816	-104.372734	-215.679581	1193.972168	-365.419312	-67.017357	1028.522217	404.548279	-20.862083	958.534790	406.090057	158.405334
-392.319550	33.167080	935.993469	-359.775391	-153.793808	922.700806	-338.543884	45.171085	505.334503	-373.958710	-158.621719	490.592438	-295.660339	6.124797	80.199219	-388.196533	-91.473450	74.851593	-399.429871	83.303352	1411.206543	-325.596283	-249.847824	1379.761963	-329.215118	-86.850037	1398.377075	-274.640594	-91.417969	1682.204468	-480.302643	132.871475	1161.247192	-330.154907	-287.024139	1129.581299	-377.361267	140.260956	928.986450	-103.709839	-214.236771	1198.347168	-365.977844	-65.624207	1028.697021	404.150635	-20.838789	958.511719	405.793762	158.457062
-393.333557	34.326511	936.111755	-360.195313	-152.760620	922.689453	-340.046509	47.115425	505.397400	-374.278198	-158.290176	490.632751	-299.113617	8.710364	80.093750	-388.384979	-91.487640	74.843925	-400.698792	84.290459	1411.131958	-325.752411	-248.282028	1380.287354	-329.998871	-85.705887	1398.500732	-275.385834	-90.632210	1682.267578	-481.417419	134.059525	1161.247681	-327.167084	-288.394257	1130.548218	-377.534882	141.278900	929.458984	-102.942986	-212.970139	1202.764160	-366.629791	-64.549080	1028.742798	403.713684	-20.816244	958.532410	405.469238	158.522583
-394.416870	35.531395	936.310669	-360.874695	-151.687897	922.664185	-341.595764	49.170448	505.534973	-374.623352	-157.752625	490.730865	-302.880951	11.565944	80.124901	-388.555664	-91.508347	74.810219	-401.973114	85.281746	1411.013672	-325.904510	-246.704514	1380.830688	-330.828247	-84.471420	1398.623779	-276.198914	-89.755417	1682.346924	-482.530792	135.287109	1161.252441	-324.232666	-289.460510	1131.512939	-377.827789	142.342743	929.916138	-102.319855	-211.811676	1207.169189	-367.449127	-63.491714	1028.818848	403.294159	-20.724339	958.541382	405.128357	158.575592
-395.413696	36.654346	936.439087	-361.292480	-150.452789	922.697327	-343.366974	51.611568	505.553650	-374.867096	-157.002853	490.753448	-307.001282	14.664857	80.114464	-388.658356	-91.499123	74.786072	-403.267151	86.258850	1410.930298	-325.889923	-245.188797	1381.221924	-331.639709	-83.261833	1398.743286	-277.035339	-88.751633	1682.441406	-483.665283	136.582764	1161.224121	-321.530975	-290.123718	1132.480225	-378.112488	143.430725	930.375427	-102.106361	-210.536148	1211.719482	-368.132721	-62.330391	1028.896118	402.876343	-20.615005	958.571899	404.785522	158.657837
-396.393158	37.706245	936.516602	-361.730255	-149.244019	922.776855	-345.037659	54.041599	505.605804	-374.760101	-155.580963	490.662689	-311.156281	17.914581	80.033485	-388.495300	-91.353004	74.699257	-404.607605	87.282898	1410.832886	-326.012970	-243.581345	1381.672974	-332.428223	-82.081665	1398.778320	-277.939423	-87.573509	1682.545044	-484.854492	137.951767	1161.243652	-319.050385	-290.240662	1133.483765	-378.490936	144.477539	930.831360	-101.767578	-209.408920	1216.447388	-368.816650	-61.169270	1028.973877	402.388397	-20.496826	958.535950	404.421692	158.711044
-397.277649	38.773960	936.648193	-361.960144	-148.082642	922.899719	-346.755676	56.663048	505.591766	-374.934296	-155.483414	490.892517	-315.685913	21.449196	80.106224	-388.531799	-91.247856	74.699501	-405.964020	88.301384	1410.660156	-325.954376	-242.106400	1382.046631	-333.295166	-80.794449	1398.818848	-278.860596	-86.250252	1682.663818	-486.001831	139.297714	1161.170044	-316.706970	-289.916901	1134.336304	-379.113495	146.083328	931.157959	-101.202591	-208.517303	1220.807495	-369.426147	-60.036537	1029.107422	401.888336	-20.394567	958.527283	404.018127	158.793274
-398.250275	39.874386	936.704346	-362.427002	-146.742249	922.931458	-348.707001	59.567966	505.650726	-375.251801	-155.141510	490.993958	-320.390503	25.176447	80.051010	-388.682251	-91.286041	74.690994	-407.379486	89.296471	1410.536621	-326.038208	-240.569595	1382.435547	-334.147034	-79.498985	1398.843750	-279.863007	-84.779396	1682.815186	-487.267212	140.814865	1161.156860	-314.577728	-289.031036	1135.121826	-379.762451	147.158707	931.511475	-100.633553	-207.763748	1225.237793	-370.123871	-58.804073	1029.149780	401.336761	-20.314478	958.492126	403.630554	158.853897
-399.118744	40.974743	936.816223	-362.566101	-145.568985	923.070190	-350.455566	62.285927	505.605072	-375.164612	-154.011398	491.067413	-325.208588	29.018490	80.114273	-388.566956	-91.085655	74.663277	-408.813629	90.281471	1410.424561	-326.173218	-239.140976	1382.784058	-334.946625	-78.166916	1398.921143	-280.882050	-83.194809	1682.970337	-488.569000	142.324402	1161.129272	-312.577942	-287.633270	1135.767212	-380.500366	148.229401	931.867004	-100.213524	-207.175842	1229.741699	-370.733673	-57.636837	1029.287598	400.841064	-20.227615	958.493591	403.282013	158.947571
-400.189880	42.251904	936.920471	-363.207703	-144.151459	923.077820	-352.552795	65.442184	505.689240	-375.483673	-153.605194	491.081085	-330.288696	33.168064	80.117455	-388.667664	-91.085007	74.593132	-410.252014	91.300865	1410.326416	-326.383820	-237.711853	1383.081909	-335.815491	-76.844467	1398.994995	-281.925049	-81.505722	1683.106445	-489.865051	143.738617	1161.181641	-310.626587	-285.791931	1136.227295	-381.250977	149.383911	932.180725	-99.913353	-206.580521	1234.452515	-371.572266	-56.317959	1029.340210	400.368927	-20.240183	958.475708	402.923035	159.006393
-401.167572	43.355389	937.077759	-363.572784	-142.909439	923.137756	-354.679077	69.881607	505.864777	-375.434174	-152.635376	491.109589	-335.848053	37.486881	80.421700	-388.744354	-91.073929	74.554298	-411.715820	92.351295	1410.213013	-326.682922	-236.386734	1383.356934	-336.637360	-75.491470	1399.131836	-283.015930	-79.719215	1683.289185	-491.209106	145.163452	1161.246582	-308.688538	-283.462341	1136.513916	-382.027435	150.566467	932.506531	-99.706635	-206.106506	1239.166870	-372.251801	-55.169411	1029.448242	399.900848	-20.200624	958.505066	402.565643	159.099304
-402.117218	44.333130	937.166992	-363.751892	-141.832642	923.292480	-356.761871	73.317841	506.011169	-375.581787	-151.959717	491.186310	-341.280731	41.935566	80.665863	-388.844086	-91.031082	74.521187	-413.152740	93.436913	1410.181885	-327.173096	-235.075333	1383.599854	-337.472748	-74.113525	1399.328735	-284.108002	-77.796455	1683.445190	-492.605011	146.620651	1161.314941	-307.013367	-280.770416	1136.882568	-383.016022	151.745483	932.841980	-99.415443	-205.631378	1243.909912	-372.861786	-54.078156	1029.578369	399.448822	-20.141781	958.502930	402.187683	159.163422
-403.193420	45.577187	937.288513	-364.322815	-140.423386	923.263245	-358.985992	76.669281	506.068268	-375.804474	-151.326538	491.189117	-346.808319	46.424770	80.884727	-388.943115	-91.035309	74.569542	-414.533783	94.584084	1410.169067	-327.720734	-233.766739	1383.751221	-338.305298	-72.741478	1399.498047	-285.210815	-75.799416	1683.626465	-493.996674	148.025208	1161.406250	-305.367737	-277.852417	1137.181763	-384.044373	152.974976	933.187378	-98.874229	-205.205933	1248.640991	-373.650024	-52.801552	1029.618286	398.957275	-20.036945	958.499390	401.736694	159.206390
-404.090820	46.764023	937.378540	-364.479584	-139.244873	923.390503	-361.115173	80.033638	506.213287	-376.190155	-150.950729	491.250854	-352.705566	51.237587	81.004707	-389.069794	-91.034447	74.555786	-415.897003	95.763741	1410.150391	-328.365387	-232.445389	1383.880493	-339.147827	-71.311119	1399.594849	-286.363800	-73.696625	1683.773193	-495.467773	149.461319	1161.477661	-303.739929	-274.826355	1137.567139	-385.225433	154.183228	933.414307	-98.291458	-205.096588	1252.691528	-374.231598	-51.570705	1029.734985	398.450470	-19.879515	958.489624	401.300476	159.237732
-404.991699	47.948486	937.453979	-364.686920	-137.877975	923.452820	-363.345276	83.564842	506.159332	-376.145325	-149.893661	491.335236	-358.443298	55.899979	81.312004	-389.031036	-90.909668	74.540176	-417.224915	97.003723	1410.109497	-328.758087	-230.682724	1384.199951	-340.088226	-69.878799	1399.670654	-287.534943	-71.490692	1683.928467	-496.943848	150.886627	1161.547241	-302.105194	-271.816254	1137.782959	-386.431671	155.396347	933.631714	-98.202904	-204.516586	1257.253296	-374.793549	-50.271591	1029.805908	397.951691	-19.813406	958.468201	400.817474	159.277786
-405.988800	49.298485	937.574219	-365.242737	-136.289124	923.496277	-365.259155	86.842461	506.371582	-376.246216	-149.043076	491.341034	-364.234192	60.795322	81.585930	-389.041656	-90.907928	74.527229	-418.534790	98.303207	1410.125244	-329.564240	-229.300720	1384.281494	-341.006348	-68.412407	1399.753296	-288.765015	-69.257896	1684.091553	-498.468689	152.393799	1161.632690	-299.902740	-267.794647	1137.891235	-387.891571	156.601120	933.734192	-98.084007	-203.398285	1261.187866	-375.512299	-48.813110	1029.881348	397.468994	-19.727911	958.463989	400.385559	159.312363
-406.782166	50.634609	937.699890	-365.196350	-135.040436	923.672241	-367.634949	90.463348	506.471069	-376.347992	-148.170258	491.390900	-370.126801	65.763580	81.957672	-389.111115	-90.866951	74.542038	-419.814423	99.651749	1410.245483	-330.821442	-228.384018	1384.296143	-341.945831	-66.874985	1399.841675	-290.039795	-66.980659	1684.235107	-499.990356	153.993164	1161.786743	-298.481140	-264.773834	1138.480469	-389.537506	157.842697	933.781067	-97.978806	-202.550232	1265.053345	-375.980316	-47.467686	1030.044556	397.056396	-19.705385	958.467041	399.998901	159.379532
-407.727753	52.251572	937.835449	-365.706604	-133.300674	923.732788	-370.070160	94.220100	506.530487	-376.467010	-147.227081	491.476288	-376.379883	70.942192	82.448959	-389.268372	-90.957016	74.540482	-421.122131	101.063454	1410.308960	-331.742828	-226.917969	1384.457764	-342.903137	-65.314369	1399.959595	-291.348083	-64.682098	1684.375732	-501.505524	155.576340	1161.930542	-297.087982	-262.089508	1139.014038	-391.263062	159.085114	933.765198	-97.934341	-201.550827	1268.475464	-376.692108	-45.805630	1030.140137	396.229340	-19.646317	958.212341	399.154205	159.445999
-408.647217	53.677151	937.895325	-366.132202	-131.795441	923.837830	-372.466034	97.974770	506.675385	-376.742371	-146.626526	491.533234	-382.557068	76.084991	82.811913	-389.451324	-91.057678	74.547897	-422.376343	102.564621	1410.351196	-332.670746	-225.342514	1384.667236	-343.848694	-63.686729	1400.120850	-292.720764	-62.388096	1684.542969	-502.975342	157.153152	1162.029785	-294.617767	-260.624603	1145.823364	-392.974091	160.278305	933.759033	-97.981941	-200.203232	1271.392334	-377.359924	-44.290718	1030.224731	395.874329	-19.554813	958.275635	398.750397	159.510818
-409.495300	55.139965	937.893066	-366.427155	-130.288666	923.938110	-374.983887	101.803024	506.679932	-376.684448	-145.660416	491.632874	-388.750549	81.347015	83.161095	-389.316925	-90.816589	74.457214	-423.682220	104.090637	1410.331299	-333.576599	-223.661270	1384.838135	-344.750610	-61.950768	1400.230469	-294.120911	-60.028610	1684.689697	-504.451904	158.773712	1162.143677	-294.874969	-257.751770	1140.164673	-394.813721	161.577621	933.651917	-98.161766	-198.452682	1273.892090	-377.939240	-42.724487	1030.278687	395.438171	-19.503843	958.335266	398.278900	159.578629
[truncated: 183 more rows]
[truncated: 40 more columns]
