# Supplementary material for: A dyadic stimulus set of audiovisual affective displays for the study of multisensory, emotional, social interactions
Source: Behav Res Methods. 2015 Nov 5;48(4):1285–95. doi: 10.3758/s13428-015-0654-4 (PMC5101291; doi:10.3758/s13428-015-0654-4)
Supplement: Supplementary file 1 — (ZIP 270 MB) [file 13428_2015_654_MOESM1_ESM.zip › supplementary_material_2_stimuli_set_files/E/E06.txt]

-528.355103	171.891098	923.921204	-513.731323	-14.930819	923.481995	-604.247131	217.646347	502.799622	-543.156067	-82.144676	499.143280	-606.901733	223.903549	67.253334	-586.785217	-117.922356	77.857887	-532.346252	266.812714	1386.906006	-496.926422	-77.638397	1376.395020	-489.749329	90.705750	1391.208496	-448.461121	97.197121	1679.304443	-630.077759	315.538269	1139.557739	-602.173035	-133.395844	1148.925049	-538.913940	312.429565	901.619751	-512.129883	-138.806595	890.430298	-508.305847	79.243996	1022.884155	373.211151	-28.515970	956.416382	371.538788	148.848221
-528.299377	172.062347	923.945740	-513.641052	-14.736655	923.441345	-604.142761	217.728271	502.836578	-543.092896	-82.074821	499.137726	-606.916260	223.907684	67.264557	-586.810486	-117.912407	77.843063	-532.238892	266.871735	1386.943237	-496.776855	-77.574844	1376.431396	-489.555664	90.793976	1391.201050	-448.182556	97.292923	1679.258545	-629.916931	315.542633	1139.591553	-601.930908	-133.235641	1148.889893	-538.500549	312.418304	901.738220	-511.747253	-138.624481	890.463806	-508.228668	79.394867	1022.875793	373.212891	-28.510155	956.408386	371.536469	148.889572
-528.201599	172.199371	923.950256	-513.563843	-14.589416	923.432556	-604.011353	217.803589	502.849060	-543.058899	-82.043343	499.113922	-606.899963	223.907379	67.259048	-586.791809	-117.924385	77.851326	-532.143066	266.977356	1386.972290	-496.593231	-77.445503	1376.416260	-489.493744	90.689865	1391.334839	-447.903015	97.474335	1679.111450	-629.753784	315.568665	1139.609985	-601.681641	-133.095993	1148.883789	-538.024780	312.396149	901.901794	-511.351563	-138.401810	890.461365	-508.128387	79.529579	1022.872070	373.199799	-28.487013	956.425415	371.513611	148.894440
-528.338379	173.204697	924.346375	-513.409302	-14.290032	923.387207	-604.159607	218.202164	502.991943	-542.928589	-81.864441	499.120880	-607.084351	223.979980	67.310997	-586.754883	-117.914040	77.833252	-532.063354	267.026093	1386.968750	-496.435760	-77.369934	1376.436523	-489.207520	90.953323	1391.212158	-447.592346	97.465363	1679.166138	-629.599243	315.567169	1139.609497	-601.407959	-132.939713	1148.908936	-537.635864	312.368317	902.037231	-510.871094	-138.081802	890.563293	-508.259125	79.954277	1023.066711	373.184418	-28.473328	956.453064	371.521790	148.878891
-528.254211	173.437469	924.404968	-513.267090	-14.131373	923.376160	-604.058655	218.357605	502.995758	-542.806824	-81.751572	499.111938	-607.086914	224.018616	67.334129	-586.752747	-117.905540	77.845535	-531.985657	267.097595	1386.962646	-496.220001	-77.291718	1376.426270	-489.025940	91.057243	1391.200439	-447.310150	97.686569	1679.025879	-629.473755	315.624115	1139.606079	-601.119934	-132.810806	1148.897583	-537.255676	312.351746	902.178040	-510.383331	-137.758057	890.653687	-508.159607	80.115799	1023.092407	373.202087	-28.465513	956.469727	371.526794	148.888840
-528.169800	173.651077	924.422119	-513.132874	-13.913378	923.312317	-603.925964	218.514297	503.029541	-542.675110	-81.626686	499.111877	-607.090210	224.016525	67.320862	-586.730408	-117.854263	77.857399	-531.889954	267.180176	1386.964478	-495.971680	-77.169365	1376.409668	-488.862061	91.162354	1391.161621	-446.989197	97.795952	1678.979004	-629.366821	315.661713	1139.598267	-600.782837	-132.643494	1148.892578	-536.882690	312.330048	902.297424	-509.847229	-137.486877	890.723816	-508.031769	80.293610	1023.066833	373.163666	-28.431532	956.481140	371.489227	148.926331
-528.074219	173.884857	924.439392	-512.991211	-13.744884	923.302429	-603.790527	218.636246	503.012756	-542.557007	-81.471397	499.093567	-607.131348	224.042358	67.337555	-586.651001	-117.831635	77.861580	-531.785706	267.272339	1386.979126	-495.681946	-77.044197	1376.393677	-488.681061	91.271553	1391.147095	-446.671783	97.853325	1678.883057	-629.255798	315.723785	1139.617676	-600.446899	-132.446808	1148.820068	-536.532104	312.320770	902.394226	-509.377747	-137.247284	890.645935	-507.910034	80.483559	1023.070190	373.171082	-28.431194	956.487366	371.483856	148.929291
-527.993652	174.108322	924.463623	-512.887329	-13.519626	923.247009	-603.647644	218.804062	503.047180	-542.512939	-81.361374	499.051270	-607.105042	224.058823	67.363472	-586.693237	-117.813919	77.851517	-531.714783	267.374054	1386.995850	-495.408997	-76.919182	1376.391602	-488.459473	91.373833	1391.159302	-446.377472	97.992691	1678.883545	-629.162109	315.778595	1139.641113	-600.119751	-132.321213	1148.791016	-536.276611	312.347229	902.493469	-508.869843	-136.906967	890.677673	-507.804352	80.668488	1023.053040	373.159027	-28.450945	956.491943	371.483185	148.923630
-527.896667	174.259048	924.442017	-512.765015	-13.332552	923.209656	-603.463867	218.918137	503.006256	-542.242493	-81.082443	499.027435	-607.090698	224.080292	67.345482	-586.582520	-117.772964	77.854012	-531.598816	267.479034	1387.008789	-495.181122	-76.792023	1376.374023	-488.209473	91.495392	1391.152710	-446.074860	98.103294	1678.827271	-629.057922	315.833282	1139.660156	-599.789795	-132.171936	1148.727295	-536.050476	312.386017	902.583801	-508.300171	-136.578964	890.726440	-507.667877	80.833046	1023.020142	373.196625	-28.442444	956.499512	371.499756	148.930710
-527.797241	174.391113	924.428040	-512.598389	-13.159401	923.164429	-603.324829	219.054016	503.016815	-542.175842	-80.945595	499.039398	-607.095215	224.098679	67.360977	-586.542358	-117.714020	77.845337	-531.511536	267.581055	1387.031128	-494.954468	-76.690186	1376.364258	-487.962463	91.637230	1391.091675	-445.733063	98.117340	1678.886475	-628.976929	315.852692	1139.708740	-599.395935	-132.013245	1148.660156	-535.847595	312.393585	902.658508	-507.730713	-136.223572	890.753052	-507.517914	80.975128	1022.988464	373.175873	-28.406755	956.498657	371.502777	148.924469
-527.702148	174.590790	924.424194	-512.455322	-12.952245	923.129211	-603.198730	219.186157	503.002167	-542.140991	-80.876419	499.028015	-607.098633	224.080109	67.378777	-586.563354	-117.737648	77.854713	-531.398865	267.699554	1387.039917	-494.781799	-76.529602	1376.342773	-487.711029	91.764519	1391.078125	-445.415039	98.197807	1678.854614	-628.902588	315.888458	1139.741211	-599.053711	-131.867401	1148.547119	-535.671143	312.418518	902.766785	-507.186279	-135.930130	890.704773	-507.383240	81.166481	1022.966919	373.151123	-28.397886	956.514160	371.473816	148.915909
-527.562256	174.995636	924.494263	-512.248657	-12.747879	923.121399	-603.100098	219.355530	503.071899	-542.304932	-80.934387	499.104858	-607.103760	224.114639	67.408157	-586.661987	-117.709465	77.904984	-531.317383	267.837738	1387.091553	-494.470917	-76.362907	1376.327881	-487.462250	91.905426	1391.085449	-445.104675	98.310684	1678.826050	-628.840454	315.949310	1139.804443	-598.667419	-131.702682	1148.487793	-535.522949	312.463226	902.852051	-506.617310	-135.656906	890.711487	-507.238831	81.431725	1023.001892	373.151642	-28.401085	956.513672	371.470184	148.946838
-527.466370	175.153336	924.479248	-512.088013	-12.533013	923.092102	-602.923889	219.472610	503.060150	-542.321960	-80.805763	499.102051	-607.111145	224.108246	67.459267	-586.723999	-117.720215	77.920143	-531.209961	267.981873	1387.136475	-494.204132	-76.227859	1376.312622	-487.222260	92.062607	1391.054199	-444.800934	98.409004	1678.800903	-628.777588	315.973297	1139.846802	-598.271362	-131.563873	1148.491455	-535.378601	312.510712	902.944458	-506.064209	-135.263290	890.775940	-507.084808	81.617035	1022.976440	373.145599	-28.392828	956.501038	371.454773	148.952454
-527.354187	175.398239	924.514160	-511.896149	-12.386708	923.082886	-602.849060	219.632034	503.111328	-542.309753	-80.684250	499.154053	-607.131592	224.134659	67.454636	-586.678955	-117.673126	77.931801	-531.077087	268.093933	1387.193481	-493.967010	-76.070755	1376.264282	-487.019562	92.201080	1391.042603	-444.524841	98.624863	1678.685791	-628.717896	316.014343	1139.890137	-597.913391	-131.454758	1148.480957	-535.301697	312.558716	903.044006	-505.499054	-134.872894	890.864502	-506.930450	81.794754	1022.989014	373.154114	-28.401999	956.514465	371.459778	148.949570
-527.273499	175.609467	924.529480	-511.700378	-12.196696	923.067932	-602.712036	219.743927	503.086578	-542.239685	-80.550865	499.132660	-607.168396	224.108246	67.464867	-586.680664	-117.620522	77.963509	-530.965881	268.216553	1387.216797	-493.628601	-75.891167	1376.222412	-486.773834	92.327957	1391.031616	-444.188232	98.620903	1678.767578	-628.663940	316.071075	1139.951538	-597.549072	-131.260468	1148.427979	-535.210510	312.644684	903.113708	-504.909790	-134.535080	890.919434	-506.777039	81.988365	1022.987305	373.161285	-28.411469	956.515625	371.481537	148.956406
-527.007629	174.853775	924.156311	-511.581421	-12.125988	923.053955	-602.324280	219.584396	502.939606	-542.239136	-80.434097	499.171570	-606.980530	224.067642	67.456718	-586.685852	-117.588531	77.975677	-530.832703	268.321198	1387.263672	-493.221252	-75.721535	1376.196777	-486.518616	92.479713	1391.003174	-443.876587	98.739548	1678.744507	-628.612915	316.082489	1139.986694	-597.167419	-131.122726	1148.386353	-535.180786	312.752533	903.130066	-504.373932	-134.173950	890.924866	-506.418365	81.841576	1022.771545	373.152039	-28.389767	956.513123	371.475800	148.954208
-526.938965	175.065826	924.151062	-511.361115	-11.894044	922.969971	-602.233032	219.673630	502.941376	-542.185852	-80.253685	499.140198	-607.485779	224.230255	67.482063	-586.722473	-117.579910	78.012604	-530.714661	268.456848	1387.261230	-492.857727	-75.547836	1376.203979	-486.284973	92.597313	1391.002930	-443.596893	98.938538	1678.638306	-628.569824	316.141663	1140.002441	-596.808655	-130.894806	1148.349121	-535.129211	312.870697	903.148376	-503.815643	-133.852325	891.043640	-506.216003	82.037163	1022.719482	373.133362	-28.390833	956.528015	371.464569	148.972992
-526.849548	175.282394	924.179443	-511.143097	-11.651876	922.918945	-602.140564	219.815582	502.950165	-542.104980	-80.073692	499.153625	-607.478088	224.228439	67.484421	-586.635986	-117.523964	78.007126	-530.591187	268.547638	1387.300415	-492.525452	-75.423195	1376.153809	-486.023468	92.771507	1391.007446	-443.315216	99.044212	1678.627930	-628.548523	316.165710	1140.023438	-596.421753	-130.756607	1148.299927	-535.101318	313.024292	903.148926	-503.262939	-133.456726	891.147217	-506.024628	82.236565	1022.703369	373.131866	-28.398996	956.523926	371.476074	148.980972
-526.729614	175.539673	924.188965	-510.939117	-11.435921	922.880371	-602.021790	219.913925	502.974854	-542.063782	-79.912392	499.140015	-607.458923	224.216919	67.523277	-586.654602	-117.483673	78.045258	-530.498657	268.701599	1387.279907	-492.168884	-75.297081	1376.142456	-485.748566	92.909424	1390.941406	-443.011078	99.127808	1678.611816	-628.523682	316.181427	1140.007568	-596.043640	-130.598984	1148.250732	-535.113831	313.224091	903.122131	-502.749817	-133.089767	891.219727	-505.819641	82.457092	1022.683350	373.137085	-28.403362	956.547058	371.489288	148.982697
-526.784729	176.547592	924.529175	-510.619568	-11.105132	922.827332	-602.186279	220.238907	503.083893	-541.992981	-79.711121	499.127014	-607.596375	224.265579	67.558502	-586.636597	-117.379860	78.047516	-530.359131	268.820648	1387.272583	-491.783813	-75.168297	1376.114258	-485.490387	93.081207	1390.932495	-442.706879	99.228333	1678.604736	-628.494202	316.178741	1140.007690	-595.673523	-130.459930	1148.243164	-535.133667	313.451447	903.084839	-502.216553	-132.754959	891.307556	-505.779663	82.935120	1022.839539	373.148712	-28.382113	956.536621	371.486603	148.990067
-526.703857	176.875549	924.582520	-510.396118	-10.858947	922.779907	-602.170044	220.397446	503.118164	-541.927246	-79.597137	499.134644	-607.688782	224.300949	67.594620	-586.611877	-117.328766	78.083725	-530.257690	268.934082	1387.254395	-491.454651	-75.039429	1376.095947	-485.214478	93.206566	1390.936768	-442.414001	99.324097	1678.604126	-628.495667	316.185547	1140.003052	-595.295654	-130.362183	1148.260254	-535.179504	313.693451	903.041687	-501.779510	-132.530273	891.279053	-505.593353	83.181694	1022.838135	373.155060	-28.377609	956.541138	371.479248	148.987717
-526.581726	177.055252	924.582886	-510.143921	-10.726662	922.780823	-602.054626	220.445313	503.119293	-541.839600	-79.394569	499.164490	-607.634644	224.277359	67.592888	-586.601135	-117.266632	78.101601	-530.131348	269.040497	1387.220703	-491.124146	-74.934608	1376.034302	-484.916168	93.343796	1390.952881	-442.103149	99.422798	1678.586914	-628.473267	316.162842	1139.997803	-594.895081	-130.306656	1148.303101	-535.266724	314.024323	903.005005	-501.296753	-132.312912	891.293640	-505.384583	83.348808	1022.835938	373.162262	-28.342979	956.534180	371.486511	148.987625
-526.483154	177.240677	924.581604	-509.951263	-10.547179	922.785522	-601.943726	220.515396	503.119904	-541.758240	-79.278191	499.149017	-607.638306	224.298279	67.595901	-586.602173	-117.238037	78.156639	-529.992615	269.169556	1387.185059	-490.745880	-74.809875	1376.051514	-484.698151	93.483055	1390.960815	-441.799011	99.535431	1678.582764	-628.449219	316.141083	1139.974365	-594.486633	-130.205444	1148.322266	-535.385254	314.382172	902.960876	-500.838470	-132.094772	891.333008	-505.199280	83.544479	1022.832397	373.157013	-28.352463	956.565308	371.480652	148.973251
-526.407471	177.452438	924.622559	-509.713684	-10.332183	922.772400	-601.845642	220.562576	503.110779	-541.601563	-79.078766	499.106689	-607.609863	224.268845	67.597191	-586.529358	-117.181839	78.161797	-529.870544	269.284271	1387.182129	-490.342316	-74.648247	1376.064453	-484.411438	93.592781	1390.950195	-441.476563	99.557877	1678.675049	-628.433472	316.146179	1139.988770	-594.111084	-130.063354	1148.252197	-535.476074	314.698700	902.898315	-500.410950	-131.825699	891.374695	-505.011749	83.743332	1022.842285	373.160370	-28.369555	956.579407	371.496857	148.970932
-526.377808	177.624054	924.650696	-509.493591	-10.143240	922.743713	-601.774658	220.680939	503.103333	-541.437500	-78.930916	499.125183	-607.593384	224.298080	67.614227	-586.516724	-117.149628	78.214607	-529.733459	269.380585	1387.189331	-489.988647	-74.508560	1376.084839	-484.151367	93.713181	1390.933716	-441.165955	99.662453	1678.691162	-628.415405	316.116547	1139.978394	-593.725464	-129.920837	1148.229370	-535.615173	315.033630	902.840637	-499.948425	-131.584152	891.412048	-504.842987	83.910828	1022.836243	373.186646	-28.360947	956.578430	371.515625	148.985107
-526.323181	177.889465	924.706665	-509.293579	-9.876731	922.720398	-601.650818	220.780075	503.108551	-541.285889	-78.835243	499.119507	-607.541321	224.289902	67.633743	-586.494324	-117.088799	78.252235	-529.599182	269.489441	1387.207642	-489.580597	-74.385681	1376.128296	-484.001465	93.841339	1390.944824	-440.866882	99.883026	1678.586182	-628.399292	316.081909	1140.003418	-593.344910	-129.800079	1148.220947	-535.761719	315.416504	902.778381	-499.560974	-131.415909	891.441589	-504.676575	84.148689	1022.847412	373.182220	-28.360594	956.574768	371.514923	148.978333
-526.273682	178.131638	924.758667	-509.054993	-9.610844	922.676147	-601.607910	220.897522	503.140594	-541.186218	-78.775787	499.157227	-607.066589	224.138626	67.643196	-586.560364	-117.106659	78.320511	-529.492004	269.560089	1387.212891	-489.171478	-74.261261	1376.128906	-483.764526	93.969978	1390.940552	-440.519562	99.885696	1678.692383	-628.365295	316.085754	1140.032959	-592.976440	-129.729568	1148.259888	-535.892761	315.785522	902.736572	-499.198151	-131.259796	891.467285	-504.490295	84.369064	1022.845764	373.180847	-28.375946	956.599487	371.509705	148.981415
-526.237854	178.264786	924.762939	-508.846680	-9.466529	922.665649	-601.499817	221.092422	503.151642	-541.148010	-78.770096	499.194885	-607.085327	224.144165	67.665756	-586.575134	-117.083496	78.345169	-529.398743	269.651337	1387.230591	-488.815277	-74.126282	1376.071899	-483.528198	94.108376	1390.922974	-440.182770	99.997147	1678.672852	-628.352722	316.114441	1140.048950	-592.585083	-129.691299	1148.244141	-536.117493	316.237488	902.650696	-498.868652	-131.155991	891.430542	-504.318695	84.516785	1022.836060	373.219025	-28.365175	956.600403	371.532410	148.985153
-526.188538	178.475174	924.791138	-508.623657	-9.259494	922.636353	-601.424561	221.215897	503.141754	-541.059631	-78.724159	499.213196	-607.575378	224.300354	67.683762	-586.603760	-117.052177	78.406059	-529.314392	269.735168	1387.241699	-488.514954	-73.997856	1376.019531	-483.291809	94.232330	1390.947144	-439.867554	100.223351	1678.556152	-628.323730	316.150635	1140.083862	-592.199829	-129.710083	1148.288696	-536.317505	316.683350	902.544434	-498.583771	-131.027740	891.353943	-504.157684	84.709732	1022.832214	373.253601	-28.367310	956.621277	371.582092	148.993103
-526.159485	178.652451	924.809692	-508.419800	-9.104376	922.632019	-601.333069	221.325165	503.139832	-540.912048	-78.652641	499.196503	-607.104614	224.159058	67.709229	-586.599609	-117.016685	78.433441	-529.264832	269.820068	1387.262939	-488.097931	-73.865219	1375.955200	-483.045868	94.364784	1390.929688	-439.499786	100.259697	1678.632080	-628.309265	316.206696	1140.100342	-591.782593	-129.708344	1148.286377	-536.493469	317.120361	902.483398	-498.309418	-130.966110	891.301697	-504.021179	84.878113	1022.836609	373.297699	-28.359159	956.623779	371.595673	148.998260
-526.119995	178.824493	924.819092	-508.222565	-8.904107	922.599548	-601.223145	221.449112	503.132446	-540.789795	-78.613869	499.225250	-607.585266	224.309830	67.732796	-586.668640	-117.031303	78.463135	-529.225159	269.891937	1387.278564	-487.652496	-73.768089	1375.900146	-482.819000	94.513733	1390.901123	-439.161377	100.448051	1678.443604	-628.305237	316.297943	1140.163086	-591.372437	-129.615936	1148.257690	-536.674438	317.592773	902.454712	-498.065979	-130.920059	891.216858	-503.881592	85.055344	1022.822266	373.306061	-28.357651	956.639587	371.590485	148.978973
-526.092896	178.902054	924.795959	-508.028076	-8.757884	922.590454	-601.115845	221.540558	503.119659	-540.596497	-78.528908	499.209930	-607.052246	224.167923	67.716782	-586.627563	-116.984581	78.484962	-529.202698	269.942444	1387.311279	-487.209167	-73.661232	1375.894165	-482.584686	94.642174	1390.855347	-438.820435	100.486526	1678.505005	-628.298218	316.386414	1140.184448	-590.999573	-129.644653	1148.272217	-537.088562	318.389404	902.372375	-497.850372	-130.884247	891.156067	-503.758972	85.187714	1022.804565	373.321655	-28.357046	956.669128	371.603729	148.976807
-526.083801	179.105652	924.817322	-507.814972	-8.589904	922.565125	-601.152649	221.945862	503.242279	-540.252380	-78.332779	498.900635	-607.126221	224.195862	67.739204	-586.526611	-116.957764	78.469604	-529.160034	269.982819	1387.315186	-486.730469	-73.509300	1375.885986	-482.369812	94.769829	1390.840942	-438.496765	100.775291	1678.417725	-628.299988	316.498413	1140.225708	-590.620789	-129.633209	1148.275757	-537.332397	318.949799	902.343811	-497.665375	-130.884415	891.093994	-503.622803	85.365761	1022.799194	373.345245	-28.354218	956.675720	371.623840	148.977127
-526.044617	179.248993	924.829712	-507.647491	-8.410433	922.550110	-601.070313	222.051926	503.219421	-540.142639	-78.260895	498.883850	-607.085388	224.183090	67.751228	-586.561646	-116.980362	78.504066	-529.141418	270.042847	1387.312378	-486.333618	-73.408981	1375.878906	-482.172150	94.900551	1390.847168	-438.161011	100.938255	1678.373169	-628.354797	316.598694	1140.278809	-590.268433	-129.662628	1148.278687	-537.556763	319.474640	902.313843	-497.485260	-130.875641	890.996277	-503.511383	85.522636	1022.796814	373.377655	-28.343987	956.671326	371.629639	148.988388
-526.017822	179.384003	924.821594	-507.426941	-8.201968	922.490967	-600.949585	221.914413	503.109070	-540.048950	-78.191429	498.865509	-607.006897	224.179855	67.746246	-586.560547	-116.973877	78.494270	-529.116211	270.099274	1387.333862	-485.988770	-73.309097	1375.808960	-481.962585	94.989868	1390.776123	-437.810852	101.090736	1678.323975	-628.413391	316.730743	1140.337036	-589.866455	-129.706528	1148.285034	-537.847107	319.982880	902.260071	-497.303802	-130.869431	890.884583	-503.373291	85.682663	1022.761230	373.431122	-28.339237	956.689453	371.666931	148.980881
-525.955383	179.522293	924.820801	-507.225403	-8.055355	922.450928	-600.903870	221.953888	503.102417	-539.916687	-78.114067	498.852020	-606.988892	224.167068	67.745003	-586.582275	-116.980743	78.493324	-529.092346	270.120758	1387.350342	-485.686157	-73.224678	1375.765869	-481.737640	95.093956	1390.759521	-437.470795	101.258598	1678.270020	-628.493713	316.865814	1140.395996	-589.477417	-129.809464	1148.278442	-538.081604	320.460083	902.288147	-497.131958	-130.857254	890.772827	-503.222046	85.816254	1022.738220	373.441467	-28.332397	956.713196	371.683990	148.971603
-525.932739	179.689240	924.853088	-507.009674	-7.880459	922.381348	-600.824097	222.034744	503.114563	-539.578491	-77.830650	498.745880	-606.960205	224.174988	67.744019	-586.429443	-116.917915	78.461716	-529.063477	270.180969	1387.360840	-485.178619	-73.093361	1375.697632	-481.517090	95.140083	1390.701416	-437.120789	101.401558	1678.210449	-628.574402	317.001617	1140.479370	-589.021362	-129.867188	1148.276733	-538.287292	320.952606	902.320251	-496.709534	-130.696075	890.844604	-503.102203	85.947189	1022.719543	373.468292	-28.309589	956.704041	371.698700	148.981918
-525.869568	179.862976	924.876343	-506.819519	-7.666277	922.308838	-600.870422	222.387665	503.210388	-539.415588	-77.703011	498.685944	-607.091614	224.176758	67.807632	-586.394653	-116.913216	78.457611	-529.039429	270.230255	1387.389404	-484.800171	-73.006294	1375.614014	-481.289185	95.259933	1390.656494	-436.773193	101.539886	1678.145142	-628.679260	317.137939	1140.559814	-588.694763	-129.904816	1148.245972	-538.528625	321.424774	902.387634	-496.734467	-130.879410	890.631042	-502.948914	86.102341	1022.691345	373.534882	-28.286249	956.727722	371.746735	149.018570
-525.797485	179.934784	924.844238	-506.616425	-7.549353	922.262329	-600.828979	222.409485	503.204437	-539.296448	-77.652710	498.697784	-607.084412	224.187637	67.823578	-586.406189	-116.917328	78.458389	-529.021851	270.250488	1387.427734	-484.416840	-72.910500	1375.546875	-481.069305	95.373734	1390.655884	-436.419281	101.697525	1678.078613	-628.799011	317.263367	1140.658447	-588.347046	-129.954956	1148.208984	-538.737122	321.843689	902.463318	-496.466461	-130.866043	890.608704	-502.785492	86.201126	1022.648499	373.556458	-28.304600	956.740662	371.742889	149.012558
-525.745056	180.063141	924.876221	-506.419647	-7.410359	922.227112	-600.738708	222.526703	503.198090	-539.210022	-77.549202	498.658447	-607.026367	224.173920	67.814163	-586.406921	-116.917969	78.450813	-529.031311	270.297119	1387.456177	-484.038452	-72.796661	1375.490112	-480.886932	95.461037	1390.604248	-436.066895	101.729591	1678.125366	-628.967773	317.413727	1140.770630	-588.007202	-130.054153	1148.174438	-538.982727	322.272675	902.523254	-496.271393	-130.932526	890.497498	-502.632721	86.312599	1022.643066	373.584106	-28.272409	956.773804	371.775421	149.020203
-525.662415	180.202332	924.856750	-506.150879	-7.294867	922.151123	-600.705627	222.623886	503.210052	-539.104736	-77.528511	498.686707	-607.030640	224.171921	67.851715	-586.407715	-116.904716	78.437729	-529.031677	270.327728	1387.468384	-483.641357	-72.712379	1375.450806	-480.669586	95.584877	1390.612793	-435.762451	101.970467	1677.964722	-629.121948	317.518829	1140.854492	-587.656494	-130.168716	1148.162476	-539.217957	322.744873	902.570801	-496.130768	-131.010330	890.451721	-502.417328	86.427643	1022.589966	373.633148	-28.247248	956.771179	371.809265	148.990540
-525.614136	180.334518	924.886536	-506.061951	-7.124906	922.170715	-600.638733	222.648010	503.188141	-539.042542	-77.437912	498.630219	-607.006287	224.181030	67.800766	-586.424683	-116.910240	78.432434	-529.035889	270.391510	1387.480103	-483.254669	-72.611870	1375.364624	-480.460571	95.706207	1390.587036	-435.405701	102.080627	1677.860840	-629.271912	317.565338	1140.943604	-587.325623	-130.293137	1148.194336	-539.460938	323.189362	902.644165	-496.180298	-131.203171	890.216797	-502.342224	86.576935	1022.613708	373.683594	-28.257290	956.790344	371.857178	149.001251
-525.522644	180.468719	924.871643	-505.776276	-7.026968	922.080444	-600.566895	222.675079	503.215271	-539.178955	-77.639252	498.741486	-607.018372	224.164108	67.830055	-586.586914	-116.963203	78.472054	-529.046692	270.448212	1387.524658	-482.939636	-72.504509	1375.298950	-480.248779	95.790558	1390.559448	-435.060638	102.208275	1677.817505	-629.442017	317.652954	1141.045898	-586.952332	-130.284225	1148.116211	-539.688232	323.546875	902.703918	-495.756256	-131.136398	890.325073	-502.113281	86.671478	1022.555664	373.720856	-28.226456	956.779602	371.893311	149.036545
-525.402344	180.584152	924.880188	-505.641846	-6.839862	922.128540	-600.437744	222.721985	503.212646	-539.107666	-77.589226	498.687927	-606.991333	224.150803	67.855850	-586.599609	-116.967598	78.471039	-529.039978	270.496094	1387.538330	-482.534515	-72.392723	1375.271240	-480.043854	95.913460	1390.537598	-434.751221	102.359810	1677.822510	-629.624573	317.725159	1141.121826	-586.650452	-130.374252	1148.164307	-539.919495	323.910126	902.791626	-495.819855	-131.291214	890.098083	-502.011475	86.841942	1022.587463	373.746948	-28.240881	956.813721	371.936737	149.040588
-525.287842	180.721085	924.894348	-505.453796	-6.690706	922.115356	-600.387573	222.784363	503.242432	-538.980103	-77.462463	498.701141	-607.014160	224.157532	67.863411	-586.567932	-116.970619	78.429718	-529.024414	270.548401	1387.571289	-482.126984	-72.300812	1375.222534	-479.846832	96.026802	1390.514404	-434.404724	102.441322	1677.719116	-629.792297	317.790253	1141.191284	-586.315247	-130.328064	1148.117310	-540.151428	324.298981	902.859192	-495.396423	-131.178604	890.200806	-501.851563	86.976746	1022.586792	373.704041	-28.214418	956.875183	371.925323	149.000336
-525.203979	180.827881	924.879944	-505.260834	-6.586446	922.071594	-600.306885	222.929504	503.247040	-538.912964	-77.442772	498.703400	-607.030029	224.193024	67.882713	-586.590271	-116.978172	78.432686	-529.013611	270.584961	1387.595825	-481.794342	-72.211716	1375.146118	-479.655884	96.124306	1390.491699	-434.106995	102.593674	1677.720703	-629.959717	317.865234	1141.273804	-585.994812	-130.355850	1148.065674	-540.418091	324.662140	902.952942	-495.042816	-131.051620	890.342529	-501.685486	87.077606	1022.553955	373.844360	-28.185749	956.858765	372.024323	149.030685
-525.108643	180.950256	924.905334	-505.084412	-6.436831	922.055664	-600.260132	223.011536	503.268890	-538.827087	-77.386406	498.689270	-607.034607	224.217178	67.855690	-586.599182	-116.981239	78.431488	-529.005371	270.638275	1387.631714	-481.447144	-72.138237	1375.075195	-479.440094	96.220161	1390.451050	-433.782227	102.599449	1677.776123	-630.134399	317.953857	1141.337646	-585.588562	-130.335846	1147.990967	-540.672302	324.960114	903.006592	-493.661377	-130.225449	890.963562	-501.537506	87.198936	1022.557007	373.887756	-28.158365	956.859314	372.064148	149.091827
-525.011780	181.046066	924.884033	-504.921997	-6.312831	922.027161	-600.157471	223.158005	503.271301	-538.739685	-77.297653	498.671173	-607.087097	224.210251	67.854767	-586.598511	-116.989243	78.405563	-528.964844	270.695068	1387.637207	-481.064117	-72.037163	1375.010498	-479.232147	96.287796	1390.418213	-433.472412	102.679749	1677.728516	-630.294922	317.965851	1141.424438	-585.274841	-130.436188	1147.990234	-540.910828	325.246307	903.102112	-493.528259	-130.252121	890.901001	-501.370331	87.313858	1022.526978	373.930573	-28.153070	956.871277	372.100281	149.091156
-524.923340	181.188232	924.910400	-504.747040	-6.133984	921.983032	-600.029541	223.254440	503.281677	-538.687988	-77.332573	498.660370	-607.046875	224.241104	67.891724	-586.616455	-117.040161	78.390228	-528.938660	270.754242	1387.698486	-480.731812	-71.944618	1374.922241	-479.022766	96.340103	1390.377686	-433.156006	102.763008	1677.685059	-630.463623	317.974823	1141.545166	-584.947083	-130.466858	1147.976196	-541.161255	325.503143	903.185120	-493.359558	-130.229080	890.837341	-501.223267	87.445068	1022.515930	373.976105	-28.107826	956.879883	372.136841	149.093307
-524.806885	181.281494	924.908203	-504.560394	-5.988819	921.941040	-599.909119	223.409485	503.277802	-538.580566	-77.235764	498.634064	-607.071716	224.243729	67.892166	-586.617798	-117.041809	78.384193	-528.876648	270.801117	1387.740234	-480.421234	-71.828957	1374.967285	-478.832672	96.440575	1390.344849	-432.852936	102.947937	1677.513550	-630.597839	317.962402	1141.664551	-584.575867	-130.483459	1147.962158	-541.457520	325.769745	903.291382	-493.073425	-130.102661	890.853271	-501.057770	87.549850	1022.491882	374.039154	-28.082352	956.886780	372.202118	149.129471
-524.701782	181.449081	924.921448	-504.380646	-5.813746	921.878235	-599.766174	223.542404	503.266083	-538.445679	-77.176727	498.582977	-607.094727	224.247467	67.908035	-586.577515	-117.080994	78.334488	-528.776123	270.874756	1387.798218	-480.095245	-71.702637	1375.036499	-478.643158	96.509956	1390.290405	-432.537079	102.987740	1677.468628	-630.725220	317.925659	1141.794556	-584.153748	-130.464859	1148.000366	-541.715698	325.990173	903.391052	-492.542419	-129.832123	890.987854	-500.903076	87.687737	1022.465393	374.096924	-28.068960	956.900085	372.254700	149.142807
-524.579651	181.631760	924.934570	-504.264221	-5.641838	921.849915	-599.589783	223.421188	503.160187	-538.353699	-77.171173	498.611053	-607.047119	224.237869	67.883835	-586.646912	-117.098129	78.338150	-528.658264	270.916138	1387.835571	-479.800018	-71.603699	1375.192749	-478.453003	96.650673	1390.253296	-432.206451	102.990433	1677.392090	-630.884460	317.873749	1141.911621	-583.810974	-130.406143	1148.127686	-542.003052	326.171906	903.465210	-492.545319	-129.738907	890.800720	-500.759644	87.845352	1022.454468	374.160889	-28.043200	956.907959	372.306274	149.190918
-524.421448	181.765289	924.950745	-504.123566	-5.469831	921.811096	-599.443542	223.582047	503.171783	-538.231201	-77.118149	498.560669	-606.998230	224.282074	67.915497	-586.626099	-117.097542	78.342522	-528.525146	270.970581	1387.883911	-479.533325	-71.502525	1375.330200	-478.257416	96.839035	1390.248413	-431.879303	102.939178	1677.341675	-631.044556	317.881195	1142.035645	-583.350220	-130.359161	1148.238892	-542.325195	326.337494	903.566650	-492.121277	-129.468857	890.854492	-500.613373	87.967369	1022.443542	374.179779	-27.984844	956.910950	372.339172	149.231979
-524.205811	181.903687	924.946228	-503.871277	-5.473355	921.879395	-599.309570	223.699600	503.164154	-537.981812	-76.876953	498.513184	-607.004883	224.285263	67.931755	-586.536316	-117.068642	78.313652	-528.379761	270.994598	1387.938965	-479.287872	-71.445709	1375.476929	-478.040405	97.087997	1390.211060	-431.541779	102.846100	1677.309204	-631.214844	317.882141	1142.148193	-582.902527	-130.243210	1148.304932	-542.668396	326.508575	903.625549	-491.553375	-129.071075	890.960510	-500.416687	88.071976	1022.480591	374.238403	-27.980349	956.933472	372.389435	149.263962
-524.055542	182.163223	924.956726	-503.897034	-5.104626	921.798584	-599.289734	223.902039	503.178497	-537.881836	-76.781464	498.482269	-607.077148	224.344162	67.958290	-586.492615	-117.079575	78.322845	-528.200134	271.027313	1387.968140	-478.953461	-71.335594	1375.699341	-477.778412	97.398712	1390.172363	-431.178375	102.566895	1677.324951	-631.369995	317.870361	1142.271606	-582.323120	-129.950699	1148.237061	-542.951782	326.623871	903.711304	-490.069641	-128.224060	891.540649	-500.310730	88.329727	1022.439331	374.313110	-27.969458	956.930542	372.486938	149.284424
-523.850098	182.411667	924.996643	-503.789429	-4.911395	921.773926	-599.200867	224.066895	503.238312	-537.814636	-76.678864	498.486938	-607.087219	224.386826	67.979347	-586.502014	-117.030701	78.359055	-528.026062	271.100586	1387.970459	-478.667358	-71.247154	1375.851440	-477.533081	97.712479	1390.142700	-430.830444	102.370438	1677.266724	-631.497742	317.864716	1142.376587	-581.805481	-129.775574	1148.354248	-543.274353	326.735596	903.772888	-489.258301	-127.571686	891.744934	-500.140686	88.510811	1022.445007	374.386902	-27.941488	956.966370	372.563812	149.318787
-523.644165	182.587845	925.011169	-503.701416	-4.740362	921.792053	-599.089844	224.173782	503.222290	-537.724731	-76.510445	498.456360	-607.084961	224.421631	67.978584	-586.421875	-116.965088	78.321671	-527.867126	271.211792	1387.961304	-478.400238	-71.119682	1376.028687	-477.226746	98.035439	1390.101440	-430.479980	102.181946	1677.274536	-631.637695	317.856110	1142.474609	-581.252747	-129.702896	1148.520264	-543.639160	326.853333	903.827087	-488.489929	-126.916992	891.895325	-499.976410	88.679596	1022.458923	374.468719	-27.910856	956.961304	372.635406	149.371017
-523.425171	182.712021	925.002502	-503.603516	-4.597476	921.809692	-598.999939	224.336334	503.268829	-537.704773	-76.342247	498.452667	-607.099487	224.443420	67.996071	-586.415771	-116.910179	78.346169	-527.737549	271.332794	1387.953857	-478.091675	-70.939339	1376.212280	-476.953033	98.326195	1390.037231	-430.121674	101.921455	1677.186646	-631.781921	317.860382	1142.570190	-580.788391	-129.561249	1148.638306	-543.952209	326.925873	903.941406	-488.270233	-126.433632	891.690063	-499.806946	88.819374	1022.461914	374.545349	-27.889143	956.967346	372.698944	149.406311
-523.207092	182.848450	925.005432	-503.507324	-4.473962	921.822266	-598.883545	224.489456	503.297974	-537.751953	-76.242538	498.507629	-607.056274	224.469009	68.015312	-586.409729	-116.855354	78.377510	-527.587646	271.495056	1387.937012	-477.895294	-70.747910	1376.339355	-476.678070	98.591560	1390.007568	-429.771820	101.805313	1677.085449	-631.901367	317.847748	1142.645386	-580.168945	-129.220749	1148.597900	-544.251892	327.034760	903.982178	-486.730408	-125.387886	892.291809	-499.635712	88.947044	1022.467712	374.639343	-27.847288	956.962952	372.799683	149.423370
-522.979370	183.158600	925.027893	-503.455994	-4.266276	921.819824	-598.854126	224.652542	503.336273	-537.793091	-76.032791	498.529297	-607.090820	224.497681	68.043076	-586.369629	-116.776428	78.377686	-527.406433	271.689209	1387.944702	-477.668823	-70.505905	1376.449097	-476.436493	98.805695	1389.968506	-429.323181	101.550491	1677.030029	-632.006897	317.832886	1142.677002	-579.572327	-129.004105	1148.625977	-544.579346	327.127258	903.972961	-485.735901	-124.480690	892.532166	-499.460602	89.183807	1022.472717	374.693329	-27.773291	956.950806	372.836365	149.479080
-522.695374	183.475143	925.023743	-503.307770	-4.072480	921.831970	-598.794617	224.720108	503.355835	-537.873169	-75.893768	498.537537	-607.084351	224.495789	68.051605	-586.364380	-116.708542	78.431198	-527.187317	271.886475	1387.949707	-477.261353	-70.247658	1376.592651	-476.180969	99.009323	1389.975586	-428.898743	101.415115	1677.085449	-632.092651	317.876434	1142.755005	-578.910828	-128.781021	1148.716797	-544.888123	327.183655	903.924988	-484.659149	-123.537354	892.825745	-499.240875	89.438187	1022.476196	374.758240	-27.774628	956.976196	372.925415	149.477463
-522.437195	183.744308	925.042786	-503.198120	-3.847963	921.818970	-598.778931	224.862274	503.377045	-538.035583	-75.839462	498.579803	-607.079224	224.496567	68.052322	-586.405273	-116.669540	78.470146	-526.962280	272.068787	1387.980957	-476.963379	-69.999016	1376.630981	-475.920776	99.202065	1389.975464	-428.454742	101.085365	1677.027588	-632.131470	317.931702	1142.853882	-578.293762	-128.528702	1148.656372	-545.164856	327.199158	903.914124	-483.506775	-122.475883	893.036072	-499.053497	89.657639	1022.478699	374.912231	-27.722811	956.964661	373.048920	149.535141
-522.198792	184.091660	925.070618	-503.077484	-3.619952	921.813904	-598.758240	224.947525	503.392181	-538.405151	-75.940552	498.898956	-607.084595	224.499908	68.058311	-586.591614	-116.666817	78.506363	-526.727783	272.266571	1388.028198	-476.685516	-69.749039	1376.631104	-475.680481	99.368073	1389.940430	-428.023926	100.862572	1677.096313	-632.174805	318.009033	1142.968628	-577.669800	-128.359650	1148.612915	-545.489746	327.208038	903.871826	-482.406067	-121.482857	893.198425	-498.854767	89.921516	1022.487305	375.030975	-27.663916	956.970764	373.134521	149.571075
-521.921021	184.388504	925.069214	-502.954773	-3.350524	921.787048	-598.747131	225.059753	503.432648	-538.718628	-75.957664	498.990112	-607.057678	224.536316	68.036278	-586.687195	-116.658562	78.525391	-526.508362	272.434662	1388.104126	-476.500000	-69.539536	1376.591064	-475.426697	99.508232	1389.943848	-427.567322	100.765465	1676.900879	-632.210388	318.097992	1143.126099	-577.072754	-128.160889	1148.441650	-545.801636	327.221069	903.877380	-481.058838	-120.258316	893.348755	-498.628571	90.182549	1022.469482	375.119904	-27.596081	957.009888	373.198608	149.577591
-521.651917	184.513458	925.014954	-502.820953	-3.143702	921.778503	-598.705383	225.176422	503.442352	-539.049866	-76.086060	499.065491	-607.054810	224.553375	68.067307	-586.832520	-116.686584	78.597061	-526.310608	272.572418	1388.182617	-476.241150	-69.342178	1376.500122	-475.200531	99.623581	1389.916260	-427.072601	100.514824	1676.914063	-632.228943	318.188995	1143.264038	-576.412109	-127.980568	1148.262817	-546.108093	327.255157	903.930359	-479.696655	-119.116653	893.520996	-498.382233	90.367096	1022.431885	375.242737	-27.582357	956.987549	373.344635	149.624420
-521.370056	184.797012	924.994568	-502.679138	-2.851741	921.739746	-598.650391	225.299866	503.442993	-537.504150	-74.334000	498.669708	-607.052063	224.591995	68.056007	-585.916870	-116.325272	78.339340	-526.098999	272.726898	1388.306763	-476.046021	-69.165764	1376.329834	-474.985962	99.725983	1389.889404	-426.561462	100.365128	1676.826050	-632.218079	318.280884	1143.427368	-575.814697	-127.803215	1148.026855	-546.405029	327.262512	903.971924	-478.445496	-118.083626	893.621521	-498.124512	90.639473	1022.395813	375.349396	-27.580204	956.963379	373.458435	149.629059
-521.099304	185.138016	925.004517	-502.504059	-2.545211	921.668762	-598.612122	225.459167	503.470520	-537.353699	-73.927399	498.624847	-607.525208	224.772751	68.067162	-585.774719	-116.242027	78.295700	-525.869934	272.863220	1388.418213	-475.846008	-68.989227	1376.123169	-474.744202	99.851341	1389.883667	-426.048279	100.380684	1676.584229	-632.192322	318.412872	1143.641724	-575.193848	-127.500519	1147.681519	-546.678467	327.316528	904.044922	-477.101196	-117.122787	893.367310	-497.865753	90.917191	1022.360107	375.487549	-27.530254	956.981506	373.588562	149.665070
-520.828857	185.505264	924.988037	-502.342377	-2.281251	921.644470	-598.597107	225.636673	503.515564	-538.416077	-74.699097	498.811798	-607.052185	224.643188	68.059601	-586.358643	-116.386757	78.431412	-525.634399	273.016510	1388.574341	-475.705139	-68.852165	1375.879395	-474.505157	99.945862	1389.845459	-425.529266	100.302284	1676.380371	-632.145264	318.527679	1143.862671	-574.594055	-127.151283	1147.249634	-546.951599	327.362854	904.103210	-475.450470	-115.883804	893.417969	-497.602783	91.225548	1022.333069	375.625092	-27.478910	956.978577	373.692688	149.693024
-520.575500	185.803268	925.014099	-502.222595	-1.976155	921.627014	-598.538696	225.856339	503.508423	-539.754944	-75.792160	499.152191	-607.575745	224.830048	68.074890	-587.109558	-116.601105	78.600479	-525.338440	273.143860	1388.707520	-475.574341	-68.730652	1375.620605	-474.238129	100.002853	1389.809692	-424.971161	100.312294	1676.237549	-632.066162	318.677887	1144.115601	-573.970886	-126.738777	1146.807495	-547.221802	327.400574	904.193604	-473.734314	-114.729401	893.466003	-497.369141	91.498878	1022.330627	375.610535	-27.413448	957.051880	373.738129	149.646835
-520.319702	186.158203	925.013855	-502.053741	-1.606391	921.554749	-598.449158	226.035919	503.514679	-538.752625	-74.562355	498.816772	-607.094421	224.698349	68.107758	-586.453491	-116.383751	78.476166	-525.011353	273.211304	1388.906738	-475.388794	-68.647087	1375.334961	-473.949921	100.072380	1389.818237	-424.410278	100.360497	1676.106079	-631.984619	318.889374	1144.391968	-573.388672	-126.345619	1146.312988	-547.477905	327.464020	904.335144	-471.899872	-113.417618	893.627441	-497.119446	91.820465	1022.288879	375.735321	-27.340229	957.102112	373.850189	149.675552
-520.080688	186.569626	925.027344	-501.941589	-1.262211	921.508606	-598.270264	226.168747	503.509369	-538.472046	-74.079834	498.748840	-606.983459	224.717133	68.113022	-586.310791	-116.276642	78.426834	-524.703979	273.305634	1389.089600	-475.146759	-68.520813	1375.065918	-473.705750	100.052971	1389.765381	-423.825500	100.454491	1675.947266	-631.887939	319.135406	1144.725220	-572.784546	-125.962585	1145.831177	-547.697876	327.535889	904.522339	-470.024109	-112.061295	893.809143	-496.911316	92.160713	1022.267700	375.871796	-27.363045	957.071533	373.974670	149.725754
-519.859985	186.937103	925.022766	-501.831757	-0.861300	921.461304	-598.368408	226.471832	503.574036	-538.546143	-73.951508	498.717529	-607.115112	224.770218	68.144173	-586.310608	-116.229477	78.418564	-524.386963	273.345123	1389.278931	-475.030762	-68.453186	1374.788818	-473.453339	100.081253	1389.750244	-423.250092	100.556717	1675.811768	-631.778015	319.340881	1145.044189	-572.190063	-125.501549	1145.299927	-547.909241	327.646484	904.697266	-468.058807	-110.693039	894.081848	-496.703918	92.518150	1022.235657	376.011444	-27.325539	957.065796	374.099640	149.767532
-519.670288	187.260529	924.998169	-501.763184	-0.434225	921.380066	-598.270874	226.641449	503.568909	-538.534058	-73.741600	498.644928	-607.092468	224.801392	68.155876	-586.307434	-116.208649	78.445183	-524.055786	273.359558	1389.488770	-474.906860	-68.396736	1374.486938	-473.174408	100.113457	1389.736084	-422.680481	100.743210	1675.660889	-631.693970	319.598633	1145.360474	-571.614502	-125.021774	1144.806274	-548.031738	327.784607	904.969788	-466.081818	-109.407936	894.349243	-496.510590	92.860397	1022.173340	376.257507	-27.253555	956.994568	374.268158	149.888168
-519.626831	187.711655	925.060425	-501.954407	0.068255	921.247620	-598.245605	226.821777	503.568939	-538.645996	-73.607864	498.565613	-607.138428	224.840286	68.191475	-586.352600	-116.192398	78.429405	-523.723389	273.381561	1389.691040	-474.723999	-68.362381	1374.172363	-472.902130	100.111809	1389.652344	-422.106445	100.981789	1675.479736	-631.600830	319.826996	1145.677368	-571.096985	-124.503487	1144.318848	-548.107727	327.959290	905.260620	-464.132660	-108.055046	894.525146	-496.502441	93.224579	1022.125793	376.391388	-27.251728	956.994690	374.393250	149.918854
-519.440674	188.137344	925.103271	-501.747253	0.463946	921.151245	-598.172791	227.028976	503.603760	-538.598633	-73.405357	498.495056	-607.142639	224.845062	68.201347	-586.333374	-116.141396	78.386147	-523.410950	273.407837	1389.853394	-474.499023	-68.332733	1373.811890	-472.586823	100.152443	1389.591431	-421.540741	101.258591	1675.325439	-631.515015	320.126465	1146.032471	-570.581848	-124.050545	1143.806763	-548.133728	328.164948	905.573669	-462.098969	-106.718582	894.961243	-496.280945	93.565994	1022.094910	376.504700	-27.216854	957.018799	374.494843	149.957642
-519.265076	188.556091	925.130127	-501.565796	0.875148	921.042175	-598.091675	227.311188	503.667480	-538.523743	-73.207344	498.493073	-607.652832	224.994263	68.266106	-586.348755	-116.139542	78.361862	-523.062744	273.459503	1390.088623	-474.233063	-68.278206	1373.519653	-472.280487	100.183395	1389.549683	-420.994995	101.572372	1675.202271	-631.409363	320.401886	1146.431274	-570.086121	-123.624565	1143.382080	-548.175232	328.427673	905.916077	-460.038055	-105.424141	895.345581	-496.073578	93.912598	1022.049133	376.623108	-27.238340	957.015930	374.600098	149.979950
-519.122498	189.018997	925.155640	-501.364838	1.310955	920.922302	-597.896057	227.506943	503.657532	-538.376953	-72.988602	498.458710	-607.663269	225.041855	68.284172	-586.342041	-116.120811	78.330650	-522.761169	273.492706	1390.302856	-473.934418	-68.255844	1373.253784	-471.955048	100.229553	1389.520630	-420.378571	101.950615	1674.988037	-631.322510	320.682617	1146.825562	-569.571350	-123.224243	1142.938110	-548.101074	328.691895	906.286011	-457.958954	-104.145645	895.808411	-495.853271	94.294617	1021.994324	376.765839	-27.196976	956.999390	374.736633	150.050690
-519.001160	189.377167	925.161865	-501.197388	1.740306	920.845520	-597.710815	227.762344	503.637115	-538.150513	-72.726700	498.391144	-607.687134	225.046738	68.302490	-586.210449	-116.050667	78.313232	-522.470703	273.500427	1390.538818	-473.594330	-68.206024	1372.962402	-471.613953	100.310066	1389.524536	-419.811523	102.365631	1674.837891	-631.243225	321.022034	1147.204102	-569.073425	-122.826508	1142.536865	-547.966125	328.919617	906.677429	-455.787415	-102.879784	896.461792	-495.669250	94.651688	1021.952942	376.883392	-27.213099	957.001770	374.868713	150.032547
-518.884216	189.656784	925.150024	-501.035095	2.119587	920.786438	-597.438416	228.028152	503.612152	-537.985596	-72.532814	498.340912	-607.232788	224.903381	68.333183	-586.232727	-116.058105	78.302383	-522.161499	273.529602	1390.815918	-473.190369	-68.114250	1372.781128	-471.276001	100.373146	1389.488281	-419.241699	102.816833	1674.697632	-631.154541	321.405212	1147.632202	-568.596802	-122.448448	1142.149048	-547.786499	329.246002	907.142273	-453.621979	-101.771385	897.113892	-495.493500	94.962799	1021.911987	377.031036	-27.150915	956.989990	374.983002	150.081268
-518.778931	190.008926	925.185791	-500.836182	2.515733	920.736084	-597.126160	228.298340	503.578400	-536.891907	-71.460892	498.068695	-607.723022	225.105255	68.399834	-585.755981	-115.913864	78.158188	-521.920959	273.558838	1391.049438	-472.809052	-68.022598	1372.523315	-470.918243	100.499016	1389.442749	-418.665833	103.249031	1674.575684	-631.098389	321.847595	1148.078125	-568.102783	-122.168259	1141.836670	-547.577332	329.548798	907.705139	-451.259766	-100.459251	897.966003	-495.331818	95.299469	1021.902954	377.116638	-27.161272	956.999451	375.082184	150.085098
-518.641724	190.480057	925.234131	-500.653076	2.993340	920.664307	-596.857849	228.608017	503.583282	-536.706726	-71.277740	498.026886	-607.774048	225.155731	68.446930	-585.796448	-115.935211	78.131561	-521.646118	273.594421	1391.252319	-472.424561	-67.936630	1372.345947	-470.527893	100.651520	1389.405029	-418.034241	103.745750	1674.397339	-631.114014	322.314545	1148.572876	-567.602173	-121.955406	1141.579834	-547.348450	329.910522	908.316895	-448.910065	-99.283928	898.971313	-495.175385	95.713608	1021.891174	377.278076	-27.146122	957.004456	375.229767	150.083054
-518.541199	190.890106	925.263123	-500.501648	3.460446	920.606079	-596.548462	228.993896	503.591736	-536.554810	-71.203400	497.979279	-607.764038	225.202789	68.456146	-585.857056	-115.973541	78.117546	-521.365540	273.598907	1391.492798	-471.783997	-67.838562	1372.275879	-470.143524	100.776695	1389.266846	-417.436951	104.277351	1674.215942	-631.173523	322.869537	1149.167969	-566.989502	-121.771751	1141.469360	-547.015259	330.323730	909.042908	-446.483307	-98.090836	900.067932	-495.033295	96.111382	1021.873779	377.420959	-27.118130	956.981079	375.356537	150.097336
-518.407043	191.340805	925.319336	-500.305481	3.934628	920.520752	-596.194946	229.354843	503.612732	-536.328430	-70.964516	497.879486	-607.708679	225.207947	68.516624	-585.885071	-115.937813	78.083672	-521.108093	273.653259	1391.665283	-471.220123	-67.673981	1372.357056	-469.752991	100.946190	1389.149292	-416.834351	104.768875	1674.041626	-631.293640	323.487762	1149.730835	-566.319458	-121.633690	1141.495239	-546.605225	330.734344	909.919189	-443.896759	-96.645027	901.340271	-494.859528	96.504639	1021.857239	377.526276	-27.074766	956.939941	375.448273	150.133194
-518.283936	191.774445	925.384216	-500.134247	4.415675	920.457153	-595.817261	229.686264	503.582672	-534.474060	-69.372398	497.418365	-607.692322	225.226730	68.564011	-584.978943	-115.681015	77.848251	-520.908386	273.664825	1391.842041	-470.657776	-67.491623	1372.645264	-469.378052	101.136200	1389.014771	-416.225372	105.140831	1674.004150	-631.541138	324.251434	1150.415405	-565.509338	-121.529808	1141.659912	-546.175964	331.171082	910.929382	-441.162628	-95.135658	902.957703	-494.709229	96.897903	1021.856628	377.684662	-27.059868	956.931458	375.568573	150.144196
-518.156555	192.122025	925.425903	-499.922791	4.907217	920.412048	-595.436768	229.982101	503.598755	-534.225586	-69.223198	497.296936	-607.699768	225.272400	68.593102	-584.970947	-115.684418	77.804764	-520.696960	273.671631	1391.992432	-470.120239	-67.197243	1373.158447	-468.992584	101.356094	1388.962280	-415.587921	105.757111	1673.707642	-631.919861	325.100433	1151.142700	-564.552979	-121.338715	1142.083862	-545.593445	331.722565	912.174622	-438.168793	-93.388107	904.918152	-494.544098	97.276764	1021.855042	377.816406	-27.027668	956.925476	375.677643	150.163788
-518.071289	192.462646	925.477173	-499.805542	5.366861	920.359192	-595.062439	230.333664	503.612549	-534.195618	-69.135178	497.217285	-607.735779	225.301224	68.666115	-585.080322	-115.742195	77.805855	-520.509521	273.720856	1392.135010	-469.545990	-66.813095	1373.928467	-468.625366	101.604370	1388.911499	-414.910431	106.241547	1673.501099	-632.478027	326.105408	1152.031494	-563.499634	-121.043739	1142.647949	-544.911743	332.313904	913.666016	-434.822906	-91.420616	907.308105	-494.426056	97.625267	1021.851135	377.937500	-27.002359	956.898743	375.793121	150.166779
-517.951782	192.951950	925.574951	-499.668457	5.864597	920.320496	-594.660095	230.828506	503.681793	-534.087769	-69.065056	497.153229	-607.746460	225.344223	68.734001	-585.162781	-115.812439	77.792244	-520.305420	273.791534	1392.236694	-468.972931	-66.301361	1374.789185	-468.229492	101.934013	1388.937744	-414.195496	106.679192	1673.360352	-633.231934	327.296204	1152.975830	-562.340393	-120.733849	1143.497803	-544.013306	332.927216	915.508118	-431.073822	-89.186058	910.168152	-494.316864	98.046005	1021.882507	378.036591	-27.003101	956.905334	375.900879	150.157745
-517.802124	193.507095	925.684021	-499.597107	6.395516	920.275269	-594.225891	231.303833	503.696686	-534.054199	-68.995758	497.117523	-607.837036	225.408585	68.837158	-585.217773	-115.882736	77.752190	-520.144531	273.917877	1392.353760	-468.482788	-65.713768	1375.829346	-467.839447	102.329170	1388.965698	-413.455139	107.102882	1673.236328	-634.282654	328.634430	1154.201294	-561.126648	-120.280991	1144.430176	-542.641602	333.222351	917.817017	-427.081818	-87.168892	913.699707	-494.208771	98.501366	1021.913513	378.154175	-26.958946	956.895142	375.970367	150.185699
-517.634644	194.019455	925.741638	-499.515991	6.892256	920.253113	-593.718140	231.730942	503.707458	-534.007141	-68.958977	497.061615	-607.860535	225.424377	68.924507	-585.247314	-115.965889	77.663002	-519.976135	274.131622	1392.474731	-467.905029	-65.056587	1376.889648	-467.470245	102.748543	1388.989502	-412.652435	107.500023	1673.147949	-635.622375	330.147736	1155.421021	-559.973999	-119.926735	1145.471924	-541.409119	334.052643	920.414917	-422.550812	-84.369179	917.316406	-494.056000	98.960068	1021.926392	378.295593	-26.962933	956.896973	376.107239	150.167816
-517.492310	194.517883	925.827271	-499.431763	7.474334	920.223450	-593.042542	232.085129	503.664948	-534.097900	-68.938469	496.991333	-607.970581	225.453659	69.041801	-585.392883	-116.074425	77.580482	-519.855103	274.443573	1392.588257	-467.367432	-64.347961	1378.012573	-467.013702	103.310654	1389.164551	-411.847351	107.954422	1673.063354	-637.212708	331.744049	1156.821167	-558.778259	-119.626877	1146.536377	-540.132874	335.110107	923.349915	-417.906586	-81.974869	921.615723	-493.894775	99.439011	1021.946411	378.401337	-26.962725	956.854797	376.217468	150.175690
-517.360046	195.014709	925.941162	-499.359253	8.009670	920.204834	-592.290955	232.508621	503.676239	-534.098877	-68.867531	496.943573	-607.993896	225.473694	69.188690	-585.422791	-116.229691	77.503868	-519.790161	274.826691	1392.678101	-466.915161	-63.689377	1379.094604	-466.581909	103.905937	1389.275635	-410.917145	108.380737	1672.998779	-639.125183	333.504822	1158.274292	-557.542603	-119.297386	1147.660522	-538.862488	336.326721	926.550964	-412.932861	-79.309929	926.165833	-493.736023	99.885742	1021.984619	378.503784	-26.952000	956.858032	376.298798	150.208542
-517.467529	195.397125	926.258789	-499.284729	8.691864	920.147156	-591.255737	232.773453	503.600830	-534.234192	-68.795555	496.920959	-607.915771	225.425476	69.318214	-585.476257	-116.362869	77.421890	-519.752136	275.275208	1392.716064	-466.400513	-62.945625	1380.282715	-466.128906	104.527519	1389.403442	-410.022156	108.873917	1672.939087	-641.272034	335.361359	1159.877686	-556.245361	-118.963181	1148.741211	-537.611633	337.740784	930.083130	-407.818848	-76.433144	930.878845	-493.723328	100.233963	1022.107056	378.607422	-26.920286	956.872314	376.408447	150.156113
-517.350220	196.104660	926.446838	-499.160248	9.409955	920.102356	-590.201111	233.271332	503.639099	-534.189514	-68.629234	496.793060	-607.849609	225.417145	69.475395	-585.519897	-116.499969	77.316391	-519.747742	275.796997	1392.779297	-465.807098	-62.208740	1381.354004	-465.707092	105.253235	1389.524536	-408.972839	109.292114	1672.952271	-643.511780	337.225159	1161.561401	-554.829712	-118.637268	1149.780884	-536.457520	339.353241	933.730957	-402.582855	-73.739632	935.677429	-493.513153	100.833084	1022.163269	378.757416	-26.908442	956.878784	376.530701	150.198593
-517.268372	196.857620	926.643738	-499.006653	10.130401	920.077515	-589.140442	233.798981	503.630646	-534.213623	-68.424545	496.789429	-607.867798	225.466751	69.574173	-585.573730	-116.573128	77.329025	-519.799988	276.401215	1392.850220	-465.283630	-61.367523	1382.378418	-465.281403	105.979164	1389.601440	-407.919189	109.982834	1672.674561	-645.845703	339.120361	1163.311768	-553.296692	-118.395111	1150.738037	-535.320129	341.075073	937.514771	-397.313934	-71.018898	940.614197	-493.291870	101.469093	1022.231812	378.838562	-26.921343	956.877625	376.611816	150.184830
-517.347168	197.639053	926.818787	-498.996765	10.960566	919.941040	-588.100464	234.514099	503.693573	-534.233276	-68.137894	496.759613	-608.006714	225.599060	69.723816	-585.587097	-116.594101	77.295532	-519.891663	277.005310	1392.994385	-464.663055	-60.473274	1383.325195	-464.827911	106.772469	1389.742432	-406.824097	110.641220	1672.485474	-648.253235	341.048950	1164.995361	-551.601685	-118.058311	1151.686035	-534.223022	342.930450	941.246460	-391.785492	-67.932938	945.292725	-493.128784	102.137070	1022.218262	378.914429	-26.947065	956.893250	376.703400	150.148361
-517.323181	198.437103	926.984741	-499.161621	11.676453	920.104004	-587.129211	235.621902	503.752075	-534.289673	-67.768150	496.786163	-608.161865	225.766235	69.878700	-585.663330	-116.582413	77.296494	-520.025269	277.665649	1393.137695	-464.079681	-59.507008	1384.233032	-464.410828	107.637093	1389.838501	-405.690186	111.299637	1672.261597	-650.595642	342.975525	1166.617798	-549.689270	-117.799889	1152.485596	-533.797546	345.475525	945.082153	-386.560669	-65.468201	950.489014	-493.178375	102.880356	1022.379272	379.036438	-26.969131	956.886719	376.811188	150.188766
-517.220581	199.218048	927.130920	-498.952271	12.512116	920.083252	-586.045288	236.674789	503.762787	-534.360168	-67.296455	497.035980	-608.311584	225.954453	70.023018	-585.723755	-116.480026	77.330139	-520.227173	278.398315	1393.283691	-463.360016	-58.459702	1384.946655	-464.008240	108.600853	1389.870972	-404.544006	112.008514	1672.067505	-653.024963	344.980591	1168.262939	-547.695068	-117.566017	1153.246704	-533.239868	347.674011	948.484436	-380.953796	-62.542000	955.094238	-492.980499	103.612663	1022.433838	379.146606	-26.996304	956.900574	376.936371	150.127060
-517.026245	200.030014	927.255859	-498.285767	13.532757	920.142212	-584.871033	237.359573	503.504272	-534.117432	-66.489067	497.021698	-608.302429	226.112671	70.087296	-585.586792	-116.330658	77.286415	-520.504517	279.158569	1393.480957	-462.510742	-57.318523	1385.598877	-463.628754	109.613838	1389.881958	-403.274567	112.588745	1671.903320	-655.010742	346.497437	1169.837280	-545.342957	-117.319550	1153.821289	-532.500610	350.306702	952.361267	-375.715179	-60.409794	960.060181	-492.587708	104.525711	1022.531494	379.281952	-27.006945	956.915283	377.048004	150.140549
-517.188721	201.169312	927.381287	-498.189148	14.291807	919.693604	-583.995056	238.922394	503.489441	-533.975281	-65.845314	496.952087	-608.606506	226.449890	70.232803	-585.601440	-116.232841	77.312645	-520.826721	279.946228	1393.641479	-461.662750	-56.075134	1386.084961	-463.268524	110.726219	1389.904663	-402.141113	113.388451	1671.519287	-656.974060	348.104523	1171.407104	-542.888550	-117.086708	1154.296997	-532.048096	352.858490	955.673828	-370.187469	-57.822426	964.752686	-492.404755	105.220375	1022.330627	379.395660	-27.059700	956.927551	377.166199	150.091644
-518.276001	203.135712	927.606262	-500.286346	12.857269	918.144653	-583.479797	240.792343	503.513367	-534.789856	-66.172134	497.199951	-609.125122	226.895248	70.378990	-586.184875	-116.297409	77.494408	-521.212708	280.797150	1393.869507	-460.730560	-54.757069	1386.486084	-462.937012	111.874855	1389.882324	-400.935608	114.069107	1671.108398	-658.838013	349.714630	1172.831665	-540.293884	-116.832367	1154.681152	-531.760681	355.347015	958.737915	-364.476898	-54.586472	969.000916	-493.209442	104.610985	1021.517456	379.538727	-27.060947	956.945740	377.296906	150.055206
-518.428528	204.296402	927.705078	-500.525360	13.457067	918.107056	-582.377563	241.677399	503.175537	-534.674011	-65.699471	497.205719	-609.224976	227.184830	70.421387	-586.291992	-116.238289	77.561264	-521.679077	281.717865	1394.010376	-459.779297	-53.326084	1386.843262	-462.707031	113.046272	1389.823608	-399.966675	114.568130	1670.606323	-660.550171	351.206940	1174.083984	-537.514893	-116.648064	1154.852173	-531.500610	357.860992	961.589905	-359.062653	-52.016644	973.185669	-493.324127	105.431770	1021.532776	379.664917	-27.089384	956.967957	377.386749	150.028595
-517.969177	205.959457	927.729614	-500.063904	14.959079	918.056458	-581.445679	243.149368	503.210297	-534.106812	-64.945000	497.121948	-609.479126	227.521561	70.499245	-586.179260	-116.162697	77.565834	-522.230225	282.737030	1394.197021	-458.775726	-51.798832	1387.075806	-462.431427	114.322395	1389.645386	-398.912231	115.080002	1670.341797	-662.129517	352.652069	1175.144165	-534.590759	-116.403816	1154.898071	-531.810669	360.841827	964.174438	-353.703308	-49.455013	977.123474	-492.949188	106.969940	1021.532104	379.779633	-27.118807	956.981018	377.499847	150.013947
-517.640259	207.213867	927.709229	-499.564758	16.334883	917.944824	-580.283386	244.201859	503.010315	-533.406921	-64.252785	496.920898	-609.579285	227.813751	70.582214	-586.123413	-116.123283	77.602699	-522.749878	283.753082	1394.266602	-457.611420	-50.224709	1387.133667	-462.122589	115.621208	1389.470215	-397.968323	115.713661	1669.995850	-663.690186	354.129486	1176.154175	-531.462830	-115.994980	1154.891602	-531.573975	363.269928	966.671509	-348.323639	-46.946129	980.855957	-492.709106	108.232193	1021.492371	379.882385	-27.132177	956.977051	377.577148	149.997498
-517.454163	208.556610	927.687012	-499.140045	17.686314	917.781250	-579.313660	245.304855	502.777557	-532.699463	-63.572926	496.898560	-609.684631	228.048340	70.640976	-586.110718	-116.093597	77.625488	-523.325745	284.910522	1394.269287	-456.504028	-48.600330	1387.075684	-461.823975	117.024345	1389.223389	-397.161926	116.507790	1669.638550	-665.191772	355.587555	1176.940552	-528.137939	-115.482651	1154.840820	-531.648926	365.580170	968.429993	-342.444611	-43.863895	985.077209	-492.603088	109.505257	1021.428711	379.990540	-27.160875	956.985535	377.671082	149.954651
-517.351563	209.676010	927.525940	-498.845703	18.965799	917.656433	-578.319031	246.243637	502.574860	-531.759583	-63.041458	496.768951	-609.721741	228.285461	70.650513	-586.087524	-116.059464	77.754166	-523.813416	286.156952	1394.163086	-455.403900	-46.899445	1386.991577	-461.481567	118.421349	1389.026001	-396.329865	117.081429	1669.453369	-666.517212	356.977081	1177.513184	-524.924622	-115.071007	1154.671631	-531.834595	368.068726	970.075623	-338.313904	-42.294163	987.255798	-492.568878	110.718903	1021.312256	380.109314	-27.126158	957.008118	377.759277	149.960724
-517.877075	209.992294	927.167725	-498.820557	19.957619	917.478760	-577.516418	247.528641	502.313263	-530.992615	-62.653751	496.681580	-609.849854	228.589615	70.691978	-586.188232	-116.079681	77.904968	-524.220276	287.483551	1393.993774	-454.512817	-45.238262	1386.888916	-461.039246	119.888618	1388.870972	-395.667358	117.807411	1669.220825	-667.762939	358.326813	1178.007324	-521.650696	-114.535217	1154.395752	-531.868835	370.541626	971.779541	-332.725159	-39.419586	990.522766	-492.816711	111.498970	1021.048523	380.244720	-27.127964	957.019043	377.878601	149.986801
-518.244690	211.785538	927.078064	-500.198303	19.358093	917.158875	-576.884949	248.598938	502.143768	-530.953064	-63.037521	496.833679	-609.997742	228.878998	70.689034	-586.781433	-116.225510	78.213799	-524.515320	288.890350	1393.758423	-453.554016	-43.470013	1386.856934	-460.669922	121.335480	1388.584229	-395.130249	118.603951	1669.030151	-668.928345	359.647919	1178.329102	-518.383484	-113.880531	1154.102783	-532.213440	372.898651	972.778625	-328.009827	-37.164738	993.055481	-493.656891	111.943016	1020.833069	380.342285	-27.157932	957.034912	377.985748	149.958069
-517.817139	212.827240	926.861572	-498.747040	22.280544	917.142334	-576.079712	249.713440	501.942841	-528.710144	-61.656387	496.192749	-610.073486	229.151382	70.737785	-586.183655	-115.953423	78.236763	-524.768433	290.374512	1393.476196	-452.542206	-41.729427	1386.790161	-460.238983	122.844093	1388.461548	-394.592072	119.383804	1668.917969	-669.966431	360.969299	1178.468140	-515.197083	-113.216476	1153.801025	-532.604675	375.073242	973.418701	-323.775269	-35.207516	995.086121	-492.951019	114.050980	1020.757629	380.439606	-27.136189	957.053528	378.085541	149.938873
-517.306885	213.721161	926.615356	-497.117096	24.985003	917.205017	-575.027222	250.527130	501.525879	-526.366638	-60.303181	495.743286	-609.903137	229.300735	70.705528	-585.667236	-115.665291	78.316299	-524.938477	291.962311	1393.131714	-451.525330	-39.991886	1386.661865	-459.712036	124.356453	1388.228271	-394.164276	120.178246	1668.867676	-670.810608	362.210632	1178.497925	-512.128540	-112.344818	1153.423828	-532.786011	377.423584	974.273376	-319.651215	-33.164074	997.030701	-492.171600	116.035538	1020.716980	380.539917	-27.135859	957.039307	378.190155	149.950165
-516.988403	214.943130	926.389771	-495.927612	28.025661	916.928101	-574.262207	251.683746	501.300232	-523.982117	-59.173168	495.383545	-609.891785	229.545517	70.708107	-585.322937	-115.424736	78.492378	-525.038391	293.539734	1392.771851	-450.377411	-38.249905	1386.369019	-459.220276	125.882568	1387.961914	-393.832245	121.020065	1668.891602	-671.514404	363.413147	1178.293335	-509.217194	-111.576042	1153.098022	-532.828979	379.756195	974.963562	-315.772308	-31.143559	998.773499	-491.487122	118.169159	1020.476318	380.619995	-27.113020	957.054749	378.267395	149.918869
-516.431274	215.768173	926.091797	-494.238403	30.544733	917.190247	-573.369324	252.580566	501.085388	-521.551331	-58.522434	495.392029	-609.788330	229.757141	70.640694	-585.255615	-115.255737	78.835312	-525.013916	295.202637	1392.450562	-449.382050	-36.384438	1386.174805	-458.623566	127.522102	1387.732178	-393.637909	121.956139	1668.997925	-672.083801	364.534546	1177.943359	-506.477661	-110.669579	1152.690186	-532.797058	381.888123	975.336548	-312.183807	-29.027678	1000.230347	-490.659119	120.163208	1020.513000	380.716583	-27.122889	957.045715	378.382996	149.944107
-516.157837	217.060760	925.927063	-492.750824	34.764210	916.472351	-573.432373	254.380234	500.945068	-518.005127	-57.361622	494.867218	-610.224426	230.194916	70.673538	-584.713562	-114.865746	79.122185	-524.915833	296.867157	1392.070190	-447.919952	-34.604069	1385.741089	-457.989258	129.148575	1387.521484	-393.529510	122.915947	1669.156250	-672.493469	365.554382	1177.549683	-503.934296	-109.643120	1152.381836	-532.681274	383.900635	975.608704	-309.034454	-27.041063	1001.394226	-489.635834	122.688721	1020.043152	380.779480	-27.126207	957.044434	378.459686	149.939163
-517.316711	219.600723	926.022949	-496.778046	30.176069	916.503113	-573.209290	255.705322	500.729797	-517.881531	-59.891899	495.568939	-610.442993	230.569061	70.655830	-586.330933	-115.246262	80.158653	-524.731201	298.610962	1391.748291	-446.577698	-32.856365	1385.388428	-457.253693	130.810394	1387.366699	-393.511627	123.976952	1669.381836	-672.744324	366.526703	1177.151367	-501.614807	-108.729950	1152.092041	-532.341614	385.758820	975.966553	-306.344696	-25.088114	1002.390503	-492.132263	121.539009	1020.087769	380.858704	-27.112682	957.044739	378.558319	149.907272
-517.214600	220.860886	925.855591	-496.479828	31.522125	916.525085	-572.600281	256.819427	500.609619	-514.751099	-59.933678	495.645111	-610.355469	230.737183	70.641624	-586.340332	-115.148628	80.815811	-524.336548	300.233307	1391.424316	-445.274689	-31.067055	1385.043579	-456.605743	132.450638	1387.234253	-393.584290	125.081329	1669.646851	-672.847778	367.323181	1176.663208	-499.559448	-107.964958	1151.923218	-531.853516	387.429718	976.330200	-304.041138	-23.096144	1003.232300	-492.017914	122.944649	1020.031372	380.932587	-27.117418	957.074890	378.666718	149.870331
-516.840454	223.394638	926.178162	-495.789551	33.321579	916.569458	-572.628113	258.115784	500.726990	-510.933258	-59.163967	495.223480	-610.552979	231.091156	70.636246	-586.081970	-114.848122	81.595581	-523.802795	301.914124	1391.177124	-444.012085	-29.425711	1384.720947	-455.791840	134.089859	1387.108521	-393.732300	126.277283	1669.916504	-672.821289	368.093414	1176.309326	-497.868225	-106.513023	1151.443970	-531.167542	388.916748	976.729736	-302.102386	-21.142227	1003.807617	-491.800385	124.966843	1020.256714	381.007660	-27.116838	957.073364	378.781647	149.855972
-516.693176	224.595352	926.017334	-495.473785	34.793888	916.604858	-572.163452	258.408539	500.347473	-506.215363	-57.813313	493.889008	-610.342468	231.204529	70.472191	-585.294250	-114.222809	82.434250	-523.103699	303.550842	1390.936035	-442.730896	-27.745335	1384.362305	-454.949402	135.603455	1387.072510	-393.991028	127.578819	1670.258789	-672.667847	368.763428	1175.986572	-496.371094	-105.444481	1151.233276	-530.329041	390.233643	977.289551	-300.562927	-19.202007	1004.224609	-491.638916	126.405121	1020.207642	381.074799	-27.112616	957.078674	378.869965	149.851212
-516.545837	225.819839	925.878113	-495.153748	35.991032	916.646667	-572.219177	259.964722	500.368195	-503.170868	-59.139244	495.156525	-610.498962	231.480118	70.451286	-585.790955	-114.109772	83.859772	-522.280090	305.108612	1390.701172	-441.534210	-26.216675	1384.038330	-454.058380	137.093460	1386.904541	-394.337036	128.916611	1670.659668	-672.398682	369.252777	1175.600098	-495.169342	-104.613777	1151.164063	-529.289978	391.198608	977.761230	-299.460785	-17.175474	1004.464661	-491.469666	127.715973	1020.171631	381.166260	-27.100998	957.085388	378.953949	149.851105
-516.375305	226.891006	925.674561	-494.896149	37.195171	916.739075	-572.308105	260.987213	500.253571	-498.070435	-57.955681	494.307373	-610.631042	231.730133	70.424164	-585.013367	-113.362427	85.015709	-521.268921	306.661469	1390.474609	-440.313812	-24.735933	1383.709595	-453.109283	138.556122	1386.837646	-394.753693	130.338821	1671.125244	-671.990051	369.733948	1175.304810	-494.234833	-103.132103	1150.796875	-528.044067	392.034363	978.442871	-298.723907	-15.240632	1004.505676	-491.285095	129.008530	1020.125244	381.221283	-27.102814	957.082825	379.051239	149.843994
-516.170837	228.002380	925.494202	-494.671295	38.361427	916.848755	-572.347839	261.859650	500.212646	-492.503906	-56.838921	493.158142	-610.745239	231.965729	70.372925	-584.016296	-112.424446	86.270966	-520.240967	308.196381	1390.312012	-439.182556	-23.350424	1383.442993	-452.103912	139.982452	1386.839722	-395.268036	131.788498	1671.678955	-671.419861	370.129974	1175.060059	-493.506775	-102.169701	1150.835815	-526.555664	392.649811	979.225891	-298.380188	-13.375465	1004.365417	-491.100311	130.295517	1020.098633	381.319031	-27.087385	957.074341	379.146729	149.857574
-515.975159	229.012619	925.344666	-494.438324	39.298405	916.990234	-572.142639	262.226074	499.912292	-487.946503	-57.230831	493.690094	-610.638000	232.103607	70.302391	-583.900513	-111.883965	87.807098	-519.100037	309.697693	1390.152710	-437.920044	-22.068312	1383.135254	-450.972626	141.373413	1386.835205	-395.854950	133.308105	1672.304321	-670.708252	370.542114	1174.866821	-493.131500	-100.800049	1150.582764	-524.915100	393.035400	980.116882	-298.348358	-11.430913	1004.103394	-490.901489	131.422745	1020.101196	381.374786	-27.097929	957.080444	379.243103	149.824615
-515.710022	230.000198	925.258484	-494.216431	40.136677	917.183716	-572.245361	263.261261	499.856659	-482.678223	-57.334995	493.750671	-610.748962	232.333588	70.286026	-583.097168	-110.637680	89.524681	-517.911743	311.131134	1390.056396	-436.703430	-20.899998	1382.844116	-449.785126	142.769699	1386.969727	-396.380280	134.807755	1673.128052	-669.888672	371.016846	1174.584351	-492.919037	-99.262123	1150.396118	-522.956909	393.230286	980.979858	-298.675781	-9.602544	1003.651428	-490.664795	132.479324	1020.159729	381.457642	-27.086325	957.083008	379.334198	149.856705
-515.476746	230.867477	925.128113	-494.005035	40.829586	917.412354	-572.363037	264.206818	499.883087	-477.200226	-57.377293	493.878021	-610.846741	232.534409	70.262100	-582.115295	-109.224533	91.700325	-516.674072	312.547729	1389.995850	-435.560272	-19.736153	1382.644531	-448.466980	144.106659	1387.151001	-397.042145	136.307205	1673.883789	-668.853210	371.437164	1174.292114	-492.976044	-97.914627	1150.334351	-521.120605	393.309784	981.769836	-299.428101	-7.835661	1003.093445	-490.466187	133.444000	1020.216919	381.494690	-27.124640	957.098877	379.418823	149.831085
-515.282715	231.597183	925.006287	-493.809143	41.368168	917.695007	-572.156189	264.285461	499.651917	-471.604156	-57.521648	494.055786	-610.679016	232.587341	70.186890	-581.236633	-107.962654	94.152519	-515.335632	313.930298	1389.940918	-434.144745	-18.653858	1382.310181	-447.057770	145.386078	1387.376831	-397.729858	137.878479	1674.611816	-667.626526	371.792725	1173.909302	-493.249603	-96.535477	1150.318848	-518.619385	393.098419	982.750854	-300.443695	-6.084538	1002.486816	-490.270111	134.291077	1020.302124	381.560272	-27.109890	957.108459	379.483887	149.848877
-514.953369	232.385712	925.021423	-493.458160	41.917381	918.011719	-572.062439	264.514709	499.641876	-465.360535	-57.275021	494.293884	-610.557068	232.616074	70.113533	-580.183167	-106.510300	96.855003	-513.980835	315.262848	1389.934814	-432.665955	-17.643230	1381.969238	-445.602631	146.631714	1387.696289	-398.348694	139.307709	1675.372559	-666.284241	372.172638	1173.613281	-493.710205	-95.251190	1150.323364	-514.980530	392.236328	983.830322	-301.710846	-4.485137	1001.831299	-489.943634	135.119232	1020.473450	381.646973	-27.130785	957.131592	379.587097	149.830200
-514.723267	232.840057	924.982788	-493.093079	42.139687	918.428162	-572.028137	264.703613	499.622375	-459.083527	-56.956409	494.480469	-610.437927	232.620224	70.114410	-579.192566	-105.187935	99.726929	-512.516541	316.513214	1389.889526	-431.016357	-16.752867	1381.580444	-444.070282	147.808487	1388.012939	-398.899475	140.558075	1676.245605	-664.549561	372.554962	1173.203003	-494.336884	-93.847359	1150.345581	-513.338196	392.390076	984.335388	-303.097046	-2.790671	1000.965759	-489.641266	135.706665	1020.666443	381.723236	-27.174561	957.122498	379.687531	149.847672
-514.328979	232.992905	924.980225	-492.348419	42.529213	919.184631	-571.875061	264.675598	499.579559	-452.651917	-56.594387	494.889252	-610.257385	232.551041	70.043304	-577.734863	-103.763893	102.796486	-511.057312	317.666626	1389.908936	-429.421051	-15.822554	1381.315918	-442.544189	148.920853	1388.278076	-399.364410	141.907959	1676.986816	-662.768799	372.926147	1172.864624	-495.041840	-92.727684	1150.588867	-508.966187	391.163452	985.445862	-304.682739	-1.301561	1000.157410	-489.154877	136.386124	1021.061829	381.768677	-27.171909	957.123169	379.756409	149.834534
-514.155701	233.437225	925.033936	-491.927094	42.615906	919.499878	-571.861755	264.735199	499.600800	-446.053925	-55.925045	495.152863	-610.218567	232.527435	70.040154	-575.983337	-102.368401	106.052322	-509.520844	318.799896	1389.876709	-427.880585	-14.975586	1381.112427	-441.047760	149.951797	1388.518188	-399.759247	143.249496	1677.639160	-660.617920	373.282837	1172.300415	-495.742554	-91.040810	1150.634888	-506.207581	390.830261	985.941345	-306.448242	-0.776929	999.552246	-488.778503	136.817780	1021.237183	381.861725	-27.186310	957.131714	379.847504	149.821564
-513.677612	233.382324	925.077515	-490.711700	43.161591	920.219971	-571.680664	264.484894	499.588318	-439.260345	-54.905811	495.541992	-610.043030	232.421295	70.036247	-574.056519	-100.972069	109.220276	-507.927399	319.850952	1389.842529	-426.139404	-14.220208	1380.915039	-439.508820	150.912338	1388.804688	-399.956268	144.359695	1678.215332	-658.245544	373.648956	1171.555420	-496.470154	-89.584045	1150.941895	-502.993896	390.321838	986.748047	-307.743683	1.363834	998.570923	-488.028351	137.454498	1021.636902	381.948456	-27.188623	957.169678	379.939941	149.833786
-513.333679	233.538498	925.160522	-489.684875	43.495258	920.734985	-571.450317	264.062500	499.511139	-432.627197	-53.917542	495.965149	-609.840698	232.306702	69.999672	-571.984802	-99.617630	112.555489	-506.347504	320.842438	1389.761353	-424.664948	-13.406553	1380.908203	-438.004791	151.826553	1389.082275	-400.039459	145.472992	1678.726807	-655.691345	374.050934	1170.856812	-497.025940	-88.279724	1151.389038	-498.633301	389.346191	987.508972	-308.995300	2.819136	997.948792	-487.352936	137.973267	1021.939209	381.993561	-27.171913	957.210693	379.975983	149.818893
-512.771179	233.413788	925.154907	-488.078430	43.893204	921.329224	-571.159241	263.727814	499.479095	-425.562866	-52.287403	496.308105	-609.675537	232.161499	70.000618	-569.827576	-98.461685	115.834343	-504.771423	321.773712	1389.611206	-423.220337	-12.688160	1380.925049	-436.581726	152.611481	1389.302246	-399.964478	146.503647	1679.188721	-652.862061	374.501312	1170.049438	-497.509003	-86.639816	1151.584351	-494.868500	388.675262	987.773315	-310.387085	3.338892	997.655151	-486.316040	138.493332	1022.241638	382.104431	-27.177269	957.192932	380.102020	149.812271
-512.278503	233.457352	925.163330	-486.976410	44.035778	921.750854	-570.898071	263.389038	499.497864	-418.699829	-50.930450	496.735870	-609.478638	232.050201	69.968407	-566.942566	-96.958679	118.772598	-503.171631	322.591156	1389.421997	-421.787384	-12.036416	1380.938965	-435.215820	153.374008	1389.478882	-399.717682	147.481537	1679.620361	-649.898499	375.014832	1169.066406	-497.926544	-84.952156	1151.859863	-490.401550	387.546051	988.440735	-311.057526	4.851533	996.865906	-485.542297	138.844421	1022.460083	382.162659	-27.185638	957.206177	380.162445	149.776230
-511.756653	233.330170	925.142700	-485.677002	43.925987	922.181702	-570.643372	263.103516	499.506989	-412.157318	-49.546539	497.122070	-609.314880	231.922745	69.981636	-564.040771	-95.831978	121.554848	-501.596710	323.312225	1389.234863	-420.438995	-11.402308	1380.994141	-433.889771	154.051971	1389.629150	-399.299500	148.287476	1679.969238	-646.812561	375.636566	1167.962280	-498.019836	-83.762306	1152.182983	-485.267792	386.137726	988.938721	-311.568359	5.746720	996.343262	-484.657013	139.016205	1022.668091	382.250366	-27.158024	957.196533	380.222168	149.812973
-511.110321	233.284241	925.155701	-484.215424	43.854179	922.588013	-570.347534	262.598480	499.524231	-405.672333	-48.135258	497.590698	-609.126160	231.781693	69.981018	-560.052856	-94.466560	123.767845	-500.078796	324.005646	1389.030884	-419.213898	-10.942149	1381.059937	-432.502930	154.668152	1389.861572	-398.687225	149.037003	1680.270752	-643.435364	376.265381	1166.752686	-497.945740	-82.586662	1152.365845	-480.139954	384.793701	989.418213	-311.951935	6.033147	996.322815	-483.690979	139.210754	1022.888916	382.322754	-27.119225	957.215149	380.280762	149.826218
-510.291626	233.008270	925.124756	-482.551575	43.770985	923.049500	-569.949219	262.051422	499.499817	-399.499298	-46.664413	498.160187	-608.910278	231.699539	69.946915	-555.724182	-93.622185	125.380180	-498.616669	324.568237	1388.818481	-418.135620	-10.460515	1381.234985	-431.226532	155.113953	1390.047729	-397.935669	149.684113	1680.527222	-639.858704	376.931549	1165.425171	-497.679321	-81.569458	1152.496094	-474.751892	383.403687	989.801575	-311.394958	7.296831	995.944580	-482.572083	139.333786	1023.118958	382.424438	-27.118650	957.200867	380.370483	149.843048
-509.154266	232.509384	925.052917	-480.206512	43.459351	923.571777	-569.398193	261.232849	499.426819	-393.829346	-45.367489	498.782440	-608.635559	231.563080	69.908051	-550.643250	-92.756096	126.456673	-497.219818	325.080688	1388.646118	-416.944336	-10.183405	1381.201660	-429.964325	155.604904	1390.249390	-397.064697	150.324097	1680.779419	-636.124390	377.609741	1164.034668	-497.156281	-80.643456	1152.527588	-468.544434	381.596924	990.492371	-310.713562	7.790546	995.884460	-481.080170	139.290726	1023.374573	382.507294	-27.109282	957.241150	380.445496	149.843872
-508.438782	232.152328	924.999695	-478.902557	43.354954	923.819824	-568.960632	260.737915	499.449310	-390.909515	-47.264973	499.545654	-608.528442	231.480087	69.908066	-546.239319	-92.857315	127.757820	-495.886017	325.520233	1388.439453	-415.838409	-9.936608	1381.273682	-428.703400	155.968536	1390.413818	-396.038971	150.807617	1680.982544	-632.034058	378.313232	1162.472290	-496.302277	-80.011894	1152.550537	-463.003296	380.346710	990.821899	-309.864105	7.809862	996.311707	-480.097565	139.257980	1023.472961	382.609039	-27.077957	957.213501	380.570465	149.876022
-507.492371	231.585510	924.961792	-477.161835	42.905670	924.182617	-568.652954	260.788300	499.719727	-386.347321	-46.641998	500.264038	-608.605042	231.427856	69.942726	-540.795288	-92.894760	128.101990	-494.633118	325.864166	1388.293579	-414.775665	-9.679666	1381.371094	-427.362488	156.250137	1390.633423	-394.859924	151.171646	1681.103516	-627.784729	378.968292	1160.937866	-495.177917	-79.541580	1152.502441	-456.680756	378.834686	991.263916	-308.377045	7.634978	996.585510	-478.866394	139.000275	1023.646545	382.697845	-27.072815	957.192017	380.656708	149.908157
-506.247620	230.920883	924.924255	-474.818054	42.271938	924.679016	-568.763489	262.376556	500.496246	-381.684265	-45.534157	500.461121	-609.162659	231.626938	70.170723	-534.527893	-92.764023	127.827354	-493.361694	326.056549	1388.147949	-413.652496	-9.473664	1381.483643	-426.007751	156.539001	1390.852173	-393.628662	151.485580	1681.196167	-623.315247	379.535034	1159.363770	-493.756744	-79.333603	1152.505249	-450.312805	377.224976	991.978577	-306.110870	7.885972	996.796082	-477.323090	138.668365	1023.903625	382.787079	-27.047234	957.192383	380.724182	149.903717
-505.093964	230.460754	924.935974	-473.054474	41.702141	925.032898	-568.156555	261.808624	500.559937	-378.059753	-45.305431	501.341644	-609.084412	231.501022	70.195450	-528.131836	-92.998322	127.242882	-492.059143	326.230255	1388.079224	-412.534241	-9.275531	1381.700928	-424.664337	156.736618	1390.856689	-392.304535	151.761047	1681.249023	-618.760071	380.020294	1157.879150	-492.020935	-79.387444	1152.607422	-443.556580	375.245117	992.967529	-303.669250	7.397674	997.461182	-476.046143	138.343735	1024.106323	382.845703	-27.026857	957.187256	380.793365	149.966721
-503.555573	230.448090	925.221191	-471.256165	41.274300	925.285217	-567.478027	261.098480	500.764526	-374.177979	-44.852962	501.510437	-608.980713	231.359024	70.256805	-520.900146	-93.192703	126.169769	-490.641632	326.288483	1388.020508	-411.285004	-9.169113	1381.923828	-423.254791	156.809982	1390.846069	-390.876190	151.918427	1681.251953	-614.052307	380.392334	1156.536377	-490.000885	-79.215927	1152.623901	-436.718719	373.298676	993.932495	-300.972260	6.459355	998.701721	-474.613892	138.078873	1024.406860	382.903564	-27.014261	957.153381	380.865265	149.966904
-501.232544	231.336121	926.167236	-468.964905	41.488323	925.449951	-566.941833	260.554047	501.271973	-370.839752	-44.254597	502.110748	-608.947693	231.262680	70.290695	-513.201050	-93.590942	124.545425	-489.128326	326.246979	1387.990601	-410.085876	-9.100077	1382.201782	-421.773926	156.843567	1390.915649	-389.419495	151.998230	1681.278320	-609.248718	380.688721	1155.307495	-487.731964	-79.483582	1152.685181	-429.722961	371.423950	995.086731	-297.662170	5.387460	999.873474	-472.809509	138.126083	1025.035767	382.994781	-26.991034	957.176147	380.955658	149.967194
-501.421570	228.325394	924.824951	-467.970520	40.239212	925.639038	-565.746338	259.959320	500.201569	-368.079315	-44.493870	502.406952	-608.664795	231.081375	70.328880	-505.713684	-94.925903	123.099831	-487.487549	326.127197	1387.963379	-408.955139	-9.103751	1382.628296	-420.267944	156.687042	1390.889648	-387.908966	151.984695	1681.316528	-604.359375	380.776337	1154.086914	-485.243469	-79.943138	1152.880249	-422.595093	369.682831	996.444336	-293.615417	4.708046	1001.030151	-471.890259	136.988922	1024.371704	383.100342	-26.957333	957.190430	381.103790	149.893250
-499.953308	227.415070	924.626221	-466.031799	38.748707	925.929016	-564.869629	259.435150	500.209106	-365.472504	-44.612396	502.771362	-608.587402	231.049545	70.385826	-496.965546	-95.638603	120.907005	-485.788940	325.921753	1387.971436	-407.704407	-9.218167	1383.026001	-418.691925	156.473953	1390.774902	-386.329987	151.884781	1681.202515	-599.530884	380.846344	1152.934814	-482.486908	-80.359711	1152.963135	-415.377777	367.496521	998.666321	-289.448029	3.480381	1002.711426	-470.325134	136.044098	1024.427856	383.189941	-26.954376	957.192139	381.241272	149.733673
-498.148468	227.389267	924.777100	-464.134064	38.816910	925.868225	-564.648132	259.420715	501.172272	-362.741913	-44.366577	502.980774	-608.930847	231.183563	70.407555	-487.663269	-96.535255	118.470810	-483.957001	325.548798	1387.905518	-406.590607	-9.390564	1383.456421	-417.049530	156.122910	1390.676636	-384.708191	151.713120	1681.166870	-594.689941	380.909821	1151.805542	-479.479279	-81.018234	1153.025269	-408.170685	365.417450	1000.806702	-285.143829	1.735520	1004.761414	-468.578644	135.942932	1024.489746	383.265778	-26.983727	957.149109	381.043915	149.571747
-496.509003	226.098663	924.441345	-461.981293	37.336620	926.098145	-562.930481	258.670166	500.322357	-360.662994	-44.851379	503.503693	-608.351501	230.945190	70.420738	-478.178864	-97.762032	115.927101	-482.091675	325.098694	1387.817261	-405.367462	-9.719007	1383.851685	-415.352600	155.685364	1390.568359	-383.041321	151.558411	1680.984253	-589.801636	380.734741	1150.740601	-476.259521	-81.794189	1153.005737	-400.944611	363.285004	1002.635376	-280.243073	0.135903	1006.831482	-466.818237	134.861221	1024.444824	383.274536	-26.951912	957.150024	381.044952	149.565598
-494.858612	225.111191	924.056763	-459.998596	36.274208	926.155212	-562.179260	258.380127	500.878540	-358.679169	-45.209568	503.696228	-608.460632	230.996521	70.473541	-468.311676	-99.086227	113.374878	-480.158020	324.555542	1387.742676	-404.245911	-10.220741	1384.334961	-413.596649	155.135712	1390.407959	-381.358002	151.077667	1680.963501	-584.912659	380.508759	1149.675415	-472.838959	-82.838448	1153.036865	-393.441772	361.299103	1005.538879	-275.030029	-1.320502	1009.011780	-464.995880	134.089798	1024.271973	383.367279	-26.908348	957.103882	381.093140	149.646988
-492.365234	225.448242	924.566895	-457.511505	35.951046	926.133484	-561.050964	257.981415	500.725494	-355.955658	-45.075165	503.404785	-608.437622	230.986572	70.559044	-457.754272	-100.220047	110.622543	-478.221924	323.876038	1387.643677	-403.005463	-10.860716	1384.686401	-411.822174	154.451050	1390.224976	-379.643768	150.330902	1680.949951	-579.924072	380.181702	1148.656982	-469.235840	-83.869339	1152.923706	-386.149719	359.470398	1007.989624	-269.492096	-3.083251	1011.283508	-462.888672	133.736206	1024.575073	383.392181	-26.897594	957.125122	381.144562	149.635025
-489.538910	225.626114	925.188293	-454.886932	35.636574	926.084351	-559.559021	257.067719	500.637482	-353.964478	-45.551247	503.659576	-608.051514	230.792770	70.574631	-447.296631	-101.646118	108.079399	-476.233521	323.104889	1387.574341	-401.653473	-11.615313	1385.003052	-409.990204	153.674454	1390.161499	-377.879822	149.840057	1680.954590	-574.852295	379.650848	1147.681274	-465.456360	-85.025589	1152.800537	-378.768341	357.961273	1011.072388	-263.735718	-4.880310	1013.679932	-460.600891	133.217560	1024.926147	383.466431	-26.849396	957.142883	381.205933	149.667297
-486.732697	225.942947	925.515625	-452.607697	34.988419	925.820923	-557.979492	256.166138	500.398712	-352.458344	-46.334759	504.294495	-607.702026	230.606079	70.623222	-436.896118	-103.312996	105.655334	-474.291840	322.217590	1387.553101	-400.451630	-12.409464	1385.367432	-408.197418	152.797668	1390.072144	-376.115753	149.237808	1680.872314	-569.869080	379.041229	1146.823608	-461.479706	-86.369957	1152.645386	-371.601746	356.064453	1013.858582	-257.727539	-6.976851	1016.244141	-458.208069	132.672852	1024.984619	383.535522	-26.859695	957.109985	381.272797	149.705505
-485.258301	224.373688	924.925598	-450.533630	33.717915	925.682434	-556.610535	255.229126	500.122559	-350.615051	-47.211742	504.381866	-607.497803	230.487411	70.623497	-426.195770	-104.955017	103.378197	-472.357056	321.247437	1387.519531	-399.063599	-13.315046	1385.629272	-406.399872	151.810181	1389.934570	-374.231415	148.868118	1680.604004	-564.810730	378.181946	1146.022217	-457.374298	-87.778633	1152.501953	-363.872986	354.398376	1017.016418	-251.696716	-9.207760	1018.723572	-456.265137	131.558289	1024.593506	383.607605	-26.845304	957.111938	381.321289	149.777817
-482.247559	224.276840	925.299072	-447.537598	33.502289	925.651306	-555.350830	254.461380	500.372101	-348.411072	-47.618248	504.624573	-607.380249	230.406906	70.664139	-415.308014	-106.562309	101.208672	-470.429199	320.210968	1387.543457	-397.498627	-14.378739	1385.845947	-404.548553	150.757233	1389.745483	-372.367920	148.083237	1680.495483	-559.746033	377.193420	1145.348389	-453.108612	-89.351112	1152.306152	-356.654510	352.766418	1020.453247	-245.525604	-11.406174	1021.367981	-453.618622	131.124176	1024.812500	383.616852	-26.863073	957.108643	381.345551	149.749878
-479.751556	223.473099	925.246948	-444.835114	32.756157	925.639160	-554.095520	253.919205	500.416992	-346.179016	-48.461479	504.765717	-607.260498	230.336700	70.719627	-404.480530	-108.252853	99.228569	-468.524414	319.056427	1387.595947	-395.959961	-15.446292	1386.027588	-402.635132	149.622894	1389.545898	-370.404053	146.921814	1680.489014	-554.626709	375.985931	1144.587891	-448.752502	-90.870651	1152.071167	-349.446228	351.341553	1023.788879	-239.182556	-13.750155	1024.012573	-451.159576	130.357315	1024.796021	383.690796	-26.832161	957.092834	381.395386	149.770782
-477.560486	222.777863	925.142578	-442.423584	32.281235	925.348938	-552.906372	253.427124	500.447815	-343.262268	-48.734631	504.095062	-607.227661	230.315109	70.769417	-393.401611	-109.814957	97.370819	-466.667145	317.859344	1387.623657	-394.212616	-16.580114	1386.082153	-400.676422	148.406723	1389.417969	-368.399475	145.685471	1680.325439	-549.499268	374.695526	1143.786011	-444.331604	-92.577576	1151.747437	-342.323669	349.995850	1027.364258	-232.794830	-15.964246	1026.693481	-448.815704	129.698608	1024.595581	383.752808	-26.790211	957.118347	381.454193	149.788605
-474.775543	221.585205	924.718750	-439.727783	30.676670	925.357849	-551.429443	252.991837	500.338013	-341.490906	-50.132088	504.874451	-607.057007	230.205978	70.852272	-383.014252	-111.866768	95.855003	-464.766327	316.573700	1387.662354	-392.408234	-17.814054	1386.091187	-398.720215	147.093063	1389.244507	-366.347534	144.401825	1680.188843	-544.550476	373.325653	1143.028809	-439.812103	-94.261200	1151.453979	-335.071533	348.270905	1030.797974	-226.356613	-18.285450	1029.341919	-446.102478	128.510330	1024.386353	383.786377	-26.769890	957.131348	381.502411	149.868347
-471.690826	219.884659	925.039368	-436.820343	29.833195	925.087341	-549.641541	251.990646	500.169708	-338.892639	-50.755589	504.829163	-606.803101	230.104858	70.889114	-372.499664	-113.646523	94.507225	-462.851501	315.191071	1387.748413	-390.745209	-19.100597	1386.223755	-396.663605	145.662170	1388.960693	-364.317200	142.963440	1680.024170	-539.504639	371.773895	1142.276733	-435.205261	-96.061707	1151.026489	-327.919708	346.730072	1034.408936	-219.934464	-20.656918	1032.036377	-443.298553	126.894402	1024.440430	383.836090	-26.745010	957.112122	381.543640	149.902893
-475.874420	222.759720	922.132507	-435.854401	25.614750	925.140686	-550.906677	253.466690	500.762756	-336.587616	-52.395348	504.037750	-608.189575	230.758087	71.232635	-362.549530	-115.732185	93.470451	-460.901642	313.715027	1387.802368	-388.479401	-20.578949	1386.043945	-394.542664	144.195923	1388.685547	-362.196411	141.163193	1679.838989	-534.575745	370.197906	1141.563232	-430.487152	-97.841888	1150.653809	-320.239136	344.576294	1037.932617	-213.506027	-22.960426	1034.709961	-443.822968	128.145187	1022.830017	383.893250	-26.754551	957.120789	381.610016	149.951874
-473.370483	221.402390	921.902527	-433.015594	24.299622	924.845947	-549.409485	252.990387	500.730042	-331.928223	-50.221996	503.859894	-608.093140	230.709824	71.350204	-351.330322	-116.674309	92.170029	-458.918396	312.069122	1387.868774	-386.312836	-22.052702	1385.878906	-392.301788	142.618973	1388.532227	-359.991058	139.934158	1679.486084	-529.473389	368.399658	1140.828125	-425.818054	-99.665306	1150.197510	-313.777832	342.957794	1041.081909	-207.113708	-25.072836	1037.382202	-441.183350	126.791252	1022.572205	383.937531	-26.715460	957.135620	381.633209	149.953491
-471.010498	220.124527	921.653503	-430.163635	22.803102	924.555908	-546.460999	249.405228	499.888916	-329.176788	-51.039364	503.617279	-606.944397	230.111221	71.145538	-341.706757	-118.414146	91.418449	-456.873749	310.283936	1387.962769	-383.929626	-23.674088	1385.681641	-390.030396	140.940918	1388.272583	-357.778503	137.984863	1679.360229	-524.260498	366.562073	1140.264282	-421.005463	-101.458626	1149.776367	-307.173309	341.750702	1044.606323	-200.794357	-27.422716	1039.946411	-438.611816	125.401962	1022.306946	383.942383	-26.684916	957.112427	381.645081	149.946686
-468.295685	218.342209	921.383362	-427.244965	21.326984	924.247131	-544.784912	248.534714	499.957764	-326.365204	-52.076736	503.507477	-606.768555	229.964233	71.252518	-332.483337	-120.098633	90.852135	-454.806854	308.415924	1388.029175	-381.601074	-25.294998	1385.541138	-387.687408	139.139832	1387.921509	-355.565979	136.170181	1679.148438	-519.197815	364.645172	1139.782715	-416.291809	-103.350372	1149.334351	-300.379181	339.368164	1047.699829	-194.584900	-29.605055	1042.380493	-435.855286	123.759354	1022.025269	383.983124	-26.678783	957.120239	381.677002	150.016296
-465.573273	216.606873	921.129150	-424.156738	19.800331	923.935425	-543.037781	247.759323	499.957214	-323.111115	-52.480824	503.268127	-606.681213	229.868652	71.408249	-323.535553	-121.635590	90.299026	-452.645081	306.354523	1388.092529	-378.946808	-27.195288	1385.298218	-385.297607	137.156052	1387.642334	-353.315704	134.126022	1678.931519	-513.930298	362.616669	1139.294678	-411.463104	-105.315598	1148.903198	-293.813660	337.455444	1050.962280	-188.486816	-31.744965	1044.690674	-433.033417	122.108269	1021.753113	384.000580	-26.649841	957.111450	381.715057	150.060989
-462.848083	214.887451	920.855164	-420.996399	18.091953	923.636353	-541.377075	246.982605	499.972565	-319.951202	-53.514706	503.099762	-606.635742	229.736099	71.563148	-315.369049	-123.183952	89.932899	-450.463409	304.197388	1388.099854	-376.448273	-29.091530	1385.096069	-382.847260	135.083038	1387.447998	-351.064667	131.923203	1678.697754	-508.610535	360.494263	1138.883423	-406.689728	-107.202957	1148.446899	-287.264313	335.350403	1054.138550	-182.465164	-33.737717	1046.930298	-430.197418	120.385574	1021.479614	384.062378	-26.654242	957.097595	381.754395	150.094040
-460.253632	213.143936	920.618469	-417.854523	16.370041	923.352356	-539.887024	247.411987	500.236633	-316.737305	-54.484684	502.880981	-606.890991	229.742462	71.908157	-307.808105	-124.698471	89.519073	-448.174805	301.879120	1388.114014	-373.682831	-31.164568	1384.789795	-380.412933	132.949448	1387.333130	-348.827881	129.760010	1678.434937	-503.401398	358.330231	1138.493652	-401.903778	-109.135185	1147.896118	-280.525421	332.674622	1056.933472	-176.567245	-35.899998	1048.943848	-427.418915	118.642914	1021.230164	384.098114	-26.634813	957.102112	381.796478	150.173660
-456.552338	209.258057	920.357666	-414.503540	14.580270	923.070618	-537.238037	245.876724	499.902222	-313.263885	-55.399067	502.653778	-606.303589	229.359070	72.039780	-300.799347	-125.955673	89.121262	-445.885437	299.494446	1388.114380	-370.943024	-33.362690	1384.481689	-377.948700	130.641037	1387.119873	-346.612854	127.340279	1678.360596	-498.157043	356.238007	1138.209839	-397.108154	-111.292419	1147.446045	-274.255707	330.281952	1059.651855	-170.798874	-37.853550	1050.914185	-424.042084	115.783279	1020.977173	384.142883	-26.587337	957.097717	381.821899	150.154160
-451.940186	203.781387	920.044556	-410.932220	12.914698	922.775146	-534.072632	243.752808	499.276276	-309.520294	-56.258892	502.440063	-605.410889	228.863800	72.103943	-294.295959	-127.116165	88.725281	-443.480774	296.890259	1388.097534	-368.285706	-35.623901	1384.215454	-375.427429	128.192795	1386.940308	-344.377258	124.716042	1678.148682	-492.801849	353.955292	1137.833374	-392.380341	-113.303261	1146.831543	-267.972748	327.757996	1062.244873	-165.149506	-39.689449	1052.682007	-420.117065	112.200348	1020.692444	384.173676	-26.575415	957.116211	381.867554	150.115067
-447.909180	199.550385	919.696411	-407.378906	10.917094	922.521912	-531.411865	241.862839	498.950653	-305.619202	-57.230598	502.111969	-604.838257	228.548538	72.273079	-288.564117	-128.332657	88.313972	-441.066559	293.954773	1388.084229	-365.276367	-38.400566	1383.778931	-372.957092	125.434860	1386.851929	-342.181458	122.314316	1677.901123	-487.415100	351.678528	1137.442261	-387.648376	-115.595322	1146.329346	-261.976318	325.394501	1064.423828	-159.753494	-41.566502	1054.325439	-416.475403	109.120842	1020.407471	384.225403	-26.545383	957.117920	381.897888	150.157822
-444.876099	197.281540	919.343628	-403.865326	8.740319	922.175720	-529.247986	240.449051	498.843506	-301.789032	-58.278118	501.869415	-604.568481	228.320404	72.493187	-283.480804	-129.266998	87.790016	-438.581970	291.118256	1388.057007	-362.372345	-40.996891	1383.358765	-370.437805	122.764122	1386.719971	-339.964050	119.482262	1677.780273	-482.021240	349.441772	1137.188721	-382.970001	-117.742455	1145.742432	-255.799774	322.633392	1066.688965	-154.424423	-43.353867	1055.803101	-413.303375	106.909988	1020.068848	384.208130	-26.536730	957.108582	381.883453	150.201019
-441.723694	194.847244	919.021667	-400.263550	6.416418	921.858459	-527.076050	238.850784	498.795380	-297.821167	-59.566814	501.502594	-604.327271	228.088882	72.734772	-279.192505	-130.208786	87.176353	-436.010010	288.154907	1388.062622	-359.364136	-43.615341	1382.996460	-367.873779	120.029900	1386.622803	-337.726105	116.597542	1677.585449	-476.539642	346.997925	1136.905884	-378.309509	-120.006561	1145.078979	-249.607498	319.713776	1068.782715	-149.145187	-44.955578	1057.351685	-410.100464	104.524025	1019.768799	384.257141	-26.508551	957.126648	381.920471	150.217773
-438.451447	192.212189	918.699890	-396.494934	3.925201	921.426697	-524.132690	236.825104	498.585480	-293.719635	-60.663841	501.123322	-603.651184	227.716629	72.881226	-275.520844	-130.901459	86.384422	-433.417664	285.001129	1388.060547	-356.244049	-46.388306	1382.535645	-365.359436	117.093529	1386.407227	-335.480408	113.827667	1677.250122	-471.086639	344.543884	1136.669067	-373.767792	-122.225937	1144.382690	-243.324997	316.204773	1070.710571	-144.138138	-46.575382	1058.641846	-406.717682	101.904121	1019.409180	384.261688	-26.495138	957.128601	381.960968	150.240585
-435.193024	189.609131	918.287537	-392.749023	1.249174	920.948669	-522.313110	235.560501	498.594727	-289.298706	-61.610851	500.519531	-603.669128	227.640274	73.190704	-272.366089	-131.315399	85.564369	-430.821198	281.694855	1388.040649	-353.016449	-49.306244	1382.025024	-362.656525	114.067032	1386.207886	-333.181335	110.669945	1677.031616	-465.363403	341.863129	1136.372559	-369.290680	-124.648926	1143.695190	-237.223068	313.380402	1072.272339	-139.337433	-48.185017	1059.745972	-403.316711	99.233643	1018.976074	384.291168	-26.492001	957.119141	381.979645	150.240723
-431.754486	186.861023	917.880676	-388.730194	-1.459789	920.454956	-519.270020	233.332413	498.372284	-284.961731	-62.538586	499.807343	-602.979187	227.196945	73.365211	-269.686737	-131.481750	84.540260	-428.230377	278.209717	1387.947021	-349.779999	-52.402645	1381.582642	-359.942505	110.914642	1385.941406	-330.891296	107.661011	1676.690430	-459.777466	339.114929	1136.197144	-364.974121	-127.046967	1143.109863	-231.321945	310.004395	1073.834229	-134.373459	-49.043331	1060.548828	-399.723206	96.462257	1018.541870	384.331512	-26.463081	957.141968	382.009705	150.297272
-428.271973	184.044571	917.409729	-384.610626	-4.257339	919.835571	-517.238525	231.990738	498.400238	-280.609833	-63.630379	498.984497	-602.888489	227.040207	73.786911	-267.694275	-131.525406	83.439995	-425.574554	274.531891	1387.752319	-346.392029	-55.566380	1381.020996	-357.258148	107.641403	1385.610840	-328.556213	104.472511	1676.391113	-454.065582	336.167206	1135.953125	-360.662109	-129.547455	1142.386841	-224.960800	306.849579	1075.568359	-129.863647	-50.644737	1061.387451	-396.032410	93.587502	1018.010864	384.313629	-26.446167	957.131226	382.025757	150.312881
-424.741760	180.972977	916.896484	-380.480042	-7.250462	919.108337	-514.451538	229.998352	498.208130	-276.212311	-64.634651	498.067505	-602.481689	226.688080	74.123940	-266.230743	-131.242905	82.261749	-422.889496	270.721619	1387.404785	-343.278442	-58.797661	1380.607056	-354.479645	104.269562	1385.268921	-326.201843	101.157097	1676.132202	-448.478912	333.153290	1135.714600	-356.498810	-131.988464	1141.614990	-218.834213	303.210602	1076.455688	-125.570526	-52.257324	1062.042969	-392.249878	90.465736	1017.398865	384.325104	-26.410259	957.133057	382.031036	150.267853
-421.094208	177.483429	916.230164	-376.124176	-10.457151	918.387817	-511.892975	228.316025	498.026825	-271.606873	-65.375366	496.876343	-602.275085	226.498505	74.473007	-265.115784	-130.693893	80.964981	-420.084991	266.723267	1386.938599	-339.674744	-62.230988	1379.993774	-351.637573	100.721268	1384.865479	-323.835327	97.917702	1675.649658	-442.896027	330.026642	1135.318604	-352.337677	-134.701263	1141.009521	-212.768707	299.804749	1077.588501	-121.453789	-53.841824	1062.582520	-388.290802	87.123276	1016.709717	384.351898	-26.412233	957.155701	382.080078	150.295670
-417.444611	174.367645	915.631775	-371.721191	-13.655537	917.497620	-509.404114	226.663940	498.011108	-267.309570	-66.194435	495.689148	-601.950500	226.301361	74.902664	-264.894440	-129.986404	79.537010	-417.204987	262.574219	1386.297363	-336.289978	-65.755234	1379.525024	-348.660278	97.082832	1384.347290	-321.418335	94.482513	1675.136353	-437.389099	326.790314	1134.795532	-348.263031	-137.384781	1140.234131	-206.957367	296.393158	1079.106323	-117.819931	-56.124531	1063.037354	-384.341125	83.833160	1015.978027	384.403229	-26.386173	957.149048	382.109955	150.368439
-413.418762	170.988083	914.998962	-366.990692	-16.857042	916.671448	-506.654785	225.037506	497.690033	-262.988068	-66.822807	494.346954	-601.629395	226.038651	75.469604	-264.365509	-129.259628	78.413147	-414.288300	258.381317	1385.554077	-332.859589	-69.455276	1378.935059	-345.653839	93.250252	1383.788452	-318.993469	90.988419	1674.652222	-431.929626	323.402069	1134.231445	-344.369446	-140.303665	1139.549316	-200.970627	293.397064	1080.830200	-113.810829	-56.982372	1063.037231	-380.149139	80.436195	1015.271240	384.443542	-26.340403	957.140320	382.163269	150.417816
-409.637268	167.722137	914.284058	-362.533783	-19.700193	915.294800	-503.204285	222.646957	496.962463	-258.926880	-67.653671	492.892670	-600.988220	225.626144	75.951591	-263.633484	-129.284348	77.249779	-411.397003	254.127808	1384.707520	-329.397247	-73.330528	1378.400513	-342.545654	89.309448	1383.174927	-316.540802	87.535423	1674.235962	-426.677673	319.957001	1133.643677	-340.532074	-143.184494	1138.761230	-195.262192	290.185333	1082.344971	-110.211319	-58.448200	1063.048218	-375.920105	77.102005	1014.223389	384.440369	-26.323355	957.138794	382.166473	150.387024
-405.479309	164.045685	913.596558	-357.803314	-23.794653	914.622375	-499.818695	220.283340	496.733307	-255.188660	-68.727371	491.752502	-600.365723	225.238449	76.658745	-263.277710	-129.833466	76.316147	-408.512268	249.839813	1383.835327	-325.941223	-77.351479	1377.936157	-339.440063	85.289871	1382.630127	-313.991150	83.970665	1673.924072	-421.597015	316.325012	1132.840210	-336.752319	-146.323212	1138.112061	-189.429428	286.711761	1083.830322	-106.870544	-60.013309	1062.920044	-371.746246	73.180176	1013.571777	384.513397	-26.309597	957.141907	382.224030	150.438492
-401.468994	160.441040	913.047546	-353.152863	-27.196608	913.884033	-496.614624	218.161072	496.668152	-250.984634	-69.270653	491.059235	-599.985291	224.830597	77.791435	-263.113831	-130.350189	75.686081	-405.706543	245.587357	1383.089233	-322.319611	-81.553032	1377.406372	-336.295319	81.163330	1382.101563	-311.380524	80.394867	1673.877563	-416.645844	312.500488	1132.143066	-333.061462	-149.606216	1137.453369	-183.962357	283.566010	1085.092163	-103.667999	-61.613537	1062.596558	-367.674133	69.547165	1012.957397	384.546967	-26.248905	957.106689	382.247894	150.515274
-397.548828	156.925583	912.685242	-348.665527	-30.563818	913.389343	-493.365967	216.041016	496.949524	-246.530823	-70.108444	491.015076	-599.648926	224.397034	79.230301	-262.616455	-130.501328	75.684731	-402.923645	241.455475	1382.530640	-318.901733	-85.711777	1377.094238	-333.157593	77.003265	1381.866943	-308.654999	76.799583	1674.087402	-411.811188	308.345398	1131.541626	-329.359253	-152.811661	1136.829224	-178.231644	280.602997	1086.412720	-100.922066	-64.120766	1062.341187	-363.727386	66.000160	1012.556519	384.575958	-26.207598	957.086121	382.244415	150.516357
-393.430664	153.082016	912.525940	-344.324615	-33.962135	913.254333	-489.570282	213.718475	497.062531	-241.771988	-71.386032	491.283783	-599.052795	223.797729	80.699242	-261.781158	-130.608902	76.189644	-400.127655	237.388626	1382.302124	-315.265137	-89.968040	1376.819092	-329.949158	72.815750	1382.013184	-305.858917	73.205040	1674.482910	-407.067566	303.954010	1131.260376	-325.770935	-156.147888	1136.498291	-173.088074	277.901672	1087.997437	-98.010208	-66.040749	1061.723022	-359.863647	62.314152	1012.444946	384.616913	-26.176506	957.077087	382.266083	150.577499
-389.576782	149.359619	912.713379	-340.231323	-36.709591	913.272522	-485.691681	211.442703	497.522949	-237.239059	-73.469025	491.641937	-598.243103	223.026611	82.344284	-260.862579	-131.234772	76.831955	-397.249268	233.295120	1382.454102	-311.842590	-94.049088	1376.890869	-326.772949	68.770378	1382.397949	-303.003723	69.600601	1675.003906	-402.570099	299.296082	1131.319580	-322.554016	-159.529236	1136.310181	-168.047134	275.059082	1089.434204	-95.034248	-66.839973	1060.837280	-356.085419	58.962952	1012.568420	384.668640	-26.116198	957.083069	382.302948	150.563522
-385.234680	145.483246	913.573120	-336.101501	-40.511913	913.945801	-482.550903	209.886887	498.566589	-233.727295	-76.670784	492.106873	-597.376892	222.035156	84.270416	-260.487396	-132.450729	77.343956	-394.456665	229.230103	1382.942627	-308.390228	-98.049095	1377.106567	-323.616547	64.726578	1382.912598	-300.122406	65.981415	1675.562134	-398.199432	294.225159	1131.625854	-319.224548	-162.914307	1136.438599	-163.139862	272.420532	1091.133423	-92.498322	-68.814636	1060.114868	-352.236023	54.912712	1013.373779	384.722748	-26.069937	957.054871	382.320618	150.650787
-381.348572	141.826248	914.156189	-331.954285	-44.259777	914.870544	-478.601044	207.955566	499.559601	-230.500839	-79.946754	492.441315	-596.229614	221.097473	86.363686	-260.299500	-133.600754	77.808594	-391.704712	225.160675	1383.613403	-305.095795	-101.937439	1377.512939	-320.474030	60.852989	1383.585938	-297.198975	62.333263	1676.152466	-394.106293	289.196472	1132.267456	-316.052307	-166.160110	1136.622192	-158.500000	269.859192	1093.007080	-89.987717	-70.974762	1059.327148	-348.500366	51.329338	1014.148071	384.735443	-25.919962	957.041687	382.413025	151.664581
-377.630127	138.118896	914.979736	-327.892731	-47.964111	916.004150	-474.874908	206.482712	500.718170	-227.536758	-83.269264	492.797058	-595.416443	220.344238	88.727676	-260.182526	-134.519287	78.085739	-389.076263	221.094269	1384.420166	-301.734100	-105.692894	1378.019653	-317.391815	56.999973	1384.376343	-294.216980	58.661079	1676.829102	-390.264221	284.106842	1132.984497	-312.982300	-169.449814	1137.040771	-154.244980	267.146362	1094.859009	-87.699356	-73.162247	1058.642090	-344.800568	47.753784	1015.138611	384.799316	-25.844185	957.004211	382.437286	151.411224
-373.659821	134.372559	916.138672	-323.708405	-51.703159	917.235413	-470.392609	204.689178	501.775269	-225.195343	-86.865181	493.110687	-594.426392	219.649979	91.172707	-260.279480	-135.494492	78.350235	-386.488892	217.046082	1385.374146	-298.445862	-109.474518	1378.667969	-314.332031	53.217625	1385.337158	-291.229034	54.999397	1677.610474	-386.670227	279.210205	1133.827271	-309.984039	-172.690277	1137.596313	-149.877396	264.556641	1097.015015	-85.613831	-75.553162	1057.796509	-340.858032	44.022976	1016.344055	384.979675	-25.660688	956.932007	382.474915	151.521240
-369.876221	130.648621	917.390076	-319.608154	-55.437447	918.375671	-465.422577	202.913498	502.801086	-223.524292	-89.868492	493.219208	-593.104248	218.790741	93.787872	-260.254730	-136.161133	78.564514	-383.937592	213.036896	1386.329346	-295.170959	-113.330505	1379.393799	-311.248993	49.391693	1386.371460	-288.266724	51.348408	1678.486206	-383.254883	274.661774	1134.769409	-306.971405	-175.933640	1138.144165	-146.529358	262.287903	1099.046143	-83.620949	-79.035095	1057.733887	-336.880585	40.257095	1017.538086	385.326111	-25.338734	956.743469	382.591614	151.762924
-366.163269	126.835030	918.715576	-315.330200	-59.138805	919.457642	-460.464600	201.372208	503.947723	-222.586731	-92.369598	493.372284	-591.726746	217.845993	96.618271	-260.156738	-136.479950	78.623909	-381.397583	209.011383	1387.321289	-291.714874	-117.117546	1380.227417	-308.223114	45.608540	1387.416992	-285.278198	47.730476	1679.424561	-379.934570	270.242523	1135.697876	-304.169678	-179.280579	1138.868896	-142.862183	260.016479	1101.319946	-81.569023	-81.724358	1057.379883	-332.787506	36.421280	1018.736145	385.400269	-26.009069	956.652954	382.618073	151.884567
-362.640778	123.048080	920.079102	-311.266602	-62.832127	920.452759	-455.197205	199.929947	505.069214	-222.034271	-94.244041	493.595245	-589.907288	216.786438	99.567688	-259.929108	-136.408844	78.660515	-378.838226	205.024979	1388.349609	-288.345276	-121.078804	1381.193726	-305.231781	41.875641	1388.588013	-282.322266	44.166454	1680.443359	-376.801544	266.187012	1136.731079	-301.527344	-182.732941	1139.826050	-139.664642	257.860687	1103.800171	-79.717453	-84.406982	1057.113892	-328.840546	32.550629	1019.906311	384.817596	-26.142094	956.653748	382.457306	151.786102
-359.199646	119.128632	921.408813	-307.216888	-65.985176	921.216797	-449.803284	198.642303	506.249176	-221.846436	-95.990532	493.868286	-587.945496	215.791611	102.871078	-259.797638	-136.371460	78.577187	-376.284058	201.008347	1389.302490	-285.052429	-124.982353	1382.315796	-302.226318	38.137218	1389.717529	-279.483978	40.673172	1681.588501	-373.760071	262.283875	1137.718872	-299.030670	-186.199768	1140.785278	-136.335205	255.997864	1106.152466	-77.755196	-87.080215	1057.167725	-324.865234	28.811218	1020.938965	384.793579	-26.117796	956.757446	382.442322	151.811722
-355.843475	115.322075	922.667908	-303.128967	-70.128426	922.276855	-444.289825	197.417389	507.388458	-222.154663	-98.231064	494.424286	-586.107361	214.394547	105.824043	-259.729462	-136.311188	78.467773	-373.791260	197.036209	1390.284424	-281.855713	-128.830994	1383.515503	-299.226532	34.414700	1390.896118	-276.644714	37.218079	1682.683594	-370.771912	258.597687	1138.707642	-296.453552	-189.686707	1141.864746	-133.464584	254.308090	1108.623169	-75.691841	-89.966263	1057.428589	-321.135803	24.760365	1022.099609	384.889069	-26.066341	956.780090	382.518646	151.898239
-352.555084	111.542023	923.861755	-299.237061	-73.740959	923.105530	-438.503723	196.176651	508.353241	-222.297333	-100.429504	494.884338	-584.102600	212.986649	109.089294	-259.782196	-136.443329	78.392189	-371.306335	193.058243	1391.164429	-278.687195	-132.632751	1384.609009	-296.169434	30.655300	1392.079712	-273.840027	33.806709	1683.762329	-368.114349	255.445892	1139.839233	-293.975739	-193.151901	1142.840210	-130.492172	252.772263	1110.869141	-73.526215	-92.976524	1057.922485	-317.514313	20.905878	1023.111572	385.032501	-25.976814	956.778320	382.645111	151.985458
-349.257446	107.837616	925.002502	-295.447235	-77.252007	923.900024	-432.639221	194.966446	509.279266	-222.366638	-102.826828	495.182404	-581.962280	211.374924	112.375488	-259.696259	-136.569214	78.322197	-368.796173	189.153076	1392.005371	-275.391327	-136.402954	1385.626343	-293.206604	26.924568	1393.143921	-271.117310	30.471764	1684.776001	-365.594604	252.525589	1140.950439	-291.435455	-196.641190	1143.845215	-128.011108	251.362625	1113.263794	-71.277725	-96.176811	1058.498535	-313.951385	17.141739	1024.080566	385.075897	-25.873325	956.743469	382.643616	152.104675
-346.038330	104.107758	926.113953	-291.728424	-80.644508	924.641541	-426.773468	193.665207	510.127350	-222.337067	-105.643196	495.633820	-579.674744	209.488068	115.739838	-259.808258	-136.985214	78.314667	-366.306824	185.271133	1392.819946	-272.207642	-140.156631	1386.559326	-290.252686	23.250408	1394.015747	-268.429199	27.200941	1685.724731	-363.257294	249.845108	1142.188232	-288.810669	-200.067856	1144.780151	-125.590431	250.155487	1115.393555	-68.833961	-99.529861	1059.207031	-310.476440	13.408912	1025.009644	385.081909	-25.741179	956.686584	382.532166	152.245056
-343.020020	100.705360	927.152466	-288.202759	-83.900169	925.255981	-421.035156	192.580032	510.911163	-221.997086	-108.575577	495.752594	-577.429321	207.359665	119.110764	-259.844391	-137.527969	78.328064	-363.786377	181.460403	1393.617920	-268.973145	-143.797516	1387.497070	-287.359985	19.586298	1394.765869	-265.786743	23.977016	1686.597778	-361.131348	247.573959	1143.493652	-286.156860	-203.599167	1145.631470	-123.384140	249.046814	1117.443359	-66.342964	-103.053093	1059.979370	-307.198273	9.877261	1025.838745	385.107574	-25.573061	956.612854	382.423767	152.397461
-340.029053	97.445290	928.184631	-284.905304	-87.016762	925.807800	-415.494751	191.636795	511.770782	-221.875763	-111.774727	495.911621	-575.010010	205.022385	122.377190	-260.023987	-138.309357	78.430290	-361.155334	177.900070	1394.392578	-265.758545	-147.269318	1388.403198	-284.493713	16.194080	1395.476563	-263.250183	20.942944	1687.541748	-359.130280	245.399704	1144.825195	-283.398041	-207.198151	1146.545044	-121.337738	248.073700	1119.412842	-63.701759	-106.747765	1060.891357	-304.011230	6.457393	1026.630371	385.055389	-25.354593	956.596680	382.282318	152.570831
-336.709930	96.449066	929.379211	-281.558105	-89.672691	926.301880	-410.174133	190.558487	512.888245	-221.370499	-114.499855	496.098083	-572.852234	202.690277	125.877419	-259.943024	-138.798660	78.498985	-358.536560	174.263382	1395.171997	-262.645721	-150.750351	1389.318970	-281.605713	12.808996	1396.420044	-260.781616	17.901291	1688.478027	-357.247772	243.350479	1146.034424	-280.644135	-210.844620	1147.612793	-119.455765	247.173157	1121.448364	-60.870117	-110.402069	1061.945313	-300.721619	4.233488	1027.482544	385.101959	-25.156321	956.617615	382.261566	152.759247
-333.892120	93.493637	930.358643	-278.667145	-92.139038	926.577759	-404.742157	189.166931	513.523010	-221.067444	-117.164406	496.244720	-570.286682	199.924759	129.027359	-259.851349	-139.194489	78.570984	-356.091125	170.795761	1395.883911	-259.639099	-154.192749	1390.258911	-278.739655	9.403653	1397.291992	-258.293488	14.869175	1689.288696	-355.310822	241.102570	1147.165283	-277.867249	-214.561035	1148.544800	-117.679817	246.278381	1123.474365	-57.901608	-114.087624	1063.217041	-297.698425	1.200958	1028.098022	385.191498	-25.013180	956.635864	382.284515	152.980530
-331.038422	90.627518	931.191467	-275.660126	-95.511284	927.096191	-399.342468	187.657272	514.097961	-221.484222	-120.353653	496.644501	-567.374023	196.714294	131.614563	-260.140350	-139.822464	78.639542	-353.532654	167.301331	1396.589355	-256.797394	-157.546036	1391.117432	-275.932129	5.993630	1398.138550	-255.935272	11.997400	1690.156860	-353.627228	239.146637	1148.256714	-274.942413	-218.217819	1149.418335	-116.076271	245.509827	1125.445435	-54.779846	-118.043411	1064.622314	-294.804443	-2.091763	1028.777466	385.369354	-24.830339	956.656250	382.433258	153.182449
-328.387543	87.894997	931.909790	-273.111816	-98.343178	927.339905	-394.157806	185.903107	514.479004	-221.582443	-122.838821	496.804901	-564.599487	193.562836	134.177261	-260.228241	-140.200424	78.524666	-350.936066	163.909607	1397.223145	-254.063995	-160.832047	1391.815918	-273.162170	2.693061	1398.859375	-253.628448	9.168760	1690.841064	-352.017609	237.386932	1149.234619	-272.001099	-221.914032	1150.155762	-114.602158	244.822495	1127.231689	-51.521294	-122.006584	1065.951538	-292.138123	-5.112823	1029.253296	385.435181	-24.511007	956.684448	382.425568	153.461258
-325.886139	85.213684	932.544678	-270.552551	-101.072914	927.564636	-389.309387	184.150833	514.788208	-221.768021	-125.093124	496.761414	-561.797974	190.103485	136.644287	-260.412567	-140.502136	78.424316	-348.207672	160.605850	1397.966553	-251.353134	-164.088608	1392.295532	-270.531128	-0.522424	1399.323364	-251.283905	6.348438	1691.353271	-350.637726	235.578171	1150.316284	-269.016144	-225.582336	1150.714233	-113.266754	244.244919	1128.771606	-48.152935	-125.885803	1067.125122	-289.528229	-8.011259	1029.676270	385.462952	-24.152508	956.635254	382.178833	153.933151
-323.478455	82.712601	933.090820	-268.225647	-103.686432	927.709412	-384.670990	182.257538	515.096863	-221.930908	-127.272270	496.783661	-558.488342	186.401825	138.498596	-260.536133	-140.680969	78.342262	-345.725250	157.452393	1398.544922	-248.755676	-167.186340	1392.657227	-267.985748	-3.595119	1399.666382	-248.955994	3.624799	1691.770996	-349.322754	233.750732	1151.329590	-265.886414	-229.210098	1151.197388	-111.955231	243.807526	1130.114868	-44.669399	-130.207092	1068.294312	-287.078644	-10.762190	1030.014160	385.402374	-24.022999	956.463135	381.922821	154.161316
-321.060760	80.702896	933.841614	-266.093658	-105.510872	927.756470	-380.331543	180.232605	515.343079	-221.963089	-129.048355	496.673340	-554.910034	182.626709	139.976181	-260.566101	-140.756958	78.348633	-343.297821	154.423706	1399.013550	-246.218521	-170.180130	1392.979126	-265.567719	-6.619374	1399.831177	-246.633270	0.991804	1692.184082	-348.187408	232.169754	1152.359009	-262.763641	-232.761093	1151.534424	-110.804214	243.350723	1131.282471	-41.082207	-134.287018	1069.317017	-284.683289	-13.033476	1030.400757	385.373840	-23.794100	956.353394	381.762512	154.411362
-318.647186	78.145981	934.197815	-263.908722	-108.003830	927.978699	-376.279022	178.324112	515.608765	-222.021057	-130.762878	496.713531	-550.867493	178.684357	141.016479	-260.534760	-140.832108	78.412979	-340.879150	151.515686	1399.555664	-243.700027	-173.104111	1393.230713	-263.223480	-9.515688	1400.130737	-244.409012	-1.519706	1692.657471	-346.913116	230.456665	1153.282471	-259.547943	-236.201019	1151.835693	-109.695580	242.881424	1132.368286	-37.322063	-138.563202	1070.649780	-282.279633	-15.610184	1030.680298	385.329193	-23.501379	956.351379	381.587769	154.644379
-316.170441	75.998268	934.695313	-261.638000	-110.677345	928.374878	-372.433472	176.286652	515.908264	-222.156433	-132.423843	497.078400	-546.600647	175.077454	142.173615	-260.658325	-141.062973	78.576469	-338.580475	148.741714	1400.122437	-241.241058	-175.911789	1393.561646	-260.881287	-12.292781	1400.670288	-242.157501	-4.024238	1693.125122	-345.690613	228.860245	1154.271729	-256.418762	-239.653275	1152.255127	-108.585770	242.365662	1133.262329	-33.558346	-142.796646	1071.974243	-279.925110	-18.088547	1031.128296	385.429260	-23.161135	956.357483	381.600647	154.895676
-314.271729	72.154465	934.755188	-259.687836	-113.352333	928.546204	-368.832611	174.334793	515.988464	-222.358307	-134.148026	497.317932	-541.290771	170.700897	141.681885	-260.707428	-141.329163	78.664505	-336.317596	146.085739	1400.649170	-238.987854	-178.537766	1393.871582	-258.666504	-14.985888	1401.214722	-239.893890	-6.525837	1693.511475	-344.464355	227.384705	1155.152222	-253.328308	-242.980164	1152.562622	-107.605530	241.791000	1134.025146	-29.732315	-147.063583	1073.377075	-277.946106	-21.274111	1031.239502	385.543579	-22.915249	956.390381	381.664734	155.160110
-311.316589	72.095436	935.486023	-257.342010	-114.927528	928.651672	-365.930054	172.790268	516.606445	-222.196518	-135.618637	497.488953	-536.091125	166.701523	141.362244	-260.627380	-141.474609	78.652702	-334.083801	143.520706	1401.102783	-236.750122	-181.095993	1394.182129	-256.474365	-17.523806	1401.649048	-237.752670	-8.924983	1693.939087	-343.425079	226.031555	1156.077637	-250.322250	-246.183701	1152.913086	-106.676735	241.240829	1134.589478	-25.937454	-151.237045	1074.663330	-275.417816	-22.483740	1031.665283	385.712860	-22.657686	956.394409	381.697113	155.509521
-308.907318	70.287689	935.829285	-255.113541	-116.925179	928.749023	-362.895233	170.855347	516.949890	-222.023422	-137.117737	497.570770	-530.320313	162.560822	140.503265	-260.594391	-141.804611	78.576660	-331.990051	141.059113	1401.578491	-234.653687	-183.559769	1394.407104	-254.420685	-19.907028	1401.904541	-235.754791	-11.194648	1694.304443	-342.452789	224.620026	1156.927368	-247.414368	-249.293762	1153.168457	-105.819839	240.737930	1134.885376	-22.245258	-155.433273	1075.763062	-273.090668	-24.522305	1031.883301	385.756592	-22.318106	956.332581	381.526306	155.927948
-306.950439	68.512436	936.193604	-253.209167	-118.448112	928.657837	-360.342773	169.224380	517.174744	-221.991791	-138.858887	497.542664	-524.385437	158.452621	139.280426	-260.557343	-142.120239	78.496399	-329.953064	138.740295	1401.950562	-232.569290	-185.879440	1394.583496	-252.361893	-22.197639	1402.240234	-233.718597	-13.525648	1694.522217	-341.538208	223.270706	1157.641968	-244.545914	-252.418457	1153.404053	-105.066711	240.327789	1134.935181	-18.657343	-159.668350	1076.673584	-271.008575	-26.374001	1032.003540	385.683594	-21.941849	956.191833	381.291962	156.263123
-304.871521	66.521652	936.466736	-250.864899	-120.813255	928.918823	-357.839325	167.499863	517.333313	-221.708054	-140.585068	497.482819	-518.070984	154.453491	137.602219	-260.546417	-142.378403	78.506660	-327.950684	136.551163	1402.211426	-230.547318	-188.161469	1394.635620	-250.355774	-24.343761	1402.357544	-231.878036	-15.667697	1694.802979	-340.702911	222.002472	1158.284180	-241.787857	-255.277359	1153.532349	-104.316101	239.989258	1134.987671	-15.180956	-163.804459	1077.508301	-268.813904	-28.547689	1032.272095	385.647247	-21.560961	956.106201	381.069550	156.632004
-302.850983	64.738945	936.754761	-248.748734	-122.715279	929.044739	-355.252838	165.631454	517.362366	-221.989166	-142.739731	497.596130	-511.595978	150.743988	135.698318	-260.827698	-142.752487	78.561485	-325.929749	134.450226	1402.484131	-228.471817	-190.296707	1394.711914	-248.358566	-26.423079	1402.676880	-230.009094	-17.862261	1694.987183	-339.882446	220.780319	1158.791016	-239.176117	-258.083679	1153.713623	-103.649872	239.571182	1134.853638	-11.419744	-167.012970	1078.135254	-266.675171	-30.450052	1032.471802	385.229950	-20.570353	956.077759	379.835236	158.212311
-300.979584	62.931755	936.964417	-246.563080	-124.409431	929.171265	-352.787933	163.598602	517.403870	-221.784958	-144.411713	497.565796	-504.629364	147.285858	133.294006	-260.766113	-142.941925	78.671875	-323.961151	132.467453	1402.697754	-226.363068	-192.249634	1394.818970	-246.404480	-28.435724	1402.960449	-228.295502	-19.934832	1695.257324	-339.064240	219.495560	1159.240234	-236.524048	-260.724640	1153.780518	-102.990486	239.082474	1134.646973	-7.922749	-171.104294	1079.189453	-264.573364	-32.208927	1032.633057	385.008972	-19.861506	956.110291	379.312897	158.968216
-299.198364	61.264732	937.153381	-244.391602	-125.929428	929.231323	-350.188507	161.210892	517.179810	-221.892120	-146.158295	497.725464	-498.040161	144.721329	131.516174	-260.846405	-143.252731	78.781837	-322.053040	130.612976	1402.870728	-224.114761	-194.130951	1394.841553	-244.444138	-30.262394	1403.179199	-226.607285	-21.887932	1695.495361	-338.259796	218.320618	1159.547363	-233.927704	-263.337555	1153.994751	-102.394753	238.660721	1134.277832	-4.775630	-175.170746	1080.119263	-262.474335	-33.816540	1032.745972	384.927917	-19.233751	956.128967	378.949951	159.638458
-297.565399	60.172215	937.533142	-242.243652	-126.789001	929.120667	-347.723572	158.793808	516.968811	-221.591965	-147.375107	497.720734	-491.108246	142.019699	128.796570	-260.676422	-143.405365	78.863083	-320.257965	128.778397	1403.046875	-221.953323	-195.827271	1394.924316	-242.586517	-31.963432	1403.195435	-225.069717	-23.781042	1695.836060	-337.584991	217.064270	1159.891724	-231.619736	-265.925171	1154.133545	-101.840935	238.243744	1133.614990	-1.795685	-179.105820	1080.782104	-260.437622	-34.985882	1032.863647	384.846863	-18.713886	956.135803	378.708069	160.184830
-295.958069	58.162090	937.347778	-239.885025	-128.710907	929.242859	-345.063293	156.005493	516.563232	-221.693100	-148.891464	497.757263	-483.613403	139.270157	125.348953	-260.707001	-143.636337	78.857048	-318.516327	127.129333	1403.118408	-219.740677	-197.404861	1394.942627	-240.801743	-33.535862	1403.184814	-223.603333	-25.582762	1696.039551	-336.920441	215.752167	1160.141968	-229.391068	-268.393677	1154.295410	-101.347427	237.859726	1132.770142	0.973886	-182.913269	1081.283813	-258.370514	-36.725349	1032.827637	384.942505	-18.462702	956.093689	378.703400	160.452209
-294.625580	56.878418	937.360107	-237.926056	-129.388382	928.950867	-342.839569	153.385361	516.151001	-221.678268	-150.128937	497.702026	-477.132019	137.627426	122.955116	-259.872162	-143.316101	78.893753	-316.985962	125.500374	1403.125977	-217.568878	-198.852661	1394.887085	-239.041458	-34.930355	1403.135864	-222.177155	-27.392387	1696.153076	-336.340088	214.474533	1160.229126	-227.316498	-270.711029	1154.406860	-100.966301	237.414383	1131.695923	3.620583	-186.658478	1081.575684	-256.486023	-37.767403	1032.663696	385.005737	-18.161777	956.023071	378.716248	160.797272
-293.450562	55.365276	937.266602	-235.890198	-130.555557	928.838928	-340.789001	150.669678	515.527222	-221.713409	-151.384720	497.590424	-470.154266	135.693008	119.833054	-260.828278	-144.131470	78.731079	-315.518219	123.984856	1403.073242	-215.248062	-200.160492	1394.798218	-237.262314	-36.256748	1403.101563	-220.839050	-29.068563	1696.299316	-335.808563	213.203094	1160.343872	-225.410553	-273.095428	1154.400391	-100.609795	236.995804	1130.424927	6.014471	-190.407791	1081.636841	-254.682922	-39.012886	1032.542603	385.085419	-17.716633	956.035217	378.635803	161.197388
-292.112946	54.055965	937.238342	-233.617477	-131.992798	928.844788	-338.913940	147.881577	515.026550	-221.642181	-152.367996	497.645477	-463.178131	133.923828	116.786537	-260.873962	-144.379593	78.683609	-314.194031	122.559647	1403.036011	-212.920074	-201.379501	1394.645752	-235.439407	-37.474850	1403.170898	-219.553040	-30.578018	1696.478149	-335.294495	211.869080	1160.403809	-223.538391	-275.157074	1154.309204	-100.319221	236.469437	1129.053711	8.336508	-193.895416	1081.742188	-252.806183	-40.293949	1032.525513	385.141693	-17.166624	956.091614	378.530945	161.511169
-291.021118	52.850861	937.136658	-231.668152	-133.068207	928.753113	-337.537903	145.153961	514.624695	-221.522263	-153.204697	497.606995	-456.020813	131.963913	113.256134	-260.839111	-144.535583	78.654716	-312.885620	121.215942	1402.931885	-210.593231	-202.436569	1394.410522	-233.620880	-38.616837	1403.372437	-218.275116	-32.083614	1696.506958	-334.819427	210.523376	1160.374390	-221.742264	-277.256317	1154.216553	-100.069412	235.856216	1127.462769	10.477773	-197.365814	1081.626343	-251.161697	-41.343319	1032.417358	385.121124	-16.502262	956.216736	378.297150	162.083740
-289.885986	51.927200	937.073364	-229.775650	-133.317337	928.404541	-336.639343	142.594528	514.299011	-221.354996	-153.909531	497.665802	-449.737549	130.828796	110.718666	-259.816864	-143.952942	78.799263	-311.718750	119.997032	1402.827637	-208.239655	-203.378815	1394.135742	-231.900528	-39.608589	1403.387329	-217.008163	-33.493889	1696.587524	-334.381958	209.129623	1160.327637	-219.996704	-279.249237	1154.131714	-99.892563	235.301132	1125.727051	12.354073	-200.567505	1081.277710	-249.481583	-41.990948	1032.193604	385.112366	-15.970976	956.288086	378.121552	162.587723
-288.665436	50.796658	936.884827	-227.837799	-134.180099	928.328308	-335.801666	139.925018	513.942810	-221.145966	-154.570877	497.722137	-443.083130	129.386307	107.803276	-259.783630	-144.070160	78.857605	-310.642273	118.842331	1402.811646	-205.895386	-204.230927	1393.868164	-230.334991	-40.546677	1403.254395	-215.781433	-34.687996	1696.594604	-334.109375	207.752792	1160.271606	-218.293045	-281.128265	1153.979126	-99.864517	234.671890	1123.582397	14.347243	-203.703278	1080.992432	-247.813553	-42.859398	1032.053467	385.085999	-15.455861	956.331482	377.994873	162.989395
-287.408112	49.894848	936.708008	-225.835205	-134.844635	928.166321	-335.245880	137.212265	513.565369	-220.899094	-154.992737	497.686493	-436.399994	127.940697	104.801285	-259.710297	-144.189255	78.966934	-309.587280	117.762138	1402.773682	-203.613922	-204.975983	1393.564331	-229.005035	-41.458439	1402.955078	-214.615784	-35.842815	1696.604980	-333.871613	206.321426	1160.092407	-216.838989	-282.943329	1153.886719	-99.967110	234.103226	1121.133179	15.900859	-206.681229	1080.118530	-246.151581	-43.583210	1031.881348	385.027252	-15.026397	956.289185	377.835785	163.556992
-286.115540	48.936974	936.569824	-223.665436	-135.867981	928.221191	-334.978027	134.751022	513.112915	-225.033783	-162.018829	495.101929	-429.565216	126.321144	101.579811	-262.293152	-146.388611	79.468819	-308.647247	116.784737	1402.689697	-201.550949	-205.656174	1393.255859	-227.743820	-42.304070	1402.644165	-213.449539	-36.915752	1696.583618	-333.678223	204.790726	1159.833984	-215.476013	-284.716034	1153.688354	-100.209579	233.447891	1118.399658	17.215538	-209.371292	1079.007324	-244.483078	-44.441372	1031.847656	385.023285	-14.410153	956.302795	377.803864	164.015915
-284.982422	48.121685	936.319275	-221.974915	-136.148849	928.001099	-334.591309	132.271149	512.685608	-224.691483	-162.170242	495.078217	-423.275360	125.385155	99.057610	-262.176971	-146.381104	79.539970	-307.749268	115.865929	1402.619019	-199.630127	-206.285538	1392.951172	-226.361557	-43.033234	1402.605469	-212.367889	-37.921062	1696.549805	-333.580963	203.275711	1159.536621	-214.194641	-286.318054	1153.539795	-100.515511	232.785004	1115.506836	18.698526	-212.020935	1077.936523	-242.910782	-44.888779	1031.596313	385.048950	-13.738296	956.289612	377.707428	164.612839
-283.853516	47.327530	936.141479	-220.103836	-136.691376	927.885681	-334.138092	129.778717	512.260132	-224.404282	-162.425232	495.070862	-417.336548	124.390640	96.625404	-262.051941	-146.426559	79.507126	-306.889984	115.099373	1402.570801	-197.822906	-206.813446	1392.624268	-224.991562	-43.601540	1402.668335	-211.248749	-38.772644	1696.518799	-333.596863	201.729980	1159.204590	-212.937241	-287.820160	1153.269287	-100.949471	232.021149	1112.567993	19.849909	-214.422699	1076.610107	-241.382156	-45.471954	1031.447388	385.301331	-12.605642	956.109924	377.617828	165.584183
-282.806885	46.598431	935.913330	-218.285019	-137.230728	927.745667	-333.448730	127.328918	511.638306	-224.086975	-162.742264	495.017487	-411.446991	123.547920	94.267235	-263.089355	-147.375427	79.434471	-306.055786	114.344734	1402.355103	-196.067169	-207.276123	1392.189453	-223.640244	-44.142601	1402.750244	-210.185715	-39.550892	1696.365479	-333.559143	200.225830	1158.680786	-211.764709	-289.258087	1152.995483	-101.484444	231.272110	1109.312744	21.035305	-216.675583	1075.212280	-239.876205	-45.988811	1031.256348	384.836609	-12.480650	956.432800	377.334015	165.931229
-281.778931	45.884312	935.602173	-216.219498	-138.161591	927.696899	-332.429718	124.824524	510.996826	-223.799072	-163.324509	495.057251	-405.497467	122.705948	91.930420	-261.975586	-146.693634	79.481133	-305.251709	113.684097	1402.135254	-194.444336	-207.702393	1391.763672	-222.272476	-44.628155	1402.814941	-209.115204	-40.209866	1696.267090	-333.637482	198.705795	1158.040405	-210.631454	-290.494537	1152.645142	-102.092926	230.646790	1105.785522	22.021143	-218.763763	1073.547607	-238.389297	-46.630215	1031.083862	384.919861	-11.265602	956.744202	377.122223	166.636490
-280.719208	45.381443	935.328125	-214.338791	-138.439423	927.507568	-331.143219	122.460670	510.337860	-223.317642	-163.779465	495.057037	-400.135712	122.143333	89.854797	-261.942505	-146.818710	79.470917	-304.431183	113.108353	1401.834961	-192.803360	-208.062958	1391.254883	-221.140457	-44.962704	1402.498535	-208.009384	-40.860962	1695.996460	-333.852509	197.109940	1157.446411	-209.577286	-291.572968	1152.266357	-102.834663	230.056900	1101.919434	22.740831	-220.730896	1071.538940	-236.915283	-46.926598	1030.852173	384.716248	-11.154252	956.468689	376.919525	167.450684
-279.812164	44.746590	934.950684	-212.467880	-138.601929	927.269531	-329.831879	120.278038	509.694519	-222.584305	-164.085327	494.997437	-395.465607	122.006378	88.050697	-261.886963	-146.990891	79.474007	-303.728058	112.659172	1401.513550	-191.193466	-208.296463	1390.789307	-219.993286	-45.307850	1402.048950	-206.959351	-41.404327	1695.744141	-334.062714	195.587463	1156.628296	-208.695114	-292.530121	1151.913696	-103.823624	229.488190	1097.546509	23.260979	-222.569519	1069.375854	-235.459488	-47.170086	1030.537842	384.372681	-10.767459	956.584778	376.539429	168.237686
-279.034882	44.275951	934.449463	-210.674500	-138.777802	927.055481	-328.424896	118.246689	508.946747	-221.862015	-164.522476	494.972748	-390.548859	121.669655	86.198914	-261.826782	-147.198746	79.592766	-303.043457	112.291313	1401.150757	-189.634415	-208.465454	1390.273315	-219.059402	-45.567257	1401.586792	-205.936218	-41.852951	1695.447510	-334.215424	194.028061	1155.758911	-207.889496	-293.378632	1151.534790	-104.900131	229.423950	1093.050293	23.624580	-224.302979	1066.965454	-234.136032	-47.264080	1030.176392	384.021851	-9.828527	956.658386	376.281830	168.937363
-278.184784	43.779503	933.999390	-208.939377	-138.994370	926.878235	-326.903839	116.361389	508.224091	-221.097672	-165.092392	495.009644	-386.033752	121.233917	84.445251	-261.823547	-147.342499	79.712646	-302.425995	111.954285	1400.828003	-188.159149	-208.541458	1389.804443	-217.997467	-45.771858	1401.239258	-204.958679	-42.249065	1695.204468	-334.358398	192.462631	1154.914673	-207.212265	-294.130676	1151.178589	-106.053383	229.007385	1088.364868	23.803377	-225.953568	1064.463501	-232.827286	-47.414078	1029.860840	383.551147	-8.452240	957.094788	375.870850	169.773193
-277.164612	43.034737	933.907349	-207.406052	-138.544876	926.585876	-325.435516	114.706444	507.498383	-220.188522	-165.185776	494.898773	-382.089233	120.712868	82.884506	-261.744507	-147.363617	79.797333	-301.881714	111.625168	1400.483521	-186.707367	-208.587219	1389.408691	-217.046768	-45.896980	1401.104004	-204.032913	-42.523994	1695.042358	-334.633179	190.941986	1154.133911	-206.592911	-294.570374	1150.795898	-107.423927	228.491409	1083.212280	23.898592	-227.589050	1061.828247	-231.585114	-47.653255	1029.672485	382.878021	-7.314492	956.525146	375.395752	170.873779
-276.304779	42.594528	933.357239	-205.666855	-139.237717	926.546143	-324.300385	113.367493	506.782623	-219.502808	-165.539322	494.925079	-378.374298	119.615410	81.488815	-261.726990	-147.503311	79.870346	-301.402222	111.431961	1400.077515	-185.379562	-208.533371	1388.920776	-216.052902	-45.937199	1400.931641	-202.994690	-42.848904	1694.781250	-334.907227	189.419266	1153.350952	-206.100830	-294.985046	1150.484985	-108.638916	227.877884	1078.317261	23.803011	-228.909775	1058.887085	-230.414963	-47.939857	1029.390625	382.507355	-6.248818	956.457947	375.130402	171.914032
-275.417664	42.520088	933.051697	-204.195892	-139.227859	926.339417	-323.061829	112.171822	506.165924	-218.890640	-165.756027	494.875366	-376.378662	118.819603	80.978317	-261.666656	-147.690720	79.925552	-300.996674	111.269745	1399.642822	-184.025620	-208.397552	1388.555786	-215.125916	-45.877228	1400.787598	-202.073669	-43.031086	1694.537476	-335.140442	187.951920	1152.442749	-205.594574	-295.119476	1150.117798	-110.421043	227.245285	1072.643921	23.546432	-230.258606	1055.661987	-229.329300	-47.920879	1029.144165	382.050659	-5.272159	956.591736	374.818329	173.074112
-274.590271	42.279224	932.589783	-202.745636	-139.210953	926.134338	-321.975098	111.112938	505.512939	-218.199066	-165.684219	494.818542	-374.963867	117.452614	80.429306	-261.663757	-147.764359	79.949089	-300.661163	111.175995	1399.202637	-182.785492	-208.116806	1388.106079	-214.346008	-45.753803	1400.479126	-201.155121	-43.124268	1694.254517	-335.603790	186.607101	1151.551025	-205.296219	-295.135834	1149.837158	-112.329262	226.826599	1067.129761	23.066658	-231.291107	1052.187866	-228.219940	-47.867321	1028.812988	381.583862	-4.151548	956.687744	374.542389	174.160553
-273.678864	42.085098	932.090393	-201.265427	-139.073135	925.907837	-321.073486	110.161171	504.860321	-217.545547	-165.554626	494.758850	-374.367340	115.747520	80.105392	-261.081879	-147.010422	79.656151	-300.357971	111.160179	1398.668823	-181.624207	-207.879761	1387.691040	-213.582886	-45.553524	1400.109985	-200.279770	-43.156647	1693.908691	-336.125397	185.361206	1150.491089	-204.986725	-294.945160	1149.435425	-114.435539	226.361557	1061.548462	22.399944	-232.342880	1048.353394	-227.073135	-47.731449	1028.453979	381.179565	-2.967226	956.747070	374.271210	175.335831
-272.840515	41.989178	931.593811	-200.104691	-139.120270	925.675293	-320.256714	109.301003	504.275299	-217.165588	-165.799103	494.872894	-374.009064	114.180878	79.756798	-261.229431	-147.086304	79.751022	-300.002106	111.273926	1398.104004	-180.543945	-207.654358	1387.323608	-212.925354	-45.385925	1399.739380	-199.425461	-43.068230	1693.586670	-336.747345	184.274277	1149.369141	-204.755890	-294.712799	1149.041016	-116.785767	225.860733	1055.922363	21.616341	-233.081665	1044.417236	-226.097549	-47.648926	1028.090698	380.902863	-1.731936	956.795715	374.164490	176.548874
-272.111694	42.055515	931.243896	-199.220856	-139.450211	925.349792	-320.217072	108.677933	503.966949	-216.712173	-166.158310	495.010101	-373.521637	112.546715	79.463074	-261.576385	-147.312485	79.972130	-299.689087	111.434769	1397.617188	-179.575974	-207.325928	1386.971924	-212.272873	-45.115704	1399.481689	-198.526367	-42.927475	1693.335571	-337.572479	183.250443	1148.305176	-204.585251	-294.361816	1148.620728	-119.290283	225.247711	1050.291748	20.741003	-233.856827	1040.378296	-225.249603	-47.743633	1027.748291	380.541199	-0.323941	956.898804	373.913025	178.023514
-270.732910	41.948032	930.897949	-197.417328	-139.065582	925.639038	-320.497894	108.115234	503.709473	-215.620697	-164.959366	494.858856	-372.604218	111.161217	79.115005	-262.082825	-147.713684	79.970634	-299.321991	111.620667	1397.156738	-178.645493	-206.983185	1386.631958	-211.594269	-44.850403	1399.256958	-197.699799	-42.743843	1693.128906	-338.519409	182.282150	1147.248413	-204.464493	-293.943909	1148.172974	-122.073242	224.701035	1044.617554	19.596310	-234.354416	1036.250610	-224.087418	-47.404030	1027.761719	380.389191	1.042910	957.038147	373.785706	179.420029
-269.887421	41.971218	930.546448	-196.425079	-139.190582	925.554138	-321.469208	107.579140	503.508820	-215.292450	-164.151093	495.132782	-371.913788	109.955452	78.797768	-262.221649	-147.717178	80.067650	-298.981445	111.878609	1396.760864	-177.746826	-206.630447	1386.320435	-211.047546	-44.547001	1399.064575	-196.872177	-42.465748	1692.890381	-339.516144	181.357315	1146.197876	-204.456772	-293.423950	1147.737671	-125.093643	224.215012	1038.865234	18.268988	-234.709259	1032.027222	-223.262787	-47.339809	1027.551636	380.349182	2.490615	957.162903	373.702454	180.873032
-268.744720	42.004646	930.205750	-195.022156	-138.923264	925.451355	-322.293732	106.742706	503.389648	-214.486313	-163.927811	495.121887	-371.569000	109.169296	78.337967	-261.621796	-147.037994	80.384468	-298.698761	112.258179	1396.404419	-176.912384	-206.145325	1385.926147	-210.404800	-44.139118	1398.908813	-196.086029	-42.069561	1692.625488	-340.606964	180.358353	1145.302002	-204.482086	-292.826935	1147.281128	-128.237488	223.833694	1033.154419	16.742270	-234.983643	1027.719238	-222.164673	-47.114323	1027.346069	380.346893	3.878547	957.270325	373.650848	182.221085
-267.792755	42.105221	929.953064	-193.897720	-138.557159	925.383301	-323.106903	105.804451	503.242920	-213.820374	-164.230835	495.060944	-371.291504	108.510742	77.683319	-261.908813	-147.252396	80.668755	-298.448517	112.631264	1396.074341	-176.011139	-205.726456	1385.551880	-209.870285	-43.757549	1398.604736	-195.332855	-41.610744	1692.452271	-341.693329	179.379578	1144.415771	-204.616760	-292.266815	1147.001587	-131.762894	223.471756	1027.198120	14.902163	-235.198212	1023.293152	-221.172318	-46.786854	1027.188843	380.523163	5.263000	957.290710	373.735291	183.456100
-266.789978	42.130714	929.564880	-192.622238	-138.107071	925.327942	-323.611969	104.840096	503.070099	-213.095428	-163.759964	495.098663	-371.634277	108.392181	77.295952	-261.964691	-147.232117	80.780769	-298.156891	112.963058	1395.678223	-175.112167	-205.225113	1385.111816	-209.331421	-43.313332	1398.341187	-194.557098	-41.102245	1692.201782	-342.847534	178.456650	1143.641602	-204.799835	-291.569397	1146.575806	-135.539856	223.194321	1021.221741	12.855051	-235.426086	1018.794128	-220.074509	-46.364304	1026.968262	380.696472	6.363842	957.392822	373.876678	184.439163
-266.023193	40.536953	929.566956	-191.565338	-137.864777	925.292358	-323.926025	103.870529	502.644897	-212.459732	-163.350876	495.126465	-371.545410	108.367332	76.784203	-261.985382	-147.197449	80.824562	-297.870087	113.329178	1395.319824	-174.278778	-204.694199	1384.673584	-208.666458	-42.775753	1398.153076	-193.755630	-40.597584	1691.930054	-343.929688	177.532700	1142.892944	-205.043823	-290.858246	1146.160278	-139.465103	222.920578	1015.386597	10.384423	-236.366943	1014.338684	-219.243134	-47.062450	1026.959595	380.953674	7.702743	957.445984	373.982147	185.605515
-265.577637	40.845592	929.153015	-190.657990	-138.252045	925.049072	-324.613495	103.205978	502.653534	-212.015762	-163.250458	495.221771	-371.716644	108.454201	76.342079	-262.025024	-147.271927	80.878647	-297.575043	113.806953	1395.028809	-173.411804	-204.099197	1384.295898	-207.989227	-42.261734	1398.094482	-193.051224	-39.974091	1691.791260	-345.168579	176.664078	1142.281616	-205.613480	-290.199860	1145.897461	-143.607758	222.600571	1009.809509	8.111310	-235.649826	1009.903931	-218.413498	-46.923996	1026.613159	381.183563	8.745872	957.529175	374.123077	186.595566
-262.540375	40.206436	928.959839	-187.664932	-134.511780	927.546997	-324.161682	102.053810	502.459869	-210.567322	-160.858353	495.179932	-371.449005	108.599663	75.749176	-262.158630	-147.460968	80.636490	-297.287628	114.298256	1394.739868	-172.610718	-203.532440	1384.016357	-207.318954	-41.625282	1398.110962	-192.372192	-39.327148	1691.687256	-346.519897	175.887573	1141.728027	-206.226608	-289.425903	1145.618042	-147.903732	222.227951	1004.455994	5.523870	-235.436539	1005.593750	-216.968185	-44.472328	1027.885986	381.901642	9.804664	957.129944	374.669495	187.638275
-261.697144	40.240791	928.784790	-186.579742	-134.157578	927.647156	-324.880646	101.408096	502.601959	-209.744614	-161.180435	495.008118	-371.804443	108.835205	75.311485	-258.408234	-146.309219	88.450233	-296.914368	114.858727	1394.429199	-171.833023	-202.964172	1383.783691	-206.632065	-41.067196	1398.066650	-191.687515	-38.633678	1691.639038	-348.049225	175.292770	1141.190552	-206.873245	-288.498718	1145.385132	-152.425217	221.799973	999.246033	2.969582	-235.675201	1001.117798	-216.107361	-44.149166	1027.853394	381.839905	10.198107	957.450378	374.800629	188.165924
-261.307800	39.400894	928.356445	-185.969833	-134.029617	927.621948	-325.672821	100.887856	502.579651	-209.108856	-160.998352	494.966034	-371.972900	109.026115	74.924568	-258.399170	-146.237671	88.620384	-296.467194	115.437317	1394.139160	-170.980789	-202.432648	1383.555298	-205.973434	-40.505684	1397.963745	-191.028275	-37.929703	1691.602661	-349.889832	174.784088	1140.598389	-207.601639	-287.623444	1145.268433	-157.164703	221.221649	994.343933	-0.039397	-235.679993	996.893433	-215.553238	-44.223915	1027.613892	381.959686	10.635921	957.677429	374.934265	188.498413
-260.684998	40.557125	928.719177	-185.422562	-132.901245	927.139465	-326.521912	100.428429	502.818207	-208.588409	-160.636230	494.940552	-372.092957	109.178497	74.538620	-258.325348	-146.162964	88.775566	-295.955780	116.039536	1393.811768	-170.160660	-201.893372	1383.319458	-205.348618	-39.875465	1397.847778	-190.400635	-37.161522	1691.510254	-351.921143	174.325363	1140.061523	-208.379242	-286.610657	1145.138794	-162.095139	220.520111	989.586731	-3.284462	-235.730713	992.942932	-214.771851	-43.485836	1027.549561	382.169952	10.952590	957.805603	375.145721	188.735519
-259.664093	41.141521	928.677795	-183.930328	-132.527618	927.375793	-327.180267	99.977608	502.850037	-208.213882	-160.317108	495.130524	-372.150238	109.259598	74.138313	-258.592072	-146.300186	88.866638	-295.425476	116.642708	1393.469482	-169.361099	-201.413544	1383.130737	-204.756439	-39.333942	1397.627319	-189.748032	-36.359108	1691.397217	-353.959900	173.964767	1139.542236	-209.248962	-285.639526	1144.978394	-167.077652	220.011200	984.988098	-6.436273	-235.575851	988.925781	-213.649551	-42.886925	1027.654785	382.140778	11.302792	958.003784	375.223236	189.170532
-258.875031	41.803371	928.689453	-183.018417	-131.835281	927.379333	-327.879578	99.674721	502.968933	-207.749832	-159.729355	495.218597	-372.252045	109.267944	73.810188	-258.298706	-145.911880	88.821831	-294.839691	117.360443	1393.175415	-168.543594	-200.854019	1382.996826	-204.050797	-38.645264	1397.566406	-189.119797	-35.537773	1691.342285	-355.989410	173.595169	1139.161743	-210.166901	-284.537170	1144.755005	-172.160309	219.552902	980.580017	-9.424665	-235.385208	984.697937	-212.715942	-42.171894	1027.654541	381.987915	11.731775	958.240540	375.290985	189.557343
-258.292358	42.184265	928.699097	-182.092529	-131.246292	927.399719	-328.708221	99.533249	503.088867	-207.404633	-159.225098	495.263336	-372.348846	109.223801	73.549355	-258.219025	-145.723846	88.826195	-294.311493	117.966629	1392.935303	-167.788116	-200.350220	1382.837524	-203.407425	-38.025902	1397.576782	-188.499969	-34.711494	1691.328613	-357.955505	173.153229	1138.974854	-211.132339	-283.431915	1144.592041	-177.250687	219.130646	976.365540	-12.952492	-235.401016	981.073669	-211.919174	-41.642334	1027.664673	382.452789	11.195057	958.522217	376.592896	188.797531
-257.638672	42.520298	928.734192	-181.091354	-130.634583	927.550598	-329.383881	99.212059	503.143463	-207.199692	-158.750473	495.326172	-372.379791	109.151001	73.361137	-258.248627	-145.598068	88.860390	-293.766357	118.658447	1392.816162	-166.995544	-199.767990	1382.762573	-202.640366	-37.274464	1397.674072	-187.888672	-33.834438	1691.294189	-359.947540	172.787750	1138.898560	-212.120132	-282.392273	1144.491211	-182.351120	218.814972	972.346619	-16.276703	-235.093704	977.361084	-211.099213	-41.083973	1027.755859	382.381500	11.226550	958.902771	377.055084	188.810715
-256.726990	43.145100	928.746704	-179.653412	-129.881775	927.720886	-329.741608	98.770477	503.207092	-206.955994	-158.078918	495.450256	-372.247162	108.993919	73.170555	-258.252106	-145.396164	88.856644	-293.289978	119.311256	1392.708252	-166.203156	-199.229614	1382.683472	-202.041870	-36.599461	1397.684082	-187.293304	-32.970325	1691.284424	-361.742615	172.125671	1138.889771	-213.222641	-281.392090	1144.454712	-187.445892	218.463135	968.569214	-19.716860	-234.572250	973.451538	-209.977844	-40.300766	1027.848755	382.187836	11.081600	959.311707	377.542511	188.901077
-256.201447	45.100025	929.108582	-178.937988	-128.752243	927.562805	-330.370605	98.260300	503.487610	-206.662704	-157.226593	495.406647	-372.213440	108.842506	73.004654	-258.155945	-145.229630	88.977814	-292.859924	119.984100	1392.617065	-165.334213	-198.550079	1382.584106	-201.410675	-35.816814	1397.684082	-186.705643	-32.035851	1691.244385	-363.574524	171.567383	1138.953857	-214.149872	-280.298553	1144.287231	-193.132706	218.385681	964.841370	-22.630856	-234.184021	970.970520	-209.289963	-39.032150	1027.953125	381.861542	10.828328	959.822510	378.093262	188.732376
-254.066315	50.139252	930.476624	-177.885208	-126.192429	927.277832	-330.788483	97.653839	504.183533	-205.737900	-155.024811	495.219849	-372.165253	108.698265	72.851357	-257.552765	-144.614059	88.948586	-292.465790	120.692482	1392.543457	-164.452499	-197.806076	1382.410156	-200.829147	-35.108261	1397.475098	-186.153366	-31.143641	1691.232666	-365.368958	170.914291	1139.068604	-215.266281	-279.336670	1144.346313	-198.628586	218.433487	961.051697	-26.332764	-233.775986	966.987000	-207.881119	-36.337330	1028.534790	381.587952	10.462276	960.318115	378.998108	188.137939
-254.550735	48.499695	929.514160	-177.619614	-126.378174	927.181396	-331.240967	97.069656	503.788086	-206.179855	-155.777740	495.396271	-372.092224	108.572609	72.643898	-257.990601	-144.989746	89.168961	-292.168060	121.343307	1392.474731	-163.499817	-197.009903	1382.193970	-200.237198	-34.283829	1397.332153	-185.537079	-30.207230	1691.193115	-366.984161	170.166336	1139.053955	-216.207916	-278.295441	1144.313232	-204.125000	218.524994	957.346497	-29.789755	-233.555023	963.645264	-207.600098	-36.535294	1027.958130	381.024048	10.328087	960.809448	379.432587	188.037888
-254.650620	47.457550	928.782043	-177.189804	-126.335106	927.160645	-331.644653	96.486031	503.531555	-206.149445	-155.808533	495.525757	-372.066559	108.468208	72.448395	-258.176697	-145.029968	89.218201	-291.958649	122.011696	1392.425171	-162.563461	-196.119019	1381.904785	-199.590912	-33.406784	1397.311401	-184.906982	-29.232704	1691.108154	-368.759247	169.611862	1139.176392	-217.146484	-277.296173	1144.235352	-209.510101	218.569077	953.598999	-33.138901	-233.314636	960.287109	-207.173691	-36.469353	1027.543823	380.293213	10.331600	961.268127	379.650543	188.125290
-254.470016	47.668331	928.505249	-176.668259	-125.793121	926.914124	-332.200653	96.045258	503.502594	-205.858002	-155.449127	495.561676	-372.079010	108.353180	72.269600	-258.173157	-144.955627	89.194069	-291.787445	122.695000	1392.355469	-161.574890	-195.263382	1381.601563	-198.986176	-32.555550	1397.276001	-184.344574	-28.262108	1691.044434	-370.340454	168.921005	1139.281250	-217.910690	-276.252655	1143.993164	-214.517776	218.972763	950.414307	-37.081215	-234.294861	957.582581	-206.609253	-35.956833	1027.259033	379.504303	10.123592	961.726379	380.082153	187.885818
-254.129181	48.459167	928.495422	-176.092590	-124.962242	926.837036	-332.869995	95.658401	503.602509	-205.544449	-154.971924	495.540710	-372.134064	108.290009	72.092598	-258.131104	-144.848053	89.131355	-291.652008	123.432182	1392.281738	-160.556046	-194.394409	1381.272461	-198.383270	-31.627474	1397.174805	-183.756805	-27.304749	1691.019165	-372.045929	168.393799	1139.429810	-218.843292	-275.299072	1143.966797	-219.987152	218.979080	947.346130	-41.101891	-234.360291	953.708252	-206.081924	-35.140579	1027.209229	378.690826	9.869896	962.147522	380.509094	187.596893
-254.012665	48.776836	928.222168	-175.630997	-124.411102	926.814880	-333.614349	95.341064	503.663330	-205.385895	-154.764160	495.580994	-372.216064	108.262947	71.918816	-258.235657	-144.862976	89.222313	-291.551392	124.085365	1392.248779	-159.544449	-193.485168	1380.928833	-197.836273	-30.762724	1397.130005	-183.213837	-26.347702	1690.975830	-373.905457	168.026581	1139.534180	-219.720261	-274.358948	1144.012695	-225.048309	218.946106	944.504883	-44.570286	-233.824234	950.455933	-205.645218	-34.472687	1027.040405	377.716766	9.560737	962.542847	380.863159	187.294083
-253.711029	49.730972	928.306213	-175.127792	-123.476715	926.793579	-334.381500	95.051132	503.823486	-205.087723	-154.126892	495.568604	-372.323944	108.239952	71.754478	-258.193085	-144.719070	89.280098	-291.545685	124.876511	1392.262085	-158.617218	-192.533844	1380.681274	-197.277008	-29.841822	1397.112061	-182.672592	-25.371807	1690.934570	-375.626617	167.506485	1139.663330	-220.647018	-273.096313	1143.813599	-230.427277	219.019012	941.740784	-47.940464	-233.402969	947.320801	-205.197433	-33.558006	1027.068604	376.645203	9.152705	962.968933	381.277435	186.977127
-253.527908	50.498962	928.259033	-174.715164	-122.590981	926.798035	-335.219910	94.686920	503.930389	-204.937851	-153.507370	495.560638	-372.390411	108.219215	71.579132	-258.218964	-144.681366	89.455582	-291.457367	125.655495	1392.270630	-157.565552	-191.529877	1380.479126	-196.685181	-28.870668	1396.995239	-182.154297	-24.408291	1690.942749	-377.380310	167.121277	1139.793335	-221.346924	-272.661133	1144.339600	-235.889420	219.079056	938.997925	-51.401459	-232.984299	944.320068	-204.797333	-32.640343	1027.034546	375.487091	8.606701	963.333435	381.677795	186.443298
-253.312347	51.211735	928.202637	-174.213181	-121.734970	926.802673	-335.837585	94.384933	504.017029	-204.842728	-152.849915	495.602295	-372.255341	108.212296	71.432755	-258.224640	-144.548859	89.576447	-291.487213	126.411873	1392.278809	-156.677368	-190.567032	1380.267944	-196.164017	-27.923662	1396.898926	-181.599762	-23.423998	1690.959106	-378.994080	166.682022	1139.893188	-222.059891	-271.878021	1144.551025	-241.309174	219.210876	936.333008	-54.570717	-232.559647	941.529968	-204.412292	-31.790504	1027.004028	374.624023	8.080729	963.962402	382.350098	185.886948
-253.065002	51.926395	928.141052	-173.684769	-120.850128	926.763916	-336.234406	93.906525	504.009521	-204.881714	-152.405182	495.694397	-372.045410	108.168518	71.269142	-258.302704	-144.496338	89.626183	-291.574921	127.109123	1392.269165	-155.976303	-189.664764	1380.111572	-195.759720	-26.999239	1396.908081	-181.031479	-22.417229	1690.932251	-380.642975	166.350342	1140.182251	-222.696960	-271.048279	1144.662476	-247.138992	219.420898	933.952454	-57.701241	-232.110870	938.842834	-204.013931	-30.954145	1026.951538	373.150238	7.479879	964.306946	382.273712	184.895599
-252.858322	52.661331	928.107056	-173.162537	-119.912926	926.734375	-336.893829	93.605606	504.072601	-204.502335	-150.922516	495.499207	-371.930573	108.069626	71.186058	-257.971436	-144.075897	89.548325	-291.463135	127.934669	1392.270020	-155.035141	-188.654694	1379.961426	-195.194931	-25.957951	1396.973022	-180.503128	-21.353039	1690.979492	-382.093292	165.957840	1140.420288	-223.122345	-270.092041	1144.752197	-252.651245	219.657654	931.543518	-61.617470	-233.424286	936.763550	-203.652603	-30.095730	1026.919312	371.643005	6.770560	964.581421	382.419006	183.988892
-252.799515	53.276962	928.051880	-172.690094	-119.103882	926.729187	-337.800232	93.395782	504.251465	-204.762772	-150.832397	495.739655	-371.903015	107.969383	71.104736	-258.105225	-144.127121	89.536270	-291.539276	128.691681	1392.274780	-154.423203	-187.696793	1379.798340	-194.863968	-25.001488	1396.931885	-179.920975	-20.346230	1690.869629	-383.612183	165.629761	1140.769531	-223.635132	-269.294098	1144.807373	-257.542755	219.748077	929.160461	-64.839096	-233.364883	934.410522	-203.336914	-29.304806	1026.881592	370.032227	5.964321	964.784302	382.435974	183.042877
-252.450348	54.668831	927.973999	-172.202515	-118.108429	926.676697	-338.333771	92.999313	504.451813	-204.915359	-150.347290	495.868408	-371.736603	107.882256	71.036247	-258.115814	-144.006241	89.341591	-291.536377	129.499863	1392.287231	-153.639130	-186.677048	1379.733765	-194.468826	-24.047253	1396.854248	-179.364182	-19.327660	1690.811279	-384.936157	165.295700	1141.033325	-224.101212	-268.367889	1144.874878	-263.307281	220.143631	927.041748	-67.717415	-233.023346	932.268555	-202.835815	-28.058764	1026.806641	368.186584	5.204362	964.891357	382.174225	182.192078
-252.679993	54.907486	927.822021	-171.923630	-117.375801	926.608459	-338.786835	92.613152	504.440826	-204.994934	-149.993362	495.972961	-371.535400	107.807961	70.966003	-258.154022	-143.938156	89.312523	-291.448059	130.283569	1392.282837	-152.915970	-185.652649	1379.621338	-194.060089	-23.044292	1396.775635	-178.817917	-18.248909	1690.708984	-386.337250	165.167664	1141.314819	-224.519699	-267.588562	1145.030273	-268.616730	220.327133	924.843323	-70.892708	-233.095215	929.910950	-202.610748	-27.392136	1026.670410	366.249725	4.288668	964.935547	381.891510	181.029160
-252.660553	55.496979	927.791870	-171.592224	-116.511742	926.634033	-339.064178	92.212273	504.357544	-205.015625	-149.594345	496.025848	-371.176605	107.758873	70.874626	-258.179382	-143.881683	89.343620	-291.386078	131.116165	1392.267700	-152.101242	-184.529892	1379.581177	-193.652359	-22.042892	1396.718872	-178.355896	-17.180611	1690.619263	-387.774384	165.104889	1141.649902	-224.887482	-266.743378	1145.231323	-274.184448	220.280762	922.550232	-73.874641	-233.303528	927.700623	-202.337646	-26.563265	1026.654541	364.231201	3.305357	964.860291	381.541077	179.869858
-252.680115	56.252739	927.784790	-171.240555	-115.596214	926.615967	-339.332520	91.890869	504.302704	-204.897842	-149.005585	496.038452	-370.901459	107.709946	70.779099	-258.210602	-143.810287	89.421700	-291.418671	131.919540	1392.252441	-151.474579	-183.559921	1379.541382	-193.259293	-21.056189	1396.675293	-177.854279	-16.120773	1690.623047	-389.066711	165.132813	1141.843872	-225.296036	-265.951355	1145.530640	-279.385864	220.585663	920.562012	-76.809990	-233.246384	925.673157	-202.086685	-25.668854	1026.631226	362.184174	2.292393	964.781128	381.264465	178.834549
-252.671768	56.965466	927.729187	-170.858215	-114.700851	926.560120	-339.583435	91.683113	504.260925	-204.750610	-148.389862	496.038727	-370.673340	107.714531	70.661476	-258.219299	-143.774200	89.556557	-291.437531	132.716614	1392.204956	-150.761322	-182.516754	1379.560791	-192.753143	-19.852690	1396.798340	-177.434280	-15.023802	1690.540894	-390.517792	165.331848	1142.131958	-225.571991	-265.189758	1145.847778	-284.515381	220.799316	918.678711	-79.608353	-233.262817	923.871704	-201.845154	-24.817127	1026.568970	359.983307	1.330352	964.601624	380.764160	177.635223
-252.733170	57.715942	927.669922	-170.377243	-114.041039	926.324341	-339.921143	91.712822	504.229462	-204.588074	-147.771255	496.038544	-370.527649	107.714775	70.564270	-258.191071	-143.659195	89.619255	-291.377594	133.532425	1392.145386	-150.080322	-181.440720	1379.529663	-192.500656	-18.903057	1396.654297	-177.001556	-13.962985	1690.540039	-391.833313	165.497314	1142.398438	-225.824615	-264.279175	1146.111694	-289.563141	221.273026	917.148071	-82.333305	-233.406235	922.138977	-201.507629	-24.123627	1026.409058	357.713593	0.431180	964.362976	380.200073	176.780518
-252.681549	58.365608	927.616333	-169.934341	-113.233917	926.361084	-340.113220	91.755554	504.133575	-204.807678	-147.951874	496.120056	-370.418274	107.743408	70.476906	-258.447144	-143.789536	89.643173	-291.379974	134.329865	1392.076172	-149.418472	-180.392700	1379.542358	-192.194794	-17.900438	1396.658691	-176.612717	-12.849943	1690.531738	-393.250427	165.829346	1142.271118	-225.969376	-263.411621	1146.450928	-294.478394	221.717316	915.644531	-84.998962	-233.411591	920.376953	-201.305695	-23.338173	1026.402832	355.319977	-0.685962	963.934265	379.664520	175.431976
-252.713165	59.107292	927.595764	-169.566681	-112.329453	926.294617	-340.792816	92.006279	504.197357	-204.670059	-147.418335	496.143402	-370.506439	107.810196	70.433067	-258.397583	-143.676941	89.566864	-291.472626	135.199738	1392.024902	-148.747528	-179.348557	1379.558838	-191.831192	-16.901340	1396.645386	-176.262772	-11.725473	1690.495605	-394.580811	166.000229	1142.489990	-226.050262	-262.683350	1146.742676	-299.433105	221.821045	914.022766	-87.814804	-233.524124	918.585144	-201.111038	-22.501593	1026.356079	352.928802	-1.825144	963.589478	379.205353	173.797943
-252.892014	59.728085	927.588013	-169.343552	-111.486061	926.278503	-341.337921	92.331261	504.251312	-204.553833	-147.007858	496.151978	-370.667999	107.867577	70.403206	-258.346100	-143.584122	89.534042	-291.563660	135.950073	1391.985718	-148.137283	-178.307129	1379.531860	-191.387802	-15.702154	1396.931396	-175.929916	-10.587955	1690.443115	-395.834045	166.259048	1142.700928	-226.109482	-261.831848	1146.931763	-304.341614	221.981110	912.383240	-90.065903	-233.341156	917.194702	-200.959686	-21.682299	1026.327393	350.453430	-2.906158	963.113220	378.608246	172.491119
-253.062302	60.295208	927.577515	-169.110168	-110.533730	926.189880	-341.599518	92.615669	504.231750	-204.402023	-146.529388	496.146576	-370.710541	107.956642	70.357430	-258.384125	-143.548279	89.516258	-291.613953	136.726639	1391.904053	-147.457474	-177.242432	1379.537231	-191.099503	-14.690063	1396.851929	-175.618973	-9.416125	1690.356445	-397.202240	166.606888	1143.003662	-226.097137	-260.855743	1147.114502	-308.779724	221.991440	911.000916	-92.233109	-233.094208	915.875671	-200.790100	-20.866577	1026.261353	347.906464	-4.157687	962.663696	378.132538	171.012848
-253.211487	60.950874	927.558167	-168.859299	-109.728516	926.202515	-341.887146	92.856743	504.112335	-204.293289	-146.120270	496.167358	-370.709900	108.045448	70.291496	-258.449097	-143.521820	89.597961	-291.626923	137.688522	1391.796875	-146.846390	-176.028183	1379.579102	-190.818954	-13.543219	1396.794556	-175.320587	-8.237312	1690.344360	-398.251678	166.971146	1143.233032	-226.018433	-260.133850	1147.443481	-313.858734	222.345047	909.733521	-94.404678	-233.108414	914.590454	-200.680115	-20.060343	1026.248535	345.482605	-5.527809	962.159363	377.987244	169.502579
-253.362823	61.600456	927.537903	-168.647781	-108.889359	926.246277	-342.340485	93.205688	504.093292	-204.188232	-145.561142	496.158783	-370.799561	108.125381	70.202461	-258.340149	-143.363815	89.650368	-291.695862	138.482391	1391.682129	-146.259338	-174.953842	1379.675049	-190.518250	-12.605446	1396.856689	-175.071075	-7.062945	1690.329346	-399.494354	167.603134	1143.674316	-225.911499	-259.287750	1147.803467	-318.417389	222.516479	908.616638	-96.401665	-232.859772	913.206970	-200.611755	-19.232733	1026.252563	342.911072	-6.688097	961.538086	377.318909	168.276382
-253.447296	62.180065	927.499268	-168.364365	-108.002258	926.202576	-342.579224	93.498108	504.066650	-204.102097	-145.038483	496.173584	-370.730011	108.211472	70.135605	-258.361572	-143.259384	89.702675	-291.678314	139.182098	1391.590820	-145.650711	-173.948425	1379.789917	-190.336945	-11.347219	1397.150024	-174.820587	-5.900012	1690.394531	-400.569427	168.239838	1143.983521	-225.839859	-258.416168	1148.072510	-322.410126	222.944580	907.778015	-98.486259	-232.973190	912.142639	-200.461655	-18.446533	1026.203735	340.338562	-8.065104	961.040955	377.040100	166.469437
-253.570160	62.955696	927.460754	-168.170380	-107.179565	926.204529	-342.839966	93.703491	504.086334	-204.022156	-144.412491	496.181976	-370.671753	108.230865	70.082642	-258.364655	-143.136581	89.755196	-291.901855	139.721649	1391.563110	-145.158752	-173.054077	1379.911011	-190.481140	-10.401725	1396.954590	-174.628647	-4.729589	1690.403320	-401.572021	168.799438	1144.119751	-225.671158	-257.539124	1148.417480	-326.538727	223.092743	906.825256	-100.412659	-232.978470	911.007935	-200.427124	-17.603529	1026.183594	337.763275	-9.258039	960.451477	376.454224	164.808395
-253.723541	63.675426	927.444397	-168.023041	-106.290291	926.214783	-343.194824	93.793915	504.087280	-204.050232	-143.903214	496.234161	-370.666351	108.270927	70.042664	-258.449493	-143.106812	89.771446	-292.065369	140.648315	1391.547974	-144.679123	-171.886353	1380.068848	-190.133942	-9.651091	1396.788208	-174.456558	-3.549058	1690.407715	-402.699646	169.578140	1144.524902	-225.492111	-256.812134	1148.818726	-330.541412	223.130753	905.941101	-101.949234	-232.540909	909.685669	-200.375366	-16.732838	1026.171753	335.425354	-10.544252	959.961365	376.055908	162.902298
-253.850021	64.394676	927.427612	-167.900726	-105.373901	926.216370	-343.466766	93.846779	504.091248	-204.096252	-143.456772	496.302582	-370.593231	108.249290	69.965523	-258.460632	-142.953979	89.750313	-292.115387	141.621170	1391.504272	-144.059601	-170.576859	1380.224121	-189.719452	-8.386167	1396.803833	-174.310272	-2.334464	1690.352295	-403.843750	170.384369	1144.978882	-225.255737	-255.964935	1149.065918	-334.343750	223.279739	905.336975	-103.694481	-232.387238	908.675720	-200.351746	-15.870525	1026.159424	333.051361	-11.882756	959.516724	375.598816	161.060501
-253.985687	65.089851	927.400085	-167.804398	-104.580643	926.215515	-344.033356	93.966980	504.190247	-204.134933	-142.943298	496.349274	-370.670074	108.220222	69.981857	-258.470276	-142.894485	89.795097	-292.346985	142.293579	1391.431885	-143.585342	-169.610580	1380.310181	-189.857025	-7.317158	1397.053345	-174.141129	-1.170056	1690.366699	-404.937561	171.156158	1145.213501	-224.926056	-255.170761	1149.378052	-337.696014	223.504089	904.748535	-105.148575	-232.274246	907.615051	-200.350922	-15.083208	1026.140991	331.085693	-13.063700	959.213379	375.395325	158.911224
-254.112671	65.810692	927.386108	-167.659973	-103.708099	926.234009	-344.420197	93.986832	504.226135	-204.132751	-142.383179	496.405548	-370.556152	108.199646	69.937874	-258.461517	-142.728790	89.799545	-292.492920	143.109268	1391.362671	-143.037827	-168.445557	1380.417480	-189.699249	-6.285382	1397.081421	-174.017197	0.071651	1690.309814	-406.086365	171.948196	1145.595581	-224.626785	-254.356155	1149.713379	-340.765137	223.815094	904.301208	-106.912178	-232.262894	906.845215	-200.295914	-14.222759	1026.135376	328.567444	-14.685226	958.862549	374.768585	156.804947
-254.282669	66.601227	927.349609	-167.458298	-102.257423	925.797607	-344.790436	94.005821	504.278381	-204.021286	-141.555984	496.386871	-370.460419	108.202873	69.894569	-258.274963	-142.506958	89.782501	-292.588593	144.102188	1391.211060	-142.480194	-167.082779	1380.513916	-189.532990	-5.143093	1397.042603	-173.887894	1.240727	1690.304932	-407.109619	172.577881	1145.726563	-224.255066	-253.562012	1149.943115	-343.823853	224.126862	903.912964	-108.208717	-232.160126	906.081360	-200.022400	-13.162887	1025.873901	325.993347	-16.475313	958.482605	374.198730	154.498688
-254.306900	67.363853	927.311646	-167.476807	-102.016678	926.200317	-345.077728	93.948776	504.256500	-204.141617	-141.255325	496.504303	-370.292084	108.211311	69.876724	-258.391602	-142.547165	89.833763	-292.783844	145.061356	1391.143921	-142.054474	-165.896957	1380.648926	-189.433380	-4.070921	1397.048828	-173.748581	2.379165	1690.310303	-408.137695	173.177597	1145.949341	-223.863663	-252.959030	1150.388794	-346.519806	224.510498	903.585632	-109.577942	-232.083725	905.380432	-200.202682	-12.498377	1026.065796	323.621338	-18.166567	958.193176	373.524048	152.176483
-254.397171	68.109871	927.314270	-167.358078	-101.198341	926.298889	-345.472412	93.893356	504.300018	-204.143051	-140.725891	496.595673	-370.253815	108.186440	69.859650	-258.432373	-142.468109	89.931419	-292.997589	145.882370	1391.061890	-141.428528	-164.899429	1381.027344	-189.422180	-3.002894	1397.055176	-173.696655	3.541804	1690.319824	-409.251404	173.786041	1146.157227	-223.463379	-252.226685	1150.706787	-349.044830	224.949203	903.281555	-110.797295	-231.960434	904.706909	-200.161041	-11.630497	1026.109253	321.176819	-20.173105	957.974548	372.812378	149.681915
-254.497589	68.838982	927.254700	-167.343979	-100.354034	926.293945	-345.819183	93.794815	504.353333	-204.144012	-140.174118	496.639832	-370.137543	108.182579	69.796478	-258.472260	-142.377060	89.984093	-293.206360	146.788818	1391.019531	-141.383713	-163.603073	1381.286743	-189.438049	-1.934221	1397.028931	-173.660706	4.699598	1690.277710	-410.176178	174.278259	1146.270874	-223.122940	-251.778320	1151.077393	-351.328583	225.395706	903.091980	-112.074013	-231.588303	904.392944	-200.146652	-10.771474	1026.067139	318.848206	-22.307669	957.761169	372.065704	146.988068
-254.624664	69.547745	927.207275	-167.320038	-99.586723	926.316162	-346.265137	93.721024	504.365845	-204.244644	-139.752487	496.689575	-370.019592	108.191162	69.736763	-258.682953	-143.391846	90.855629	-293.454498	147.692978	1390.959717	-141.103882	-162.457230	1381.411011	-189.433350	-0.897019	1397.041870	-173.635559	5.823317	1690.256348	-411.215363	174.825943	1146.483398	-222.756821	-251.113327	1151.391113	-353.391571	225.864792	902.905823	-113.106232	-231.423889	903.852051	-200.153702	-9.958151	1026.045898	316.842407	-24.741566	957.845093	371.467468	144.015686
-254.634079	70.352509	927.130859	-167.174301	-98.783737	926.321106	-346.639557	93.644501	504.339630	-204.250290	-139.067017	496.673187	-369.943573	108.193939	69.670555	-258.874908	-144.693268	91.954529	-293.659882	148.578461	1390.872925	-140.861603	-161.285095	1381.547607	-189.409988	0.141483	1397.028687	-173.585480	6.916595	1690.261353	-411.969940	175.148422	1146.555542	-222.405899	-250.429184	1151.557861	-354.792938	226.666290	902.948853	-113.999916	-231.346497	903.341614	-200.071945	-9.089609	1026.005371	314.540375	-27.101727	957.743103	370.577728	141.211456
-254.650635	71.140228	927.060730	-167.069031	-97.939919	926.285950	-346.977234	93.707291	504.356110	-204.210724	-138.422729	496.602112	-369.814941	108.205971	69.602821	-258.793976	-144.257919	91.802338	-293.844940	149.541397	1390.769531	-140.567581	-160.141571	1381.640625	-189.358551	1.146387	1396.994629	-173.584869	8.072534	1690.168945	-412.858917	175.665390	1146.703369	-222.013779	-249.697998	1151.832520	-356.516968	226.971893	902.846130	-114.816071	-231.198013	902.908813	-200.013733	-8.236595	1025.949219	312.167877	-29.602673	957.708313	369.504730	138.227859
-254.688858	71.883514	927.014648	-167.052643	-97.108192	926.256714	-347.516754	93.865807	504.385986	-204.345444	-137.571365	496.775421	-369.842102	108.275543	69.569763	-258.694885	-143.940552	91.584488	-294.037415	150.480423	1390.613525	-140.328262	-159.047287	1381.651855	-189.327774	2.184158	1396.961548	-173.534470	9.178082	1690.115479	-413.551605	176.002319	1146.735229	-221.678284	-248.872208	1151.880493	-357.834442	227.406906	902.742676	-115.382469	-230.935898	902.550476	-199.968552	-7.403877	1025.903076	309.916260	-32.160919	957.715881	368.516418	135.201889
-254.752655	72.593811	926.955994	-166.984207	-96.338669	926.273438	-348.156494	94.015701	504.432922	-204.289093	-137.529266	496.628082	-369.849182	108.288208	69.533974	-258.746002	-143.930908	91.660240	-294.254608	151.383987	1390.482178	-140.137665	-157.947479	1381.663330	-189.238113	3.201741	1396.429688	-173.544968	10.266581	1690.066528	-414.290955	176.416626	1146.796631	-221.319992	-248.053955	1151.926758	-359.002777	227.824661	902.685120	-115.897438	-230.819580	902.129456	-199.920303	-6.585372	1025.872925	307.583191	-34.509354	957.725159	366.887207	132.350708
-254.817993	73.378120	926.881165	-166.928665	-95.512932	926.272705	-348.568970	94.060524	504.421021	-204.342987	-136.997025	496.679413	-369.772461	108.328979	69.495743	-258.816620	-143.882584	91.678940	-294.449646	152.391861	1390.404907	-139.996307	-156.823547	1381.688232	-189.312012	4.035586	1396.512939	-173.560562	11.333769	1690.001221	-414.950256	176.830063	1146.832886	-221.013489	-247.304779	1152.071777	-359.952179	228.266602	902.634705	-116.383919	-231.531281	901.387451	-199.903046	-5.716114	1025.829224	305.454071	-37.088947	957.744690	366.000397	129.081955
-254.930359	74.166298	926.823792	-166.992096	-94.693527	926.259216	-349.041046	94.115990	504.441620	-204.458939	-136.531906	496.739990	-369.675476	108.419769	69.462715	-258.842987	-143.796402	91.656242	-294.664673	153.278473	1390.280640	-139.873764	-155.771774	1381.759766	-189.325592	5.063861	1396.467285	-173.578827	12.394833	1689.967896	-415.503265	177.181412	1146.778687	-220.722748	-246.484756	1152.239258	-360.673218	228.697113	902.589905	-116.907120	-231.802795	901.381226	-199.908752	-4.839530	1025.780762	303.363312	-39.772224	957.829773	364.996765	126.132729
-255.016815	74.876129	926.777893	-166.970337	-93.900002	926.329468	-349.667786	94.287415	504.497437	-204.601593	-136.069595	496.857147	-369.694946	108.427444	69.442764	-258.857452	-143.701065	91.706284	-294.874878	154.240005	1390.190918	-139.764694	-154.710342	1381.907471	-189.350342	6.088578	1396.429810	-173.620895	13.378969	1689.980713	-416.199127	177.740692	1147.096313	-220.586609	-245.624619	1152.313599	-361.178528	229.125778	902.624390	-117.167542	-231.487534	901.260803	-199.905029	-3.990949	1025.783569	301.322998	-42.450592	957.923523	363.918457	123.152779
-255.117615	75.546921	926.694641	-166.925766	-93.193954	926.320984	-350.289948	94.515739	504.580444	-204.681000	-135.548492	496.874359	-369.772034	108.449463	69.370659	-258.726410	-143.484894	91.741379	-295.042206	155.221619	1390.077393	-139.704987	-153.651932	1381.982422	-189.411499	7.077574	1396.413208	-173.687576	14.328714	1689.957886	-416.530731	178.021011	1146.984985	-220.436203	-244.728867	1152.412598	-361.429382	229.600189	902.585144	-117.386971	-231.107849	901.149353	-199.908569	-3.234979	1025.731079	299.364807	-45.122131	958.033142	362.882294	120.256073
-255.231506	76.290115	926.619507	-166.898193	-92.371033	926.306641	-350.726410	94.583717	504.497406	-204.848434	-135.141541	496.854126	-369.708252	108.504768	69.291130	-258.778687	-143.487000	91.888733	-295.179260	156.130936	1389.922852	-139.663223	-152.576874	1382.084106	-189.448334	8.087921	1396.392578	-173.764832	15.312447	1689.942505	-416.828796	178.390656	1146.821289	-220.254669	-243.939682	1152.616211	-361.526886	230.071152	902.511108	-117.554245	-230.700150	901.050598	-199.948654	-2.402620	1025.683228	297.457886	-47.709541	958.114563	361.759491	117.290924
-255.324524	77.036583	926.529114	-166.885941	-91.523132	926.238831	-351.142853	94.611572	504.428925	-204.910294	-134.649445	496.824982	-369.629700	108.546249	69.220078	-258.766602	-143.352097	91.906776	-295.367767	157.108322	1389.765015	-139.593582	-151.570038	1382.158081	-189.506546	9.117971	1396.336426	-173.866714	16.326862	1689.937622	-417.076538	178.776215	1146.642212	-220.075684	-243.142410	1152.765503	-361.422943	230.508820	902.475159	-117.605927	-230.316574	900.999451	-199.949966	-1.561255	1025.597290	295.570496	-50.417530	958.204224	360.654968	114.393173
-255.467438	78.802238	926.584106	-166.872971	-90.572678	926.215759	-351.704041	94.838516	504.608002	-204.971725	-134.146362	496.783966	-369.645996	108.551491	69.192200	-258.720306	-143.233124	91.920860	-295.548676	158.060181	1389.659790	-139.565811	-150.524811	1382.199829	-189.510376	10.205678	1396.056396	-173.940491	17.250139	1689.807373	-417.255096	179.215393	1146.439941	-219.915024	-242.173462	1152.855835	-361.130768	230.996918	902.470398	-117.536110	-229.907745	900.929504	-199.990097	-0.253038	1025.613281	293.664825	-53.039272	958.311035	359.404114	111.455063
-255.755936	79.672081	926.666443	-166.934494	-89.694901	926.168823	-352.334229	95.036331	504.733429	-205.070969	-133.725739	496.835938	-369.714783	108.580315	69.185715	-258.686493	-143.115738	91.897446	-295.786072	159.020554	1389.602539	-139.631973	-149.507263	1382.272705	-189.352661	11.311902	1395.906372	-174.016724	18.172941	1689.779663	-417.299408	179.674225	1146.222656	-219.810669	-241.280365	1152.887573	-360.710236	231.479355	902.469727	-117.454193	-229.446854	900.960876	-200.143890	0.571423	1025.631348	291.931274	-55.577671	958.394104	358.084991	108.486794
-255.952026	80.314552	926.628723	-167.025085	-88.911209	926.187683	-352.715149	95.044754	504.737213	-205.216904	-133.467346	496.876678	-369.649200	108.583443	69.188736	-258.723694	-143.055511	91.887459	-295.959900	159.992203	1389.510254	-139.606918	-148.489990	1382.383545	-189.703079	12.198560	1396.240601	-174.110321	19.133738	1689.812622	-417.281311	180.133133	1145.994751	-219.644897	-240.453156	1153.071533	-360.071991	231.924103	902.459412	-117.348755	-228.887253	901.067627	-200.231445	1.358656	1025.611450	290.135132	-58.212196	958.494751	356.743164	105.531586
-256.150085	80.956047	926.593201	-167.113632	-88.157112	926.273438	-353.001831	95.125359	504.707947	-205.343552	-133.050262	496.981812	-369.525330	108.655937	69.158630	-258.733124	-143.007278	91.912560	-296.157898	160.907455	1389.411499	-139.671082	-147.485550	1382.499390	-189.768066	13.199267	1396.029663	-174.198441	20.024618	1689.815308	-417.247681	180.677246	1145.813721	-219.492065	-239.687668	1153.244995	-359.294891	232.404938	902.465027	-117.207764	-228.367950	901.250061	-200.367523	2.142483	1025.630737	288.462250	-61.088699	958.542358	355.546509	102.466576
-256.341400	81.655739	926.555420	-167.151825	-87.486137	926.306641	-353.310394	95.249023	504.703094	-205.408920	-132.638626	497.023102	-369.471588	108.656975	69.151260	-258.733063	-142.946579	91.958633	-296.382111	161.897247	1389.428223	-139.809875	-146.447952	1382.625122	-189.851349	14.159926	1396.032715	-174.266769	20.864544	1689.785645	-417.055786	181.186874	1145.617554	-219.459213	-238.784836	1153.320679	-358.344055	232.932510	902.464111	-116.957329	-227.648758	901.508667	-200.495819	2.871504	1025.627441	286.741577	-63.896244	958.519470	354.225464	99.530594
-256.530182	82.387299	926.513611	-167.254013	-86.660416	926.301697	-353.698059	95.437241	504.738312	-205.475449	-132.166901	497.040649	-369.516937	108.642250	69.143219	-258.763153	-142.890839	92.020622	-296.572601	162.808350	1389.345093	-139.911926	-145.469727	1382.752808	-189.690720	15.192872	1396.185059	-174.421188	21.794329	1689.824463	-416.789490	181.788803	1145.340088	-219.374664	-237.930725	1153.481079	-357.293152	233.419876	902.491089	-116.518311	-226.533997	901.977356	-200.634399	3.684406	1025.601318	285.371338	-66.654869	958.604309	352.962952	96.560753
-256.758087	83.049835	926.475159	-167.403061	-85.874321	926.269775	-353.978210	95.639755	504.747559	-205.561951	-131.798996	497.048279	-369.499023	108.676315	69.107208	-258.732208	-142.794296	92.000175	-296.766418	163.818039	1389.280518	-140.026901	-144.430359	1382.904785	-189.810501	15.680764	1395.879883	-174.578552	22.698206	1689.806274	-416.484894	182.483597	1145.058105	-219.257721	-237.103897	1153.635010	-356.010773	233.958694	902.452148	-116.468361	-226.503448	901.911804	-200.782120	4.443644	1025.559448	283.464905	-69.094124	958.563538	351.464447	93.336327
-257.059692	83.838692	926.500305	-167.578033	-85.114700	926.281311	-354.195465	95.876740	504.790436	-205.664795	-131.410355	497.051880	-369.462769	108.658249	69.102737	-258.752319	-142.698624	91.980858	-296.996552	164.769852	1389.207031	-140.231201	-143.430923	1382.994141	-189.811920	16.733549	1396.128540	-174.715912	23.536600	1689.797363	-416.110321	183.146332	1144.748535	-219.183273	-236.387238	1153.859253	-354.640289	234.593170	902.454407	-116.157997	-225.853577	902.195679	-200.973572	5.242186	1025.570923	281.707092	-71.846458	958.448914	349.921661	90.326164
-257.316925	84.511795	926.483032	-167.749115	-84.419930	926.287537	-354.430023	96.218384	504.782227	-205.733994	-131.002472	497.083374	-369.458099	108.704987	69.086723	-258.715332	-142.672256	92.046852	-297.116333	165.726547	1389.194458	-140.368256	-142.492111	1383.158203	-190.080444	17.580008	1395.975586	-174.807770	24.314793	1689.737915	-415.691010	183.910202	1144.437378	-219.154633	-235.476990	1154.032471	-353.168732	235.181625	902.442322	-115.873459	-225.110916	902.448181	-201.159760	5.961287	1025.560181	279.967651	-74.669533	958.362549	348.507050	87.383095
-257.556580	85.205307	926.508850	-167.976349	-83.645096	926.310669	-354.473877	96.550682	504.788086	-205.893677	-130.538010	497.113586	-369.391724	108.764595	69.115044	-258.686188	-142.569107	92.027275	-297.342346	166.704025	1389.150879	-140.514664	-141.501572	1383.356323	-190.431274	18.436800	1395.587158	-174.960571	25.136532	1689.774658	-415.239380	184.755371	1144.156250	-219.159241	-234.715988	1154.190796	-351.548279	235.818573	902.492310	-115.542389	-224.340240	902.799133	-201.362518	6.713834	1025.579956	278.416626	-77.423607	958.170227	347.131866	84.525757
-257.831360	85.849358	926.545044	-168.186737	-82.969582	926.379944	-354.676971	96.952942	504.845367	-206.089645	-130.118912	497.193115	-369.424377	108.797531	69.152519	-258.713837	-142.483002	92.069931	-297.510620	167.622742	1389.088745	-140.767776	-140.496353	1383.575684	-190.634430	19.355330	1395.559326	-175.127518	25.807976	1689.806519	-414.663971	185.531616	1143.871094	-219.142014	-233.910583	1154.387939	-349.795990	236.465454	902.507141	-115.196480	-223.579254	903.229431	-201.587769	7.407716	1025.628662	277.427460	-80.375847	957.620728	346.025757	81.066147
-258.052673	86.502556	926.529907	-168.306000	-82.336189	926.478210	-354.815155	97.431534	504.873749	-206.265457	-129.669739	497.263458	-369.468750	108.829750	69.181831	-258.742981	-142.408920	92.130867	-297.700348	168.560852	1389.026123	-140.956146	-139.598175	1383.806396	-190.865097	20.264208	1395.609619	-175.368530	26.633392	1689.919189	-414.051208	186.389404	1143.605347	-219.143051	-232.985870	1154.622070	-347.969147	237.133682	902.557861	-114.809097	-222.698502	903.570862	-201.799271	8.101903	1025.671875	274.548737	-82.851875	958.533325	343.937683	77.626511
-258.251984	87.177269	926.542114	-168.519958	-81.675545	926.558228	-354.903503	97.910217	504.883545	-206.536240	-129.325516	497.317139	-369.447205	108.892715	69.204437	-258.768311	-142.202682	92.074974	-297.916260	169.474167	1388.982178	-141.256622	-138.742767	1384.055176	-190.760406	21.497696	1395.574097	-175.553543	27.496201	1689.954224	-413.418121	187.303391	1143.215210	-219.157745	-232.176285	1154.864380	-345.999847	237.838394	902.635376	-114.448883	-221.890900	903.999268	-202.031128	8.794521	1025.719360	273.139801	-85.511856	958.449646	342.627808	74.904404
-258.512268	87.896049	926.532593	-168.763290	-80.902184	926.515076	-355.060852	98.393471	504.885956	-206.701614	-128.848145	497.331726	-369.513885	108.960632	69.244133	-258.794006	-142.102310	92.108276	-298.010651	170.358505	1388.930786	-141.525818	-137.761383	1384.229126	-191.304214	22.146442	1395.670410	-175.750458	28.466766	1689.950562	-412.861450	188.397369	1142.937134	-219.228622	-231.536133	1155.107666	-343.935516	238.586853	902.730347	-114.124802	-220.945938	904.430603	-202.263397	9.534338	1025.691284	271.906555	-88.240379	958.303650	341.409698	72.269814
-258.788940	88.553734	926.554321	-169.085831	-80.212418	926.494629	-355.077728	98.793137	504.786621	-206.911102	-128.429092	497.409912	-369.425537	109.026138	69.244728	-258.738953	-141.930161	92.141556	-298.223724	171.292877	1388.908081	-141.797775	-136.860413	1384.434326	-191.552017	23.004112	1395.647095	-175.996948	29.223618	1689.988647	-412.207794	189.378799	1142.623535	-219.296860	-230.555206	1155.247314	-341.897980	239.294968	902.811462	-113.738358	-220.004135	904.795288	-202.482269	10.224262	1025.681641	270.801422	-90.825142	958.129089	340.279510	69.703751
-258.973755	89.254295	926.572815	-169.383713	-79.582207	926.522705	-355.108765	99.267151	504.731140	-207.190033	-128.079025	497.426910	-369.430756	109.109200	69.291168	-258.819794	-141.842346	92.154785	-298.405121	172.185440	1388.827881	-142.291290	-135.936798	1384.452148	-191.811111	23.885748	1395.652100	-176.222626	29.854931	1689.913452	-411.419098	190.329285	1142.148315	-219.409775	-229.830643	1155.413940	-339.674408	240.107437	902.916382	-113.376427	-219.162308	905.238159	-202.729034	10.882198	1025.705933	269.718719	-93.482780	958.073975	339.172485	67.091743
-259.189087	89.978416	926.571777	-169.706802	-78.954430	926.565613	-355.369080	99.776268	504.767242	-207.396194	-127.554794	497.455048	-369.546967	109.169403	69.335594	-258.715149	-141.657288	92.099548	-298.532013	173.083954	1388.782104	-142.526047	-135.157211	1384.586304	-192.131241	24.813854	1395.743042	-176.402985	30.539579	1689.988281	-410.719452	191.425583	1141.854858	-219.514389	-229.033203	1155.648682	-337.447845	240.873306	903.056335	-113.018181	-218.223297	905.615845	-202.985046	11.580174	1025.723999	268.645294	-96.043587	958.018677	338.001068	64.652245
-259.379669	90.758217	926.599609	-170.000519	-78.324211	926.605286	-355.626160	100.181435	504.844086	-207.683716	-127.134010	497.451416	-369.635681	109.198257	69.358795	-258.731323	-141.544067	92.066292	-298.772095	174.016174	1388.750122	-142.922928	-134.358231	1384.733643	-192.106903	25.923712	1395.738403	-176.662216	31.253000	1689.995972	-409.943085	192.505539	1141.525757	-219.656219	-228.083115	1155.794189	-335.115784	241.678482	903.176086	-112.700562	-217.338852	906.041992	-203.207016	12.290447	1025.755127	267.703583	-98.648384	958.000366	336.970276	62.185631
-259.542328	91.434868	926.572815	-170.331696	-77.681671	926.646118	-355.807465	100.606705	504.842255	-207.936203	-126.723907	497.439819	-369.701843	109.223717	69.415047	-258.720581	-141.336090	92.019417	-298.844635	174.946304	1388.679199	-143.284225	-133.509659	1384.921509	-192.707581	26.448927	1395.796997	-176.930405	31.977772	1690.027222	-409.171570	193.601456	1141.118530	-219.837723	-227.233582	1155.959595	-332.803467	242.498306	903.427185	-112.497391	-216.326309	906.406494	-203.442139	12.983243	1025.758667	266.849579	-101.289795	958.007385	335.982178	59.739552
-259.689850	92.169006	926.549438	-170.625580	-77.000923	926.688904	-356.104248	101.014061	504.878632	-208.192795	-126.336113	497.477051	-369.735016	109.273933	69.398300	-258.703247	-141.208939	92.057442	-299.042267	175.847260	1388.610352	-143.759018	-132.728455	1385.076416	-193.012314	27.309181	1395.884766	-177.208862	32.872810	1690.038086	-408.369141	194.720764	1140.766479	-220.089325	-226.443710	1156.116455	-330.412201	243.273804	903.568604	-112.324837	-215.378067	906.636902	-203.687561	13.704589	1025.770386	266.061523	-103.885216	958.028625	335.001373	57.291172
-259.846863	92.885674	926.491394	-170.952286	-76.366432	926.656555	-356.283325	101.356384	504.876495	-208.440201	-126.004776	497.512451	-369.747864	109.320732	69.409409	-258.660522	-141.055817	92.054245	-299.215851	176.779114	1388.518677	-144.220215	-131.879608	1385.221313	-193.472397	27.963228	1396.095703	-177.470337	33.588978	1690.038574	-407.603149	195.941742	1140.366943	-220.631134	-225.853378	1156.388306	-327.958832	244.131882	903.751953	-112.086838	-212.156006	904.624084	-203.939377	14.375502	1025.726685	265.400482	-106.366966	958.044800	334.020935	54.776733
-260.031189	93.654762	926.456909	-171.358994	-75.699600	926.682129	-356.587067	101.755539	504.907867	-208.694427	-125.586784	497.558228	-369.839508	109.372711	69.443733	-258.699707	-140.911774	92.072655	-299.381104	177.574310	1388.439453	-144.759949	-131.198471	1385.399658	-193.872482	29.643097	1396.618042	-177.750198	34.296295	1690.005005	-406.790253	197.181274	1140.018677	-220.826279	-224.974335	1156.456909	-325.537567	245.070313	903.971985	-111.662560	-211.408356	904.699463	-204.233109	15.110804	1025.720947	264.794952	-108.809631	958.028748	333.044495	52.526367
-260.240265	94.395386	926.416504	-171.769333	-75.038078	926.678894	-356.899048	102.187637	504.969635	-208.943405	-125.094421	497.573486	-369.893921	109.448051	69.468323	-258.617706	-140.782684	92.043968	-299.584839	178.549469	1388.393677	-145.271484	-130.503143	1385.542114	-194.185898	30.295557	1396.497314	-178.057312	34.968052	1690.023315	-405.972137	198.435623	1139.683838	-221.105576	-224.008881	1156.494751	-323.018311	245.974716	904.096985	-111.374001	-210.450241	905.019653	-204.470703	15.854788	1025.688110	264.215057	-111.329063	958.130798	332.095734	50.166508
-260.433197	95.110626	926.408325	-172.156616	-74.465134	926.736694	-357.229584	102.608200	505.049957	-209.312408	-124.674377	497.628662	-369.967621	109.476288	69.516014	-258.609863	-140.632767	91.951408	-299.741821	179.449844	1388.286499	-145.956665	-129.676987	1385.595825	-194.547211	31.039173	1396.460815	-178.362808	35.659466	1689.934692	-405.138306	199.742432	1139.328735	-221.436813	-223.238403	1156.462769	-320.519745	246.905487	904.288635	-111.176132	-209.409943	905.390442	-204.731171	16.534485	1025.707153	263.644714	-113.822029	958.128601	331.142059	47.837463
-260.591156	95.876221	926.389282	-172.553497	-73.875694	926.786743	-357.468506	102.993584	505.062317	-209.659363	-124.378372	497.671539	-370.010590	109.539406	69.527596	-258.598267	-140.580139	91.988808	-299.824341	180.385422	1388.268188	-146.513382	-129.038055	1385.707642	-194.934280	31.761129	1396.458984	-178.665726	36.332924	1689.969482	-404.286713	200.992584	1138.989380	-221.774384	-222.330276	1156.477905	-318.075714	247.779770	904.579407	-110.953606	-208.359558	905.674927	-205.003098	17.232477	1025.720825	263.140839	-116.291321	958.224060	330.240570	45.560326
-260.760986	96.636978	926.362305	-172.978317	-73.248978	926.809509	-357.597260	103.261986	504.986633	-210.005356	-124.079941	497.693726	-370.028992	109.577950	69.517563	-258.632721	-140.446213	91.934235	-299.960510	181.321747	1388.271362	-147.176224	-128.292099	1385.813232	-195.313721	32.451706	1396.481812	-178.962372	36.967644	1689.930420	-403.404602	202.346649	1138.661987	-222.156296	-221.398773	1156.408813	-315.643280	248.773499	904.896179	-110.756630	-207.318924	905.877014	-205.332733	17.916267	1025.723145	262.699921	-118.730431	958.356506	329.390991	43.238411
-260.892120	97.354141	926.324829	-173.379593	-72.643456	926.838013	-357.686646	103.507744	505.000763	-210.397369	-123.734306	497.725433	-369.975739	109.640053	69.515450	-258.693634	-140.402100	91.996002	-300.020782	182.220917	1388.229736	-147.881134	-127.660721	1385.897827	-195.726044	33.196022	1396.447754	-179.311188	37.709404	1689.908203	-402.573456	203.685684	1138.392090	-222.534058	-220.556702	1156.404785	-313.126862	249.632828	905.187256	-110.638962	-206.291977	906.101746	-205.594849	18.595772	1025.717041	262.294922	-121.102257	958.403503	328.519836	41.011662
-261.044159	98.092216	926.258789	-173.703888	-72.015434	926.818909	-358.359375	104.038918	505.082336	-210.758347	-123.330048	497.709625	-370.186584	109.669037	69.535385	-258.683472	-140.264542	91.994644	-300.100769	183.231140	1388.235474	-148.592850	-126.964684	1386.038696	-196.154755	33.921185	1396.405151	-179.618958	38.302578	1689.934204	-401.677185	205.073105	1138.130493	-222.962982	-219.548004	1156.343872	-310.723541	250.660446	905.542847	-110.227051	-204.980621	906.362061	-205.852325	19.280499	1025.676514	261.940430	-123.511032	958.480713	327.664734	38.793537
-261.227173	98.841057	926.224670	-174.179443	-71.276848	926.830994	-358.586731	104.414597	505.077698	-211.109009	-122.770653	497.786713	-370.215973	109.715973	69.567688	-258.682617	-140.045639	91.929367	-300.215942	184.146286	1388.227661	-149.309265	-126.281906	1386.152588	-196.602325	34.620876	1396.366455	-179.913223	38.916298	1689.904663	-400.783966	206.456970	1137.930420	-223.438263	-218.736679	1156.340820	-308.274780	251.641739	905.896301	-110.455536	-204.154907	906.532898	-206.166290	20.038805	1025.662842	261.661621	-125.833878	958.494324	326.889679	36.670055
-261.475769	99.608665	926.238586	-174.712570	-70.638206	926.911560	-358.631195	104.702148	505.093536	-211.524200	-122.415169	497.870300	-370.092010	109.806557	69.588684	-258.709991	-139.883942	91.932159	-300.268982	185.018463	1388.254639	-150.075272	-125.702339	1386.232788	-197.026505	35.396587	1396.361206	-180.241302	39.680897	1689.822510	-399.894562	207.827118	1137.695435	-223.939743	-217.740128	1156.262817	-305.914948	252.626480	906.263733	-110.471924	-203.091736	906.735352	-206.514587	20.778421	1025.702881	261.356628	-128.055771	958.544739	326.120972	34.492363
-261.648010	100.292076	926.194946	-175.082397	-70.127243	926.952942	-358.888580	105.005020	505.148468	-211.867737	-121.936737	497.907898	-370.144775	109.847092	69.632256	-258.672058	-139.746140	91.928879	-300.345764	186.136475	1388.319580	-150.914902	-124.836090	1386.415894	-197.439545	36.158730	1396.382568	-180.556763	40.339981	1689.835205	-398.989777	209.234894	1137.583862	-224.436920	-216.897766	1156.177490	-303.569946	253.700653	906.723755	-110.550606	-202.039993	906.966309	-206.814468	21.390625	1025.704102	260.592590	-130.143448	958.198853	325.436646	32.373611
-261.843475	101.016533	926.189087	-175.560333	-69.467941	927.031921	-358.773712	105.200287	505.066498	-212.197250	-121.512245	497.900940	-369.975922	109.919647	69.613708	-258.623962	-139.580750	91.991089	-300.427582	186.992554	1388.364990	-151.911377	-124.569626	1386.580078	-197.938049	36.872772	1396.435425	-180.834152	40.867447	1689.856201	-398.098297	210.663025	1137.392456	-224.908493	-215.845520	1156.114380	-301.258575	254.730026	907.242371	-110.215363	-200.720291	907.267456	-207.176346	22.097521	1025.742676	259.924347	-132.028961	958.563171	324.515686	30.200775
-262.090881	101.771935	926.164917	-176.037796	-68.849388	927.064575	-359.018188	105.531586	505.107178	-212.554581	-121.157242	497.944031	-370.003662	109.955360	69.635529	-258.658966	-139.459137	91.996765	-300.530731	187.910995	1388.459717	-152.029861	-123.135818	1386.078003	-198.403351	37.528202	1396.432373	-181.174164	41.547367	1689.773560	-397.204010	212.054794	1137.201172	-225.438446	-214.853851	1156.039673	-298.939697	255.856934	907.818054	-110.336853	-199.678436	907.417969	-207.566086	22.783138	1025.750122	260.078522	-134.390167	958.700745	324.013947	28.291130
-262.346985	102.482262	926.127991	-176.517899	-68.375793	927.100220	-359.466187	105.923119	505.169525	-212.925095	-120.764626	498.029968	-370.144531	109.976067	69.650017	-258.698212	-139.407471	92.063263	-300.665192	188.837540	1388.536377	-152.851974	-122.360680	1386.073975	-198.831497	38.210560	1396.390747	-181.491180	42.058094	1689.806396	-396.335480	213.443237	1137.055908	-226.095779	-213.859238	1155.946533	-296.714569	256.924286	908.318665	-110.516716	-198.690887	907.560547	-207.938202	23.391371	1025.748901	260.774384	-137.697922	957.751160	324.260559	26.941126
-262.655243	103.145515	926.075989	-177.099762	-67.739517	927.073547	-359.408417	106.192635	505.086914	-213.235260	-120.243248	498.005127	-370.027863	110.040405	69.623108	-258.711945	-139.298294	92.118149	-300.788086	189.757080	1388.608765	-153.844391	-122.263802	1386.217651	-199.334396	38.950783	1396.336548	-181.875061	42.762398	1689.722778	-395.495117	214.834091	1136.875977	-226.738205	-212.920456	1155.918701	-294.591522	257.952850	908.796204	-110.696724	-197.645294	907.731384	-208.352127	24.051991	1025.705200	261.163391	-140.919998	957.487000	324.122986	25.200262
-262.986145	103.875267	926.081970	-177.631180	-67.075706	927.100281	-359.855927	106.681694	505.162964	-213.532059	-119.809044	498.029633	-370.177490	110.078049	69.629692	-258.729279	-139.121521	92.059677	-300.891357	190.660400	1388.700684	-154.921600	-121.990349	1386.168213	-199.815292	39.699413	1396.311157	-182.209579	43.307613	1689.788940	-394.698212	216.197357	1136.732056	-227.517487	-211.968002	1155.866211	-292.479279	259.032532	909.265808	-110.263496	-195.544342	907.519165	-208.771927	24.750488	1025.720215	260.701843	-141.783173	957.446228	323.469147	23.270113
-263.289215	104.592552	926.068787	-178.181473	-66.437698	927.102722	-360.067719	107.093430	505.148285	-213.907166	-119.596596	498.062286	-370.257080	110.135567	69.673676	-258.725586	-139.045715	92.153969	-301.028687	191.589554	1388.805420	-155.748520	-121.371674	1386.334229	-200.312088	40.397263	1396.375488	-182.585938	43.840099	1689.753784	-393.934601	217.559402	1136.615723	-228.271286	-210.889664	1155.730103	-290.468323	260.006866	909.716675	-109.559013	-192.803955	908.211914	-209.217560	25.408194	1025.718262	260.288361	-142.371597	957.668213	322.646027	21.338655
-263.551361	105.207558	926.083313	-178.696335	-65.821213	927.220276	-360.186859	107.478500	505.133789	-214.348740	-119.263992	498.148163	-370.296722	110.175652	69.691544	-258.700287	-138.830017	92.119881	-301.151520	192.560318	1388.904297	-156.396042	-121.317986	1386.603394	-200.815704	41.096706	1396.371460	-182.990631	44.480389	1689.760864	-393.253937	218.907761	1136.534180	-228.965775	-209.842178	1155.718140	-288.544800	260.956146	910.043518	-108.524315	-190.293869	907.861267	-209.671875	26.034056	1025.791382	257.617462	-142.519882	958.342651	320.951630	18.843315
-263.873566	105.944832	926.052124	-179.207138	-65.179085	927.249939	-360.370972	107.958649	505.137512	-214.846527	-119.083740	498.253693	-370.331451	110.215431	69.696098	-258.829346	-138.765305	92.138855	-301.223206	193.512543	1389.002686	-157.348587	-119.470688	1386.425781	-201.289825	41.799278	1396.423950	-183.363602	44.994667	1689.754639	-392.311859	219.487640	1136.333862	-229.892044	-208.930954	1155.549438	-286.653809	261.997131	910.501221	-108.805763	-188.971985	907.954163	-210.128494	26.723045	1025.795166	256.411835	-143.283051	958.420593	319.847015	16.876442
-264.222046	106.624130	926.060791	-179.815582	-64.615692	927.348328	-360.671387	108.516869	505.164917	-215.360474	-119.064209	498.324921	-370.420685	110.259644	69.775528	-258.944092	-138.728912	92.224609	-301.365051	194.462631	1389.065430	-158.127716	-118.829910	1386.485352	-201.779526	42.518894	1396.442627	-183.782928	45.550426	1689.785889	-391.722504	220.735931	1136.291382	-230.712204	-207.948578	1155.546509	-284.826630	262.917816	911.012939	-109.420532	-188.140701	908.128540	-210.631363	27.362732	1025.850342	260.398926	-148.981293	957.494812	321.066315	16.330086
-264.561493	107.279488	926.023926	-180.359863	-63.996284	927.371155	-360.858368	109.006821	505.142761	-215.591217	-118.424828	498.294739	-370.450836	110.327621	69.768433	-258.828827	-138.542099	92.246704	-301.497162	195.398300	1389.169434	-158.962357	-118.092232	1386.447021	-202.285965	43.222511	1396.454102	-184.213623	46.189724	1689.735596	-391.269012	222.151169	1136.265137	-231.593918	-207.013779	1155.553589	-283.167023	263.689392	911.446045	-110.434425	-187.697037	908.251404	-211.089890	28.011530	1025.844604	260.575958	-151.100006	957.452332	320.827576	14.819486
-264.925018	108.002808	926.047852	-180.966415	-63.312614	927.372498	-361.062500	109.431992	505.136078	-215.977432	-117.968063	498.321716	-370.506134	110.360046	69.774376	-258.795929	-138.472198	92.281548	-301.609161	196.320099	1389.234863	-159.786438	-117.474297	1386.474121	-202.832336	43.951225	1396.452271	-184.636307	46.749371	1689.725586	-390.765991	223.430283	1136.212891	-232.553833	-206.036255	1155.520752	-281.668518	264.809448	911.988953	-111.107811	-186.593475	908.325134	-211.549149	28.696978	1025.855347	260.555725	-153.026138	957.518616	320.466461	13.057959
-265.272034	108.803741	926.057495	-181.628021	-62.635998	927.380920	-361.263336	109.883636	505.072052	-216.340332	-117.535324	498.331635	-370.511200	110.433533	69.792953	-258.762085	-138.281479	92.247658	-301.769714	197.275558	1389.287231	-160.889420	-117.480713	1386.491455	-203.368744	44.717201	1396.456543	-185.100327	47.322121	1689.712402	-390.290558	224.594025	1136.133789	-233.445374	-205.199234	1155.536621	-280.185944	265.774475	912.467834	-111.885086	-185.713486	908.440369	-212.051147	29.410671	1025.865723	260.787811	-154.211258	957.653931	319.944519	11.171243
-265.553528	109.794907	926.157410	-182.275772	-61.853001	927.387756	-361.484497	110.328186	505.129974	-216.686295	-117.120796	498.321136	-370.520905	110.497490	69.826729	-258.792999	-138.179047	92.280045	-301.928986	198.290894	1389.334961	-161.757401	-116.926895	1386.453003	-204.093384	45.175320	1396.067261	-185.570526	47.960949	1689.726563	-389.988159	225.851120	1136.183350	-234.489822	-204.201431	1155.528931	-278.759796	266.425354	912.953247	-112.842407	-184.757401	908.588745	-212.495972	30.221571	1025.921631	260.851563	-156.158112	957.714111	319.547821	9.445272
-265.837250	110.698112	926.247009	-182.902924	-61.116634	927.463562	-361.787781	110.831139	505.223511	-217.025192	-116.629700	498.364960	-370.637787	110.539864	69.868279	-258.775085	-137.963837	92.233528	-302.151550	199.195938	1389.420532	-162.590393	-116.101547	1386.569214	-204.661926	45.925903	1396.133423	-186.043350	48.520172	1689.719971	-389.651062	226.988861	1136.180908	-235.508316	-203.346451	1155.561523	-277.523468	267.382996	913.476318	-113.823235	-183.920197	908.743164	-212.987625	30.987072	1026.011963	261.023438	-157.953323	957.732117	319.131439	7.804212
-266.162476	111.612823	926.343384	-183.520370	-60.506908	927.583496	-362.122681	111.336220	505.341095	-217.431274	-116.235733	498.428528	-370.698578	110.562340	69.919891	-258.747742	-137.848114	92.254570	-302.449982	200.155090	1389.545898	-163.521606	-115.563850	1386.567627	-205.270599	46.647499	1396.226807	-186.579483	49.185890	1689.779541	-389.419739	228.234131	1136.195435	-236.529922	-202.582016	1155.715698	-276.454163	268.345764	913.976013	-114.595154	-182.782196	908.573730	-213.535294	31.696012	1026.132202	261.183014	-159.963562	957.685120	318.854980	6.006394
-266.374451	112.438683	926.398315	-184.100403	-59.674850	927.665833	-362.330353	111.779671	505.412720	-217.327560	-114.948685	498.332855	-370.738556	110.623047	69.926117	-258.349121	-137.374298	92.169846	-302.647614	201.065536	1389.636597	-164.371964	-114.748718	1386.751099	-205.861938	47.370396	1396.225586	-187.090500	49.776051	1689.769531	-389.231598	229.164902	1136.149170	-237.621216	-201.676208	1155.694336	-275.447266	269.121368	914.401733	-115.823738	-181.996994	908.657104	-214.035263	32.467220	1026.216187	261.436890	-161.780151	957.632874	318.533142	4.426877
-266.796173	113.080475	926.471802	-184.961334	-58.845890	927.865784	-362.517853	112.176529	505.348907	-217.895081	-115.033142	498.410400	-370.747009	110.683571	69.936737	-258.520325	-137.317001	92.250504	-302.973297	201.977829	1389.719238	-165.257019	-114.199593	1386.734985	-206.419083	48.090279	1396.262573	-187.674622	50.502457	1689.804688	-389.089050	230.267166	1136.160522	-238.717133	-200.830994	1155.752319	-274.589294	269.895813	914.824890	-117.013634	-181.294510	908.667969	-214.724152	33.230991	1026.356445	261.740936	-163.746384	957.541260	318.343628	2.744209
-267.101715	113.525650	926.515198	-185.259140	-58.555443	928.283752	-362.633301	112.558586	505.253082	-218.306641	-114.786583	498.533661	-370.719177	110.770966	69.946175	-258.529358	-137.187363	92.279968	-303.241455	202.911407	1389.758667	-166.128098	-113.450607	1386.790527	-207.025421	48.827244	1396.256958	-188.261429	51.151283	1689.799438	-389.097107	231.298157	1136.156616	-239.807327	-200.058212	1155.746460	-273.776794	270.580414	915.209167	-118.286903	-180.476166	908.618286	-215.227646	33.713844	1026.602539	262.083435	-165.568161	957.460022	318.135651	1.126926
-267.575562	114.077530	926.472290	-185.914627	-57.920303	928.311035	-362.984680	113.095177	505.179260	-218.727585	-114.464165	498.599670	-370.836639	110.825272	69.954231	-258.567810	-137.067413	92.279907	-303.532684	203.836136	1389.792236	-167.008240	-112.871147	1386.787231	-207.601913	49.560097	1396.318848	-188.911545	51.884537	1689.851318	-389.104797	232.255188	1136.124146	-240.929337	-199.267548	1155.865723	-273.124176	271.270935	915.545105	-119.432922	-179.383194	908.639893	-215.807327	34.332161	1026.594727	262.442566	-167.244736	957.375916	318.005066	-0.352248
-268.208466	114.902687	926.540894	-186.893585	-57.416344	928.280029	-363.500488	113.698448	505.252228	-219.076126	-113.996658	498.630585	-371.030853	110.876152	70.028389	-258.484802	-136.866806	92.249496	-303.850891	204.764267	1389.817261	-167.939606	-112.178970	1386.789063	-208.185760	50.348103	1396.385986	-189.620575	52.636147	1689.894043	-389.167755	233.265717	1136.072144	-242.043442	-198.419250	1155.855591	-272.608704	271.869598	915.878540	-120.884888	-178.769775	908.671204	-216.517334	34.950932	1026.605835	262.784027	-169.182663	957.295837	317.994904	-2.205918
-268.649200	115.591690	926.578613	-187.449203	-56.635559	928.396240	-363.804321	114.132248	505.274902	-219.344818	-113.504875	498.667847	-371.142029	110.903732	70.076828	-258.340607	-136.567673	92.160446	-304.156158	205.649887	1389.827393	-168.794952	-111.610001	1386.790527	-208.784683	51.005646	1396.430420	-190.437851	53.413769	1689.950684	-389.284363	234.229355	1136.049805	-243.235718	-197.787628	1155.931152	-272.162506	272.496674	916.202820	-122.064888	-177.646942	908.503784	-217.049210	35.711136	1026.684937	263.234528	-170.654068	957.192993	317.917053	-3.370317
-269.089508	116.312965	926.623108	-188.174881	-55.997017	928.516052	-363.991119	114.553535	505.233124	-219.725403	-113.200493	498.688080	-371.126251	110.974327	70.078690	-258.476074	-136.564499	92.218468	-304.488800	206.568390	1389.831543	-169.750992	-110.979645	1386.747681	-209.350784	51.802620	1396.559204	-191.282364	54.187698	1690.051636	-389.467834	235.098175	1136.012329	-244.460434	-196.976669	1155.903931	-271.889252	273.022766	916.429932	-123.390396	-176.777359	908.330688	-217.703995	36.379570	1026.775757	263.705231	-172.165329	957.141174	317.942352	-4.812809
-269.966187	117.243538	926.680176	-189.263992	-55.276230	928.170959	-364.467682	115.145638	505.297668	-220.038284	-112.744850	498.667603	-371.238708	111.042213	70.104774	-258.464203	-136.410904	92.233093	-304.717072	207.535049	1389.823853	-170.525345	-110.278725	1386.781006	-209.890884	52.543240	1396.592773	-192.297424	55.029926	1690.114746	-389.705750	236.044556	1136.003174	-245.647919	-196.270966	1156.048950	-271.653839	273.560547	916.681458	-124.981430	-176.089264	908.287537	-218.379639	37.096466	1026.604126	264.178619	-173.781006	956.962402	318.073395	-6.237166
-270.526093	117.891006	926.690369	-190.007401	-54.684582	928.266846	-364.819916	115.715866	505.308319	-220.406952	-112.309364	498.707275	-371.300964	111.089516	70.124153	-258.534119	-136.255356	92.191437	-304.995087	208.552872	1389.822632	-171.373566	-109.621681	1386.750977	-210.440048	53.365196	1396.574585	-193.380066	55.860561	1690.233032	-389.981598	236.930786	1136.031616	-246.767181	-195.665039	1156.036865	-271.524200	274.076843	916.915039	-126.589165	-175.394928	908.155273	-219.056335	37.739662	1026.658569	264.715729	-175.340988	956.825378	318.261292	-7.592909
-271.067688	118.719093	926.733704	-190.754105	-53.873695	928.291870	-365.243317	116.243538	505.396912	-220.744934	-111.868744	498.747437	-371.430389	111.176666	70.171501	-258.486237	-136.090881	92.188148	-305.251648	209.496689	1389.794434	-172.591705	-108.743683	1387.318115	-210.893112	54.140568	1396.594116	-194.583405	56.731300	1690.393188	-390.249481	237.793930	1136.003296	-248.560486	-196.735901	1157.248047	-271.513550	274.549255	917.037598	-128.319061	-174.823608	908.169556	-219.754059	38.509850	1026.701904	265.361969	-176.745331	956.608643	318.502258	-8.742473
-271.782349	119.482758	926.778992	-191.653580	-53.113297	928.303101	-365.717255	116.711136	505.407806	-221.040039	-111.502342	498.759949	-371.569031	111.229637	70.160561	-258.527100	-136.066025	92.297226	-305.488892	210.501968	1389.796875	-173.316910	-108.002411	1387.249878	-211.473633	54.970570	1396.647095	-195.971436	57.666882	1690.589600	-390.616333	238.715637	1136.059692	-249.865585	-195.922272	1157.332520	-271.632324	274.975067	917.147766	-130.010208	-174.153702	907.996338	-220.510147	39.263878	1026.724854	266.022308	-178.128250	956.489258	318.819305	-10.129290
-272.365387	120.178764	926.782288	-192.383728	-52.447716	928.428284	-366.109558	117.189835	505.405487	-221.359055	-111.084129	498.774445	-371.613190	111.267319	70.201729	-258.425812	-135.892792	92.349365	-305.756561	211.520416	1389.811523	-173.913803	-107.181313	1387.088257	-211.990692	55.769863	1396.687378	-197.498535	58.661766	1690.662598	-391.332184	240.195786	1136.128784	-251.164825	-195.053009	1157.514893	-271.919189	275.360382	917.240662	-131.718735	-173.558090	907.883118	-221.236511	39.971798	1026.795288	266.691284	-179.377716	956.341248	319.099213	-11.168764
-272.871277	120.891754	926.842773	-192.960739	-51.599720	928.682556	-366.491241	117.716118	505.382996	-221.658859	-110.590073	498.804688	-371.678253	111.332779	70.225655	-258.481934	-135.817886	92.370377	-306.011200	212.473587	1389.891479	-174.611969	-106.473305	1387.018311	-212.385208	56.613720	1396.745605	-199.141403	59.573387	1690.946655	-391.950806	241.469467	1136.178223	-252.470459	-194.297165	1157.604004	-272.311462	275.733154	917.292236	-133.521408	-173.122772	907.806641	-221.937775	40.790066	1026.968140	267.415253	-180.525177	956.263672	319.508148	-12.348436
-273.554047	121.472839	926.866333	-193.700394	-50.969975	928.921021	-366.851532	118.208328	505.264954	-222.061996	-110.237869	498.841553	-371.674316	111.433990	70.241768	-258.534363	-135.814087	92.449020	-306.284607	213.558640	1389.985107	-175.301315	-105.751030	1386.889893	-212.740189	57.480694	1396.741211	-201.052765	60.508751	1691.166626	-392.363586	242.508713	1136.310913	-253.556198	-193.367249	1157.492676	-272.595764	276.219849	917.412964	-138.517426	-179.280624	910.791016	-222.756851	41.467316	1027.106567	268.173676	-181.663971	956.188965	319.940063	-13.307008
-274.376617	122.203812	926.937073	-194.735748	-50.156227	929.021423	-367.329956	118.726517	505.202576	-222.360199	-109.768806	498.867096	-371.768250	111.492439	70.255966	-258.579529	-135.729172	92.499962	-306.509766	214.594864	1390.117554	-175.836670	-104.907791	1386.768433	-213.016663	58.357002	1396.712769	-203.269257	61.577408	1691.365845	-392.874268	243.731918	1136.493164	-255.211868	-192.823212	1157.797729	-273.266815	276.630859	917.329651	-140.187561	-176.420303	907.948792	-223.677063	42.250355	1027.190552	268.973358	-182.809387	956.149658	320.512970	-14.494189
-275.312775	122.887207	926.972534	-195.791351	-49.382111	929.049133	-367.786804	119.176399	505.152863	-222.629471	-109.272545	498.859344	-371.843353	111.551086	70.244881	-258.546661	-135.646545	92.587463	-306.702820	215.621582	1390.252808	-176.311523	-104.111740	1386.592041	-213.254349	59.349266	1396.758179	-205.695801	62.628345	1691.651001	-393.298798	245.042160	1136.649780	-256.595245	-192.219452	1157.993774	-274.064056	277.149506	917.167358	-141.923218	-175.981903	907.931030	-224.637283	42.986828	1027.217651	269.755096	-183.782104	956.101379	321.036896	-15.414967
-276.319733	123.589722	927.007690	-196.925507	-48.559898	928.984741	-368.407684	119.800003	505.206268	-222.936935	-108.740128	498.814209	-371.963806	111.622253	70.264633	-258.555847	-135.581238	92.629707	-306.813568	216.722061	1390.368408	-176.688629	-103.311714	1386.381104	-213.471848	60.314049	1396.752930	-208.326843	63.664013	1691.933838	-393.783417	246.467987	1136.877319	-258.017761	-191.945374	1158.152100	-274.836243	277.753479	917.048279	-143.944595	-175.696198	907.915222	-225.638672	43.719898	1027.197266	270.633331	-184.779358	956.064209	321.702545	-16.417212
-277.380493	124.291405	927.077637	-198.011276	-47.825253	929.041138	-368.807098	120.245125	505.119110	-223.327774	-108.361290	498.772461	-371.967377	111.684204	70.246651	-258.630890	-135.595383	92.685043	-306.811890	217.757416	1390.455566	-176.941544	-102.402939	1386.094604	-213.614578	61.212738	1396.766479	-211.153564	64.677483	1692.168701	-394.208344	247.940704	1137.142090	-259.437958	-191.507339	1158.433716	-275.807892	278.386963	916.875854	-145.525589	-175.197525	907.973145	-226.669617	44.449306	1027.255127	271.438416	-185.711411	956.012024	322.289001	-17.190992
-278.466003	125.015694	927.092346	-199.134079	-47.103374	929.012756	-369.409088	120.746712	505.102417	-223.738770	-107.994743	498.738586	-372.113892	111.759888	70.262360	-258.670868	-135.532059	92.660606	-306.679535	218.737839	1390.527588	-177.045212	-101.456192	1385.762817	-213.805710	62.218819	1396.848877	-214.221405	65.772545	1692.482178	-394.637115	249.681198	1137.515015	-260.722656	-190.923813	1158.455688	-276.748199	279.054626	916.700745	-146.990509	-174.780502	908.101929	-227.748535	45.156693	1027.246460	272.291443	-186.514313	955.980713	322.952759	-18.009264
-279.509308	125.815414	927.153259	-200.307190	-46.085678	929.038208	-369.967041	121.223938	505.085999	-224.055801	-107.504219	498.695709	-372.199310	111.821823	70.294922	-258.686462	-135.513550	92.676788	-306.458221	219.665329	1390.544312	-177.134995	-100.555023	1385.480957	-214.003754	63.185169	1396.905151	-217.387772	66.867386	1692.748413	-394.992401	251.375977	1137.917358	-262.005524	-190.590881	1158.574707	-277.840057	279.800903	916.535095	-148.071732	-174.232452	908.405212	-228.840530	46.051933	1027.288574	273.176880	-187.267899	955.945435	323.568481	-18.686533
-280.655151	126.419968	927.228088	-201.483963	-45.162426	929.207397	-370.553650	121.714836	505.021820	-224.475983	-107.042229	498.644409	-372.209320	111.896873	70.318848	-258.736298	-135.496170	92.669235	-306.334808	220.596054	1390.725708	-177.210724	-99.623199	1385.240479	-214.187195	64.117233	1397.014160	-220.645538	67.978172	1692.993408	-395.421967	253.466217	1138.430054	-263.309296	-190.231812	1158.875854	-278.944366	280.530029	916.443970	-149.485565	-173.912918	908.622986	-230.028671	46.867474	1027.410400	274.043365	-187.896927	956.004089	324.140472	-19.282700
-281.776947	127.093407	927.246826	-202.547180	-44.429707	929.205261	-371.203461	122.140373	504.946289	-224.878998	-106.674744	498.584534	-372.232239	111.984604	70.346825	-258.796967	-135.437408	92.609848	-306.290253	221.472778	1390.926147	-177.240921	-98.667496	1385.041016	-214.484146	65.160667	1397.141357	-224.002228	69.101173	1693.227051	-395.762970	255.557495	1139.032959	-264.513916	-190.109787	1159.317017	-280.012085	281.352539	916.634705	-150.871719	-173.645370	908.966492	-231.046188	47.598923	1027.408447	274.912109	-188.554779	955.982788	324.785431	-19.929430
-282.841278	128.800339	927.588074	-203.572815	-43.363613	929.073608	-371.943787	122.588776	504.993469	-225.192734	-106.121155	498.504944	-372.371552	112.042030	70.358597	-258.793793	-135.433701	92.606812	-306.320892	222.341156	1391.126099	-177.313919	-97.675423	1384.844849	-214.796631	66.107140	1397.229614	-227.428436	69.889328	1693.305176	-396.036469	257.606964	1139.529907	-265.613495	-189.682037	1159.541016	-280.926300	282.020416	916.417786	-152.127441	-173.387268	909.297180	-232.007111	48.730968	1027.519653	275.874481	-189.089340	955.946655	325.385010	-20.288694
-284.059113	129.514709	927.611755	-204.713440	-42.564377	929.024170	-372.718658	123.082069	504.953125	-225.547409	-105.706116	498.410553	-372.407471	112.113770	70.375427	-258.832977	-135.404022	92.532997	-306.499329	223.242447	1391.299683	-177.477203	-96.618790	1384.757690	-215.261978	67.116341	1397.340210	-230.867538	71.087883	1693.494385	-396.256714	259.852203	1140.094604	-266.667419	-189.321548	1159.875610	-281.824341	282.792908	916.699646	-153.360977	-173.153595	909.645020	-233.068237	49.507919	1027.492065	276.772400	-189.736862	956.013489	326.010010	-20.846655
-285.251434	130.272202	927.712036	-205.705811	-41.813480	929.038330	-373.341278	123.444656	504.862549	-225.858978	-105.140480	498.318665	-372.416107	112.203499	70.351044	-258.848999	-135.407806	92.455452	-306.850830	224.090088	1391.467407	-177.805527	-95.579643	1384.743774	-215.755646	68.135132	1397.441772	-234.269104	72.404892	1693.560303	-396.506226	262.028900	1140.643921	-267.584534	-189.007141	1160.215820	-282.584106	283.552917	916.747498	-154.480392	-172.996094	910.003113	-234.096588	50.254929	1027.542358	277.610016	-190.249313	956.102539	326.612793	-21.339916
-286.363312	130.962082	927.724304	-206.778763	-41.070610	929.146484	-374.121735	123.865959	504.763367	-226.202530	-104.686951	498.213318	-372.498566	112.274803	70.323257	-258.833405	-135.362610	92.369865	-307.306000	224.899002	1391.559204	-178.214417	-94.601845	1384.856445	-216.374588	69.231918	1397.599365	-237.564606	73.571106	1693.597168	-396.721649	264.138855	1141.007080	-268.443817	-188.649902	1160.691406	-283.300629	284.485199	916.828247	-155.448166	-172.763428	910.407043	-235.164322	51.042393	1027.595459	278.501282	-190.439850	956.175293	327.197571	-21.474270
-287.555084	131.667770	927.788940	-207.723709	-40.319988	929.207947	-374.799072	124.245247	504.728912	-226.505402	-104.172585	498.199127	-372.550598	112.388084	70.314011	-258.881134	-135.335632	92.336761	-307.922974	225.797562	1391.636841	-178.767075	-93.553040	1385.035522	-217.093323	70.304199	1397.636597	-240.849396	74.872780	1693.681396	-396.946472	266.269501	1141.345825	-269.184753	-188.272095	1161.076782	-283.876587	285.483734	916.974609	-156.336472	-172.664597	910.768005	-236.180527	51.810799	1027.650024	279.393066	-190.627502	956.282593	327.831696	-21.631912
-288.657379	132.396698	927.792542	-208.685272	-39.634594	929.315918	-375.619019	124.549637	504.600250	-226.970840	-103.678665	498.214355	-372.618835	112.484436	70.297081	-258.939270	-135.305069	92.323318	-308.651825	226.670547	1391.701904	-179.348450	-92.506310	1385.292236	-217.871613	71.421494	1397.784302	-243.988739	76.061317	1693.680786	-397.267578	268.179565	1141.490356	-269.907013	-188.037567	1161.644043	-284.287720	286.561584	916.791748	-157.163330	-172.521698	911.217102	-237.218613	52.583065	1027.702393	280.341553	-190.784866	956.338013	328.569031	-21.734638
-289.793304	133.094788	927.829651	-209.677460	-38.870377	929.449585	-376.391235	125.093254	504.567810	-227.357880	-103.174248	498.212646	-372.667206	112.612228	70.281364	-258.990967	-135.354736	92.372818	-309.543396	227.572433	1391.673828	-180.062363	-91.448013	1385.599487	-218.809494	72.553497	1397.896973	-247.068573	77.328072	1693.677490	-397.660706	270.132355	1141.571167	-270.529938	-187.536377	1162.138184	-284.792786	287.730957	917.104553	-157.732483	-172.380234	911.669128	-238.312729	53.367821	1027.787964	281.424927	-190.730072	956.363647	329.356140	-21.578867
-291.084717	133.914612	927.865112	-210.964462	-38.039440	929.359924	-377.226959	125.499290	504.404785	-227.813950	-102.828751	498.196198	-372.794678	112.703011	70.260674	-259.094269	-135.360657	92.398064	-310.590118	228.468277	1391.630005	-180.910416	-90.313431	1385.922974	-219.884094	73.670303	1397.979126	-250.002106	78.603867	1693.699219	-398.066711	271.954163	1141.543701	-271.037567	-187.246826	1162.679688	-285.019531	288.924133	917.250977	-158.285095	-172.355850	912.137268	-239.491165	54.173256	1027.749268	282.548645	-190.625397	956.422668	330.170929	-21.305079
-292.567993	134.695221	927.857300	-212.441360	-37.154461	929.145264	-378.214233	126.089775	504.343628	-228.294144	-102.378029	498.208099	-372.983856	112.801544	70.216423	-259.134125	-135.269058	92.375969	-311.723114	229.384048	1391.475464	-181.766678	-89.119011	1386.289795	-221.053391	74.831680	1398.074463	-252.816971	79.888977	1693.692383	-398.555298	273.681732	1141.413696	-271.546631	-186.554962	1163.055664	-285.144958	290.086792	917.298828	-158.652634	-172.221344	912.615295	-240.837662	54.953182	1027.625732	283.714294	-190.554596	956.439148	331.041840	-20.984444
-293.762665	135.454727	927.794617	-213.460663	-36.357841	929.166504	-378.936798	126.506371	504.146423	-228.717453	-101.837662	498.244965	-373.111877	112.907654	70.084747	-259.172333	-135.211899	92.396912	-313.028381	230.281754	1391.296875	-182.756927	-87.927551	1386.626831	-222.333984	75.998764	1398.079834	-255.552170	81.259178	1693.695923	-399.122559	275.392365	1141.228149	-272.017853	-186.076569	1163.376953	-285.246399	291.282471	917.329590	-158.826599	-171.772720	913.196533	-241.997253	55.768326	1027.608887	284.981842	-190.314072	956.528381	331.897675	-20.536264
-295.037628	136.132965	927.740051	-214.581970	-35.609158	929.214966	-379.727966	127.026909	504.087250	-229.134125	-101.466316	498.188080	-373.130219	113.021820	70.017372	-259.262878	-135.114990	92.345146	-314.545807	231.206940	1391.089478	-183.792496	-86.700279	1386.967773	-223.695923	77.163307	1398.141968	-258.122467	82.525902	1693.625854	-399.801697	277.025055	1140.862671	-272.455505	-185.381195	1163.710815	-285.183533	292.541534	916.952942	-158.828430	-171.733307	913.622437	-243.262756	56.522675	1027.611084	286.207886	-190.209763	956.664307	332.706299	-20.222755
-296.372955	136.926422	927.709839	-215.743744	-34.759415	929.183228	-380.501801	127.563751	503.941742	-229.637878	-101.031029	498.185120	-373.258453	113.148468	69.965660	-259.417450	-135.144730	92.364944	-316.251160	232.185974	1390.823120	-184.971786	-85.433907	1387.303589	-225.230164	78.368950	1398.116943	-260.591675	83.878479	1693.538208	-400.470734	278.530853	1140.404785	-272.857422	-185.031815	1164.113281	-285.166382	293.746765	917.255920	-158.822098	-171.501831	914.146240	-244.544510	57.341591	1027.584106	287.461365	-189.962326	956.934265	333.471069	-19.875687
-297.662415	137.693497	927.644348	-216.823441	-34.004242	929.206909	-381.341278	128.180786	503.850464	-230.026825	-100.485855	498.234619	-373.451996	113.246414	69.928894	-259.170166	-134.813538	92.237885	-318.016724	233.136093	1390.553101	-186.116577	-84.102318	1387.658569	-226.847366	79.580338	1398.160645	-262.964630	85.256874	1693.510498	-401.220337	279.910553	1139.919556	-273.164337	-184.427124	1164.467163	-285.040436	295.053467	917.133667	-158.722397	-171.197083	914.686523	-245.820618	58.124817	1027.572388	288.614624	-189.355774	957.150635	333.823059	-18.360783
-299.050690	138.483215	927.638855	-218.079346	-33.183636	929.257751	-382.097534	128.682938	503.701385	-230.393539	-99.955795	498.214172	-373.506104	113.396782	69.923347	-258.791687	-134.382202	92.124199	-320.014099	234.050430	1390.270630	-187.417816	-82.750214	1387.971191	-228.561554	80.857445	1398.110474	-265.276306	86.601929	1693.490234	-402.034180	281.187744	1139.366089	-273.467438	-183.644699	1164.665894	-284.900024	296.328552	917.008850	-158.549713	-170.831314	915.230530	-247.220474	58.935825	1027.603638	289.724701	-189.352509	957.369263	334.610077	-18.492363
-300.316895	139.357132	927.512817	-219.202560	-32.337547	929.252441	-382.814270	129.276871	503.512329	-230.731781	-99.476578	498.203766	-373.604126	113.499718	69.915131	-258.927185	-134.433884	92.226517	-322.084564	234.963058	1389.999268	-188.718109	-81.364296	1388.362061	-230.312988	82.145309	1398.189575	-267.448822	88.018883	1693.424805	-402.918701	282.341492	1138.703735	-273.784332	-183.198990	1165.021973	-284.721741	297.590302	916.894226	-158.291428	-170.393173	915.830627	-248.595566	59.788982	1027.558960	290.815216	-189.363083	957.648987	335.229675	-18.507877
-301.730347	140.097137	927.438232	-220.422134	-31.529739	929.240479	-383.645691	129.862457	503.442719	-231.001709	-98.991310	498.172394	-373.719910	113.610947	69.901993	-259.057739	-134.459732	92.221855	-324.326111	235.917053	1389.671143	-190.125137	-79.983025	1388.704834	-232.145874	83.452782	1398.164185	-269.509521	89.499863	1693.381226	-403.796326	283.364685	1138.054932	-274.027039	-182.347244	1165.292847	-284.571259	298.873016	916.818909	-157.896072	-169.983185	916.349915	-249.989151	60.577740	1027.523315	291.909882	-189.302872	957.863403	335.792572	-18.295586
-303.062073	140.980804	927.364075	-221.659775	-30.656094	929.276978	-384.361511	130.362061	503.382965	-231.247147	-98.374695	498.110992	-373.761047	113.731941	69.932808	-259.136932	-134.427429	92.177208	-326.673035	236.880463	1389.351440	-191.575943	-78.595154	1389.017090	-233.966110	84.772110	1398.086670	-271.478333	91.052063	1693.266357	-404.724030	284.288086	1137.326538	-274.228760	-181.645493	1165.638306	-284.370361	300.128082	916.761597	-157.484024	-169.438370	916.949707	-251.469788	61.433380	1027.527710	292.828766	-189.276321	958.114746	336.225464	-18.121946
-304.496368	141.800400	927.250366	-223.034271	-29.833584	929.255310	-385.289032	130.987808	503.298523	-231.456421	-97.923775	498.055603	-373.909668	113.827187	69.915390	-259.263763	-134.484100	92.207710	-329.067841	237.835037	1389.029907	-193.062042	-77.238731	1389.349731	-235.876984	86.060356	1398.038940	-273.350342	92.625381	1693.204834	-405.708435	285.097412	1136.616333	-274.465424	-181.036179	1165.822754	-284.101105	301.328003	916.602417	-157.091873	-168.900497	917.558411	-253.015259	62.244762	1027.475952	293.665497	-189.193817	958.364624	336.545166	-17.869257
-305.970367	142.557175	927.165588	-224.416077	-29.070377	929.301880	-385.987152	131.417679	503.138031	-231.698685	-97.445419	498.048462	-374.005707	113.945656	69.898209	-259.351959	-134.519958	92.194786	-331.493713	238.774109	1388.716431	-194.561508	-75.822617	1389.687256	-237.775085	87.452698	1398.106567	-275.123596	94.277809	1693.092285	-406.747345	285.923157	1135.844727	-274.704346	-180.134857	1165.980103	-283.925507	302.547516	916.517151	-156.561935	-168.235306	918.151978	-254.559402	63.031570	1027.467651	294.478271	-189.005310	958.565247	336.835449	-17.479097
-307.534485	143.336380	927.111023	-225.847351	-28.261478	929.287537	-386.938232	132.072876	503.046570	-231.864456	-97.006760	497.992401	-374.149628	114.064285	69.941544	-259.553436	-134.574600	92.224800	-333.957489	239.771332	1388.439941	-196.155396	-74.401749	1390.009644	-239.740540	88.828049	1398.230957	-276.816101	95.996727	1693.007324	-407.801544	286.623199	1135.140503	-274.962494	-179.706192	1166.339722	-283.717896	303.611755	916.500793	-156.036545	-167.514008	918.825500	-256.159668	63.809547	1027.445190	295.267151	-188.753906	958.846985	337.051697	-17.082113
-309.077576	144.055313	927.035034	-227.327637	-27.494986	929.312622	-387.661011	132.554169	502.840485	-232.041183	-96.481110	497.940308	-374.137604	114.162628	69.938667	-259.761047	-134.672791	92.322968	-336.419617	240.738754	1388.093750	-197.751358	-72.993668	1390.277954	-241.767456	90.121445	1398.245972	-278.444550	97.753502	1692.954468	-408.878418	287.142975	1134.335205	-275.263000	-178.819901	1166.556763	-283.672119	304.633453	916.461914	-155.510193	-166.744797	919.413757	-257.796509	64.556839	1027.432617	295.960999	-188.469635	959.084900	337.166809	-16.535994
-310.625061	144.716461	926.946350	-228.803955	-26.825411	929.456055	-388.547760	133.112381	502.726624	-232.237442	-95.970306	497.979309	-374.187653	114.234810	69.904320	-259.809204	-134.639832	92.411125	-338.918091	241.719177	1387.716187	-199.357346	-71.637634	1390.601074	-243.916794	91.424362	1398.214600	-279.968811	99.583214	1692.948242	-410.078857	287.776733	1133.642212	-275.485474	-177.933380	1166.688721	-283.602417	305.518372	916.502747	-154.992416	-165.822464	920.125854	-259.465424	65.286415	1027.472290	296.605164	-188.185379	959.351013	337.198273	-15.890250
-312.163757	145.399277	926.851990	-230.251312	-26.052441	929.534302	-389.264435	133.625061	502.564270	-232.465515	-95.494431	498.020081	-374.253601	114.389366	69.855278	-259.859833	-134.604645	92.513702	-341.423187	242.681793	1387.415161	-201.034286	-70.234940	1390.982544	-246.075974	92.684273	1398.207031	-281.429871	101.443756	1692.933594	-411.191315	288.204590	1132.875366	-275.872833	-177.038162	1166.942383	-283.654205	306.604034	916.485840	-154.494400	-164.821442	920.886780	-261.147339	66.033142	1027.482300	297.308960	-187.845200	959.529480	337.253693	-15.245458
-313.883057	145.961823	926.811646	-231.791107	-25.396557	929.658447	-390.185547	134.268707	502.345459	-232.681259	-94.990562	498.087677	-374.511322	114.522606	69.822212	-259.879181	-134.547028	92.689056	-343.887421	243.631744	1387.071167	-202.708511	-68.787491	1391.381592	-248.202332	93.954689	1398.214722	-282.803833	103.404709	1692.967163	-412.426300	288.698975	1132.222168	-276.144012	-176.203445	1167.308228	-283.840973	307.589172	916.508606	-154.002808	-163.782318	921.550842	-262.936615	66.675346	1027.538208	298.150818	-187.436890	959.761597	337.397980	-14.403910
-315.522186	146.537399	926.737671	-233.363922	-24.634218	929.809326	-390.959961	134.902390	502.151947	-232.829742	-94.390823	498.148102	-374.819061	114.501076	69.597191	-259.807312	-134.369095	92.819344	-346.392944	244.557465	1386.756592	-204.464233	-67.375191	1391.845337	-250.415604	95.204498	1398.232544	-284.107391	105.539322	1692.940918	-413.691040	288.978058	1131.450195	-276.544098	-175.289734	1167.603271	-284.114594	308.561707	916.493408	-153.563919	-162.640198	922.325562	-264.722839	67.399330	1027.590942	298.925873	-187.444611	959.840942	337.859833	-14.871449
-317.313965	147.059464	926.652710	-234.987396	-23.956175	929.880188	-391.948761	135.561890	501.940277	-233.092880	-93.853134	498.247192	-374.814789	114.611732	69.679298	-259.858582	-134.271210	92.973572	-348.867706	245.507355	1386.439819	-206.249100	-66.012756	1392.337891	-252.628815	96.428017	1398.221680	-285.363678	107.617859	1693.001831	-415.080444	289.437256	1130.831787	-276.953613	-174.365814	1167.919312	-284.469940	309.454865	916.430542	-153.181702	-161.376007	923.203308	-266.552307	68.046814	1027.592651	299.662994	-187.018661	959.914307	338.037415	-14.446488
-319.118866	147.555771	926.572693	-236.678848	-23.529526	930.012878	-392.821838	136.195419	501.732544	-233.405045	-93.467636	498.346710	-375.211426	114.744026	69.490532	-259.971039	-134.265579	93.222557	-351.335083	246.498230	1386.210449	-208.077637	-64.711670	1392.886353	-254.837555	97.617645	1398.280151	-286.576538	109.733025	1692.975220	-416.442139	289.709473	1130.171143	-277.433685	-173.186874	1168.291260	-285.035187	310.264191	915.997009	-152.866150	-160.222702	923.961060	-268.422699	68.576752	1027.626221	300.345398	-186.716263	959.765564	338.354828	-13.838435
-321.203247	148.161392	926.552856	-238.584061	-23.624592	929.946472	-393.843628	136.822693	501.591644	-233.854416	-93.367775	498.481201	-375.333588	115.001862	69.631027	-260.139191	-134.317368	93.488800	-353.830841	247.377960	1385.912109	-210.023331	-63.474644	1393.457520	-256.651794	98.983856	1398.321777	-287.725708	111.925774	1692.988647	-417.929626	290.036774	1129.611694	-277.981018	-172.412964	1168.750366	-285.560394	311.051453	916.015686	-152.641678	-159.024612	924.827454	-270.384033	68.804283	1027.581665	300.997833	-185.914780	960.021667	338.381683	-13.246778
-323.092407	148.644791	926.536987	-240.414291	-23.109991	930.136658	-394.944122	137.470169	501.465149	-234.110443	-92.800987	498.555664	-375.697083	114.929283	69.442162	-260.205536	-134.140320	93.717461	-356.175903	248.384689	1385.633667	-211.878036	-62.158035	1393.973022	-259.245239	99.983803	1398.364136	-288.755890	114.131317	1693.055420	-419.399048	290.274567	1128.961060	-278.588318	-171.260330	1169.103027	-286.252411	311.758972	915.994324	-152.427567	-157.730270	925.701660	-272.316071	69.392075	1027.669800	301.333038	-185.784348	959.967102	338.554138	-12.625453
-324.812622	149.160156	926.547058	-242.190445	-22.742609	930.381470	-395.797607	137.993210	501.328125	-234.384262	-92.315681	498.692596	-375.593201	115.210396	69.548546	-260.301758	-134.027649	93.921806	-358.533905	249.365799	1385.303467	-213.848221	-60.907295	1394.574829	-261.389160	101.121704	1398.466553	-289.803467	116.366386	1693.039551	-420.881622	290.507904	1128.471436	-279.306122	-170.053604	1169.488281	-286.924622	312.423096	915.992615	-152.284515	-156.438568	926.585144	-274.221985	69.884796	1027.808716	302.235138	-184.720917	960.015381	338.785431	-11.870524
-326.695190	149.574432	926.565308	-244.087631	-22.404890	930.572449	-396.871368	138.523010	501.084015	-234.640289	-91.942078	498.762634	-375.961731	115.130096	69.350403	-260.395355	-133.778915	94.112495	-360.869568	250.374298	1385.100098	-215.505356	-59.772453	1395.308838	-263.532166	102.273354	1398.491089	-290.783051	118.648155	1693.081543	-422.449188	290.762848	1127.844849	-280.029999	-169.013168	1170.048096	-287.701324	313.023926	916.035217	-152.324814	-155.098068	927.538635	-276.148743	70.339043	1027.911499	302.823395	-183.927521	959.932495	338.949249	-11.025990
-328.650909	149.829025	926.492676	-246.071320	-22.199673	930.859741	-397.913025	139.001312	500.948883	-234.932236	-91.489891	498.864624	-375.917480	115.376511	69.455109	-260.461517	-133.563995	94.304703	-363.258698	251.409607	1384.949463	-217.531281	-58.553791	1395.873413	-265.376648	103.573425	1398.418579	-291.637421	120.867256	1692.967407	-424.066833	291.033356	1127.353027	-280.904907	-168.078491	1170.560425	-288.624329	313.539673	916.040405	-152.396851	-153.583710	928.512634	-278.217163	70.725914	1028.017090	303.349091	-183.188095	959.850220	339.138275	-10.228711
-330.645844	150.081894	926.536072	-248.085052	-21.950741	931.125061	-399.003418	139.289597	500.858246	-235.255951	-90.989922	499.068726	-376.101898	115.470604	69.432350	-260.474915	-133.105759	94.434677	-365.423492	252.356796	1384.524658	-219.864319	-57.240849	1396.154053	-267.502930	104.779083	1398.403198	-292.555176	123.169701	1692.950439	-425.816132	291.419434	1126.800903	-281.897034	-167.012726	1170.926392	-289.694672	313.992493	915.954346	-152.608490	-152.245193	929.454895	-280.266632	71.082031	1028.168335	303.889832	-182.197449	959.789001	339.279358	-8.862154
-332.712891	150.087524	926.452698	-250.092972	-21.936220	931.463257	-400.054108	139.742981	500.722961	-235.582367	-90.557755	499.266327	-376.236755	115.558449	69.349274	-260.582642	-132.740295	94.570808	-367.632294	253.394943	1384.176147	-221.547760	-56.084667	1396.811279	-269.584900	105.908257	1398.383789	-293.477814	125.462166	1692.888062	-427.509613	291.750092	1126.329102	-282.928528	-165.807053	1171.359619	-290.818085	314.374451	915.887146	-152.895065	-150.910049	930.312622	-282.408539	71.288780	1028.291138	304.453796	-181.579163	959.690491	339.595093	-8.583253
-334.511139	150.306641	926.537659	-252.084747	-21.741251	931.796631	-401.217590	140.024918	500.566895	-235.959427	-90.112167	499.537537	-376.459259	115.662270	69.319946	-260.667053	-132.404175	94.782028	-369.753998	254.417267	1383.888550	-223.545898	-54.923038	1397.283203	-271.683838	107.098694	1398.363647	-294.429657	127.742958	1692.897705	-429.316406	292.167755	1125.734985	-284.051819	-164.542831	1171.703491	-292.096649	314.775330	915.711243	-153.251022	-149.554565	931.219849	-284.363770	71.599205	1028.498169	304.988312	-180.746750	959.609009	339.835052	-7.616646
-336.103149	149.742416	926.523010	-254.024734	-21.650555	932.192444	-402.040680	140.221863	500.301270	-236.261475	-89.511871	499.860565	-376.764526	115.596695	69.043831	-260.722961	-131.801666	94.979866	-371.925262	255.500839	1383.550171	-225.555222	-53.759373	1397.750122	-273.714508	108.305473	1398.381958	-295.358276	129.948425	1692.871094	-431.113647	292.605835	1125.320313	-285.271667	-163.598373	1172.163574	-293.459686	315.022339	915.500916	-153.745789	-148.055618	932.286560	-286.258545	71.548416	1028.686401	305.483124	-179.920639	959.593628	340.129364	-6.899124
-337.754944	149.938187	926.551270	-255.856354	-21.536272	932.567688	-403.072510	140.553528	500.134430	-236.450989	-88.822014	500.148224	-376.932922	115.709587	69.022461	-260.729095	-131.200455	95.343636	-374.004059	256.621552	1383.186401	-227.815735	-52.512558	1397.996338	-275.733521	109.488197	1398.381836	-296.287689	132.100906	1692.786743	-432.900513	292.982269	1124.728882	-286.606781	-162.666183	1172.596191	-294.998596	315.274780	915.154602	-154.277893	-146.602524	933.269226	-288.170227	71.810684	1028.894897	306.039642	-178.853287	959.641724	340.425537	-5.672627
-339.530151	150.012772	926.519165	-257.694946	-21.450426	932.879883	-403.979340	140.572800	499.827728	-236.879669	-88.406021	500.483795	-376.825775	116.006805	69.165192	-260.884521	-130.587860	95.705933	-376.081757	257.682159	1382.803589	-229.605164	-51.464302	1398.569092	-277.738220	110.662880	1398.359497	-297.270264	134.166550	1692.700562	-434.636993	293.324646	1124.225464	-287.943390	-161.663818	1173.053711	-296.578003	315.499878	914.725891	-154.986877	-145.307175	934.151001	-290.068817	72.043770	1029.031006	306.481079	-178.015656	959.603821	340.689117	-4.720777
-341.288727	149.992783	926.459778	-259.533997	-21.305063	933.258179	-405.101685	140.691162	499.650085	-237.356216	-87.954773	500.847382	-376.995392	116.043205	69.071594	-260.985657	-129.806396	96.008247	-378.134888	258.745361	1382.445435	-231.668900	-50.370323	1398.940430	-279.726624	111.799072	1398.349976	-298.132355	135.842377	1692.771362	-436.529572	293.769226	1123.671021	-289.405609	-160.699722	1173.511353	-298.348663	315.739563	914.281433	-155.772339	-144.102325	934.983582	-291.995758	72.302376	1029.185913	307.130707	-177.088150	959.675415	341.052307	-4.115372
-343.873627	148.234787	925.676025	-261.459351	-22.122742	933.645386	-406.194794	140.646088	499.239471	-238.190796	-88.033974	501.162445	-377.302155	115.829872	68.802284	-261.329285	-129.056976	96.230835	-380.105621	259.789825	1382.070923	-233.900848	-49.235947	1399.073486	-281.672180	112.910606	1398.321289	-299.367340	137.927338	1692.580566	-438.391174	294.181763	1123.294678	-290.963196	-159.863037	1173.944702	-300.275726	315.923981	913.759216	-156.613495	-142.683121	935.966675	-294.231659	71.779984	1028.921753	307.548584	-175.999741	959.684753	341.122833	-2.897349
-344.888062	149.453354	925.886902	-262.952393	-21.514471	933.965210	-407.059998	140.407852	499.187988	-238.839401	-87.567757	501.489380	-377.291718	115.876961	68.741730	-261.750977	-128.266693	96.261269	-382.063995	260.745300	1381.781372	-235.711960	-48.319855	1399.639160	-283.684875	114.021919	1398.264526	-300.593933	139.868240	1692.413696	-440.329895	294.568481	1122.785645	-292.541016	-158.922211	1174.400024	-302.298615	316.020935	913.197510	-157.602829	-141.295609	936.867615	-295.708893	72.596115	1029.214355	308.083832	-174.529495	959.734924	341.202881	-1.137864
-345.912109	150.439346	926.171143	-264.351410	-20.847322	934.168518	-407.930176	140.159531	499.254669	-239.453613	-87.102821	501.704102	-377.267212	115.933128	68.651207	-262.291168	-127.589760	96.553329	-383.972168	261.694550	1381.467407	-237.696106	-47.318794	1399.952393	-285.714478	115.030174	1398.232422	-301.873230	141.703903	1692.237061	-442.263458	294.923981	1122.379272	-294.217987	-158.013702	1174.836914	-304.488678	316.156769	912.723633	-158.738434	-140.155518	937.674072	-297.128815	73.243996	1029.490479	308.644440	-173.340500	959.702209	341.181824	0.784111
-348.664612	148.812851	925.843750	-265.943359	-21.582891	934.612183	-409.274353	140.121323	498.923218	-240.491486	-87.380646	502.031738	-377.450195	115.941032	68.581421	-263.352173	-127.199303	96.900894	-385.899475	262.546204	1381.173096	-239.658478	-46.350536	1400.243408	-287.691711	116.026062	1398.237793	-303.087341	143.490646	1692.098145	-444.347656	295.350647	1122.029175	-295.984406	-157.180801	1175.227051	-306.813782	316.223175	912.258301	-159.954681	-138.880753	938.452393	-299.349426	72.585472	1029.506592	309.290833	-172.498077	959.686584	341.767792	2.585230
-349.547913	149.947845	926.188232	-267.200378	-20.839571	934.794434	-410.076172	139.667130	498.886292	-241.027145	-86.820763	502.134338	-377.263916	116.017479	68.520241	-264.097748	-126.294342	96.832001	-387.816528	263.362885	1380.842896	-241.569382	-45.472755	1400.456177	-289.682098	116.927429	1398.180420	-304.495880	145.143250	1691.859619	-446.357300	295.675049	1121.602051	-297.767792	-156.418610	1175.619385	-309.286469	316.254364	911.534485	-161.307846	-137.800720	939.172913	-300.621857	73.296608	1029.806274	309.835663	-171.026184	959.708069	342.122314	4.186540
-351.111176	150.097137	926.209473	-268.526794	-20.597013	934.944946	-411.018707	139.468353	498.729523	-241.651062	-86.579521	502.288300	-377.282440	116.069122	68.459801	-265.392426	-125.771103	97.035675	-389.739563	264.028870	1380.508545	-243.417221	-44.661449	1400.589111	-291.722046	117.733452	1398.132202	-305.846344	146.709290	1691.694214	-448.491119	296.013458	1121.217407	-299.545227	-155.654755	1175.966187	-311.926605	316.218231	910.740845	-162.718872	-136.570816	939.853882	-302.174042	73.531593	1029.897095	310.303680	-169.125168	959.717346	342.375946	6.200360
-352.881744	149.896667	926.093018	-269.902374	-20.604815	935.181763	-412.200378	139.303452	498.606842	-242.446243	-86.600464	502.445709	-377.173218	116.331131	68.600380	-266.860352	-125.166389	97.076736	-391.745483	264.627380	1380.130981	-245.240829	-43.920464	1400.782104	-293.733154	118.442360	1398.110352	-307.024414	148.103088	1691.724365	-450.525024	296.099823	1120.661865	-301.355988	-154.985077	1176.273682	-314.684509	316.184174	909.761353	-164.200256	-135.414185	940.429260	-303.803192	73.632851	1029.943237	311.030090	-167.811798	959.621399	342.889526	7.367659
-354.549561	149.660233	925.848022	-271.088776	-20.637064	935.307739	-413.168945	139.023834	498.369080	-243.098816	-86.499344	502.618378	-377.361908	116.164063	68.267418	-268.835449	-124.836700	97.462975	-393.845642	265.070313	1379.839844	-246.998779	-43.291744	1400.946533	-295.774475	119.073151	1398.011597	-308.470306	149.576248	1691.491455	-452.765900	296.494324	1120.333618	-303.204895	-154.350311	1176.417603	-317.547760	316.122253	908.832703	-165.802872	-134.380692	940.861511	-305.349426	73.688225	1029.875366	311.802063	-166.288101	959.565063	343.494690	8.606824
-356.197754	149.511963	925.699219	-272.346497	-20.531858	935.395630	-414.209564	138.848724	498.207550	-243.667496	-86.305130	502.746185	-377.225616	116.415993	68.392609	-271.307190	-124.469025	97.772949	-396.038300	265.417664	1379.542236	-248.961334	-42.895798	1401.403564	-297.818146	119.572853	1397.987427	-309.755676	151.027802	1691.378662	-455.051392	296.754303	1119.871094	-305.006714	-153.861908	1176.654907	-320.478394	315.998199	907.871826	-167.485077	-133.401398	941.215942	-306.889191	73.792641	1029.839722	312.477844	-164.489426	959.500671	344.016510	10.429294
-357.735626	149.296341	925.525696	-273.406738	-20.691387	935.585693	-415.282654	138.677368	497.993622	-244.064209	-85.969414	502.853455	-377.290100	116.435745	68.325218	-274.234924	-123.928894	98.031418	-398.308197	265.634338	1379.252686	-250.666168	-42.418087	1401.534546	-299.909088	120.013191	1398.060913	-311.122467	152.423920	1691.202393	-457.244049	296.752563	1119.494629	-306.783936	-153.512756	1176.844849	-323.555450	315.987823	906.834778	-169.204514	-132.478348	941.497620	-308.364044	73.753983	1029.846802	313.240875	-162.572174	959.519714	344.601807	12.344720
-359.245026	149.073135	925.315735	-274.572510	-20.690443	935.685730	-416.136871	138.271423	497.808411	-244.451523	-85.628464	502.859985	-377.365326	116.254677	68.010742	-277.926575	-123.783180	98.598564	-400.635010	265.758301	1379.007202	-252.376129	-42.091648	1401.600708	-301.917419	120.358276	1398.055176	-312.478149	153.789948	1690.992432	-459.489563	296.727661	1119.042603	-308.529785	-153.226059	1177.003052	-326.781982	315.880737	905.759155	-170.973679	-131.530731	941.658447	-309.783539	73.809746	1029.781738	314.012909	-160.555984	959.526489	345.159424	14.307653
-360.695831	148.801727	925.095703	-275.585510	-20.822651	935.792847	-417.173706	138.083344	497.678802	-244.743362	-85.147202	502.848724	-377.454559	116.241051	67.939156	-282.108002	-123.574760	99.161324	-402.982300	265.828979	1378.756104	-254.073090	-41.758385	1401.763306	-303.994843	120.648079	1398.034180	-313.798340	155.137848	1690.778076	-461.908997	296.684540	1118.752441	-310.100586	-152.245575	1176.761475	-330.161072	315.742401	904.780762	-172.800552	-130.850372	941.621826	-311.149841	73.757935	1029.720215	314.816223	-158.483170	959.541748	345.770660	16.441927
-362.142029	148.515228	924.951965	-276.652069	-20.815235	935.856506	-418.216736	137.972229	497.535034	-244.983582	-84.488586	502.714386	-377.564514	116.243874	67.864136	-286.516113	-123.511826	99.763664	-405.349182	265.756409	1378.557495	-255.770721	-41.498634	1401.901245	-306.107910	120.843948	1398.066650	-315.168976	156.414536	1690.521973	-464.285400	296.376953	1118.507568	-311.726990	-150.811172	1176.294189	-333.568268	315.614166	903.885071	-174.623352	-130.085464	941.545288	-312.514954	73.717590	1029.677979	315.619446	-156.361908	959.635376	346.411072	18.575247
-363.479309	148.155609	924.758423	-277.540039	-20.941826	935.979858	-419.003632	137.634766	497.368744	-245.240189	-83.869652	502.595490	-377.599884	116.258591	67.801445	-291.776154	-123.657005	100.713905	-407.785950	265.597870	1378.366211	-257.416107	-41.343586	1402.004028	-308.140564	120.922569	1398.096802	-316.314667	157.633224	1690.355103	-466.627014	295.808563	1118.115479	-313.185272	-149.969040	1176.079590	-337.074310	315.446503	902.834106	-176.524170	-129.456558	941.330933	-313.800629	73.604416	1029.641724	316.727051	-154.508942	959.943115	348.112701	18.216845
-364.867767	147.782394	924.646912	-278.502380	-21.089725	936.119568	-420.147827	137.670395	497.247223	-245.601089	-83.085823	502.419403	-377.812286	116.280762	67.739517	-297.169373	-123.523743	101.457199	-410.241394	265.359131	1378.185425	-258.940399	-41.359653	1402.471069	-310.191803	120.916298	1398.108276	-317.637115	158.931580	1689.949219	-469.136902	295.185547	1117.828613	-314.700897	-149.789093	1176.074829	-340.715942	315.248901	901.776733	-178.512726	-128.957962	941.064026	-315.117310	73.449425	1029.654541	317.567200	-152.672241	960.111755	349.060791	19.826309
-366.193909	147.465637	924.557800	-279.349182	-21.167189	936.134094	-421.124115	137.653915	497.185577	-246.140213	-82.533745	502.251221	-377.996460	116.300690	67.680351	-302.999268	-123.572983	102.447807	-412.685303	264.996155	1378.017578	-260.692078	-41.359917	1402.571167	-312.268768	120.838242	1398.052979	-318.852203	160.060684	1689.627197	-471.720978	294.486420	1117.624268	-316.220398	-149.770020	1176.119141	-344.683380	315.311310	900.505005	-180.433380	-128.433929	940.865234	-316.321899	73.285820	1029.621582	318.080139	-150.229965	960.294189	348.630341	24.763056
-367.497437	147.153412	924.517456	-280.226379	-21.286108	936.198730	-421.632599	137.658875	497.128448	-246.840149	-81.928467	501.957977	-377.999084	116.326981	67.659447	-309.214355	-123.677765	103.557297	-415.164673	264.545166	1377.851685	-262.393005	-41.425636	1402.650391	-314.224274	120.729637	1398.035156	-319.991974	161.016312	1689.234131	-474.325653	293.472748	1117.328857	-317.641510	-149.822006	1176.125732	-348.648285	315.224915	899.438904	-182.434311	-128.171860	940.460876	-317.555939	73.086121	1029.641357	318.725769	-148.300369	960.590088	349.246918	26.817839
-368.780121	146.944977	924.518494	-280.979706	-21.333647	936.175659	-421.738068	137.457993	496.991547	-247.575043	-81.118088	501.668762	-377.858856	116.364517	67.594376	-315.520905	-123.706490	104.774796	-417.653717	264.011871	1377.724121	-264.056580	-41.622803	1402.595703	-316.069214	120.604439	1398.036987	-321.403839	162.013138	1688.930054	-477.056274	292.365906	1117.064453	-318.998352	-149.772736	1175.978516	-352.535675	314.933105	898.455566	-184.436813	-127.792900	940.140076	-318.721985	72.897316	1029.645752	319.095947	-146.711884	960.832581	349.819916	28.604265
-370.130157	146.693817	924.516357	-281.823242	-21.418253	936.155457	-422.125610	137.329773	496.834534	-248.547882	-80.603355	501.460175	-377.862305	116.410622	67.556953	-322.167114	-123.928314	106.077019	-420.116730	263.460022	1377.531982	-265.593384	-41.789722	1402.622192	-317.891998	120.393456	1397.939941	-322.617310	162.644073	1688.626709	-479.837555	290.940186	1116.908325	-320.471771	-149.854446	1176.056519	-356.563507	314.768097	897.522034	-186.422119	-127.643867	939.705688	-319.919403	72.695122	1029.644287	320.047424	-144.561234	961.167053	350.564789	30.390701
-371.432404	146.434662	924.561218	-282.593964	-21.368109	936.072937	-422.459442	137.346008	496.795563	-249.612549	-79.799545	501.097351	-377.895508	116.420509	67.546486	-328.874329	-124.016609	107.481720	-422.519318	262.826447	1377.267944	-266.965271	-42.030415	1402.688599	-319.658905	120.156929	1397.841797	-323.976288	163.344238	1688.214355	-482.742249	289.427246	1116.576660	-321.845642	-149.887924	1176.014893	-360.547089	314.466461	896.638184	-188.425583	-127.512581	939.250793	-321.036865	72.510994	1029.638428	320.730408	-143.152100	961.185608	351.310150	32.318951
-372.806091	146.069550	924.614136	-283.367554	-21.479803	936.028381	-423.322540	137.466934	496.785187	-250.905914	-79.090332	500.891296	-378.115631	116.400902	67.517174	-335.641113	-124.149391	108.966583	-424.908661	262.215881	1377.038940	-268.271332	-42.211853	1402.708130	-321.362549	119.910851	1397.797119	-325.328247	163.748001	1687.986816	-485.606262	287.720062	1116.213379	-323.194519	-150.070999	1176.041504	-364.738403	314.333160	895.709961	-190.431778	-127.553825	938.771423	-322.206329	72.201012	1029.655518	321.594727	-141.154007	961.509399	351.943817	33.958355
-374.158813	145.699524	924.622437	-284.120972	-21.620188	935.927856	-423.875854	137.429001	496.723419	-252.319717	-78.494431	500.548981	-378.202820	116.415474	67.470573	-342.588837	-124.272125	110.543091	-427.263855	261.533997	1376.703857	-269.414154	-42.449181	1402.797485	-323.015442	119.609047	1397.779175	-326.956177	164.223740	1687.734863	-488.631378	285.911499	1115.954102	-324.400024	-150.350433	1176.006104	-368.928314	313.983002	894.736267	-192.485687	-127.546158	938.316589	-323.345978	71.870148	1029.621948	322.728577	-139.720581	962.084229	353.781250	32.324997
-375.461548	145.244629	924.616943	-284.854645	-21.749233	935.822510	-424.581390	137.415390	496.631653	-253.957855	-77.905930	500.193878	-378.216766	116.676201	67.682915	-349.360504	-124.098534	111.774292	-429.580994	260.809906	1376.354492	-270.419891	-42.638412	1402.809937	-324.637177	119.313217	1397.772583	-328.541504	164.492783	1687.656616	-491.721283	283.968781	1115.513306	-325.703705	-150.608612	1176.032959	-373.173401	313.506714	893.865662	-194.581970	-127.650719	937.834412	-324.454590	71.509438	1029.578613	323.128021	-137.591736	962.179810	353.128479	37.054413
-376.812683	144.802368	924.618530	-285.679749	-21.947386	935.693481	-424.729156	137.183273	496.512360	-255.837936	-77.548286	499.930420	-378.297943	116.440865	67.421555	-356.161224	-124.016899	113.132210	-431.912384	260.094177	1375.976929	-271.418732	-42.791336	1402.751343	-326.288696	118.791534	1397.341553	-329.890472	164.231323	1687.305298	-494.916626	281.873108	1115.161499	-326.894257	-151.117737	1176.126953	-377.885651	312.859558	892.804749	-196.719131	-127.919571	937.317322	-325.606506	71.109566	1029.526245	323.979248	-135.794144	962.260437	353.670197	39.033344
-378.034912	144.337387	924.555115	-286.324493	-22.175522	935.466003	-424.781464	136.828659	496.364716	-257.789429	-76.867867	499.580048	-377.935608	116.678520	67.581078	-362.919006	-123.854370	114.380234	-434.219147	259.273041	1375.619873	-272.320374	-42.969402	1402.603760	-327.889130	118.340279	1397.204102	-331.634583	164.440659	1687.259766	-498.166016	279.739655	1114.874756	-328.025330	-151.641678	1176.187256	-382.163666	312.295349	891.778015	-198.795395	-128.178268	936.779663	-326.618805	70.655991	1029.395630	324.963287	-133.977158	962.263428	354.265076	40.813046
-379.327454	143.964294	924.544250	-287.123932	-22.314121	935.237915	-425.986908	136.865356	496.373352	-259.934937	-76.396339	499.264740	-378.261108	116.653404	67.501549	-369.628784	-123.712387	115.780998	-436.547638	258.444672	1375.216187	-273.041595	-43.182842	1402.476074	-329.401398	117.826820	1397.043335	-333.205933	164.233185	1687.091797	-501.375519	277.428253	1114.458496	-328.952728	-152.375931	1176.206177	-386.525940	311.563599	891.066650	-200.891022	-128.569107	936.173706	-327.671997	70.296982	1029.286499	325.874481	-131.916306	962.306519	355.114868	41.651531
-380.664032	143.367584	924.497192	-287.950500	-22.627968	935.002747	-426.480774	136.680847	496.289276	-262.342010	-76.008469	498.863647	-378.220642	116.640991	67.471100	-376.137878	-123.398659	116.980316	-438.800598	257.508179	1374.844727	-273.838013	-43.404396	1402.370483	-330.939911	117.410362	1397.016846	-334.658997	163.781235	1686.847656	-504.733063	275.161926	1114.094604	-330.008392	-152.913757	1176.293823	-391.000275	310.677002	890.146667	-202.940903	-128.915100	935.670105	-328.740173	69.770103	1029.151367	326.872864	-130.104462	962.317139	355.216980	44.603893
-381.703400	143.134430	924.351135	-288.696625	-22.863344	934.781128	-426.981598	136.369598	496.191223	-264.852112	-75.525787	498.513336	-378.254852	116.649460	67.422760	-382.881470	-123.378975	118.221870	-441.044769	256.566193	1374.490479	-274.496338	-43.601460	1402.258667	-332.388763	116.756973	1396.955933	-336.199005	163.265686	1686.748291	-508.179596	272.897034	1113.729492	-330.712677	-152.890076	1176.084351	-395.417328	309.726990	889.467346	-204.267883	-132.326477	938.129333	-329.606415	69.515182	1028.968018	327.931030	-128.111145	962.280884	355.700623	46.779182
-383.148682	142.197311	924.201477	-289.479462	-23.449205	934.632141	-427.603180	136.083130	496.002228	-267.536957	-74.976631	498.134857	-378.280884	116.653488	67.342491	-389.109711	-122.838730	119.242569	-443.227539	255.573318	1374.237915	-275.071167	-43.878948	1401.978394	-333.867462	116.166710	1396.900635	-337.839142	162.810059	1686.757690	-511.520782	270.512207	1113.453491	-331.527283	-153.705658	1176.082886	-399.892670	308.682251	888.813293	-206.063690	-132.855194	937.505615	-330.698639	68.808319	1028.812256	329.157776	-126.347153	962.165405	356.304047	48.876816
-384.386597	141.406128	924.084534	-290.168579	-23.930031	934.426453	-428.362762	135.900711	495.877289	-270.357025	-74.442719	497.631287	-378.350922	116.648674	67.310165	-395.232605	-122.198906	119.908218	-445.434143	254.460648	1373.876587	-276.181488	-44.520981	1401.744751	-335.343445	115.496643	1396.820068	-339.187592	162.004608	1686.534302	-514.388000	267.338837	1113.228271	-332.382507	-154.663956	1176.145142	-404.329895	307.520325	888.151733	-208.007263	-132.815536	937.091858	-331.662598	68.155167	1028.652588	330.223541	-124.244583	961.891235	356.588379	51.575615
-385.642120	140.842575	924.045166	-290.951355	-24.290270	934.124268	-429.153687	135.678528	495.826721	-273.244049	-73.875282	497.177795	-378.400787	116.670143	67.241501	-401.898010	-122.469231	121.027168	-447.585602	253.358765	1373.640991	-276.801392	-44.905117	1401.812988	-336.756073	114.695633	1396.691040	-340.630493	161.298447	1686.404297	-517.743408	264.958313	1113.061401	-333.194489	-155.491196	1176.109253	-408.760773	306.246735	887.638184	-209.665237	-133.275940	936.514832	-332.624847	67.595757	1028.487793	331.572510	-122.316437	961.822144	357.222961	53.230438
-386.974854	140.414291	924.002808	-291.821777	-24.607399	933.760559	-429.947876	135.365112	495.736450	-276.325134	-73.273994	496.589142	-378.734863	116.479874	66.926743	-407.762360	-121.734184	121.406189	-449.721313	252.143463	1373.442993	-277.436432	-45.322247	1401.621460	-338.178345	113.823273	1396.571411	-342.214661	160.582260	1686.384521	-521.086243	262.597198	1112.966797	-334.029572	-156.514389	1176.011719	-413.236176	304.851227	887.172302	-211.967697	-135.076202	935.388000	-333.620636	67.112900	1028.288940	332.667603	-120.148399	961.719360	357.567139	55.307858
-388.234711	139.784927	923.927246	-292.631744	-24.957533	933.376648	-430.647980	135.109680	495.563263	-279.534882	-72.711327	496.110413	-378.693909	116.722961	67.057320	-414.092896	-121.718552	122.133125	-451.816803	250.890671	1373.188354	-278.162415	-45.946194	1401.298828	-339.631683	112.988716	1396.446167	-343.443909	159.592026	1686.064209	-524.334656	260.166870	1112.940308	-334.536774	-157.842728	1175.849609	-417.695221	303.378296	886.650696	-213.375809	-135.814438	934.792236	-334.549042	66.530373	1028.061523	333.650360	-117.967255	961.637939	357.784485	56.991268
-389.467651	139.216019	923.834900	-293.440857	-25.405653	932.995483	-431.464325	134.925827	495.437286	-282.832489	-72.206261	495.652893	-378.838623	116.813911	67.001915	-420.259949	-121.649361	122.648575	-453.889160	249.548996	1372.945068	-278.929993	-46.663155	1400.969971	-341.066437	112.045815	1396.319214	-344.700897	158.607330	1685.827881	-527.577759	257.831421	1112.927856	-335.195343	-158.904907	1175.568115	-422.103394	301.872406	886.210693	-214.589020	-136.544037	934.165222	-335.501038	65.909889	1027.830811	334.630737	-115.824081	961.624573	357.967255	59.237984
-390.736908	138.595032	923.843506	-294.304260	-25.904106	932.708313	-432.235413	134.693329	495.338959	-286.193085	-71.543991	495.128784	-378.911377	116.894417	66.924637	-426.257080	-121.584091	123.202049	-455.892456	248.170517	1372.759399	-279.728729	-47.471077	1400.679077	-342.509857	110.925865	1396.131958	-345.938629	157.615341	1685.645264	-530.709351	255.547867	1113.015381	-335.953461	-159.663910	1175.351440	-426.435913	300.230621	885.859924	-215.719757	-137.180267	933.496765	-336.476135	65.246521	1027.695435	335.653931	-113.868774	961.695923	358.217346	60.987762
-392.118805	137.847855	923.895142	-295.337128	-26.598101	932.502441	-432.560211	134.335434	495.141357	-289.846680	-71.356911	494.747284	-378.763916	116.997948	66.855637	-432.479584	-121.784554	124.006546	-457.834320	246.716110	1372.640991	-280.553345	-48.350708	1400.439331	-343.890808	109.745918	1395.939575	-347.213257	156.617355	1685.530762	-533.725525	253.131134	1113.138062	-336.435791	-160.897873	1175.078369	-430.820862	298.479675	885.450134	-216.646576	-137.835922	932.900940	-337.455658	64.519333	1027.604736	336.625305	-111.996132	961.786438	358.369537	63.474102
-393.325775	137.048233	923.839111	-296.161926	-27.243067	932.203430	-433.021912	133.968521	494.917084	-293.435822	-71.084167	494.393982	-378.744202	117.124161	66.770592	-438.478333	-121.845551	124.439697	-459.735626	245.160248	1372.476074	-281.418304	-49.325569	1400.145874	-345.294098	108.560112	1395.819946	-348.236206	155.303207	1685.154663	-536.857605	250.994629	1113.280029	-337.084106	-161.923737	1174.705322	-435.104584	296.654236	885.151062	-217.367813	-138.120728	932.544983	-338.446777	63.688046	1027.435303	337.555573	-110.084938	961.954041	358.489899	65.293457
-394.549744	136.272125	923.699341	-297.022919	-27.903313	931.784302	-433.840820	133.559265	494.785950	-297.128693	-70.653397	493.959290	-378.875916	117.175140	66.650734	-444.563354	-122.090935	124.900124	-461.657990	243.519165	1372.360474	-282.284485	-50.359638	1399.808838	-346.668060	107.276443	1395.668823	-349.335663	154.225876	1685.045654	-539.860779	248.674347	1113.364990	-337.475067	-163.370026	1174.324341	-439.367981	294.749146	884.789978	-218.115707	-138.615387	932.130005	-339.495026	62.818081	1027.169556	338.500580	-108.249153	962.093994	358.728149	66.986046
-395.945770	135.399857	923.665588	-298.065826	-28.588581	931.357056	-434.145966	132.915619	494.687988	-300.871613	-70.333313	493.622223	-378.760162	117.234711	66.512260	-450.642853	-122.370163	125.334831	-463.533722	241.882141	1372.236694	-283.173767	-51.436775	1399.431152	-348.085236	105.930824	1395.477417	-350.348938	152.950134	1684.767578	-542.876526	246.471603	1113.543213	-338.013977	-164.625458	1173.860718	-443.587952	292.790619	884.455383	-218.743500	-139.068695	931.754395	-340.613098	61.884995	1026.945923	339.411896	-106.392555	962.272034	358.903320	68.415543
-397.331085	134.603577	923.623230	-299.186554	-29.309416	930.893616	-435.276794	132.551682	494.632660	-304.556671	-69.967857	493.137085	-379.202454	117.061691	66.118958	-456.656311	-122.791969	125.749939	-465.368713	240.169525	1372.142456	-284.150787	-52.630428	1398.928467	-349.552734	104.486526	1395.255737	-351.213989	151.519073	1684.363892	-545.817688	244.240845	1113.634888	-338.509338	-166.009140	1173.397705	-447.793427	290.803345	884.091187	-219.303314	-139.570145	931.334839	-341.759857	60.949192	1026.701050	340.220123	-104.623703	962.495911	359.015747	69.864799
-398.752960	133.671143	923.561401	-300.341370	-30.124239	930.432312	-436.359985	132.272064	494.572144	-308.259766	-69.523453	492.668396	-379.283813	117.324051	66.211830	-462.546967	-123.317787	126.165550	-467.121338	238.352081	1372.029785	-285.111206	-53.954872	1398.521973	-350.944305	102.861794	1395.017822	-352.306580	150.163849	1684.077881	-548.758423	242.098053	1113.806763	-339.017639	-167.027069	1172.848633	-451.873962	288.707855	883.754944	-219.741028	-140.027252	930.934814	-342.926636	59.922852	1026.444092	341.003754	-102.941246	962.679077	359.140533	71.453964
-400.123322	132.625473	923.492126	-301.459351	-31.061457	930.021851	-436.896301	131.694107	494.405823	-312.030548	-69.115150	492.334473	-379.266327	117.431366	66.125816	-468.462433	-124.122299	126.718277	-468.871429	236.541733	1371.957642	-286.083435	-55.302807	1398.171143	-352.344635	101.211487	1394.838989	-353.066376	148.650818	1683.836426	-551.635986	239.964706	1114.061157	-339.637726	-168.284378	1172.467163	-455.891632	286.548157	883.433105	-220.070511	-140.414536	930.662598	-344.112274	58.775341	1026.213013	341.782074	-101.351089	962.881958	359.356964	73.204300
-401.599304	131.520935	923.390747	-302.710266	-32.066868	929.575623	-437.806396	131.239105	494.198395	-315.704407	-68.689949	491.834137	-379.470367	117.482635	65.994949	-474.240173	-124.890739	127.265053	-470.528809	234.706284	1371.936646	-287.104401	-56.800785	1397.797363	-353.705566	99.507431	1394.680176	-353.799713	146.961044	1683.505005	-554.397766	237.668930	1114.259888	-339.900085	-169.696381	1171.742310	-459.881836	284.326569	883.113281	-220.255417	-140.698868	930.510437	-345.381836	57.581646	1025.943848	342.574402	-99.772293	963.033325	359.618530	74.990074
-403.100616	130.444839	923.285278	-304.025452	-33.068981	929.155579	-438.641174	130.830994	493.982361	-319.430725	-68.167221	491.386353	-379.788025	117.369850	65.671417	-479.830719	-125.724014	127.612892	-472.183228	232.766403	1371.867310	-288.197235	-58.373295	1397.361084	-355.075745	97.770409	1394.510132	-354.561890	145.221924	1683.240112	-557.077820	235.416260	1114.494385	-340.368958	-171.030090	1171.178467	-463.779938	282.093323	882.857727	-220.292282	-140.981003	930.463257	-346.744019	56.390694	1025.689819	343.487366	-98.166367	963.129822	360.062134	76.911873
-404.692413	129.377258	923.218994	-305.312531	-34.068649	928.685181	-439.627899	130.475281	493.834045	-323.080292	-67.703728	490.972717	-379.853638	117.642365	65.765205	-485.236816	-126.463608	127.811310	-473.825653	230.738022	1371.913940	-289.307770	-60.023003	1396.938965	-356.446350	96.009933	1394.371582	-355.470886	143.447342	1682.971436	-559.680725	233.101501	1114.753418	-340.887329	-172.390915	1170.522827	-467.644653	279.893127	882.594849	-220.093155	-141.124786	930.481201	-348.108551	55.172897	1025.430420	344.416260	-96.443291	963.072815	360.488434	78.413315
-406.418030	128.256561	923.111877	-306.801392	-35.160069	928.112610	-440.497711	130.004822	493.738159	-326.681427	-67.455971	490.441254	-380.084259	117.549751	65.436417	-490.514160	-127.475029	128.121994	-475.383179	228.716705	1371.921753	-290.428284	-61.762894	1396.404785	-357.802826	94.107368	1394.088135	-356.128967	141.462906	1682.634521	-562.230530	230.746185	1114.998779	-341.294189	-174.048935	1169.654419	-471.411743	277.619659	882.337769	-219.730316	-141.136154	930.659668	-349.615570	53.856186	1025.099365	345.951904	-94.587608	962.607910	361.166321	80.524612
-408.305603	126.900993	922.997192	-308.438660	-36.327271	927.550842	-441.366180	129.472870	493.556824	-330.435852	-67.071426	489.932343	-380.213104	117.638435	65.294853	-495.449219	-128.284729	127.864120	-476.898529	226.680679	1371.961548	-291.515411	-63.537670	1395.836304	-359.138519	92.190353	1393.812744	-356.755554	139.458344	1682.389771	-565.031067	229.018188	1115.365845	-342.179871	-175.313446	1169.121948	-475.162384	275.412018	882.217163	-219.227615	-141.025101	930.850098	-351.188110	52.457577	1024.757568	346.964600	-92.727638	962.521362	361.714539	82.333183
-410.140015	125.605247	922.859375	-310.011444	-37.471897	926.902527	-442.208771	128.881500	493.402496	-334.252441	-67.057159	489.453827	-380.275238	117.708511	65.200775	-500.140656	-128.968338	127.546150	-478.370789	224.611404	1372.033203	-292.603821	-65.416206	1395.315430	-360.365784	90.155617	1393.547729	-357.471985	137.372528	1682.127808	-567.458313	226.577408	1115.709473	-342.880554	-176.833557	1168.354492	-478.821991	273.154572	882.035645	-218.416916	-140.993835	931.292725	-352.718048	51.050755	1024.365112	347.946991	-90.864357	962.467651	362.306091	84.155716
-412.139862	124.396149	922.788757	-311.727570	-38.728439	926.276245	-443.200134	128.274536	493.221985	-338.140167	-67.184662	488.905426	-380.383453	117.750053	65.122559	-504.523743	-129.568619	126.949287	-479.802155	222.455338	1372.055054	-293.681641	-67.416100	1394.878052	-361.600189	88.095909	1393.321289	-358.000793	135.080673	1681.827148	-569.808533	224.104095	1116.038452	-343.743378	-178.320221	1167.729858	-482.413849	270.958038	881.887146	-217.358627	-141.768875	932.158264	-354.387054	49.606167	1024.017090	348.842743	-89.027924	962.394592	362.908295	86.049278
-414.192627	122.210350	922.444031	-313.647369	-40.637932	925.513489	-444.184204	127.638283	492.925568	-342.276489	-67.828987	488.532806	-380.521973	117.826706	65.028587	-508.573151	-130.132568	126.228622	-481.154236	220.208862	1372.034058	-294.827057	-69.461456	1394.371338	-362.856659	86.057564	1393.122925	-358.619110	132.751114	1681.493896	-572.054260	221.539749	1116.333984	-344.057281	-180.355331	1166.620850	-485.877197	268.717499	881.752991	-216.292282	-141.899994	933.076355	-356.096649	47.491306	1023.446533	349.734161	-87.164688	962.293396	363.508148	88.213905
-416.125793	120.681396	922.296692	-315.405487	-41.705082	925.000671	-445.118408	126.927788	492.757629	-346.350159	-68.037613	488.026764	-380.648285	118.046135	65.145737	-512.193970	-130.265518	125.237709	-482.529083	217.970886	1372.090332	-295.893250	-71.583778	1393.764526	-364.022644	83.837311	1392.837646	-359.141846	130.378647	1681.158813	-574.273926	218.935562	1116.586426	-344.995880	-181.844925	1166.029907	-489.254028	266.485992	881.584717	-214.963425	-141.877396	934.127441	-357.845825	46.056736	1023.117981	350.612366	-85.373451	962.187561	364.160736	90.188019
-418.276428	118.994461	922.153015	-317.330139	-43.018257	924.368713	-446.096863	126.142380	492.488434	-350.632751	-68.610062	487.651276	-380.329071	117.951118	65.021774	-515.217651	-130.274048	123.982986	-483.903137	215.639420	1372.114624	-296.971069	-73.742653	1393.054443	-365.167267	81.583733	1392.519531	-359.588501	127.967896	1680.770264	-576.491943	216.332611	1116.932129	-345.813293	-183.610489	1165.264038	-492.656982	264.217590	881.540527	-213.497253	-141.645844	935.487732	-359.634460	44.438084	1022.717773	351.441010	-83.526901	961.993347	364.793793	91.689095
-420.486237	117.551132	922.001465	-319.336273	-44.347889	923.619141	-447.163483	125.382446	492.264954	-354.986359	-69.510544	487.287842	-380.423828	118.033264	64.896729	-517.425964	-130.064621	122.189720	-485.257446	213.216278	1372.182861	-298.030334	-75.976547	1392.218872	-366.341339	79.339668	1392.156372	-360.136841	125.588455	1680.312256	-578.626099	213.702225	1117.274170	-346.664368	-185.471573	1164.432007	-495.969727	261.988983	881.484680	-211.863663	-141.082916	937.218445	-361.472321	42.867680	1022.256348	352.209869	-81.688171	961.784119	365.403351	93.659256
-422.790405	115.990334	921.851135	-321.360962	-45.710674	922.988403	-448.308380	124.648163	492.041687	-359.437195	-71.025978	487.179108	-380.532104	118.068115	64.743858	-518.362976	-129.678940	119.980103	-486.625977	210.800110	1372.263428	-299.051758	-78.205734	1391.355469	-367.419067	77.001129	1391.785645	-360.385620	122.977104	1679.779907	-580.760864	211.093903	1117.605957	-347.498566	-187.462509	1163.566162	-499.231903	259.834259	881.452515	-209.286057	-139.390396	940.101929	-363.398315	41.282177	1021.853027	353.012146	-79.789230	961.597656	366.011353	95.671272
-425.053833	114.298294	921.706360	-323.444153	-47.071342	922.479736	-449.259003	123.723183	491.728546	-363.981781	-72.874199	487.293243	-380.632721	118.134888	64.613159	-518.579895	-128.697113	117.085953	-487.949738	208.254013	1372.430908	-299.990051	-80.541260	1390.472290	-368.549622	74.620308	1391.507813	-360.735565	120.483360	1679.407959	-582.836304	208.459045	1117.972412	-348.235016	-189.796204	1162.542114	-502.400360	257.671295	881.544312	-206.452667	-138.056549	942.604126	-365.438843	39.637501	1021.521912	353.843964	-77.802750	961.533813	366.716187	97.559814
-427.749939	112.762894	921.623535	-326.419708	-48.622456	921.696655	-450.764160	122.986427	491.512177	-368.620667	-75.360603	487.414215	-380.826569	118.380859	64.744148	-518.899475	-127.533775	114.469032	-489.321655	205.736465	1372.663818	-300.955048	-82.893227	1389.508667	-369.620728	72.100052	1391.284546	-361.138916	118.217148	1678.957031	-584.913452	205.809814	1118.404297	-349.339508	-192.052719	1161.585693	-505.589752	255.538223	881.710449	-204.235489	-136.768692	945.562561	-367.873901	37.898571	1021.064270	354.363037	-75.821686	961.276978	367.180847	99.509705
-430.247559	110.992172	921.493896	-328.721863	-50.238007	921.198547	-451.443939	121.958824	491.214691	-373.107117	-77.685104	487.542145	-380.752472	118.393280	64.587517	-519.829407	-126.514091	112.386284	-490.681702	203.143723	1373.003052	-301.810303	-85.353592	1388.506714	-370.708740	69.579010	1391.189209	-361.334839	115.822784	1678.538086	-586.981018	203.235870	1118.962158	-350.259094	-194.553955	1160.478394	-508.569855	253.425354	882.000549	-201.239716	-135.954285	949.071594	-370.093903	36.108372	1020.739197	355.001892	-73.867119	961.168396	367.781006	101.597603
-432.882629	109.246696	921.437439	-331.262543	-51.849766	920.702148	-452.745178	120.959076	490.915863	-377.209290	-79.596062	487.396576	-381.012695	118.414207	64.390442	-521.272949	-125.554276	110.687187	-492.114594	200.449326	1373.508301	-302.710938	-87.811028	1387.480347	-371.816833	66.940285	1391.003784	-361.513672	113.150124	1677.962646	-588.479736	199.778702	1119.583496	-351.140961	-197.354355	1159.449707	-511.602081	251.318085	882.328369	-198.124603	-134.442108	953.396179	-372.419098	34.334354	1020.443054	355.718567	-71.843262	961.108948	368.476288	103.510094
-435.552612	107.457108	921.364075	-333.841003	-53.452301	920.180847	-454.071991	119.806015	490.618011	-380.909851	-80.978363	487.078583	-381.331329	118.373184	64.194855	-522.883606	-125.048065	109.241676	-493.630219	197.668716	1374.103271	-303.688049	-90.430405	1386.348267	-372.961731	64.245476	1390.894165	-361.542084	110.790565	1677.438965	-590.403137	197.018860	1120.380005	-351.984619	-200.429367	1158.459595	-514.461914	249.162598	882.867310	-194.864029	-133.236588	958.604614	-374.801941	32.526379	1020.128296	356.380188	-69.843628	961.000549	369.175293	105.416924
-438.310516	105.496796	921.332520	-336.550079	-55.292259	919.789856	-455.427216	118.561913	490.396454	-384.306213	-82.428047	486.823853	-381.617584	118.141602	63.806648	-524.368225	-124.587303	107.674072	-495.222504	194.797989	1374.863037	-304.696259	-93.042114	1385.228027	-374.140381	61.490009	1390.727051	-361.727142	108.427216	1676.933838	-592.581177	194.801575	1121.367310	-352.735840	-203.770309	1157.487183	-517.449219	247.120712	883.424561	-191.500519	-131.452805	963.793640	-377.223083	30.609240	1019.886353	357.023987	-67.781113	960.878601	369.761414	107.411461
-441.116394	103.619240	921.318054	-339.272186	-57.167007	919.436462	-456.794708	117.349838	490.224335	-387.731323	-84.306564	486.653595	-381.914246	118.118027	63.644901	-525.394653	-124.376007	106.041687	-496.776123	191.915009	1375.678711	-305.770935	-95.716064	1384.072388	-375.312988	58.738953	1390.724121	-361.717712	106.052597	1676.361328	-594.573914	192.159775	1122.494995	-353.385651	-207.271301	1156.583008	-520.245178	245.043488	884.238403	-188.328049	-129.203369	969.985046	-379.736206	28.688343	1019.678772	357.817688	-65.828331	960.834595	370.745178	109.173477
-444.000854	101.731857	921.365417	-342.118591	-58.965084	919.153564	-457.938049	115.999863	490.086121	-391.347992	-86.857368	486.560089	-382.083679	118.074905	63.499397	-526.015686	-124.281326	104.256401	-498.366608	189.032715	1376.652344	-306.892151	-98.465851	1383.079346	-376.539276	55.886742	1390.632324	-361.800537	103.887428	1675.919434	-596.437256	189.390213	1123.589844	-353.797089	-210.992126	1155.785400	-523.126160	242.993301	885.125488	-184.930420	-128.081848	976.812378	-382.367767	26.795641	1019.538818	358.668152	-64.102867	960.740784	371.960541	110.952766
-446.885468	99.730042	921.413208	-344.965820	-60.890354	918.830933	-458.997986	114.563660	489.993896	-395.296143	-89.769806	486.538818	-382.240540	118.038864	63.384369	-526.756348	-124.405426	102.538818	-499.932220	186.046585	1377.559937	-308.097809	-101.242905	1382.146973	-377.735352	52.985596	1390.534668	-361.872528	101.424149	1675.302979	-598.370728	186.677628	1124.720581	-354.509430	-214.824127	1155.329224	-525.774353	240.999817	886.238159	-182.195343	-124.117836	984.377441	-384.987427	24.764839	1019.378235	359.455658	-62.056732	960.729736	372.684387	113.082664
-449.621002	97.724808	921.460327	-347.402924	-62.664722	918.750366	-460.125671	113.221382	489.908783	-399.503235	-92.359718	486.495880	-382.453247	117.993309	63.246483	-527.610291	-124.542831	100.470673	-501.387360	183.085999	1378.481445	-309.367126	-104.117287	1381.277588	-378.944092	50.117908	1390.419189	-362.137970	99.136406	1674.667969	-600.327454	184.009537	1125.939941	-354.651581	-218.953018	1154.895996	-528.559265	239.099228	887.455017	-179.356735	-121.169189	992.598206	-387.506042	22.867290	1019.354431	360.152344	-60.033360	960.629578	373.310516	115.367348
-453.355927	95.920372	921.520813	-351.060760	-64.813545	917.577209	-461.605560	112.046783	489.861450	-403.834076	-95.477196	486.245117	-382.779541	117.976265	63.106510	-528.688660	-124.899956	98.688179	-502.833801	180.097031	1379.350098	-310.620789	-106.983482	1380.497559	-380.199463	47.161594	1390.224731	-362.127136	96.641655	1673.794189	-602.368530	181.325821	1127.192383	-354.570404	-223.225662	1154.477295	-531.135681	237.271759	888.669006	-176.685608	-118.265358	1001.474365	-390.441498	20.608852	1018.725525	360.802094	-58.019325	960.578918	373.875763	117.493111
-456.640991	93.936378	921.509460	-354.138092	-66.680702	916.976013	-462.993622	110.964706	489.649750	-407.897461	-97.881310	485.901093	-383.114380	117.924492	63.016087	-529.609741	-125.223373	97.028160	-504.186340	177.131958	1380.190674	-311.991302	-109.810051	1379.703125	-381.469940	44.129696	1389.859375	-362.492554	94.230255	1673.146240	-604.368164	178.680695	1128.272461	-354.015930	-227.764435	1154.133789	-533.973083	235.580307	890.015320	-174.163544	-113.791061	1010.632996	-393.285065	18.554394	1018.385132	361.414337	-56.070087	960.465881	374.352814	119.663116
-459.925385	91.942612	921.489929	-357.054230	-68.479004	916.407715	-464.424377	109.860672	489.485687	-411.580750	-100.198456	485.545044	-383.446503	117.929985	62.889847	-530.311523	-125.589600	95.718582	-505.546906	174.095062	1380.878662	-313.403564	-112.703026	1378.999390	-382.801300	41.116253	1389.559570	-362.756622	91.862328	1672.495361	-606.427246	176.097534	1129.339111	-353.426636	-231.866623	1153.744873	-536.395874	233.962570	891.134094	-171.581650	-110.772804	1020.507141	-396.073395	16.554066	1018.057739	362.053650	-54.085789	960.288879	374.873444	121.619408
-463.818024	90.012001	921.409729	-361.082153	-70.747437	915.303040	-465.871033	108.811981	489.295563	-415.256226	-102.711052	485.259338	-383.871246	117.959526	62.754951	-530.985840	-125.732002	94.858635	-506.825104	171.120773	1381.560547	-314.856171	-115.499763	1378.467651	-384.160980	38.066612	1389.264404	-363.013794	89.471062	1671.741333	-608.673035	173.658340	1130.420654	-352.537292	-235.909088	1153.437500	-539.166809	232.021240	891.990662	-169.231415	-108.084160	1030.459106	-399.437469	14.185822	1017.401489	362.719330	-52.167065	960.177185	375.389862	123.640770
-467.633484	88.032181	921.443359	-363.725525	-73.975143	914.220154	-467.487213	107.830788	489.167694	-418.589111	-105.397171	485.478546	-384.426453	117.968109	62.544109	-531.566284	-125.692200	94.353867	-508.247101	168.181854	1382.120117	-316.291046	-118.372017	1378.117310	-385.557129	35.002037	1389.052368	-363.155151	87.098351	1671.181152	-610.833313	171.244064	1131.382202	-351.322998	-239.688980	1153.232544	-541.546326	230.418091	893.148621	-166.935562	-105.611008	1040.529297	-402.091675	11.330414	1016.810913	363.444397	-50.287914	960.082764	376.217865	125.745056
-470.800018	85.708778	921.475342	-366.437714	-75.800201	914.113647	-468.586182	106.717636	489.152496	-421.633728	-107.681129	486.004517	-384.777802	118.009338	62.418701	-531.759888	-125.548401	94.033997	-509.662994	165.277084	1382.740723	-317.854523	-121.182495	1377.988281	-387.061920	32.014900	1389.026245	-363.329468	84.753181	1670.779663	-613.056519	168.958435	1132.392578	-349.803375	-243.095627	1153.002563	-543.871399	228.838074	894.278564	-164.806183	-103.238960	1050.718140	-404.997650	9.244581	1016.769531	364.230927	-48.439186	959.870544	376.830414	127.691879
-473.874359	83.431763	921.611816	-368.980560	-77.346954	914.298767	-469.471863	105.514404	489.149841	-424.581757	-109.761276	486.865387	-385.217255	118.123184	62.300682	-531.877747	-125.658226	93.713348	-511.286682	162.305710	1383.365601	-319.415344	-123.914726	1377.988770	-388.605743	29.028240	1389.130249	-363.661011	82.474068	1670.473633	-615.234375	166.709106	1133.289551	-347.933258	-246.187393	1152.920288	-546.197754	227.216248	895.412476	-162.643967	-101.168007	1060.782471	-407.918152	7.353481	1016.944763	364.901550	-46.681679	959.678467	377.402374	129.620926
-476.988159	81.111336	921.839539	-371.484161	-79.038521	914.631836	-470.258484	104.204689	489.222443	-427.500641	-112.313988	487.942108	-385.609406	118.238335	62.315140	-532.025574	-126.074173	93.464417	-513.088867	159.377045	1384.072388	-320.952454	-126.483871	1378.186646	-390.304871	26.310371	1389.327148	-364.118988	80.230591	1670.232178	-617.378784	164.511719	1134.212769	-345.803223	-248.972763	1153.141113	-548.457153	225.685455	896.600586	-160.844635	-99.433022	1070.157471	-410.821106	5.418470	1017.234863	365.696747	-44.793884	959.537109	378.010315	131.355820
-480.107727	78.767021	922.204163	-374.001556	-80.522308	915.127197	-470.998993	103.061882	489.453522	-430.318695	-114.810760	489.165344	-385.876129	118.398720	62.317982	-532.088440	-126.581947	93.249435	-515.164246	156.552689	1384.901001	-322.647614	-128.732605	1378.449585	-392.107635	23.639376	1389.565674	-364.487366	77.964836	1669.899414	-619.506104	162.357788	1135.273804	-343.846527	-251.083466	1153.372437	-550.746155	224.107513	897.713501	-159.042740	-97.896034	1079.365601	-413.693481	3.624072	1017.666748	366.666626	-42.894058	959.041382	378.741730	133.021027
-483.270660	76.667274	922.695618	-376.391571	-82.117966	915.588440	-471.416473	102.029137	489.905029	-432.990692	-117.547531	490.042175	-386.164978	118.657570	62.329643	-532.244263	-127.191650	92.990700	-517.337097	153.673737	1385.785522	-324.188171	-130.864548	1378.797974	-393.915497	21.084288	1389.853760	-365.035004	75.698189	1669.655273	-621.685181	160.153061	1136.307007	-341.277161	-253.704605	1153.925659	-552.985779	222.512573	898.883118	-157.504471	-96.541122	1088.126343	-416.457062	1.845777	1018.138184	367.160065	-41.249462	959.061340	379.329620	134.209442
-486.295227	74.587715	923.270935	-378.635742	-83.631035	916.032227	-472.342651	101.092247	490.252167	-435.450134	-119.931686	490.660889	-386.744843	118.865677	62.445080	-532.313660	-127.583565	92.706978	-519.669861	150.915619	1386.674072	-325.722412	-132.744385	1379.291870	-395.847809	18.712488	1390.141479	-365.683044	73.433571	1669.452393	-623.889832	157.926895	1137.407593	-338.846771	-255.905289	1154.612183	-555.176147	220.951111	900.157349	-155.958420	-95.562523	1096.187134	-419.087433	0.052194	1018.647095	367.912689	-39.423214	958.837097	379.860474	135.990494
-489.114166	72.468369	923.906616	-380.702026	-84.697136	916.557800	-473.507904	100.577530	490.783600	-437.404999	-121.697716	490.807983	-387.397125	119.031662	62.569233	-532.319458	-127.749695	92.357307	-522.098450	148.276581	1387.603760	-327.233643	-134.398026	1379.826660	-397.891846	16.490585	1390.456055	-366.508789	71.195679	1669.319702	-626.109070	155.659698	1138.487183	-336.341858	-258.169220	1155.424561	-557.363281	219.397766	901.408569	-154.701447	-94.859222	1103.661499	-421.577271	-1.548024	1019.234436	368.745941	-37.600250	958.626892	380.415863	137.715332
-491.980530	70.461090	924.500061	-382.771759	-85.937302	916.940186	-474.604889	100.160858	491.272430	-439.223694	-123.529388	490.728851	-388.052490	119.355110	62.843716	-532.548767	-128.206589	92.229675	-524.611267	145.665344	1388.472656	-328.560944	-135.813492	1380.461914	-399.956665	14.384997	1390.852173	-367.471832	68.985893	1669.297607	-628.365967	153.300720	1139.461304	-333.873962	-260.310669	1156.216553	-559.429016	217.871628	902.718445	-153.730682	-94.183861	1110.513184	-424.080231	-3.239814	1019.730164	369.685333	-35.866627	958.459412	381.146515	139.475800
-495.036346	68.412880	925.015320	-384.955383	-87.720314	917.069214	-475.788391	99.975708	491.716339	-440.903931	-124.930939	490.668427	-388.798676	119.480103	62.941780	-532.662537	-128.447388	91.994484	-527.203125	143.127609	1389.354370	-329.810425	-137.089035	1380.893555	-402.036041	12.375722	1391.215820	-368.513397	66.840897	1669.286255	-630.580750	150.941437	1140.313354	-331.396790	-262.595581	1157.116821	-561.192139	216.786438	904.337769	-152.880508	-93.449348	1116.765503	-426.532837	-5.199553	1020.031677	370.462097	-34.101612	958.261597	381.681061	141.138535
-498.140900	66.553070	925.504272	-387.177551	-89.510811	916.985168	-476.853912	99.726875	492.298279	-442.558044	-126.350594	490.740112	-389.610687	119.740250	63.240116	-532.891846	-128.733231	91.916199	-529.845337	140.661880	1390.263550	-331.024231	-138.323624	1381.138428	-404.166290	10.430429	1391.478271	-369.613800	64.809174	1669.252441	-633.143188	148.718781	1141.138184	-329.104645	-264.971008	1158.130127	-563.245239	215.230667	905.423584	-153.106995	-92.552818	1122.112061	-428.955475	-7.137348	1020.206116	371.193298	-32.210258	958.065857	382.026825	142.765564
-500.509735	64.535484	925.812256	-388.664978	-90.225258	917.384766	-477.477234	99.441116	492.737396	-443.852478	-126.865929	490.787689	-390.454926	119.921043	63.583504	-532.883667	-128.623474	91.791283	-532.517700	138.283691	1390.911987	-332.143463	-139.382828	1381.440796	-406.263000	8.603341	1391.700439	-370.917908	62.840714	1669.302979	-635.593018	146.375641	1141.793091	-326.837891	-267.229584	1159.025513	-564.749512	213.934418	906.706482	-153.054474	-92.182365	1126.297363	-431.092316	-8.482519	1020.587646	371.918274	-30.436527	957.892395	382.449524	144.460556
-503.502075	62.831734	926.123352	-390.917450	-92.006462	917.156982	-478.529327	99.351860	493.193237	-445.262299	-127.720253	490.950684	-391.579041	120.001701	63.904655	-533.045837	-128.851364	91.817757	-535.223145	135.906372	1391.451294	-333.276398	-140.385544	1381.802124	-408.333649	6.969246	1392.005493	-372.461365	60.933220	1669.426147	-637.975159	144.096344	1142.273682	-324.722656	-269.649200	1160.101318	-566.564880	213.096939	908.143494	-153.604294	-91.600380	1129.282715	-433.556152	-10.391102	1020.614807	372.612366	-28.698883	957.697754	382.854675	146.113968
-506.049225	60.984955	926.360229	-392.667450	-93.366913	917.274109	-479.277618	99.174545	493.548523	-446.426819	-128.443451	491.188446	-392.782227	119.931976	64.496498	-533.103699	-128.848480	91.761353	-537.908081	133.628174	1391.835815	-334.306915	-141.334122	1382.164551	-410.432556	5.339854	1392.211060	-374.003174	59.176346	1669.613892	-640.637512	141.922775	1142.786621	-322.761261	-271.962677	1161.255249	-568.396729	211.797623	909.265137	-154.284958	-91.320007	1131.572021	-435.836792	-12.086048	1020.813721	373.374451	-26.947531	957.517456	383.325104	147.734314
-508.510345	59.049797	926.557312	-394.538391	-94.510208	917.462524	-480.038055	99.127678	494.029510	-447.358124	-128.980621	491.318939	-394.557373	119.861237	65.640533	-533.109924	-128.745331	91.615936	-540.583435	131.392532	1392.024902	-335.357574	-142.228439	1382.575928	-412.487488	3.819196	1392.466431	-375.694183	57.543716	1669.890991	-643.208862	139.639954	1143.151489	-321.096924	-274.243774	1162.419189	-570.014160	210.357941	910.251953	-155.341492	-91.065376	1132.909180	-438.178375	-13.689637	1021.032959	374.147308	-25.311016	957.311462	383.901367	149.401627
-510.882660	57.451221	926.815125	-396.206635	-95.637177	917.600586	-480.599823	99.062012	494.529633	-448.268646	-129.372925	491.451660	-396.856323	119.638847	66.510674	-533.140747	-128.757263	91.474136	-543.391174	129.033829	1392.284058	-336.298828	-142.957993	1382.964478	-414.540588	2.414559	1392.774536	-377.407166	56.122936	1670.176636	-645.859741	137.509705	1143.454956	-319.663910	-276.521423	1163.707397	-571.918335	209.350204	911.221924	-156.774811	-90.889503	1133.380371	-440.390167	-15.201359	1021.262451	375.286652	-23.486677	956.764648	384.650757	151.284210
-513.186218	55.745552	927.071533	-397.936462	-96.628975	917.788818	-481.178680	99.118515	495.169342	-448.815643	-130.307693	491.610382	-399.637878	119.412430	67.160225	-533.258911	-129.032761	91.517601	-546.430115	126.418282	1392.784302	-337.296417	-143.580246	1383.306885	-416.571533	1.062399	1393.004150	-379.362030	54.788239	1670.462158	-648.634338	135.310349	1143.735474	-318.505035	-278.669769	1165.124878	-573.829529	208.106796	912.082642	-158.629578	-90.766212	1132.965332	-442.574951	-16.655348	1021.511047	375.467957	-22.037395	956.889526	384.846619	152.675049
-515.443787	54.171104	927.381531	-399.474487	-97.525757	917.932007	-482.397217	99.216568	495.882233	-449.631805	-131.043915	491.670441	-402.494202	118.802986	67.746109	-533.416809	-129.294785	91.528931	-549.484619	124.118439	1393.201416	-338.168243	-144.137863	1383.634888	-418.598877	-0.192607	1393.289917	-381.360657	53.537750	1670.703613	-651.136353	133.090164	1143.867310	-317.552368	-280.662659	1166.660645	-575.373962	207.154266	913.109558	-160.802521	-90.799545	1131.786255	-444.619629	-18.035257	1021.762146	375.992279	-20.203207	956.658386	384.993622	154.272949
-517.575378	52.630005	927.710876	-401.069855	-98.334930	918.138611	-483.260529	99.479538	496.602112	-449.630798	-131.517792	491.593353	-405.542694	117.988266	68.348625	-533.361877	-129.309143	91.650658	-552.429321	121.862213	1393.486084	-339.139923	-144.582916	1383.956299	-420.687927	-1.361339	1393.591064	-383.433380	52.404785	1671.025635	-653.750488	130.892502	1144.076050	-316.886230	-282.544342	1168.316650	-577.247009	205.982651	913.898376	-163.427933	-90.757896	1129.679199	-446.610718	-19.327499	1022.050842	376.822144	-18.357327	956.267578	385.468933	156.069153
-519.703735	51.192417	928.038452	-402.528778	-99.139801	918.269958	-484.292816	99.906975	497.329620	-450.522003	-131.992798	491.639343	-408.966858	117.044250	69.088066	-533.546265	-129.453171	91.630882	-555.384705	119.628166	1393.713135	-340.096710	-144.942184	1384.495605	-422.652405	-2.578808	1393.819458	-385.602356	51.496475	1671.252441	-656.264465	128.610657	1144.201416	-316.424530	-284.208008	1170.012451	-579.213684	204.748108	914.718445	-166.249542	-90.830673	1127.213745	-448.504486	-20.585857	1022.297852	377.085815	-16.804401	956.294678	385.661865	157.630005
-521.701538	49.752705	928.424683	-403.827789	-99.953957	918.455017	-485.637482	100.374741	497.975677	-451.114105	-132.461624	491.700531	-412.621582	116.173347	69.944725	-533.664490	-129.621048	91.674713	-558.292236	117.476074	1393.819824	-341.075134	-145.287918	1385.043213	-424.689514	-3.690376	1394.157837	-387.830200	50.671455	1671.524658	-658.728210	126.235802	1144.335938	-316.070892	-286.106659	1171.923218	-581.172913	203.494461	915.563354	-169.490936	-90.920090	1124.245483	-450.276764	-21.871916	1022.604492	377.628784	-15.132196	956.132019	386.065643	159.308640
-523.074646	48.394550	928.768188	-404.967682	-99.371384	919.095276	-486.708740	100.966537	498.609253	-451.193115	-132.113983	491.699310	-416.466339	115.024796	70.838844	-533.506897	-129.277191	91.625725	-561.104248	115.337166	1393.856079	-341.843384	-145.535461	1385.613892	-426.714081	-4.762389	1394.487549	-390.133698	49.955395	1671.865967	-661.273499	123.889198	1144.489990	-316.205475	-287.133881	1173.199829	-583.114502	202.225449	916.298218	-172.871445	-90.929489	1120.741577	-452.057800	-22.422297	1023.166199	378.269135	-13.564619	955.961243	386.741577	161.002899
-525.016602	47.239895	929.217834	-406.160950	-99.947388	919.193420	-488.339050	101.498138	499.367462	-451.736786	-132.200439	491.730194	-420.844330	113.818649	71.650795	-533.631775	-129.318375	91.611862	-564.086365	113.151314	1393.973389	-342.700104	-145.715347	1386.000977	-428.741180	-5.760816	1394.795410	-392.415894	49.476788	1672.000488	-663.782227	121.489441	1144.610352	-316.562653	-288.528442	1174.612915	-585.145142	200.972717	917.054016	-176.908920	-91.137421	1116.057007	-453.687897	-23.503069	1023.453979	378.717468	-11.926330	955.739075	387.046783	162.651993
-526.939270	45.933350	929.598389	-407.397949	-100.455261	919.371948	-489.907257	102.001587	500.117584	-452.587189	-132.127594	491.724792	-425.774414	112.305069	72.277512	-533.846924	-129.392426	91.393669	-567.172668	110.915222	1394.224243	-344.013794	-146.124100	1386.158203	-430.762543	-6.679957	1395.055054	-394.788940	49.085663	1672.198486	-666.308838	118.977707	1144.587036	-317.360565	-290.151794	1175.681519	-587.194641	199.670883	917.679260	-181.175598	-91.607819	1111.005493	-455.296326	-24.499741	1023.739502	378.790741	-9.800277	955.560181	386.793518	164.738266
-528.988525	44.913265	929.994446	-408.660004	-101.023277	919.381348	-491.751587	102.545128	500.860687	-452.515869	-132.348373	491.756256	-430.552368	111.188553	73.221039	-533.731079	-129.375824	91.491570	-570.282837	108.840057	1394.439087	-345.282684	-146.468170	1386.290161	-432.748260	-7.473803	1395.239258	-397.165100	48.777870	1672.301514	-668.796997	116.514297	1144.524536	-318.130707	-292.056427	1176.784790	-589.257324	198.370575	918.244812	-185.638794	-92.037315	1105.667725	-456.881287	-25.425531	1023.937378	379.280182	-8.319635	955.299255	387.164581	166.086823
-530.866211	43.901665	930.375916	-409.953003	-101.493637	919.475281	-493.409485	103.035301	501.466827	-452.914246	-132.635971	491.847565	-435.696472	109.984688	73.960403	-533.805969	-129.569977	91.620094	-573.318298	106.830086	1394.484497	-346.379608	-146.672211	1386.457031	-434.654907	-8.147969	1395.497437	-399.573853	48.577114	1672.546509	-671.453308	114.093529	1144.471924	-319.038940	-292.633209	1177.341431	-591.346741	197.017776	918.727112	-189.865707	-92.984947	1099.904175	-458.434601	-26.278273	1024.174072	379.552063	-6.595727	955.095032	387.337372	167.755829
-532.828308	42.869568	930.819092	-411.071167	-102.179871	919.576050	-495.411835	103.056023	501.941895	-453.301056	-133.124924	491.954773	-441.223267	108.550964	74.668594	-533.953369	-129.856354	91.742943	-576.293274	104.913498	1394.464722	-347.335052	-146.783203	1386.679199	-436.638428	-8.741465	1395.946777	-401.990295	48.460209	1672.746338	-673.839722	111.573517	1144.295898	-320.412109	-293.689667	1178.803711	-593.510681	195.603043	919.191589	-194.668777	-93.789627	1094.457886	-459.940735	-27.267443	1024.445190	379.860382	-4.793065	954.904785	387.536194	169.737549
-534.583313	41.869987	931.176514	-412.388489	-102.568985	919.724609	-497.317810	103.528381	502.508423	-453.729065	-133.493179	492.024994	-446.895477	107.232430	75.358879	-534.072144	-130.031616	91.746422	-579.140991	103.178146	1394.325195	-348.106720	-146.717026	1387.049438	-438.629578	-9.225337	1396.557007	-404.417419	48.358704	1672.965820	-676.297119	109.055428	1144.112305	-321.699280	-294.027832	1179.012451	-595.644104	194.133698	919.606262	-199.394394	-94.909691	1088.633545	-461.522522	-28.098097	1024.706787	380.219849	-3.114429	954.690918	387.830231	171.405930
-536.150269	40.826851	931.458313	-413.502777	-102.860710	919.954407	-499.214539	104.215858	502.918701	-454.039246	-133.638550	492.061157	-452.737823	105.915787	76.092400	-534.186951	-130.179138	91.754929	-582.012939	101.522034	1394.131226	-348.825928	-146.561737	1387.514160	-440.511078	-9.657719	1396.878784	-406.833496	48.288620	1673.039551	-678.803284	106.563431	1143.915894	-323.438721	-294.974518	1180.036621	-597.494202	192.520813	919.829834	-204.465088	-95.902588	1082.783569	-462.993256	-28.864468	1024.980469	380.594727	-1.479658	954.521606	388.155792	173.020432
-537.759521	40.022060	931.693237	-414.530853	-103.037727	920.079712	-501.308105	104.903915	503.274811	-454.314789	-133.909195	492.048187	-458.743439	104.586235	76.743813	-534.299988	-130.332413	91.700912	-584.898193	99.916077	1394.026611	-349.901489	-146.416626	1387.721924	-442.512970	-10.086978	1397.005249	-409.290649	48.338249	1673.134888	-681.267273	104.154167	1143.591797	-325.205139	-295.317200	1180.471191	-600.040527	191.080933	920.087708	-209.124100	-97.275627	1076.780273	-464.409180	-29.458845	1025.174316	380.906219	0.199811	954.294006	388.352509	174.665192
-539.313232	39.226112	931.863892	-415.733704	-103.032547	920.206238	-503.269135	105.565849	503.552063	-454.540375	-133.761230	491.971558	-464.945129	103.206985	77.329399	-534.311890	-130.494720	91.650665	-587.921448	98.406639	1394.066528	-351.059723	-146.270767	1387.800049	-444.487366	-10.485319	1397.022339	-411.766205	48.405373	1673.195190	-683.796509	101.757225	1143.278198	-326.972931	-295.136841	1180.655029	-602.432922	189.492920	920.165527	-213.345932	-98.873749	1070.906738	-465.880280	-29.926170	1025.335205	381.036285	1.866200	954.036011	388.405670	176.314545
-540.951111	39.435131	932.248230	-416.663513	-101.905449	920.669861	-505.749268	107.220398	503.986847	-454.694733	-132.995926	491.838013	-471.398682	101.903664	77.994095	-534.232544	-130.487778	91.581078	-590.794495	97.099655	1393.930420	-352.347565	-146.181839	1387.737183	-446.489868	-10.780233	1396.997437	-414.225494	48.504318	1673.180298	-686.380737	99.465210	1142.993896	-328.740204	-294.663757	1180.764648	-604.543640	187.741440	920.090759	-218.265732	-100.470856	1064.487793	-467.487213	-29.418692	1025.799683	381.174255	3.698568	953.843689	388.431549	178.044861
-542.387817	38.753559	932.308228	-417.709198	-101.919395	920.847229	-508.220062	108.275360	504.152924	-454.844482	-132.842590	491.782288	-478.012970	100.713478	78.621490	-534.264099	-130.542313	91.460930	-593.656372	95.975273	1393.651245	-353.782135	-146.013412	1387.672729	-448.474152	-11.024851	1396.871704	-416.698639	48.692837	1673.129395	-688.800598	97.234047	1142.665527	-330.517242	-294.426514	1180.458374	-606.981262	186.082642	919.952026	-222.855804	-102.094818	1058.404053	-468.852692	-29.754738	1025.932129	381.343170	5.279757	953.678650	388.550690	179.702515
-543.776978	38.036179	932.342224	-418.747833	-102.075890	920.930481	-511.334167	109.565720	504.671417	-455.092163	-132.953796	491.814667	-485.101685	99.478073	79.326370	-534.312317	-130.761368	91.534485	-596.238647	94.893280	1393.305176	-355.115326	-145.945679	1387.794678	-450.412445	-11.188570	1397.120728	-419.137512	48.816910	1673.163330	-691.204956	95.119987	1142.213013	-332.850983	-294.625214	1180.729736	-609.775635	184.532669	919.783081	-227.449692	-104.389389	1051.833374	-470.173920	-30.218212	1026.003296	381.579651	7.022824	953.609497	388.709381	181.388382
-545.279785	38.309887	932.554810	-419.713837	-101.901192	921.036011	-514.053833	110.448616	505.050354	-455.391754	-133.085342	491.870728	-492.222534	98.407776	79.933777	-534.366455	-130.921051	91.558464	-598.807434	94.209976	1392.865967	-356.565063	-145.703644	1387.867920	-452.391754	-11.352624	1396.929688	-421.583008	49.013466	1673.189087	-693.561890	93.134041	1141.859863	-334.937500	-294.659454	1180.651611	-612.234253	182.854416	919.493408	-232.077271	-106.254623	1045.849976	-471.555084	-30.161673	1026.181519	381.760559	8.691711	953.515259	388.837799	183.075790
-546.556580	37.702156	932.445435	-420.750092	-101.925743	921.107178	-516.367188	111.309311	505.114014	-455.563049	-133.177429	491.856293	-499.263062	97.479988	80.578697	-534.368469	-130.980911	91.506332	-601.321411	93.469711	1392.446899	-358.070313	-145.486496	1387.875488	-454.316620	-11.415755	1397.028931	-424.011383	49.247299	1673.185669	-696.198853	91.426636	1141.494751	-337.089203	-294.479401	1180.337280	-614.812561	181.123032	919.018311	-236.587143	-108.127510	1040.017090	-472.855988	-30.454943	1026.177856	381.949860	10.259101	953.483459	388.973145	184.748322
-547.801636	37.104557	932.313721	-421.707642	-101.900169	921.174866	-518.601746	112.284767	505.056854	-455.748322	-132.910767	491.761414	-506.391541	96.582909	81.255569	-534.333923	-130.999481	91.416763	-603.854370	92.880615	1392.141724	-359.599731	-145.288116	1387.769165	-456.255585	-11.397973	1397.038208	-426.445221	49.518333	1673.112305	-698.342346	89.511116	1141.071899	-339.411896	-294.209991	1179.848877	-617.075439	179.281525	918.326355	-241.000198	-110.069687	1034.211304	-474.123138	-30.720528	1026.163452	382.094910	11.963172	953.358093	389.050659	186.455429
-549.011902	36.188572	932.003479	-422.680969	-102.065735	921.189453	-521.047241	113.320595	505.034851	-455.964966	-133.038437	491.674896	-513.797974	95.837166	81.943771	-534.358276	-131.197617	91.382889	-606.410828	92.308052	1391.968018	-361.161346	-145.004990	1387.573608	-458.274963	-11.305120	1396.916870	-428.894867	49.812843	1673.041992	-700.811401	88.009605	1140.510132	-341.778473	-293.868500	1179.214966	-619.860901	177.568481	917.664734	-245.237625	-112.078133	1028.547974	-475.316620	-31.093889	1026.023438	382.138580	13.418008	953.296570	389.090393	187.970657
-550.209778	35.340778	931.714355	-423.766998	-101.990723	921.253357	-523.454773	114.319427	504.840851	-456.282745	-133.271530	491.586731	-521.351318	95.258278	82.678268	-534.436401	-131.403275	91.324097	-608.797913	91.931938	1391.617188	-362.779510	-144.762665	1387.366333	-460.287201	-11.248737	1396.735107	-431.313690	50.202400	1672.892090	-703.143799	86.696625	1140.053711	-344.211487	-293.358582	1178.516113	-623.021240	176.000946	916.917175	-249.321823	-114.095314	1022.965576	-476.575378	-31.311979	1025.919800	382.333923	14.910692	953.211243	389.482208	189.949646
-551.526550	35.024174	931.573730	-424.755737	-101.947128	921.245178	-526.241516	115.381493	504.733734	-456.664948	-133.244659	491.562744	-529.034546	94.735222	83.303505	-534.461060	-131.470642	91.131088	-611.083923	91.676689	1391.244385	-364.407104	-144.537216	1387.299194	-462.232300	-11.113411	1396.663818	-433.732544	50.633186	1672.763916	-705.531982	85.501015	1139.695557	-346.757568	-292.829987	1177.883789	-625.514832	174.146652	915.990723	-253.202789	-116.134689	1017.594482	-477.835205	-31.421936	1025.856079	382.424957	16.364037	953.216064	389.644867	191.439865
-552.800659	34.947483	931.457764	-425.801666	-101.572838	921.288025	-529.138306	116.425896	504.602997	-457.085144	-133.428802	491.632629	-536.775269	94.319954	83.941093	-534.521790	-131.633682	91.075623	-613.148254	91.467941	1390.838135	-365.994537	-144.356842	1387.298706	-464.249725	-10.938103	1396.774536	-436.103943	51.130474	1672.638184	-707.511475	84.358154	1139.250854	-349.264526	-292.202179	1177.414185	-628.348267	172.428131	914.926392	-256.897430	-118.257721	1012.320435	-479.176666	-31.303753	1025.838745	382.613647	17.939054	953.233765	389.773499	193.020981
-554.910400	37.507050	932.311096	-426.912872	-100.532417	921.309326	-532.656311	117.510094	504.850128	-457.504700	-132.852646	491.572937	-544.897827	94.008804	84.621643	-534.374695	-131.510178	91.025543	-615.178162	91.446152	1390.313110	-367.783936	-144.085419	1387.336670	-466.196991	-10.697500	1396.852417	-438.489044	51.633793	1672.541870	-709.678284	83.568932	1138.871948	-351.939728	-291.436188	1176.903809	-631.629761	170.901840	913.973633	-260.445282	-120.531944	1007.106079	-480.954620	-30.209736	1026.304688	382.712372	19.372328	953.291504	389.852539	194.500977
-555.519897	37.534393	932.165466	-426.688751	-99.602669	922.003296	-535.393860	118.475868	504.486938	-458.078552	-132.790390	491.760590	-552.616272	93.859703	85.202988	-534.363098	-131.508194	90.950912	-617.352600	91.544327	1389.994751	-369.589020	-143.658218	1387.424438	-468.195251	-10.503467	1396.554199	-440.831848	52.218292	1672.414063	-712.099670	82.945854	1138.596191	-354.653931	-290.538513	1176.441406	-634.617188	169.269058	912.883423	-263.909302	-122.913315	1001.986084	-481.800659	-29.671347	1026.641357	382.934967	20.753244	953.219604	390.065735	195.895813
-556.828674	37.531445	931.978577	-427.708099	-99.260048	922.081238	-538.581177	119.483177	504.306091	-458.612671	-132.527679	491.781738	-560.523132	93.782066	85.844032	-534.401794	-131.452972	90.834389	-619.525635	91.678314	1389.787354	-371.421265	-143.266113	1387.464844	-470.203735	-10.220451	1396.446289	-443.100311	52.803406	1672.183472	-713.962830	82.319061	1138.139160	-357.494019	-289.434113	1175.972046	-637.745544	167.724976	911.658508	-267.351624	-125.537628	996.911011	-483.126526	-29.439379	1026.600952	382.994110	22.216064	953.147644	390.026001	197.361008
-558.294373	37.731052	931.808350	-428.907562	-98.932610	922.085876	-542.296387	120.565529	504.187347	-459.120667	-132.042221	491.743469	-568.771851	93.832741	86.528191	-534.356506	-131.391754	90.750710	-621.721191	91.912346	1389.601196	-373.076355	-142.755020	1387.184326	-472.289307	-10.092879	1395.814941	-445.523682	53.562920	1672.102051	-716.465393	82.110199	1137.847290	-360.503387	-288.275360	1175.484009	-640.889343	166.212921	910.458313	-270.821167	-128.248993	991.914856	-484.563171	-29.128475	1026.526978	383.124847	23.860346	953.085876	389.963593	198.881516
-559.622314	37.926308	931.648926	-430.012695	-98.528000	922.164856	-546.425171	121.420464	504.078369	-459.682068	-132.039825	491.763947	-577.277588	93.964821	87.198204	-534.438904	-131.577316	90.676147	-623.869629	92.189575	1389.368042	-375.008850	-142.239594	1387.199951	-474.349304	-9.654558	1395.732300	-447.831512	54.339439	1671.926514	-718.592896	81.846916	1137.436646	-363.450745	-287.191650	1175.103027	-643.717712	164.717987	909.128540	-274.282837	-131.042572	987.116516	-485.928375	-28.779661	1026.499390	383.351166	25.370258	953.009216	390.096466	200.413925
-560.925171	38.309120	931.588562	-431.112183	-97.946739	922.267761	-549.687256	122.240952	503.971375	-460.339264	-131.644470	491.794861	-585.361084	94.234001	87.797600	-534.454285	-131.551712	90.569778	-625.913208	92.598091	1389.010986	-376.908325	-141.694473	1387.371338	-476.436340	-9.148843	1395.696533	-450.089600	55.155006	1671.742676	-720.721130	81.745743	1137.095825	-366.262299	-286.086060	1174.513672	-647.242493	163.484451	907.852173	-277.757233	-133.948532	982.420227	-487.281921	-28.308887	1026.534302	383.596771	26.947521	952.895447	390.260071	201.955154
-562.272461	38.737629	931.557068	-432.282715	-97.506516	922.390381	-553.484680	123.088760	503.856445	-460.958618	-131.820068	491.877441	-593.663696	94.558434	88.494049	-534.617737	-131.685043	90.526009	-627.930603	93.116798	1388.583008	-378.836304	-141.127792	1387.577026	-478.508606	-8.559605	1395.799194	-452.315460	56.019501	1671.610596	-722.818054	81.734169	1136.738159	-369.438477	-285.183380	1174.499146	-650.156006	162.194504	906.462646	-281.180725	-136.823227	978.051025	-488.673218	-27.877489	1026.591431	383.864777	28.467693	952.847656	390.450287	203.494308
-563.320190	39.141289	931.395752	-433.170135	-96.805878	922.671631	-557.553955	124.236137	503.972046	-461.532257	-131.161667	491.967499	-602.051697	94.935867	89.252464	-534.541565	-131.519028	90.412766	-629.952759	93.730133	1388.098999	-380.764648	-140.503433	1387.735474	-480.596497	-7.922065	1395.807739	-454.481934	56.974075	1671.430664	-724.904053	81.876678	1136.288940	-372.499878	-284.258240	1174.248291	-653.710327	161.152328	905.194214	-284.648346	-139.641357	973.837524	-489.956818	-27.291834	1026.677734	384.241943	30.015226	952.758728	390.800873	205.106323
-564.841064	39.705173	931.334900	-434.666046	-96.290588	922.618469	-561.661865	125.087723	503.952759	-462.275299	-131.241776	492.060089	-610.457642	95.354591	89.953873	-534.664917	-131.676910	90.410370	-632.089111	94.393234	1387.775146	-382.799469	-139.803772	1387.816772	-482.722595	-7.254060	1395.737915	-456.602081	57.951630	1671.250977	-727.021484	82.073265	1135.869385	-375.607300	-282.892365	1173.421021	-656.968750	160.187653	903.783997	-288.108795	-142.486221	969.832275	-491.475220	-26.755285	1026.621582	384.432281	31.540985	952.580322	390.936279	206.640701
-565.907715	40.258625	931.196777	-435.576447	-95.367577	923.067444	-565.190430	125.552864	503.801025	-462.791534	-130.110275	492.086945	-618.592590	95.922913	90.574013	-534.565002	-131.501495	90.349846	-634.339355	95.099541	1387.533936	-384.818848	-139.103622	1387.884644	-484.876678	-6.496663	1395.722534	-458.660522	59.058830	1670.955933	-729.261902	82.368813	1135.352051	-378.803772	-281.906281	1173.118530	-660.051270	159.094391	902.514954	-291.484650	-145.474823	966.119019	-492.790253	-25.887197	1026.801514	384.696106	33.172012	952.410461	391.015320	208.187729
-567.423828	41.029778	931.104858	-437.066406	-94.675568	923.132690	-568.944885	126.195068	503.557129	-463.373962	-129.512985	492.119751	-626.874634	96.524765	91.214714	-534.602417	-131.454056	90.244499	-636.546753	95.903427	1387.213745	-386.882141	-138.280365	1387.982666	-487.078705	-5.666141	1395.666748	-460.675507	60.211365	1670.624268	-731.375000	82.770744	1134.890381	-382.212280	-281.077820	1173.131104	-663.658875	158.522263	901.303894	-294.426941	-148.715195	962.836060	-494.369446	-25.113075	1026.793457	384.947113	34.706032	952.216003	391.099518	209.804794
-568.844299	41.775146	930.978455	-438.417786	-93.930229	923.281006	-572.870544	126.921082	503.448334	-464.248779	-128.774094	492.316101	-634.360596	97.291855	91.721092	-534.494080	-131.240173	90.141724	-638.748169	96.847443	1386.792114	-388.981598	-137.440414	1388.171143	-489.346039	-4.850935	1395.574951	-462.646973	61.432541	1670.311035	-733.550415	83.203003	1134.352417	-385.711761	-280.247345	1173.009766	-666.893555	157.910080	899.959839	-298.438171	-151.232407	959.470825	-495.869476	-24.272017	1026.811768	385.254791	36.287781	952.050049	391.255280	211.307556
-571.242798	42.518162	931.829163	-440.495270	-93.654846	924.167358	-577.348816	127.577599	503.206604	-464.830414	-128.891159	492.249207	-642.431580	97.942078	92.211563	-534.804321	-131.654099	90.160774	-640.904114	97.850456	1386.384277	-391.110626	-136.601028	1388.367798	-491.591858	-3.878567	1395.644531	-464.556854	62.730694	1669.950806	-735.850769	83.715439	1133.961670	-389.254639	-279.448090	1172.969849	-669.821045	157.153580	898.596313	-301.896820	-154.118561	956.429504	-497.436859	-23.076845	1027.610962	385.676147	37.829090	951.889954	391.519592	212.907852
-573.348511	42.454330	932.361084	-442.723145	-93.661369	925.090759	-581.578552	128.501251	502.946289	-465.596527	-128.859406	492.265350	-650.341187	98.676811	92.788414	-534.932312	-131.799042	90.096626	-643.034851	98.985390	1385.906128	-393.262390	-135.704987	1388.642700	-493.805847	-2.844578	1395.719116	-466.429749	64.131790	1669.603271	-738.111877	84.359268	1133.432373	-392.844055	-278.625214	1173.124756	-673.359375	156.741943	897.447815	-305.661987	-156.956528	953.966064	-498.934814	-22.185543	1028.252197	386.026550	39.212715	951.816772	391.784271	214.344818
-574.668457	43.715855	931.969177	-443.861908	-92.586296	924.548340	-585.719543	129.157104	502.883453	-466.458160	-128.262421	492.397461	-657.986023	99.542801	93.203049	-535.048645	-131.829910	90.044395	-645.141602	100.197731	1385.407349	-395.506653	-134.760986	1388.892334	-496.054199	-1.747906	1395.782104	-468.257355	65.584724	1669.251709	-740.387878	85.000656	1133.041382	-396.550446	-277.438782	1172.830933	-676.656982	156.322876	896.267700	-309.321838	-159.812027	951.650635	-500.333527	-21.283596	1027.809204	386.460358	40.642677	951.692505	392.065247	215.851883
-575.253418	45.972416	930.798035	-445.066956	-90.666191	923.308716	-589.597046	129.679092	502.807678	-467.071991	-127.042625	492.443817	-665.247437	100.552956	93.497871	-534.962341	-131.524826	89.963661	-647.313965	101.366325	1385.124390	-397.751465	-133.852097	1389.104858	-498.285950	-0.638038	1395.924683	-470.063873	67.149315	1668.838257	-742.766296	85.747009	1132.573608	-400.149170	-276.654785	1173.078491	-679.548950	155.915787	895.069458	-312.980438	-162.538635	949.590515	-502.342712	-20.361792	1026.727539	386.759552	41.961246	951.619385	392.272064	217.211319
-577.146301	47.178341	930.678345	-447.619324	-89.806664	923.215576	-593.847839	130.354080	502.672729	-468.000519	-126.566948	492.382294	-672.260071	101.700020	93.725304	-534.967834	-131.419510	89.908005	-649.674255	102.726616	1384.848755	-400.228333	-132.764526	1389.206665	-500.518433	0.555653	1395.661743	-471.866760	68.793625	1668.359985	-745.179504	86.566376	1132.258057	-403.957855	-275.875916	1173.352417	-682.935913	155.548462	893.735901	-317.067932	-165.039841	947.787781	-504.488007	-19.278917	1026.614014	387.072998	43.429855	951.486755	392.330933	218.571732
-577.689270	48.321163	930.433411	-447.604980	-88.168449	924.168701	-597.793396	130.888931	502.462189	-468.717499	-125.391769	492.647156	-678.768005	102.929550	93.641663	-535.012939	-131.287979	89.753487	-651.901672	104.211174	1384.513916	-402.734436	-131.725754	1389.279541	-502.766846	1.779613	1395.520630	-473.691711	70.478195	1667.920166	-747.474670	87.469627	1131.804932	-407.749847	-275.121002	1173.546021	-686.017212	155.611328	893.005676	-320.851105	-167.442749	946.156006	-505.478699	-17.668554	1027.018311	387.428558	44.851261	951.350220	392.462616	219.965607
-579.210083	49.617664	930.289307	-449.276398	-86.951904	924.345398	-602.138306	131.413803	502.147522	-469.665222	-124.769913	492.713043	-684.939331	104.146790	93.286148	-535.121582	-131.208328	89.706123	-654.074890	105.801414	1384.156616	-405.287994	-130.665405	1389.363525	-505.023193	3.133720	1395.406494	-475.507599	72.234436	1667.486572	-749.900269	88.483894	1131.468750	-411.544525	-274.347473	1173.778198	-689.721680	155.535965	892.044983	-324.315247	-169.815811	945.043152	-507.199341	-16.305756	1027.041016	387.869781	46.132690	951.291443	392.690552	221.319260
-580.806152	50.978500	930.145203	-451.135681	-85.758835	924.451172	-606.606445	131.788055	501.989166	-470.563385	-124.044167	492.774597	-691.113647	105.572693	93.063225	-535.255249	-131.138885	89.551888	-656.138184	107.550842	1383.723389	-407.796692	-129.617523	1389.566406	-507.253571	4.551444	1395.375854	-477.375427	74.010979	1667.139648	-752.384094	89.556351	1131.240112	-415.556274	-273.559753	1174.025513	-692.410156	155.538589	891.123596	-328.356171	-171.341446	943.792542	-509.014465	-14.946096	1027.026001	388.363678	47.478745	951.230408	392.963318	222.591400
-582.659058	52.417305	929.953796	-453.425659	-84.678032	924.435791	-611.199524	132.203918	501.734955	-471.591278	-123.635429	492.814667	-696.881042	107.034126	92.577705	-535.316162	-130.849731	89.369049	-658.026001	109.370804	1383.191528	-410.337585	-128.582886	1389.732788	-509.523987	6.027122	1395.376099	-479.261780	75.866814	1666.834229	-754.767944	90.739845	1130.917603	-419.444611	-272.892975	1174.341064	-695.763245	155.875656	890.471069	-332.258850	-173.442459	942.805420	-511.106781	-13.606435	1026.922119	388.880371	48.648308	951.212585	393.310516	223.822250
-584.062134	53.927433	929.784912	-454.776825	-83.174377	924.673401	-615.623718	132.447372	501.439819	-472.525513	-122.601204	492.929321	-702.176697	108.614029	91.929390	-535.330566	-130.578110	89.246826	-660.021240	111.384644	1382.722168	-413.016724	-127.456169	1389.868652	-511.801025	7.615304	1395.275513	-481.190338	77.733421	1666.542969	-757.300964	92.046532	1130.698608	-423.485565	-272.084625	1174.551758	-698.338013	156.071625	889.584106	-336.015045	-175.097137	941.948853	-512.708862	-12.014050	1026.969604	389.297791	49.859158	951.097412	393.533722	224.999557
-586.072449	55.520813	929.583069	-457.239014	-82.018288	924.634521	-620.114441	132.639954	501.065979	-473.551483	-122.128334	492.969452	-707.202148	110.509529	91.230316	-535.560730	-130.737259	89.287064	-661.988708	113.483170	1382.266113	-416.015503	-126.326096	1390.241577	-514.010742	9.513545	1395.760986	-483.186310	79.647957	1666.291870	-759.817444	93.498222	1130.445923	-427.513000	-271.297424	1174.752930	-701.327759	156.472427	889.007568	-339.736969	-176.436890	941.471497	-514.899719	-10.508704	1026.842651	389.668335	51.069389	950.970398	393.632599	226.274582
-587.935242	57.111969	929.272522	-459.462433	-80.618713	924.589050	-624.631592	132.758957	500.761475	-474.520691	-121.232689	492.993530	-711.182251	111.982727	90.054329	-535.556152	-130.380951	89.116829	-664.096802	115.635429	1381.956787	-418.805420	-125.052704	1390.326294	-516.299622	11.293471	1395.602051	-485.178711	81.633087	1666.059326	-762.346008	95.076050	1130.209839	-431.518646	-270.471039	1175.028198	-704.229980	157.089218	888.354858	-343.517212	-177.897354	940.700928	-516.939575	-8.839711	1026.659546	390.097778	52.190384	950.911133	393.816284	227.391922
-589.744995	58.250713	928.821472	-461.718262	-79.325958	924.692139	-628.911682	132.753616	500.328705	-475.581482	-120.186661	492.991974	-715.580322	113.797935	89.093361	-535.703186	-130.282806	88.983795	-666.112122	118.060081	1381.559082	-421.536713	-123.691299	1390.394409	-518.588623	13.130575	1395.368774	-487.259705	83.657265	1665.830933	-764.827271	96.747093	1129.893921	-435.588745	-269.528717	1175.302612	-707.074951	157.811218	887.780884	-347.197723	-180.151337	939.559814	-519.002563	-7.268730	1026.476563	390.469391	53.313957	950.828369	393.956116	228.432541
-591.695190	59.977036	928.461121	-463.873474	-77.778023	924.724487	-633.130371	132.753159	499.938141	-476.507355	-119.124252	492.945801	-719.256775	115.388130	87.869629	-535.650513	-130.040787	88.670128	-668.075378	120.500992	1381.077637	-424.378510	-122.201920	1390.514526	-520.953857	15.058459	1395.047363	-489.398926	85.694725	1665.691528	-767.315063	98.553963	1129.654419	-439.589264	-268.523224	1175.534546	-710.075439	158.779785	887.295227	-351.076477	-181.455566	938.848389	-521.176208	-5.473861	1026.315430	390.961517	54.373234	950.760864	394.229126	229.463654
-593.796936	61.996731	928.260742	-466.155060	-76.086868	924.821289	-637.646423	132.696625	499.799957	-477.675659	-118.225456	493.071014	-722.254639	116.691544	86.464951	-535.716309	-128.744141	87.709816	-670.044556	123.134102	1380.605469	-427.349640	-120.593025	1390.590942	-523.174316	17.174543	1394.962036	-491.576599	87.782051	1665.677979	-769.859802	100.545410	1129.438843	-443.605621	-267.437653	1175.871826	-712.744202	159.698944	886.763794	-354.986755	-182.549225	938.215820	-523.476257	-3.520833	1026.267334	391.513611	55.385746	950.828735	394.518982	230.426483
-595.974426	63.831425	927.997437	-468.628998	-74.348602	924.926575	-641.919067	132.741974	499.455933	-478.687500	-117.122070	493.054596	-724.970337	117.873222	85.154884	-535.854431	-127.526588	86.927505	-671.925781	125.864395	1380.042358	-430.153900	-118.857338	1390.753418	-525.531982	19.386269	1394.800293	-493.845032	89.842285	1665.578857	-772.356445	102.616066	1129.278931	-447.577484	-266.215637	1176.286865	-715.308960	160.790436	886.341736	-358.791962	-183.706696	937.749817	-525.903564	-1.578427	1026.189209	392.100250	56.387100	950.934326	394.924957	231.312103
-598.258606	65.860664	927.683289	-470.950043	-72.649399	925.019409	-646.182678	132.815445	499.157166	-479.821625	-116.046608	493.190521	-727.662231	118.945190	83.722641	-535.867981	-127.124222	86.657089	-673.947327	128.678818	1379.512939	-433.078339	-117.024033	1390.821533	-527.845032	21.662447	1394.627075	-496.218903	91.979202	1665.673340	-774.985901	104.853996	1129.048218	-451.567993	-264.882751	1176.636597	-717.217224	161.897079	885.600525	-362.876007	-184.511047	937.068054	-528.349365	0.436685	1026.082031	392.638672	57.170425	951.022766	395.262177	232.174942
-600.336426	67.879257	927.393494	-472.847382	-70.573120	925.313843	-650.470093	132.792999	498.921722	-480.998108	-114.950401	493.280792	-729.654541	119.614861	82.128166	-536.021240	-127.046425	86.615807	-676.074585	131.506973	1379.174805	-436.039398	-114.990379	1390.769165	-530.323669	24.031557	1394.229126	-498.619385	94.149071	1665.691284	-777.412048	107.137093	1128.843384	-455.367218	-263.484192	1177.000977	-719.991882	163.315521	885.370544	-366.787689	-185.346664	936.512939	-530.616455	2.657209	1026.094604	393.124969	58.001553	951.053528	395.515656	233.016159
-602.903442	69.997574	927.109253	-475.512634	-68.651451	925.342285	-654.802673	132.838852	498.562714	-482.145081	-113.572655	493.222626	-732.178162	120.700081	81.143051	-536.093384	-126.904831	86.537689	-678.311035	134.442032	1378.931396	-438.964722	-112.792290	1390.674438	-532.757324	26.577316	1394.004028	-501.125977	96.341698	1665.765381	-780.007751	109.656227	1128.591431	-459.188171	-262.050140	1177.385864	-722.432983	164.886871	884.966492	-370.852295	-186.378311	935.916077	-533.268555	4.859206	1025.961426	393.540070	58.683941	951.140137	395.710114	233.753952
-605.482239	72.214546	926.790955	-477.975616	-66.544510	925.330017	-659.080200	132.981094	498.260925	-483.434662	-112.461357	493.340149	-733.269287	121.401733	79.692528	-536.180908	-126.786423	86.503700	-680.552124	137.507782	1378.558350	-441.894989	-110.479118	1390.478394	-535.299622	29.162615	1393.628174	-503.686462	98.585823	1665.874268	-782.306458	112.206375	1128.307739	-462.982269	-260.507935	1177.738037	-725.072327	166.733704	884.640808	-374.972290	-187.386337	935.335266	-535.855469	7.182118	1025.793213	394.047577	59.398315	951.335754	396.004517	234.463837
-608.377319	74.444710	926.500488	-481.371704	-64.665970	925.287170	-663.583618	133.188171	497.938873	-484.701172	-111.320755	493.302734	-734.465881	122.318138	78.095230	-536.405457	-126.809563	86.404289	-682.812012	140.609848	1378.219971	-444.810211	-108.013985	1390.338135	-537.814331	32.012009	1393.484741	-506.326904	100.833633	1666.027588	-784.890442	114.996773	1128.211426	-466.764679	-258.910431	1178.085205	-727.037354	168.474091	884.242188	-379.223267	-188.752197	934.531799	-538.993042	9.389242	1025.619263	394.587769	60.059467	951.655273	396.295685	235.079178
-611.053223	76.739220	926.137817	-483.994019	-62.460640	925.316833	-668.493225	133.872925	497.571075	-485.933594	-109.796074	493.304626	-734.352295	122.445000	75.664856	-536.419556	-126.462364	86.283112	-685.125183	143.786652	1377.856934	-447.715576	-105.380821	1390.203735	-540.419128	34.846130	1393.222168	-509.004303	103.098755	1666.207642	-787.370850	117.876305	1127.954346	-470.516510	-257.173706	1178.440430	-729.282288	170.391388	883.913330	-383.268158	-189.097672	934.005554	-541.767273	11.805429	1025.452393	395.184570	60.617653	951.982239	396.678101	235.664383
-613.958740	79.180786	925.842712	-486.985626	-60.273518	925.376953	-672.646362	134.239334	497.169891	-487.346161	-108.584991	493.396027	-734.190613	122.532494	73.643158	-536.652466	-126.385582	86.202950	-687.482056	147.033157	1377.448730	-450.666656	-102.650810	1390.087769	-543.046448	37.781597	1392.958984	-511.770142	105.390976	1666.533936	-789.712708	120.828789	1127.772217	-474.178406	-255.349442	1178.803223	-731.680969	172.636353	883.630798	-387.567505	-190.147415	933.780884	-544.839172	14.249396	1025.335815	395.966980	61.168037	952.423279	397.161316	236.226013
-617.251404	82.163422	925.752502	-490.365143	-57.845387	925.327942	-676.496887	134.535629	496.776154	-488.723175	-106.940514	493.412476	-733.954102	122.159195	72.101990	-536.742920	-126.101364	86.109177	-690.054260	150.255051	1377.221924	-453.653015	-99.768448	1389.903442	-545.723389	40.854908	1392.765869	-515.029785	107.732864	1667.275635	-792.243408	123.916763	1127.534668	-477.901245	-253.409470	1179.224854	-733.456543	174.840073	883.255920	-391.913971	-190.693283	932.825806	-548.233276	16.909073	1025.271606	396.527130	61.666512	952.910522	397.394684	236.671494
-620.275513	84.309654	925.388733	-493.652771	-55.679554	925.384094	-679.232727	134.506454	496.125702	-490.145325	-105.386299	493.389282	-734.333313	121.694069	71.362320	-537.052917	-126.033669	86.045158	-692.751465	153.620331	1377.006958	-456.651520	-96.745750	1389.754272	-548.662598	43.880650	1392.321411	-517.354187	110.073959	1667.249512	-794.741089	127.163269	1127.204346	-481.533722	-251.373795	1179.689941	-735.472107	177.293823	882.960083	-396.257477	-191.068375	932.190430	-551.391907	19.351919	1025.103882	397.259369	62.176853	953.366516	397.739655	237.122116
-623.409790	86.812134	925.176514	-496.998444	-53.193344	925.397339	-681.119446	134.262497	495.570953	-491.627869	-103.554276	493.367218	-734.745239	120.839073	70.976265	-537.103699	-125.592247	85.880890	-695.569458	156.913879	1376.851196	-459.734711	-93.692169	1389.578369	-551.537720	47.055382	1392.141479	-520.158081	112.401703	1667.666382	-797.125793	130.477615	1126.864624	-485.143250	-249.164490	1180.133301	-738.045349	180.265732	882.640503	-400.597534	-191.383591	931.753357	-554.655701	21.976381	1024.999146	397.941833	62.518814	954.029846	398.017700	237.472076
-626.521851	88.860039	924.903809	-500.455078	-50.933533	925.470642	-682.226135	133.879501	495.126434	-493.159637	-101.677078	493.384521	-734.999939	120.485153	71.133652	-537.323669	-125.367943	85.791412	-698.392212	160.350220	1376.657837	-462.823212	-90.549706	1389.615356	-554.543701	50.273769	1392.042114	-522.861694	114.890961	1668.195801	-799.808838	133.938950	1126.650146	-488.805542	-246.846313	1180.739136	-739.534363	182.604965	882.439148	-405.018158	-191.615082	931.209839	-557.927185	24.382710	1024.885254	398.729004	62.965469	954.636902	398.304810	237.845215
-629.858154	91.405899	924.978333	-503.921265	-48.559837	925.663330	-683.133606	133.538788	495.021820	-494.744202	-99.585815	493.415222	-735.605896	120.401909	71.318771	-537.481140	-125.074303	85.742615	-701.319336	163.706085	1376.601807	-466.004822	-87.388451	1389.731934	-557.546753	53.576889	1392.219116	-525.593262	117.352348	1668.799805	-802.288330	137.515686	1126.400269	-492.490021	-244.333481	1181.302368	-741.838013	185.690582	882.209106	-409.473816	-191.717712	930.902161	-561.309998	26.931370	1025.012939	399.540863	63.131390	955.466980	398.708038	238.005142
-633.289368	93.896973	925.177795	-507.425507	-46.234146	925.949158	-684.273987	133.469589	495.425537	-496.474335	-97.519875	493.603760	-735.132751	120.221848	71.222549	-537.789551	-124.947433	85.883774	-704.184692	167.205490	1376.515381	-469.170227	-84.219193	1390.146240	-560.543762	56.864826	1392.433350	-528.306274	119.814018	1669.411987	-804.814758	140.922073	1126.251709	-496.124359	-241.709915	1182.076782	-743.650818	188.651932	882.138245	-414.019012	-191.770615	930.894775	-564.741760	29.424032	1025.248901	400.479034	63.350185	956.247009	399.182373	238.132553
-636.713379	96.394234	925.512512	-510.980804	-43.987267	926.297241	-685.549622	133.931717	495.903442	-498.201385	-95.206886	493.739777	-734.779419	120.307724	71.093880	-538.142822	-124.486969	86.011818	-707.128052	170.538727	1376.645752	-472.487488	-80.969292	1390.686157	-563.538269	60.191845	1392.735352	-531.201538	122.428955	1669.999878	-807.146240	144.379333	1126.206543	-499.898315	-238.960510	1182.968994	-745.302795	191.570587	882.101196	-418.411316	-191.725891	930.611450	-568.171509	31.843971	1025.584229	401.399170	63.505928	957.077454	399.582275	238.246628
-640.336487	99.543709	926.329834	-514.652832	-41.444443	926.701050	-687.437561	134.813904	496.549591	-499.881561	-92.786606	493.861389	-735.018738	120.773094	71.125725	-538.397949	-123.891083	86.136147	-710.104858	173.906586	1376.850830	-475.808289	-77.752373	1391.271118	-566.540527	63.495552	1392.979126	-533.889832	124.878868	1670.578003	-809.753601	148.106705	1126.315186	-504.190186	-236.445892	1183.644043	-746.973999	194.629105	882.330444	-422.953461	-191.563736	930.825684	-571.689209	34.487362	1026.198608	402.269287	63.481651	957.916687	399.999756	238.176666
-643.641907	101.649689	926.525269	-518.237061	-39.550301	927.073730	-689.478699	136.322235	496.871826	-501.552002	-90.492722	494.028900	-735.383179	121.370705	71.164131	-538.725403	-123.604141	86.300232	-713.106750	177.234772	1377.112793	-479.126709	-74.521355	1391.950317	-569.504089	66.805618	1393.215820	-536.567444	127.221931	1671.108276	-812.387695	151.852646	1126.444336	-508.001953	-233.467316	1184.715088	-748.767090	197.766006	882.754944	-427.303802	-191.276825	930.960693	-574.996277	36.715172	1026.461792	403.194641	63.502201	958.670715	400.424316	238.127167
-646.794128	103.587944	926.647644	-521.906128	-37.898350	927.529053	-691.821167	138.279556	496.975922	-503.140625	-88.660004	494.282135	-735.664307	121.516418	70.854813	-539.098450	-123.594177	86.583694	-716.053711	180.558105	1377.411133	-482.491333	-71.339233	1392.569336	-572.457092	70.055939	1393.351440	-539.401611	129.827759	1671.520996	-815.816895	157.214233	1127.278809	-511.961884	-230.490128	1185.786499	-750.578308	201.102112	883.326538	-431.601715	-190.762924	931.185974	-578.235718	38.862537	1026.719727	403.988159	63.409473	959.524780	400.762054	237.914215
-649.935852	105.855370	926.838501	-525.577881	-36.257980	927.910889	-694.367859	140.699692	496.978241	-504.486053	-86.653740	494.531952	-736.324829	121.917381	70.646660	-539.279541	-123.015282	86.744751	-718.897888	184.014191	1377.611572	-485.899139	-68.229454	1393.162842	-575.325378	73.318710	1393.471191	-542.168884	132.306976	1671.941895	-818.291138	160.870132	1127.309570	-515.965454	-227.636703	1186.745239	-752.291870	204.634171	883.664673	-435.869049	-190.441208	931.675293	-581.445557	41.073124	1026.977905	404.926422	63.201286	960.250977	401.230835	237.720535
-652.953247	108.174149	926.944458	-529.319519	-34.705463	928.270325	-697.113525	143.311722	496.839478	-505.641113	-84.818916	494.737946	-737.242432	122.082458	70.141884	-539.527588	-122.581543	86.943779	-721.628723	187.420914	1377.710815	-489.417114	-65.268768	1393.755371	-578.087708	76.537140	1393.596680	-544.874939	134.671097	1672.328979	-820.854309	164.564499	1127.494751	-519.459961	-224.506424	1187.821777	-753.963074	208.223465	883.985535	-439.967041	-189.741089	932.109253	-584.690247	43.236248	1027.187378	405.830902	62.996361	961.012207	401.750122	237.423569
-655.822205	110.437439	927.050415	-533.149231	-33.211498	928.609863	-700.019043	145.667389	496.610107	-506.612946	-82.454552	494.826843	-737.923584	122.548523	69.928146	-539.597656	-121.884315	87.194267	-724.139221	190.947479	1377.684326	-492.853180	-62.441322	1394.204468	-580.855835	79.646248	1393.505005	-547.625854	137.106842	1672.681641	-823.382751	168.284714	1127.452637	-523.572144	-221.869247	1188.636963	-755.585571	211.856613	884.311707	-443.992065	-188.980804	932.573181	-587.811523	45.393288	1027.376587	406.766174	62.701027	961.782532	402.333740	237.019714
-658.612488	112.854462	927.026001	-536.945313	-31.769125	928.871399	-702.836792	147.662491	496.455078	-507.551575	-80.390167	494.887360	-738.802917	123.474075	70.123787	-539.752808	-121.539742	87.581543	-726.569519	194.571472	1377.594238	-496.426758	-59.728027	1394.666382	-583.507080	82.756897	1393.566895	-550.273010	139.556351	1673.067383	-825.724854	171.882599	1127.221558	-527.772705	-219.348785	1189.390747	-756.844177	215.916519	884.908875	-447.984314	-188.123734	933.103271	-590.961365	47.547905	1027.469849	407.579559	62.325127	962.500061	402.829285	236.604370
-661.190369	115.166412	927.018860	-540.630188	-30.381453	929.163696	-705.254456	148.972610	496.271912	-508.288391	-78.315376	494.994965	-738.962097	123.562202	69.594315	-539.879822	-121.080261	87.985748	-728.686096	198.253387	1377.295166	-499.963684	-57.191475	1394.973022	-586.035645	85.805298	1393.524902	-553.020081	141.968933	1673.478027	-828.051086	174.984344	1126.894653	-532.046692	-216.987045	1190.014648	-758.284485	219.683548	885.170227	-451.887695	-187.332855	933.633118	-593.987305	49.593163	1027.591187	408.425507	61.963627	963.080322	403.352325	236.328308
-663.759460	117.445198	926.869568	-544.526489	-28.947216	929.250610	-707.283569	149.858444	496.175751	-509.014038	-76.086716	495.021637	-739.189148	123.989510	69.572914	-539.933228	-120.238060	88.427383	-730.746765	201.932220	1377.075928	-503.588318	-54.794811	1395.344360	-588.682678	88.632317	1393.352905	-555.527344	144.464615	1673.805176	-830.836792	179.273026	1126.906250	-536.326538	-214.723297	1190.656372	-759.659546	223.467758	885.497375	-455.754547	-186.311020	934.304932	-597.065125	51.631706	1027.535645	409.213654	61.701588	963.638977	403.843842	235.991882
-666.190125	119.828438	926.804077	-548.170227	-27.514465	929.407715	-709.357056	150.725586	496.212799	-509.576538	-73.847435	495.072968	-739.890625	124.399124	69.456169	-539.864563	-119.230003	89.171196	-732.542419	205.683167	1376.712646	-507.161194	-52.653187	1395.542358	-591.279785	91.331017	1393.128052	-558.057678	146.859558	1674.097412	-833.337952	183.393753	1126.769165	-540.677979	-212.680695	1191.182373	-761.319214	227.242340	885.819397	-459.732513	-186.451874	934.525085	-600.031738	53.640369	1027.568970	409.975800	61.383610	964.004883	404.404968	235.718369
-668.580505	122.058456	926.659058	-551.851440	-26.193775	929.552612	-711.226257	151.339645	496.156769	-510.223450	-71.820900	495.183746	-739.748657	124.552002	69.124474	-540.002502	-118.565758	89.933929	-734.168579	209.442047	1376.281250	-510.914825	-50.698914	1395.774780	-593.745911	94.009483	1392.998291	-560.632202	149.206680	1674.332275	-835.528809	187.282593	1126.345459	-545.136902	-210.609985	1191.567017	-762.671448	231.053284	885.937805	-463.432312	-184.779282	935.188354	-603.018738	55.540218	1027.555908	410.656433	61.069664	964.450012	404.924286	235.366409
-670.928589	124.405815	926.591187	-555.434814	-24.675892	929.601440	-713.210144	152.299316	496.234894	-510.862549	-69.740791	495.414215	-740.267151	124.893127	69.125130	-539.984985	-117.654205	90.678902	-735.593689	213.246033	1375.900757	-514.564270	-48.888218	1396.118774	-596.190979	96.516136	1392.780884	-563.079468	151.567017	1674.592773	-837.809265	191.519531	1126.149536	-549.609802	-208.600388	1191.877441	-764.028259	234.731369	886.036377	-467.197021	-183.347000	935.966125	-605.962280	57.465916	1027.545288	411.314850	60.787525	964.842407	405.478027	235.101364
-673.203186	126.619995	926.576843	-558.912842	-23.358046	929.827576	-715.360352	153.386169	496.331757	-511.609711	-67.978592	495.780914	-740.158630	124.861031	68.914154	-540.078125	-116.802017	91.678268	-736.818726	216.937500	1375.460693	-518.231262	-47.281445	1396.424316	-598.503662	99.020142	1392.830566	-565.415405	153.900620	1674.891602	-839.890381	195.777435	1126.016113	-554.214111	-206.657562	1192.217285	-765.290466	238.454483	886.121033	-470.801239	-181.901077	936.466858	-608.860535	59.271290	1027.649780	411.927032	60.577332	965.236938	406.038666	234.893738
-675.359009	128.734756	926.572632	-562.164551	-22.053980	930.172791	-717.464172	154.781723	496.491760	-512.241760	-66.153419	496.233978	-740.507385	125.018913	68.939499	-540.357544	-115.661606	92.346161	-737.972534	220.610016	1375.168213	-521.921082	-45.703518	1396.815552	-600.858826	101.329483	1392.837769	-567.697998	156.235764	1675.208862	-841.800659	200.178299	1125.855225	-558.939453	-204.710724	1192.552002	-766.421631	242.291946	886.490356	-474.423798	-180.499664	937.179504	-611.644409	61.057613	1027.820068	412.514801	60.353050	965.597229	406.642700	234.641876
-677.384583	130.825424	926.646667	-565.306885	-20.757183	930.554993	-719.614929	155.962128	496.538361	-513.073975	-64.454010	496.846497	-740.977417	125.089638	68.884377	-540.647461	-114.389687	92.897217	-739.108582	224.151169	1374.977417	-525.589478	-44.219074	1397.312500	-603.124390	103.634583	1392.965332	-569.926758	158.499786	1675.556763	-843.593079	204.574722	1125.897705	-563.666687	-202.870560	1192.901123	-767.867126	245.740524	886.318970	-478.118134	-179.299194	938.410767	-614.351318	62.769978	1028.055542	413.068329	60.110809	965.930237	407.243500	234.362579
-679.403687	132.847946	926.773926	-568.416687	-19.561201	931.094849	-721.598938	157.102112	496.633911	-513.920044	-62.788609	497.499847	-741.776794	125.391891	69.039597	-541.029053	-112.935394	93.646339	-740.210144	227.609619	1374.916992	-529.188416	-42.779190	1397.823486	-605.394714	105.918457	1393.171265	-572.075928	160.747833	1675.895508	-845.056152	208.979691	1125.795654	-568.537964	-200.949783	1193.374512	-769.044006	249.583054	886.576904	-481.737518	-177.743332	939.050537	-617.007263	64.489738	1028.386841	413.551331	59.894871	966.284180	407.773010	234.023712
-681.220032	134.760071	926.859680	-571.294250	-18.461843	931.734924	-723.226135	158.066742	496.714050	-514.628357	-61.063686	498.200562	-742.221008	125.582878	69.019608	-541.586853	-111.471390	94.627869	-741.405518	230.946960	1375.074707	-532.838318	-41.294853	1398.301392	-607.646729	107.780449	1392.773682	-574.172241	162.912811	1676.239136	-846.439758	213.488739	1125.957886	-573.406433	-199.047073	1193.805298	-770.319031	253.187759	886.495483	-485.423523	-176.282822	940.103882	-619.526672	66.142159	1028.749878	414.026001	59.655567	966.630859	408.236206	233.749100
-682.912292	136.651550	926.985168	-574.125488	-17.410706	932.352356	-724.863525	159.002991	496.764587	-515.444641	-59.991219	499.009766	-742.680054	125.789917	68.992203	-542.268616	-109.694794	95.555626	-742.503052	234.226883	1375.176025	-536.487610	-39.953548	1398.806152	-609.872314	109.896225	1392.974854	-576.214478	165.057922	1676.577881	-847.531677	217.791336	1126.016479	-578.328247	-197.075394	1194.303955	-771.541443	256.881592	886.461975	-489.024261	-174.563980	940.953796	-621.929199	67.738266	1029.120605	414.387421	59.404160	966.915466	408.635437	233.434357
-684.532471	138.388748	927.163269	-576.955933	-16.406551	933.076904	-726.323059	159.741577	496.804230	-516.332092	-58.777500	499.830627	-743.110229	125.997910	68.949013	-542.891479	-107.561798	96.447868	-743.701904	237.395660	1375.500977	-540.105408	-38.586346	1399.397217	-612.069580	112.051636	1393.313843	-578.193726	167.092789	1676.936401	-848.654419	222.455475	1126.315308	-583.295898	-195.128250	1194.760620	-772.622559	260.613739	886.536255	-492.623322	-173.028305	941.939758	-624.292542	69.273949	1029.567383	414.748535	59.152527	967.171509	409.039307	233.196976
-686.000122	140.037704	927.312317	-579.532227	-15.642500	933.828552	-727.848511	160.473816	497.000244	-517.292847	-58.396099	500.769318	-743.542908	126.183350	68.978142	-543.842224	-105.348267	97.232056	-744.860291	240.484863	1375.861694	-543.685120	-37.290638	1400.096191	-614.239624	114.023132	1393.665649	-580.147217	169.075333	1677.289429	-849.352905	226.520477	1126.373779	-588.281128	-193.108627	1195.299438	-773.619690	264.410614	886.523865	-496.252716	-171.412659	942.956604	-626.441040	70.685417	1030.008667	415.105591	58.919201	967.487549	409.429504	232.889328
-687.348389	141.674240	927.502808	-581.975281	-14.882150	934.661133	-729.423157	161.177399	497.192413	-518.408936	-58.161617	501.790833	-743.891418	126.291260	69.004578	-544.953796	-102.886116	98.058640	-745.993347	243.434784	1376.169922	-547.292847	-36.089615	1400.743530	-616.396057	116.005028	1394.088379	-582.025879	170.970413	1677.666992	-850.109680	230.770126	1126.548096	-593.184692	-191.275513	1195.830078	-774.560730	268.156158	886.542542	-499.851593	-169.894592	943.943604	-628.514954	72.079712	1030.514404	415.402222	58.669991	967.856628	409.760864	232.496078
-688.746643	143.184372	927.787659	-584.442627	-14.174886	935.538147	-731.086487	161.892166	497.355011	-519.772644	-57.460766	502.675018	-744.263367	126.382698	69.024849	-545.968201	-100.378120	98.978363	-747.109375	246.722122	1376.643677	-550.666687	-34.912083	1401.509277	-618.527771	117.914627	1394.473511	-583.908264	172.776169	1678.057373	-850.715881	235.061432	1126.753906	-598.079041	-189.347534	1196.382813	-775.350952	271.934540	886.486389	-503.431519	-168.419586	944.726501	-630.536865	73.416695	1031.080566	415.688171	58.410381	968.296570	410.010803	232.069534
-689.933960	144.647476	927.938538	-586.753601	-13.494207	936.357544	-732.478882	162.484955	497.513214	-520.800598	-57.389004	503.738617	-744.263794	126.341484	68.949036	-546.966675	-98.038940	99.786865	-748.201965	249.599045	1377.046631	-554.154175	-33.782070	1402.149170	-620.651733	119.725250	1394.864990	-585.720398	174.528275	1678.471802	-851.293152	239.160263	1126.789307	-602.929993	-187.693405	1197.149414	-776.003784	275.691681	886.493164	-506.998657	-166.839432	945.856567	-632.444275	74.717911	1031.554443	415.970642	58.134254	968.709106	410.229034	231.691116
-691.148560	146.003571	928.143982	-589.064392	-12.848553	937.182678	-733.838196	162.872574	497.716919	-522.108093	-56.543625	504.648407	-744.474915	126.446533	68.948715	-547.790405	-95.817101	100.599075	-749.297852	252.383408	1377.429810	-557.569763	-32.679329	1402.800049	-622.787415	121.576378	1395.263428	-587.514832	176.195740	1678.847412	-851.924683	243.292953	1126.742310	-607.722351	-185.746552	1197.948242	-776.616516	279.367767	886.252991	-509.975250	-164.756760	947.247498	-634.314880	75.954758	1032.054077	416.208527	57.834831	969.051819	410.373474	231.374496
-692.320313	147.331253	928.251587	-591.278015	-12.280749	937.964478	-735.262573	163.115524	497.870667	-523.530945	-55.822529	505.538574	-744.780884	126.469589	68.975914	-548.740356	-94.027138	101.603981	-750.301453	255.179367	1377.690186	-560.963440	-31.550255	1403.457275	-624.864563	123.297028	1395.631958	-589.286621	177.812347	1679.234619	-852.373901	247.375549	1126.721802	-612.300171	-183.996948	1198.050171	-776.943787	283.256897	886.236145	-513.414978	-163.117188	948.247192	-636.129089	77.161842	1032.480957	416.415527	57.578777	969.419250	410.437042	231.088242
-693.410583	148.694031	928.365479	-593.370483	-11.685414	938.726013	-736.371582	163.142120	498.075745	-524.762634	-54.714111	506.332703	-744.919128	126.467453	68.984154	-549.588684	-92.283012	102.467278	-751.242615	257.932068	1377.954590	-564.635803	-30.324476	1403.546753	-626.938293	125.064705	1396.051758	-590.993347	179.391052	1679.479492	-852.866272	251.304062	1126.569702	-616.931213	-182.193512	1198.423584	-777.261353	286.879425	885.973206	-516.856567	-161.675247	949.277100	-637.858887	78.373367	1032.903687	416.640869	57.431217	969.830811	410.457825	230.855896
-694.369019	149.908524	928.476196	-595.425232	-11.129395	939.521362	-737.426453	163.040802	498.222504	-525.771729	-53.571133	507.074310	-745.003784	126.459229	68.980133	-550.466431	-90.508171	103.219452	-752.137817	260.722290	1378.101074	-568.019775	-29.148142	1404.198975	-628.926575	126.827667	1396.479858	-592.892578	180.624771	1679.950684	-853.310547	255.249146	1126.462769	-621.483459	-180.411499	1198.858521	-777.625732	290.411407	885.863708	-520.306396	-160.184311	950.392212	-639.535645	79.497421	1033.342041	416.835541	57.211273	970.284973	410.461304	230.652802
-695.307007	151.148849	928.569336	-597.368225	-10.625204	940.195740	-738.378418	162.930771	498.380371	-526.868835	-52.055660	507.757843	-744.971130	126.440208	68.994431	-551.346313	-88.939972	103.915825	-752.927002	263.385345	1378.117432	-571.499817	-28.085152	1404.686890	-630.879028	128.559891	1396.828613	-594.663208	182.008209	1680.300049	-853.741943	259.031250	1126.294067	-626.024841	-178.722809	1199.728760	-777.828430	293.905945	885.605957	-523.869873	-158.516434	951.486816	-641.098511	80.572166	1033.711548	417.071564	57.041332	970.748962	410.450073	230.484863
-696.204102	152.366226	928.584290	-599.229553	-10.184808	940.825623	-739.507690	162.851593	498.509888	-527.516235	-50.941544	508.450073	-745.114441	126.398331	68.987549	-552.412842	-87.560379	104.682625	-753.649902	266.062500	1378.053223	-574.857910	-27.011703	1405.199707	-632.811401	130.178986	1397.097656	-596.433594	183.373840	1680.593628	-854.073242	262.798645	1126.011475	-630.333069	-177.102829	1200.229858	-777.792297	297.394073	885.570068	-527.087036	-157.258133	952.342041	-642.594055	81.625778	1034.016479	417.236633	56.809505	971.078491	410.372192	230.297012
-696.916687	153.451187	928.518127	-600.978271	-9.765935	941.359253	-740.568298	162.681503	498.632965	-528.382202	-49.661400	508.992310	-745.322571	126.332062	68.953148	-553.368408	-86.011459	105.281967	-754.282715	268.676056	1377.917847	-578.251282	-25.927010	1405.657471	-634.735168	131.892410	1397.329712	-598.159729	184.658554	1680.809570	-854.299011	266.318176	1125.697754	-634.588379	-175.539215	1200.744141	-777.541077	300.824768	885.302185	-530.656860	-155.783539	953.214355	-643.958679	82.587151	1034.234497	417.322754	56.627190	971.395203	410.161407	230.185165
-697.579041	154.668869	928.485229	-602.682983	-9.267990	941.827271	-741.743408	162.615662	498.813477	-529.142090	-48.153694	509.505310	-745.806702	126.441803	68.959282	-554.393555	-84.645111	105.880569	-754.851379	271.287964	1377.676270	-581.515137	-24.834232	1406.211914	-636.535828	133.582108	1397.656128	-599.908813	185.967316	1681.024902	-854.519653	269.877380	1125.242432	-638.602173	-174.109604	1200.968628	-777.187744	304.165009	885.181641	-533.968445	-154.432602	954.128601	-645.258545	83.601189	1034.440918	417.331085	56.480125	971.678528	409.849823	230.012833
-698.131470	155.622742	928.437256	-604.326599	-8.945356	942.290833	-742.885986	162.664322	498.901886	-529.954590	-46.868423	510.003571	-746.045349	126.450829	68.937752	-555.553040	-83.240891	106.407616	-755.396606	273.807312	1377.389893	-584.837341	-23.787693	1406.651001	-638.270996	135.238968	1398.037354	-601.676147	187.237976	1681.236328	-855.334351	273.990662	1124.744263	-642.693665	-172.550171	1201.420288	-776.726807	307.327393	884.991028	-537.097107	-153.258438	954.879822	-646.448242	84.420349	1034.633057	417.444000	56.117500	972.011292	409.845428	229.524063
-698.649963	156.590836	928.344238	-605.957092	-8.666166	942.641724	-744.025269	162.780029	499.112854	-530.891724	-45.597950	510.265961	-746.761780	126.639824	69.220329	-556.882202	-82.065239	106.924576	-755.850830	276.321899	1377.117188	-588.073608	-22.750910	1407.089722	-640.061951	136.757553	1398.192871	-603.452393	188.464096	1681.462036	-855.499573	277.487457	1124.179565	-646.693115	-171.107391	1201.871582	-776.049744	310.467010	884.805054	-540.413818	-151.861954	955.789429	-647.599548	85.188148	1034.749512	417.306549	56.001846	972.312683	409.368286	229.496094
-699.059204	157.596786	928.274414	-607.391846	-8.443628	943.083191	-745.166016	162.969025	499.262604	-531.658691	-44.213562	510.640167	-746.770325	126.600784	69.238998	-558.123535	-80.699692	107.405663	-756.269958	278.718536	1376.655273	-591.218201	-21.795027	1407.521729	-641.812683	138.216492	1398.294556	-605.249146	189.693802	1681.639648	-855.606689	280.871490	1123.654785	-650.686279	-169.704849	1202.394531	-775.308533	313.491943	884.528381	-543.710327	-150.286118	956.914795	-648.658447	85.949532	1034.924927	417.217560	55.726059	972.565063	409.051453	229.268478
-699.416504	158.377426	928.187439	-608.855957	-8.245721	943.432983	-746.095581	163.138535	499.365601	-532.521667	-43.286007	510.881683	-746.874878	126.716568	69.227470	-559.524536	-79.424210	107.697563	-756.700806	281.057068	1376.307373	-594.363708	-20.820698	1407.991333	-643.544434	139.612000	1398.395142	-607.079407	190.868347	1681.806396	-855.612366	284.182861	1123.043945	-654.619568	-168.410858	1202.927124	-774.352356	316.389862	884.377136	-546.945251	-149.257126	957.685059	-649.652283	86.582481	1035.043579	417.055237	55.463612	972.815796	408.623657	228.971710
-699.717834	159.120758	928.141235	-610.244995	-8.083708	943.749390	-747.042664	163.266953	499.464874	-533.354431	-42.402355	511.197571	-747.425354	126.892540	69.185448	-560.864380	-78.195862	108.092140	-756.976624	283.375519	1375.742188	-597.369141	-19.875927	1408.457153	-645.376709	140.776047	1398.157471	-608.918213	192.048126	1681.935913	-855.561035	287.402863	1122.404785	-658.501404	-166.951630	1203.620239	-773.387939	319.131439	884.014771	-549.923340	-148.521423	958.410461	-650.570801	87.141037	1035.169678	416.819031	55.158211	972.968201	408.243774	228.712082
-699.926514	159.889236	928.029419	-611.488098	-7.875242	944.031616	-747.843018	163.506531	499.547028	-534.616577	-41.411274	511.296387	-747.705078	126.994438	69.129684	-562.367554	-76.865517	108.258064	-757.402588	285.499359	1375.241943	-600.389221	-18.962938	1408.869751	-647.008545	142.093689	1398.244019	-610.944824	192.998962	1681.703735	-855.446228	290.535309	1121.788696	-662.156677	-165.786743	1203.741943	-772.299316	321.911438	883.698486	-553.033752	-147.872894	958.967468	-651.421814	87.730019	1035.248535	416.436615	54.854946	973.115173	407.721375	228.379837
-700.188599	160.727554	927.968628	-612.788940	-7.702781	944.304199	-748.683777	163.775162	499.623779	-535.907288	-40.778172	511.438049	-747.999695	127.089745	69.048859	-564.106140	-75.727135	108.517952	-757.771423	287.519409	1374.650391	-603.291077	-18.119860	1409.193970	-648.634155	143.359711	1398.211914	-612.758057	194.232391	1681.742920	-855.215393	293.584045	1120.912598	-665.864868	-164.596756	1204.174438	-771.095093	324.550934	883.269043	-556.342102	-147.053787	959.661438	-652.238892	88.339493	1035.343506	415.916565	54.496605	973.164368	407.057892	228.055618
-700.535095	161.446869	927.968750	-614.141113	-7.523871	944.579163	-749.499390	164.003220	499.611694	-537.128052	-39.972778	511.556671	-748.246521	127.192665	68.993202	-565.884460	-74.485100	108.696281	-758.111145	289.468933	1374.129883	-606.112366	-17.311369	1409.544067	-650.196777	144.558167	1398.137939	-614.603760	195.436005	1681.743774	-854.869019	296.502625	1120.095459	-669.413269	-163.411209	1204.586182	-769.690430	327.215302	882.967834	-559.249207	-146.206558	960.361023	-652.959900	88.950005	1035.456177	415.365417	54.133713	973.225403	406.461090	227.745300
-701.377502	161.742126	928.339905	-615.978088	-7.729595	945.351135	-750.368958	164.325470	499.558624	-538.531799	-39.394455	511.598419	-748.170471	127.217468	68.986549	-567.812134	-73.110725	108.700905	-758.454468	291.327271	1373.525024	-608.754944	-16.480934	1409.997192	-651.708679	145.751755	1398.160767	-616.428955	196.657913	1681.801270	-854.491089	299.322968	1119.249146	-672.983398	-162.236893	1205.078247	-768.306946	329.690460	882.503418	-562.195435	-145.865936	960.909546	-653.668213	89.477417	1035.938232	414.734314	53.853168	973.304565	405.807190	227.445786
-701.523010	162.356781	928.283508	-617.172119	-7.578691	945.661621	-750.762146	163.402847	499.362579	-539.870483	-38.879395	511.751984	-748.493835	127.335640	68.843185	-569.854187	-71.856850	108.933594	-758.813843	293.059265	1373.017212	-611.336914	-15.691381	1410.455688	-653.155579	146.843811	1398.175293	-618.170166	197.935883	1681.778931	-854.027954	302.095490	1118.352051	-676.379700	-161.119064	1205.621216	-766.807861	332.085968	882.029053	-565.045105	-145.222610	961.736572	-654.329041	90.011620	1036.045654	413.983551	53.566147	973.374634	405.053894	227.176926
-701.861816	162.890610	928.382019	-618.481018	-7.506696	946.069336	-751.444580	163.582962	499.377319	-541.409485	-38.124924	511.835602	-748.568665	127.364296	68.878944	-571.913818	-70.475479	109.045021	-759.151978	294.721405	1372.437988	-613.870728	-14.890636	1411.031250	-654.555542	147.914871	1398.272217	-619.915405	199.268448	1681.869141	-853.445251	304.687103	1117.503662	-679.684265	-160.060181	1206.056885	-765.210449	334.447418	881.579956	-567.755432	-145.168304	962.513489	-654.935608	90.533745	1036.259399	413.165039	53.310703	973.393250	404.342102	226.957626
-702.193726	163.426620	928.469971	-619.772766	-7.481814	946.585449	-752.101013	163.751938	499.437927	-543.067322	-37.473438	511.865265	-748.582092	127.369934	68.861366	-574.181213	-69.006310	109.088760	-759.481995	296.313080	1371.873291	-616.306030	-14.137783	1411.505859	-655.916504	148.916229	1398.216553	-621.808899	200.344589	1682.037476	-852.772034	307.213867	1116.550903	-682.918762	-159.119217	1206.623047	-763.511108	336.704926	881.151367	-570.440979	-145.024307	963.232971	-655.562073	91.079117	1036.516724	412.200745	53.166542	973.414551	403.441101	226.726395
-702.154236	164.127121	928.328674	-620.633789	-7.240785	946.763977	-752.636169	163.791153	499.462677	-544.797852	-36.551731	511.786957	-748.569641	127.338844	68.851906	-576.492249	-67.481598	109.105888	-759.841125	297.817383	1371.320435	-618.690247	-13.446580	1411.943848	-657.258362	149.945526	1398.166504	-623.628174	201.466431	1682.092407	-852.073547	309.585327	1115.717529	-686.208923	-158.139374	1207.516724	-761.748779	338.868866	880.603699	-573.415100	-144.730957	963.877380	-656.107849	91.606743	1036.535034	411.140503	52.878738	973.406799	402.513000	226.618729
-701.974487	164.993423	928.013000	-621.369934	-6.942464	946.824402	-753.109314	163.783051	499.494415	-546.337708	-35.846157	511.858429	-748.475952	127.327110	68.878403	-578.781921	-65.841423	109.009369	-760.190552	299.289001	1370.737915	-620.979797	-12.719747	1412.311890	-658.493835	150.929184	1398.138794	-625.424622	202.586044	1682.103516	-851.265015	311.788544	1114.742065	-689.140076	-157.333298	1207.777710	-759.968750	340.865509	880.052246	-576.177551	-144.763748	964.415466	-656.592773	92.237511	1036.411865	409.787933	52.761482	973.367065	401.278961	226.551010
-701.737854	165.844482	927.676697	-622.052551	-6.569727	946.743652	-753.534607	163.713791	499.521790	-548.058350	-34.993885	511.853180	-747.962646	127.153725	68.913536	-581.304810	-64.193924	108.924858	-760.480042	300.692261	1370.155762	-623.109131	-11.959116	1412.624878	-659.692444	151.837265	1398.049805	-627.211914	203.679352	1682.110107	-850.436157	313.901733	1113.887695	-692.098633	-156.367371	1208.569458	-758.054382	342.785583	879.523926	-578.743408	-145.126434	964.927002	-657.138245	92.786079	1036.227783	408.392792	52.584091	973.232544	400.118835	226.351807
-701.385925	166.699646	927.264038	-622.480103	-6.237679	946.635071	-753.897034	163.489792	499.539398	-549.942566	-34.364178	511.850922	-748.094849	127.184692	68.943413	-583.896667	-62.557793	108.840660	-760.804749	302.065765	1369.582153	-625.161133	-11.215144	1412.881348	-660.850952	152.766510	1398.001343	-628.967529	204.743011	1682.113525	-849.506836	315.846161	1112.894409	-694.750427	-155.781158	1208.692383	-756.138123	344.511902	878.812256	-581.364685	-145.598907	965.328674	-657.630859	93.288750	1036.000000	406.858734	52.460732	973.118408	398.859070	226.377625
-701.110901	167.469131	926.890625	-622.999939	-5.911330	946.484558	-754.294739	163.204453	499.527649	-551.731262	-33.330853	511.827606	-747.860291	127.107483	68.970528	-586.521851	-60.848309	108.794029	-761.083069	303.415375	1369.091553	-627.141602	-10.475342	1413.120361	-661.978149	153.679489	1397.869507	-630.608887	205.840622	1682.035522	-848.538635	317.694672	1112.057251	-697.533264	-154.982224	1209.250366	-754.063049	346.241699	878.379272	-584.079285	-145.648285	965.761841	-658.115723	93.750618	1035.764404	405.337860	52.357914	972.998779	397.617767	226.389679
-700.623169	168.220535	926.388489	-623.339294	-5.535534	946.355713	-755.967529	163.464203	499.753754	-553.503601	-32.599503	511.808044	-748.199036	127.053459	69.034416	-589.365051	-59.132240	108.734344	-761.300781	304.683929	1368.593750	-629.022217	-9.796109	1413.369751	-663.063782	154.483261	1397.829834	-632.388000	206.708344	1682.179688	-847.487732	319.371552	1111.177856	-700.006592	-154.701996	1209.754517	-751.866516	347.895355	878.039612	-586.569702	-146.101257	966.164978	-658.622131	94.225784	1035.481812	403.721832	52.283695	972.867432	396.377655	226.419983
-700.286255	169.022415	925.978210	-623.780823	-5.263544	946.291199	-756.614563	163.175659	499.829407	-555.341187	-32.045216	511.825317	-748.014160	126.961952	69.053360	-592.395752	-57.477905	108.737221	-761.466919	305.967773	1368.161499	-630.883118	-9.161510	1413.607178	-664.139221	155.277191	1397.785889	-634.195618	207.464340	1682.163574	-846.402039	320.934479	1110.307739	-702.450195	-154.175735	1210.297974	-749.758667	349.273987	877.609558	-588.976746	-146.811661	966.604675	-659.049255	94.742393	1035.259033	402.051178	52.181850	972.711792	395.157318	226.430573
-700.252197	169.586288	925.790894	-624.485535	-5.106210	946.398315	-757.334473	162.883270	499.848724	-557.279358	-31.533016	511.723694	-747.415344	126.826393	69.099197	-595.578369	-55.857502	108.665947	-761.736450	307.166718	1367.759277	-632.661743	-8.442631	1413.836914	-665.173767	156.131012	1397.733032	-635.817566	208.346024	1682.167725	-845.293213	322.333557	1109.440674	-704.725342	-153.801758	1210.739136	-747.509521	350.611084	877.226379	-591.374451	-147.546707	967.058472	-659.482178	95.184242	1035.211304	400.301056	52.250195	972.441895	393.765442	226.591675
-700.212463	170.158646	925.532104	-625.229126	-4.898257	946.358826	-758.112305	162.542542	499.811554	-559.488342	-31.900208	511.511108	-747.209290	126.744164	69.041985	-599.174316	-54.519955	108.733406	-761.932678	308.369629	1367.287720	-634.317139	-7.670701	1413.978882	-666.183838	156.821274	1397.608032	-637.406372	209.159027	1682.141846	-844.192322	323.620605	1108.647949	-706.963196	-153.260834	1211.125000	-745.283203	351.779419	876.862305	-593.734680	-148.328979	967.277771	-659.887695	95.634972	1035.055786	398.465790	52.119389	972.244934	392.460388	226.624786
-700.226563	170.757736	925.303467	-626.065491	-4.730118	946.334229	-759.009216	162.252548	499.752197	-560.859192	-30.639669	511.330109	-747.112915	126.686165	69.042931	-602.280334	-52.671059	108.606110	-762.159058	309.492126	1366.861694	-635.917480	-7.078578	1413.962524	-667.247437	157.675262	1397.437134	-638.743469	210.174652	1682.034424	-843.067261	324.791595	1107.830444	-708.944519	-153.098190	1211.509888	-742.991455	352.850525	876.503296	-596.045593	-149.081558	967.467468	-660.289978	96.097031	1034.918213	396.569885	52.174419	972.045105	390.995636	226.692749
-700.182007	171.264053	924.975220	-626.772888	-4.619680	946.312988	-760.135742	162.062103	499.764832	-562.669983	-30.213383	511.093445	-747.222351	126.664345	69.010841	-605.815430	-51.101383	108.441864	-762.337952	310.621033	1366.408691	-637.604553	-6.413113	1414.033325	-668.222229	158.318771	1397.239380	-640.216797	210.942444	1681.932617	-841.932495	325.890350	1106.994873	-710.966003	-152.567368	1212.095459	-740.641541	353.797668	876.389038	-598.223450	-150.006546	967.450684	-660.656494	96.520309	1034.729126	394.546143	52.151752	971.842957	389.490448	226.647873
-700.151611	171.821869	924.651428	-627.537170	-4.526379	946.239990	-760.716187	161.644745	499.730164	-564.377563	-29.765097	510.827393	-746.998413	126.636429	68.992256	-608.604248	-48.956676	107.565895	-762.490784	311.702789	1365.902710	-639.135559	-5.754397	1413.970337	-669.159546	159.053879	1397.138550	-641.707520	211.504410	1681.925171	-840.804749	326.928925	1106.207764	-712.656555	-152.339340	1211.934204	-738.149475	354.429504	875.951416	-600.078430	-150.983780	967.831604	-661.020081	96.939148	1034.518188	392.527191	52.073685	971.580688	388.027283	226.671631
-700.075562	172.432114	924.328735	-628.242249	-4.437610	946.141663	-761.618225	161.428864	499.794006	-566.096680	-29.423740	510.669373	-746.923157	126.637032	68.987640	-612.323242	-47.496849	107.382965	-762.608887	312.751953	1365.472412	-640.380920	-5.198980	1413.960083	-670.083313	159.712814	1397.039063	-643.059814	212.161118	1681.829102	-839.632446	327.864990	1105.438843	-714.514099	-151.710236	1212.206543	-735.420837	354.821350	875.939209	-602.511292	-151.917053	967.550842	-661.326782	97.364563	1034.297241	390.500427	51.992462	971.398315	386.555328	226.561615
-699.992310	172.929535	924.078613	-628.964111	-4.342471	946.094421	-762.621582	161.324936	499.790344	-568.094421	-29.987057	510.437408	-746.963013	126.654121	68.991669	-616.239746	-46.465866	107.493454	-762.710083	313.750122	1365.031616	-641.721436	-4.646748	1413.961670	-670.994141	160.328369	1396.848877	-644.362000	212.689056	1681.742798	-838.436584	328.715332	1104.652710	-716.354065	-151.152359	1212.666504	-733.018372	355.274139	875.801208	-604.362244	-152.623245	967.625732	-661.677307	97.717659	1034.141846	388.474182	51.822964	971.161438	385.126862	226.522003
-699.870728	173.507614	923.797729	-629.657104	-4.227280	945.989624	-763.430481	161.126572	499.751282	-569.384583	-29.172159	510.174194	-746.933716	126.650970	68.929314	-619.706238	-44.814007	107.488594	-762.786560	314.715790	1364.577271	-643.471802	-3.994024	1413.993652	-671.882690	160.912811	1396.677979	-645.603638	213.219940	1681.622192	-837.255859	329.546204	1103.861206	-717.788940	-151.353073	1212.636597	-730.630005	355.526672	875.554565	-606.499329	-154.371155	967.439758	-661.961548	98.114388	1033.942139	386.439453	51.665928	971.049133	383.635986	226.344299
-699.805847	173.974976	923.505066	-630.405029	-4.108675	945.846619	-764.400452	161.107620	499.687592	-570.933289	-29.086573	509.848297	-746.992004	126.634506	68.889130	-623.364685	-44.771374	108.013046	-762.817688	315.628235	1364.143433	-644.619324	-3.574816	1413.844238	-672.764465	161.485016	1396.495972	-646.781433	213.681946	1681.515259	-836.099121	330.323334	1103.170776	-719.451599	-150.667877	1212.697632	-728.218445	355.722168	875.328857	-608.599182	-155.063721	967.052368	-662.247864	98.471642	1033.713989	384.370880	51.557419	970.864441	382.067963	226.379486
-699.855957	174.391174	923.221375	-631.158936	-3.819650	945.475891	-765.213867	161.195328	499.611755	-572.383423	-28.965881	509.532990	-746.950439	126.564247	68.838371	-628.865417	-45.598068	108.784233	-762.803162	316.548004	1363.700439	-646.027710	-3.005842	1413.894531	-673.527649	162.045181	1396.400146	-647.904053	214.091919	1681.380371	-834.933899	331.057343	1102.413330	-721.148438	-150.074463	1213.011108	-725.769348	355.693726	875.104553	-610.210632	-155.732544	966.885620	-662.464905	98.825531	1033.380981	382.292267	51.314354	970.624512	380.445648	226.260208
-699.695007	174.717621	922.925842	-631.833191	-4.099129	945.593933	-765.698730	161.172958	499.484131	-575.621521	-32.802898	509.268372	-746.344482	126.070038	68.695091	-633.878418	-46.082886	109.343849	-762.734192	317.422729	1363.197876	-647.408630	-2.579868	1413.886353	-674.284119	162.569443	1396.227539	-648.960876	214.467926	1681.302002	-833.703857	331.663910	1101.667114	-722.371826	-150.082092	1212.824707	-723.509949	355.782410	874.920532	-612.129456	-157.193710	967.019531	-662.796692	98.987297	1033.275513	380.236115	51.032589	970.441467	378.875488	226.061066
-699.580017	175.156128	922.663513	-632.193726	-3.879955	945.244263	-766.384521	161.360275	499.417603	-576.950500	-32.805035	508.926514	-746.336975	125.872467	68.611809	-637.709229	-44.803535	109.309105	-762.678833	318.207794	1362.769775	-648.604248	-2.120393	1413.826660	-674.950317	162.968628	1396.093262	-649.893982	214.943817	1680.968384	-832.554626	332.278351	1101.015381	-724.141113	-149.094223	1212.876587	-721.222168	355.690277	874.837158	-614.034973	-158.122238	966.211853	-662.788086	99.292595	1032.968750	378.167480	50.902855	970.311035	377.212830	225.946976
-699.494873	175.542480	922.432495	-632.820862	-3.867682	945.073303	-766.796753	161.583984	499.269073	-578.111206	-32.673828	508.636597	-746.341248	125.992714	68.618996	-641.532715	-44.072796	109.659584	-762.561523	318.958099	1362.284424	-650.129456	-1.811797	1413.774414	-675.607483	163.419815	1395.915894	-650.908508	215.109634	1680.938721	-831.480774	332.946381	1100.290894	-725.444397	-148.846237	1212.467041	-718.931763	355.330353	874.649109	-615.670837	-158.922867	965.892273	-663.001160	99.505325	1032.764160	376.080658	50.651485	970.169373	375.448090	225.629028
-699.468018	175.920990	922.223938	-633.596313	-3.828663	944.895752	-766.844727	161.793564	499.068085	-579.323303	-32.722511	508.247833	-746.185425	126.062843	68.595047	-645.455200	-43.359406	110.032555	-762.360718	319.666077	1361.860962	-650.919922	-1.572759	1413.704834	-676.189758	163.790451	1395.797363	-651.858032	215.300171	1680.794922	-830.359924	333.504303	1099.649780	-726.898438	-148.225311	1212.263550	-716.733276	355.036224	874.507507	-617.446838	-160.017395	965.582092	-663.287659	99.722931	1032.567017	374.166504	50.005196	969.995117	374.095490	225.088516
-699.440186	176.238037	922.055359	-634.288513	-3.773311	944.741150	-767.679138	162.541580	498.914154	-580.401672	-32.640648	507.954987	-746.458496	126.201309	68.616745	-649.274231	-42.857735	110.539650	-762.162964	320.294495	1361.449585	-652.204041	-1.319705	1413.673096	-676.745300	164.088455	1395.655273	-652.515381	215.721542	1680.661133	-829.249817	334.024017	1099.099731	-728.331299	-147.954208	1212.536377	-714.683594	354.776825	874.497559	-619.287537	-161.582199	965.349304	-663.553467	99.907700	1032.403442	372.003418	49.747417	969.792725	372.123108	225.026154
-699.392090	176.606659	921.904480	-634.955811	-3.728016	944.613525	-768.280518	163.327438	498.802704	-581.339050	-32.701668	507.687927	-746.670532	126.330559	68.614883	-653.236145	-42.711613	111.105766	-761.954651	320.915405	1361.141968	-653.664734	-1.142043	1413.617432	-677.231689	164.346298	1395.557007	-653.325073	215.849731	1680.772461	-828.210571	334.554749	1098.543823	-729.800232	-147.674561	1212.098999	-712.615906	354.254333	874.299683	-621.068542	-162.113724	964.797729	-663.790833	100.115288	1032.261597	369.904236	49.262070	969.575623	370.337433	224.638428
-699.356018	177.036423	921.792358	-635.660339	-3.602798	944.436768	-768.575562	163.889114	498.674316	-582.218628	-32.706455	507.412384	-746.768311	126.443550	68.599358	-656.560486	-41.920788	111.568214	-761.704224	321.465027	1360.847412	-654.791321	-1.036234	1413.622681	-677.653564	164.632706	1395.494019	-653.942749	216.140152	1680.545166	-827.116943	334.958832	1097.971680	-731.344788	-146.584335	1211.788696	-710.625244	353.701721	874.210815	-622.847351	-162.987091	964.388672	-664.039795	100.350830	1032.119995	367.755585	48.739220	969.309265	368.493347	224.311981
-699.403687	177.316177	921.682312	-636.441406	-3.546988	944.308899	-768.436462	164.325302	498.544525	-583.065125	-32.694481	507.092468	-746.362183	126.158302	68.186401	-660.207520	-41.666618	112.160706	-761.416382	321.977783	1360.570190	-655.578430	-1.028135	1413.555908	-678.044556	164.856415	1395.462646	-654.652893	216.234421	1680.610596	-826.099976	335.407837	1097.554077	-732.769958	-145.999496	1211.563354	-708.730103	353.169189	874.222839	-624.561584	-163.759949	964.025452	-664.352600	100.512917	1031.998291	365.634094	48.078049	969.088074	366.655243	223.893265
-699.430298	177.670303	921.613647	-637.194885	-3.419645	944.158630	-768.427612	164.775421	498.460999	-584.098389	-33.163780	506.857391	-747.552673	126.813400	68.573196	-663.759705	-41.739319	112.808060	-761.056519	322.418030	1360.304321	-656.536499	-1.013106	1413.633423	-678.372986	165.018890	1395.439209	-655.152405	216.449661	1680.542114	-825.083923	335.775177	1097.176270	-734.384644	-145.062531	1211.502563	-706.932312	352.508148	874.289978	-626.285156	-164.442581	963.650940	-664.683472	100.698685	1031.894165	363.499542	47.483307	968.854553	364.607117	223.366104
-699.405945	177.998886	921.564026	-637.916382	-3.327569	944.073853	-768.367859	165.253143	498.404205	-584.938843	-33.355583	506.672607	-746.797913	126.465858	68.223755	-667.226135	-41.736210	113.315979	-760.718262	322.853546	1360.128296	-657.586182	-0.985296	1413.608887	-678.668152	165.105072	1395.441162	-655.730957	216.470016	1680.645630	-824.085510	336.097748	1096.910645	-735.738037	-144.786392	1211.060669	-705.093506	351.862030	874.446228	-627.947693	-165.055252	963.310120	-664.994019	100.870537	1031.830811	361.317352	46.959290	968.615112	362.422119	222.730713
-699.425537	178.367783	921.522766	-638.669189	-3.254552	943.959534	-768.352722	165.726501	498.369049	-585.966187	-34.096298	506.432343	-746.757874	126.482544	68.208420	-670.609009	-41.869823	113.904488	-760.311401	323.208466	1359.974121	-658.493408	-1.052094	1413.589966	-678.889709	165.145096	1395.477661	-656.109985	216.632919	1680.558228	-823.177063	336.408539	1096.692993	-737.291321	-144.314133	1210.831421	-703.522949	351.062744	874.491821	-629.742371	-165.541962	962.952820	-665.317810	101.036324	1031.758301	359.159912	46.280434	968.405518	360.126831	221.753220
-699.383606	178.631470	921.469788	-639.240112	-3.263433	943.898682	-768.200317	166.121765	498.261169	-586.737915	-34.422871	506.227966	-746.660400	126.470863	68.191200	-673.659424	-41.872044	114.342857	-759.884644	323.537415	1359.858154	-659.417786	-1.141554	1413.593872	-679.117737	165.166611	1395.486694	-656.550720	216.551880	1680.703125	-822.264587	336.846222	1096.586060	-738.811279	-143.556747	1210.606079	-701.925781	350.252106	874.724365	-631.459412	-166.147644	962.545959	-665.544312	101.139450	1031.703247	357.335876	44.863884	968.078918	358.501343	219.920547
-699.380005	178.884674	921.479492	-639.879211	-3.171775	943.834534	-768.092957	166.586670	498.205078	-587.742371	-35.062672	506.152588	-746.712097	126.533325	68.204132	-677.007080	-41.232590	114.618568	-759.393066	323.846832	1359.831177	-660.333252	-1.262288	1413.569092	-679.301086	165.202850	1395.544922	-656.863037	216.534271	1680.748535	-821.563354	337.139526	1096.644043	-740.504761	-142.719818	1210.492432	-700.781921	349.036041	874.414551	-633.178101	-166.515503	962.271179	-665.824585	101.259422	1031.681641	355.317719	43.949345	967.768921	356.595093	219.035446
-699.407043	179.166962	921.467590	-640.532288	-3.096059	943.767334	-768.036804	166.989456	498.128418	-588.650696	-35.632431	506.074860	-746.809143	126.616310	68.219933	-679.718506	-41.457882	115.193756	-758.911926	324.143433	1359.819092	-661.143372	-1.345620	1413.584595	-679.471558	165.171371	1395.614014	-657.033020	216.601837	1680.654541	-820.746643	337.274292	1096.677856	-742.053833	-142.252579	1210.311768	-699.372192	348.109314	874.613892	-634.903320	-166.847961	962.096619	-666.148071	101.386276	1031.648560	353.339447	43.021126	967.334900	354.674408	218.248032
-699.411194	179.475845	921.490051	-641.201477	-3.016588	943.681702	-767.942078	167.359818	498.074768	-589.723145	-36.371937	506.037811	-746.955872	126.716461	68.271225	-682.587158	-42.174541	115.811295	-758.385132	324.451874	1359.943970	-661.976074	-1.485582	1413.542847	-679.605713	165.155182	1395.714722	-657.290466	216.422180	1680.840576	-819.905273	337.298462	1096.723267	-743.613831	-141.798965	1210.165771	-697.983887	347.219269	875.011353	-636.516479	-167.019547	961.937378	-666.463318	101.499153	1031.627075	351.273529	42.109470	966.925842	352.724121	217.545761
-699.321899	179.748734	921.500000	-641.725098	-2.981120	943.692627	-767.773804	167.683548	498.020508	-590.737366	-37.068233	506.131653	-746.959961	126.820572	68.309418	-684.934570	-42.860516	116.367149	-757.848450	324.708130	1360.077759	-662.861694	-1.665971	1413.481323	-679.716187	165.107224	1395.824463	-657.343140	216.367325	1680.838867	-819.158264	337.310333	1096.843018	-745.204407	-141.447495	1210.035400	-696.724792	346.237061	875.408569	-638.208801	-167.125244	961.776550	-666.709045	101.615456	1031.643677	349.239624	41.181644	966.497314	350.757446	216.730469
-699.240173	179.967468	921.535034	-642.266724	-3.018244	943.775146	-767.552429	167.966049	498.030853	-591.977600	-37.984264	506.320343	-747.031006	126.817421	68.309471	-687.261292	-44.088646	117.120529	-757.277893	324.950592	1360.243408	-663.590271	-1.923277	1413.423096	-679.802856	165.038940	1395.968140	-657.467102	216.085999	1681.115479	-818.469238	337.323212	1096.971802	-746.615051	-141.511505	1209.887573	-695.609009	345.010803	875.674133	-639.898682	-167.245895	961.724670	-666.973450	101.690208	1031.705933	347.215942	40.230301	966.117920	348.693878	215.944199
-699.308899	180.106796	921.660645	-642.937012	-3.077714	943.934143	-767.291626	168.192322	498.000397	-593.169983	-38.875580	506.373993	-746.978394	126.789162	68.312096	-689.347717	-45.593845	117.932938	-756.749023	325.163696	1360.404663	-664.301697	-2.168163	1413.399414	-679.872803	164.929642	1396.094727	-657.455811	215.839157	1681.214355	-817.837097	337.326538	1096.971191	-748.227173	-140.788757	1209.754028	-694.144287	343.424286	876.009338	-641.493530	-167.347107	961.563599	-667.184387	101.768806	1031.836792	345.077881	39.358593	965.711548	346.552490	215.067505
-699.230896	180.279861	921.683594	-643.403442	-3.065775	943.905579	-766.973816	168.401764	497.972748	-594.592468	-40.124630	506.546143	-746.943909	126.743011	68.310158	-691.226624	-47.225143	118.640137	-756.112976	325.380096	1360.534180	-665.430603	-2.359723	1413.400879	-679.928711	164.854919	1396.267578	-657.352234	215.302124	1681.199219	-817.243286	337.460999	1097.047974	-749.815186	-140.624069	1209.658203	-693.025635	342.193146	876.486267	-643.176758	-167.245895	961.422424	-667.344788	101.820946	1031.838135	342.978668	38.416500	965.297485	344.379089	214.116547
-699.097473	180.372269	921.685974	-643.796631	-3.113559	943.911072	-766.722046	168.612518	497.911346	-595.996338	-41.066311	506.732178	-746.976074	126.734886	68.265526	-692.485229	-47.817181	118.096664	-755.509949	325.575226	1360.658325	-665.703491	-2.591921	1413.222778	-679.966797	164.729752	1396.354858	-657.216736	214.960876	1681.333496	-816.731812	337.476074	1097.256958	-751.245483	-140.326813	1209.567749	-691.953674	341.050293	876.973083	-644.888184	-167.395691	961.222046	-667.449402	101.831123	1031.842651	340.912628	37.308109	964.842163	342.218384	213.125412
-699.002258	180.274429	921.722534	-644.267395	-3.160911	943.914246	-766.374817	168.794907	497.867920	-597.530823	-41.606346	506.649597	-746.915405	126.784630	68.249374	-693.778076	-49.822758	118.980003	-755.056946	325.799042	1361.220825	-666.275696	-2.788071	1413.118408	-679.952759	164.635330	1396.858643	-657.026611	214.559357	1681.383179	-816.274231	337.456055	1097.485596	-752.713501	-140.156906	1209.461914	-690.834290	339.905609	877.534851	-646.442017	-167.222275	961.049561	-667.611389	101.739708	1031.863892	338.687225	36.186840	964.422485	339.927307	211.984329
-698.721313	179.884857	921.564209	-644.727173	-3.370212	944.008972	-765.828369	168.847427	497.747070	-599.059692	-43.291084	507.074615	-746.895203	126.846275	68.284767	-694.568787	-50.596146	118.418434	-754.412720	325.985992	1361.372925	-666.968567	-3.075947	1412.963867	-679.944580	164.508530	1396.941162	-656.778625	214.083252	1681.375488	-815.790222	337.402649	1097.715820	-754.068298	-140.259079	1209.387451	-689.707275	338.786621	878.096924	-648.073486	-167.044205	961.016846	-667.629150	101.592003	1031.808960	336.507568	35.073353	963.965515	337.676025	210.917007
-698.520447	179.944763	921.593445	-645.068298	-3.505149	944.094177	-765.479553	169.048935	497.739899	-600.869690	-43.934769	507.197113	-746.782166	126.791267	68.246468	-694.840149	-51.124851	117.284012	-753.803040	326.150360	1361.529297	-667.569641	-3.348099	1412.851440	-679.960815	164.330597	1396.974243	-656.486328	213.599091	1681.461060	-815.362122	337.411652	1097.914307	-755.582825	-139.805359	1209.248657	-688.604431	337.654114	878.757080	-649.591797	-166.846359	960.796936	-667.696106	101.559258	1031.865356	334.348267	33.911037	963.636047	335.389221	209.793427
-698.293091	180.007858	921.633911	-645.334595	-3.647905	944.174377	-765.257446	169.250809	497.770477	-602.474365	-45.586075	507.746918	-746.709900	126.765556	68.261269	-695.914001	-54.096066	118.842278	-753.177917	326.248322	1361.665527	-668.246399	-3.640657	1412.713989	-679.947937	164.158813	1397.053711	-656.174683	213.056671	1681.604736	-815.006958	337.504974	1098.137085	-756.976746	-139.497864	1209.045288	-687.447388	336.494843	879.542969	-651.062317	-166.595352	960.739319	-667.717285	101.514450	1031.926392	332.148529	32.654526	963.211121	333.124054	208.690506
-698.127258	180.124207	921.698242	-645.707703	-3.749352	944.200500	-765.063110	169.469772	497.791748	-600.368530	-41.048714	512.536682	-746.760986	126.739494	68.269867	-694.429443	-54.219894	117.773567	-752.542725	326.349731	1361.817383	-668.685852	-3.932439	1412.603882	-679.882690	163.932541	1397.157837	-655.731323	212.542496	1681.491455	-814.669434	337.604309	1098.449219	-758.270935	-139.561050	1208.985474	-686.245483	335.274048	880.427063	-652.441895	-166.192856	960.600891	-667.791687	101.482384	1031.975708	329.888031	31.361391	962.975769	330.830719	207.384659
-697.905212	180.120392	921.733032	-646.029297	-3.901484	944.258789	-764.466675	169.333069	497.761078	-601.548157	-41.794342	512.010071	-746.561340	126.753700	68.245262	-693.780212	-54.197430	115.598160	-751.911560	326.396240	1361.898926	-669.245972	-4.234544	1412.434692	-679.804443	163.663788	1397.172119	-655.311218	211.935135	1681.594116	-814.354858	337.664886	1098.720337	-759.676941	-138.960785	1208.752930	-685.064148	334.083832	881.341309	-653.922852	-166.114746	960.455872	-667.780640	101.410881	1032.018799	327.604462	30.084387	962.586243	328.437988	206.174500
-697.650024	179.995255	921.740967	-646.368042	-4.088510	944.256165	-764.566284	169.605560	497.738953	-602.946045	-42.699978	511.987061	-746.772766	126.814774	68.293274	-693.266968	-54.547585	114.460190	-751.282837	326.422516	1361.960083	-669.698425	-4.530600	1412.337280	-679.710144	163.421127	1397.147461	-654.834656	211.243057	1681.567749	-814.066101	337.881348	1098.997192	-760.878784	-139.067734	1208.605835	-683.758667	332.713684	882.250671	-655.336365	-165.880524	960.149414	-667.741272	101.253342	1032.018311	325.297089	28.783815	962.376404	326.043152	204.906631
-697.359436	179.902023	921.754639	-646.694702	-4.284484	944.276672	-764.568542	169.704422	497.772034	-604.228149	-43.460068	511.894958	-746.937561	126.820648	68.277885	-692.849426	-56.010239	113.815475	-750.656067	326.430847	1362.079346	-670.117798	-4.895865	1412.177856	-679.596313	163.138992	1397.159912	-654.411011	210.465271	1681.693237	-813.753174	338.034088	1099.308838	-762.200073	-138.488113	1208.415894	-682.517578	331.293732	883.148438	-656.705078	-165.664032	959.923523	-667.699463	101.106873	1032.032959	322.912903	27.408396	962.103455	323.594116	203.543625
-697.151489	179.897522	921.771667	-647.102539	-4.534011	944.230042	-764.291504	169.647461	497.752747	-605.743469	-44.393478	512.495239	-746.864014	126.844978	68.251404	-692.777954	-57.858017	113.301575	-750.079163	326.351807	1362.215210	-670.491028	-5.284903	1412.031128	-679.455566	162.873978	1397.219971	-653.875488	209.739075	1681.695557	-813.402588	338.326447	1099.643066	-763.578674	-141.216766	1209.654297	-681.391235	329.970154	884.028870	-658.063293	-165.289932	959.837585	-667.703918	100.939613	1032.019409	320.517548	26.009083	961.890808	321.191437	202.158524
-696.900940	179.846222	921.777283	-647.555786	-4.792335	944.181274	-764.178345	169.688721	497.827454	-606.526733	-44.756912	511.603577	-746.900757	126.859734	68.269379	-692.434082	-59.152393	112.864990	-749.371277	326.305237	1362.275879	-670.867859	-5.644038	1411.885132	-679.311096	162.587418	1397.288940	-653.350098	209.021591	1681.734131	-813.012024	338.439392	1100.046265	-764.770386	-141.024155	1209.422363	-680.360107	328.579071	884.919739	-659.382507	-164.868103	959.566528	-667.721558	100.746422	1031.999146	318.140350	24.600403	961.756042	318.774200	200.707916
-696.567017	179.733978	921.765686	-647.998230	-5.139633	944.141968	-764.076294	169.724838	497.871124	-607.496887	-45.235668	511.474731	-746.872864	126.837326	68.268669	-692.232361	-60.415691	112.333450	-748.668579	326.176270	1362.390747	-671.293335	-6.125783	1411.701660	-679.125061	162.168060	1397.290894	-652.674561	208.354874	1681.537476	-812.551514	338.502991	1100.281860	-765.869568	-140.574371	1208.983032	-679.370911	327.123230	885.746399	-660.597168	-164.584000	959.212891	-667.696655	100.486969	1031.973999	315.764618	23.148375	961.580994	316.451416	199.203415
-696.246582	179.586288	921.750916	-648.449219	-5.468690	944.097839	-763.889832	169.651703	497.871277	-608.370483	-45.874126	511.303253	-746.839600	126.879967	68.221123	-692.075562	-61.826462	111.753334	-747.956421	325.974030	1362.460938	-671.651733	-6.614989	1411.527588	-678.887512	161.681458	1397.287476	-652.105530	207.598206	1681.549072	-812.304443	339.074310	1100.727417	-766.952393	-140.353745	1208.681030	-678.514832	325.751953	886.556396	-661.876587	-164.253815	958.777222	-667.682007	100.221436	1031.944458	313.412476	21.621984	961.503906	314.115692	197.659271
-696.031738	179.492859	921.767578	-648.914368	-5.845417	943.974670	-764.100342	169.962021	497.945862	-608.899597	-46.133366	511.130890	-747.039185	126.914276	68.218681	-691.580200	-63.037792	111.216644	-747.277283	325.702698	1362.543335	-672.019043	-7.186801	1411.281982	-678.665710	161.215866	1397.296997	-651.446167	206.792938	1681.440918	-811.838684	339.190765	1101.133179	-768.021851	-140.158508	1208.320679	-677.663879	324.307312	887.245544	-663.011475	-163.934036	958.353394	-667.715088	99.898682	1031.898438	310.936859	20.080435	961.470886	311.713165	196.132782
-695.751648	179.235245	921.730896	-649.385620	-6.197224	943.830322	-764.103455	170.115952	497.914001	-609.811890	-47.053295	510.924866	-747.147827	126.988403	68.199356	-690.912415	-64.244751	110.812698	-746.415283	325.476501	1362.605347	-672.299438	-7.748905	1411.028809	-678.410095	160.710297	1397.214844	-650.810974	206.019913	1681.445190	-811.335510	339.354889	1101.427979	-768.980164	-139.791702	1207.894409	-676.801941	322.824738	887.875793	-664.143921	-163.608047	957.802917	-667.712830	99.535378	1031.810913	308.471954	18.624571	961.345459	309.249237	194.652802
-695.508301	178.960495	921.682190	-649.848083	-6.530596	943.649902	-764.137024	170.296356	497.885315	-610.489685	-47.841858	510.855804	-747.416260	127.144753	68.206604	-690.456787	-65.614281	110.409004	-745.611328	325.099640	1362.662720	-672.571350	-8.400620	1410.716553	-678.123962	160.146301	1397.124268	-650.172302	205.067123	1681.412476	-810.794067	339.448792	1101.691162	-769.875061	-139.591873	1207.425537	-675.991882	321.416229	888.424683	-665.151001	-163.339081	957.275574	-667.723328	99.163277	1031.700317	305.936401	17.077520	961.234070	306.739471	193.092102
-695.313599	178.877747	921.634033	-650.306458	-6.882882	943.462280	-764.162170	170.398026	497.874481	-611.495544	-49.266056	511.500793	-747.566650	127.167946	68.165436	-690.754517	-67.337341	110.175964	-744.703735	324.744049	1362.737305	-672.744446	-9.130691	1410.420776	-677.749023	159.563522	1397.039307	-649.414307	204.333237	1681.233887	-810.198669	339.558228	1101.882202	-770.744019	-139.455246	1206.976685	-675.222778	320.146912	888.942444	-666.267395	-163.073090	956.677673	-667.783386	98.853554	1031.590820	303.514099	15.467197	961.195740	304.381927	191.482727
-695.093872	178.605942	921.590271	-650.793457	-7.202919	943.234314	-764.170227	170.453400	497.867310	-612.227417	-50.467373	511.526337	-747.722229	127.226105	68.160545	-690.481689	-68.377922	109.836662	-743.732788	324.321869	1362.819580	-672.939148	-9.855646	1410.160889	-677.347229	158.906219	1397.012329	-648.720398	203.469421	1681.195923	-809.534424	339.426849	1102.088135	-771.529602	-139.133499	1206.385742	-674.496948	318.809723	889.375793	-667.177734	-162.758575	956.091980	-667.814697	98.462189	1031.462036	301.128082	13.942272	961.156860	301.992249	189.967682
-694.865540	178.329941	921.533569	-651.294861	-7.583566	943.038391	-764.174805	170.459000	497.856262	-612.781311	-51.863132	510.914459	-747.746033	127.281517	68.175980	-690.266113	-69.277359	109.525780	-742.709167	323.907196	1362.874146	-673.152161	-10.609359	1409.974121	-676.903015	158.145355	1396.966553	-648.001526	202.583359	1681.169312	-808.863708	339.362915	1102.277954	-772.290771	-138.965576	1205.827637	-673.825928	317.472931	889.632813	-668.073853	-162.549713	955.507629	-667.889404	98.047775	1031.343628	298.795166	12.334508	961.147339	299.678314	188.394150
-694.666260	178.125412	921.525208	-651.686829	-8.000325	942.862305	-764.179077	170.474213	497.882935	-612.454102	-52.381172	510.014526	-747.825500	127.275177	68.170250	-689.816162	-69.755478	109.076935	-741.565857	323.491760	1362.917480	-673.365967	-11.368774	1409.720093	-677.037415	156.955246	1396.943604	-647.343750	201.542389	1681.306030	-808.162720	339.228119	1102.568115	-772.993958	-138.949631	1205.298706	-673.204590	316.106049	889.707031	-668.983093	-162.364639	954.856018	-667.934570	97.630035	1031.262329	296.379578	10.620929	961.300171	297.305023	186.563812
-694.512512	177.932175	921.497559	-652.174072	-8.449324	942.653381	-764.216248	170.482574	497.890747	-612.639282	-53.597748	509.841248	-747.723938	127.196198	68.122803	-689.236816	-70.058578	108.792999	-740.522034	322.941162	1363.021606	-673.558594	-12.233500	1409.495361	-676.456116	156.293427	1397.020264	-646.528625	200.695328	1681.131348	-807.026367	338.323425	1102.480103	-773.663696	-138.913071	1204.840454	-672.442078	315.063995	890.253113	-669.893005	-162.171356	954.286377	-668.035034	97.193588	1031.155029	294.180145	8.957977	961.372131	295.064026	184.863388
-694.278503	177.514740	921.469849	-652.909973	-9.189632	942.737244	-764.124634	170.351730	497.869904	-612.955627	-55.014072	509.753723	-747.769775	127.235748	68.073898	-689.985107	-71.349213	109.118568	-739.636719	322.303314	1363.224731	-673.836914	-13.187288	1409.214111	-675.912415	155.568405	1397.054932	-645.748962	199.623947	1681.022461	-806.536682	338.620636	1103.010986	-774.296692	-138.712143	1204.266846	-672.024048	313.718506	890.026855	-670.636719	-161.979858	953.728882	-668.358154	96.609375	1031.187622	291.906952	7.305343	961.430664	292.779541	183.099030
-694.089600	177.159988	921.480591	-653.292969	-9.647514	942.521484	-764.095398	170.289001	497.863037	-612.812744	-56.031445	509.692291	-747.730042	127.247307	68.056213	-689.773682	-71.707497	108.946686	-738.651367	321.662476	1363.384399	-673.943542	-14.129979	1408.950562	-675.234131	154.857071	1397.100586	-644.944092	198.618362	1681.056641	-805.621521	338.170227	1103.245850	-774.865967	-138.699310	1203.752441	-671.348938	312.667908	890.371704	-671.394958	-161.926666	953.138977	-668.420898	96.069138	1031.100098	289.708649	5.668246	961.474243	290.443237	181.338593
-693.954163	176.845016	921.476746	-653.755798	-10.126479	942.276672	-764.031494	170.273468	497.892059	-613.255798	-58.162617	510.693909	-747.743713	127.293556	68.049088	-690.612488	-72.773338	109.169685	-737.693726	321.006378	1363.542847	-674.028015	-15.013288	1408.727295	-674.620239	154.042603	1397.145508	-644.152771	197.398788	1681.162598	-804.728027	337.731567	1103.479370	-775.399780	-138.802490	1203.353027	-670.821533	311.452728	890.145569	-672.182678	-161.864136	952.510925	-668.508728	95.534538	1030.988647	287.478760	3.828223	961.564270	288.256226	179.441910
-693.721558	176.453186	921.496704	-654.176147	-10.653387	942.138916	-763.953979	170.201660	497.914520	-612.491211	-58.562351	509.678528	-747.750366	127.281174	68.038277	-691.715332	-76.096916	112.921555	-736.742798	320.313904	1363.740356	-674.115479	-15.993832	1408.503662	-673.991150	153.214203	1397.215332	-643.244751	196.330063	1680.993286	-803.676514	337.127441	1103.679810	-775.910461	-138.869308	1202.931641	-670.140869	310.603119	890.524414	-672.835876	-161.796249	952.031189	-668.573303	94.971611	1030.940796	285.388641	2.117456	961.629272	286.041779	177.614197
-693.601868	176.157684	921.549561	-654.639832	-11.174520	941.978638	-763.954224	170.205048	497.948669	-612.705261	-60.354610	510.567841	-747.910217	127.338081	68.023941	-693.015564	-77.719795	113.762772	-735.856079	319.579956	1363.986572	-674.159119	-16.992405	1408.355103	-673.484009	152.303146	1397.281250	-642.448303	195.012283	1681.128418	-802.726685	336.521484	1103.968018	-776.376648	-138.973297	1202.476318	-669.676575	309.556061	890.255737	-673.498840	-161.815628	951.562256	-668.709534	94.428261	1030.901611	283.273193	0.185867	961.659363	283.915283	175.743958
-693.577026	175.491928	921.556641	-655.091187	-11.851326	941.895874	-763.835083	170.083420	497.926514	-612.418884	-61.454498	510.445557	-747.890930	127.328270	68.023117	-693.553467	-77.924049	113.663300	-734.924011	318.829620	1364.212402	-674.075134	-17.951880	1408.144165	-673.384766	151.067200	1396.852539	-641.556824	193.874664	1681.130615	-801.766968	335.912994	1104.254639	-776.825745	-139.133499	1202.073242	-668.894104	308.351471	890.142212	-674.102905	-161.833450	951.148132	-668.872253	93.705719	1030.867065	281.182373	-1.642954	961.627747	281.772522	173.886826
-694.032715	174.018219	921.513733	-655.655884	-12.702170	941.801575	-763.724915	169.946213	497.771851	-611.470032	-61.913010	509.577820	-747.891663	127.335487	67.964310	-693.899109	-77.963287	113.521065	-734.048767	318.011627	1364.438354	-673.991882	-19.024647	1407.978027	-672.893005	150.138000	1396.847290	-640.672729	192.470062	1681.125244	-800.710388	335.148102	1104.511108	-777.247437	-139.372345	1201.803589	-668.586304	307.879395	890.192139	-674.767334	-162.011993	950.691956	-669.260925	92.576416	1030.787720	279.061005	-3.437123	961.593872	279.609497	172.037994
-694.017639	173.532013	921.530212	-656.115845	-13.276127	941.645142	-763.626404	169.731720	497.752167	-611.550415	-63.560280	510.332977	-747.948730	127.351479	67.950516	-695.645691	-78.962379	113.951782	-733.195801	317.163727	1364.762695	-673.881104	-20.067783	1407.853394	-672.405762	149.088348	1396.885620	-639.817444	191.117859	1681.214355	-799.666870	334.371582	1104.740112	-777.634705	-139.760193	1201.551025	-668.107971	307.195007	890.181030	-675.363647	-162.257446	950.334534	-669.411072	91.950241	1030.725220	277.055847	-5.317070	961.445801	277.606110	170.196579
-693.928711	172.939163	921.541504	-656.435486	-13.856471	941.551514	-763.554932	169.563065	497.763397	-611.252502	-64.757332	510.553833	-747.943542	127.309959	67.937660	-696.543457	-79.540878	114.447159	-732.319397	316.268921	1365.038940	-673.760010	-21.108158	1407.677124	-671.943726	148.048508	1396.860352	-638.967468	189.924118	1681.289795	-798.743652	333.567871	1105.036499	-777.958679	-140.228043	1201.289795	-667.243774	306.056488	889.982300	-675.960754	-162.540466	949.925476	-669.485413	91.305122	1030.688599	275.002350	-6.995408	961.271301	275.315186	168.488098
-693.823242	172.362045	921.577637	-656.723755	-14.494339	941.419556	-763.565979	169.417618	497.800354	-610.802795	-65.627525	510.406128	-748.068542	127.324539	67.937271	-697.685852	-79.782600	114.575775	-731.486694	315.332916	1365.267212	-673.557861	-22.249691	1407.496338	-671.412964	146.940033	1396.914185	-638.053711	188.432632	1681.270020	-797.748108	332.772125	1105.281616	-778.244202	-140.645630	1201.021973	-666.742798	305.418640	889.956482	-676.403137	-162.776077	949.579651	-669.534546	90.601959	1030.649536	273.080597	-8.936765	961.150452	273.598572	166.494492
-693.667053	171.792877	921.644714	-656.898865	-15.164537	941.331238	-763.525940	169.198547	497.869843	-610.358032	-66.755333	510.463898	-748.105591	127.318260	67.952629	-699.167847	-80.373688	115.001053	-730.614319	314.367981	1365.556885	-673.455994	-23.421925	1407.378174	-670.892456	145.778732	1396.994995	-637.171265	186.890244	1681.316406	-796.718262	331.922638	1105.538696	-778.522522	-141.162018	1200.706421	-666.543823	305.199982	890.020386	-676.757629	-162.980408	949.238342	-669.523560	89.888435	1030.648804	271.195007	-10.655592	960.990906	271.754272	164.730911
-693.515625	171.179764	921.682312	-656.998047	-15.854683	941.266418	-763.392029	168.895172	497.902954	-609.878174	-67.404755	510.262665	-748.113708	127.297333	67.981361	-700.583618	-80.809509	115.312897	-729.790344	313.319885	1365.861694	-673.095581	-24.612890	1407.221558	-670.381409	144.518616	1397.075439	-636.295288	185.295898	1681.359497	-795.859863	331.205261	1105.825684	-778.707886	-141.806519	1200.495850	-665.788147	304.227509	889.868652	-677.183838	-163.391922	948.875671	-669.506165	89.169205	1030.643555	269.356903	-12.410577	960.849792	270.027832	163.104919
-693.429382	170.442871	921.714417	-657.119629	-16.550066	941.133423	-763.275269	168.539764	497.934540	-610.244385	-70.318642	511.705933	-748.093445	127.244751	67.961212	-702.956177	-81.856377	116.249237	-728.970276	312.240448	1366.131958	-673.011414	-25.857626	1406.987061	-669.838867	143.292511	1397.042358	-635.477478	183.558685	1681.578857	-794.935730	330.379883	1106.085938	-778.869446	-142.505356	1200.188354	-665.376587	303.701202	889.833252	-677.527710	-163.973419	948.591309	-669.477478	88.371384	1030.599854	267.737274	-14.071328	960.616333	268.488373	161.566589
-693.319458	169.777618	921.754456	-657.165405	-17.244493	941.030823	-763.187561	168.208038	498.002808	-608.614014	-68.868958	509.550781	-748.140503	127.216476	67.936005	-703.593506	-81.771454	116.394150	-728.126404	311.106812	1366.497559	-672.600403	-27.156239	1406.764771	-669.288757	142.057312	1397.060425	-634.575012	181.990845	1681.513428	-794.029419	329.496979	1106.454102	-778.984131	-143.376358	1199.980591	-665.247498	303.529999	889.955750	-677.835571	-164.495880	948.296814	-669.427673	87.613518	1030.576416	265.927521	-15.587835	960.537659	266.915283	159.932922
-693.132813	168.960617	921.777161	-657.089905	-17.973909	940.916138	-763.037292	167.862640	498.001526	-608.556519	-69.903847	510.121552	-748.131287	127.174690	67.945129	-705.558594	-82.462463	117.157310	-727.449524	309.880341	1366.864258	-672.415955	-28.510870	1406.580566	-668.794739	140.750061	1397.126831	-633.707336	180.211060	1681.547363	-793.234009	328.651154	1106.809570	-779.066650	-144.199783	1199.743408	-664.386963	302.829620	890.050171	-678.181885	-165.112244	947.891113	-669.296509	86.770088	1030.538452	264.128113	-17.063948	960.658325	265.522369	158.352097
-692.968689	168.214355	921.760986	-656.994324	-18.749203	940.775635	-762.856750	167.386307	497.997528	-608.003601	-70.558823	509.599670	-748.116821	127.125801	67.877129	-707.210571	-83.085770	117.810341	-726.640625	308.662628	1367.121338	-672.151245	-29.891918	1406.357666	-668.223572	139.415634	1397.125244	-632.838623	178.452530	1681.592285	-792.425415	327.810577	1107.149536	-779.075867	-145.134262	1199.433716	-663.890076	302.438873	890.354004	-678.443665	-165.943497	947.475525	-669.137756	85.945633	1030.465698	262.572021	-18.486677	960.653137	264.349243	156.940323
-692.727966	167.497498	921.810791	-656.822876	-19.491528	940.590271	-762.658447	166.937973	498.028961	-608.187561	-71.942543	510.011475	-748.089172	127.074402	67.876953	-709.375854	-83.735085	118.401886	-725.888000	307.386536	1367.436279	-671.620850	-31.280256	1406.101318	-667.647949	138.042526	1397.130981	-631.996094	176.497818	1681.717285	-791.708069	326.957397	1107.517822	-779.008911	-146.074783	1199.146240	-663.541565	302.105560	890.522949	-678.629883	-166.564194	947.076904	-668.914001	85.092247	1030.410767	261.189240	-19.643089	960.427673	263.268829	155.918350
-692.451172	166.736526	921.890503	-656.558777	-20.249983	940.453369	-762.458496	166.447784	498.061707	-608.012634	-72.974869	509.932495	-748.046326	126.995941	67.881874	-711.402527	-84.639381	119.167839	-725.193054	306.062561	1367.772583	-671.193420	-32.710140	1405.900146	-667.091858	136.570129	1397.187256	-631.131226	174.584030	1681.728516	-791.039001	326.111053	1107.872192	-778.898743	-147.047318	1198.808838	-663.047791	301.802216	890.756714	-678.719666	-167.412704	946.652710	-668.644165	84.218521	1030.394897	259.785004	-20.758587	960.296875	262.279968	154.835892
-692.180908	165.966095	921.909607	-656.209961	-21.056267	940.250671	-762.428162	166.039230	498.148224	-607.479004	-73.445107	509.324921	-747.983887	126.933426	67.876312	-713.115417	-85.151855	119.664642	-724.537476	304.601776	1368.024780	-670.720764	-34.180691	1405.730469	-666.524536	135.038101	1397.139038	-630.242432	172.800232	1681.581787	-790.415710	325.236938	1108.254883	-778.722473	-148.251907	1198.579224	-662.612427	301.479797	891.004150	-678.819031	-168.242828	946.209106	-668.286072	83.323044	1030.312012	258.407562	-21.935173	960.299927	261.582611	153.588852
-691.914978	165.173080	921.954163	-655.860962	-21.897629	940.015808	-762.313721	165.592621	498.207245	-607.516357	-74.535652	509.241150	-747.911133	126.839317	67.873123	-715.164246	-86.209984	120.394348	-723.935181	303.143127	1368.380127	-670.247009	-35.754967	1405.418823	-665.890259	133.506393	1397.119263	-629.401367	170.818237	1681.546387	-789.918823	324.440430	1108.709961	-778.473572	-149.301590	1198.162231	-662.209229	301.131195	891.309875	-678.830566	-169.097214	945.754700	-667.935730	82.366936	1030.229370	256.883881	-22.837778	960.296936	260.585144	152.606216
-691.638306	164.271759	921.965637	-655.519958	-22.688900	939.770447	-762.112610	165.009308	498.263153	-607.406677	-75.446632	509.007660	-747.811401	126.717491	67.845772	-717.088562	-87.023460	120.895309	-723.328125	301.574310	1368.696655	-669.677795	-37.356312	1405.214478	-665.283569	131.911530	1397.080078	-628.563965	168.805954	1681.540039	-789.414978	323.649109	1109.117432	-778.192566	-150.597855	1197.814819	-661.769653	300.797363	891.678467	-678.802856	-170.074905	945.186157	-667.567505	81.404976	1030.121338	255.358170	-23.566137	960.340271	259.582458	151.866150
-691.356995	163.406342	921.964294	-655.010071	-23.621590	939.502563	-761.999451	164.559021	498.313660	-607.258118	-76.272514	508.629761	-747.810974	126.712250	67.847321	-718.992188	-88.167442	121.665138	-722.798096	299.992523	1368.971558	-669.005188	-39.035145	1404.864502	-664.655457	130.271683	1396.975586	-627.723206	166.757950	1681.545044	-789.007874	322.779144	1109.496948	-777.750000	-151.770004	1197.408936	-661.342529	300.469604	892.063477	-678.769714	-171.126648	944.633118	-667.093994	80.383926	1029.994995	253.819412	-24.280340	960.409119	258.524567	151.229874
-690.858582	162.711334	922.025146	-654.510193	-24.354839	939.190796	-761.882996	164.018555	498.363708	-607.045227	-76.533539	508.130249	-747.749084	126.617622	67.794495	-720.639893	-88.930687	121.823517	-722.345459	298.252808	1369.284058	-668.487732	-40.811096	1404.568115	-664.004639	128.598526	1396.816528	-626.901917	164.645493	1681.532959	-788.692139	322.033508	1109.941162	-777.324402	-153.160858	1197.040894	-660.992432	300.085236	892.441956	-678.635498	-172.194931	944.024048	-666.533264	79.483360	1029.885254	252.290894	-24.688168	960.303528	257.423889	150.839798
-690.554688	161.751373	922.056580	-653.966187	-25.360075	938.903076	-761.774902	163.557785	498.380280	-606.545715	-76.464890	506.996307	-747.745605	126.575630	67.776779	-721.206238	-87.874779	119.343712	-721.663635	296.570190	1369.536133	-667.670654	-42.497330	1404.257813	-663.122620	126.901131	1396.746216	-626.097290	162.502365	1681.541870	-788.354553	321.134247	1110.326660	-776.846130	-154.582489	1196.621338	-660.774109	300.061859	893.108887	-678.538025	-173.381012	943.487976	-666.025391	78.354172	1029.766968	250.949615	-25.093294	960.226685	256.370270	150.511108
-690.183167	160.810165	922.013306	-653.246155	-25.943277	938.289551	-761.579407	163.009750	498.442444	-606.603516	-77.133743	506.526886	-747.676025	126.528748	67.780655	-723.828430	-90.425484	121.897827	-720.999634	294.922119	1369.825684	-666.750732	-44.165237	1403.962646	-662.172729	125.215523	1396.722168	-625.275513	160.304688	1681.546631	-788.135315	320.234375	1110.859253	-776.186157	-155.903397	1196.127686	-660.161377	299.336945	893.477661	-678.229675	-174.657257	942.837219	-665.225769	77.370605	1029.444702	249.604462	-25.277613	960.122620	255.178055	150.385406
-689.730225	159.882690	922.079590	-652.805176	-27.281012	938.302979	-761.358948	162.440750	498.495026	-606.671265	-77.529991	505.838135	-747.573547	126.431290	67.777596	-724.511108	-90.194534	119.865891	-720.511414	293.049438	1370.149536	-665.961426	-46.065369	1403.629761	-661.321411	123.395950	1396.573730	-624.505676	158.084351	1681.573486	-787.913147	319.388702	1111.294067	-775.527344	-157.509903	1195.744385	-659.743591	298.899933	893.989685	-677.965820	-175.830887	942.193115	-664.820618	76.180229	1029.493042	248.446152	-25.306791	960.003723	254.047485	150.431046
-689.216431	158.736969	922.049377	-652.154907	-28.263327	938.019043	-761.259216	161.928314	498.583160	-606.992371	-77.963951	505.913696	-747.536743	126.387428	67.792213	-725.646423	-90.176338	118.636589	-720.061157	291.117065	1370.412964	-665.088196	-47.982281	1403.317139	-660.466125	121.442429	1396.418335	-623.730042	155.623535	1681.662598	-787.709106	318.343384	1111.695190	-774.800049	-159.038605	1195.210205	-659.429016	298.508850	894.514404	-677.571655	-177.126968	941.561157	-664.149536	75.012886	1029.340332	247.279755	-25.303289	959.872070	252.808487	150.483429
-688.829712	157.760010	922.111633	-651.430603	-29.256781	937.647827	-761.067261	161.235367	498.587738	-607.190735	-78.235168	505.440826	-747.453247	126.286240	67.739029	-726.843872	-91.011612	118.119110	-719.599426	289.125885	1370.653076	-664.137451	-49.945057	1402.973999	-659.602417	119.439888	1396.285645	-622.907227	153.448044	1681.682129	-787.528992	317.247864	1112.161499	-773.983643	-160.671600	1194.662964	-659.365173	298.321869	895.099426	-677.058044	-178.450165	940.802979	-663.454590	73.837105	1029.195190	246.189743	-25.146648	959.838135	251.463898	150.519302
-688.288513	156.711365	922.161865	-650.732666	-30.129457	937.247742	-760.756470	160.510376	498.570984	-607.409790	-78.304283	504.835205	-747.289246	126.237434	67.713463	-727.751587	-92.253502	117.867188	-719.114685	287.077271	1370.968140	-663.212708	-52.023655	1402.592773	-658.695435	117.464203	1396.074219	-622.119507	151.097183	1681.718140	-787.376343	316.154266	1112.588867	-773.080444	-162.354172	1194.089600	-658.775513	297.543579	895.511169	-676.648254	-179.833038	939.982483	-662.725281	72.674690	1029.032104	245.152542	-24.983881	959.817261	250.102722	150.594086
-687.768494	155.667465	922.260986	-649.916077	-31.180994	936.947144	-760.703552	159.943192	498.649628	-608.261902	-78.873611	504.238922	-747.300720	126.180557	67.703110	-729.069885	-93.845039	117.601761	-718.618713	284.933868	1371.242432	-662.317017	-54.165924	1402.181274	-657.773926	115.398911	1395.945068	-621.294678	148.685883	1681.786255	-787.100769	314.823853	1112.992432	-772.151123	-164.149673	1193.578003	-658.742310	297.403595	896.130005	-676.096619	-181.179367	939.177429	-661.938538	71.449554	1028.939819	244.192764	-24.875284	959.851501	248.722580	150.675095
-687.264587	154.478134	922.289368	-649.121643	-32.275906	936.583618	-760.565308	159.306992	498.733032	-608.401611	-78.462234	502.691620	-747.212891	126.058678	67.682503	-729.389648	-94.887695	116.832520	-718.582336	282.313599	1371.517822	-661.775391	-56.762325	1401.867065	-657.246216	112.825111	1395.794922	-620.477173	146.228729	1681.860107	-787.029968	313.550323	1113.371582	-771.055969	-165.872894	1193.002563	-658.242249	296.475403	896.383484	-675.419678	-182.577103	938.455078	-661.135437	70.146111	1028.776245	243.204254	-24.767242	959.964111	247.207657	150.723633
-686.817505	153.362823	922.329346	-648.181885	-33.056728	935.904846	-760.385376	158.654221	498.823761	-609.614014	-79.304337	503.004211	-747.163025	126.000793	67.680504	-729.964722	-96.170837	116.014030	-718.054260	280.023895	1371.862915	-660.707947	-58.976387	1401.509155	-656.374146	110.599480	1395.555176	-619.678101	143.587769	1682.055420	-786.731567	312.037567	1113.806641	-770.002380	-167.874481	1192.446899	-658.309570	296.296021	896.913025	-674.762268	-184.084778	937.697449	-660.148010	68.911156	1028.461182	242.173416	-24.697195	960.102478	245.613510	150.759644
-686.132690	152.434296	922.463379	-647.483948	-34.495739	935.788391	-760.064941	157.806534	498.880707	-610.167908	-79.314949	502.669556	-746.981323	125.869461	67.626862	-730.015137	-97.156631	114.831848	-717.523804	277.747620	1372.124023	-659.542236	-61.227207	1401.049927	-655.412354	108.366631	1395.419434	-618.850952	141.004395	1682.120239	-786.502502	310.418854	1114.330688	-768.801392	-169.683594	1191.843994	-658.105469	295.667938	897.372620	-673.967102	-185.492508	936.937439	-659.433472	67.576485	1028.481445	241.120667	-24.669098	960.247803	243.969681	150.729095
-685.660461	150.936844	922.496399	-646.616211	-35.752949	935.419495	-759.952698	157.071106	498.908936	-611.481384	-80.073723	502.002075	-747.246704	126.078209	67.885262	-729.520447	-97.873024	113.380531	-716.992554	275.335236	1372.528564	-658.334412	-63.539036	1400.620239	-654.466980	106.068565	1395.188843	-617.972961	138.498062	1682.049316	-786.300842	308.749268	1114.809326	-767.407959	-169.192947	1190.099243	-657.717651	294.681763	897.627136	-673.198242	-187.201294	935.965759	-658.607544	66.044655	1028.315063	239.981964	-24.715052	960.359680	242.259613	150.694077
-685.148071	149.756165	922.538513	-645.753662	-37.024952	934.987671	-759.880127	156.458282	498.933441	-612.537903	-80.532272	501.506866	-746.860657	125.767982	67.606056	-729.604614	-99.228806	112.208786	-716.413635	272.921326	1372.810547	-657.057861	-65.827721	1400.166504	-653.442383	103.799408	1394.981567	-617.146118	135.663620	1682.230225	-785.997192	306.865845	1115.288574	-766.120911	-171.135101	1189.426514	-657.857300	294.341919	898.085083	-672.318237	-188.764877	935.066345	-657.751892	64.611946	1028.124634	238.789215	-24.758289	960.484253	240.501251	150.638504
-684.658447	148.484741	922.519592	-644.833313	-38.418324	934.481323	-759.793640	155.734314	498.985229	-613.887634	-81.236435	501.000549	-746.809021	125.674690	67.566849	-729.333496	-100.494484	110.724281	-715.874023	270.428528	1373.074585	-655.681274	-68.303879	1399.605103	-652.435242	101.380783	1394.663574	-616.242126	132.926086	1682.251343	-785.690063	304.936798	1115.707642	-764.794434	-173.322510	1188.773926	-657.770142	293.632751	898.388977	-671.388428	-190.407120	934.132935	-656.835999	63.077736	1027.862061	237.546600	-24.848845	960.618958	238.700119	150.597183
[truncated: 36 more rows]
[truncated: 40 more columns]
