# Supplementary material for: A dyadic stimulus set of audiovisual affective displays for the study of multisensory, emotional, social interactions
Source: Behav Res Methods. 2015 Nov 5;48(4):1285–95. doi: 10.3758/s13428-015-0654-4 (PMC5101291; doi:10.3758/s13428-015-0654-4)
Supplement: Supplementary file 1 — (ZIP 270 MB) [file 13428_2015_654_MOESM1_ESM.zip › supplementary_material_2_stimuli_set_files/E/E07.txt]

-440.443726	92.613708	921.517700	-413.972748	-93.041428	921.090210	-529.396851	155.207504	501.609344	-468.552124	-127.858810	502.634064	-535.479980	188.374222	66.620064	-525.170471	-110.350662	90.032555	-456.566681	176.696701	1387.920898	-406.997101	-166.481033	1370.124756	-408.063141	3.004767	1390.870605	-376.624512	12.864602	1679.003418	-521.341248	225.625793	1133.438721	-501.403076	-219.997940	1137.479126	-424.997406	208.578110	897.087463	-416.653564	-203.052322	876.985107	-415.644562	1.206222	1020.622986	494.532379	-50.485332	961.246216	491.785797	126.401260
-440.417419	92.609146	921.512878	-413.956879	-93.073296	921.095764	-529.020813	154.288208	501.394287	-468.588959	-127.878044	502.649872	-535.204895	188.327911	66.526283	-525.184570	-110.338043	90.053970	-456.543427	176.665298	1387.928467	-407.009033	-166.521713	1370.093018	-408.038055	2.995890	1390.905762	-376.679443	12.752901	1679.034790	-521.336304	225.615738	1133.475586	-501.387543	-219.992111	1137.420532	-424.983917	208.542297	897.083557	-416.628265	-203.064545	876.921753	-415.637756	1.190649	1020.625000	493.855042	-50.442776	961.301575	491.289093	126.432045
-440.409576	92.605049	921.514404	-413.933563	-93.092079	921.100647	-528.253601	152.296326	500.870300	-468.606201	-127.917992	502.655792	-534.617859	188.237701	66.317543	-525.235107	-110.356537	90.071846	-456.521210	176.649155	1387.955200	-407.033478	-166.535751	1370.084717	-408.064270	2.922360	1390.853027	-376.738647	12.653667	1679.118530	-521.332214	225.591553	1133.479492	-501.358521	-219.981903	1137.386963	-424.959595	208.554749	897.124329	-416.567719	-203.006851	876.896118	-415.616486	1.182653	1020.627441	493.190552	-50.356106	961.370972	490.796600	126.552345
-440.341675	92.631126	921.512268	-413.886108	-93.082375	921.073181	-529.497620	155.233627	501.671326	-468.567841	-127.870171	502.646606	-535.535156	188.388794	66.616173	-525.211060	-110.349922	90.066841	-456.514404	176.620163	1387.976440	-407.031006	-166.571808	1370.056641	-408.027039	2.916667	1390.911743	-376.762390	12.545810	1679.072021	-521.308716	225.589264	1133.506714	-501.330048	-219.950409	1137.333496	-424.964508	208.554932	897.136414	-416.541534	-202.998749	876.842102	-415.560486	1.185379	1020.613037	492.504150	-50.289703	961.391785	490.313721	126.664978
-440.354248	92.606400	921.520203	-413.898102	-93.107880	921.082458	-528.781189	154.154007	501.403625	-468.601135	-127.905144	502.654358	-535.090637	188.308807	66.511116	-525.233154	-110.356956	90.071411	-456.506378	176.590485	1388.007690	-407.049927	-166.598907	1370.050659	-408.062256	2.866057	1390.857666	-376.798340	12.432799	1679.080078	-521.317017	225.549515	1133.510498	-501.324158	-219.947098	1137.296997	-424.970520	208.565201	897.182190	-416.502258	-202.939346	876.833801	-415.572784	1.161018	1020.621643	491.883972	-50.141739	961.400208	489.801636	126.809601
-440.301483	92.656174	921.536194	-413.850830	-93.128441	921.086182	-528.210510	152.337234	500.919495	-468.600586	-128.000198	502.667847	-534.653564	188.231323	66.352211	-525.188171	-110.371025	90.125450	-456.490692	176.547470	1388.012207	-407.025055	-166.659729	1370.030762	-408.057861	2.829795	1390.867188	-376.838043	12.336860	1679.109985	-521.310608	225.534241	1133.561523	-501.317810	-219.912598	1137.285645	-424.982666	208.555634	897.166565	-416.459778	-202.897308	876.825745	-415.537933	1.166015	1020.633423	491.328613	-49.956570	961.436462	489.372650	126.968964
-440.295532	92.653030	921.540833	-413.852020	-93.123100	921.090698	-528.180359	152.288788	500.890106	-468.578369	-127.962914	502.623566	-534.615295	188.230560	66.354126	-525.215637	-110.355644	90.074570	-456.497833	176.526901	1388.051880	-407.050446	-166.686371	1369.967407	-408.089539	2.767204	1390.849976	-376.854675	12.315142	1679.025391	-521.302673	225.504807	1133.574219	-501.326630	-219.902893	1137.232910	-424.989929	208.573730	897.179749	-416.438995	-202.884674	876.811096	-415.534332	1.166824	1020.637817	490.754608	-49.788551	961.415161	488.904724	127.119156
-440.282043	92.630875	921.524109	-413.840546	-93.181702	921.088806	-528.180603	152.299042	500.899567	-468.601257	-128.051956	502.688202	-534.627136	188.234299	66.352913	-525.275635	-110.398735	90.145363	-456.511871	176.480728	1388.052368	-407.080078	-166.729309	1369.937622	-408.066681	2.726502	1390.885986	-376.908020	12.120640	1679.133545	-521.309082	225.487640	1133.611694	-501.342377	-219.896133	1137.207764	-424.938721	208.545273	897.219421	-416.411743	-202.809433	876.796814	-415.512878	1.135288	1020.627380	490.133972	-49.671570	961.404053	488.413177	127.225906
-440.226288	92.623940	921.508484	-413.789825	-93.209091	921.087463	-528.123169	152.270859	500.894104	-468.559143	-127.968544	502.636780	-534.611755	188.233261	66.358711	-525.213562	-110.356148	90.076813	-456.510071	176.465271	1388.071655	-407.143982	-166.773605	1369.907837	-408.046112	2.671334	1390.905884	-376.938354	12.026585	1679.150024	-521.287170	225.447632	1133.621460	-501.349731	-219.909500	1137.186401	-424.907898	208.513123	897.194336	-416.405914	-202.780975	876.746399	-415.474182	1.123203	1020.620544	489.520233	-49.682198	961.369141	487.935730	127.289299
-440.215240	92.632927	921.516846	-413.799469	-93.217331	921.067932	-528.121155	152.302277	500.899963	-468.617920	-128.049698	502.655182	-534.602844	188.231705	66.348152	-525.272583	-110.383034	90.059418	-456.496338	176.426361	1388.087402	-407.210632	-166.823990	1369.828003	-408.049408	2.615630	1390.908936	-376.962524	11.945009	1679.119507	-521.282288	225.399155	1133.622681	-501.362183	-219.907425	1137.097900	-424.884338	208.498230	897.240479	-416.383820	-202.738251	876.661194	-415.477081	1.106746	1020.615601	488.958954	-49.694874	961.339294	487.547821	127.315781
-440.195129	92.658073	921.522156	-413.767151	-93.222725	921.057007	-528.110046	152.288071	500.931580	-468.533325	-127.928543	502.625183	-534.630737	188.253769	66.343971	-525.214355	-110.364548	90.044090	-456.493591	176.369263	1388.091919	-407.242126	-166.854691	1369.796509	-408.052704	2.552481	1390.872070	-376.978149	11.865273	1679.098633	-521.256287	225.373932	1133.628174	-501.366058	-219.856644	1137.008423	-424.886597	208.453979	897.220642	-416.366608	-202.679337	876.575195	-415.461182	1.106983	1020.614136	488.374512	-49.656902	961.315491	487.129944	127.284134
-440.190613	92.651184	921.524841	-413.710632	-93.232796	921.025208	-528.116272	152.293839	500.931549	-468.535583	-128.011353	502.627441	-534.629944	188.225616	66.357384	-525.230103	-110.371666	90.056053	-456.484009	176.354736	1388.086792	-407.286957	-166.894394	1369.739746	-408.046631	2.508204	1390.820190	-376.996002	11.763739	1679.089478	-521.232910	225.360291	1133.615356	-501.390198	-219.842804	1136.914185	-424.850800	208.456543	897.264771	-416.352570	-202.646591	876.486145	-415.422363	1.084507	1020.598755	487.886169	-49.676086	961.228088	486.708527	127.266327
-440.201538	92.647537	921.529297	-413.720245	-93.236786	921.032532	-528.091309	152.268478	500.944031	-468.611816	-128.173889	502.730682	-534.613037	188.230377	66.365707	-525.290955	-110.375847	90.095634	-456.475098	176.287338	1388.109863	-407.317841	-166.936600	1369.710327	-408.014893	2.471530	1390.798584	-377.011353	11.651007	1679.106445	-521.202820	225.355042	1133.642212	-501.405853	-219.836884	1136.881226	-424.857422	208.422836	897.266174	-416.346222	-202.568024	876.470581	-415.429535	1.082693	1020.604248	487.352234	-49.711792	961.163208	486.232574	127.246849
-440.188385	92.672462	921.555664	-413.685760	-93.284492	921.054016	-528.336853	152.510406	501.032806	-468.606293	-128.176758	502.746582	-534.781860	188.258408	66.391464	-525.312073	-110.382568	90.099022	-456.489838	176.261093	1388.149292	-407.345337	-166.964584	1369.699463	-408.019257	2.413060	1390.791382	-377.035339	11.546999	1679.133423	-521.181580	225.333221	1133.661987	-501.411926	-219.810181	1136.872681	-424.830353	208.386505	897.261230	-416.349792	-202.499603	876.455688	-415.414856	1.068197	1020.629333	486.794067	-49.815819	961.123413	485.736664	127.218346
-440.171875	92.651619	921.551575	-413.659668	-93.286964	921.062683	-528.282837	152.474075	501.008759	-468.551971	-128.100525	502.694366	-534.755310	188.260681	66.392197	-525.252441	-110.392448	90.144020	-456.485870	176.195541	1388.154663	-407.466431	-167.026123	1369.669678	-408.018097	2.336049	1390.804077	-377.024139	11.525965	1679.057617	-521.136230	225.264359	1133.687744	-501.454956	-219.814911	1136.817871	-424.777039	208.351013	897.301697	-416.364105	-202.462128	876.418701	-415.400604	1.063079	1020.632324	486.268738	-49.973793	961.112061	485.293335	127.117752
-440.079620	92.593925	921.529480	-413.475739	-93.483665	921.145447	-528.264343	152.423340	500.981873	-468.576660	-128.136566	502.740967	-534.714966	188.227493	66.384613	-525.268921	-110.405373	90.156807	-456.518646	176.154251	1388.190674	-407.537262	-167.089050	1369.654663	-407.955902	2.292891	1390.867920	-377.067139	11.390985	1679.024414	-521.101501	225.226791	1133.701172	-501.484985	-219.828323	1136.788818	-424.719910	208.297134	897.283813	-416.396027	-202.465500	876.363464	-415.309631	0.989717	1020.667358	485.747406	-50.040596	961.073059	484.824310	127.037971
-440.076019	92.573677	921.511414	-413.456940	-93.542778	921.137085	-528.296936	152.449265	500.990204	-468.499329	-128.107330	502.729279	-534.716919	188.212845	66.374313	-525.254944	-110.368500	90.093971	-456.495850	176.100662	1388.181641	-407.585205	-167.155365	1369.620117	-407.949707	2.244128	1390.861694	-377.125061	11.185052	1679.110596	-521.075623	225.189682	1133.722412	-501.519379	-219.826065	1136.741821	-424.662445	208.298492	897.267700	-416.420471	-202.417038	876.320007	-415.296753	0.956109	1020.653870	485.290802	-50.059643	961.033752	484.420685	126.978691
-440.091095	92.578735	921.509766	-413.460907	-93.533928	921.101440	-528.092224	152.241699	500.918335	-468.548981	-128.183151	502.722015	-534.614624	188.187958	66.349991	-525.284851	-110.370483	90.094223	-456.513855	176.068054	1388.184814	-407.613495	-167.183929	1369.577881	-407.950714	2.195754	1390.804688	-377.130920	11.171297	1679.009033	-521.045715	225.168350	1133.720093	-501.567047	-219.769562	1136.654175	-424.596436	208.230484	897.335388	-416.434021	-202.382446	876.232361	-415.307922	0.945414	1020.635620	484.792786	-50.142868	960.986755	483.952759	126.931244
-440.105927	92.587471	921.510193	-413.470428	-93.526344	921.075745	-528.114685	152.229309	500.917999	-468.557037	-128.208298	502.731018	-534.628540	188.203369	66.363724	-525.293823	-110.393097	90.081451	-456.516846	176.042145	1388.196899	-407.665405	-167.238678	1369.507690	-407.931702	2.171959	1390.774536	-377.155151	11.062558	1678.989746	-521.026367	225.139938	1133.713989	-501.607758	-219.778809	1136.573975	-424.569885	208.189575	897.350525	-416.447906	-202.337234	876.146606	-415.312744	0.941019	1020.622314	484.214661	-50.179962	960.962402	483.371765	126.912575
-440.079651	92.564316	921.499695	-413.364166	-93.580841	921.082764	-528.103821	152.219498	500.933533	-468.533295	-128.184738	502.743958	-534.632629	188.206497	66.367027	-525.303772	-110.397705	90.081726	-456.538025	176.006699	1388.222412	-407.711853	-167.294952	1369.438354	-407.925751	2.115316	1390.739380	-377.183746	10.970290	1678.996338	-521.008972	225.132660	1133.741455	-501.647766	-219.762024	1136.466431	-424.551605	208.146881	897.352234	-416.434845	-202.286514	876.123535	-415.269287	0.912928	1020.623108	483.631500	-50.271866	961.005798	482.855072	126.834152
-440.183136	92.628464	921.510254	-413.595306	-93.401184	920.987793	-528.149597	152.257568	500.946594	-468.599945	-128.270554	502.726685	-534.637207	188.204224	66.368935	-525.346802	-110.412476	90.094002	-456.517212	175.966476	1388.248413	-407.729340	-167.330948	1369.397949	-407.910156	2.066045	1390.739136	-377.201782	10.883557	1679.038696	-520.963989	225.082611	1133.752075	-501.662781	-219.753540	1136.441528	-424.513062	208.117264	897.354370	-416.456573	-202.294220	876.039063	-415.373016	0.980614	1020.574280	483.115021	-50.313213	961.003357	482.440887	126.789917
-440.173615	92.639885	921.533569	-413.585907	-93.373146	920.976318	-528.162903	152.270172	500.952271	-468.560883	-128.334244	502.783325	-534.655884	188.212708	66.366051	-525.320496	-110.417114	90.174850	-456.512207	175.912491	1388.288086	-407.764893	-167.373993	1369.383911	-407.917664	2.020353	1390.761108	-377.218475	10.762640	1679.062988	-520.928406	225.056671	1133.802246	-501.718262	-219.718628	1136.368530	-424.468506	208.104141	897.364563	-416.470612	-202.259903	876.053772	-415.368774	0.981126	1020.581055	482.677917	-50.248207	960.988525	482.007965	126.865524
-440.152893	92.632256	921.533691	-413.588531	-93.397179	921.021912	-528.153625	152.248367	500.962708	-468.267670	-127.912575	502.641785	-534.620911	188.209335	66.388710	-525.121704	-110.322617	90.071030	-456.514069	175.886307	1388.333618	-407.744415	-167.424286	1369.377441	-407.904816	1.966839	1390.800049	-377.251770	10.665115	1679.105957	-520.892700	225.003647	1133.824585	-501.757385	-219.718765	1136.338501	-424.435181	208.091568	897.396790	-416.500977	-202.229080	876.051575	-415.368256	0.986792	1020.604614	482.218567	-50.231281	961.022949	481.628906	126.864059
-439.967072	92.494057	921.532715	-413.200714	-93.844353	921.267578	-528.076965	152.185043	500.939270	-467.215576	-124.319710	500.709320	-534.561890	188.186310	66.360031	-524.092773	-109.963356	89.608879	-456.527191	175.848663	1388.347900	-407.822266	-167.473022	1369.400391	-407.903290	1.918864	1390.811890	-377.286285	10.540900	1679.132935	-520.881409	224.999802	1133.870117	-501.792816	-219.736084	1136.359985	-424.347443	208.030807	897.458374	-416.534088	-202.234787	876.045959	-415.219330	0.815972	1020.741089	481.724518	-50.233444	961.029846	481.181549	126.902718
-440.015808	92.441788	921.525818	-413.222107	-93.884552	921.266724	-528.265442	152.322952	500.991180	-467.366425	-124.450577	500.628906	-534.667969	188.200623	66.377579	-524.171021	-109.989044	89.630165	-456.548889	175.818573	1388.376587	-407.849274	-167.519882	1369.402222	-407.921509	1.892824	1390.845947	-377.343353	10.425916	1679.151123	-520.872925	224.992111	1133.879517	-501.858063	-219.802628	1136.386597	-424.325317	208.014526	897.454163	-416.601776	-202.196976	876.035278	-415.243622	0.776230	1020.735901	481.219513	-50.286663	961.016846	480.779266	126.882965
-440.042603	92.412102	921.516174	-413.236023	-93.916550	921.266785	-528.268005	152.326355	500.973511	-467.456665	-124.608276	500.703766	-534.652283	188.198792	66.367485	-524.279785	-110.028328	89.655945	-456.537292	175.748169	1388.356445	-407.913513	-167.592529	1369.375610	-407.956207	1.854922	1390.832642	-377.391083	10.317245	1679.163208	-520.862854	224.971603	1133.887207	-501.907440	-219.781082	1136.348145	-424.286224	207.962189	897.466187	-416.654205	-202.189819	876.023682	-415.257050	0.752361	1020.730164	480.702850	-50.346806	961.008972	480.349030	126.864426
-440.082367	92.414314	921.525024	-413.293762	-93.906013	921.239258	-528.300537	152.350281	500.985321	-467.489410	-124.683647	500.709991	-534.713745	188.205475	66.367012	-524.300903	-110.053757	89.647873	-456.566620	175.714722	1388.363037	-407.946899	-167.662125	1369.379395	-407.973602	1.781607	1390.827393	-377.432648	10.190751	1679.153076	-520.851135	224.976608	1133.897583	-501.949249	-219.784698	1136.330811	-424.271454	207.928711	897.476563	-416.697235	-202.196640	875.971497	-415.285095	0.741274	1020.718750	480.233612	-50.318520	960.956970	479.915985	126.885216
-440.246246	92.566101	921.518555	-413.669312	-93.518539	921.010559	-528.108276	152.221802	500.932190	-467.346588	-124.435951	500.537811	-534.599243	188.186905	66.351448	-524.178101	-110.014786	89.611282	-456.555206	175.661118	1388.377075	-407.968628	-167.710220	1369.364624	-408.018494	1.715742	1390.802002	-377.496887	9.985390	1679.273071	-520.835693	224.942520	1133.895264	-501.981873	-219.778702	1136.281128	-424.238770	207.931290	897.517639	-416.743896	-202.175522	875.962219	-415.429382	0.899141	1020.588318	479.782043	-50.325981	960.899902	479.458923	126.882599
-440.242218	92.619553	921.553345	-413.694763	-93.501007	920.989441	-528.359375	152.437241	501.055450	-467.389282	-124.484062	500.549377	-534.747253	188.235550	66.397835	-524.156860	-109.974937	89.556633	-456.586731	175.618469	1388.404907	-408.023743	-167.775299	1369.358276	-408.037018	1.644633	1390.830933	-377.533905	9.876409	1679.280884	-520.804565	224.936096	1133.918457	-501.990112	-219.826370	1136.283813	-424.196198	207.924957	897.523438	-416.749207	-202.173996	875.941345	-415.440063	0.902692	1020.595581	479.306488	-50.287060	960.886292	478.987915	126.936852
-440.242706	92.612274	921.559509	-413.712433	-93.513100	921.002869	-528.171509	152.279648	500.995758	-467.359253	-124.434578	500.543091	-534.619080	188.200027	66.365089	-524.156006	-109.999397	89.598473	-456.599579	175.566238	1388.422363	-408.111145	-167.828171	1369.366943	-408.102570	1.570587	1390.799927	-377.572815	9.780418	1679.282227	-520.764160	224.900955	1133.924072	-502.037201	-219.837646	1136.251099	-424.164520	207.933426	897.549744	-416.781525	-202.196930	875.906311	-415.454010	0.895093	1020.605896	478.811676	-50.268829	960.835510	478.388794	127.039665
-440.261627	92.615532	921.572998	-413.745300	-93.555466	921.006958	-528.157959	152.262726	500.992462	-467.320221	-124.269928	500.492401	-534.600525	188.196304	66.396385	-524.099060	-109.958679	89.532631	-456.605530	175.511795	1388.442261	-408.126038	-167.865616	1369.359497	-408.126984	1.519912	1390.807617	-377.590637	9.747346	1679.226929	-520.756348	224.877762	1133.962280	-502.064117	-219.852234	1136.234253	-424.174042	207.964188	897.542664	-416.802307	-202.231750	875.929138	-415.480560	0.869247	1020.614868	478.422211	-50.410439	960.850281	478.192505	126.808556
-440.266113	92.545036	921.560486	-413.749176	-93.572586	921.013000	-528.134949	152.212112	500.927856	-467.365479	-124.287033	500.522034	-534.590393	188.193237	66.395180	-524.093811	-109.963707	89.595467	-456.637787	175.466812	1388.463745	-408.174622	-167.916687	1369.344604	-408.174408	1.447802	1390.811523	-377.642822	9.653292	1679.234131	-520.757141	224.858963	1133.976440	-502.090790	-219.927444	1136.257568	-424.150238	207.898132	897.571045	-416.809235	-202.224503	875.924011	-415.485809	0.835600	1020.611572	477.957275	-50.504997	960.788330	477.773499	126.759514
-440.276917	92.558060	921.581726	-413.775543	-93.594475	920.997253	-528.146423	152.218094	500.943359	-467.381287	-124.276550	500.498993	-534.625854	188.194656	66.357986	-524.079102	-109.968651	89.603767	-456.657867	175.392395	1388.474731	-408.269043	-167.976089	1369.337891	-408.223389	1.404406	1390.823975	-377.706116	9.545182	1679.246826	-520.756958	224.850708	1133.977905	-502.134155	-219.938843	1136.206665	-424.151978	207.891693	897.577393	-416.815887	-202.268051	875.931274	-415.523590	0.807491	1020.616882	477.522736	-50.546658	960.745056	477.304230	126.737701
-440.283173	92.552757	921.568481	-413.804779	-93.620575	921.010742	-528.182495	152.248337	500.954590	-467.432404	-124.320770	500.508209	-534.647522	188.197952	66.360306	-524.083984	-109.986336	89.586716	-456.704071	175.340866	1388.484497	-408.334595	-168.044449	1369.328125	-408.253418	1.373620	1390.838379	-377.756073	9.440021	1679.246216	-520.746216	224.831116	1133.971924	-502.155701	-220.012100	1136.203735	-424.155212	207.905563	897.574463	-416.830383	-202.310745	875.895630	-415.544067	0.804096	1020.617126	477.129425	-50.599751	960.698914	476.879883	126.693687
-440.325531	92.521324	921.572083	-413.867920	-93.647903	920.993103	-528.158081	152.287766	500.960724	-467.417450	-124.315697	500.483185	-534.687683	188.206223	66.363533	-524.069824	-109.981049	89.583076	-456.731659	175.283722	1388.484619	-408.382019	-168.084686	1369.289673	-408.311707	1.296174	1390.844849	-377.827179	9.354115	1679.254395	-520.745850	224.791626	1133.998535	-502.189514	-220.047241	1136.148315	-424.126770	207.885040	897.580994	-416.847198	-202.346420	875.842163	-415.571808	0.765712	1020.607361	476.744446	-50.670696	960.671265	476.496155	126.608772
-440.316956	92.518219	921.577698	-413.862213	-93.643852	920.981567	-528.124023	152.280487	500.947388	-467.398163	-124.295364	500.478455	-534.679321	188.206818	66.371422	-524.093750	-109.990364	89.592499	-456.770020	175.221069	1388.494141	-408.443359	-168.138535	1369.276855	-408.342102	1.235672	1390.865234	-377.897949	9.258080	1679.237061	-520.741211	224.764297	1133.978516	-502.195496	-220.037140	1136.062744	-424.123993	207.869461	897.583984	-416.836395	-202.417191	875.773743	-415.574707	0.755448	1020.605713	476.325104	-50.769444	960.636292	476.092102	126.547783
-440.321472	92.536263	921.574707	-413.898376	-93.666107	920.972961	-528.329346	152.432632	501.025513	-467.444183	-124.314919	500.452667	-534.792908	188.232010	66.394234	-524.114075	-110.040375	89.620514	-456.786224	175.193115	1388.530029	-408.531799	-168.190155	1369.231567	-408.422394	1.136418	1390.823730	-377.955475	9.162776	1679.242676	-520.722778	224.756912	1134.017700	-502.215912	-220.076645	1136.003662	-424.078796	207.867371	897.636169	-416.838257	-202.463898	875.723511	-415.590240	0.748783	1020.599426	475.905457	-50.828674	960.674927	475.681335	126.447350
-440.329193	92.536797	921.575439	-413.920410	-93.692993	920.976929	-528.126770	152.285645	500.980835	-467.476929	-124.311882	500.480621	-534.667175	188.208450	66.382622	-524.111023	-110.003136	89.601891	-456.834473	175.128494	1388.547852	-408.552765	-168.243210	1369.188843	-408.469757	1.109545	1390.808716	-378.021667	9.062036	1679.242188	-520.739502	224.735474	1134.012329	-502.247070	-220.145065	1135.976807	-424.066437	207.818481	897.641235	-416.841248	-202.484467	875.656372	-415.612518	0.735206	1020.602600	475.469116	-50.931316	960.620544	475.254028	126.383003
-440.348846	92.498146	921.567566	-413.949432	-93.730034	920.975220	-528.306641	152.416763	501.009735	-467.477020	-124.312698	500.483063	-534.766479	188.223587	66.398689	-524.128113	-110.041756	89.618095	-456.865631	175.070374	1388.555176	-408.672394	-168.326935	1369.196411	-408.571533	1.030675	1390.765381	-378.088989	8.976494	1679.249512	-520.735474	224.710083	1134.000732	-502.253693	-220.158081	1135.950317	-424.103058	207.829910	897.660461	-416.846497	-202.522049	875.652771	-415.653198	0.697743	1020.599731	475.043640	-51.004326	960.571838	474.824097	126.315544
-440.374756	92.533257	921.592285	-413.984406	-93.709129	920.961365	-528.147827	152.287720	500.955902	-467.440155	-124.282509	500.438324	-534.678955	188.208405	66.387512	-524.104614	-110.042053	89.620773	-456.909302	175.023682	1388.569702	-408.762299	-168.369644	1369.210693	-408.671570	0.945500	1390.781738	-378.159668	8.877890	1679.270386	-520.735840	224.693420	1134.044312	-502.305328	-220.205917	1135.946533	-424.116730	207.793152	897.663208	-416.838623	-202.553513	875.652100	-415.684814	0.704353	1020.605591	474.708130	-51.060131	960.528076	474.505127	126.266022
-440.369598	92.517906	921.588013	-414.018066	-93.727081	920.989014	-528.363892	152.459686	501.030914	-467.444794	-124.361214	500.488129	-534.805908	188.235901	66.378899	-524.118530	-110.045746	89.629265	-456.969574	174.949432	1388.601563	-408.864746	-168.448425	1369.218628	-408.756744	0.900638	1390.813721	-378.242126	8.780093	1679.266479	-520.758423	224.669022	1134.047852	-502.319214	-220.180771	1135.876099	-424.081390	207.764328	897.688599	-416.956482	-203.086090	875.365173	-415.717987	0.699638	1020.619324	474.375305	-51.143078	960.532104	474.185303	126.145844
-440.403137	92.476051	921.587341	-414.057007	-93.756813	920.981079	-528.411255	152.488617	501.072479	-467.490265	-124.383553	500.463226	-534.850769	188.247620	66.387711	-524.116577	-109.970367	89.540550	-457.021973	174.901550	1388.640747	-409.026184	-168.501328	1369.214844	-408.796661	0.855096	1390.877808	-378.309326	8.672593	1679.261719	-520.739136	224.612000	1134.076294	-502.382782	-220.295059	1135.885742	-424.050659	207.748306	897.738525	-416.848480	-202.633759	875.606445	-415.746490	0.660855	1020.614136	473.988373	-51.212212	960.530518	473.813202	126.097702
-440.371521	92.456535	921.588989	-414.080780	-93.773155	921.003723	-528.146912	152.268478	501.004120	-467.447998	-124.390610	500.492523	-534.668213	188.226547	66.394112	-524.105225	-109.983658	89.590294	-457.088989	174.828247	1388.642456	-409.095062	-168.591476	1369.172485	-408.877045	0.781099	1390.898438	-378.387390	8.577151	1679.283081	-520.766357	224.582748	1134.079468	-502.417938	-220.328262	1135.868774	-424.067291	207.719910	897.740417	-416.839172	-202.647797	875.624939	-415.760071	0.648209	1020.628235	473.609589	-51.317650	960.512268	473.458221	126.018806
-440.407806	92.401955	921.587219	-414.089264	-93.807114	920.990784	-528.128601	152.250580	501.000793	-467.457092	-124.410934	500.468689	-534.669373	188.226730	66.374870	-524.156494	-110.025520	89.578537	-457.151581	174.755447	1388.662109	-409.277191	-168.659790	1369.141479	-408.922974	0.719030	1390.912231	-378.471985	8.421420	1679.335083	-520.781189	224.545517	1134.087280	-502.487274	-220.328033	1135.820557	-424.045563	207.679276	897.773132	-416.812805	-202.639374	875.597961	-415.783722	0.599666	1020.621094	473.207062	-51.439980	960.487122	473.084869	125.981796
-440.438019	92.403152	921.577332	-414.139679	-93.831505	920.979248	-528.350525	152.444626	501.037109	-467.484406	-124.475479	500.489288	-534.808899	188.242050	66.390518	-524.151672	-110.052742	89.639389	-457.201813	174.691864	1388.666748	-409.307129	-168.719833	1369.104126	-409.000793	0.676437	1390.913452	-378.541229	8.387467	1679.279541	-520.801025	224.517181	1134.097168	-502.509613	-220.346970	1135.795410	-424.050385	207.610519	897.809692	-416.939117	-203.117279	875.293152	-415.812561	0.587397	1020.609070	472.805298	-51.457615	960.446838	472.653473	125.897400
-440.478302	92.356400	921.585510	-414.143219	-93.862541	920.973267	-528.157898	152.249268	500.957123	-467.411560	-124.409714	500.430145	-534.665283	188.221130	66.382210	-524.149231	-110.057747	89.642403	-457.272888	174.632492	1388.657104	-409.413391	-168.798569	1369.094482	-409.095001	0.614442	1390.900146	-378.629364	8.200216	1679.352051	-520.820129	224.481369	1134.100708	-502.568878	-220.351547	1135.718506	-424.022430	207.564438	897.838562	-416.945618	-203.144196	875.226196	-415.847992	0.541421	1020.611816	472.463013	-51.487228	960.399902	472.272522	125.878036
-440.485138	92.367172	921.593262	-414.171997	-93.859642	920.945496	-528.159058	152.251480	500.945892	-467.327728	-124.386581	500.450714	-534.682068	188.218552	66.364281	-524.057800	-109.992294	89.564713	-457.331421	174.584137	1388.681274	-409.504456	-168.863922	1369.081055	-409.166779	0.553790	1390.868164	-378.719696	8.086386	1679.359863	-520.856567	224.436478	1134.111084	-502.633240	-220.393997	1135.679810	-424.044678	207.523880	897.851746	-416.938324	-203.130844	875.239258	-415.867310	0.527681	1020.602234	472.052002	-51.384224	960.370544	471.653473	126.010063
-440.525787	92.343521	921.579285	-414.180511	-93.918686	920.959229	-528.203247	152.278107	500.987946	-467.437714	-124.530289	500.430450	-534.721497	188.221909	66.372742	-524.182068	-110.009697	89.510742	-457.394806	174.533737	1388.685791	-409.602509	-168.932693	1369.052368	-409.229248	0.494061	1390.895630	-378.806091	7.991772	1679.360840	-520.869568	224.423752	1134.122192	-502.700531	-220.399567	1135.636841	-424.079376	207.495453	897.883362	-416.939636	-203.136490	875.228088	-415.903442	0.501189	1020.603271	471.585602	-51.251366	960.371643	470.977112	126.207764
-440.541290	92.305382	921.582275	-414.214233	-93.953041	920.965576	-528.232178	152.270508	500.986908	-467.411285	-124.494354	500.428101	-534.727600	188.227005	66.365440	-524.168152	-110.036194	89.558006	-457.481232	174.496674	1388.729736	-409.738678	-168.977753	1369.058228	-409.300262	0.399018	1390.894775	-378.885803	7.892868	1679.371216	-520.912292	224.372070	1134.128784	-502.778900	-220.422318	1135.576538	-424.042206	207.442917	897.909973	-416.931641	-203.112442	875.199585	-415.947815	0.462859	1020.610229	471.467102	-51.676563	960.356506	471.235565	125.692764
-440.569977	92.258163	921.589355	-414.223450	-93.990730	920.958984	-528.205383	152.236603	500.982544	-467.345673	-124.532318	500.414520	-534.697998	188.216492	66.373589	-524.138123	-110.005936	89.518211	-457.548309	174.412445	1388.735840	-409.776062	-169.044250	1369.037476	-409.371277	0.338212	1390.923950	-378.982117	7.812718	1679.383911	-520.946228	224.344238	1134.151123	-502.866364	-220.494492	1135.540161	-424.018280	207.356293	897.944214	-416.840332	-202.612122	875.462280	-415.967041	0.414351	1020.610596	471.139801	-51.781761	960.309143	470.925018	125.622391
-440.562653	92.217102	921.583862	-414.251709	-94.036415	920.977722	-528.445618	152.364059	501.047974	-467.368317	-124.559151	500.422119	-534.842590	188.239273	66.409302	-524.183167	-109.992325	89.533234	-457.630920	174.371811	1388.736328	-409.859100	-169.095123	1369.032104	-409.457611	0.263258	1390.897705	-379.080383	7.688572	1679.366455	-520.977173	224.278992	1134.138428	-502.929321	-220.486618	1135.526123	-424.077057	207.340851	897.942078	-416.853516	-202.610519	875.454285	-415.994720	0.379232	1020.619080	470.516663	-51.502228	960.333008	469.849640	126.055939
-440.593231	92.138596	921.569031	-414.241455	-94.095200	920.991394	-528.239502	152.175491	500.979462	-467.331085	-124.557091	500.419098	-534.715576	188.211975	66.383041	-524.128174	-109.974426	89.521400	-457.718811	174.312592	1388.733032	-409.954315	-169.144882	1369.018433	-409.560669	0.187435	1390.868530	-379.175903	7.567955	1679.392578	-521.031128	224.239166	1134.144165	-502.998383	-220.498947	1135.460327	-424.098633	207.265656	897.941772	-416.878235	-202.616684	875.407959	-416.010254	0.327667	1020.618896	470.192078	-51.560837	960.303345	469.469330	126.015717
-440.648956	92.069649	921.570190	-414.280457	-94.133278	920.979675	-528.471313	152.306503	501.018799	-467.290436	-124.609245	500.473083	-534.871521	188.232376	66.361412	-524.143677	-109.979362	89.528877	-457.788544	174.257385	1388.750244	-410.031372	-169.190536	1368.963867	-409.658997	0.117503	1390.873291	-379.271027	7.460451	1679.387451	-521.063232	224.193085	1134.137329	-503.060791	-220.493805	1135.413818	-424.074554	207.237747	897.938354	-416.909851	-202.585175	875.375671	-416.061676	0.267933	1020.614136	469.952972	-51.585327	960.279358	469.129547	125.957390
-440.678833	92.029549	921.563904	-414.307373	-94.200401	920.988708	-528.475464	152.289520	501.011658	-467.322845	-124.692413	500.473419	-534.837769	188.237610	66.384209	-524.166138	-110.066170	89.551514	-457.871002	174.203079	1388.762695	-410.156006	-169.261261	1368.955566	-409.741455	0.060448	1390.845215	-379.359558	7.350844	1679.371338	-521.089111	224.144974	1134.126221	-503.132080	-220.509567	1135.338867	-424.133850	207.205017	897.948181	-416.934753	-202.560455	875.340942	-416.101410	0.220924	1020.616760	469.681305	-51.588791	960.247803	468.806824	125.914047
-440.706116	92.022942	921.561218	-414.349396	-94.228928	920.962830	-528.258240	152.066101	500.933655	-467.317474	-124.669151	500.375977	-534.717102	188.219391	66.359688	-524.156555	-110.071640	89.556404	-457.952423	174.136780	1388.756714	-410.233154	-169.300034	1368.915771	-409.828705	-0.003075	1390.843872	-379.441315	7.345907	1679.265381	-521.137878	224.062561	1134.124268	-503.187408	-220.566284	1135.306885	-424.164398	207.160843	897.945068	-416.979767	-202.573547	875.326477	-416.125458	0.191390	1020.601379	469.413605	-51.686600	960.230896	468.513672	125.825790
-440.703644	91.963058	921.563171	-414.316010	-94.308235	920.982239	-528.512573	152.235352	501.007751	-467.310638	-124.739296	500.408813	-534.830261	188.240631	66.372169	-524.154480	-110.068817	89.561119	-458.025818	174.077850	1388.778809	-410.394928	-169.366608	1368.886353	-409.917114	-0.093100	1390.857422	-379.548492	7.240437	1679.271606	-521.186340	224.015076	1134.132080	-503.296631	-220.567642	1135.248779	-424.194305	207.082886	897.927917	-417.014465	-202.558685	875.275330	-416.141113	0.128101	1020.615845	469.175140	-51.713631	960.213196	468.252045	125.746193
-440.736053	91.934280	921.556091	-414.364044	-94.373520	920.982117	-528.333862	152.037369	500.950867	-467.305939	-124.773888	500.414398	-534.729065	188.199020	66.368309	-524.148193	-110.066025	89.562752	-458.118317	174.003571	1388.801392	-410.488342	-169.442078	1368.857300	-410.015747	-0.147087	1390.886597	-379.642120	7.140231	1679.279663	-521.233215	223.967682	1134.134399	-503.352875	-220.590546	1135.206543	-424.178558	207.059067	897.941223	-417.049042	-202.529633	875.260681	-416.186646	0.082820	1020.612854	468.925323	-51.800018	960.198730	467.999390	125.681053
-440.754120	91.859291	921.543518	-414.351685	-94.404320	920.971985	-528.290161	151.989075	500.937775	-467.432678	-125.029671	500.487213	-534.730530	188.179688	66.382492	-524.250793	-110.098694	89.597847	-458.208771	173.950592	1388.801270	-410.612946	-169.511032	1368.850952	-410.113037	-0.234449	1390.872192	-379.744904	7.032460	1679.283569	-521.299561	223.922836	1134.133667	-503.409485	-220.644562	1135.187988	-424.280090	206.995697	897.935608	-417.097961	-202.563553	875.218323	-416.216705	0.029528	1020.604614	468.586456	-51.928318	960.153564	467.663239	125.635414
-440.774292	91.789093	921.539612	-414.382690	-94.488548	921.001221	-528.323669	151.927948	500.919861	-467.354736	-124.996086	500.469147	-534.711365	188.192520	66.354919	-524.218872	-110.089073	89.592941	-458.284698	173.874451	1388.804688	-410.692932	-169.566635	1368.810303	-410.222961	-0.294551	1390.842651	-379.852173	6.910864	1679.272461	-521.351257	223.854248	1134.111572	-503.462769	-220.667267	1135.145752	-424.284058	206.918274	897.945435	-417.132538	-202.555344	875.176392	-416.254181	-0.032442	1020.618408	468.273041	-51.975830	960.145264	467.333740	125.583862
-440.824249	91.721817	921.541199	-414.393646	-94.563126	920.982300	-528.344727	151.942535	500.913635	-467.293091	-124.936668	500.458008	-534.746033	188.168015	66.329842	-524.163391	-110.072021	89.581711	-458.367035	173.815659	1388.793701	-410.780792	-169.654114	1368.784546	-410.295288	-0.351351	1390.844360	-379.974487	6.825676	1679.348389	-521.383850	223.773575	1134.117065	-503.543060	-220.634766	1135.066284	-424.267822	206.870850	897.976318	-417.145966	-202.555573	875.135010	-416.277618	-0.111002	1020.609009	467.993835	-52.047237	960.136047	467.026855	125.536667
-440.839935	91.660698	921.530579	-414.421844	-94.612152	920.978577	-528.493896	152.054459	500.968048	-467.300934	-124.875923	500.363586	-534.866089	188.187943	66.342003	-524.161743	-110.080124	89.542641	-458.465332	173.760712	1388.805298	-410.885345	-169.720245	1368.721802	-410.384277	-0.395904	1390.853638	-380.093506	6.579665	1679.459717	-521.439392	223.727524	1134.109741	-503.606232	-220.699219	1135.038696	-424.288635	206.820923	897.961243	-417.190826	-202.530640	875.104065	-416.311981	-0.164846	1020.603271	467.753906	-52.068817	960.096191	466.775909	125.504082
-440.876190	91.627083	921.511719	-414.480103	-94.681030	920.971313	-528.518555	151.997314	500.982635	-467.295959	-124.960159	500.380646	-534.861450	188.187317	66.355141	-524.158813	-110.077988	89.548019	-458.557220	173.693008	1388.799805	-410.972015	-169.780273	1368.696045	-410.500092	-0.473753	1390.843384	-380.206451	6.485940	1679.360718	-521.487305	223.668106	1134.102295	-503.653717	-220.714828	1134.991577	-424.331970	206.735580	897.966248	-417.216492	-202.565109	875.076721	-416.359772	-0.211549	1020.590210	467.541901	-52.089077	960.055359	466.525940	125.496307
-440.878052	91.543907	921.519836	-414.460602	-94.789047	920.997070	-528.314392	151.814270	500.933380	-467.505127	-125.290428	500.454315	-534.730286	188.171021	66.343681	-524.315125	-110.115746	89.519333	-458.656952	173.627274	1388.800537	-411.043488	-169.854538	1368.701172	-410.602142	-0.550149	1390.855713	-380.317810	6.348568	1679.483521	-521.543518	223.606369	1134.107422	-503.727173	-220.768005	1134.965332	-424.344086	206.713669	897.965759	-417.253662	-202.585434	875.086853	-416.370209	-0.299378	1020.609253	467.349670	-52.089046	960.049500	466.279480	125.454300
-440.920105	91.515488	921.524902	-414.502441	-94.849998	920.980103	-528.311218	151.775299	500.934540	-467.437561	-125.131050	500.396423	-534.758484	188.156891	66.359650	-524.260376	-110.124725	89.545647	-458.763306	173.549622	1388.800659	-411.166046	-169.913132	1368.665039	-410.705750	-0.612728	1390.867554	-380.448303	6.203839	1679.438965	-521.612000	223.561981	1134.118408	-503.806580	-220.800873	1134.921387	-424.391144	206.634232	897.940979	-417.285400	-202.627487	875.068970	-416.418243	-0.356875	1020.604187	467.218994	-52.095215	960.017517	466.062744	125.448074
-440.931213	91.456535	921.508606	-414.534454	-94.964928	920.983337	-528.292419	151.693359	500.905701	-467.360535	-125.076881	500.398193	-534.731079	188.130051	66.344780	-524.213501	-110.123192	89.556435	-458.853912	173.476624	1388.812744	-411.291199	-169.992172	1368.662231	-410.820953	-0.704424	1390.864014	-380.549042	6.131599	1679.378052	-521.676575	223.501633	1134.109985	-503.862366	-220.849487	1134.928833	-424.429810	206.573425	897.966736	-417.332581	-202.662140	875.048767	-416.457214	-0.437537	1020.599487	467.024261	-52.072968	959.988037	465.794617	125.422997
-440.958038	91.356033	921.513977	-414.539063	-94.997978	920.967407	-528.525940	151.853455	500.953979	-467.409668	-125.130287	500.364960	-534.862366	188.152542	66.360191	-524.217346	-110.124794	89.561302	-458.952179	173.432373	1388.812866	-411.388397	-170.068527	1368.636597	-410.928711	-0.758328	1390.852417	-380.675415	6.020875	1679.377441	-521.730164	223.461426	1134.086792	-503.909882	-220.899429	1134.896240	-424.488495	206.511246	897.977356	-417.359131	-202.730728	875.012817	-416.486938	-0.515837	1020.595947	466.754089	-52.137871	959.932251	465.502197	125.391998
-440.979279	91.320374	921.518005	-414.571167	-95.069489	920.974609	-528.326538	151.698029	500.923065	-467.399780	-125.128105	500.360962	-534.741943	188.116501	66.335396	-524.226440	-110.125763	89.560562	-459.022308	173.365677	1388.793823	-411.474701	-170.123154	1368.603394	-411.012146	-0.828915	1390.822144	-380.760681	5.909078	1679.376587	-521.765869	223.392471	1134.064209	-503.966034	-220.920929	1134.849243	-424.484131	206.425430	897.977783	-417.406708	-202.777863	874.960754	-416.523712	-0.570102	1020.602722	466.539825	-52.147316	959.950134	465.236603	125.385315
-441.013245	91.238861	921.500244	-414.627319	-95.144295	920.976563	-528.352661	151.637253	500.912567	-467.427490	-125.175331	500.330872	-534.783325	188.139709	66.338936	-524.180298	-110.139618	89.532852	-459.088776	173.305725	1388.812012	-411.597748	-170.181274	1368.596436	-411.127594	-0.893996	1390.796021	-380.873840	5.836937	1679.361938	-521.823181	223.317505	1134.062256	-504.024872	-220.985870	1134.797363	-424.536255	206.369415	897.984619	-417.432587	-202.835739	874.932495	-416.560333	-0.637810	1020.593750	466.313202	-52.251904	959.903259	464.994934	125.349976
-441.029114	91.155380	921.498352	-414.665283	-95.239677	920.982178	-528.498535	151.746124	500.960785	-467.489197	-125.259087	500.357635	-534.865051	188.136444	66.347450	-524.238159	-110.096039	89.515320	-459.206360	173.236176	1388.807373	-411.680542	-170.253876	1368.598999	-411.209534	-0.978949	1390.836914	-380.988495	5.748148	1679.356445	-521.876099	223.265076	1134.057617	-504.083282	-221.048767	1134.788696	-424.482941	206.302643	898.015137	-417.472321	-202.867233	874.911133	-416.605377	-0.727261	1020.597656	466.056915	-52.275738	959.877747	464.752686	125.322334
-441.034912	91.112808	921.490906	-414.699615	-95.329140	920.998352	-528.495117	151.728333	500.958038	-467.515808	-125.352196	500.362396	-534.853394	188.139465	66.364563	-524.220581	-110.132721	89.467583	-459.271454	173.165405	1388.819214	-411.807159	-170.316605	1368.629028	-411.298218	-1.041299	1390.882324	-381.090668	5.650465	1679.353271	-521.924927	223.180954	1134.036499	-504.145782	-221.113327	1134.781250	-424.532623	206.269943	897.992249	-417.477081	-202.958954	874.921631	-416.621307	-0.782155	1020.601379	465.852539	-52.303085	959.890198	464.526459	125.322144
-441.055481	91.032509	921.493469	-414.753693	-95.410316	920.996033	-528.460571	151.691193	500.953522	-467.497162	-125.357422	500.393921	-534.833740	188.136520	66.361206	-524.255432	-110.128090	89.467270	-459.368744	173.083450	1388.815430	-411.864929	-170.394333	1368.620239	-411.398438	-1.117908	1390.883423	-381.208801	5.556020	1679.356689	-521.988281	223.115479	1134.035156	-504.203918	-221.176056	1134.786621	-424.538483	206.163910	897.995850	-417.538147	-203.021576	874.936523	-416.673676	-0.869641	1020.603333	465.665009	-52.319874	959.861145	464.312622	125.330849
-441.085052	90.933586	921.493530	-414.793915	-95.470108	920.984558	-528.441040	151.581192	500.916382	-467.578918	-125.460075	500.391663	-534.823120	188.135376	66.349930	-524.272156	-110.194183	89.507835	-459.457428	173.002258	1388.812866	-411.978241	-170.478333	1368.626831	-411.498230	-1.163456	1390.907349	-381.298035	5.540871	1679.276611	-522.040039	223.049713	1134.023193	-504.280975	-221.235794	1134.781250	-424.542145	206.076614	898.017456	-417.555237	-203.077805	874.972473	-416.718536	-0.956892	1020.598877	465.423431	-52.354153	959.836792	464.059875	125.331078
-441.123901	90.867729	921.480286	-414.843109	-95.538750	920.992798	-528.451782	151.594482	500.949646	-467.600098	-125.536278	500.412048	-534.848816	188.138031	66.355240	-524.274109	-110.203911	89.523506	-459.535950	172.935806	1388.801392	-412.074951	-170.549347	1368.632324	-411.590881	-1.251391	1390.913574	-381.410919	5.436090	1679.273560	-522.094299	223.000031	1134.008301	-504.351318	-221.285355	1134.748779	-424.572327	205.985504	898.023560	-417.585022	-203.184189	874.921631	-416.766907	-1.013974	1020.596680	465.262604	-52.314590	959.797791	463.849670	125.363304
-441.120117	90.814407	921.476685	-414.871826	-95.592468	920.984253	-528.436768	151.571808	500.942963	-467.601532	-125.567192	500.374329	-534.861816	188.115891	66.369438	-524.235107	-110.189903	89.519714	-459.602173	172.864029	1388.793579	-412.203583	-170.615494	1368.637817	-411.689911	-1.345192	1390.892822	-381.545288	5.252935	1679.371704	-522.138916	222.909164	1133.982544	-504.424042	-221.364090	1134.719604	-424.591278	205.916687	897.998596	-417.602234	-203.234344	874.889160	-416.796265	-1.074459	1020.592590	465.050781	-52.290543	959.759399	463.622253	125.392441
-441.146912	90.756256	921.474365	-414.914246	-95.700745	920.990784	-528.440979	151.548874	500.944397	-467.620728	-125.603622	500.357574	-534.851440	188.115463	66.363907	-524.237976	-110.189827	89.522118	-459.684357	172.788757	1388.788208	-412.291016	-170.694992	1368.604004	-411.787842	-1.435091	1390.884033	-381.621735	5.272024	1679.259033	-522.185791	222.870926	1133.958618	-504.489594	-221.410660	1134.695923	-424.622864	205.861313	898.008484	-417.642548	-203.293045	874.895386	-416.845032	-1.156240	1020.596313	464.891632	-52.261761	959.762451	463.429626	125.422920
-441.163300	90.677544	921.471619	-414.942200	-95.765739	920.993774	-528.281433	151.334961	500.897827	-467.658783	-125.678123	500.326538	-534.781067	188.090240	66.338875	-524.287537	-110.175987	89.477097	-459.771790	172.694580	1388.778809	-412.422943	-170.804535	1368.596680	-411.875092	-1.507931	1390.889526	-381.721802	5.188792	1679.259766	-522.239319	222.800751	1133.942993	-504.568024	-221.479355	1134.636475	-424.659576	205.779037	897.986145	-417.640594	-203.367645	874.858398	-416.869629	-1.225980	1020.596680	464.744965	-52.235264	959.731079	463.275574	125.486343
-441.177429	90.667618	921.480347	-414.989899	-95.819740	920.977722	-528.427368	151.473877	500.966522	-467.629974	-125.697830	500.364960	-534.887146	188.106125	66.366814	-524.254517	-110.201431	89.489967	-459.855072	172.621216	1388.767456	-412.545349	-170.880020	1368.598999	-411.943298	-1.601521	1390.888550	-381.832184	5.100529	1679.252930	-522.268433	222.701004	1133.925415	-504.672974	-221.513733	1134.585693	-424.664246	205.722778	897.980042	-417.687988	-203.429733	874.860474	-416.919800	-1.276184	1020.595459	464.573456	-52.171135	959.734741	463.129364	125.476936
-441.202118	90.560661	921.465698	-415.044220	-95.910500	920.990051	-528.413208	151.430527	500.953705	-467.670441	-125.762619	500.382660	-534.893311	188.107773	66.363182	-524.276550	-110.217163	89.507217	-459.933594	172.542358	1388.738525	-412.654236	-170.958710	1368.591797	-412.046356	-1.697868	1390.913208	-381.927338	5.012949	1679.255859	-522.299438	222.634857	1133.925171	-504.757385	-221.616653	1134.565308	-424.677307	205.624222	897.948120	-417.719574	-203.505859	874.864624	-416.971222	-1.363992	1020.595459	464.430664	-52.159958	959.696289	462.972565	125.561516
-441.251709	90.507324	921.476379	-415.097321	-95.961685	920.979858	-528.413879	151.392517	500.938568	-467.691528	-125.805618	500.393127	-534.894287	188.110321	66.346008	-524.292175	-110.221283	89.512192	-460.019653	172.451477	1388.733398	-412.772064	-171.038116	1368.597778	-412.130005	-1.745725	1390.930298	-382.048584	4.837737	1679.364990	-522.341370	222.538422	1133.894043	-504.849792	-221.699585	1134.561523	-424.683258	205.524048	897.936646	-417.781799	-203.576935	874.863953	-417.025238	-1.427960	1020.596130	464.285309	-52.086452	959.665894	462.809509	125.588150
-441.298492	90.443085	921.463379	-415.148651	-96.060631	920.997498	-528.269775	151.212753	500.886902	-467.735779	-125.863319	500.431488	-534.782532	188.091766	66.346199	-524.298584	-110.239822	89.497566	-460.105255	172.378479	1388.731445	-412.854065	-171.113434	1368.583252	-412.231628	-1.847620	1390.907104	-382.148926	4.760496	1679.352783	-522.382813	222.505966	1133.859375	-504.910309	-221.772263	1134.556641	-424.696716	205.464813	897.949402	-417.974976	-204.130417	874.553711	-417.078674	-1.494356	1020.598755	464.077454	-52.034206	959.658997	462.606995	125.639938
-441.331665	90.329048	921.450012	-415.167206	-96.141609	920.978516	-528.399170	151.304153	500.924988	-467.725311	-125.909943	500.437408	-534.883057	188.109055	66.337357	-524.301025	-110.223801	89.520981	-460.201233	172.305481	1388.729370	-412.992676	-171.181931	1368.581909	-412.313446	-1.914712	1390.914551	-382.232147	4.686752	1679.344971	-522.414429	222.423508	1133.833130	-504.999329	-221.846680	1134.553589	-424.705322	205.361725	897.931274	-418.074677	-204.257675	874.516785	-417.121399	-1.596093	1020.584534	463.933380	-52.019726	959.617920	462.453247	125.717728
-441.378479	90.277267	921.432007	-415.235901	-96.242104	920.980408	-528.369690	151.246689	500.911316	-467.704376	-125.907173	500.414337	-534.861633	188.105423	66.330940	-524.290161	-110.237564	89.502312	-460.287415	172.229385	1388.704834	-413.150757	-171.266449	1368.558838	-412.370544	-1.990435	1390.950073	-382.312653	4.629088	1679.331177	-522.442810	222.330200	1133.830444	-505.089661	-221.919495	1134.550903	-424.697540	205.271896	897.897217	-418.117340	-204.271164	874.555725	-417.179443	-1.663354	1020.576355	463.811432	-51.948380	959.594482	462.286804	125.793434
-441.397797	90.257744	921.456970	-415.263611	-96.276405	920.966187	-528.401367	151.199005	500.928284	-467.961456	-126.341042	500.491791	-534.907593	188.122025	66.343025	-524.458008	-110.291954	89.559044	-460.377960	172.164536	1388.725952	-413.291595	-171.318344	1368.587280	-412.454407	-2.079926	1390.906006	-382.380066	4.563016	1679.305908	-522.481689	222.256470	1133.819092	-505.213806	-222.045456	1134.508789	-424.673248	205.148666	897.929565	-418.056061	-203.868729	874.831482	-417.224060	-1.714694	1020.584473	463.638031	-51.927551	959.586975	462.130402	125.798172
-441.424988	90.209908	921.450439	-415.326263	-96.365570	920.963013	-528.432190	151.203476	500.940369	-467.728851	-125.968674	500.389465	-534.915405	188.113846	66.340988	-524.316223	-110.219002	89.460365	-460.433716	172.100601	1388.722900	-413.379639	-171.400299	1368.565186	-412.535339	-2.174092	1390.878906	-382.454102	4.501133	1679.305176	-522.499023	222.168488	1133.809082	-505.300262	-222.084274	1134.490845	-424.638733	205.077988	897.919373	-418.115967	-203.944397	874.788025	-417.287109	-1.786366	1020.581665	463.489166	-51.868126	959.577393	461.953461	125.863197
-441.462891	90.134552	921.448792	-415.371887	-96.403229	920.948181	-528.462158	151.155258	500.939392	-467.824860	-126.078735	500.352997	-534.921997	188.087143	66.341805	-524.338989	-110.218559	89.457718	-460.533569	172.026428	1388.719971	-413.486847	-171.474976	1368.537354	-412.604492	-2.248682	1390.879883	-382.516022	4.434471	1679.296875	-522.528137	222.092804	1133.791382	-505.374268	-222.144012	1134.451172	-424.627808	204.969620	897.928955	-418.196106	-204.053635	874.769592	-417.324493	-1.849448	1020.572998	463.337830	-51.840919	959.563538	461.791260	125.922531
-441.343079	89.865082	921.447815	-415.112457	-97.032379	921.284790	-528.165161	150.889847	500.813660	-467.921631	-126.234619	500.514740	-534.742310	188.054123	66.317619	-524.400513	-110.280907	89.500389	-460.638733	171.974838	1388.730835	-413.638763	-171.540710	1368.498291	-412.678925	-2.317972	1390.845459	-382.586395	4.360242	1679.281128	-522.572510	222.025055	1133.787720	-505.434418	-222.181000	1134.427246	-424.634644	204.902985	897.976318	-418.322357	-204.506699	874.555359	-417.311035	-2.138190	1020.758118	463.227814	-51.789471	959.537964	461.652679	125.983902
-441.539520	90.010994	921.439209	-415.454285	-96.554733	920.953125	-528.271790	150.942566	500.842285	-467.790894	-126.128136	500.401337	-534.819214	188.052948	66.324516	-524.322937	-110.264687	89.492554	-460.740845	171.919464	1388.743896	-413.707520	-171.613846	1368.507446	-412.752350	-2.366263	1390.850464	-382.643768	4.281617	1679.296143	-522.613647	221.940765	1133.764160	-505.561127	-222.240158	1134.426758	-424.639679	204.833939	897.967407	-418.333954	-204.217712	874.750061	-417.439453	-1.984735	1020.574585	463.078461	-51.757999	959.547180	461.509064	125.991417
-441.600128	89.946655	921.445740	-415.531067	-96.614838	920.964050	-528.520874	151.045761	500.933380	-467.891327	-126.244759	500.458893	-534.962158	188.074295	66.332222	-524.391968	-110.348198	89.545906	-460.860077	171.839767	1388.748657	-413.853119	-171.690323	1368.463623	-412.845032	-2.410777	1390.858887	-382.697510	4.217630	1679.292480	-522.655457	221.894363	1133.775024	-505.658234	-222.278992	1134.437500	-424.627106	204.733261	897.994751	-418.409668	-204.265900	874.746521	-417.506653	-2.045362	1020.583130	462.943420	-51.712719	959.506592	461.361176	126.064926
-441.667267	89.865082	921.419006	-415.594635	-96.668892	920.961243	-528.361206	150.914597	500.865265	-467.920624	-126.307159	500.471039	-534.891235	188.058319	66.309013	-524.391479	-110.374405	89.541061	-460.995880	171.774017	1388.740234	-413.977234	-171.740524	1368.502930	-412.897766	-2.463936	1390.913330	-382.759888	4.148411	1679.292969	-522.698914	221.823853	1133.761108	-505.761200	-222.341583	1134.421997	-424.519440	204.626389	898.040222	-418.460541	-204.342560	874.791443	-417.561340	-2.098524	1020.567017	462.826843	-51.656025	959.495483	461.221649	126.079079
-441.721893	89.794456	921.423889	-415.679138	-96.743172	920.967041	-528.351013	150.832901	500.852966	-467.911469	-126.306709	500.450623	-534.874207	188.058273	66.328026	-524.338684	-110.304573	89.494118	-461.138062	171.725830	1388.735840	-414.094940	-171.815430	1368.494507	-412.944641	-2.519840	1390.937012	-382.808960	4.086262	1679.276001	-522.774719	221.766785	1133.746826	-505.864563	-222.399231	1134.416870	-424.511993	204.521210	898.022766	-418.558807	-204.425964	874.770874	-417.643463	-2.174052	1020.573792	462.696320	-51.592133	959.504089	461.052307	126.148399
-441.756073	89.758072	921.428955	-415.702423	-96.770309	920.958435	-528.556152	150.947708	500.915192	-467.925140	-126.374451	500.446747	-534.971985	188.075714	66.339905	-524.400513	-110.335274	89.477264	-461.275146	171.675415	1388.710083	-414.229584	-171.878326	1368.514771	-413.032990	-2.572859	1390.924072	-382.845337	4.113494	1679.179321	-522.832947	221.705750	1133.729736	-505.960236	-222.443237	1134.401611	-424.469543	204.396454	898.054688	-418.645142	-204.466782	874.759338	-417.681183	-2.213655	1020.573120	462.584625	-51.564533	959.485168	460.898529	126.215233
-441.819946	89.695221	921.430420	-415.760834	-96.824814	920.964905	-528.530518	150.866150	500.900879	-467.932404	-126.326363	500.377991	-534.925598	188.067780	66.330345	-524.332581	-110.282669	89.404015	-461.393341	171.606583	1388.703857	-414.292236	-171.943939	1368.503906	-413.122681	-2.608354	1390.920410	-382.902222	3.963505	1679.257568	-522.899902	221.661957	1133.688232	-506.044678	-222.410919	1134.349731	-424.479370	204.308609	898.082031	-418.721313	-204.517914	874.739075	-417.737701	-2.268629	1020.576538	462.469574	-51.530785	959.468018	460.733490	126.252876
-441.843445	89.639244	921.453552	-415.795898	-96.852531	920.959717	-528.580627	150.837936	500.896362	-467.977600	-126.361008	500.401703	-534.933228	188.067093	66.330528	-524.373352	-110.321945	89.464821	-461.494843	171.559204	1388.689819	-414.297180	-171.996170	1368.516602	-413.230255	-2.699872	1390.863770	-382.936798	3.891253	1679.259644	-522.991516	221.623688	1133.694336	-506.114502	-222.448410	1134.364380	-424.317108	203.980225	898.139221	-418.805878	-204.580627	874.721863	-417.779907	-2.327843	1020.587158	462.387970	-51.435551	959.448181	460.561523	126.350159
-441.893188	89.598961	921.437622	-415.836884	-96.932281	920.968994	-528.589722	150.795135	500.897430	-467.982849	-126.407837	500.430756	-534.920105	188.056976	66.329376	-524.382446	-110.337860	89.485054	-461.620605	171.518799	1388.696045	-414.397339	-172.050903	1368.520508	-413.308136	-2.733482	1390.872192	-382.977173	3.818536	1679.242676	-523.040161	221.571228	1133.650024	-506.211975	-222.496887	1134.365356	-424.421051	204.127228	898.122559	-418.875061	-204.574463	874.734680	-417.835419	-2.375627	1020.584839	462.295685	-51.384228	959.425476	460.432800	126.432365
-441.901154	89.516357	921.426636	-415.899963	-96.987144	920.989441	-528.627380	150.757660	500.887787	-468.029083	-126.412567	500.421265	-534.919739	188.062592	66.312431	-524.371399	-110.341827	89.447769	-461.739990	171.484390	1388.673218	-414.496307	-172.078018	1368.542725	-413.401581	-2.786897	1390.866699	-383.017517	3.746615	1679.232178	-523.111206	221.512970	1133.645996	-506.315063	-222.515167	1134.365356	-424.383820	204.058762	898.130554	-418.964996	-204.633820	874.760010	-417.876617	-2.431464	1020.589966	462.205994	-51.364777	959.421692	460.285400	126.472710
-441.973785	89.512321	921.441895	-416.000763	-96.987885	920.991394	-528.607422	150.684311	500.845001	-468.044128	-126.439507	500.455383	-534.916321	188.022186	66.289330	-524.361328	-110.335373	89.443825	-461.875336	171.422394	1388.670654	-414.568481	-172.136642	1368.522095	-413.486237	-2.833346	1390.880249	-383.057556	3.690063	1679.231812	-523.197632	221.464417	1133.625122	-506.394165	-222.563232	1134.371338	-424.398895	203.996750	898.110718	-419.033539	-204.629440	874.764893	-417.951721	-2.440972	1020.597412	462.127289	-51.303932	959.408569	460.178894	126.538406
-441.986847	89.481972	921.425171	-416.047699	-97.049240	920.988403	-528.675781	150.712494	500.853851	-468.073181	-126.461456	500.440552	-534.957947	188.056641	66.285736	-524.369995	-110.338509	89.447266	-462.005493	171.370270	1388.657837	-414.643890	-172.164856	1368.522827	-413.588135	-2.860209	1390.883545	-383.084961	3.633527	1679.212891	-523.274048	221.400955	1133.610718	-506.481415	-222.558670	1134.333862	-424.297180	203.811447	898.181396	-419.150208	-204.654007	874.774536	-417.986969	-2.482472	1020.588074	462.079712	-51.255310	959.390930	460.068695	126.616768
-442.038025	89.422005	921.415771	-416.108734	-97.084106	920.982666	-528.744812	150.694412	500.856903	-468.084503	-126.448341	500.461975	-534.955933	188.051971	66.295280	-524.379578	-110.312309	89.389061	-462.135895	171.345963	1388.660522	-414.698395	-172.194717	1368.526733	-413.684845	-2.913235	1390.895020	-383.123138	3.590786	1679.180420	-523.339294	221.338821	1133.589233	-506.572937	-222.632980	1134.339233	-424.373688	203.911514	898.161926	-419.257477	-204.645782	874.760254	-418.034149	-2.527095	1020.579468	461.984985	-51.216721	959.402527	459.942810	126.698280
-442.082092	89.390327	921.420044	-416.174591	-97.145119	920.984375	-528.706909	150.646652	500.848297	-468.124634	-126.506401	500.447479	-534.957336	188.029419	66.265747	-524.376343	-110.337990	89.441071	-462.272858	171.311401	1388.643677	-414.711884	-172.241791	1368.487671	-413.779541	-2.934014	1390.889404	-383.148102	3.521978	1679.268311	-523.436401	221.293823	1133.595581	-506.626099	-222.658340	1134.307617	-424.341766	203.748398	898.179932	-419.374725	-204.660477	874.720215	-418.107727	-2.578861	1020.584595	461.902985	-51.154743	959.365234	459.828918	126.766312
-442.097351	89.384415	921.421448	-416.194977	-97.182236	921.000793	-528.782654	150.632156	500.858063	-468.100952	-126.465919	500.420013	-534.966370	188.030777	66.262589	-524.359802	-110.343346	89.447891	-462.418518	171.286575	1388.638672	-414.818665	-172.262589	1368.488037	-413.883148	-2.955725	1390.859619	-383.171631	3.463876	1679.247559	-523.520142	221.259979	1133.591675	-506.717377	-222.657211	1134.272461	-424.391571	203.689194	898.180237	-419.502808	-204.681931	874.663391	-418.146362	-2.595822	1020.595764	461.778870	-51.093792	959.354309	459.688751	126.818436
-442.136292	89.316895	921.388000	-416.243134	-97.236351	921.007813	-528.805786	150.608810	500.849854	-468.155212	-126.535820	500.415588	-534.978699	188.056091	66.266525	-524.373779	-110.346596	89.453522	-462.528107	171.244156	1388.626587	-414.842102	-172.287659	1368.462158	-413.981079	-3.001527	1390.810181	-383.189392	3.435359	1679.237671	-523.593201	221.219650	1133.565796	-506.781769	-222.724060	1134.261597	-424.387360	203.671036	898.198425	-419.619476	-204.697830	874.610046	-418.193787	-2.636061	1020.582703	461.661591	-51.030323	959.345703	459.550079	126.894402
-442.189026	89.295647	921.380188	-416.311249	-97.219070	920.962524	-528.798523	150.605637	500.840393	-468.187073	-126.545723	500.437683	-534.969238	188.054794	66.266403	-524.343384	-110.319786	89.373535	-462.631866	171.214233	1388.643799	-414.992950	-172.333374	1368.409912	-414.086334	-3.028533	1390.801880	-383.211243	3.418159	1679.210693	-523.653198	221.174744	1133.559937	-506.866180	-222.744812	1134.218750	-424.560516	203.876450	898.183105	-419.747711	-204.706375	874.593262	-418.258850	-2.659307	1020.556946	461.621094	-50.945885	959.319763	459.426483	126.968826
-442.216949	89.309998	921.381348	-416.360443	-97.273117	920.986450	-528.815308	150.583389	500.860229	-468.192047	-126.568810	500.402588	-534.949097	188.066238	66.262199	-524.339844	-110.310585	89.365433	-462.739380	171.199875	1388.651367	-415.039703	-172.351807	1368.392578	-414.155396	-3.044677	1390.828735	-383.225098	3.402574	1679.073730	-523.734985	221.181503	1133.559570	-506.942017	-222.761368	1134.183716	-424.493652	203.613388	898.220703	-419.842316	-204.712265	874.547546	-418.301544	-2.669292	1020.569824	461.506439	-50.894291	959.310852	459.289276	127.045227
-442.272125	89.244225	921.381775	-416.433868	-97.320206	921.010681	-528.875610	150.578232	500.875305	-468.261993	-126.624672	500.430115	-534.987976	188.058594	66.262993	-524.414490	-110.338264	89.389297	-462.829956	171.149506	1388.653931	-415.188690	-172.383209	1368.384521	-414.269379	-3.085891	1390.776245	-383.257782	3.351528	1679.164917	-523.815674	221.120331	1133.552612	-507.020355	-222.730194	1134.160522	-424.551422	203.577591	898.233765	-419.937775	-204.690994	874.515015	-418.377625	-2.715641	1020.583313	461.447174	-50.784035	959.291443	459.175415	127.160721
-442.303833	89.261627	921.373962	-416.478302	-97.306396	920.982483	-528.813538	150.478455	500.821167	-468.233124	-126.595573	500.420349	-534.933899	188.026550	66.245827	-524.344360	-110.317520	89.374001	-462.936432	171.126633	1388.661011	-415.267242	-172.410400	1368.369507	-414.386841	-3.121889	1390.724854	-383.275696	3.320157	1679.153564	-523.899353	221.130646	1133.563965	-507.104858	-222.748474	1134.150391	-424.638580	203.572617	898.195374	-420.017395	-204.660202	874.465454	-418.429199	-2.713551	1020.567017	461.336639	-50.725975	959.289673	459.050079	127.192307
-442.348114	89.232788	921.376160	-416.553680	-97.341408	920.982849	-528.806519	150.471863	500.810791	-468.230072	-126.641029	500.443115	-534.943298	188.051926	66.255264	-524.363953	-110.364365	89.401413	-463.040253	171.087555	1388.647095	-415.388550	-172.448395	1368.338867	-414.498352	-3.138129	1390.741089	-383.290894	3.300031	1679.135864	-523.983398	221.078232	1133.552734	-507.188995	-222.777435	1134.136719	-424.704468	203.554733	898.227112	-420.087402	-204.678665	874.441833	-418.485504	-2.747828	1020.567932	461.224152	-50.656025	959.261353	458.908844	127.273438
-442.374359	89.190849	921.370728	-416.582581	-97.379730	920.992249	-528.917297	150.490280	500.831482	-468.292816	-126.687881	500.416626	-535.026123	188.056290	66.231773	-524.430664	-110.393524	89.427208	-463.146698	171.056641	1388.654785	-415.488739	-172.478439	1368.340576	-414.599854	-3.166531	1390.755493	-383.309387	3.293631	1679.009155	-524.066345	221.065475	1133.553467	-507.253021	-222.763382	1134.117798	-424.742615	203.539429	898.227356	-420.152313	-204.654480	874.450439	-418.529999	-2.782515	1020.571716	461.128326	-50.628872	959.207275	458.780029	127.372276
-442.428650	89.182495	921.370361	-416.658966	-97.398438	921.004333	-528.926758	150.502136	500.824707	-468.272217	-126.637489	500.398407	-535.016113	188.053802	66.231743	-524.392700	-110.338898	89.395454	-463.208313	171.035278	1388.662476	-415.609161	-172.506836	1368.352173	-414.700928	-3.184209	1390.735352	-383.331726	3.277143	1678.989380	-524.142090	221.039444	1133.555054	-507.339813	-222.780396	1134.140625	-424.854034	203.515350	898.209595	-420.209961	-204.643265	874.423401	-418.600342	-2.791497	1020.578003	461.036987	-50.562855	959.184937	458.653595	127.439575
-442.449646	89.220924	921.364563	-416.722046	-97.413696	921.007568	-528.916199	150.516754	500.848755	-468.290710	-126.653191	500.368835	-534.999939	188.052750	66.230026	-524.421448	-110.382408	89.415016	-463.303772	171.018646	1388.655151	-415.668274	-172.526886	1368.341553	-414.750214	-3.213669	1390.731689	-383.326630	3.271814	1678.953979	-524.233215	221.022171	1133.561646	-507.398956	-222.733932	1134.094238	-424.937042	203.515442	898.215210	-420.249725	-204.568832	874.428162	-418.645599	-2.778389	1020.577087	460.944458	-50.513630	959.166565	458.537048	127.479218
-442.517395	89.175163	921.361450	-416.805695	-97.427460	920.984009	-528.921631	150.446274	500.831177	-468.284058	-126.682938	500.378510	-534.995361	188.052536	66.222565	-524.425964	-110.362854	89.368942	-463.383270	171.019241	1388.651733	-415.759979	-172.563202	1368.325317	-414.826782	-3.258798	1390.741211	-383.332336	3.270240	1678.931274	-524.311340	221.022461	1133.575806	-507.461304	-222.716705	1134.092407	-424.993561	203.499329	898.258545	-420.265778	-204.532898	874.451050	-418.718903	-2.819433	1020.563599	460.895599	-50.467625	959.127380	458.465637	127.526222
-442.555023	89.132263	921.364807	-416.862915	-97.447578	920.999634	-528.888062	150.361832	500.781921	-468.327118	-126.700699	500.348358	-534.964478	188.032333	66.215645	-524.418945	-110.381950	89.417671	-463.452942	170.987640	1388.673950	-415.880219	-172.584900	1368.307739	-414.915680	-3.276750	1390.713135	-383.329651	3.261285	1678.926636	-524.400513	221.017731	1133.586670	-507.527649	-222.751617	1134.045044	-425.062744	203.485321	898.290405	-420.315857	-204.500259	874.439270	-418.766266	-2.845389	1020.572998	460.783691	-50.425396	959.122925	458.353027	127.577599
-442.577393	89.185318	921.367554	-416.906738	-97.480736	921.021545	-528.929810	150.388702	500.806976	-468.353638	-126.780922	500.359436	-534.988220	188.036240	66.218460	-524.441101	-110.397758	89.437744	-463.516632	170.968292	1388.664185	-415.939362	-172.625854	1368.317627	-414.996643	-3.289592	1390.708496	-383.346466	3.254436	1678.897217	-524.506775	221.016800	1133.620361	-507.598511	-222.747467	1134.071655	-425.229767	203.446625	898.261597	-420.334076	-204.453278	874.410889	-418.818939	-2.829780	1020.587402	460.731354	-50.447845	959.115112	458.341736	127.540596
-442.634369	89.148689	921.369629	-416.967743	-97.497635	921.029175	-528.944336	150.361496	500.798798	-468.338684	-126.806534	500.373932	-534.999573	188.034378	66.232620	-524.452454	-110.368759	89.374954	-463.591522	170.959137	1388.687500	-416.022034	-172.640030	1368.294556	-415.050079	-3.287112	1390.739502	-383.351105	3.243783	1678.887329	-524.584839	220.996735	1133.598755	-507.689331	-222.746170	1134.067505	-425.293701	203.439178	898.276672	-420.398743	-204.458557	874.435486	-418.883179	-2.854425	1020.592834	460.636658	-50.416309	959.111389	458.259216	127.575119
-442.698669	89.098267	921.344360	-417.027679	-97.543724	921.042114	-528.972168	150.336533	500.763336	-468.369568	-126.839149	500.379303	-534.967957	188.049026	66.190636	-524.471741	-110.364983	89.368462	-463.678650	170.976990	1388.654297	-416.127533	-172.646484	1368.311523	-415.138275	-3.328306	1390.707397	-383.352448	3.246781	1678.867432	-524.666565	220.999893	1133.598267	-507.766876	-222.750809	1134.058838	-425.366058	203.414902	898.273376	-420.410614	-204.409058	874.457886	-418.942810	-2.881707	1020.586121	460.570679	-50.391228	959.099976	458.198669	127.553123
-442.731506	89.138008	921.361328	-417.080261	-97.518272	921.031433	-528.957886	150.324188	500.759369	-468.340485	-126.807732	500.364807	-534.969482	188.034332	66.191078	-524.454285	-110.362061	89.367142	-463.717133	170.961319	1388.638428	-416.190369	-172.648468	1368.292236	-415.174835	-3.316747	1390.702393	-383.358551	3.245253	1678.849976	-524.739014	220.984070	1133.589966	-507.833160	-222.748306	1134.046265	-425.452637	203.409027	898.239990	-420.460205	-204.384384	874.426880	-418.984406	-2.864895	1020.589355	460.483826	-50.364674	959.067627	458.124695	127.581253
-442.756226	89.105217	921.355286	-417.116486	-97.540260	921.022400	-529.010681	150.310303	500.771790	-468.362305	-126.829918	500.367493	-535.020020	188.042969	66.171265	-524.473206	-110.400993	89.438446	-463.775909	170.967010	1388.624756	-416.293304	-172.656219	1368.261475	-415.222443	-3.311343	1390.722046	-383.366577	3.254077	1678.825195	-524.827637	220.973480	1133.575073	-507.906647	-222.719513	1134.016724	-425.551056	203.384888	898.221802	-420.493500	-204.373703	874.454773	-419.025299	-2.895923	1020.583008	460.453430	-50.419609	959.040283	458.212402	127.460686
-442.838593	89.093948	921.341003	-417.206238	-97.555664	921.031250	-530.109192	153.137894	501.399994	-468.343048	-126.807343	500.327545	-535.832397	188.192032	66.471878	-524.427612	-110.393593	89.433701	-463.824768	170.959839	1388.614014	-416.336060	-172.660049	1368.258789	-415.259094	-3.300032	1390.720215	-383.366302	3.250484	1678.813232	-524.885437	220.972244	1133.555786	-507.969604	-222.710312	1134.001709	-425.622467	203.390869	898.234131	-420.510681	-204.342728	874.448242	-419.110992	-2.897350	1020.580078	460.381134	-50.382275	959.045166	458.147949	127.480026
-442.851837	89.079659	921.320557	-417.257355	-97.560234	921.040771	-529.570313	152.212784	501.221863	-468.306458	-126.794083	500.319031	-535.507568	188.133240	66.385323	-524.451965	-110.396667	89.431450	-463.861938	170.993042	1388.610352	-416.432922	-172.658142	1368.281616	-415.329102	-3.315301	1390.729248	-383.363281	3.261333	1678.808716	-524.953247	220.979797	1133.543457	-508.031860	-222.718887	1134.029175	-425.720245	203.350266	898.182434	-420.559509	-204.311371	874.448669	-419.156525	-2.894818	1020.575928	460.372742	-50.485020	959.039001	458.315521	127.323265
-442.901550	89.055779	921.333374	-417.313568	-97.598236	921.073608	-529.550171	151.949005	501.184052	-468.396301	-126.864052	500.358734	-535.437500	188.113739	66.360214	-524.507996	-110.413139	89.441574	-463.913025	170.988113	1388.593140	-416.517609	-172.667267	1368.259033	-415.362183	-3.304248	1390.745483	-383.365936	3.279810	1678.795532	-524.998169	220.941833	1133.552124	-508.100525	-222.684570	1134.028564	-425.846252	203.464096	898.170715	-420.609802	-204.301178	874.491455	-419.229553	-2.918310	1020.600891	460.293549	-50.445824	959.020691	458.233521	127.361084
-442.967407	89.060242	921.323975	-417.389496	-97.584602	921.044800	-529.595520	152.025177	501.193634	-468.363617	-126.830315	500.344513	-535.453186	188.118484	66.345123	-524.457703	-110.459366	89.463440	-463.946869	170.985138	1388.584473	-416.566650	-172.683838	1368.275757	-415.438080	-3.312889	1390.735840	-383.361755	3.285580	1678.806763	-525.054626	220.963455	1133.537476	-508.155762	-222.690659	1134.053467	-425.882996	203.354370	898.154297	-420.637451	-204.291611	874.513367	-419.296509	-2.919595	1020.581482	460.200958	-50.377411	959.008667	458.085541	127.428787
-443.019318	89.007011	921.323853	-417.448029	-97.636703	921.069641	-529.602356	151.940750	501.152100	-468.410126	-126.895210	500.327332	-535.449951	188.118576	66.335587	-524.467224	-110.470947	89.478149	-463.998840	171.010147	1388.595947	-416.608765	-172.667664	1368.247192	-415.484650	-3.316679	1390.696533	-383.364471	3.298862	1678.789795	-525.102722	220.978287	1133.528809	-508.214600	-222.673889	1134.043945	-425.956512	203.332672	898.133850	-420.708374	-204.300766	874.497192	-419.358521	-2.960257	1020.594421	460.107666	-50.345287	959.005432	458.020569	127.466850
-443.052917	89.012138	921.301575	-417.514557	-97.638786	921.078979	-529.664185	151.995483	501.182861	-468.393188	-126.876328	500.326233	-535.480164	188.124069	66.341171	-524.457214	-110.465179	89.473061	-463.999298	171.008484	1388.570435	-416.674133	-172.657074	1368.254150	-415.520386	-3.315076	1390.719727	-383.351807	3.316522	1678.787109	-525.137390	220.945648	1133.512207	-508.259735	-222.662140	1134.047119	-426.159515	203.583649	898.068054	-420.747406	-204.297119	874.497681	-419.412598	-2.944420	1020.588196	460.002045	-50.305195	958.979065	457.876251	127.541046
-443.116821	89.012550	921.309326	-417.597321	-97.616394	921.069580	-529.699768	152.034256	501.163361	-468.382965	-126.903992	500.323944	-535.473206	188.122467	66.344124	-524.457336	-110.464279	89.474991	-464.039490	171.041061	1388.575806	-416.709686	-172.636230	1368.249390	-415.561096	-3.288666	1390.732056	-383.334564	3.317203	1678.867554	-525.178650	220.957352	1133.500977	-508.299683	-222.682312	1134.076172	-426.132843	203.399597	898.085388	-420.797058	-204.325195	874.454468	-419.477661	-2.941962	1020.586609	459.934845	-50.248203	958.978760	457.761047	127.609276
-443.140808	88.991714	921.304626	-417.620148	-97.631676	921.071228	-529.677307	151.965820	501.139313	-468.405945	-126.928017	500.338135	-535.448181	188.118179	66.336823	-524.494263	-110.446266	89.423271	-464.055908	171.061661	1388.543823	-416.772369	-172.634842	1368.241577	-415.592957	-3.261974	1390.745483	-383.329651	3.471128	1678.719360	-525.220886	220.976395	1133.480713	-508.365082	-222.644211	1134.047729	-426.111084	203.291382	898.119995	-420.838684	-204.305206	874.502014	-419.505493	-2.957144	1020.585510	459.848022	-50.247978	958.968323	457.681122	127.652191
-443.193970	88.983810	921.282898	-417.692444	-97.639656	921.080078	-529.714905	151.908875	501.144836	-468.419586	-126.886162	500.291748	-535.432861	188.115738	66.330025	-524.469116	-110.477806	89.446793	-464.069702	171.099762	1388.562378	-416.826477	-172.588959	1368.242554	-415.631409	-3.252459	1390.724365	-383.297485	3.503548	1678.716797	-525.250183	220.952774	1133.481812	-508.407501	-222.626266	1134.044189	-426.163940	203.310059	898.106873	-420.909546	-204.379578	874.495789	-419.567535	-2.949801	1020.578796	459.722992	-50.190586	958.986938	457.540100	127.686531
-443.220001	88.963478	921.283203	-417.733185	-97.654793	921.081726	-529.766907	151.993118	501.160248	-468.420074	-126.886086	500.315186	-535.482300	188.121597	66.332336	-524.443298	-110.479576	89.453773	-464.106934	171.106705	1388.543579	-416.839447	-172.577255	1368.245850	-415.679718	-3.238672	1390.729126	-383.280518	3.524114	1678.723389	-525.276489	220.970657	1133.473999	-508.443726	-222.638351	1134.092041	-426.184601	203.293655	898.083069	-420.965912	-204.376968	874.486816	-419.599609	-2.967489	1020.579590	459.667908	-50.136833	958.946838	457.441406	127.743759
-443.259460	88.992760	921.307190	-417.802917	-97.663025	921.103333	-529.787476	151.932556	501.171783	-468.523834	-126.979607	500.349518	-535.497498	188.119400	66.307434	-524.529297	-110.414185	89.381348	-464.119080	171.126968	1388.532349	-416.869629	-172.568817	1368.272949	-415.698456	-3.204988	1390.742310	-383.252655	3.562289	1678.702148	-525.311279	221.006714	1133.477417	-508.468842	-222.632263	1134.112061	-426.221100	203.259338	898.068176	-420.998322	-204.387329	874.537842	-419.658600	-2.960868	1020.602966	459.597015	-50.110256	958.952026	457.385254	127.789291
-443.288666	89.021843	921.302307	-417.838043	-97.657372	921.105164	-529.781494	151.807907	501.109009	-468.521332	-126.949821	500.347198	-535.482117	188.115662	66.296875	-524.500671	-110.450188	89.387291	-464.118866	171.149567	1388.526978	-416.897430	-172.515106	1368.306396	-415.733917	-3.169085	1390.738037	-383.230255	3.600348	1678.701172	-525.314331	221.001343	1133.449951	-508.515381	-222.617737	1134.148315	-426.228699	203.260223	898.044495	-421.037170	-204.405060	874.539063	-419.683960	-2.939500	1020.600647	459.524567	-50.070896	958.941711	457.276703	127.823441
-443.333191	88.963844	921.290833	-417.877716	-97.697556	921.135010	-529.869446	151.927765	501.141846	-468.591370	-126.958206	500.348541	-535.497253	188.123856	66.315285	-524.528198	-110.394730	89.398872	-464.151794	171.172485	1388.508911	-416.952179	-172.490295	1368.297607	-415.746643	-3.149829	1390.731934	-383.184143	3.651852	1678.688477	-525.322021	221.005707	1133.444824	-508.546265	-222.556946	1134.122681	-426.227722	203.226929	898.019836	-421.058990	-204.418472	874.563049	-419.730042	-2.966723	1020.609924	459.432770	-50.047131	958.919617	457.209991	127.824867
-443.352448	88.957642	921.293945	-417.933990	-97.656265	921.130188	-529.885010	151.918671	501.132385	-468.563416	-126.906067	500.289856	-535.494507	188.117554	66.306793	-524.497986	-110.378250	89.385681	-464.161713	171.202332	1388.486816	-416.970734	-172.462189	1368.326172	-415.777863	-3.109507	1390.714355	-383.132385	3.677961	1678.595825	-525.323608	221.016998	1133.417603	-508.573120	-222.543076	1134.163452	-426.217651	203.235794	898.038208	-421.102509	-204.452255	874.545593	-419.763672	-2.954639	1020.608704	459.341797	-50.033962	958.901123	457.145630	127.852135
-443.377289	88.969444	921.280762	-418.003296	-97.647888	921.115967	-529.863098	151.798904	501.109131	-468.598297	-126.913040	500.291626	-535.471497	188.113846	66.294243	-524.495117	-110.378456	89.385368	-464.173035	171.237747	1388.465698	-417.026489	-172.425156	1368.324463	-415.802551	-3.084392	1390.713135	-383.094788	3.733968	1678.568604	-525.324646	221.037628	1133.385986	-508.603729	-222.552826	1134.156250	-426.225800	203.242020	898.038086	-421.140503	-204.464462	874.548035	-419.799255	-2.946156	1020.593750	459.260559	-49.963848	958.904663	457.027191	127.883636
-443.409363	88.990990	921.276367	-418.034302	-97.674164	921.142517	-529.894653	151.820786	501.086548	-468.622894	-126.941467	500.325378	-535.444153	188.108780	66.294670	-524.506836	-110.400162	89.370659	-464.186798	171.261444	1388.455078	-417.012512	-172.409698	1368.358398	-415.820618	-3.045715	1390.691772	-383.044220	3.787220	1678.564819	-525.322632	221.047836	1133.378662	-508.644501	-222.539551	1134.186401	-426.218567	203.276016	898.029663	-421.191772	-204.479675	874.579041	-419.827484	-2.931892	1020.604248	459.207977	-49.923573	958.901550	456.971405	127.946999
-443.419342	88.974678	921.266174	-418.048157	-97.679947	921.124084	-529.950378	151.895752	501.119720	-468.627014	-126.917702	500.300995	-535.487671	188.130646	66.306633	-524.506042	-110.399971	89.367683	-464.203949	171.305038	1388.447144	-417.064545	-172.398285	1368.350220	-415.844543	-3.033169	1390.651978	-383.004547	3.747888	1678.634155	-525.302856	221.058258	1133.365112	-508.679077	-222.540802	1134.216309	-426.177765	203.245483	898.020752	-421.225250	-204.486542	874.562988	-419.851227	-2.949075	1020.591309	459.123108	-49.915657	958.860779	456.913605	127.987549
-443.460541	88.966476	921.258362	-418.109589	-97.666512	921.112915	-529.990662	151.871887	501.115845	-468.672485	-126.911659	500.286499	-535.502441	188.136490	66.282585	-524.502319	-110.398514	89.365517	-464.215515	171.342239	1388.422852	-417.075409	-172.367279	1368.355347	-415.876587	-2.999847	1390.675659	-382.948303	3.806006	1678.630127	-525.311096	221.070007	1133.310059	-508.718109	-222.520081	1134.255859	-426.128052	203.253769	897.988464	-421.253571	-204.491104	874.596863	-419.880981	-2.946331	1020.579468	458.894257	-49.665173	958.867615	456.446411	128.268555
-443.466339	88.968079	921.260376	-418.148010	-97.652931	921.129822	-529.973450	151.861328	501.087891	-468.714569	-126.914841	500.307007	-535.499939	188.135788	66.280151	-524.519958	-110.403809	89.366608	-464.206482	171.383377	1388.418945	-417.073761	-172.341370	1368.373901	-415.911194	-2.974689	1390.652222	-382.886536	3.896935	1678.603516	-525.289795	221.085251	1133.313721	-508.755951	-222.503204	1134.273926	-426.125519	203.261948	897.981384	-421.291626	-204.493729	874.642456	-419.905762	-2.932997	1020.589172	458.840179	-49.666382	958.851196	456.416290	128.294418
-443.476410	88.994202	921.245667	-418.168579	-97.643440	921.133789	-529.543762	150.227951	500.689636	-468.597260	-126.792534	500.281799	-535.124817	188.100327	66.118378	-524.425842	-110.374512	89.346107	-464.222107	171.401611	1388.398071	-417.106567	-172.286377	1368.438477	-415.923035	-2.914747	1390.671997	-382.806732	3.970747	1678.601074	-525.284668	221.126175	1133.281616	-508.800568	-222.452698	1134.293823	-426.123108	203.262726	897.948975	-421.306458	-204.469940	874.640930	-419.934509	-2.907819	1020.585144	458.817322	-49.611671	958.835999	456.365295	128.376419
-443.503601	89.013969	921.262146	-418.196960	-97.655190	921.150452	-529.575989	150.197540	500.660919	-468.773926	-126.950241	500.337036	-535.145691	188.110458	66.102974	-524.504761	-110.381996	89.385086	-464.210022	171.440628	1388.376953	-417.118134	-172.251602	1368.456055	-415.929321	-2.892276	1390.661621	-382.737335	4.045885	1678.576538	-525.259277	221.128418	1133.256104	-508.812897	-222.424332	1134.325928	-426.099701	203.302872	897.937378	-421.325226	-204.495895	874.694519	-419.957703	-2.903384	1020.601135	458.724487	-49.554176	958.839844	456.262695	128.396927
-443.511963	89.024742	921.261414	-418.247955	-97.597626	921.150208	-529.564026	150.201462	500.662689	-468.626007	-126.789764	500.319519	-535.123352	188.114929	66.095573	-524.416870	-110.354195	89.362862	-464.221130	171.471985	1388.362793	-417.175781	-172.218719	1368.492065	-415.951111	-2.835809	1390.663574	-382.656982	4.130645	1678.661133	-525.256104	221.188202	1133.256470	-508.849701	-222.389359	1134.354126	-426.081116	203.282288	897.932739	-421.377808	-204.486069	874.698059	-419.988983	-2.871295	1020.600891	458.625275	-49.469170	958.837158	456.066467	128.566452
-443.522675	89.026375	921.266418	-418.264496	-97.621803	921.154785	-529.578430	150.221558	500.668793	-468.654053	-126.790138	500.298035	-535.097107	188.095718	66.084480	-524.428467	-110.357765	89.363426	-464.229584	171.496262	1388.347534	-417.189911	-172.182404	1368.514526	-415.981049	-2.797514	1390.647949	-382.570221	4.345895	1678.507446	-525.216003	221.196686	1133.235840	-508.863434	-222.357605	1134.388062	-426.039124	203.325760	897.917664	-421.420746	-204.516342	874.716980	-419.994080	-2.882196	1020.604736	458.594757	-49.414909	958.826233	456.022217	128.590073
-443.529480	89.034813	921.265747	-418.283600	-97.623085	921.144836	-529.633240	150.295731	500.660980	-468.823517	-126.908546	500.295685	-535.149536	188.098557	66.084740	-524.657654	-110.445656	89.380005	-464.201630	171.544052	1388.318970	-417.194061	-172.155182	1368.539429	-415.994934	-2.766986	1390.660645	-382.496185	4.450770	1678.480225	-525.216370	221.235596	1133.212280	-508.907806	-222.347641	1134.416870	-426.050629	203.325943	897.885742	-421.461426	-204.507584	874.737671	-420.003876	-2.883921	1020.599182	458.540497	-49.386993	958.831421	455.955078	128.655396
-443.527100	89.072968	921.268799	-418.330261	-97.566628	921.144653	-529.641113	150.303497	500.668060	-468.832367	-126.918747	500.314667	-535.151367	188.119080	66.104767	-524.882080	-110.515823	89.407822	-464.198486	171.592117	1388.298950	-417.200531	-172.122086	1368.526855	-416.017151	-2.751897	1390.639282	-382.409180	4.528212	1678.447632	-525.175598	221.244400	1133.168579	-508.917664	-222.312317	1134.450928	-426.010712	203.314316	897.852905	-421.484680	-204.509598	874.748718	-420.020233	-2.840296	1020.600037	458.504822	-49.310387	958.826965	455.883087	128.735184
-443.526276	89.072960	921.269043	-418.336426	-97.574356	921.151428	-529.635925	150.298599	500.666412	-468.832977	-126.884369	500.298035	-535.130005	188.101349	66.092422	-524.983459	-110.547432	89.417198	-464.172577	171.626831	1388.277832	-417.180573	-172.075165	1368.540405	-416.032410	-2.723597	1390.616455	-382.322845	4.625280	1678.419678	-525.147217	221.267349	1133.145264	-508.950867	-222.321899	1134.496460	-425.963654	203.332565	897.820068	-421.531860	-204.500168	874.772705	-420.025574	-2.841513	1020.603760	458.421600	-49.277016	958.839783	455.785950	128.819611
-443.515076	89.088905	921.257629	-418.331879	-97.578728	921.158325	-529.634399	150.297318	500.668732	-468.810974	-126.859253	500.293274	-535.150391	188.123230	66.087502	-525.031555	-110.562599	89.421364	-464.150970	171.664398	1388.262207	-417.245453	-172.038483	1368.559204	-415.993286	-2.663159	1390.662109	-382.230957	4.595635	1678.533203	-525.128967	221.320389	1133.135864	-508.984406	-222.259689	1134.483521	-425.936646	203.332489	897.820862	-421.560120	-204.500580	874.810425	-420.013702	-2.825945	1020.600952	458.410370	-49.224323	958.813049	455.734650	128.871429
-443.519165	89.087898	921.260803	-418.352875	-97.570442	921.173279	-529.637817	150.292526	500.672058	-468.811096	-126.860100	500.290863	-535.120789	188.119125	66.073341	-525.061462	-110.572151	89.425186	-464.133636	171.703430	1388.244019	-417.214905	-172.006287	1368.564941	-415.995056	-2.619905	1390.624634	-382.159393	4.643079	1678.439697	-525.091003	221.349518	1133.104004	-509.008423	-222.243744	1134.531006	-425.937286	203.336746	897.769958	-421.578247	-204.456467	874.827393	-420.026001	-2.816930	1020.609924	458.365265	-49.164341	958.805481	455.672729	128.947556
-443.513702	89.088432	921.257202	-418.347626	-97.569565	921.169739	-529.619629	150.316422	500.670868	-468.786011	-126.825020	500.306335	-535.139709	188.111084	66.099297	-525.132446	-110.549294	89.399689	-464.138428	171.748337	1388.235107	-417.214996	-171.960831	1368.607666	-415.995789	-2.560782	1390.646729	-382.079407	4.891422	1678.274414	-525.062195	221.353592	1133.066040	-509.036041	-222.172928	1134.549927	-425.913330	203.353561	897.763916	-421.623077	-204.443039	874.842224	-420.026459	-2.816996	1020.606995	458.324005	-49.121956	958.807617	455.616302	128.963913
-443.521271	89.082275	921.249878	-418.352325	-97.586342	921.183655	-529.619995	150.361908	500.675232	-468.800507	-126.840019	500.310822	-535.148987	188.106750	66.085426	-525.131165	-110.604362	89.500679	-464.123627	171.793365	1388.208740	-417.264893	-171.922012	1368.652344	-416.007385	-2.517974	1390.614258	-381.965637	5.069966	1678.313477	-525.035706	221.409332	1133.044189	-509.074463	-222.176559	1134.566772	-425.885681	203.342224	897.731873	-421.668182	-204.417633	874.882690	-420.031860	-2.816977	1020.610046	458.307648	-49.071690	958.795349	455.596252	129.007416
-443.511261	89.118927	921.249146	-418.368988	-97.533424	921.170654	-529.603760	150.362518	500.664276	-468.786560	-126.825310	500.300842	-535.104919	188.130386	66.077759	-525.102783	-110.577957	89.458099	-464.108124	171.831024	1388.177124	-417.267548	-171.877945	1368.676514	-415.988708	-2.478855	1390.646973	-381.853607	5.188852	1678.290405	-525.015503	221.432205	1133.018433	-509.071442	-222.157669	1134.604492	-425.876282	203.373962	897.721619	-421.692017	-204.385269	874.933838	-420.031036	-2.779607	1020.602844	458.294891	-49.054180	958.782532	455.570251	129.067520
-443.486725	89.111641	921.244019	-418.341980	-97.512779	921.168213	-529.604797	150.349731	500.676697	-468.794373	-126.862511	500.338867	-535.147705	188.138016	66.092331	-525.135437	-110.576813	89.451797	-464.084869	171.883362	1388.166382	-417.257080	-171.831741	1368.651978	-416.000793	-2.438449	1390.609375	-381.753937	5.298135	1678.255249	-524.992554	221.469604	1132.996582	-509.088531	-222.108246	1134.616211	-425.850525	203.376038	897.676025	-421.731689	-204.402786	874.931824	-420.020782	-2.773183	1020.600769	458.276978	-49.011059	958.786621	455.552155	129.076584
-443.469116	89.127007	921.239807	-418.329346	-97.505798	921.169861	-529.598694	150.359192	500.647766	-468.769745	-126.827766	500.312927	-535.109924	188.131775	66.078049	-525.136536	-110.577293	89.449944	-464.070190	171.913956	1388.136230	-417.290436	-171.766418	1368.671143	-415.939667	-2.361299	1390.645752	-381.632996	5.277586	1678.320313	-524.982727	221.500412	1132.963013	-509.110260	-222.054214	1134.607422	-425.844330	203.357361	897.667358	-421.744751	-204.347672	874.925964	-420.013275	-2.760280	1020.600281	458.201202	-49.007477	958.785156	455.509064	129.071518
-443.458405	89.142052	921.225891	-418.306488	-97.514610	921.163452	-529.596863	150.357849	500.649292	-468.750397	-126.831848	500.315918	-535.109680	188.131622	66.077461	-525.152832	-110.583870	89.454346	-464.050720	171.989426	1388.136719	-417.326904	-171.726959	1368.669922	-415.927246	-2.337998	1390.625122	-381.517639	5.383725	1678.278687	-524.949280	221.519516	1132.932373	-509.150848	-222.073837	1134.633301	-425.835785	203.365555	897.624329	-421.761078	-204.332153	874.940063	-419.994568	-2.752397	1020.589844	458.179565	-48.967407	958.762817	455.469604	129.140564
-443.432617	89.142448	921.207886	-418.320923	-97.501442	921.161133	-529.571045	150.376083	500.647552	-468.782654	-126.867393	500.309753	-535.098328	188.129364	66.079567	-525.173340	-110.608170	89.441010	-464.043915	172.045059	1388.122192	-417.300629	-171.683853	1368.674194	-415.894836	-2.291257	1390.603394	-381.394257	5.502101	1678.229492	-524.920776	221.553345	1132.923340	-509.158447	-222.012589	1134.616089	-425.786224	203.371796	897.618896	-421.800049	-204.358765	874.928284	-419.978607	-2.738099	1020.578430	458.147797	-48.924786	958.757324	455.427063	129.163544
-443.388702	89.185577	921.215149	-418.257172	-97.481796	921.157959	-529.573669	150.413361	500.681488	-468.740173	-126.823570	500.305664	-535.121155	188.151184	66.118332	-525.154297	-110.584618	89.453644	-464.029297	172.088425	1388.114746	-417.335663	-171.647873	1368.681885	-415.895996	-2.237308	1390.583618	-381.273590	5.756998	1678.047241	-524.917358	221.601791	1132.910156	-509.182159	-221.968735	1134.642578	-425.769989	203.343872	897.594177	-421.790466	-204.329224	874.964905	-419.935242	-2.712722	1020.581726	458.144928	-48.912102	958.748779	455.425720	129.201279
-443.394592	89.161438	921.202087	-418.259308	-97.485832	921.155640	-529.567261	150.408478	500.676605	-468.667694	-126.796280	500.339447	-535.120239	188.131805	66.087769	-525.135925	-110.611603	89.507309	-464.022644	172.137772	1388.103271	-417.311218	-171.578201	1368.697510	-415.869537	-2.170854	1390.608398	-381.140656	5.862862	1677.989990	-524.910767	221.612549	1132.898193	-509.209717	-221.925705	1134.682129	-425.776123	203.347870	897.575623	-421.804779	-204.303741	875.002075	-419.939331	-2.720739	1020.573975	458.125641	-48.870701	958.751099	455.390991	129.243561
-443.372406	89.194038	921.215637	-418.229187	-97.474731	921.167175	-529.487488	150.418182	500.703949	-468.528137	-126.683586	500.342865	-535.091370	188.132782	66.104416	-525.081116	-110.602051	89.502625	-464.022522	172.213013	1388.103027	-417.358795	-171.518356	1368.719971	-415.889923	-2.136735	1390.608887	-380.996033	5.978379	1677.943115	-524.893311	221.639359	1132.898926	-509.244965	-221.920593	1134.719849	-425.767670	203.368622	897.564453	-421.818481	-204.279236	875.042664	-419.914429	-2.699821	1020.586670	458.078339	-48.838566	958.759827	455.375244	129.225143
-443.330627	89.218338	921.202454	-418.213379	-97.463127	921.177917	-529.453247	150.469360	500.688812	-468.591522	-126.801071	500.369263	-535.098572	188.133881	66.111076	-525.120972	-110.612999	89.514427	-464.027069	172.273224	1388.084351	-417.330414	-171.467194	1368.760620	-415.885559	-2.065355	1390.588623	-380.955261	5.768791	1677.776855	-524.876709	221.665344	1132.852783	-509.256348	-221.866531	1134.722290	-425.740753	203.384171	897.549744	-421.837982	-204.227646	875.048279	-419.891571	-2.671544	1020.585938	458.069763	-48.826401	958.748169	455.356750	129.259109
-443.330750	89.203423	921.217590	-418.174286	-97.442459	921.179260	-529.445496	150.439743	500.678528	-468.618134	-126.827538	500.337830	-535.105713	188.128189	66.124039	-525.128845	-110.581055	89.460114	-464.013580	172.341064	1388.084473	-417.301025	-171.421463	1368.761719	-415.894806	-2.023150	1390.578369	-380.671082	6.160845	1677.764404	-524.863037	221.715866	1132.831055	-509.211853	-221.732758	1134.694458	-425.729004	203.408188	897.561707	-421.901093	-204.691101	874.847290	-419.874756	-2.673803	1020.594543	458.039154	-48.789577	958.740845	455.346252	129.318573
-443.295837	89.214203	921.199036	-418.120880	-97.446434	921.180786	-529.377441	150.457138	500.668243	-468.547424	-126.799065	500.361847	-535.102356	188.127274	66.127098	-525.079834	-110.586617	89.501610	-464.010193	172.397934	1388.048828	-417.328491	-171.372803	1368.808838	-415.887054	-1.960046	1390.560303	-380.616943	6.098978	1677.545654	-524.851379	221.763153	1132.800049	-509.258942	-221.769577	1134.774536	-425.673706	203.416977	897.552063	-421.831970	-204.183289	875.091125	-419.834351	-2.659277	1020.586243	458.015381	-48.723488	958.741638	455.324036	129.298401
-443.279144	89.231613	921.207825	-418.087738	-97.461487	921.183594	-529.353821	150.469803	500.680023	-468.508789	-126.822746	500.357361	-535.071350	188.126328	66.130699	-525.072205	-110.594414	89.515739	-464.003937	172.473511	1388.031128	-417.306641	-171.310944	1368.855225	-415.901245	-1.907377	1390.572998	-380.457214	6.103373	1677.590576	-524.847961	221.802261	1132.751709	-509.243011	-221.696930	1134.798828	-425.675446	203.425247	897.503479	-421.817902	-204.163910	875.167358	-419.824127	-2.662527	1020.593689	457.989227	-48.755695	958.736145	455.315674	129.322235
-443.245697	89.217499	921.195129	-418.023529	-97.415756	921.175354	-529.348511	150.511978	500.684723	-468.451691	-126.755692	500.328064	-535.101929	188.125992	66.120102	-525.007813	-110.570763	89.493935	-464.001495	172.499863	1388.005127	-417.250519	-171.290604	1368.881104	-415.915649	-1.854426	1390.578125	-380.283234	6.199655	1677.527588	-524.849121	221.851410	1132.722656	-509.231598	-221.664398	1134.869995	-425.673157	203.440872	897.480469	-421.839691	-204.129578	875.208252	-419.778564	-2.642523	1020.583557	457.975525	-48.718235	958.720215	455.299469	129.367722
-443.210571	89.236343	921.194702	-418.000549	-97.409111	921.180847	-529.301636	150.532303	500.692139	-468.391968	-126.775291	500.369507	-535.083679	188.111191	66.156532	-525.015686	-110.563698	89.536385	-463.999603	172.558350	1387.988037	-417.269135	-171.245819	1368.914551	-415.947632	-1.808590	1390.596069	-379.989929	6.616591	1677.516113	-524.830688	221.894257	1132.676025	-509.254730	-221.615067	1134.895508	-425.641144	203.481873	897.452515	-421.826233	-204.107239	875.275940	-419.740051	-2.626153	1020.585022	457.956451	-48.707253	958.724426	455.310333	129.365112
-443.160889	89.237640	921.195557	-417.982147	-97.391441	921.181580	-529.244995	150.536926	500.714447	-468.377197	-126.764816	500.370575	-535.054565	188.108490	66.136200	-525.019470	-110.568657	89.541443	-464.019623	172.621887	1387.952271	-417.293304	-171.183258	1368.952881	-415.981262	-1.759685	1390.584961	-379.797455	6.745486	1677.431641	-524.831665	221.925415	1132.654541	-509.221252	-221.586349	1134.944092	-425.625122	203.496658	897.420654	-421.900238	-204.578812	875.031128	-419.716248	-2.619807	1020.586975	457.924652	-48.670784	958.717346	455.295959	129.381699
-443.126465	89.235092	921.195801	-417.923279	-97.428741	921.195374	-529.173584	150.507813	500.681213	-468.333221	-126.743233	500.337555	-535.028259	188.103485	66.132278	-524.930725	-110.504524	89.464928	-464.040588	172.668701	1387.931396	-417.291901	-171.139847	1369.012207	-415.990753	-1.715184	1390.617676	-379.727966	6.577610	1677.296021	-524.831177	221.973434	1132.638672	-509.250214	-221.577011	1134.967773	-425.598297	203.552139	897.406250	-421.813568	-204.060898	875.335815	-419.679535	-2.632715	1020.594971	457.903198	-48.665108	958.700317	455.284180	129.388977
-443.091766	89.287544	921.203674	-417.903687	-97.410522	921.196899	-529.201782	150.566757	500.703064	-468.251343	-126.738762	500.344818	-535.068115	188.130722	66.157478	-524.955261	-110.486565	89.484734	-464.065887	172.726166	1387.913696	-417.292480	-171.080444	1369.054321	-416.019897	-1.643435	1390.601807	-379.527466	6.807313	1677.083984	-524.837891	222.027710	1132.598389	-509.208649	-221.538651	1134.986450	-425.612640	203.571686	897.380188	-421.865448	-204.537109	875.123291	-419.664001	-2.603469	1020.601013	457.867950	-48.627701	958.712219	455.274231	129.400635
-443.062683	89.271629	921.201111	-417.853790	-97.374313	921.202026	-529.158508	150.610031	500.678375	-468.242859	-126.731598	500.308624	-535.065125	188.124893	66.143295	-524.919006	-110.477524	89.478043	-464.087616	172.757828	1387.886353	-417.323944	-171.047806	1369.062500	-416.039276	-1.590726	1390.590210	-379.315491	6.931221	1676.985840	-524.831299	222.062378	1132.554810	-509.237061	-221.561798	1135.020020	-425.607880	203.592468	897.326477	-421.749359	-204.048615	875.395386	-419.638580	-2.589522	1020.603760	457.889709	-48.638680	958.701355	455.287994	129.400589
-442.987213	89.290611	921.175049	-417.775238	-97.360641	921.173767	-529.110168	150.598862	500.680054	-468.143768	-126.708595	500.318634	-535.059204	188.108368	66.143440	-524.886536	-110.467079	89.473839	-464.088776	172.829468	1387.861328	-417.317810	-170.993149	1369.070068	-416.079712	-1.553146	1390.552246	-379.133240	6.943592	1676.987061	-524.818542	222.089890	1132.508179	-509.225586	-221.571487	1135.040405	-425.558990	203.677948	897.305420	-421.697021	-204.013306	875.456116	-419.569397	-2.575308	1020.577515	457.825348	-48.664665	958.698853	455.252228	129.389435
-442.955139	89.272499	921.167175	-417.707062	-97.377663	921.186951	-529.074402	150.590744	500.683716	-468.050751	-126.670509	500.315948	-535.028870	188.132690	66.139313	-524.816528	-110.474808	89.522408	-464.122162	172.880951	1387.822388	-417.311646	-170.934326	1369.080688	-416.077332	-1.526494	1390.529053	-378.938629	7.033172	1676.896606	-524.844299	222.145050	1132.469238	-509.198334	-221.519928	1135.071167	-425.574860	203.679031	897.245117	-421.644104	-204.045807	875.459778	-419.540985	-2.582478	1020.582336	457.792450	-48.662434	958.699219	455.274414	129.349411
-442.914093	89.326866	921.174866	-417.666077	-97.353004	921.171143	-529.024292	150.609390	500.698761	-468.060730	-126.743362	500.330292	-535.020691	188.128998	66.164772	-524.856445	-110.495354	89.542923	-464.136963	172.940384	1387.798096	-417.329529	-170.892624	1369.110352	-416.099152	-1.458496	1390.538818	-378.743591	7.299080	1676.760864	-524.847168	222.152283	1132.445801	-509.168823	-221.482498	1135.041504	-425.565979	203.754913	897.227356	-421.741577	-204.577682	875.185303	-419.508453	-2.556863	1020.579407	457.796722	-48.637573	958.709412	455.287781	129.385025
-442.876587	89.331848	921.164368	-417.639160	-97.302902	921.152893	-528.976929	150.621475	500.710632	-467.925598	-126.649475	500.283936	-535.020569	188.139954	66.193672	-524.801453	-110.492630	89.509712	-464.169647	172.988129	1387.768799	-417.347046	-170.837494	1369.118164	-416.146606	-1.425975	1390.515503	-378.527527	7.293485	1676.784424	-524.851135	222.216003	1132.400635	-509.150879	-221.483383	1135.029663	-425.567017	203.755768	897.174866	-421.702057	-204.652588	875.151245	-419.485138	-2.534905	1020.566101	457.758392	-48.645710	958.696777	455.296448	129.369949
-442.807953	89.329277	921.139832	-417.561707	-97.313354	921.148743	-528.938599	150.625229	500.708618	-467.874451	-126.656128	500.263031	-535.016113	188.141846	66.172447	-524.762024	-110.477486	89.497696	-464.192841	173.035629	1387.741821	-417.279999	-170.784256	1369.129639	-416.147522	-1.365582	1390.525024	-378.342224	7.550538	1676.558960	-524.874084	222.246704	1132.371582	-509.112549	-221.459808	1135.052856	-425.561340	203.815384	897.156433	-421.634399	-204.670944	875.213928	-419.427795	-2.532249	1020.553284	457.744171	-48.679028	958.695984	455.311493	129.354233
-442.805695	89.337898	921.142456	-417.536652	-97.319992	921.173279	-528.892212	150.605743	500.673218	-467.767487	-126.655510	500.266083	-534.989746	188.136887	66.169624	-524.737366	-110.451172	89.514923	-464.224457	173.097275	1387.717163	-417.330780	-170.747757	1369.149902	-416.181976	-1.324064	1390.490234	-378.163269	7.690729	1676.450562	-524.897522	222.289078	1132.326782	-509.124268	-221.467010	1135.078369	-425.564301	203.829773	897.148865	-421.600433	-204.692978	875.232544	-419.423065	-2.519588	1020.567688	457.727783	-48.659634	958.697083	455.307739	129.388260
-442.766846	89.332832	921.146790	-417.490601	-97.278862	921.154297	-528.917175	150.661758	500.687988	-467.701660	-126.680977	500.267059	-535.017334	188.141541	66.175873	-524.704773	-110.399345	89.494019	-464.246796	173.117401	1387.686523	-417.328979	-170.674484	1369.200195	-416.221771	-1.288765	1390.420532	-377.966461	7.806258	1676.370117	-524.930237	222.348297	1132.300415	-509.108826	-221.466827	1135.107544	-425.565826	203.858932	897.162231	-421.574982	-204.737076	875.252014	-419.397003	-2.515435	1020.562317	457.709595	-48.655045	958.675537	455.319519	129.388489
-442.688507	89.331223	921.142456	-417.405334	-97.281113	921.180603	-528.969116	150.711182	500.774078	-467.658508	-126.662888	500.234375	-535.054077	188.128464	66.150375	-524.693115	-110.493660	89.538765	-464.283264	173.164261	1387.679321	-417.351105	-170.630737	1369.222900	-416.250214	-1.229549	1390.485229	-377.783112	7.805984	1676.329468	-524.949280	222.367996	1132.270386	-509.117920	-221.475708	1135.127808	-425.556976	203.852966	897.103271	-421.513977	-204.770584	875.294128	-419.341003	-2.504151	1020.575928	457.650055	-48.675594	958.702271	455.329926	129.345062
-442.642792	89.314697	921.136414	-417.353882	-97.233070	921.159973	-528.900452	150.713440	500.753784	-467.555450	-126.636383	500.238098	-535.059937	188.148361	66.182442	-524.624634	-110.414452	89.552185	-464.296753	173.202209	1387.633789	-417.317078	-170.598282	1369.255615	-416.286682	-1.176806	1390.483154	-377.601013	7.945129	1676.230713	-524.966492	222.413116	1132.262329	-509.068176	-221.456955	1135.168823	-425.567291	203.884048	897.103333	-421.473541	-204.822708	875.304077	-419.296814	-2.495890	1020.563171	457.634338	-48.672352	958.677612	455.355652	129.372482
-442.601227	89.327370	921.134644	-417.302307	-97.209785	921.161560	-528.954468	150.766800	500.768372	-467.500336	-126.643997	500.205750	-535.081238	188.138535	66.176704	-524.615662	-110.479813	89.555733	-464.305206	173.237411	1387.625977	-417.320221	-170.552902	1369.301636	-416.274841	-1.124277	1390.474609	-377.424347	8.189357	1676.026978	-525.001709	222.443695	1132.228394	-509.058136	-221.468399	1135.198853	-425.581055	203.900558	897.092529	-421.438263	-204.854492	875.336060	-419.260468	-2.476858	1020.564148	457.609222	-48.673363	958.675537	455.360779	129.368073
-442.559082	89.323166	921.138794	-417.283813	-97.194626	921.168945	-528.949402	150.805176	500.797882	-467.387665	-126.572792	500.201294	-535.080261	188.137115	66.199013	-524.547668	-110.449631	89.568855	-464.312653	173.303818	1387.609497	-417.271271	-170.501907	1369.323730	-416.287292	-1.105093	1390.452881	-377.231049	8.221630	1676.048706	-525.008301	222.484909	1132.221313	-509.021362	-221.446030	1135.220215	-425.651398	203.980026	897.083191	-421.384094	-204.909439	875.358093	-419.224976	-2.470186	1020.569336	457.551880	-48.686646	958.678955	455.374268	129.353973
-442.519287	89.303108	921.146362	-417.213257	-97.223618	921.178467	-528.895386	150.794327	500.789886	-467.349915	-126.597855	500.178558	-535.052307	188.132187	66.198524	-524.549438	-110.448517	89.572365	-464.330811	173.329681	1387.596069	-417.325592	-170.472488	1369.368042	-416.303619	-1.063631	1390.453613	-377.062469	8.458992	1675.864380	-525.039368	222.510147	1132.201416	-509.011139	-221.485275	1135.263428	-425.619873	203.940720	897.064514	-421.345001	-204.956665	875.395691	-419.186493	-2.494223	1020.579712	457.537262	-48.672592	958.668213	455.382996	129.374634
-442.482758	89.335045	921.147583	-417.171600	-97.204269	921.193420	-528.757141	150.655121	500.745972	-467.290497	-126.589272	500.181091	-535.005310	188.121460	66.184669	-524.510864	-110.435783	89.567139	-464.341919	173.345840	1387.579956	-417.232117	-170.454163	1369.398560	-416.317383	-1.005966	1390.471558	-376.899841	8.582338	1675.787842	-525.055542	222.546829	1132.204956	-508.982361	-221.499603	1135.348511	-425.627716	203.958771	897.088745	-421.338501	-204.975723	875.430542	-419.151062	-2.461579	1020.588074	457.543823	-48.685814	958.666809	455.421143	129.375229
-442.460236	89.281258	921.146545	-417.175507	-97.187805	921.207947	-528.878540	150.787094	500.798615	-467.236298	-126.580353	500.205261	-535.077759	188.145416	66.183258	-524.345825	-110.382858	89.538918	-464.349945	173.369370	1387.572144	-417.207001	-170.412094	1369.453735	-416.306854	-0.964020	1390.497314	-376.763062	8.709713	1675.731079	-525.092468	222.551117	1132.194458	-508.968750	-221.480133	1135.362671	-425.650177	203.932327	897.062317	-421.294250	-205.046844	875.493713	-419.136353	-2.472178	1020.594116	457.507233	-48.651848	958.683167	455.431305	129.376495
-442.436462	89.277596	921.141602	-417.124603	-97.192085	921.197449	-528.900818	150.848083	500.812195	-467.187042	-126.558426	500.199585	-535.130310	188.138382	66.198387	-524.362427	-110.371254	89.565216	-464.331543	173.402237	1387.551514	-417.143982	-170.397430	1369.472900	-416.319092	-0.918354	1390.524536	-376.617981	8.822479	1675.676636	-525.114319	222.566437	1132.193848	-508.941986	-221.503616	1135.417603	-425.692230	203.960602	897.038147	-421.270233	-205.091736	875.519287	-419.093567	-2.476813	1020.585815	457.505829	-48.655346	958.685242	455.466309	129.364517
-442.405975	89.293068	921.151550	-417.082306	-97.173927	921.196960	-528.915039	150.854187	500.825256	-467.118561	-126.578056	500.198425	-535.135925	188.150314	66.194237	-524.334167	-110.409409	89.600288	-464.340179	173.442810	1387.549316	-417.148590	-170.350540	1369.521729	-416.289978	-0.875945	1390.510254	-376.468262	8.840337	1675.722412	-525.127502	222.580658	1132.172363	-508.918549	-221.562500	1135.467163	-425.707672	203.987823	897.005554	-421.253998	-205.114655	875.558350	-419.068573	-2.466408	1020.591858	457.482147	-48.654808	958.679688	455.483368	129.374695
-442.383820	89.211746	921.129517	-417.055206	-97.180260	921.203186	-528.827271	150.814285	500.829163	-467.083282	-126.568138	500.156738	-535.112305	188.140472	66.183929	-524.304504	-110.330269	89.523674	-464.324768	173.482590	1387.537231	-417.097961	-170.314667	1369.527832	-416.295807	-0.855475	1390.470581	-376.318665	8.943737	1675.644897	-525.134033	222.605148	1132.151978	-508.881348	-221.539505	1135.484253	-425.710480	203.985458	897.013733	-421.230377	-205.153152	875.602478	-419.045624	-2.494498	1020.583923	457.420715	-48.667400	958.687256	455.474915	129.347809
-442.324707	89.291992	921.149597	-416.997375	-97.105415	921.170410	-528.666626	150.737701	500.804596	-467.014679	-126.585915	500.150299	-535.032776	188.125504	66.195618	-524.314270	-110.316551	89.510773	-464.299591	173.497284	1387.517090	-417.076630	-170.317154	1369.603271	-416.262726	-0.825020	1390.492798	-376.203979	9.198930	1675.482422	-525.136047	222.627243	1132.142944	-508.843231	-221.577209	1135.522949	-425.746033	204.004852	896.986023	-421.184845	-205.203217	875.632385	-418.988647	-2.445467	1020.578125	457.417938	-48.675514	958.671570	455.507507	129.347855
-442.290131	89.269028	921.160461	-416.920563	-97.106583	921.196960	-528.781189	150.812454	500.837708	-466.968781	-126.563499	500.126221	-535.092041	188.141373	66.222946	-524.338501	-110.361137	89.573029	-464.280548	173.525208	1387.487793	-417.013367	-170.293594	1369.604858	-416.267792	-0.808384	1390.454712	-376.085144	9.323209	1675.431885	-525.142639	222.631088	1132.131226	-508.805542	-221.579620	1135.579834	-425.761017	204.038574	896.993469	-421.161102	-205.224747	875.677734	-418.947357	-2.448543	1020.598267	457.398987	-48.645412	958.668640	455.518616	129.356873
-442.272278	89.220894	921.152100	-416.920471	-97.108131	921.198242	-528.748047	150.796570	500.810455	-466.926849	-126.603691	500.169678	-535.051453	188.140030	66.227959	-524.335693	-110.371429	89.589760	-464.254028	173.531113	1387.488037	-416.939636	-170.297821	1369.641724	-416.243256	-0.793653	1390.478760	-375.965057	9.456423	1675.399902	-525.140564	222.626862	1132.122070	-508.756744	-221.577393	1135.629761	-425.766998	204.044678	896.971130	-421.140656	-205.260147	875.712708	-418.935211	-2.468437	1020.594299	457.412964	-48.658947	958.672607	455.560822	129.362595
-442.266235	89.206589	921.155396	-416.895691	-97.102020	921.214783	-528.738647	150.809937	500.822876	-466.985596	-126.694878	500.175476	-535.065796	188.131790	66.223007	-524.365906	-110.327950	89.561157	-464.230988	173.562668	1387.468506	-416.907288	-170.280502	1369.703247	-416.217804	-0.756780	1390.516479	-375.856934	9.582500	1675.373291	-525.134277	222.642792	1132.103394	-508.733215	-221.629745	1135.710938	-425.812378	204.044159	896.939819	-421.135834	-205.282761	875.785278	-418.919952	-2.464258	1020.604065	457.332275	-48.684818	958.689026	455.540314	129.332184
-442.248474	89.200600	921.168274	-416.891785	-97.092361	921.224976	-528.777405	150.845505	500.817200	-466.972015	-126.704788	500.166565	-535.087769	188.140732	66.213844	-524.406860	-110.330566	89.557320	-464.182861	173.555588	1387.447510	-416.880920	-170.273026	1369.779663	-416.215149	-0.755394	1390.528320	-375.759064	9.706270	1675.335205	-525.135681	222.655701	1132.099609	-508.711975	-221.623779	1135.778198	-425.844727	204.051025	896.908081	-421.136719	-205.323532	875.842102	-418.915222	-2.465358	1020.616333	457.363647	-48.707008	958.681274	455.607208	129.309464
-442.223480	89.169266	921.162781	-416.852936	-97.069878	921.222412	-528.727478	150.843506	500.802979	-466.929382	-126.670334	500.187622	-535.079895	188.139542	66.213943	-524.385498	-110.355904	89.612862	-464.142883	173.555420	1387.442871	-416.799988	-170.255844	1369.800659	-416.194946	-0.715719	1390.528198	-375.648926	9.831453	1675.303223	-525.120911	222.641251	1132.110107	-508.670715	-221.625092	1135.819946	-425.850311	204.068329	896.885559	-421.107330	-205.357117	875.904663	-418.890076	-2.467899	1020.613037	457.353790	-48.696335	958.666199	455.621796	129.324799
-442.225067	89.146469	921.160522	-416.853760	-97.049835	921.215942	-528.686584	150.824661	500.775269	-466.934631	-126.712692	500.193268	-535.053955	188.134644	66.212090	-524.382568	-110.361923	89.618797	-464.123810	173.585632	1387.437744	-416.796112	-170.264679	1369.810547	-416.169769	-0.703953	1390.553223	-375.541901	9.944288	1675.269287	-525.095825	222.648254	1132.108521	-508.630371	-221.699203	1135.857056	-425.833710	204.073486	896.896301	-421.090790	-205.364700	875.955261	-418.875824	-2.469059	1020.606995	457.350494	-48.680840	958.668518	455.663849	129.308807
-442.230988	89.146706	921.163513	-416.853546	-97.041679	921.211914	-528.505920	150.708710	500.719482	-466.862640	-126.693764	500.183472	-534.943420	188.106262	66.215179	-524.346191	-110.347031	89.610130	-464.097473	173.590286	1387.429199	-416.743164	-170.253983	1369.837158	-416.163818	-0.693827	1390.552124	-375.452271	10.067199	1675.233887	-525.081421	222.658066	1132.099976	-508.639130	-221.766693	1135.937988	-425.831970	204.079941	896.888611	-420.964630	-204.851517	876.318481	-418.870605	-2.467083	1020.605652	457.346771	-48.699661	958.658508	455.699463	129.267822
-442.225555	89.146255	921.164246	-416.851501	-97.037804	921.219360	-528.679504	150.861969	500.810059	-466.842529	-126.699844	500.161591	-535.054565	188.125549	66.231728	-524.415405	-110.387146	89.608604	-464.057983	173.599518	1387.438110	-416.671997	-170.233398	1369.842407	-416.153351	-0.687434	1390.506470	-375.334412	10.191123	1675.195801	-525.069519	222.652832	1132.088745	-508.590729	-221.797440	1135.972900	-425.862122	204.112167	896.896362	-420.910004	-204.826706	876.369873	-418.864136	-2.461584	1020.609375	457.338104	-48.695404	958.657776	455.723999	129.302277
-442.203796	89.149300	921.186890	-416.817047	-97.025795	921.219971	-528.708984	150.887070	500.822662	-466.809937	-126.691444	500.161194	-535.086426	188.145538	66.238655	-524.376099	-110.374817	89.597527	-464.023163	173.609680	1387.458252	-416.631104	-170.224380	1369.881836	-416.132660	-0.673898	1390.548584	-375.226990	10.308537	1675.153809	-525.048645	222.655228	1132.101807	-508.513763	-221.848175	1135.993408	-425.847168	204.088028	896.887451	-420.919159	-204.882278	876.392822	-418.845337	-2.466317	1020.622192	457.322601	-48.690945	958.654419	455.757996	129.278702
-442.195770	89.143242	921.186157	-416.803986	-96.999710	921.226929	-528.455811	150.676788	500.755005	-466.808014	-126.728127	500.158112	-534.946350	188.116165	66.198296	-524.399475	-110.380394	89.602417	-464.000854	173.581726	1387.438110	-416.578461	-170.236191	1369.887085	-416.091675	-0.666028	1390.590088	-375.118317	10.432014	1675.114014	-525.047424	222.668747	1132.113037	-508.461945	-221.906052	1136.056396	-425.853973	204.049347	896.875061	-420.890839	-204.935989	876.419495	-418.840332	-2.452391	1020.625854	457.297302	-48.689152	958.649109	455.787476	129.269012
-442.159241	89.130173	921.198669	-416.769440	-97.011452	921.243286	-528.643127	150.871613	500.806549	-466.774384	-126.720695	500.161530	-535.057861	188.134796	66.217773	-524.382385	-110.358040	89.619431	-463.976318	173.597794	1387.446655	-416.474396	-170.231766	1369.918335	-416.094269	-0.655855	1390.572754	-375.025391	10.575221	1675.076172	-525.027344	222.653641	1132.122681	-508.406708	-221.965424	1136.108032	-425.853821	204.061722	896.864929	-420.848480	-204.959015	876.453796	-418.813843	-2.464103	1020.641235	457.295013	-48.706379	958.640991	455.836548	129.270508
-442.175079	89.092682	921.206360	-416.794464	-96.984734	921.235718	-528.458618	150.704269	500.711456	-466.745209	-126.719872	500.187592	-534.930237	188.127808	66.198906	-524.371399	-110.354721	89.619431	-463.958099	173.596268	1387.466187	-416.436066	-170.212936	1369.948486	-416.092651	-0.635175	1390.588745	-374.924988	10.704685	1675.036377	-524.995239	222.652664	1132.104980	-508.347198	-221.942703	1136.105835	-425.848053	204.081528	896.868835	-420.807190	-204.958038	876.492493	-418.832184	-2.477369	1020.641174	457.270294	-48.695538	958.642395	455.860870	129.277023
-442.141846	89.097778	921.190674	-416.753906	-96.979774	921.252808	-528.648987	150.862076	500.776825	-466.703430	-126.677437	500.147186	-535.059204	188.135513	66.216728	-524.386719	-110.359383	89.618439	-463.937683	173.597809	1387.482300	-416.348511	-170.208298	1369.976196	-416.088287	-0.646529	1390.571045	-374.787323	10.789968	1674.974854	-524.981079	222.659210	1132.110840	-508.275909	-221.999832	1136.161133	-425.793732	204.064499	896.872009	-420.785645	-204.994232	876.499817	-418.801453	-2.455227	1020.642273	457.291534	-48.693459	958.647217	455.914215	129.285385
-441.977600	88.924980	921.198730	-416.358582	-97.447197	921.502014	-528.347290	150.625519	500.711731	-466.720856	-126.771858	500.260864	-534.878967	188.098267	66.204964	-524.397522	-110.363350	89.628006	-463.912140	173.595291	1387.483765	-416.249542	-170.190384	1369.973633	-416.061768	-0.636551	1390.625244	-374.691315	10.905563	1674.951538	-524.949890	222.664368	1132.125977	-508.202362	-222.037216	1136.203003	-425.763763	204.064911	896.898376	-420.741180	-205.017944	876.508728	-418.650665	-2.653572	1020.782776	457.241547	-48.679222	958.639526	455.930786	129.289169
-441.960205	88.932083	921.192749	-416.333252	-97.470856	921.485107	-528.539795	150.789795	500.765167	-466.719604	-126.775116	500.269196	-534.990051	188.117493	66.221840	-524.394775	-110.362526	89.627945	-463.881500	173.586761	1387.505127	-416.206512	-170.181732	1370.006836	-416.076019	-0.656514	1390.591309	-374.591583	11.024022	1674.905396	-524.943542	222.663605	1132.147217	-508.156250	-222.084702	1136.170654	-425.755615	204.064331	896.915649	-420.703003	-205.049728	876.527832	-418.624329	-2.666821	1020.770874	457.239166	-48.665756	958.620789	455.981995	129.287033
-442.008636	88.891670	921.204712	-416.375793	-97.446381	921.480591	-528.560120	150.804184	500.782196	-466.724762	-126.778023	500.262054	-534.986694	188.102570	66.218834	-524.418274	-110.369827	89.631165	-463.865753	173.564850	1387.515381	-416.131989	-170.200989	1370.026733	-416.026764	-0.628679	1390.623535	-374.475159	11.140517	1674.868042	-524.907837	222.651505	1132.142944	-508.091583	-222.130493	1136.196045	-425.706604	204.052200	896.925171	-420.614349	-205.046173	876.550415	-418.650208	-2.679983	1020.772583	457.209290	-48.670635	958.615356	456.024597	129.296921
-442.010040	88.874985	921.193115	-416.380585	-97.421036	921.460327	-528.579773	150.820633	500.787079	-466.704559	-126.782532	500.253418	-535.000488	188.115738	66.227142	-524.428345	-110.390358	89.614975	-463.854401	173.566727	1387.524292	-416.052673	-170.204697	1370.050293	-416.023315	-0.643842	1390.609863	-374.352875	11.161131	1674.926880	-524.886169	222.651733	1132.162354	-508.009552	-222.176971	1136.232056	-425.687836	204.062210	896.942749	-420.595673	-205.075348	876.580811	-418.638397	-2.678065	1020.755127	457.183929	-48.648922	958.599731	456.030029	129.304932
-442.016479	88.848885	921.200867	-416.371185	-97.409019	921.450500	-528.568787	150.771179	500.775818	-466.694519	-126.774033	500.243011	-534.981201	188.112747	66.222214	-524.432129	-110.374405	89.633080	-463.835358	173.562744	1387.521240	-415.924316	-170.208954	1370.076660	-416.015442	-0.644617	1390.611328	-374.260376	11.412866	1674.802490	-524.861389	222.659180	1132.190186	-507.939026	-222.186569	1136.257935	-425.647766	204.068893	896.971497	-420.522186	-205.069839	876.598145	-418.637543	-2.693333	1020.754272	457.139557	-48.668804	958.586670	456.071564	129.313202
-442.028931	88.849136	921.207581	-416.392273	-97.371506	921.454834	-528.580933	150.777130	500.791168	-466.685364	-126.754715	500.254913	-534.988098	188.113876	66.222839	-524.422974	-110.371071	89.630875	-463.815369	173.544022	1387.562744	-415.893158	-170.202423	1370.122314	-416.002289	-0.647323	1390.628052	-374.120148	11.500442	1674.714111	-524.835693	222.657791	1132.191772	-507.881287	-222.234390	1136.285034	-425.620178	204.064224	896.975281	-420.482117	-205.074524	876.578552	-418.642975	-2.674334	1020.758606	457.117279	-48.686901	958.593994	456.099792	129.288055
-442.178955	89.007164	921.224182	-416.787079	-96.989365	921.271362	-528.655762	150.843430	500.806946	-466.702850	-126.768890	500.180176	-535.043884	188.118317	66.210594	-524.428772	-110.373154	89.632980	-463.794891	173.520493	1387.594482	-415.857635	-170.206772	1370.161987	-416.009125	-0.654872	1390.617676	-374.022919	11.633549	1674.706543	-524.825500	222.653671	1132.222168	-507.791504	-222.213013	1136.296509	-425.599731	204.064987	896.994202	-420.568176	-205.666016	876.281555	-418.824860	-2.510837	1020.667175	457.110535	-48.646072	958.572327	456.149628	129.325882
-442.165894	89.007889	921.238220	-416.759613	-97.002815	921.280518	-528.657227	150.827438	500.833252	-466.663177	-126.765915	500.173462	-535.040405	188.123001	66.227974	-524.411194	-110.367752	89.631668	-463.777496	173.531082	1387.614136	-415.762909	-170.206558	1370.197754	-415.995850	-0.648574	1390.644775	-373.899658	11.749589	1674.663208	-524.796875	222.680725	1132.250244	-507.733856	-222.238388	1136.300049	-425.565704	204.094757	897.028015	-420.557343	-205.714005	876.281860	-418.812653	-2.520213	1020.679626	457.089661	-48.658623	958.576660	456.184296	129.303436
-442.101776	88.942436	921.225647	-416.636993	-97.115768	921.334961	-528.604858	150.800522	500.790314	-466.627258	-126.787132	500.232758	-535.002319	188.116440	66.225327	-524.422424	-110.371475	89.635902	-463.757690	173.515137	1387.631348	-415.775452	-170.183441	1370.221558	-415.957458	-0.656521	1390.658569	-373.779877	11.840496	1674.616943	-524.773682	222.685852	1132.267822	-507.671051	-222.310593	1136.320679	-425.561584	204.077774	897.027344	-420.476990	-205.658966	876.335327	-418.749847	-2.574818	1020.703369	457.010162	-48.659546	958.566467	456.188782	129.314835
-442.182251	88.954231	921.236450	-416.772736	-97.027855	921.297791	-528.620300	150.813858	500.788757	-466.642670	-126.813393	500.195160	-535.035034	188.116898	66.207909	-524.431030	-110.374336	89.639557	-463.737122	173.496445	1387.646484	-415.685364	-170.196182	1370.249756	-415.935455	-0.647661	1390.681641	-373.658234	11.942246	1674.553345	-524.753418	222.672287	1132.287354	-507.600403	-222.311218	1136.347046	-425.520874	204.085541	897.048096	-420.409332	-205.690659	876.389893	-418.819122	-2.547853	1020.686340	456.976257	-48.664867	958.573486	456.209167	129.308975
-442.221375	88.906883	921.244568	-416.793518	-97.035530	921.303833	-528.589783	150.784790	500.782654	-466.590240	-126.791779	500.159607	-535.008057	188.095062	66.217178	-524.400330	-110.394394	89.693520	-463.726776	173.502228	1387.640503	-415.640350	-170.209793	1370.265259	-415.918427	-0.653392	1390.664185	-373.527466	12.025332	1674.503174	-524.736450	222.684998	1132.298950	-507.537140	-222.324951	1136.347290	-425.513245	204.086960	897.068115	-420.368347	-205.712616	876.385742	-418.835846	-2.573254	1020.691956	456.946381	-48.631092	958.566040	456.223389	129.300797
-442.209320	88.892418	921.251404	-416.805389	-96.992088	921.288696	-528.593140	150.787430	500.783356	-466.597229	-126.800156	500.145233	-534.995911	188.109528	66.235832	-524.404785	-110.452431	89.656418	-463.674225	173.475372	1387.638184	-415.598358	-170.195511	1370.302856	-415.896576	-0.653078	1390.670410	-373.410889	12.117857	1674.459473	-524.709900	222.707504	1132.316284	-507.510223	-222.354797	1136.353638	-425.537598	204.133286	897.055237	-420.356750	-205.696335	876.372986	-418.832733	-2.571024	1020.687683	456.915070	-48.634167	958.548828	456.250702	129.304291
-442.206696	88.884338	921.254578	-416.787170	-97.019432	921.299561	-528.553772	150.754517	500.769684	-466.567322	-126.830101	500.139954	-534.973450	188.106125	66.232864	-524.368530	-110.452553	89.729172	-463.662231	173.469849	1387.655884	-415.524506	-170.202744	1370.307251	-415.869080	-0.663032	1390.679810	-373.284302	12.217922	1674.408325	-524.710815	222.690491	1132.316895	-507.420715	-222.392151	1136.375000	-425.534760	204.144394	897.062988	-420.300629	-205.700485	876.414917	-418.820892	-2.583687	1020.694458	456.871765	-48.659878	958.568237	456.270508	129.294388
-442.211273	88.883759	921.242554	-416.786041	-97.026611	921.297302	-528.431335	150.672302	500.725433	-466.547699	-126.848030	500.144043	-534.903320	188.099060	66.212105	-524.383240	-110.462715	89.741539	-463.643402	173.465088	1387.644043	-415.472748	-170.211731	1370.344604	-415.837433	-0.681719	1390.681519	-373.156891	12.181095	1674.507568	-524.698669	222.694305	1132.314575	-507.372986	-222.425278	1136.394531	-425.511658	204.151642	897.066711	-420.322052	-205.685898	876.407227	-418.824158	-2.582314	1020.687439	456.841858	-48.612404	958.555298	456.262604	129.320251
-442.230957	88.843506	921.239563	-416.806213	-97.003212	921.294617	-528.586914	150.802887	500.770386	-466.550507	-126.880753	500.177521	-534.998901	188.093262	66.219147	-524.393921	-110.464165	89.743073	-463.618195	173.444992	1387.649292	-415.403534	-170.213715	1370.356201	-415.778107	-0.671473	1390.729858	-373.042725	12.263171	1674.461426	-524.692932	222.702438	1132.325317	-507.329163	-222.416412	1136.452148	-425.543518	204.146423	897.057678	-420.349609	-205.665070	876.451965	-418.845886	-2.590328	1020.684753	456.854431	-48.639091	958.553467	456.335327	129.286957
-442.247986	88.842529	921.255798	-416.818451	-97.010880	921.290161	-528.586182	150.801773	500.768280	-466.508392	-126.894310	500.177429	-534.997925	188.109680	66.205765	-524.383606	-110.384483	89.664894	-463.575470	173.449554	1387.652100	-415.304413	-170.198654	1370.395020	-415.791626	-0.700121	1390.702637	-372.927521	12.347540	1674.422363	-524.685425	222.694229	1132.329590	-507.281708	-222.451035	1136.484253	-425.557556	204.159683	897.067322	-420.383057	-205.654877	876.472412	-418.857269	-2.605036	1020.690491	456.832428	-48.615189	958.581421	456.337280	129.286392
-442.257080	88.859123	921.278809	-416.813995	-97.003487	921.296509	-528.409790	150.661621	500.707672	-466.491028	-126.874359	500.145081	-534.906616	188.094330	66.191750	-524.338745	-110.353668	89.634392	-463.567871	173.448151	1387.678223	-415.183655	-170.176346	1370.433716	-415.748657	-0.680514	1390.705688	-372.787048	12.504027	1674.237793	-524.671265	222.697021	1132.360474	-507.257385	-222.449844	1136.497559	-425.572876	204.166931	897.090210	-420.433136	-205.656891	876.439148	-418.870544	-2.602764	1020.706482	456.749939	-48.642624	958.587280	456.335876	129.297485
-442.280640	88.847153	921.289490	-416.819336	-97.024269	921.317139	-528.549622	150.768112	500.766541	-466.476471	-126.885185	500.136963	-534.977905	188.084351	66.227463	-524.353760	-110.361679	89.641228	-463.523102	173.433273	1387.674072	-415.119965	-170.182922	1370.419556	-415.698853	-0.697208	1390.715210	-372.655121	12.475794	1674.318604	-524.663025	222.697205	1132.377441	-507.225983	-222.431747	1136.534180	-425.614868	204.166260	897.075867	-420.493011	-205.630478	876.431030	-418.888794	-2.613342	1020.722412	456.745941	-48.623611	958.601929	456.362488	129.254974
-442.291138	88.826126	921.274536	-416.824768	-97.035278	921.317322	-528.512512	150.736481	500.751099	-466.470367	-126.915886	500.143402	-534.960205	188.103256	66.231079	-524.383057	-110.424431	89.688316	-463.506195	173.417313	1387.684448	-415.015350	-170.188614	1370.438232	-415.661011	-0.712619	1390.679199	-372.561096	12.696402	1674.206543	-524.664063	222.698303	1132.377686	-507.196808	-222.460617	1136.554321	-425.626801	204.133820	897.098450	-420.544556	-205.593750	876.494934	-418.892578	-2.620367	1020.714478	456.749451	-48.633957	958.599365	456.396912	129.271881
-442.330536	88.775536	921.269897	-416.827087	-97.031258	921.289185	-528.516418	150.711258	500.734894	-466.416016	-126.888115	500.141724	-534.962585	188.082077	66.222305	-524.373474	-110.412872	89.713837	-463.473297	173.400208	1387.688477	-414.955322	-170.190964	1370.440918	-415.581970	-0.688886	1390.743652	-372.433685	12.715736	1674.129028	-524.665894	222.692078	1132.389526	-507.205353	-222.500305	1136.608032	-425.688324	204.129211	897.059998	-420.372345	-204.974670	876.889282	-418.910217	-2.653205	1020.697876	456.699829	-48.676716	958.570923	456.387268	129.248734
-442.346466	88.750069	921.257813	-416.830261	-97.060020	921.311096	-528.403503	150.605743	500.692627	-466.409393	-126.907997	500.148010	-534.880920	188.072632	66.198578	-524.396606	-110.417168	89.716614	-463.445892	173.385223	1387.676025	-414.910187	-170.204834	1370.432373	-415.512878	-0.686388	1390.797119	-372.312012	12.784724	1674.076782	-524.666138	222.692566	1132.395142	-507.204773	-222.527740	1136.672241	-425.699341	204.125458	897.075745	-420.410583	-204.911484	876.920227	-418.928619	-2.662662	1020.703491	456.658875	-48.701984	958.605469	456.385742	129.183212
-442.392395	88.709618	921.250305	-416.871796	-97.057190	921.291565	-528.479614	150.668991	500.708893	-466.405365	-126.939842	500.149292	-534.916687	188.073608	66.216705	-524.378662	-110.377289	89.660233	-463.412384	173.378860	1387.699829	-414.859131	-170.197800	1370.456177	-415.460724	-0.699250	1390.731812	-372.220551	12.872585	1674.094482	-524.683472	222.704636	1132.438843	-507.199951	-222.519913	1136.692749	-425.760315	204.102783	897.069702	-420.447845	-204.907013	876.910583	-418.951355	-2.684380	1020.687744	456.648407	-48.676048	958.593567	456.389618	129.203125
-442.418213	88.707008	921.268555	-416.874481	-97.076187	921.308716	-528.483704	150.639038	500.699829	-466.408081	-126.945335	500.142059	-534.888855	188.068771	66.212997	-524.377075	-110.368454	89.651100	-463.360718	173.381363	1387.724121	-414.807739	-170.210876	1370.430908	-415.380737	-0.696325	1390.754639	-372.082550	12.899250	1674.019531	-524.679565	222.655441	1132.444214	-507.195313	-222.516113	1136.701294	-425.832703	204.087585	897.067505	-420.434937	-204.821091	876.967163	-418.980804	-2.696686	1020.707092	456.630768	-48.703827	958.595459	456.400238	129.178436
-442.440643	88.695152	921.282715	-416.873932	-97.077316	921.308899	-528.449768	150.574875	500.680664	-466.408264	-126.944519	500.141388	-534.879639	188.067566	66.175400	-524.377808	-110.371361	89.654213	-463.338593	173.373398	1387.739258	-414.797180	-170.218185	1370.486572	-415.321808	-0.712124	1390.737427	-371.964661	12.949802	1673.989746	-524.673584	222.651138	1132.456909	-507.197540	-222.518784	1136.703857	-425.856750	204.055557	897.104004	-420.439484	-204.770462	876.989441	-418.997223	-2.709984	1020.714966	456.610535	-48.748947	958.590454	456.423248	129.173279
-442.442413	88.694595	921.283752	-416.875580	-97.077400	921.309814	-528.449585	150.572128	500.700073	-466.388092	-126.930649	500.089386	-534.885803	188.049362	66.224922	-524.404297	-110.423218	89.681213	-463.276825	173.386948	1387.766357	-414.719574	-170.221252	1370.445679	-415.267456	-0.722197	1390.731445	-371.836395	13.000843	1673.950073	-524.664368	222.630508	1132.492798	-507.175842	-222.520111	1136.717651	-425.895782	204.020447	897.111145	-420.461884	-204.731400	876.990295	-418.997223	-2.710119	1020.715759	456.579010	-48.747387	958.600220	456.421997	129.128830
-442.490265	88.641777	921.274597	-416.896301	-97.098877	921.316284	-528.442383	150.545334	500.673279	-466.249786	-126.824631	500.080170	-534.875000	188.057297	66.194344	-524.315735	-110.359222	89.647156	-463.242645	173.360382	1387.757202	-414.728210	-170.218781	1370.491333	-415.205414	-0.707167	1390.800903	-371.730408	12.957075	1674.081055	-524.675903	222.628769	1132.519897	-507.166840	-222.534744	1136.745361	-425.958557	203.992401	897.104675	-420.464447	-204.726746	877.007324	-419.016632	-2.735052	1020.712646	456.547333	-48.783981	958.614197	456.415833	129.113464
-442.545349	88.581810	921.283875	-416.924530	-97.124069	921.333252	-528.477966	150.545944	500.664703	-466.192627	-126.860626	500.119659	-534.889893	188.049179	66.186310	-524.321777	-110.352974	89.644562	-463.213837	173.362961	1387.776245	-414.655121	-170.224915	1370.474365	-415.172394	-0.698547	1390.807983	-371.605469	12.999715	1674.042236	-524.672119	222.605423	1132.539429	-507.141815	-222.523682	1136.814209	-426.002258	203.944077	897.092651	-420.474060	-204.689697	877.020264	-419.045654	-2.769956	1020.724304	456.524658	-48.777203	958.604675	456.413483	129.090927
-442.551270	88.570114	921.293640	-416.906494	-97.118927	921.361023	-528.453125	150.506363	500.629822	-466.189453	-126.860931	500.122803	-534.867859	188.050781	66.200867	-524.322510	-110.354240	89.645668	-463.174652	173.358231	1387.804199	-414.644257	-170.223480	1370.506592	-415.125488	-0.692157	1390.819824	-371.480438	13.033532	1674.010254	-524.684509	222.614655	1132.559570	-507.131866	-222.536636	1136.822021	-426.065826	203.936920	897.101563	-420.500458	-204.656906	877.032959	-419.050476	-2.763571	1020.744080	456.503723	-48.764725	958.619507	456.413818	129.052780
-442.588287	88.573769	921.295654	-416.916931	-97.127800	921.356201	-528.477844	150.511734	500.651581	-466.138031	-126.827179	500.087311	-534.885986	188.057541	66.202644	-524.292542	-110.345795	89.641235	-463.153320	173.347137	1387.807861	-414.608582	-170.257355	1370.535645	-415.099670	-0.712266	1390.792847	-371.358002	13.087487	1673.968018	-524.696228	222.588043	1132.562012	-507.103577	-222.562805	1136.873901	-426.103088	203.922241	897.108398	-420.506622	-204.640732	877.047363	-419.062897	-2.766885	1020.741455	456.444092	-48.788830	958.651733	456.387939	129.022110
-442.596436	88.578468	921.297546	-416.950134	-97.134232	921.363892	-528.489258	150.486496	500.651337	-466.142700	-126.832344	500.074158	-534.862000	188.050217	66.198586	-524.334961	-110.359085	89.647316	-463.110138	173.335388	1387.821045	-414.565460	-170.268143	1370.546509	-415.086823	-0.702245	1390.805664	-371.224548	13.239669	1673.802979	-524.691956	222.582977	1132.565063	-507.064667	-222.565292	1136.917236	-426.114746	203.912552	897.128784	-420.512207	-204.602921	877.085815	-419.082886	-2.766053	1020.746155	456.439178	-48.817314	958.630554	456.393066	129.005402
-442.615662	88.527420	921.297119	-416.963409	-97.156822	921.382751	-528.459351	150.440384	500.641541	-466.131989	-126.857529	500.079590	-534.847229	188.043564	66.210632	-524.313477	-110.414162	89.677612	-463.092316	173.332916	1387.838623	-414.501465	-170.285797	1370.595215	-415.072937	-0.703198	1390.822021	-371.109619	13.261855	1673.795532	-524.701477	222.601334	1132.592773	-507.010742	-222.581085	1136.976318	-426.169342	203.863922	897.151001	-420.527679	-204.594986	877.136292	-419.109161	-2.793350	1020.756287	456.395630	-48.878265	958.629761	456.381561	128.993439
-442.647766	88.528549	921.320862	-417.023315	-97.134399	921.396484	-528.483643	150.425278	500.666138	-466.126892	-126.856117	500.071686	-534.856079	188.045349	66.209488	-524.323730	-110.514656	89.748932	-463.064270	173.320190	1387.843262	-414.490417	-170.276123	1370.679199	-415.033813	-0.704147	1390.849609	-371.028564	13.236978	1673.791626	-524.707397	222.581039	1132.614990	-506.981262	-222.599243	1137.020386	-426.177826	203.861115	897.135254	-420.511658	-204.559708	877.185547	-419.144287	-2.786872	1020.773926	456.409668	-48.874790	958.616333	456.409363	128.981232
-442.671448	88.471184	921.335510	-417.032349	-97.137222	921.400696	-528.495728	150.440872	500.658081	-466.118439	-126.846893	500.069122	-534.867188	188.044754	66.233467	-524.300903	-110.459038	89.753136	-463.044922	173.308853	1387.848633	-414.422821	-170.315002	1370.705811	-415.025452	-0.762210	1390.820557	-370.855591	13.295321	1673.705322	-524.722534	222.591812	1132.630981	-506.927948	-222.620773	1137.075317	-426.232727	203.842529	897.133423	-420.484741	-204.547211	877.199951	-419.156708	-2.820696	1020.783020	456.389740	-48.869968	958.611084	456.412170	128.947784
-442.669830	88.486755	921.336609	-417.035706	-97.162689	921.425415	-528.522522	150.421326	500.640625	-466.134399	-126.897881	500.092865	-534.854614	188.045273	66.208389	-524.338989	-110.429573	89.693054	-463.037201	173.301300	1387.855347	-414.340973	-170.323959	1370.760376	-415.010834	-0.747161	1390.830444	-370.756561	13.323493	1673.670654	-524.726196	222.579300	1132.644653	-506.884613	-222.663834	1137.104736	-426.261688	203.841263	897.125061	-420.469757	-204.539032	877.255005	-419.167175	-2.814953	1020.796814	456.309052	-48.931900	958.652161	456.380280	128.902328
-442.709259	88.455017	921.332214	-417.088745	-97.199623	921.423584	-528.548035	150.491425	500.655090	-466.159851	-126.935638	500.077759	-534.861267	188.050049	66.197914	-524.335266	-110.421570	89.687050	-462.986206	173.281326	1387.855103	-414.238953	-170.335922	1370.754639	-415.004120	-0.762843	1390.808838	-370.646301	13.365656	1673.633057	-524.728027	222.570984	1132.650513	-506.827026	-222.686630	1137.144287	-426.284149	203.809647	897.107361	-420.444427	-204.562256	877.274475	-419.196686	-2.846459	1020.791870	456.285461	-48.934734	958.638062	456.369873	128.846939
-442.753265	88.415344	921.333740	-417.109039	-97.201675	921.429565	-528.570618	150.478226	500.650177	-466.134155	-126.943832	500.075989	-534.896606	188.051071	66.178108	-524.326965	-110.439789	89.672569	-463.002960	173.271957	1387.859619	-414.222229	-170.334167	1370.775269	-414.959290	-0.771185	1390.843750	-370.548981	13.377823	1673.599854	-524.726501	222.567642	1132.645142	-506.768768	-222.762848	1137.174805	-426.290344	203.829971	897.161499	-420.432251	-204.554520	877.262207	-419.221802	-2.862287	1020.794800	456.186584	-48.998066	958.685242	456.339752	128.787994
-442.777161	88.360428	921.320984	-417.115082	-97.216003	921.428589	-528.561646	150.470795	500.618713	-466.095428	-126.902664	500.041962	-534.891724	188.050278	66.176689	-524.299988	-110.432709	89.667213	-462.968048	173.247971	1387.857544	-414.140900	-170.354034	1370.784790	-414.942596	-0.763389	1390.858154	-370.452667	13.432675	1673.545776	-524.724915	222.566208	1132.652344	-506.720276	-222.736389	1137.172241	-426.305695	203.813217	897.139404	-420.397430	-204.571594	877.313660	-419.235046	-2.888997	1020.787598	456.093689	-49.080849	958.683167	456.311188	128.738892
-442.790131	88.371750	921.322205	-417.130676	-97.213081	921.421387	-528.580688	150.493896	500.621033	-466.091949	-126.907173	500.022339	-534.883484	188.048538	66.178802	-524.300781	-110.432831	89.668236	-462.971436	173.242462	1387.856812	-414.066132	-170.362564	1370.818115	-414.942688	-0.795222	1390.837158	-370.366089	13.457217	1673.525391	-524.727356	222.551743	1132.656128	-506.665558	-222.791580	1137.194946	-426.342865	203.845978	897.123901	-420.357880	-204.601761	877.300110	-419.260651	-2.888151	1020.785889	456.232788	-49.051182	958.592590	456.346832	128.782059
-442.830444	88.358437	921.326660	-417.188721	-97.228073	921.427612	-528.571350	150.486481	500.613007	-466.122894	-126.940956	500.062561	-534.871765	188.051956	66.196808	-524.330933	-110.484505	89.696808	-462.956940	173.240158	1387.882324	-413.989685	-170.386169	1370.799927	-414.936859	-0.796091	1390.822021	-370.280396	13.478928	1673.518555	-524.709961	222.532227	1132.687012	-506.600037	-222.839355	1137.218018	-426.348022	203.877670	897.131348	-420.339600	-204.633881	877.318970	-419.295105	-2.900379	1020.789673	456.207855	-49.099041	958.617920	456.340668	128.730820
-442.826660	88.342911	921.346924	-417.169250	-97.215240	921.425537	-528.532227	150.454056	500.598785	-466.107666	-126.927200	500.062836	-534.849487	188.048355	66.193878	-524.329712	-110.490417	89.702103	-462.950012	173.195953	1387.897949	-413.930511	-170.386887	1370.838135	-414.899628	-0.812498	1390.862671	-370.190094	13.512083	1673.486206	-524.731445	222.539322	1132.714355	-506.544647	-222.893616	1137.268433	-426.383820	203.856079	897.162720	-420.316864	-204.674500	877.319946	-419.306274	-2.915688	1020.801392	456.163269	-49.136196	958.624817	456.324951	128.704895
-442.865967	88.321075	921.351868	-417.213898	-97.231110	921.438660	-528.542419	150.460236	500.615814	-466.141266	-126.934677	500.057434	-534.855347	188.049271	66.194450	-524.340088	-110.491631	89.701279	-462.955017	173.195267	1387.897827	-413.881989	-170.403458	1370.844238	-414.880341	-0.809116	1390.894409	-370.114319	13.532970	1673.462646	-524.722107	222.521164	1132.719360	-506.504700	-222.948944	1137.255859	-426.357178	203.875580	897.168701	-420.281433	-204.668060	877.368103	-419.339203	-2.929197	1020.809387	456.147003	-49.168331	958.612793	456.314880	128.639740
-442.860321	88.318657	921.352478	-417.210480	-97.231697	921.446289	-528.538330	150.457016	500.615021	-466.115936	-126.904549	500.023926	-534.858948	188.044434	66.175171	-524.325012	-110.485802	89.696266	-462.933258	173.159714	1387.914429	-413.795074	-170.416840	1370.879028	-414.888580	-0.822817	1390.877319	-370.026917	13.555455	1673.451660	-524.711487	222.517105	1132.748291	-506.433899	-222.955399	1137.256348	-426.340851	203.881363	897.194763	-420.260559	-204.736145	877.337158	-419.332886	-2.926798	1020.813232	456.116821	-49.215679	958.626953	456.286133	128.613953
-442.896667	88.275475	921.365051	-417.219727	-97.241714	921.432495	-528.565369	150.441971	500.598846	-466.276154	-127.040604	500.047516	-534.885559	188.063477	66.177559	-524.411560	-110.496170	89.735008	-462.960297	173.150742	1387.933105	-413.760071	-170.435699	1370.884155	-414.871796	-0.820084	1390.884644	-369.950012	13.593381	1673.418457	-524.701477	222.491592	1132.755249	-506.384399	-222.977386	1137.304932	-426.352081	203.884293	897.227905	-420.219421	-204.767532	877.378113	-419.356140	-2.965726	1020.812866	456.055481	-49.246098	958.635620	456.238037	128.587418
-442.911133	88.279633	921.365234	-417.259064	-97.285095	921.451477	-528.570862	150.445465	500.599396	-466.182007	-126.991196	500.029694	-534.873840	188.047440	66.173874	-524.362122	-110.497810	89.708549	-462.957275	173.127319	1387.939453	-413.788422	-170.452759	1370.897095	-414.879150	-0.866046	1390.869385	-369.886658	13.608703	1673.389526	-524.691528	222.483368	1132.747070	-506.333466	-223.003723	1137.310547	-426.353821	203.891632	897.227722	-420.176971	-204.812225	877.355774	-419.386932	-2.977608	1020.822754	456.031647	-49.253613	958.636841	456.194275	128.550888
-442.937988	88.255302	921.369080	-417.275482	-97.295670	921.449036	-528.593323	150.419815	500.617889	-466.349121	-127.177658	500.085541	-534.894775	188.045166	66.164139	-524.443848	-110.482689	89.709274	-462.951630	173.101395	1387.951172	-413.728882	-170.466797	1370.918091	-414.874695	-0.871557	1390.899658	-369.822479	13.631322	1673.366699	-524.700134	222.465698	1132.786499	-506.282593	-223.041885	1137.296875	-426.351318	203.905899	897.250366	-420.145691	-204.844330	877.362610	-419.398102	-2.996308	1020.822327	456.004120	-49.288132	958.636658	456.174835	128.527039
-442.978790	88.246666	921.381104	-417.310394	-97.276260	921.446838	-528.594055	150.436600	500.589142	-466.199066	-126.987976	500.046478	-534.884399	188.049255	66.172272	-524.369507	-110.493835	89.701508	-462.950073	173.068039	1387.968018	-413.654388	-170.494385	1370.951294	-414.862823	-0.869741	1390.924927	-369.758911	13.656034	1673.342529	-524.702942	222.471451	1132.820068	-506.214935	-223.047119	1137.334839	-426.306000	203.904510	897.289063	-420.110596	-204.899963	877.386169	-419.403625	-2.993472	1020.823792	455.942017	-49.344196	958.659912	456.124664	128.459732
-442.996033	88.217400	921.381714	-417.347534	-97.307121	921.472168	-528.592407	150.435928	500.583313	-466.336395	-127.129906	500.098114	-534.895386	188.045395	66.165504	-524.450806	-110.528572	89.730324	-462.974518	173.036148	1387.970703	-413.718292	-170.524963	1370.935303	-414.837250	-0.915159	1390.929443	-369.720490	13.713750	1673.374878	-524.704407	222.476639	1132.830444	-506.185364	-223.136703	1137.371948	-426.323242	203.885330	897.291504	-420.063965	-204.962463	877.417969	-419.439697	-3.012710	1020.837585	455.919769	-49.386684	958.660034	456.104279	128.409225
-443.011749	88.223541	921.393738	-417.373474	-97.279152	921.458313	-528.588379	150.436783	500.581055	-466.342194	-127.172295	500.112488	-534.884338	188.043167	66.165253	-524.459167	-110.530472	89.734528	-462.959534	173.009827	1388.003906	-413.657227	-170.525269	1370.966797	-414.830719	-0.927383	1390.925903	-369.672363	13.730892	1673.362671	-524.705811	222.470993	1132.842651	-506.152405	-223.168152	1137.391235	-426.376495	203.965042	897.302673	-420.025543	-205.003494	877.419312	-419.461456	-3.010057	1020.836975	455.883911	-49.452995	958.659851	456.061707	128.350647
-443.008118	88.190926	921.395813	-417.344208	-97.304329	921.480042	-528.599487	150.386551	500.582550	-466.339386	-127.171150	500.118225	-534.893372	188.050751	66.148155	-524.436829	-110.522469	89.730545	-462.965332	173.010559	1388.007080	-413.668640	-170.540268	1370.959473	-414.816071	-0.972822	1390.935059	-369.592010	13.705112	1673.331055	-524.709351	222.466675	1132.879761	-506.105255	-223.241776	1137.380615	-426.331818	203.868057	897.332886	-419.954071	-205.032135	877.428955	-419.452911	-3.027943	1020.849548	455.839294	-49.493900	958.666321	456.019501	128.308121
-443.027435	88.245705	921.403198	-417.351990	-97.309128	921.468262	-528.609253	150.367584	500.593292	-466.325745	-127.156136	500.114655	-534.896851	188.051575	66.146095	-524.409180	-110.513641	89.725807	-462.957672	172.971558	1388.036377	-413.646851	-170.571106	1370.971313	-414.790649	-0.950552	1390.994263	-369.569641	13.764903	1673.338623	-524.716553	222.453354	1132.910645	-506.080811	-223.249695	1137.369873	-426.321594	203.868820	897.390686	-419.894318	-205.085587	877.417542	-419.462280	-3.012465	1020.847046	455.802216	-49.563148	958.676331	455.974457	128.229752
-443.063202	88.191345	921.395569	-417.359467	-97.316040	921.463318	-528.625244	150.379501	500.584320	-466.328583	-127.127113	500.039795	-534.856506	188.044830	66.165108	-524.441284	-110.523590	89.727585	-462.968353	172.938126	1388.065796	-413.633484	-170.569763	1370.951904	-414.763184	-0.966664	1391.005737	-369.493591	13.745093	1673.287354	-524.721191	222.453598	1132.928833	-506.049896	-223.311691	1137.369385	-426.341614	203.874161	897.406982	-419.828033	-205.107132	877.415222	-419.474060	-3.038320	1020.839661	455.763550	-49.638973	958.683044	455.923492	128.165100
-443.079407	88.190918	921.398315	-417.368652	-97.320305	921.468140	-528.635132	150.388260	500.585999	-466.329803	-127.133583	500.030243	-534.862122	188.045700	66.166504	-524.425110	-110.488930	89.668037	-462.962402	172.920197	1388.068604	-413.610474	-170.594742	1370.964111	-414.748138	-0.972222	1391.008179	-369.450989	13.765474	1673.263184	-524.705078	222.437897	1132.959473	-505.997528	-223.314621	1137.338501	-426.352295	203.886414	897.412170	-419.774689	-205.139099	877.411560	-419.478455	-3.038017	1020.842468	455.730896	-49.685246	958.670227	455.871643	128.104736
-443.083252	88.182625	921.412781	-417.356934	-97.349815	921.477234	-528.668640	150.432327	500.605103	-466.356964	-127.200661	500.060547	-534.863525	188.045578	66.170341	-524.441772	-110.517059	89.725883	-462.981293	172.883362	1388.076416	-413.585785	-170.616180	1370.958130	-414.724487	-1.002012	1391.019653	-369.412231	13.777475	1673.243042	-524.707153	222.426483	1132.950806	-505.954987	-223.363846	1137.318726	-426.356201	203.906281	897.451782	-419.719910	-205.170959	877.395630	-419.481384	-3.059994	1020.855042	455.619904	-49.788658	958.753845	455.803284	127.989372
-443.100616	88.162857	921.411377	-417.368774	-97.360672	921.465027	-528.681885	150.449142	500.606781	-466.220093	-127.072342	500.016876	-534.899170	188.051453	66.153336	-524.367859	-110.502640	89.718697	-462.969086	172.834656	1388.062622	-413.616119	-170.651291	1370.952026	-414.716187	-1.018116	1390.989380	-369.405884	13.824003	1673.279053	-524.718140	222.418793	1132.964844	-505.925354	-223.426422	1137.357666	-426.341431	203.887634	897.461060	-419.644775	-205.200531	877.410217	-419.489288	-3.079802	1020.847595	455.498444	-49.842285	958.812683	455.725067	127.850479
-443.121674	88.151260	921.410583	-417.379303	-97.370049	921.460754	-528.657654	150.432556	500.595428	-466.188812	-127.068680	500.046234	-534.897705	188.051193	66.151665	-524.354370	-110.497368	89.715889	-462.952637	172.829697	1388.076538	-413.622986	-170.670578	1370.964233	-414.714417	-1.087361	1390.970947	-369.365356	13.838419	1673.276611	-524.723022	222.395996	1132.985474	-505.889191	-223.446579	1137.357178	-426.363495	203.891663	897.474060	-419.590546	-205.249283	877.412903	-419.500671	-3.090912	1020.844604	455.469055	-49.941463	958.802612	455.674561	127.777054
-443.118652	88.162102	921.399170	-417.395721	-97.373070	921.459900	-528.657471	150.432251	500.596741	-466.178040	-127.085442	500.070892	-534.891846	188.050171	66.151627	-524.353638	-110.496170	89.716415	-462.940613	172.805206	1388.079590	-413.617279	-170.693924	1370.988525	-414.702789	-1.089152	1390.975464	-369.335327	13.840426	1673.261230	-524.718933	222.378143	1132.998291	-505.866516	-223.459412	1137.318359	-426.368073	203.894287	897.473694	-419.533478	-205.276688	877.436951	-419.492554	-3.080517	1020.836731	455.468445	-50.028942	958.836853	455.666382	127.664314
-443.135620	88.152641	921.417908	-417.403473	-97.379463	921.469299	-528.663635	150.397049	500.591064	-466.198547	-127.071449	500.068756	-534.905579	188.052979	66.148376	-524.361023	-110.498215	89.715195	-462.936066	172.773117	1388.088257	-413.611694	-170.735764	1370.986206	-414.691284	-1.127420	1390.972656	-369.309021	13.843510	1673.265991	-524.712036	222.349701	1133.010010	-505.829987	-223.477783	1137.321411	-426.384430	203.896225	897.476318	-419.478729	-205.292709	877.428772	-419.508484	-3.093385	1020.851257	455.484650	-50.160587	958.791565	455.619080	127.618996
-443.140686	88.131004	921.410156	-417.401764	-97.386765	921.456360	-528.667786	150.404205	500.590057	-466.210266	-127.087097	500.040314	-534.854858	188.044189	66.166992	-524.351318	-110.495384	89.715538	-462.945679	172.742096	1388.102539	-413.585266	-170.754761	1370.959595	-414.670197	-1.136179	1390.966675	-369.291138	13.837694	1673.251709	-524.703247	222.354507	1133.023926	-505.807770	-223.524948	1137.336792	-426.383698	203.906128	897.487000	-419.414276	-205.292969	877.448914	-419.515778	-3.110912	1020.841614	455.514526	-50.260136	958.753967	455.578430	127.579758
-443.147095	88.124893	921.408813	-417.381348	-97.432861	921.462952	-528.687073	150.412903	500.594360	-466.236145	-127.114021	500.051208	-534.892822	188.056534	66.156746	-524.340576	-110.492210	89.716042	-462.932831	172.706375	1388.100342	-413.651825	-170.773132	1370.989136	-414.657532	-1.176631	1390.960449	-369.272034	13.836308	1673.250732	-524.696899	222.321213	1133.015137	-505.804779	-223.520782	1137.325806	-426.367371	203.899597	897.481079	-419.346588	-205.314819	877.436340	-419.513397	-3.132177	1020.844666	455.513977	-50.334309	958.748718	455.546967	127.484154
-443.172546	88.090797	921.407837	-417.397217	-97.444214	921.442810	-528.673828	150.404602	500.583923	-466.251770	-127.130318	500.054291	-534.890930	188.044922	66.160652	-524.346497	-110.464554	89.659775	-462.934784	172.705872	1388.097900	-413.624451	-170.798248	1370.980469	-414.600861	-1.183534	1391.002563	-369.244873	13.830799	1673.244263	-524.683655	222.297165	1133.012207	-505.772949	-223.586853	1137.304932	-426.385010	203.879105	897.466919	-419.279968	-205.277695	877.469788	-419.530212	-3.163897	1020.833801	455.492706	-50.439007	958.759644	455.518646	127.357971
-443.175385	88.089233	921.409180	-417.400024	-97.444283	921.443726	-528.621460	150.380142	500.561371	-466.227173	-127.113548	499.990753	-534.881714	188.044418	66.163322	-524.340149	-110.455307	89.650208	-462.919983	172.659317	1388.076904	-413.632477	-170.806351	1370.964478	-414.595795	-1.208750	1391.001465	-369.223206	13.816514	1673.247314	-524.674744	222.282043	1133.010864	-505.747498	-223.596283	1137.288330	-426.377808	203.858780	897.475098	-419.208099	-205.304977	877.455872	-419.530701	-3.164619	1020.834717	455.472198	-50.537540	958.775330	455.457031	127.272942
-443.193665	88.065208	921.407837	-417.401672	-97.444649	921.430969	-528.629456	150.386734	500.559357	-466.213226	-127.124374	499.990601	-534.874939	188.040085	66.172455	-524.349670	-110.460602	89.655632	-462.915405	172.638260	1388.084229	-413.585754	-170.840759	1370.933594	-414.560120	-1.235049	1390.989136	-369.211792	13.819714	1673.231567	-524.682251	222.258377	1133.013916	-505.704651	-223.647018	1137.275391	-426.399811	203.820480	897.467651	-419.173737	-205.320358	877.426208	-419.537354	-3.181260	1020.827332	455.455322	-50.612896	958.791382	455.411530	127.198097
-443.204041	88.075714	921.402893	-417.408325	-97.452698	921.415527	-528.612427	150.361542	500.570831	-466.217072	-127.129936	499.993134	-534.850281	188.040146	66.152733	-524.356628	-110.493568	89.716415	-462.905304	172.617615	1388.081665	-413.569580	-170.859787	1370.927368	-414.565552	-1.261511	1390.961304	-369.189270	13.788528	1673.229370	-524.671448	222.228302	1133.010010	-505.670044	-223.632324	1137.254517	-426.407928	203.818954	897.448669	-419.142151	-205.324997	877.442078	-419.543579	-3.185296	1020.817017	455.420502	-50.732800	958.786377	455.391724	127.053062
-443.192841	88.070351	921.399841	-417.375885	-97.487183	921.416138	-528.617065	150.372650	500.569000	-466.216919	-127.129868	499.999969	-534.853271	188.043686	66.176216	-524.388062	-110.510597	89.728699	-462.893036	172.594055	1388.069092	-413.601410	-170.869675	1370.901733	-414.541382	-1.279262	1390.955444	-369.175201	13.771363	1673.210449	-524.656372	222.212891	1132.991089	-505.660370	-223.661469	1137.228394	-426.409943	203.795670	897.427795	-419.114868	-205.344925	877.402588	-419.528137	-3.203159	1020.816467	455.395264	-50.801411	958.772888	455.321808	126.963829
-443.201416	88.052460	921.400574	-417.376923	-97.490906	921.416565	-528.610901	150.363556	500.555359	-466.212372	-127.197746	500.024872	-534.868286	188.046661	66.176346	-524.419250	-110.518623	89.736916	-462.883453	172.575653	1388.072998	-413.581604	-170.891586	1370.865112	-414.542786	-1.309603	1390.924561	-369.157532	13.753129	1673.217285	-524.665405	222.173828	1133.010620	-505.619324	-223.675522	1137.212524	-426.389648	203.750412	897.404663	-419.078583	-205.328110	877.399597	-419.532959	-3.213576	1020.816956	455.365204	-50.913445	958.771118	455.274933	126.860764
-443.198761	88.016792	921.392578	-417.344513	-97.523491	921.416992	-528.589050	150.296982	500.551422	-466.179962	-127.168564	500.028046	-534.829834	188.046280	66.175743	-524.427185	-110.519791	89.734657	-462.882813	172.567749	1388.062866	-413.565247	-170.909927	1370.862793	-414.557465	-1.350383	1390.896973	-369.147461	13.717443	1673.224609	-524.657227	222.134445	1132.991699	-505.607849	-223.702972	1137.200684	-426.387268	203.734268	897.403992	-419.050079	-205.359894	877.391541	-419.531219	-3.243635	1020.814880	455.355652	-51.004444	958.782166	455.247314	126.779549
-443.216827	88.021820	921.384644	-417.364838	-97.552711	921.410767	-528.608582	150.311554	500.556488	-466.191132	-127.178436	500.029938	-534.882507	188.050934	66.176125	-524.447693	-110.526299	89.737976	-462.928253	172.524368	1388.054932	-413.574707	-170.921738	1370.852661	-414.514679	-1.354930	1390.941772	-369.126587	13.697927	1673.209106	-524.655029	222.122925	1132.972046	-505.588715	-223.716095	1137.154541	-426.404633	203.714508	897.384216	-419.028564	-205.342590	877.351318	-419.541626	-3.254014	1020.806824	455.322968	-51.052620	958.777466	455.189911	126.722458
-443.211121	88.030205	921.392029	-417.361145	-97.529610	921.391846	-528.646667	150.396957	500.599670	-466.199005	-127.186180	500.029327	-534.889038	188.058258	66.183517	-524.487244	-110.509209	89.685547	-462.931458	172.508728	1388.052612	-413.571014	-170.916428	1370.814941	-414.520111	-1.386520	1390.904419	-369.114349	13.666213	1673.203613	-524.652832	222.110367	1132.961548	-505.577942	-223.708481	1137.107178	-426.409424	203.704742	897.354614	-419.007843	-205.301712	877.322510	-419.535187	-3.252101	1020.801025	455.287140	-51.109386	958.798889	455.124023	126.624405
-443.203552	87.997101	921.375427	-417.341797	-97.560486	921.400696	-528.603699	150.346649	500.574066	-466.224945	-127.223328	500.019531	-534.883240	188.053329	66.195656	-524.517578	-110.511810	89.684265	-462.931000	172.490387	1388.046997	-413.539795	-170.953262	1370.770996	-414.532806	-1.415854	1390.865601	-369.068604	13.604347	1673.152466	-524.663940	222.080032	1132.953979	-505.534210	-223.684769	1137.079956	-426.406158	203.647354	897.313782	-418.988434	-205.289169	877.295593	-419.534088	-3.271459	1020.798340	455.248230	-51.171459	958.805969	455.069763	126.560379
-443.190308	88.036095	921.379639	-417.343262	-97.559738	921.378967	-528.583191	150.316650	500.607971	-466.204041	-127.208862	499.970978	-534.865784	188.050339	66.193153	-524.528564	-110.517471	89.687912	-462.922455	172.474380	1388.009155	-413.541779	-170.947968	1370.745850	-414.498383	-1.426929	1390.883667	-369.049652	13.464552	1673.258667	-524.663208	222.034134	1132.930786	-505.529968	-223.685333	1137.053467	-426.377106	203.642685	897.315674	-418.961578	-205.290375	877.247009	-419.530701	-3.267014	1020.790100	455.205597	-51.245750	958.820251	455.009979	126.478493
-443.184235	88.040535	921.375000	-417.317291	-97.565651	921.357971	-528.587524	150.353912	500.615723	-466.197418	-127.200912	499.971344	-534.881042	188.052780	66.197166	-524.514038	-110.543671	89.744881	-462.939148	172.441589	1388.012695	-413.587128	-170.967056	1370.705933	-414.505615	-1.459753	1390.866455	-369.022278	13.419474	1673.246826	-524.683411	222.006516	1132.904541	-505.534637	-223.701065	1137.005859	-426.418243	203.589569	897.283142	-418.963928	-205.248917	877.230164	-419.515228	-3.275541	1020.777405	455.134033	-51.359306	958.796021	454.945618	126.392853
-443.189575	88.036385	921.376587	-417.301727	-97.596756	921.352905	-528.613220	150.376190	500.623138	-466.225189	-127.233910	500.010559	-534.936462	188.060013	66.223366	-524.560852	-110.565903	89.761406	-462.952179	172.415527	1387.993164	-413.525513	-170.989670	1370.642090	-414.502472	-1.492738	1390.836670	-369.000244	13.380407	1673.240356	-524.685364	221.959991	1132.874146	-505.502289	-223.695145	1136.972534	-426.400208	203.550507	897.249695	-418.974609	-205.224686	877.181580	-419.508850	-3.295562	1020.775635	455.097565	-51.422935	958.819397	454.903168	126.353424
-443.169586	88.017776	921.366760	-417.293335	-97.597588	921.340088	-528.600342	150.359177	500.621979	-466.185791	-127.285713	500.042053	-534.931274	188.039124	66.202248	-524.566772	-110.536270	89.707527	-462.968750	172.398865	1387.969849	-413.554626	-171.021683	1370.634644	-414.509949	-1.518096	1390.829712	-368.976776	13.348043	1673.231689	-524.692322	221.925369	1132.860962	-505.515869	-223.687057	1136.936890	-426.391144	203.537659	897.254028	-418.978668	-205.188950	877.142578	-419.505035	-3.308856	1020.765442	455.069397	-51.533894	958.819275	454.865387	126.280312
-443.148743	87.988075	921.363281	-417.277832	-97.646782	921.347046	-528.530945	150.276535	500.587952	-466.158447	-127.261528	500.045624	-534.900513	188.058609	66.177307	-524.557556	-110.524803	89.695091	-462.970032	172.381424	1387.956787	-413.558716	-171.046127	1370.560181	-414.511597	-1.561218	1390.799927	-368.988770	13.353828	1673.269775	-524.691833	221.900970	1132.836670	-505.521606	-223.680435	1136.861450	-426.433075	203.486374	897.207153	-418.975647	-205.142120	877.084595	-419.481445	-3.342409	1020.766479	455.048523	-51.613194	958.825684	454.851868	126.198982
-443.170471	87.973160	921.352844	-417.303101	-97.669342	921.329773	-528.528259	150.313431	500.586670	-466.172089	-127.279083	500.013092	-534.919861	188.060242	66.194923	-524.570251	-110.531189	89.701050	-462.979218	172.333206	1387.955444	-413.574158	-171.077911	1370.541382	-414.526886	-1.581752	1390.770752	-368.942261	13.282954	1673.210693	-524.695679	221.850967	1132.834595	-505.531281	-223.696457	1136.853638	-426.436157	203.460709	897.192078	-418.997986	-205.109299	877.065552	-419.491913	-3.363272	1020.751282	455.001160	-51.719833	958.846313	454.792877	126.098442
-443.160980	87.975586	921.345642	-417.288086	-97.658615	921.315735	-528.514587	150.297272	500.587555	-466.162323	-127.267891	500.010132	-534.912048	188.058807	66.193680	-524.543640	-110.523949	89.698135	-462.982880	172.328506	1387.948608	-413.548035	-171.086349	1370.498779	-414.513580	-1.612232	1390.788940	-368.948547	13.284038	1673.236816	-524.695801	221.810516	1132.819092	-505.550934	-223.635803	1136.792847	-426.460358	203.522659	897.172729	-418.984894	-205.055176	876.996826	-419.487823	-3.361075	1020.741638	454.922180	-51.792507	958.846252	454.739990	126.030602
-443.147125	87.981209	921.350220	-417.286438	-97.668037	921.310120	-528.526306	150.359329	500.622406	-466.170502	-127.286919	499.993835	-534.923645	188.060379	66.200180	-524.552002	-110.526756	89.701080	-462.998932	172.295609	1387.942993	-413.547516	-171.108521	1370.428101	-414.497589	-1.646839	1390.783325	-368.926422	13.255561	1673.225098	-524.696838	221.741821	1132.806641	-505.550201	-223.603775	1136.750244	-426.533112	203.603287	897.129944	-419.016083	-204.993439	876.977234	-419.490662	-3.370763	1020.742371	454.903381	-51.889507	958.862427	454.717865	125.935234
-443.138153	87.958221	921.349365	-417.273895	-97.675499	921.302307	-528.534851	150.345886	500.612305	-466.173859	-127.290436	499.996063	-534.909058	188.039566	66.175117	-524.518982	-110.516228	89.696915	-463.008759	172.271881	1387.923950	-413.569580	-171.140991	1370.419800	-414.521393	-1.674150	1390.747070	-368.912476	13.221407	1673.221924	-524.697510	221.728180	1132.800659	-505.569397	-223.602554	1136.719727	-426.545868	203.618927	897.130127	-419.039368	-204.930069	876.907898	-419.474731	-3.388637	1020.737488	454.898987	-51.954220	958.868164	454.698547	125.870270
-443.126343	87.942253	921.357361	-417.257172	-97.703659	921.299072	-528.496460	150.296021	500.589020	-466.174194	-127.291031	500.001007	-534.902405	188.056564	66.192909	-524.494446	-110.475136	89.637863	-463.007843	172.242371	1387.920166	-413.575806	-171.152084	1370.430786	-414.531342	-1.695458	1390.740967	-368.866425	13.152899	1673.175415	-524.708984	221.681808	1132.776611	-505.623169	-223.550812	1136.676514	-426.611816	203.646118	897.094910	-419.091827	-204.871124	876.891296	-419.457855	-3.416186	1020.739685	454.838318	-52.063335	958.880859	454.667542	125.757263
-443.108917	87.939072	921.353699	-417.248169	-97.719650	921.297974	-528.474854	150.271545	500.586456	-466.171906	-127.288818	500.003174	-534.940308	188.038940	66.209358	-524.495117	-110.500275	89.684174	-462.998932	172.201035	1387.903320	-413.555328	-171.173721	1370.348999	-414.548889	-1.744777	1390.705811	-368.860199	13.106673	1673.169922	-524.733643	221.653915	1132.778687	-505.662933	-223.552246	1136.645386	-426.544189	203.451401	897.112976	-419.144379	-204.800552	876.840820	-419.456696	-3.426671	1020.738586	454.817383	-52.146057	958.871948	454.663605	125.680740
-443.093445	87.915390	921.352539	-417.233398	-97.719254	921.295776	-528.455872	150.294067	500.602997	-466.168274	-127.285172	500.003998	-534.935974	188.060028	66.218079	-524.463745	-110.501358	89.692299	-463.000488	172.176529	1387.902100	-413.585419	-171.198990	1370.338745	-414.524017	-1.776428	1390.734863	-368.840515	13.079360	1673.166504	-524.737610	221.599380	1132.765747	-505.692596	-223.491760	1136.606323	-426.606598	203.502350	897.052612	-419.180176	-204.740067	876.804810	-419.435577	-3.437855	1020.736267	454.794525	-52.226044	958.901367	454.634033	125.599548
-443.092499	87.909248	921.351685	-417.217102	-97.733597	921.296692	-528.449219	150.310654	500.605682	-466.162079	-127.315582	500.024963	-534.921570	188.042252	66.173851	-524.415283	-110.485184	89.687653	-463.004364	172.150085	1387.863159	-413.592926	-171.233215	1370.309692	-414.541534	-1.826485	1390.698120	-368.842743	13.036174	1673.166626	-524.741089	221.566406	1132.749146	-505.741150	-223.497177	1136.598511	-426.596069	203.484589	897.044128	-419.249634	-204.674118	876.726563	-419.432281	-3.447116	1020.736877	454.756195	-52.302814	958.888428	454.619934	125.527565
-443.073822	87.891853	921.343323	-417.228607	-97.761497	921.290894	-528.486694	150.341629	500.617554	-466.188812	-127.315865	499.996948	-534.965027	188.044846	66.193405	-524.401001	-110.496613	89.665138	-462.992218	172.118240	1387.856812	-413.647308	-171.257782	1370.239746	-414.513000	-1.861180	1390.701782	-368.837433	13.007229	1673.154419	-524.739197	221.533859	1132.749268	-505.797943	-223.460648	1136.517456	-426.649780	203.457367	897.001404	-419.286560	-204.610092	876.673279	-419.427795	-3.470048	1020.729675	454.714172	-52.370789	958.891785	454.600128	125.427261
-443.044952	87.917015	921.353394	-417.204376	-97.780563	921.294434	-528.448792	150.287811	500.604767	-466.186890	-127.311096	499.998383	-534.946960	188.064896	66.195053	-524.364502	-110.467995	89.677963	-462.977692	172.092285	1387.839844	-413.619843	-171.276031	1370.208130	-414.502258	-1.876882	1390.687988	-368.833435	12.972266	1673.152832	-524.744934	221.476807	1132.728638	-505.848541	-223.396225	1136.492798	-426.612122	203.338455	896.978271	-419.353638	-204.563461	876.616394	-419.404816	-3.471632	1020.736938	454.679382	-52.469833	958.901001	454.590424	125.341331
-443.066345	87.893387	921.353943	-417.210785	-97.776260	921.283142	-528.445740	150.323807	500.611267	-466.181946	-127.308319	499.986481	-534.937134	188.044968	66.175407	-524.353638	-110.464386	89.677444	-462.971497	172.048950	1387.814819	-413.633301	-171.319260	1370.146606	-414.522461	-1.904019	1390.636353	-368.824829	12.942601	1673.154175	-524.743042	221.463654	1132.700562	-505.879913	-223.355499	1136.423218	-426.688812	203.389084	896.942932	-419.415588	-204.523254	876.562317	-419.412567	-3.485702	1020.730957	454.647644	-52.555481	958.904480	454.578430	125.224152
-443.039978	87.898834	921.351807	-417.200928	-97.804115	921.280579	-528.395569	150.264557	500.602142	-466.150604	-127.341698	500.026947	-534.904846	188.061508	66.174858	-524.385132	-110.441338	89.629547	-462.945221	172.031158	1387.807007	-413.678955	-171.338562	1370.124023	-414.497955	-1.933865	1390.681030	-368.829498	12.907850	1673.158936	-524.734924	221.400436	1132.676880	-505.936493	-223.334518	1136.397705	-426.648193	203.318283	896.933777	-419.475525	-204.446701	876.498047	-419.393951	-3.498248	1020.728638	454.589966	-52.628506	958.890686	454.553101	125.139870
-443.035614	87.868279	921.341003	-417.182526	-97.805290	921.277527	-528.387024	150.271088	500.591125	-466.153198	-127.357346	500.027344	-534.909363	188.038116	66.173645	-524.406250	-110.473022	89.680145	-462.933319	171.998108	1387.797852	-413.687714	-171.363983	1370.063721	-414.482605	-1.983447	1390.646484	-368.819458	12.870275	1673.151855	-524.721985	221.364960	1132.666016	-505.981079	-223.272064	1136.345825	-426.718018	203.367935	896.913879	-419.530060	-204.392181	876.462524	-419.402557	-3.511741	1020.723816	454.546844	-52.711399	958.888000	454.543060	125.056541
-443.037903	87.879829	921.335266	-417.188019	-97.812782	921.252197	-528.391602	150.256760	500.608856	-466.140350	-127.340477	499.981506	-534.918823	188.037018	66.185646	-524.450989	-110.497917	89.697411	-462.923157	171.969223	1387.790161	-413.730896	-171.390671	1370.044312	-414.451385	-2.028152	1390.643188	-368.811829	12.839356	1673.162842	-524.728821	221.340546	1132.662842	-506.039124	-223.255066	1136.289429	-426.672241	203.195099	896.859924	-419.584381	-204.334961	876.420532	-419.406250	-3.520507	1020.708435	454.474457	-52.784798	958.885620	454.522491	124.999176
-443.027954	87.913147	921.337341	-417.196106	-97.805168	921.247986	-528.439331	150.297134	500.609528	-466.142487	-127.340271	499.977722	-534.946350	188.041992	66.189972	-524.393372	-110.462570	89.613930	-462.904022	171.949097	1387.782104	-413.756409	-171.446167	1370.002319	-414.414795	-2.041152	1390.693604	-368.804382	12.812217	1673.155762	-524.717224	221.293854	1132.669678	-506.082520	-223.190994	1136.237305	-426.743652	203.184158	896.839661	-419.655884	-204.323013	876.367554	-419.400116	-3.503919	1020.706848	454.423370	-52.891186	958.895874	454.508301	124.879700
-443.009003	87.894165	921.325928	-417.180908	-97.833344	921.241638	-528.414490	150.315918	500.604858	-466.173492	-127.382149	499.983917	-534.936279	188.025757	66.179733	-524.445374	-110.469658	89.612518	-462.879211	171.919174	1387.770142	-413.781982	-171.453369	1369.964600	-414.403809	-2.071981	1390.692749	-368.798676	12.789319	1673.157837	-524.683105	221.240601	1132.656250	-506.132233	-223.198868	1136.234131	-426.758301	203.230957	896.845398	-419.706604	-204.275345	876.339661	-419.382355	-3.524973	1020.697815	454.356018	-52.951832	958.884155	454.476135	124.803589
-442.983093	87.870911	921.316956	-417.096313	-97.910866	921.247559	-528.388550	150.292770	500.609253	-466.138062	-127.374023	499.999420	-534.940125	188.040527	66.189667	-524.394714	-110.456093	89.609169	-462.849579	171.879013	1387.775269	-413.801056	-171.490189	1369.933594	-414.373260	-2.111040	1390.633057	-368.782806	12.761607	1673.157227	-524.667664	221.201462	1132.647339	-506.188354	-223.154312	1136.188721	-426.691986	203.087753	896.809753	-419.752045	-204.222977	876.327759	-419.325226	-3.564157	1020.695923	454.293335	-53.005016	958.900635	454.438324	124.719894
-442.944214	87.824532	921.311646	-417.016357	-97.954468	921.265625	-528.362427	150.262650	500.617981	-466.271118	-127.482834	500.000977	-534.928650	188.036438	66.210060	-524.506836	-110.526634	89.688011	-462.819580	171.852844	1387.747070	-413.832245	-171.520218	1369.914917	-414.333984	-2.148951	1390.618164	-368.771942	12.741388	1673.159790	-524.632935	221.176666	1132.641602	-506.235779	-223.122147	1136.161011	-426.738586	203.065643	896.790649	-419.819885	-204.206955	876.256226	-419.281189	-3.596407	1020.703796	454.211182	-53.115795	958.866150	454.428192	124.654762
-442.934174	87.809120	921.313904	-416.993958	-98.018219	921.295349	-528.346313	150.290878	500.598053	-466.166321	-127.411263	500.025391	-534.942261	188.038605	66.213699	-524.433472	-110.460976	89.646523	-462.795776	171.833694	1387.754028	-413.876740	-171.576431	1369.855469	-414.312317	-2.160880	1390.614746	-368.755310	12.830661	1673.033691	-524.613403	221.153137	1132.641602	-506.312317	-223.123505	1136.090698	-426.720795	203.000381	896.781738	-419.870056	-204.167038	876.203125	-419.273712	-3.622178	1020.720520	454.115540	-53.208889	958.853455	454.369965	124.587578
-442.984894	87.869530	921.310181	-417.136841	-97.892570	921.216003	-528.372375	150.325974	500.632202	-466.293915	-127.509384	500.019165	-534.944885	188.031708	66.173370	-524.522095	-110.511459	89.707993	-462.752167	171.812439	1387.754395	-413.876526	-171.602402	1369.814941	-414.315002	-2.199397	1390.591431	-368.739746	12.797049	1673.030029	-524.579895	221.123611	1132.638550	-506.367096	-223.105774	1136.081909	-426.671295	202.873276	896.776062	-419.903870	-204.161285	876.193542	-419.341827	-3.570413	1020.676453	454.042816	-53.292423	958.833801	454.345642	124.529922
-442.876984	87.768661	921.303589	-416.869446	-98.139931	921.342651	-528.307861	150.285172	500.617889	-466.286743	-127.493065	500.073364	-534.907837	188.022110	66.182884	-524.498169	-110.480156	89.657837	-462.744385	171.786407	1387.752075	-413.934265	-171.639130	1369.782227	-414.277618	-2.178570	1390.630127	-368.733185	12.771189	1673.027832	-524.552307	221.140900	1132.647583	-506.421265	-223.087555	1136.041992	-426.678619	202.870773	896.757324	-419.976410	-204.158630	876.159485	-419.225739	-3.675224	1020.743164	453.973206	-53.391464	958.850037	454.310547	124.435394
-442.985962	87.868866	921.311157	-417.129303	-97.887024	921.211975	-528.320251	150.274963	500.597687	-466.224426	-127.489395	500.021423	-534.901855	188.023941	66.159470	-524.490479	-110.518845	89.685043	-462.716736	171.774704	1387.753784	-413.965729	-171.671448	1369.758667	-414.285461	-2.214649	1390.616333	-368.701904	12.725160	1673.039063	-524.501160	221.095215	1132.639771	-506.501038	-223.074570	1136.040527	-426.661865	202.920273	896.735046	-420.032776	-204.160767	876.087585	-419.334869	-3.569562	1020.674622	453.902100	-53.498653	958.828369	454.269348	124.378464
-442.998352	87.895805	921.312073	-417.136993	-97.880318	921.206604	-528.375916	150.304489	500.648163	-466.258118	-127.526924	500.027802	-534.949341	188.033386	66.199242	-524.486023	-110.589241	89.727890	-462.693329	171.741180	1387.731445	-414.006897	-171.710724	1369.725220	-414.264557	-2.248446	1390.619141	-368.684387	12.707076	1673.034180	-524.474609	221.072723	1132.632446	-506.550842	-223.092529	1135.999634	-426.620789	202.904205	896.714233	-420.090271	-204.152817	876.088196	-419.344421	-3.555965	1020.672363	453.809448	-53.582928	958.831177	454.229340	124.298248
-442.838562	87.730614	921.302856	-416.765259	-98.298103	921.395020	-528.283508	150.228745	500.615082	-466.144958	-127.414566	500.075256	-534.902893	188.020218	66.172874	-524.427490	-110.481850	89.632523	-462.689758	171.729187	1387.723633	-414.033936	-171.731659	1369.714966	-414.267517	-2.267327	1390.612671	-368.663940	12.665795	1673.039795	-524.458496	221.077026	1132.621216	-506.590759	-223.019714	1135.954102	-426.556122	202.792160	896.732056	-420.143433	-204.157410	876.054932	-419.180145	-3.745791	1020.771301	453.745514	-53.617359	958.805054	454.152191	124.213524
-442.827515	87.725105	921.303528	-416.770477	-98.322075	921.405640	-528.295471	150.210251	500.573944	-466.233612	-127.502243	500.065002	-534.913940	188.022125	66.170082	-524.473267	-110.571411	89.709564	-462.660583	171.706390	1387.701782	-414.061218	-171.768387	1369.704712	-414.289734	-2.279798	1390.617798	-368.630859	12.626913	1673.034790	-524.413696	221.075653	1132.596680	-506.634277	-223.049606	1135.978638	-426.497467	202.714920	896.689148	-420.181549	-204.116394	876.025146	-419.184753	-3.757341	1020.777771	453.664795	-53.713963	958.786743	454.116180	124.165367
-442.799011	87.726059	921.312073	-416.759521	-98.332565	921.417603	-528.286011	150.220062	500.596893	-466.240417	-127.508171	500.067047	-534.910522	188.021484	66.171494	-524.455139	-110.552727	89.673264	-462.640472	171.691589	1387.690552	-414.097260	-171.801163	1369.683472	-414.307434	-2.318536	1390.635254	-368.605042	12.601992	1673.009033	-524.382813	221.061218	1132.598877	-506.673828	-223.011444	1135.956665	-426.511261	202.816269	896.659119	-420.215057	-204.164368	876.028137	-419.159271	-3.760563	1020.787354	453.588776	-53.796619	958.793945	454.055908	124.096886
-442.792084	87.726654	921.308167	-416.753876	-98.336754	921.415283	-528.238220	150.230820	500.607666	-466.217834	-127.485466	500.064545	-534.883362	188.020782	66.155930	-524.458862	-110.525497	89.678864	-462.613892	171.674591	1387.682129	-414.152710	-171.836395	1369.654907	-414.321716	-2.324301	1390.625488	-368.573914	12.572502	1673.014160	-524.327759	221.027710	1132.556396	-506.709290	-223.063766	1135.942505	-426.409332	202.767426	896.643555	-420.251526	-204.157959	875.996887	-419.160248	-3.762628	1020.785034	453.471161	-53.901482	958.805359	453.982056	123.971992
-442.774902	87.745438	921.312500	-416.805084	-98.324585	921.408997	-528.284363	150.271164	500.607208	-466.248566	-127.526039	500.058746	-534.913391	188.048523	66.165909	-524.460083	-110.526146	89.683266	-462.579926	171.652542	1387.667480	-414.218445	-171.855133	1369.679810	-414.333282	-2.353572	1390.617432	-368.542603	12.540822	1673.003540	-524.296753	221.030060	1132.557251	-506.746490	-223.088135	1135.947144	-426.291779	202.667038	896.650879	-420.285156	-204.175018	876.023743	-419.165039	-3.755100	1020.782837	453.423370	-54.008160	958.811523	453.927521	123.915344
-442.765137	87.712151	921.291992	-416.797211	-98.370865	921.415466	-528.286438	150.283020	500.605835	-466.266754	-127.582298	500.086792	-534.945007	188.069000	66.180336	-524.523804	-110.536964	89.704323	-462.568939	171.636383	1387.662354	-414.218567	-171.892593	1369.678101	-414.359436	-2.404663	1390.583862	-368.528259	12.500718	1672.981323	-524.242554	220.999969	1132.534302	-506.775909	-223.079178	1135.914551	-426.276093	202.762146	896.606384	-420.315125	-204.240326	875.960022	-419.147766	-3.779495	1020.774719	453.368286	-54.043293	958.809509	453.862610	123.822426
-442.736267	87.754356	921.299255	-416.780060	-98.378296	921.402039	-528.321472	150.335724	500.628387	-466.280701	-127.530693	500.048492	-534.950073	188.055298	66.173607	-524.516418	-110.596458	89.729172	-462.546509	171.617355	1387.638672	-414.225647	-171.935104	1369.646484	-414.370728	-2.402711	1390.596558	-368.505005	12.480453	1672.978271	-524.209229	221.013016	1132.514771	-506.778381	-223.086700	1135.906250	-426.154633	202.693436	896.598206	-420.320648	-204.223328	875.961426	-419.136566	-3.775874	1020.773132	453.295685	-54.143494	958.815186	453.792969	123.731033
-442.721008	87.730255	921.297791	-416.775940	-98.389748	921.394043	-528.349182	150.392731	500.643707	-466.282745	-127.568085	500.094330	-535.017761	188.091858	66.207016	-524.506775	-110.601608	89.738853	-462.537994	171.601822	1387.632080	-414.269531	-171.932312	1369.627319	-414.370178	-2.420818	1390.593506	-368.495728	12.446527	1672.965332	-524.154114	221.001251	1132.492554	-506.808197	-223.132935	1135.893188	-426.141418	202.709030	896.554565	-420.343903	-204.291611	875.955872	-419.132446	-3.798474	1020.769043	453.264191	-54.203857	958.773071	453.740417	123.663055
-442.709900	87.706230	921.288391	-416.774780	-98.398468	921.393799	-529.356506	153.087952	501.233337	-466.294800	-127.521721	500.077911	-535.770935	188.208389	66.455894	-524.527283	-110.526047	89.722504	-462.510468	171.568100	1387.630615	-414.305908	-171.973358	1369.612549	-414.396576	-2.452713	1390.596558	-368.470551	12.430873	1672.955322	-524.104614	221.013596	1132.479736	-506.820770	-223.130188	1135.866943	-426.056763	202.628860	896.545349	-420.330170	-204.292419	875.943909	-419.127991	-3.810618	1020.764282	453.200989	-54.313629	958.769531	453.679718	123.582466
-442.841644	87.875626	921.289673	-417.128967	-97.967209	921.166504	-528.816284	152.224930	501.089508	-466.243347	-127.460052	499.985413	-535.421997	188.141998	66.371552	-524.450500	-110.509323	89.681366	-462.492126	171.557861	1387.611938	-414.331635	-171.993546	1369.605103	-414.415009	-2.467553	1390.582642	-368.454041	12.400889	1672.937256	-524.035339	220.987717	1132.470337	-506.841797	-223.167053	1135.846069	-426.053101	202.750565	896.509155	-420.308533	-204.306030	875.914734	-419.267883	-3.628849	1020.642029	453.187805	-54.368504	958.743958	453.641479	123.523796
-442.831909	87.867538	921.273621	-417.147400	-97.986565	921.152405	-528.760864	152.087341	501.053131	-466.293488	-127.487206	499.969574	-535.389709	188.142838	66.365143	-524.485413	-110.506081	89.707558	-462.482391	171.526352	1387.595093	-414.383453	-172.027359	1369.559692	-414.456512	-2.508317	1390.560547	-368.460938	12.415423	1672.969238	-523.993896	221.002167	1132.456909	-506.836884	-223.165741	1135.808105	-425.995544	202.713470	896.493774	-420.308990	-204.333374	875.905396	-419.263000	-3.641961	1020.625916	453.170776	-54.455551	958.726563	453.595947	123.448586
-442.820618	87.853249	921.262573	-417.159882	-97.990303	921.142944	-528.913513	152.127899	501.109680	-466.288971	-127.481041	499.966553	-535.465942	188.160156	66.365379	-524.443726	-110.460564	89.647980	-462.439850	171.509583	1387.589478	-414.404999	-172.031631	1369.543945	-414.471039	-2.542349	1390.545410	-368.439880	12.398695	1672.945190	-523.903381	220.997528	1132.439941	-506.840088	-223.172348	1135.798096	-425.973785	202.814957	896.464783	-420.289917	-204.386597	875.865967	-419.260468	-3.650972	1020.615356	453.195435	-54.504818	958.701782	453.544434	123.401260
-442.613251	87.707726	921.267944	-416.730896	-98.474464	921.383057	-528.802612	152.092819	501.078674	-466.190796	-127.385094	500.041138	-535.424316	188.152084	66.362381	-524.390198	-110.452248	89.605385	-462.426178	171.480820	1387.584106	-414.455780	-172.068085	1369.525757	-414.481995	-2.561492	1390.543823	-368.418335	12.361502	1672.945557	-523.843079	221.007813	1132.455322	-506.853668	-223.202393	1135.757568	-425.941467	202.864380	896.426392	-420.255402	-204.378616	875.872620	-419.068878	-3.847868	1020.749939	453.209473	-54.588261	958.714722	453.516327	123.352333
-442.757111	87.845108	921.268127	-417.098724	-98.049255	921.151672	-528.931335	152.271667	501.155884	-466.308258	-127.539001	500.002197	-535.502319	188.162979	66.380341	-524.481384	-110.517822	89.687691	-462.410858	171.461182	1387.591431	-414.438568	-172.089935	1369.512451	-414.525116	-2.600448	1390.506714	-368.401001	12.337263	1672.923340	-523.783325	221.031738	1132.434814	-506.835449	-223.227020	1135.717773	-425.845764	202.816711	896.448425	-420.230560	-204.419220	875.838623	-419.215607	-3.685759	1020.624390	453.207520	-54.695179	958.703064	453.464233	123.271515
-442.745392	87.832039	921.257141	-417.116180	-98.042908	921.127319	-528.916138	152.209946	501.137970	-466.305695	-127.574707	500.007538	-535.508057	188.164520	66.374504	-524.486267	-110.529213	89.703125	-462.395935	171.437668	1387.608521	-414.536621	-172.099899	1369.484131	-414.539551	-2.614437	1390.485107	-368.390015	12.308095	1672.909058	-523.750427	221.049988	1132.455688	-506.855194	-223.222839	1135.678711	-425.883606	202.899170	896.395386	-420.202393	-204.443588	875.836670	-419.217621	-3.697694	1020.606750	453.231873	-54.803513	958.710999	453.424805	123.146439
-442.751526	87.827660	921.259583	-417.117889	-98.068878	921.135681	-528.973938	152.261826	501.188538	-466.310638	-127.580536	500.011047	-535.564270	188.176041	66.384834	-524.489990	-110.510643	89.719788	-462.376984	171.416656	1387.590210	-414.538086	-172.121948	1369.475708	-414.559631	-2.630860	1390.521240	-368.377808	12.280611	1672.907715	-523.699768	221.064438	1132.427856	-506.846527	-223.212021	1135.675903	-425.842224	202.986191	896.408875	-420.174347	-204.469986	875.804138	-419.222626	-3.709748	1020.612183	453.298126	-54.898720	958.720398	453.388336	123.079437
-442.726990	87.818863	921.255920	-417.100220	-98.078186	921.137512	-528.967224	152.281128	501.184998	-466.308197	-127.577316	500.012878	-535.521851	188.179901	66.384102	-524.487000	-110.508041	89.718117	-462.356842	171.395645	1387.591064	-414.569611	-172.163666	1369.459961	-414.586121	-2.648167	1390.530151	-368.360168	12.259279	1672.883057	-523.663635	221.105804	1132.422241	-506.836975	-223.202515	1135.664063	-425.770081	203.013672	896.398621	-420.132904	-204.468475	875.820313	-419.204956	-3.716755	1020.611633	453.362915	-54.995537	958.714050	453.355194	122.961449
-442.675171	87.820107	921.258484	-417.070557	-98.100891	921.136780	-528.902588	152.176651	501.166901	-466.299377	-127.570007	500.005829	-535.510986	188.168808	66.395058	-524.505859	-110.531296	89.701195	-462.338318	171.370483	1387.584351	-414.610718	-172.165894	1369.478638	-414.628632	-2.662728	1390.517456	-368.348022	12.226525	1672.874268	-523.607117	221.129166	1132.427490	-506.840515	-223.205078	1135.658691	-425.732086	203.068405	896.402771	-420.108124	-204.468262	875.795898	-419.166901	-3.731062	1020.612915	453.410126	-55.139332	958.722717	453.312744	122.878792
-442.667999	87.796211	921.252441	-417.065491	-98.119766	921.136658	-528.873047	152.166901	501.155487	-466.287445	-127.554062	499.977386	-535.504883	188.153229	66.367989	-524.476624	-110.489021	89.640167	-462.325836	171.358215	1387.602661	-414.679749	-172.184235	1369.450684	-414.609467	-2.704313	1390.535645	-368.323578	12.203947	1672.881592	-523.576599	221.184357	1132.448608	-506.833679	-223.199463	1135.613647	-425.705597	203.138763	896.423523	-420.048004	-204.455856	875.811890	-419.155518	-3.748645	1020.609192	453.567749	-55.389019	958.754761	453.488312	122.611931
-442.631989	87.784088	921.248840	-417.038513	-98.118492	921.120605	-528.894226	152.251007	501.170074	-466.243408	-127.534592	499.975769	-535.508911	188.170914	66.393372	-524.451782	-110.455399	89.645790	-462.286865	171.329056	1387.589355	-414.703339	-172.212280	1369.434570	-414.620972	-2.734475	1390.521484	-368.314117	12.179685	1672.871704	-523.549561	221.206467	1132.455322	-506.844818	-223.191193	1135.575073	-425.692993	203.206894	896.408447	-419.997772	-204.480255	875.818176	-419.125580	-3.761376	1020.599670	453.857880	-55.779846	958.770813	453.990112	122.173904
-442.578613	87.764717	921.253418	-417.030426	-98.135452	921.126038	-528.806213	152.144806	501.142212	-466.240936	-127.533585	499.978943	-535.484497	188.167389	66.384216	-524.452148	-110.475182	89.630722	-462.286133	171.318085	1387.615967	-414.719147	-172.246002	1369.438477	-414.633057	-2.746936	1390.511963	-368.307556	12.155792	1672.869629	-523.514099	221.217804	1132.463867	-506.855286	-223.180038	1135.571777	-425.653503	203.267746	896.404541	-419.962158	-204.476318	875.805359	-419.091583	-3.781220	1020.604370	453.954102	-55.889362	958.789001	453.949707	122.077835
-442.557617	87.799370	921.264282	-417.007843	-98.176849	921.139771	-528.852722	152.166992	501.160980	-466.251648	-127.544731	499.987396	-535.513367	188.173340	66.374069	-524.480103	-110.485687	89.635704	-462.272614	171.283508	1387.616821	-414.746796	-172.263290	1369.411377	-414.632355	-2.745124	1390.530029	-368.301849	12.100989	1672.873901	-523.503601	221.258514	1132.492310	-506.868561	-223.174377	1135.526855	-425.651703	203.297241	896.441406	-419.927490	-204.471207	875.792114	-419.081787	-3.785156	1020.617920	454.056702	-55.961014	958.814575	453.895050	121.996132
-442.540527	87.776802	921.251831	-416.991638	-98.200539	921.129456	-528.780457	152.073624	501.133423	-466.240601	-127.616470	499.995331	-535.504639	188.156021	66.379181	-524.486877	-110.521599	89.700203	-462.252808	171.286026	1387.649170	-414.759216	-172.289978	1369.395874	-414.649750	-2.783379	1390.501099	-368.292999	12.063990	1672.874512	-523.491882	221.297974	1132.479980	-506.871277	-223.181534	1135.521362	-425.685333	203.378754	896.404541	-419.884735	-204.453430	875.799377	-419.049561	-3.805106	1020.604797	454.160126	-56.085526	958.844360	453.887970	121.874466
-442.509460	87.747269	921.233582	-416.948029	-98.234566	921.130798	-528.804199	152.112442	501.163727	-466.246643	-127.635818	500.001373	-535.540344	188.162628	66.384293	-524.492065	-110.531647	89.711990	-462.225525	171.254150	1387.635620	-414.822235	-172.296463	1369.379517	-414.655670	-2.821923	1390.493286	-368.283600	12.023242	1672.859253	-523.463196	221.308884	1132.489502	-506.877899	-223.188187	1135.516846	-425.646362	203.421738	896.393677	-419.870911	-204.468628	875.783936	-419.013245	-3.825838	1020.596313	454.275726	-56.184418	958.862305	453.845947	121.793678
-442.468414	87.749054	921.215576	-416.930481	-98.235435	921.118835	-528.818787	152.176056	501.182220	-466.221436	-127.599602	500.003021	-535.535706	188.161316	66.390213	-524.495605	-110.529922	89.706497	-462.207855	171.238525	1387.618530	-414.822296	-172.333420	1369.369629	-414.637329	-2.807907	1390.532959	-368.269012	11.975481	1672.872314	-523.453735	221.342163	1132.488892	-506.881927	-223.174316	1135.465698	-425.703735	203.549438	896.404663	-419.823608	-204.421570	875.782166	-418.984161	-3.823555	1020.581299	454.854523	-56.041035	958.461792	454.004028	122.020500
-442.425934	87.749657	921.209717	-416.856079	-98.265884	921.118347	-528.828857	152.165771	501.191437	-466.240112	-127.629356	500.001099	-535.527405	188.160141	66.389565	-524.502625	-110.540031	89.675224	-462.175964	171.230743	1387.620239	-414.831909	-172.344620	1369.327148	-414.646545	-2.832360	1390.523560	-368.267670	11.944835	1672.862793	-523.420105	221.342850	1132.491821	-506.872650	-223.162247	1135.442383	-425.701691	203.645432	896.377747	-419.811401	-204.415939	875.758972	-418.941437	-3.836171	1020.579834	454.584106	-56.540874	958.675232	453.850739	121.777985
-442.411346	87.712250	921.220337	-416.834137	-98.292542	921.108032	-528.758118	152.033447	501.146118	-466.241974	-127.628250	499.977997	-535.523743	188.160400	66.377357	-524.501404	-110.537697	89.672104	-462.146973	171.218765	1387.609741	-414.819244	-172.352310	1369.328735	-414.614014	-2.845094	1390.497925	-368.249023	11.898013	1672.858887	-523.414246	221.355591	1132.486694	-506.867188	-223.156464	1135.442383	-425.717224	203.679138	896.350769	-419.802124	-204.431732	875.740784	-418.909119	-3.876967	1020.578552	454.355835	-56.960129	958.878662	453.656738	121.504692
-442.400452	87.684914	921.217529	-416.843292	-98.296066	921.112122	-528.801697	152.123825	501.172638	-466.256287	-127.641685	499.978638	-535.576599	188.147629	66.427490	-524.509338	-110.540962	89.675201	-462.117432	171.208664	1387.618042	-414.852570	-172.363373	1369.338501	-414.614685	-2.870313	1390.508545	-368.247528	11.854229	1672.864868	-523.390442	221.396759	1132.514771	-506.866394	-223.156067	1135.429688	-425.693268	203.727402	896.393860	-419.787964	-204.423920	875.721191	-418.903961	-3.889087	1020.578735	454.447906	-57.139275	958.907959	453.570740	121.368568
-442.359161	87.687294	921.202209	-416.809357	-98.343956	921.115540	-528.787415	152.084259	501.203430	-466.246521	-127.632553	499.985901	-535.539734	188.137772	66.399727	-524.483093	-110.533005	89.671555	-462.087494	171.182343	1387.606689	-414.814758	-172.397049	1369.317139	-414.610474	-2.890577	1390.486328	-368.235077	11.797566	1672.855225	-523.378113	221.416351	1132.507690	-506.862671	-223.132935	1135.370605	-425.746918	203.754822	896.336365	-419.786530	-204.423828	875.717468	-418.863403	-3.902242	1020.572327	454.579498	-57.265999	958.925903	453.469330	121.213676
-442.335846	87.669678	921.203430	-416.780396	-98.324745	921.082275	-528.584656	151.825592	501.119720	-466.217957	-127.649704	499.981323	-535.421204	188.095490	66.385925	-524.455139	-110.524437	89.670639	-462.053162	171.176102	1387.596313	-414.827942	-172.408325	1369.309326	-414.611572	-2.928777	1390.465576	-368.203247	11.701906	1672.828979	-523.370178	221.429031	1132.490112	-506.871368	-223.155029	1135.369385	-425.799072	203.814362	896.302551	-419.790436	-204.434555	875.684937	-418.830200	-3.918270	1020.555725	454.724152	-57.420742	958.944031	453.406067	121.082130
-442.334839	87.650368	921.190735	-416.793640	-98.370125	921.100830	-528.762329	152.035782	501.182007	-466.249298	-127.722855	500.036865	-535.547363	188.124008	66.396019	-524.501099	-110.572662	89.738533	-462.009247	171.155045	1387.582642	-414.854218	-172.434616	1369.263184	-414.600830	-2.945752	1390.455566	-368.192291	11.629172	1672.836914	-523.355408	221.429688	1132.486572	-506.875977	-223.152771	1135.370728	-425.811646	203.864731	896.298462	-419.792847	-204.412735	875.674500	-418.819885	-3.932701	1020.556641	454.863892	-57.545612	958.972961	453.322693	120.950157
-442.295471	87.602592	921.174683	-416.752960	-98.403450	921.078369	-528.792847	152.056183	501.189026	-466.239685	-127.683891	499.969788	-535.548218	188.121460	66.387100	-524.464600	-110.567909	89.656372	-461.961151	171.144028	1387.595459	-414.808472	-172.444611	1369.255981	-414.584137	-2.974390	1390.465210	-368.176086	11.571591	1672.847534	-523.338013	221.435684	1132.487915	-506.895569	-223.128815	1135.343994	-425.825378	203.884064	896.245972	-419.790527	-204.390778	875.684021	-418.786377	-3.977383	1020.538208	454.974365	-57.685204	958.995178	453.246674	120.819756
-442.261292	87.605629	921.163086	-416.741760	-98.409508	921.079407	-528.759277	151.949707	501.145569	-466.179169	-127.643005	499.959930	-535.523193	188.125244	66.359955	-524.480652	-110.501152	89.613205	-461.914337	171.150192	1387.583740	-414.772186	-172.477097	1369.256592	-414.543701	-2.967569	1390.473755	-368.161346	11.509048	1672.857422	-523.318176	221.425171	1132.505249	-506.866394	-223.161346	1135.331543	-425.859131	203.919662	896.242126	-419.805603	-204.403046	875.658630	-418.752625	-3.972027	1020.531616	455.049652	-57.850208	958.992798	453.115906	120.741760
-442.248657	87.559822	921.158325	-416.738678	-98.435501	921.079529	-528.761475	151.960373	501.185944	-466.200836	-127.704735	499.988129	-535.539978	188.124039	66.378334	-524.475708	-110.522469	89.669907	-461.895294	171.120255	1387.575806	-414.800049	-172.484756	1369.248657	-414.523865	-2.973783	1390.487549	-368.149475	11.444955	1672.851807	-523.309570	221.421219	1132.492310	-506.870117	-223.166870	1135.331421	-425.880371	203.936615	896.211182	-419.810333	-204.399338	875.647095	-418.733704	-4.004156	1020.528015	455.140228	-57.992611	959.015015	452.977081	120.583260
-442.228577	87.549011	921.155701	-416.691345	-98.466522	921.070374	-528.536865	151.781906	501.118866	-466.219055	-127.726189	500.001495	-535.440125	188.100357	66.387886	-524.484070	-110.536308	89.684593	-461.843475	171.123749	1387.580688	-414.727966	-172.491013	1369.237061	-414.507294	-3.014449	1390.457886	-368.123230	11.376396	1672.861938	-523.307129	221.419495	1132.495239	-506.864075	-223.138062	1135.312012	-425.923767	203.965652	896.225342	-419.810699	-204.395523	875.613098	-418.706696	-4.028091	1020.522949	455.256226	-58.228119	959.035706	452.933685	120.405464
-442.199921	87.510582	921.147888	-416.662964	-98.526093	921.080994	-528.698608	151.880798	501.163116	-466.138184	-127.668541	500.002472	-535.555542	188.117233	66.411224	-524.418884	-110.576126	89.701683	-461.811249	171.096100	1387.582764	-414.720490	-172.499039	1369.217407	-414.497314	-3.021345	1390.457520	-368.096771	11.304235	1672.874268	-523.291687	221.402649	1132.483032	-506.858582	-223.129669	1135.286255	-425.924377	203.964996	896.193787	-419.814453	-204.401489	875.609741	-418.680603	-4.067773	1020.524414	455.549744	-58.123230	959.029785	452.790588	120.320450
-442.159790	87.510788	921.157471	-416.658722	-98.529823	921.093628	-528.513733	151.717651	501.103394	-466.138580	-127.716919	499.979706	-535.449768	188.117966	66.381493	-524.443970	-110.591263	89.716667	-461.747528	171.100433	1387.572021	-414.710541	-172.530075	1369.208008	-414.465637	-3.025070	1390.459473	-368.071350	11.236797	1672.869751	-523.288391	221.387527	1132.491577	-506.845581	-223.140884	1135.321655	-425.956696	203.947617	896.180176	-419.831604	-204.423981	875.591553	-418.651642	-4.069071	1020.534790	455.527069	-58.189392	959.130127	452.709747	120.102402
-442.146637	87.509590	921.148743	-416.641418	-98.545288	921.089233	-528.716858	151.874054	501.175781	-466.103058	-127.708138	499.981476	-535.568604	188.145218	66.380432	-524.455261	-110.562546	89.657761	-461.727997	171.073853	1387.557983	-414.718872	-172.547180	1369.192383	-414.429810	-3.050053	1390.490723	-368.039398	11.161493	1672.880859	-523.268555	221.355850	1132.467407	-506.857208	-223.135147	1135.280029	-425.999390	203.969650	896.174561	-419.831726	-204.434753	875.576904	-418.625854	-4.073485	1020.527039	455.140045	-58.329346	959.239990	452.498322	119.742607
-442.128601	87.468849	921.137024	-416.613647	-98.571480	921.061218	-528.666748	151.859879	501.154480	-466.124786	-127.767960	500.010803	-535.507629	188.111908	66.370224	-524.656311	-110.651642	89.735306	-461.664886	171.073456	1387.562500	-414.693085	-172.550644	1369.185547	-414.393707	-3.073137	1390.444458	-368.001892	11.094562	1672.878052	-523.256470	221.332199	1132.469360	-506.851288	-223.204102	1135.282959	-426.020416	203.953903	896.143311	-419.818878	-204.423630	875.598572	-418.593109	-4.113655	1020.506165	454.663300	-58.398254	959.350830	452.230103	119.395912
-442.098053	87.437546	921.143372	-416.618347	-98.622810	921.089111	-528.667236	151.946518	501.163544	-466.056610	-127.735313	499.982574	-535.552002	188.127869	66.384918	-524.587769	-110.607086	89.681808	-461.625977	171.030975	1387.540161	-414.617462	-172.585159	1369.189087	-414.357117	-3.068222	1390.480225	-367.964478	11.006868	1672.959961	-523.237366	221.301941	1132.451050	-506.836700	-223.192535	1135.302124	-426.002380	203.935608	896.126282	-419.821991	-204.468628	875.588013	-418.585663	-4.146411	1020.523804	454.200073	-58.532463	959.559021	451.918152	119.076546
-442.093384	87.400002	921.133118	-416.603210	-98.668541	921.091003	-528.653564	151.912262	501.150818	-466.056671	-127.761757	499.992493	-535.554810	188.123611	66.394447	-524.483765	-110.564713	89.659927	-461.589600	171.046906	1387.553467	-414.581787	-172.597763	1369.170532	-414.320374	-3.096119	1390.475586	-367.925354	10.915288	1672.863281	-523.216370	221.283615	1132.443237	-506.815094	-223.168900	1135.271851	-426.044373	203.865616	896.085449	-419.828278	-204.490585	875.563660	-418.570557	-4.180300	1020.518921	454.406891	-58.782017	959.485535	451.910309	119.040199
-442.057739	87.392563	921.112305	-416.575287	-98.689568	921.082642	-528.645935	151.871033	501.179596	-466.012543	-127.715385	499.951233	-535.569519	188.129425	66.368866	-524.477844	-110.563835	89.657677	-461.531189	171.017441	1387.519653	-414.582123	-172.642487	1369.171143	-414.286469	-3.100432	1390.488037	-367.883148	10.813081	1672.872070	-523.189087	221.245132	1132.437500	-506.778320	-223.245636	1135.323608	-426.031921	203.824997	896.080078	-419.822510	-204.495117	875.567078	-418.528839	-4.187077	1020.503174	454.745331	-58.820782	959.250549	451.259918	118.910980
-442.041565	87.392754	921.122559	-416.574982	-98.699776	921.080383	-528.673035	151.923996	501.208984	-465.996979	-127.694984	499.946777	-535.604675	188.112259	66.405281	-524.425110	-110.577927	89.708603	-461.494598	170.987228	1387.519653	-414.506836	-172.646622	1369.189453	-414.250641	-3.147288	1390.468018	-367.834961	10.709126	1672.863525	-523.170410	221.238922	1132.411621	-506.760345	-223.230576	1135.328003	-426.052856	203.764420	896.045044	-419.804230	-204.511353	875.576233	-418.526337	-4.200542	1020.507935	454.717834	-58.970371	959.251099	451.089355	118.776161
-442.027252	87.362404	921.129517	-416.576904	-98.731499	921.068665	-528.611328	151.823395	501.158020	-465.993408	-127.767296	499.942230	-535.532227	188.098404	66.394409	-524.444519	-110.562416	89.669098	-461.422791	170.982208	1387.496704	-414.430847	-172.657425	1369.190552	-414.199615	-3.155976	1390.486572	-367.783112	10.528245	1673.029419	-523.134644	221.179459	1132.390503	-506.722717	-223.286270	1135.326172	-426.028534	203.718994	896.003479	-419.796265	-204.551239	875.585938	-418.513092	-4.241554	1020.504883	454.275970	-58.688835	959.069580	450.896881	118.612534
-442.003662	87.356834	921.119019	-416.564056	-98.774025	921.084106	-528.456055	151.723785	501.112793	-465.940826	-127.749512	499.929169	-535.486694	188.106552	66.393890	-524.439331	-110.580841	89.715370	-461.374817	170.951324	1387.465820	-414.396637	-172.685547	1369.191650	-414.190979	-3.216705	1390.418579	-367.751465	10.504585	1672.909058	-523.094543	221.120224	1132.379395	-506.674408	-223.266586	1135.322754	-425.987457	203.678879	895.997742	-419.975555	-205.091354	875.254211	-418.490967	-4.252107	1020.506775	453.674835	-58.782242	959.582642	450.996094	118.291412
-441.979614	87.343246	921.114990	-416.555237	-98.793640	921.071899	-528.621948	151.826416	501.161194	-465.952576	-127.763107	499.924042	-535.575745	188.109680	66.392540	-524.428467	-110.585762	89.724670	-461.330353	170.943665	1387.446045	-414.387848	-172.709457	1369.216064	-414.112030	-3.213713	1390.456543	-367.680969	10.377340	1672.917358	-523.069153	221.092743	1132.343262	-506.649414	-223.361420	1135.354858	-425.977600	203.604889	895.969727	-419.777496	-204.656921	875.586365	-418.456573	-4.271555	1020.496704	454.626587	-59.540455	959.290222	451.314056	118.607964
-441.966095	87.340477	921.127747	-416.540985	-98.809052	921.065063	-528.413513	151.641937	501.126434	-465.900909	-127.772232	499.928436	-535.461243	188.087723	66.373878	-524.453979	-110.592934	89.729095	-461.279663	170.899094	1387.418823	-414.375824	-172.728363	1369.213501	-414.068573	-3.264513	1390.446411	-367.609070	10.233752	1672.928101	-523.031799	221.077621	1132.338013	-506.605621	-223.402527	1135.374268	-425.960571	203.508148	895.940125	-419.730011	-204.692200	875.608948	-418.441864	-4.291080	1020.499756	454.553223	-59.654343	959.259216	451.132874	118.519669
-441.948761	87.313019	921.122375	-416.524780	-98.881180	921.064575	-528.392273	151.608643	501.109711	-465.890411	-127.827873	499.964142	-535.467834	188.094894	66.358841	-524.470886	-110.597725	89.735931	-461.234314	170.871323	1387.402100	-414.324524	-172.767380	1369.222778	-413.997681	-3.299093	1390.433960	-367.528900	10.101193	1672.917236	-522.983337	221.037445	1132.310791	-506.551819	-223.409729	1135.381836	-425.915710	203.479675	895.919495	-419.926056	-205.298019	875.248230	-418.424896	-4.338613	1020.496765	454.336029	-59.719933	959.257141	450.930908	118.401108
-441.889221	87.317719	921.113647	-416.527893	-98.868095	921.062134	-528.373474	151.562485	501.135132	-465.774658	-127.781021	499.895447	-535.410828	188.094345	66.345100	-524.425537	-110.583328	89.729355	-461.168610	170.835571	1387.364624	-414.289520	-172.805695	1369.222290	-413.948242	-3.340232	1390.432129	-367.448792	9.934571	1672.910645	-522.943481	220.973740	1132.289185	-506.513977	-223.461929	1135.385986	-425.858063	203.363297	895.895142	-419.645050	-204.829956	875.600037	-418.386292	-4.328520	1020.490051	454.159515	-59.784992	959.230164	450.747192	118.284180
-441.850952	87.265724	921.100891	-416.473511	-98.923813	921.060303	-528.326721	151.571548	501.102356	-465.794159	-127.827042	499.912964	-535.388123	188.091705	66.351570	-524.487976	-110.603409	89.741531	-461.119720	170.805954	1387.356689	-414.257385	-172.830994	1369.228027	-413.905853	-3.366683	1390.431274	-367.344330	9.747968	1672.874756	-522.896667	220.914734	1132.268188	-506.477356	-223.520660	1135.389038	-425.800415	203.271957	895.881958	-419.581848	-204.850540	875.621033	-418.338867	-4.375487	1020.482544	453.836212	-59.750053	959.220337	450.161804	117.968033
-441.821411	87.243881	921.127136	-416.447296	-98.971909	921.060730	-528.347229	151.572266	501.110596	-465.715485	-127.817719	499.902802	-535.441345	188.104752	66.330872	-524.455322	-110.593262	89.738907	-461.061737	170.777222	1387.339233	-414.247559	-172.869461	1369.213135	-413.839966	-3.431195	1390.411987	-367.264069	9.581233	1672.870117	-522.835388	220.855438	1132.240845	-506.444946	-223.556671	1135.389404	-425.702118	203.171890	895.899902	-419.546112	-204.963226	875.620911	-418.314423	-4.425124	1020.496460	453.608307	-59.846973	959.230286	450.022156	117.851540
-441.814087	87.186096	921.108521	-416.475037	-99.000198	921.037781	-528.275635	151.447906	501.098877	-465.663849	-127.904091	499.903442	-535.405212	188.098434	66.318184	-524.462891	-110.596550	89.750404	-460.990112	170.735245	1387.339600	-414.218353	-172.907211	1369.208862	-413.784424	-3.503840	1390.406616	-367.182892	9.432484	1672.882080	-522.772278	220.768234	1132.235718	-506.391388	-223.594467	1135.366211	-425.650391	203.139099	895.880798	-419.467560	-205.028442	875.614136	-418.306946	-4.469856	1020.473755	453.376038	-59.964226	959.218506	449.887970	117.740860
-441.760895	87.182961	921.111267	-416.427856	-99.074677	921.041931	-528.268616	151.481216	501.093201	-465.576385	-127.879631	499.874023	-535.409546	188.101715	66.317970	-524.447388	-110.591705	89.748863	-460.922119	170.694122	1387.321289	-414.191284	-172.972626	1369.211792	-413.736511	-3.560682	1390.385742	-367.117523	9.275946	1672.890259	-522.702942	220.698669	1132.229492	-506.334686	-223.731705	1135.401855	-425.568726	203.023941	895.852539	-419.398132	-205.100800	875.608398	-418.257629	-4.508955	1020.477295	453.102722	-60.069580	959.232666	449.705963	117.650696
-441.727570	87.086662	921.103333	-416.444794	-99.152931	921.058655	-528.290894	151.454773	501.116089	-465.463470	-127.831573	499.832733	-535.445862	188.106277	66.288521	-524.413452	-110.580940	89.743378	-460.836273	170.636871	1387.295044	-414.169006	-173.022736	1369.207397	-413.677643	-3.648623	1390.398438	-367.036682	9.115617	1672.876221	-522.652405	220.633865	1132.215576	-506.296844	-223.763290	1135.395508	-425.488770	202.915314	895.822998	-419.334412	-205.152908	875.588440	-418.238464	-4.584352	1020.480286	452.854584	-60.122181	959.238098	449.525757	117.543762
-441.704285	87.014320	921.114807	-416.434387	-99.233475	921.068420	-528.236511	151.407974	501.103790	-465.366913	-127.898796	499.860077	-535.425293	188.086838	66.284767	-524.399963	-110.639168	89.781685	-460.757294	170.556671	1387.270142	-414.130188	-173.089874	1369.203613	-413.622437	-3.705498	1390.383911	-366.952972	8.958222	1672.878418	-522.562927	220.555634	1132.186890	-506.241394	-223.815109	1135.330566	-425.369598	202.901428	895.864136	-419.228027	-205.248627	875.617676	-418.215942	-4.661763	1020.490356	452.617584	-60.150291	959.231812	449.338318	117.501350
-441.654419	86.964828	921.094360	-416.396576	-99.278709	921.056885	-528.221741	151.444504	501.123657	-465.436432	-128.074310	499.886169	-535.427856	188.117691	66.317574	-524.477905	-110.673180	89.815475	-460.665131	170.503052	1387.276855	-414.090179	-173.178513	1369.179932	-413.549927	-3.795917	1390.385986	-366.850342	8.782336	1672.871582	-522.478699	220.467957	1132.188721	-506.168640	-223.859543	1135.333252	-425.294800	202.798767	895.822205	-419.178497	-205.340088	875.573914	-418.161438	-4.703606	1020.473083	452.382660	-60.219658	959.208252	449.311798	117.645439
-441.597351	86.864914	921.091736	-416.369232	-99.391014	921.069824	-528.171875	151.413895	501.114685	-465.348419	-128.121658	499.893646	-535.433228	188.104370	66.286758	-524.489136	-110.692192	89.803391	-460.578278	170.441345	1387.262451	-414.037933	-173.283600	1369.150269	-413.500641	-3.891693	1390.395386	-366.750854	8.589325	1672.861328	-522.380859	220.398010	1132.175537	-506.127380	-223.930862	1135.294922	-425.138092	202.688263	895.818787	-419.081879	-205.339386	875.549744	-418.111450	-4.802145	1020.477295	451.921814	-59.966225	959.184448	448.813538	117.951233
-441.543579	86.831856	921.105530	-416.343994	-99.469780	921.057434	-528.175720	151.388977	501.106873	-465.303772	-128.222809	499.884491	-535.470398	188.116730	66.304062	-524.503723	-110.679497	89.834129	-460.491180	170.346252	1387.261963	-414.048828	-173.348831	1369.151611	-413.430023	-3.991606	1390.410889	-366.659393	8.443594	1672.902100	-522.277283	220.297867	1132.166138	-506.090607	-224.001953	1135.282593	-425.008362	202.670181	895.837952	-419.012238	-205.417877	875.514099	-418.061340	-4.872622	1020.477051	451.458801	-59.755291	959.211853	448.452271	118.197563
-441.447784	86.729095	921.105469	-416.294434	-99.630463	921.105469	-528.149719	151.336395	501.130035	-465.205719	-128.233109	499.860474	-535.458740	188.109604	66.280243	-524.455322	-110.662399	89.825325	-460.360870	170.259552	1387.238159	-414.002258	-173.474915	1369.104004	-413.365875	-4.089084	1390.401855	-366.544525	8.270191	1672.884277	-522.186218	220.221680	1132.154297	-506.042999	-224.061127	1135.258789	-424.867645	202.587936	895.787842	-418.955109	-205.476913	875.500549	-417.993042	-4.982446	1020.501160	451.131195	-59.763256	959.193604	448.150360	118.246269
-441.405060	86.607956	921.091492	-416.287079	-99.755089	921.113525	-528.098450	151.303421	501.123749	-465.164429	-128.367020	499.918671	-535.424255	188.136765	66.269051	-524.512634	-110.699799	89.834465	-460.270996	170.175827	1387.261475	-413.962463	-173.573135	1369.138794	-413.301147	-4.218717	1390.363647	-366.431580	8.099337	1672.865723	-522.087952	220.107254	1132.124023	-505.991608	-224.109619	1135.230103	-424.708160	202.482117	895.817993	-418.887970	-205.505615	875.461670	-417.954559	-5.093829	1020.496582	450.802948	-59.894474	959.179077	448.040710	118.174278
-441.348267	86.479446	921.079163	-416.228943	-99.944359	921.134094	-528.386230	151.627197	501.240692	-464.942535	-128.353775	499.909973	-535.664551	188.214172	66.276901	-524.427368	-110.673523	89.823074	-460.180145	170.073914	1387.243286	-413.944305	-173.675537	1369.107544	-413.248322	-4.365519	1390.341431	-366.323792	7.933060	1672.841309	-521.988037	219.986679	1132.127197	-505.968658	-224.175903	1135.183228	-424.515442	202.430923	895.820313	-418.822113	-205.566422	875.434509	-417.896484	-5.235531	1020.500427	450.439728	-59.905655	959.162964	447.762970	118.113968
-441.270813	86.285912	921.065674	-416.187164	-100.094612	921.138184	-528.349915	151.617691	501.215790	-464.795074	-128.377991	499.889130	-535.649536	188.229858	66.265968	-524.431152	-110.673523	89.829063	-460.055481	169.939194	1387.238525	-413.942383	-173.807190	1369.061890	-413.173187	-4.501950	1390.349243	-366.189697	7.773170	1672.809082	-521.907898	219.895721	1132.126221	-505.923340	-224.269989	1135.156982	-424.364258	202.347488	895.847961	-418.763000	-205.649780	875.436157	-417.830383	-5.398935	1020.494873	450.134399	-59.950310	959.121399	447.628998	118.098618
-441.216248	86.100021	921.038757	-416.144867	-100.297562	921.161133	-528.326904	151.631760	501.204559	-464.713043	-128.549530	499.893921	-535.669434	188.255829	66.219193	-524.441528	-110.707146	89.825348	-459.965240	169.809448	1387.224731	-413.914185	-173.953903	1369.053101	-413.092255	-4.642526	1390.336792	-366.069275	7.608370	1672.764038	-521.800354	219.762131	1132.115845	-505.903473	-224.351822	1135.096313	-424.158630	202.280853	895.868713	-418.693726	-205.745056	875.391418	-417.783783	-5.567855	1020.492676	449.807037	-59.977768	959.100464	447.482422	118.037918
-441.150330	85.942268	921.007813	-416.100342	-100.475243	921.135559	-528.293762	151.708572	501.184845	-464.567261	-128.639709	499.902466	-535.702209	188.322693	66.227737	-524.453491	-110.712097	89.839462	-459.844482	169.669205	1387.215698	-413.894379	-174.106262	1369.008789	-412.991211	-4.811883	1390.299927	-365.900330	7.396881	1672.716431	-521.729919	219.637619	1132.118408	-505.881744	-224.425507	1135.042480	-423.934845	202.149536	895.898193	-418.640167	-205.815002	875.352539	-417.719452	-5.732898	1020.463379	449.580963	-60.091908	959.098083	447.544403	118.068474
-441.068481	85.757729	920.979797	-416.085327	-100.685555	921.148987	-528.249756	151.708420	501.202148	-464.544830	-128.883728	499.860199	-535.758484	188.343048	66.196953	-524.541504	-110.742516	89.877869	-459.712341	169.517365	1387.190674	-413.869476	-174.313782	1368.960327	-412.896118	-4.966463	1390.260864	-365.740326	7.210328	1672.685547	-521.612488	219.464890	1132.081909	-505.848267	-224.528824	1134.989868	-423.690063	202.131104	895.967651	-418.594574	-205.957336	875.325928	-417.664581	-5.911459	1020.455078	449.216766	-60.026596	959.092651	447.178772	117.982315
-441.019653	85.566521	920.936218	-416.077087	-100.905159	921.139221	-527.930786	151.482224	501.084259	-464.395203	-128.977005	499.837891	-535.642944	188.339569	66.148666	-524.577209	-110.755402	89.897316	-459.612091	169.342560	1387.168457	-413.892670	-174.529083	1368.911865	-412.770569	-5.186416	1390.218262	-365.581818	7.028218	1672.661865	-521.510498	219.338806	1132.086670	-505.836517	-224.628998	1134.900024	-423.403931	201.959763	895.997253	-418.549591	-206.065872	875.284180	-417.631439	-6.100869	1020.427673	448.881378	-60.074989	959.059937	446.968994	117.981522
-440.947662	85.423882	920.930908	-416.052368	-101.082794	921.117371	-528.165222	151.765320	501.218231	-464.168060	-129.095718	499.830353	-535.856445	188.396744	66.179367	-524.582520	-110.837769	89.929085	-459.477448	169.151901	1387.156006	-413.851776	-174.736954	1368.883789	-412.664764	-5.378981	1390.182739	-365.440369	6.873397	1672.666016	-521.380798	219.181442	1132.082764	-505.819580	-224.726791	1134.840088	-423.074615	201.830994	896.068970	-418.500977	-206.219147	875.260010	-417.579437	-6.272369	1020.413879	448.527130	-60.150284	959.047241	446.791138	117.894073
-440.904510	85.204903	920.910950	-416.058136	-101.334305	921.118469	-528.138550	151.731705	501.212067	-463.867706	-129.111450	499.752502	-535.911743	188.422073	66.179749	-524.487671	-110.797516	89.946823	-459.372253	168.966736	1387.131470	-413.867340	-174.940475	1368.853882	-412.580627	-5.598583	1390.170166	-365.270355	6.681580	1672.639648	-521.267700	219.002884	1132.075684	-505.824341	-224.917877	1134.843628	-422.770203	201.717819	896.115417	-418.444794	-206.365952	875.246033	-417.556274	-6.498955	1020.403809	448.124054	-60.187717	959.045898	446.529846	117.897430
-440.814606	84.971794	920.898865	-416.039703	-101.571732	921.130920	-528.057190	151.763397	501.233704	-463.730286	-129.354340	499.731110	-535.951904	188.446625	66.175911	-524.479065	-110.868591	89.985878	-459.249573	168.781570	1387.112915	-413.830170	-175.165115	1368.853638	-412.484039	-5.818085	1390.140381	-365.075531	6.458869	1672.614502	-521.143311	218.872849	1132.071655	-505.819061	-225.029663	1134.803223	-422.449615	201.502396	896.202881	-418.435028	-206.533401	875.244629	-417.511200	-6.726603	1020.404846	447.809021	-60.211685	959.011536	446.345886	117.880554
-440.736206	84.652779	920.883911	-416.041168	-101.844467	921.137756	-527.661255	151.463089	501.117310	-463.424286	-129.485367	499.764923	-535.765015	188.445908	66.125565	-524.476074	-110.876251	90.013710	-459.120209	168.570007	1387.105225	-413.788055	-175.390732	1368.823730	-412.411407	-6.093719	1390.090820	-364.887390	6.225851	1672.576416	-520.995361	218.658051	1132.056396	-505.812561	-225.151047	1134.754150	-422.113434	201.420517	896.273132	-418.386169	-206.704483	875.272644	-417.463013	-7.013851	1020.399597	447.480896	-60.201981	958.986145	446.137604	117.845039
-440.608154	84.345825	920.858704	-415.985565	-102.115074	921.166870	-526.714417	150.698929	500.799988	-463.122406	-129.638077	499.725189	-535.278809	188.373734	65.992676	-524.422363	-110.919296	90.053452	-459.000153	168.340378	1387.070557	-413.795532	-175.683029	1368.810425	-412.335266	-6.337759	1390.071289	-364.658722	5.954100	1672.500977	-520.839172	218.453171	1132.024048	-505.813751	-225.368591	1134.791138	-421.732269	201.307785	896.346191	-418.358490	-206.890015	875.228821	-417.385254	-7.279457	1020.402710	447.138214	-60.139706	958.967896	446.036011	117.853722
-440.465179	83.993202	920.834290	-415.966156	-102.427116	921.191101	-527.008545	151.052963	500.936554	-462.822266	-129.808990	499.755066	-535.565491	188.471512	65.997284	-524.428711	-110.929527	90.086479	-458.865601	168.057678	1387.025635	-413.741180	-175.943329	1368.799316	-412.281891	-6.596207	1390.031982	-364.428009	5.702310	1672.442383	-520.708740	218.238327	1131.998779	-505.819153	-225.588287	1134.765259	-421.140228	200.743652	896.515381	-418.321411	-207.057404	875.275818	-417.312042	-7.593781	1020.403259	446.871887	-60.319088	958.933472	445.972961	117.580200
-440.319336	83.665802	920.817078	-415.896362	-102.810081	921.219666	-526.926147	150.984009	500.948486	-462.639038	-130.113419	499.833466	-535.548584	188.526016	65.941338	-524.481934	-110.977867	90.186607	-458.700073	167.779022	1386.968750	-413.699982	-176.220703	1368.821167	-412.245026	-6.886057	1390.021851	-364.192444	5.461368	1672.370361	-520.537903	218.002258	1131.918091	-505.834900	-225.784058	1134.725952	-420.747589	200.482758	896.537598	-418.268036	-207.287903	875.236633	-417.220001	-7.931582	1020.410339	446.693665	-60.707485	958.868591	446.016937	117.094849
-440.189484	83.288246	920.790466	-415.814331	-103.247902	921.262512	-526.738098	150.966110	500.907684	-462.337402	-130.275360	499.824554	-535.587158	188.593933	65.906464	-524.442322	-111.034225	90.238052	-458.534851	167.492828	1386.918945	-413.724792	-176.548492	1368.794067	-412.214294	-7.192220	1389.941284	-363.914642	5.116337	1672.420654	-520.364319	217.752991	1131.852417	-505.832794	-226.024902	1134.703247	-420.358368	200.325317	896.554199	-418.218689	-207.587646	875.239563	-417.125702	-8.307065	1020.419189	446.369507	-60.931892	958.837280	445.901367	116.740013
-440.070679	82.878845	920.755493	-415.774506	-103.725906	921.319397	-526.573730	150.924103	500.938538	-462.110840	-130.432755	499.807922	-535.626709	188.622101	65.889534	-524.436829	-111.067520	90.239059	-458.398376	167.171890	1386.863281	-413.717621	-176.925537	1368.821533	-412.175659	-7.571525	1389.911621	-363.616028	4.954370	1672.223633	-520.181519	217.500107	1131.776489	-505.808105	-226.381699	1134.724243	-419.916626	200.081696	896.579346	-418.136108	-207.937729	875.284058	-417.054352	-8.708118	1020.430298	446.028168	-61.092155	958.825378	445.664886	116.648354
-439.956268	82.436104	920.738586	-415.756897	-104.130402	921.324707	-526.445923	150.897812	500.988770	-461.773010	-130.576111	499.796539	-535.685974	188.653320	65.900414	-524.475159	-111.077477	90.257935	-458.292206	166.844910	1386.792969	-413.753174	-177.256912	1368.849243	-412.122375	-7.935527	1389.900391	-363.260986	4.631452	1672.052979	-519.985352	217.237289	1131.691650	-505.827576	-226.700165	1134.695313	-419.486694	199.778900	896.586853	-418.107422	-208.325043	875.294861	-416.981842	-9.124352	1020.423645	445.663544	-61.092381	958.772888	445.321991	116.636124
-439.777527	81.939827	920.700562	-415.712067	-104.609032	921.348511	-525.801025	150.471512	500.858215	-461.550262	-130.950851	499.830048	-535.496582	188.619629	65.850121	-524.540771	-111.177231	90.324493	-458.159393	166.490158	1386.728149	-413.867828	-177.647812	1368.857544	-412.087585	-8.309096	1389.903076	-362.887756	4.372294	1671.887451	-519.752136	216.862350	1131.570557	-505.839203	-227.032928	1134.693115	-418.946564	199.488983	896.633362	-418.247284	-209.187927	874.973572	-416.873810	-9.586960	1020.416504	445.312378	-61.158638	958.725403	445.025818	116.613243
-439.610443	81.414078	920.669312	-415.644104	-105.124039	921.388123	-525.825256	150.608459	500.953430	-461.183258	-131.320328	499.908875	-535.626953	188.656693	65.898376	-524.533569	-111.248070	90.402794	-458.047363	166.129913	1386.664795	-413.965393	-178.106384	1368.864868	-412.040192	-8.707365	1389.920654	-362.539917	4.114905	1671.780151	-519.517212	216.470291	1131.447144	-505.831787	-227.368958	1134.699829	-418.357635	199.164001	896.694153	-418.036774	-209.201797	875.254883	-416.788391	-10.079408	1020.423706	444.968170	-61.195419	958.687744	444.752716	116.534416
-439.449890	80.948158	920.645813	-415.597931	-105.598808	921.405212	-525.517883	150.505234	500.954681	-460.791748	-131.710495	499.898407	-535.659119	188.676483	65.880203	-524.570557	-111.270226	90.465591	-457.906494	165.694672	1386.562744	-414.072937	-178.533890	1368.858154	-412.016052	-9.175322	1389.873535	-362.104004	3.666286	1671.714600	-519.279846	216.039474	1131.326904	-505.844635	-227.763321	1134.691895	-417.756561	198.844864	896.735168	-417.921600	-209.769379	875.291931	-416.716736	-10.538863	1020.423767	444.636261	-61.262020	958.645447	444.522064	116.480873
-439.291504	80.425858	920.607544	-415.557556	-106.164993	921.426758	-525.255981	150.315109	500.992828	-460.458710	-132.029663	499.758148	-535.732971	188.654480	65.924278	-524.535828	-111.320679	90.526115	-457.771912	165.234940	1386.458008	-414.156311	-179.009811	1368.869507	-411.953735	-9.609250	1389.807861	-361.663116	3.402219	1671.368652	-519.024902	215.621460	1131.178711	-505.836517	-228.196121	1134.608276	-417.196533	198.479446	896.716370	-417.904755	-210.785278	875.014893	-416.644501	-11.061939	1020.417969	444.274139	-61.375858	958.609619	444.279694	116.376770
-439.075562	79.787651	920.518311	-415.495361	-106.773697	921.443848	-524.888733	149.990814	500.955231	-460.068054	-132.357773	499.619965	-535.735596	188.650711	65.903572	-524.511353	-111.351891	90.550873	-457.650940	164.769913	1386.337158	-414.171783	-179.555679	1368.846558	-411.901978	-10.086576	1389.734863	-361.270905	3.134360	1671.286133	-518.769958	215.118057	1131.073608	-505.893250	-228.742142	1134.652588	-416.566132	198.073608	896.723755	-417.665955	-210.872513	875.304016	-416.520905	-11.639302	1020.382751	443.847168	-61.461910	958.559875	443.915741	116.304329
-438.907562	79.131577	920.495911	-415.379150	-107.389198	921.440002	-524.539063	149.769287	500.911346	-459.672516	-132.825684	499.571289	-535.794373	188.635818	65.927208	-524.522949	-111.375969	90.584122	-457.520050	164.254379	1386.234741	-414.224304	-180.112396	1368.823364	-411.820160	-10.646126	1389.703125	-360.802704	2.750825	1671.031616	-518.468323	214.544296	1130.912964	-505.892090	-229.193253	1134.612183	-415.904266	197.640030	896.754211	-417.753143	-212.093170	875.005737	-416.435272	-12.274891	1020.375671	443.490723	-61.547626	958.530518	443.574615	116.199097
-438.754669	78.569267	920.452271	-415.334991	-108.001160	921.435669	-524.173096	149.551804	500.881134	-459.184479	-133.161819	499.527740	-535.823853	188.628952	65.922035	-524.482910	-111.424484	90.660049	-457.378113	163.749130	1386.093384	-414.208282	-180.652451	1368.830811	-411.724487	-11.194190	1389.638306	-360.368469	2.344137	1670.748657	-518.159241	213.901962	1130.732056	-505.954041	-229.764587	1134.617432	-415.278931	197.190445	896.744080	-417.543732	-212.289963	875.325256	-416.364136	-12.851238	1020.354431	443.130951	-61.573471	958.487183	443.200439	116.191116
-438.624725	77.985535	920.424438	-415.356537	-108.599472	921.407959	-523.908875	149.444046	500.948242	-458.912323	-133.714279	499.540314	-535.895691	188.618759	65.974564	-524.616455	-111.546288	90.783165	-457.180054	163.152145	1385.938721	-414.188934	-181.272339	1368.880249	-411.642731	-11.772323	1389.625244	-359.929749	1.990408	1670.569214	-517.854553	213.319290	1130.539551	-505.973480	-230.345001	1134.682983	-414.566071	196.643723	896.746643	-417.374756	-212.956650	875.434692	-416.335510	-13.454185	1020.329651	442.380981	-61.586327	958.599792	442.822174	115.888550
-438.415802	77.269539	920.356445	-415.278748	-109.218010	921.376526	-523.394653	149.085159	500.843262	-458.373474	-133.956314	499.413605	-535.836365	188.615799	65.976059	-524.675476	-111.636986	90.840569	-457.013702	162.552505	1385.803101	-414.177216	-181.919647	1368.892822	-411.603851	-12.414968	1389.564697	-359.515747	1.586189	1670.356323	-517.558411	212.688583	1130.367554	-505.978973	-230.932587	1134.657104	-413.896576	196.105728	896.669800	-417.274933	-213.764038	875.487915	-416.234741	-14.113739	1020.284363	441.655762	-61.582874	958.681641	442.433411	115.638542
-438.244568	76.515221	920.322021	-415.185974	-109.964394	921.390442	-522.799927	148.748596	500.787018	-457.966064	-134.591064	499.346771	-535.723694	188.548615	65.972343	-524.731079	-111.712326	90.877449	-456.883972	161.918213	1385.653809	-414.133636	-182.624695	1368.928955	-411.512512	-13.074039	1389.506714	-359.070343	1.156405	1670.162964	-517.255554	211.987442	1130.161621	-506.006317	-231.676529	1134.732056	-413.167480	195.486877	896.649658	-417.217865	-214.481384	875.568909	-416.182953	-14.852594	1020.282410	441.285583	-61.627132	958.650879	442.064667	115.603500
-438.103088	75.778961	920.307861	-415.119202	-110.727432	921.382507	-522.370544	148.599915	500.821259	-457.449066	-135.124405	499.272675	-535.867126	188.564560	66.036530	-524.728271	-111.805145	90.941727	-456.684753	161.208466	1385.459595	-414.000549	-183.321381	1368.941040	-411.417816	-13.767555	1389.463257	-358.635834	0.721270	1669.928467	-516.939087	211.289612	1129.972290	-505.955841	-232.340073	1134.762207	-412.406372	194.929550	896.669250	-417.172485	-215.385361	875.637024	-416.144775	-15.611475	1020.278503	441.084686	-61.717567	958.606812	441.754181	115.588074
-437.898010	75.060310	920.264465	-415.076630	-111.494156	921.388245	-521.898926	148.478058	500.883942	-456.833527	-135.537048	499.143799	-535.978821	188.591873	66.062042	-524.704651	-111.886612	91.015366	-456.511719	160.452316	1385.277954	-413.977570	-184.086594	1368.987427	-411.323120	-14.484327	1389.407104	-358.185699	0.175786	1669.710205	-516.636597	210.463837	1129.750854	-505.931915	-233.171387	1134.790649	-411.612488	194.277832	896.704834	-417.055878	-216.219925	875.660217	-416.113373	-16.348835	1020.269287	440.924438	-61.757938	958.538696	441.422699	115.629395
-437.770966	74.196022	920.228455	-415.080383	-112.279762	921.386047	-521.192200	148.129318	500.855957	-456.262512	-136.053116	499.042999	-536.004578	188.600204	66.100739	-524.812256	-111.999023	91.132118	-456.368622	159.705551	1385.090698	-413.869812	-184.898422	1369.004150	-411.214813	-15.275479	1389.366455	-357.830872	-0.335846	1669.597412	-516.310608	209.633072	1129.532959	-505.876221	-233.959793	1134.864746	-410.888062	193.671616	896.687378	-416.959290	-217.118408	875.744202	-416.091095	-17.167007	1020.254089	440.787964	-61.805119	958.451233	441.178131	115.627556
-437.597046	73.365677	920.225891	-415.005463	-113.139977	921.413086	-520.795288	148.066971	500.969269	-455.506561	-136.450409	498.938477	-536.139038	188.592636	66.151047	-524.812683	-112.015907	91.130455	-456.205017	158.850403	1384.888184	-413.768036	-185.764389	1369.046143	-411.087830	-16.097115	1389.338135	-357.399841	-0.844131	1669.351563	-516.030212	208.802017	1129.287231	-505.798859	-234.945572	1134.910522	-410.127411	192.931015	896.649536	-416.902954	-218.038223	875.755432	-416.056030	-18.013054	1020.275635	440.615662	-61.903893	958.377136	440.954742	115.559189
-437.500000	72.549637	920.233154	-415.005310	-113.918030	921.395935	-520.317749	147.955704	500.989655	-454.883392	-137.205994	498.840698	-536.265930	188.631775	66.238480	-524.874634	-112.099121	91.252831	-456.064392	157.936874	1384.685303	-413.637451	-186.702469	1369.030029	-410.981567	-16.995813	1389.312256	-357.019318	-1.426264	1669.338135	-515.755371	207.875168	1129.008057	-505.692322	-235.842117	1134.921265	-409.370514	192.271927	896.628723	-416.794342	-219.044342	875.835938	-416.057861	-18.834131	1020.276306	440.700562	-62.206497	958.152405	440.780426	115.718536
-437.127533	71.445435	920.251404	-414.528809	-115.378433	921.697632	-519.111145	147.339020	500.782898	-454.269562	-137.689316	498.793732	-535.987976	188.562271	66.258942	-524.966309	-112.174324	91.285912	-455.927490	157.028427	1384.488770	-413.526184	-187.691971	1369.053955	-410.822571	-17.872841	1389.295776	-356.673309	-1.885628	1669.031006	-515.466553	206.934662	1128.778442	-505.604584	-236.767776	1134.916382	-408.622528	191.559570	896.608032	-416.832733	-220.555481	875.483276	-415.887543	-19.993912	1020.459656	440.261902	-62.575386	958.021790	440.385223	115.716599
-437.215820	70.896851	920.276489	-414.888214	-115.605011	921.323608	-518.776855	147.562637	500.941956	-453.329865	-137.987442	498.277191	-536.289490	188.578201	66.390846	-524.793762	-112.226250	91.388290	-455.808868	156.001648	1384.288330	-413.260437	-188.707474	1369.039307	-410.687897	-18.835575	1389.264282	-356.313324	-2.626820	1668.958862	-515.201599	205.967239	1128.577637	-505.483215	-237.803604	1134.935425	-407.821350	190.831711	896.577026	-416.789490	-221.624084	875.486755	-416.028046	-20.595474	1020.280823	439.856750	-62.748348	957.972595	439.984406	115.664032
-437.140106	70.054024	920.280579	-414.891388	-116.474625	921.277649	-518.089172	147.486908	500.981812	-452.815094	-138.681595	498.520660	-536.383484	188.600052	66.516953	-524.946960	-112.337608	91.480324	-455.700256	154.916214	1384.108521	-413.109924	-189.794739	1368.985718	-410.535431	-19.860514	1389.261475	-355.968628	-3.132825	1668.829956	-514.917053	204.889618	1128.339966	-505.328644	-238.928726	1134.956299	-407.015350	190.158173	896.621155	-416.621338	-222.659225	875.575195	-416.034943	-21.488024	1020.264893	439.521759	-62.878262	957.951965	439.696716	115.583702
-437.036316	69.114731	920.302795	-414.777069	-117.439613	921.279053	-517.076355	147.054321	500.816833	-451.916687	-139.002380	498.059845	-536.278931	188.585327	66.612244	-524.854431	-112.352020	91.476524	-455.599152	153.717407	1383.916992	-412.844482	-190.949066	1369.034424	-410.351593	-20.906584	1389.248169	-355.691406	-3.661173	1668.536621	-514.672668	203.760056	1128.145264	-505.188782	-240.141495	1135.029053	-406.195648	189.437531	896.694824	-416.286682	-223.199951	875.954529	-416.014252	-22.461443	1020.285889	439.178162	-62.940556	957.905579	439.414459	115.483780
-436.988953	68.197136	920.379944	-414.763733	-118.348755	921.213806	-516.382690	146.977921	500.859253	-451.367126	-139.554962	498.221680	-536.417175	188.568817	66.729752	-524.981201	-112.467857	91.581284	-455.541412	152.467651	1383.749023	-412.559845	-192.093185	1368.986694	-410.172028	-22.061357	1389.247070	-355.368103	-4.339167	1668.502930	-514.484375	202.601837	1128.006226	-504.972809	-241.325134	1134.968140	-405.422516	188.878708	896.812561	-416.194000	-224.316162	875.963745	-416.062408	-23.461788	1020.301025	438.817749	-62.999401	957.868774	439.075104	115.438194
-436.888824	67.247284	920.433716	-414.672852	-119.323898	921.175903	-515.588318	146.764725	500.947296	-450.640167	-140.064316	498.110779	-536.515076	188.575943	66.892082	-524.929993	-112.606010	91.698059	-455.450684	151.097656	1383.546997	-412.230927	-193.377411	1369.052734	-409.986755	-23.302622	1389.202026	-354.968384	-4.707919	1668.440430	-514.290588	201.391510	1127.830933	-504.728943	-242.590622	1134.991333	-404.572815	188.216721	896.999939	-416.088074	-225.524384	875.880554	-416.091187	-24.488617	1020.322205	438.285278	-62.789326	957.877869	438.300659	115.753372
-436.855865	66.328217	920.464233	-414.585663	-120.315186	921.138550	-514.616760	146.501450	500.954498	-449.974548	-140.591980	497.924042	-536.459534	188.557693	67.026657	-524.897705	-112.695702	91.786591	-455.424866	149.683319	1383.366943	-411.899323	-194.695801	1368.927124	-409.777771	-24.543482	1389.204834	-354.747620	-5.273424	1668.092407	-514.176208	200.188934	1127.690552	-504.488800	-243.921890	1134.975952	-403.706360	187.609665	897.184753	-415.953461	-226.739182	875.730896	-416.144257	-25.491209	1020.330444	438.076965	-63.132092	957.852478	438.316467	115.273666
-436.546692	65.189163	920.466187	-414.120483	-121.951393	921.373840	-513.730957	146.313828	501.003387	-449.494812	-141.300293	497.853699	-536.471497	188.534851	67.162674	-524.998291	-112.816048	91.848312	-455.443726	148.189240	1383.219116	-411.496002	-196.101364	1368.896118	-409.574646	-25.883654	1389.248535	-354.456268	-5.948716	1668.066406	-514.095825	198.989563	1127.574463	-504.187988	-245.234970	1134.866333	-402.822296	187.091202	897.467651	-415.814514	-227.978760	875.637024	-416.016418	-26.781712	1020.472168	437.712646	-63.250473	957.816528	437.986389	115.141617
-436.748627	64.463799	920.586975	-414.408539	-122.382294	920.963684	-512.816467	145.997040	500.930695	-448.877625	-141.850952	497.605530	-536.576416	188.567444	67.333496	-524.972046	-112.844841	91.888969	-455.492615	146.604660	1383.043823	-411.064606	-197.553497	1368.793335	-409.395599	-27.251539	1389.176025	-354.218811	-6.481866	1667.757324	-514.041443	197.757233	1127.492920	-503.861359	-246.705811	1134.825195	-401.841095	186.582230	897.855774	-415.645447	-229.228210	875.561707	-416.235840	-27.641462	1020.329224	437.361023	-63.322327	957.787903	437.679565	115.041672
-436.571625	63.315815	920.678894	-413.924255	-123.975220	921.182373	-511.737427	145.810745	500.890991	-448.361450	-142.575714	497.551392	-536.526367	188.545013	67.507164	-525.040894	-113.084442	92.034058	-455.642273	144.998108	1382.916992	-410.544006	-199.077866	1368.676636	-409.127533	-28.701235	1389.225586	-353.927795	-7.222090	1667.691406	-514.030762	196.491364	1127.465942	-503.494415	-248.230453	1134.777588	-400.849731	186.205292	898.347107	-415.480835	-230.512924	875.385620	-416.165131	-28.963715	1020.507935	437.076538	-63.437767	957.769287	437.413116	114.972252
-436.537048	62.403473	920.810547	-413.795715	-125.071503	921.107178	-510.841797	145.672287	500.951080	-447.977905	-143.299332	497.456909	-536.595215	188.559647	67.761703	-525.092102	-113.234550	92.152519	-455.732086	143.268860	1382.800659	-410.023376	-200.627350	1368.568115	-408.936188	-30.202711	1389.173706	-353.703217	-7.805295	1667.342407	-514.159424	195.214111	1127.519409	-503.115326	-249.785767	1134.710938	-399.873352	185.894287	898.937195	-415.296570	-231.751602	875.225769	-416.231201	-30.092564	1020.551086	436.728973	-63.508999	957.743103	437.093597	114.887634
-436.729462	61.443882	920.904846	-414.058044	-125.592590	920.677490	-509.829773	145.358521	500.918701	-447.496185	-143.799011	497.219208	-536.579102	188.567429	67.972908	-524.979431	-113.354156	92.202904	-455.979950	141.587936	1382.779419	-409.470612	-202.187073	1368.431763	-408.671112	-31.741409	1389.196655	-353.453003	-8.489188	1667.117676	-514.316895	193.897919	1127.541382	-502.660675	-251.419998	1134.620239	-398.755096	185.683197	899.642151	-415.107452	-233.107635	875.111328	-416.412262	-31.106728	1020.382324	436.375397	-63.568623	957.701782	436.771912	114.839684
-436.855133	60.336967	921.007019	-413.949921	-126.747192	920.575012	-508.898651	145.308197	501.013336	-447.203339	-144.526810	497.121857	-536.619141	188.520462	68.284988	-525.046936	-113.466110	92.157600	-456.199890	139.762543	1382.778076	-408.812897	-203.781494	1368.212280	-408.500549	-33.334839	1389.134644	-353.088257	-9.314397	1666.998779	-514.555664	192.518814	1127.615356	-502.163849	-253.167786	1134.472900	-397.563995	185.578094	900.535828	-414.926331	-234.501862	874.965332	-416.539459	-32.349991	1020.393799	436.025848	-63.608749	957.672241	436.416840	114.790497
-436.996490	59.070724	921.063965	-413.843597	-127.934380	920.482788	-507.715515	144.878815	501.048004	-446.866119	-145.134476	497.052155	-536.507385	188.465897	68.568306	-525.032227	-113.613167	92.217575	-456.595459	137.982422	1382.804932	-408.146576	-205.450150	1368.063721	-408.217743	-34.932690	1389.208740	-352.828430	-10.069325	1666.674561	-514.932007	191.133713	1127.738892	-501.595825	-254.910782	1134.351685	-396.388916	185.627151	901.458557	-414.676239	-235.839127	874.717468	-416.612335	-33.650906	1020.381714	435.661621	-63.701801	957.636841	436.084442	114.693764
-437.188110	57.686604	921.118042	-413.763245	-129.171112	920.416809	-506.704193	144.752594	500.995728	-446.666290	-145.698074	496.927246	-536.409851	188.372787	68.884529	-525.100220	-113.804337	92.233383	-456.929504	136.113663	1382.836182	-407.299713	-207.090683	1367.869629	-408.036407	-36.580940	1389.139771	-352.495483	-10.859690	1666.411743	-515.361145	189.627914	1127.902588	-501.002655	-256.763336	1134.216797	-395.093201	185.694382	902.634155	-414.456207	-237.235504	874.456299	-416.746582	-35.021797	1020.383118	435.298248	-63.773113	957.615479	435.830231	114.617439
-437.301941	56.755257	921.369507	-413.541412	-130.305405	920.334839	-505.613831	144.512741	501.015839	-446.399719	-146.377686	496.852570	-536.278076	188.292709	69.185425	-525.154663	-114.005112	92.299858	-457.434631	134.287460	1382.981567	-406.661255	-208.733246	1367.676025	-407.791290	-38.234695	1389.155273	-352.150909	-11.750509	1666.139648	-515.910828	188.178787	1128.139038	-500.353210	-258.594025	1134.054688	-393.840515	185.891617	903.961365	-414.168823	-238.702682	874.214722	-416.818695	-36.233391	1020.479980	435.084686	-64.018082	957.593262	435.772888	114.311798
-437.318909	55.620522	921.667297	-412.917053	-131.946869	920.570496	-504.530426	144.249451	501.084290	-446.311066	-147.213058	496.940369	-536.169312	188.193710	69.527840	-525.303772	-114.165749	92.310677	-457.930481	132.306305	1383.156860	-405.864471	-210.389297	1367.537720	-407.514557	-39.917652	1389.180420	-351.822418	-12.690508	1665.848755	-516.544678	186.684418	1128.369751	-499.643921	-260.541626	1133.963501	-392.576385	186.194565	905.448303	-413.888519	-240.213181	874.029175	-416.792145	-37.662720	1020.770447	434.802185	-63.954922	957.528992	435.459625	114.327446
-437.831238	54.587471	921.827881	-413.204315	-132.582947	920.139954	-503.570526	144.092957	501.192291	-445.921143	-147.655853	496.487122	-536.196899	188.083817	69.901093	-525.161560	-114.264542	92.357582	-458.504669	130.410065	1383.314575	-405.010193	-212.093048	1367.354004	-407.319641	-41.556904	1389.163330	-351.452850	-13.705486	1665.620483	-517.269165	185.089417	1128.711792	-498.868683	-262.481079	1133.871338	-391.217590	186.590332	907.094910	-413.534851	-241.816986	873.863708	-417.074524	-38.785393	1020.626587	434.658997	-63.836391	957.448364	435.250214	114.418510
-438.270538	52.799755	921.785034	-413.096191	-133.967758	920.080078	-502.375641	143.745483	501.162170	-445.932007	-148.496994	496.458527	-535.941223	187.902969	70.312973	-525.205933	-114.417587	92.329056	-459.080048	128.370178	1383.513794	-404.090729	-213.800308	1367.244507	-407.045380	-43.276028	1389.152344	-351.067047	-14.805693	1665.411377	-518.039734	183.515793	1129.114868	-498.023865	-264.509521	1133.828491	-389.914337	187.040604	908.923584	-413.178406	-243.363434	873.665100	-417.212097	-40.351738	1020.572815	434.457245	-63.480911	957.311890	434.862976	114.748894
-438.620667	51.509731	921.988708	-412.956482	-135.148117	920.001221	-501.251770	143.567505	501.245422	-445.947693	-149.272156	496.393188	-535.778564	187.768250	70.807434	-525.321899	-114.571678	92.356720	-459.732605	126.438385	1383.809082	-403.085083	-215.523743	1367.075684	-406.829376	-45.028172	1389.158569	-350.651093	-15.992837	1665.197754	-518.892395	181.898163	1129.529175	-497.143372	-266.538055	1133.769775	-388.496704	187.587830	910.946472	-412.723206	-244.899857	873.507446	-417.340698	-41.718616	1020.637451	434.203033	-62.931973	957.144775	433.977661	115.386864
-439.006287	50.381477	922.287354	-412.694366	-136.330902	919.912781	-500.054443	143.213425	501.175842	-445.966370	-149.951599	496.439697	-535.638123	187.599838	71.237595	-525.395142	-114.693535	92.338806	-460.399109	124.377823	1384.103638	-402.145905	-217.240540	1366.916504	-406.656128	-46.712093	1389.117676	-350.230560	-17.261488	1665.027832	-519.815125	180.223831	1130.011963	-496.230133	-268.614319	1133.709717	-387.184052	188.213669	913.112915	-412.301697	-246.483795	873.324768	-417.464203	-43.060226	1020.747742	433.974823	-62.837341	957.100159	433.716003	115.412560
-439.336945	49.225693	922.575928	-412.479095	-137.511902	919.863708	-498.872192	142.914261	501.280396	-446.111389	-150.685837	496.342590	-535.460999	187.397888	71.716011	-525.476685	-114.813782	92.317398	-461.150787	122.363602	1384.469849	-401.096985	-218.933029	1366.791016	-406.365204	-48.476292	1389.164917	-349.762390	-18.647022	1664.862183	-520.705811	178.134506	1130.403442	-495.253632	-270.677521	1133.635376	-385.848724	188.985504	915.369324	-411.775299	-248.084503	873.134521	-417.584259	-44.393311	1020.872498	432.979492	-62.814861	957.468689	432.960327	115.761375
-439.847046	47.769852	922.681213	-412.381592	-138.827942	919.769470	-497.763855	142.653671	501.430695	-446.108734	-151.325546	495.992859	-535.521362	187.293060	72.208015	-525.529602	-114.962196	92.313263	-461.858124	120.297920	1384.714600	-400.057617	-220.615433	1366.662354	-406.265594	-50.203495	1389.132813	-349.285492	-20.111193	1664.756470	-521.706726	176.181915	1130.787720	-494.211426	-272.831146	1133.626831	-384.568634	189.923538	917.849670	-411.253387	-249.786087	872.996216	-417.734619	-45.850574	1020.873108	432.700745	-62.829411	957.403625	432.755981	115.749931
-440.371521	46.345596	922.889099	-412.206604	-140.159500	919.726013	-496.556580	142.227432	501.507782	-446.047546	-151.877106	495.991547	-535.265747	187.042526	72.809425	-525.513000	-115.005005	92.250160	-462.709839	118.255638	1385.031494	-399.007233	-222.249832	1366.568115	-406.004456	-51.921028	1389.216553	-348.768127	-21.680798	1664.654541	-523.003113	174.730667	1131.483765	-493.122681	-275.006226	1133.543579	-383.290741	190.956390	920.517212	-410.655365	-251.511429	872.755493	-417.868317	-47.325249	1020.951477	432.389526	-62.888256	957.413513	432.557312	115.606064
-440.857910	45.089924	923.168579	-412.079742	-141.342026	919.639832	-495.438904	141.974075	501.637756	-446.445526	-152.980804	496.308990	-535.117859	186.847504	73.371758	-525.787415	-115.280968	92.343079	-463.517151	116.199203	1385.355835	-397.842072	-223.939651	1366.508545	-405.811279	-53.719952	1389.224976	-348.247253	-23.392323	1664.616089	-524.197510	172.819641	1131.943970	-491.988647	-277.095734	1133.554932	-381.905212	192.107285	923.352905	-409.956757	-253.156769	872.655396	-418.059937	-48.714073	1021.048279	432.147064	-62.870323	957.382507	432.343323	115.601250
-441.338348	43.905575	923.490723	-411.844452	-142.666519	919.590271	-494.306519	141.583527	501.856781	-446.444122	-153.489716	496.326599	-534.924072	186.704529	73.860092	-525.746704	-115.392662	92.357452	-464.334503	114.157829	1385.655518	-396.740326	-225.628922	1366.425293	-405.576935	-55.398937	1389.263550	-347.698242	-25.194695	1664.600464	-525.466553	170.833878	1132.365112	-490.801483	-279.252075	1133.507813	-380.619690	193.466064	926.402100	-409.302002	-254.953354	872.510803	-418.172241	-50.132645	1021.182617	431.912567	-62.865810	957.352966	432.130280	115.589012
-441.930115	42.289001	923.652344	-411.781006	-143.918823	919.544861	-493.006531	141.126587	502.038055	-446.873779	-154.349869	496.244049	-534.408630	186.360062	74.436966	-525.899963	-115.566376	92.342064	-465.167297	112.122871	1385.983398	-395.667786	-227.270615	1366.398926	-405.359100	-57.214291	1389.255859	-347.121704	-27.091473	1664.617920	-526.992004	169.328598	1133.048584	-489.597046	-281.505920	1133.550049	-378.847961	195.121887	930.127502	-408.518585	-256.750702	872.321289	-418.375916	-51.639771	1021.234985	431.667969	-62.864964	957.322144	431.918701	115.567047
-442.530670	40.633961	923.850464	-411.598358	-145.320267	919.510132	-491.900635	140.754730	502.165253	-447.754059	-158.246887	497.936859	-534.377136	186.369278	75.206604	-526.860779	-116.104286	92.632599	-466.020355	110.152855	1386.215698	-394.549225	-228.882156	1366.347534	-405.115601	-58.910721	1389.307495	-346.538055	-29.100723	1664.654785	-528.852600	168.197815	1133.732788	-488.277863	-283.711060	1133.527222	-377.865479	196.415909	933.473999	-407.698425	-258.578796	872.278320	-418.547943	-53.251987	1021.312866	431.395905	-63.028324	957.285461	431.774048	115.233658
-443.236511	39.524502	924.267944	-411.764587	-146.354813	919.400146	-490.820587	140.244720	502.484070	-448.251129	-159.609299	498.169281	-534.162415	186.241959	75.869713	-527.180420	-116.381958	92.703751	-466.806915	108.138115	1386.467896	-393.413483	-230.486542	1366.319214	-404.891083	-60.643784	1389.339844	-345.935608	-31.175068	1664.743164	-530.455261	166.385193	1134.244751	-486.970490	-286.005920	1133.612061	-376.782471	197.824829	936.974487	-406.799622	-260.338684	872.218506	-418.964050	-54.578880	1021.462219	431.161560	-63.130066	957.240051	431.641388	115.028748
-443.739838	37.995979	924.594421	-411.510712	-147.954285	919.594910	-489.675598	139.536423	502.748840	-448.425476	-160.205917	498.116150	-533.574890	185.651901	76.220406	-527.259888	-116.553719	92.696426	-467.705139	106.251732	1386.775024	-392.250153	-232.097885	1366.308594	-404.591400	-62.417984	1389.401733	-345.307465	-33.353371	1664.835205	-531.737000	163.711746	1134.692749	-485.601868	-288.132660	1133.582275	-375.643158	199.307022	940.696960	-405.791016	-262.133728	872.204102	-419.204529	-56.198547	1021.732056	430.862122	-63.141163	957.194824	431.444305	115.007263
-444.676788	36.594387	924.831482	-411.781769	-148.819809	919.230286	-488.711792	139.075699	503.037994	-448.726135	-160.974289	498.016602	-533.508240	185.379761	76.949417	-527.305054	-116.701660	92.642921	-468.515900	104.244644	1387.099976	-391.103821	-233.676590	1366.285889	-404.315613	-64.087807	1389.564209	-344.649597	-35.592278	1664.938477	-533.368164	161.808258	1135.257813	-484.168182	-290.256104	1133.637573	-374.700500	200.784271	944.570862	-404.751404	-263.962433	872.115601	-419.562195	-57.584286	1021.643738	430.563782	-63.145103	957.181335	431.234741	115.021248
-445.319031	35.229683	925.168579	-411.725647	-150.054611	919.147766	-487.730042	138.551163	503.416138	-449.082367	-161.857986	498.093414	-533.164551	185.327118	77.771759	-527.371460	-116.891052	92.694145	-469.336792	102.268959	1387.480957	-389.927734	-235.277893	1366.248047	-404.056976	-65.851814	1389.679565	-343.986267	-37.915714	1665.084229	-535.196838	160.202484	1136.099121	-482.750031	-292.474152	1133.696533	-373.844116	202.268356	948.656128	-403.664948	-265.845917	872.071777	-419.819397	-59.071293	1021.764954	430.287506	-63.204269	957.176208	431.067047	114.956360
-445.940887	33.920120	925.666748	-411.637543	-151.279144	919.192322	-486.699768	137.848587	503.701202	-449.440979	-162.647369	498.036713	-532.629395	184.968842	78.399887	-527.473145	-117.102020	92.719627	-470.164154	100.312439	1387.828369	-388.874298	-236.851608	1366.341431	-403.817352	-67.618446	1389.721680	-343.309204	-40.295357	1665.230713	-536.919189	158.401047	1136.823975	-481.318726	-294.644501	1133.733032	-373.062317	203.857651	952.923889	-402.483429	-267.684204	872.062134	-420.055359	-60.543739	1022.029968	430.068939	-63.173820	957.145447	430.884369	114.965622
-446.693481	32.383518	926.024109	-411.679291	-152.506134	919.148254	-485.782471	137.346405	504.013733	-449.825562	-163.339508	497.911407	-532.427307	184.503174	78.887611	-527.540161	-117.250565	92.730751	-470.886841	98.305534	1388.184692	-387.669708	-238.394119	1366.306519	-403.622223	-69.320610	1389.806763	-342.723907	-42.620083	1665.279175	-539.010254	157.482483	1137.953491	-479.828583	-296.764984	1133.816406	-372.429932	205.635635	957.547668	-401.260803	-269.566772	872.128296	-420.391968	-62.099545	1022.177856	429.791901	-63.110798	957.093689	430.638885	115.048065
-448.107483	29.685173	925.988220	-411.931549	-154.255295	919.169373	-484.808899	136.737717	504.243652	-450.376434	-164.258484	497.913940	-532.081055	184.174026	79.596519	-527.824463	-117.458313	92.758064	-471.614502	96.411018	1388.575806	-386.662720	-239.849792	1366.443726	-403.274994	-71.037491	1389.948364	-341.981842	-45.155960	1665.531982	-540.570374	155.367233	1138.665283	-478.393097	-298.872101	1133.832031	-371.908600	207.357452	962.017029	-399.942444	-271.408203	872.182617	-421.061615	-64.214806	1022.158081	429.556183	-63.028641	957.078979	430.431000	115.099304
-447.890991	29.201277	926.720337	-411.455597	-155.553040	919.448059	-483.789642	135.879929	504.611084	-450.564087	-164.993103	498.045227	-531.552063	184.037079	80.551575	-527.855591	-117.590698	92.775551	-472.225708	94.452377	1389.023315	-385.657776	-241.379456	1366.458374	-403.029388	-72.801384	1390.069824	-341.318176	-47.620804	1665.708618	-542.277405	153.299103	1139.494263	-476.914276	-301.048492	1133.842407	-371.463135	209.249054	966.668579	-398.600983	-273.214691	872.196411	-420.970337	-65.379860	1022.680420	429.331299	-62.965080	957.058289	430.239197	115.118126
-448.526764	27.656134	927.081787	-411.514374	-156.782715	919.445313	-482.981567	135.309570	505.202637	-450.744659	-165.722916	498.088013	-531.377686	183.545242	81.035789	-527.816895	-117.688759	92.779472	-472.798401	92.558525	1389.429443	-384.824677	-242.868347	1366.547363	-402.800476	-74.510559	1390.183594	-340.693542	-50.020630	1665.770874	-544.071289	151.296906	1140.360229	-475.456451	-303.197998	1133.875366	-371.250732	211.260361	971.451477	-397.133270	-275.092133	872.213257	-421.246216	-66.925743	1022.849854	429.061127	-62.901707	957.023315	430.035339	115.085823
-449.138489	26.343294	927.503662	-411.630768	-157.980560	919.448730	-482.195465	134.575729	505.546875	-451.080383	-166.503540	498.050903	-531.077026	183.223053	81.735397	-527.892639	-117.845467	92.816299	-473.348206	90.743973	1389.796265	-383.786530	-244.409439	1366.507324	-402.471893	-76.256218	1390.341797	-339.957367	-52.566101	1666.054810	-545.814941	149.170013	1141.254517	-473.971924	-305.228180	1133.828735	-371.000366	213.124115	976.363037	-395.600067	-276.883759	872.295410	-421.514771	-68.365044	1023.049500	428.810455	-62.964527	956.946045	429.853546	115.101112
-449.805328	24.955492	927.895508	-411.760132	-159.193329	919.406006	-481.433746	133.854431	506.057434	-451.354401	-167.125580	497.886047	-530.786926	183.131958	82.618538	-527.904968	-117.932190	92.842705	-473.776245	88.949051	1390.151001	-382.943604	-245.939377	1366.534058	-402.224670	-77.996178	1390.453735	-339.307983	-55.020824	1666.231567	-547.553528	146.973129	1142.081421	-472.580658	-307.225342	1133.783813	-370.957489	215.063614	981.415222	-394.007477	-278.727142	872.317139	-421.796234	-69.852051	1023.208618	428.525482	-62.970074	956.922058	429.635223	115.121223
-451.015350	22.813807	927.995911	-412.081299	-160.760681	919.413696	-480.746429	133.192444	506.294403	-451.854370	-168.053024	497.872101	-530.500793	182.604309	83.139633	-528.129700	-118.204674	92.928154	-474.194489	87.144402	1390.611694	-382.221313	-247.497849	1366.555054	-401.955963	-79.756889	1390.510498	-338.718933	-57.395782	1666.311768	-549.401306	144.966614	1143.068848	-471.170288	-309.196411	1133.691284	-371.033905	217.041702	986.678833	-392.395447	-280.548767	872.323486	-422.327515	-71.671219	1023.242249	428.227081	-62.970173	956.921997	429.424286	115.094276
-451.225769	22.250454	928.634094	-412.357666	-161.201935	919.119080	-480.157837	132.525665	506.933685	-452.067230	-168.676056	497.790314	-529.985535	182.041275	83.822098	-528.111389	-118.277237	92.907860	-474.580627	85.367172	1391.015015	-381.493256	-248.982971	1366.605591	-401.529236	-81.460358	1390.738159	-338.014465	-59.899559	1666.665649	-551.134216	142.844238	1143.945679	-469.761505	-311.211365	1133.601440	-371.169556	218.869141	992.014343	-390.712891	-282.293793	872.389221	-422.409027	-72.648949	1023.384827	428.003632	-62.953728	956.901428	429.200470	115.130241
-451.588196	21.586243	929.275330	-412.464081	-162.098358	919.058655	-479.781006	131.982010	507.521210	-452.299469	-169.126053	497.636383	-529.969421	181.917831	84.751724	-528.060852	-118.396225	92.918030	-474.880463	83.611374	1391.416626	-380.800903	-250.568542	1366.611572	-401.243652	-83.128761	1390.875854	-337.445007	-62.156147	1666.656494	-552.907715	140.734726	1144.907715	-468.426025	-313.204193	1133.502197	-371.512482	220.634216	997.427979	-388.977692	-284.037323	872.477905	-422.607330	-73.783775	1023.659912	427.752014	-62.985027	956.901855	428.978180	115.147141
-452.062439	20.517727	929.740967	-412.610016	-163.173447	919.088562	-479.262177	131.237534	507.974976	-452.549805	-169.865051	497.620148	-529.755615	181.511429	85.384422	-528.017822	-118.490105	92.961678	-475.191589	81.805885	1391.918091	-380.001831	-252.140869	1366.554932	-400.965210	-84.843117	1390.939087	-336.757568	-64.600754	1666.925049	-554.689392	138.711014	1145.924072	-467.066895	-315.035187	1133.414551	-371.815430	222.464020	1003.004700	-387.112244	-285.733185	872.696777	-422.871246	-75.064003	1023.895691	427.476746	-62.942661	956.877563	428.716370	115.187195
-452.621521	19.112759	930.050171	-412.896942	-164.308304	919.079163	-478.867188	130.647720	508.472961	-452.882233	-170.643661	497.521301	-529.212891	180.786545	85.849602	-528.090576	-118.620705	92.992706	-475.488892	80.071861	1392.433228	-379.322540	-253.628082	1366.508179	-400.637817	-86.531044	1391.036743	-336.136841	-66.895401	1667.089111	-556.462708	136.665604	1146.966797	-465.781158	-316.854431	1133.223267	-372.335144	224.095596	1008.413208	-385.401703	-287.424133	872.770813	-423.136078	-76.462708	1024.025513	427.224945	-62.932465	956.841248	428.466888	115.215340
-452.265320	20.299595	931.691162	-412.590515	-164.404877	919.066223	-478.750641	130.146637	509.356934	-452.907288	-171.119431	497.523895	-529.469360	180.467667	86.683205	-527.978943	-118.599144	92.894356	-475.774475	78.316803	1392.862671	-378.549408	-255.188202	1366.361572	-400.455017	-88.157410	1391.040283	-335.596344	-69.057358	1667.099243	-558.025146	134.644943	1147.942749	-464.527344	-318.680725	1133.051270	-372.789673	226.014984	1014.476440	-383.726715	-289.195160	872.747253	-423.144073	-76.856247	1024.830811	427.009369	-62.883324	956.811096	428.251251	115.224007
-452.591980	20.361721	932.721008	-412.548340	-165.118805	919.061584	-478.693542	129.672440	510.010559	-453.110687	-171.689484	497.522003	-529.517700	180.022949	87.477829	-527.967773	-118.637421	92.822647	-476.112579	76.545113	1393.429932	-377.931763	-256.687286	1366.321655	-400.138275	-89.856911	1391.228882	-334.888733	-71.351074	1667.327759	-559.637146	132.711502	1148.933594	-463.334442	-320.436127	1132.812134	-373.356934	227.708466	1020.367676	-382.101898	-290.929047	872.630066	-423.423676	-77.726814	1025.328369	426.852448	-62.796024	956.812439	428.044769	115.191994
-454.593109	14.845086	930.884644	-413.765656	-167.817017	919.096069	-477.855530	128.806091	509.762482	-453.548981	-172.432831	497.486237	-528.576477	179.063812	87.831177	-528.077698	-118.540375	92.526001	-476.385895	74.897636	1393.959229	-377.058929	-258.130341	1366.098389	-399.885834	-91.410980	1391.346802	-334.285309	-73.497749	1667.455322	-561.233154	130.709045	1150.025024	-462.133423	-322.101013	1132.559204	-373.750946	229.119202	1026.546509	-380.416412	-292.712677	872.551880	-424.163788	-80.662971	1024.399780	426.656769	-62.786980	956.821411	427.821075	115.161858
-455.168762	13.258145	930.800232	-414.259979	-169.055756	919.124023	-477.575073	128.170776	510.149567	-454.237549	-173.431549	497.379425	-528.673645	178.577576	88.608032	-528.225586	-118.875305	92.760368	-476.685333	73.199272	1394.529419	-376.481903	-259.543274	1365.988159	-399.670441	-92.968460	1391.387817	-333.674438	-75.617989	1667.557617	-562.631531	128.647964	1151.110962	-460.989563	-323.875977	1132.326050	-374.610779	230.758133	1032.443115	-378.754211	-294.386322	872.494202	-424.426178	-81.955444	1024.348755	426.549225	-62.730343	956.873474	427.647858	115.100746
-455.240845	12.690052	931.420349	-414.324707	-169.848190	919.125977	-477.393829	127.567680	510.776093	-455.161316	-174.692139	497.406860	-528.227966	177.652542	89.143974	-528.588684	-119.155441	92.886551	-477.055206	71.530571	1395.196777	-375.746307	-260.974518	1365.861084	-399.372253	-94.523575	1391.483643	-333.062073	-77.653175	1667.648193	-564.159180	126.728508	1152.464966	-459.777527	-325.487427	1132.022217	-375.105072	232.134003	1039.180298	-376.694336	-295.422333	872.774048	-424.497162	-82.966499	1024.645996	426.343445	-62.841648	956.779114	427.461700	115.104485
-455.529602	11.863235	931.885864	-414.495239	-170.712143	919.136536	-476.968750	126.762756	511.215240	-456.078247	-176.042297	497.503357	-528.393311	177.110123	90.027794	-529.069031	-119.129532	92.531845	-477.459534	69.872803	1395.867920	-375.159607	-262.337219	1365.631104	-399.060333	-95.947754	1391.575195	-332.515045	-79.546082	1667.602295	-565.411865	124.729187	1153.607300	-458.640076	-327.233063	1131.780273	-375.883392	233.141235	1044.683960	-374.956451	-296.770477	872.802795	-424.624756	-84.027611	1024.863647	426.058655	-63.033039	956.663940	427.215759	115.176811
-455.860199	10.793031	932.226074	-414.750000	-171.566010	919.121460	-476.762573	126.146935	511.730255	-457.902863	-178.728516	497.597809	-527.783325	176.028198	90.457443	-530.084900	-120.036743	93.107185	-477.899231	68.221985	1396.567749	-374.440491	-263.727600	1365.446289	-398.793579	-97.441345	1391.646118	-331.804291	-81.565010	1667.832031	-566.687073	122.770523	1154.803589	-457.451660	-328.880463	1131.477905	-376.389038	233.940842	1050.811157	-373.247040	-298.196442	872.844177	-424.781921	-85.152252	1025.004272	425.598236	-63.592346	956.416504	426.993835	115.212524
-455.947540	9.903852	932.752930	-414.869446	-172.232315	919.145569	-476.386780	125.378761	512.318420	-456.059540	-175.851089	497.132050	-527.897461	175.378983	91.418793	-528.605713	-119.344009	92.816666	-478.340881	66.563324	1397.333374	-373.798828	-265.057709	1365.310059	-398.617615	-98.862511	1391.839600	-331.261841	-83.374420	1667.794312	-567.990540	120.945236	1156.098022	-456.278687	-330.429108	1131.186035	-376.693817	234.586761	1056.484497	-371.559296	-299.592987	872.748108	-424.810272	-86.193375	1025.258789	425.394714	-63.678894	956.385376	426.761841	115.217026
-456.444305	8.999703	933.161194	-415.018524	-173.149017	919.196594	-476.093628	124.613617	512.743408	-456.561249	-176.399536	497.103241	-527.386963	174.151306	91.771385	-528.682129	-119.350975	92.748749	-478.864594	64.869881	1398.100220	-373.329865	-266.422180	1365.134521	-398.250061	-100.262787	1392.135010	-330.588959	-85.236862	1668.007324	-568.937073	119.169792	1157.276367	-455.151917	-331.988251	1130.904541	-377.491852	235.956924	1063.176514	-370.005219	-300.947235	872.637451	-425.015747	-87.249741	1025.468384	425.203583	-63.784492	956.369751	426.578949	115.134521
-456.552521	8.098230	933.632935	-414.710876	-174.382904	919.551941	-475.669861	123.785515	513.273071	-457.253113	-177.191360	497.297852	-527.703125	173.258148	92.710144	-528.883179	-119.456436	92.777298	-479.386566	63.267529	1398.938721	-372.649597	-267.718536	1365.014404	-398.098846	-101.667694	1392.273682	-329.971344	-87.030449	1668.089233	-569.901489	117.426643	1158.452637	-454.012054	-333.519806	1130.657227	-378.132782	236.727844	1069.035645	-368.456818	-302.220001	872.668274	-425.023346	-88.372162	1025.890503	425.023499	-63.857994	956.357178	426.382904	115.111893
-457.134277	7.459284	934.099915	-415.319702	-174.567764	919.294800	-475.115021	122.860794	513.638855	-457.802124	-177.825195	497.419220	-527.610657	171.975677	93.372169	-529.024963	-119.525703	92.725113	-480.002930	61.668175	1399.803467	-371.966980	-269.007874	1364.872925	-397.986542	-103.122948	1392.345703	-329.406525	-88.735550	1668.181885	-570.538818	115.818993	1159.586914	-452.845337	-334.972168	1130.450928	-379.295898	238.125320	1074.396729	-366.923767	-303.421051	872.655029	-425.297150	-89.115547	1025.942505	424.832520	-63.952614	956.335693	426.196106	115.043495
-457.451294	6.755537	934.630493	-415.420258	-175.213562	919.332214	-474.619446	122.070534	513.997620	-458.505005	-178.543152	497.482422	-527.479248	170.573608	94.008621	-529.169739	-119.656525	92.780350	-480.512299	60.058826	1400.713013	-371.373505	-270.221649	1364.740479	-397.834106	-104.528564	1392.429810	-328.844604	-90.404518	1668.249023	-571.074768	114.295647	1160.715942	-451.709412	-336.393066	1130.203613	-380.299713	239.519928	1080.097290	-365.480469	-304.639130	872.508728	-425.405182	-90.022728	1026.202148	424.667603	-64.014748	956.315796	425.999695	115.016060
-457.765808	6.176208	935.117981	-415.457764	-175.865128	919.380371	-473.867920	121.172997	514.356140	-458.951782	-178.813385	497.463348	-526.957825	168.585419	94.353874	-529.165955	-119.662682	92.795525	-481.002380	58.440319	1401.482422	-370.659912	-271.432495	1364.637207	-397.575073	-105.876511	1392.648926	-328.321777	-92.031357	1668.323853	-571.733826	112.809692	1161.868408	-450.596161	-337.732300	1129.984375	-381.016113	240.177963	1084.842163	-364.118652	-305.875610	872.341003	-425.510071	-90.840294	1026.449951	424.521545	-64.062866	956.293579	425.841980	114.918465
-458.055206	5.530195	935.522949	-415.499084	-176.482590	919.438904	-472.997833	120.227211	514.614807	-458.882172	-178.320465	497.436371	-526.646790	166.669235	94.834175	-528.910583	-119.442184	92.604233	-481.430634	56.837887	1402.254639	-369.944031	-272.580475	1364.457764	-397.352692	-107.140404	1392.829834	-327.812500	-93.612648	1668.357788	-572.174316	111.429482	1162.927856	-449.524567	-339.104431	1129.736206	-381.931366	241.137100	1089.413940	-362.820068	-306.868256	872.235718	-425.575439	-91.621506	1026.661377	424.315521	-64.081764	956.275208	425.622162	114.903587
-458.325928	4.995132	935.894226	-415.567871	-176.944672	919.415283	-472.073547	119.309769	514.769714	-459.555786	-178.788574	497.490265	-526.442749	164.691162	95.386269	-529.024414	-119.490677	92.586502	-481.814697	55.297295	1402.994263	-369.211334	-273.622223	1364.367432	-397.042786	-108.406029	1392.991943	-327.321075	-95.148415	1668.418823	-572.358887	110.203773	1163.872681	-448.429810	-340.365936	1129.478760	-383.228577	242.596802	1093.857178	-361.519409	-307.904846	872.181030	-425.634247	-92.297134	1026.811401	424.171906	-64.067818	956.258850	425.425873	114.864975
-458.611237	4.355789	936.195129	-415.606049	-177.411774	919.380188	-471.120972	118.526154	514.984131	-460.295258	-179.466644	497.687103	-526.357605	162.508240	96.022537	-529.163513	-119.558029	92.528976	-482.149445	53.814514	1403.644653	-368.455170	-274.704468	1364.137085	-396.753021	-109.536171	1393.038696	-326.854980	-96.680054	1668.508301	-572.752502	109.040718	1164.849731	-447.318756	-341.617859	1129.152100	-383.973419	243.501923	1097.717896	-360.284729	-308.822571	872.033813	-425.696228	-92.998711	1026.923340	424.004456	-64.061462	956.244263	425.229736	114.867737
-458.874847	3.839469	936.457336	-415.617218	-177.893066	919.345093	-469.935883	117.560669	515.083984	-460.968048	-179.978073	497.779388	-526.333679	160.313858	96.644669	-529.286499	-119.670250	92.562897	-482.449341	52.370598	1404.251465	-367.702667	-275.606323	1363.943604	-396.442108	-110.688805	1393.008057	-326.441589	-98.182419	1668.613770	-573.199219	107.993332	1165.749268	-446.218689	-342.891846	1128.899414	-384.707977	244.135864	1101.571899	-359.088013	-309.616089	871.875610	-425.726227	-93.617630	1027.016602	423.785339	-64.085808	956.219666	425.015533	114.845200
-459.087646	3.367416	936.694214	-415.563354	-178.378738	919.310486	-468.720428	116.731346	515.106384	-461.503113	-180.211105	497.719635	-525.315369	157.313583	96.686966	-529.294006	-119.745361	92.554817	-482.725433	50.993126	1404.783813	-366.919617	-276.524384	1363.726685	-396.175446	-111.764069	1392.965088	-326.028290	-99.673744	1668.725830	-573.627380	107.020309	1166.582886	-445.158875	-343.980133	1128.589966	-385.461090	244.713226	1104.893188	-358.014618	-310.492645	871.629150	-425.720001	-94.204933	1027.100464	423.679901	-64.147263	956.202271	424.906433	114.811676
-459.293488	2.877262	936.936401	-415.496918	-178.774277	919.237915	-467.575104	115.892693	515.097656	-462.028717	-180.417618	497.641693	-524.759094	154.459534	96.993362	-529.300171	-119.774063	92.513542	-482.951843	49.738285	1405.227661	-366.200928	-277.364380	1363.406006	-395.839752	-112.804802	1392.923462	-325.695190	-101.084267	1668.749878	-573.850342	106.162010	1167.262085	-444.088196	-345.079559	1128.252686	-386.410919	245.473740	1107.756836	-356.973633	-311.317505	871.292480	-425.702789	-94.782745	1027.165771	423.524780	-64.147888	956.207642	424.747253	114.750717
-459.227142	2.360158	937.169983	-414.963959	-179.501648	919.468872	-466.384949	115.074989	515.181641	-462.633972	-180.684402	497.683777	-524.446045	151.879562	97.534340	-529.341614	-119.732124	92.446526	-483.110474	48.528072	1405.608643	-365.421631	-278.182281	1363.224365	-395.534790	-113.760384	1392.844360	-325.303345	-102.588425	1669.029785	-574.177185	105.356552	1167.968262	-443.022156	-346.171021	1127.968018	-387.339813	246.157501	1110.279663	-356.000031	-312.045990	871.024475	-425.529663	-95.400803	1027.413208	423.370300	-64.207893	956.207336	424.617676	114.656540
-459.588318	2.158827	937.399902	-415.338440	-179.328354	919.115967	-465.383881	114.289185	515.317810	-463.005768	-180.854767	497.665497	-523.436523	148.788284	97.726059	-529.331238	-119.772141	92.451881	-483.198181	47.411999	1406.009766	-364.693542	-278.917114	1362.894775	-395.166962	-114.664665	1392.835815	-324.968170	-104.019104	1669.188965	-574.494873	104.658272	1168.586426	-441.915833	-347.153442	1127.592773	-388.307251	246.719757	1112.200684	-355.036713	-312.779083	870.678894	-425.640656	-95.680466	1027.302734	423.233398	-64.248337	956.188965	424.498779	114.665497
-459.745209	1.839164	937.618713	-415.270081	-179.637146	919.040710	-464.368530	113.524994	515.361755	-463.404694	-180.995056	497.730835	-521.984558	145.258911	97.550468	-529.326477	-119.759697	92.386314	-483.229645	46.420856	1406.344971	-363.975037	-279.595947	1362.729492	-394.803833	-115.493080	1392.923584	-324.631134	-105.402245	1669.396362	-574.728088	104.071564	1169.143555	-440.890076	-348.181000	1127.358521	-389.589783	247.376038	1113.485474	-354.154694	-313.334503	870.445251	-425.600708	-96.118317	1027.355469	423.075623	-64.336700	956.199341	424.377411	114.570213
-459.812744	1.461503	937.806030	-415.141113	-179.944397	919.002563	-463.306000	112.587616	515.385071	-463.814148	-181.134537	497.787903	-520.667114	142.110565	97.635864	-529.345337	-119.828880	92.464203	-483.173431	45.453602	1406.698364	-363.236481	-280.245605	1362.531494	-394.516388	-116.249352	1393.034302	-324.333405	-106.755264	1669.585327	-575.097351	103.457642	1169.714966	-439.851044	-348.884460	1127.029663	-390.275574	247.756790	1114.650269	-353.354675	-314.016235	870.139526	-425.508148	-96.557022	1027.415527	422.913177	-64.427681	956.220032	424.242371	114.513062
-459.647003	0.944863	937.969604	-414.588074	-180.693542	919.308777	-462.260742	111.639259	515.367798	-464.333984	-181.403549	497.958679	-519.517334	139.091019	97.810425	-529.368591	-119.791466	92.453903	-483.078766	44.571121	1407.033447	-362.621674	-280.838226	1362.396606	-394.133728	-117.004417	1393.191040	-324.043518	-107.965446	1669.685547	-575.330994	102.927734	1170.253296	-438.909760	-349.644806	1126.814819	-391.239685	248.156952	1115.176758	-352.611847	-314.485840	869.860413	-425.276672	-97.111176	1027.671631	422.797974	-64.497482	956.192017	424.155029	114.457603
-459.632172	0.707595	938.196594	-414.481079	-180.928024	919.275146	-461.228485	110.557457	515.410645	-464.734070	-181.559113	498.067719	-517.943848	135.763443	97.729027	-529.400574	-119.798988	92.417168	-482.983978	43.701366	1407.457031	-361.971588	-281.425354	1362.348999	-393.829407	-117.730309	1393.227173	-323.725098	-109.202385	1669.896729	-575.474304	102.406013	1170.787964	-437.935730	-350.350250	1126.651978	-392.303314	248.603760	1115.143799	-351.918793	-314.970428	869.562439	-425.167847	-97.469818	1027.753540	422.656067	-64.559914	956.198486	424.017029	114.414871
-459.587036	0.441629	938.423096	-414.381927	-181.131729	919.274414	-460.219666	109.548035	515.400269	-465.023315	-181.643707	498.198944	-516.519348	132.546539	97.702873	-529.387695	-119.754143	92.442673	-482.915771	42.880177	1407.814087	-361.396576	-281.952881	1362.254639	-393.513458	-118.390594	1393.307983	-323.403809	-110.395058	1670.093750	-575.532593	101.949036	1171.350952	-437.036377	-350.824249	1126.522949	-393.710419	249.182724	1114.342651	-351.321503	-315.434570	869.331970	-425.036926	-97.811310	1027.851318	422.528320	-64.645218	956.194763	423.922791	114.328667
-459.765594	0.409817	938.697754	-414.770477	-180.856567	918.980591	-459.314392	108.416359	515.398926	-465.517426	-181.834976	498.159851	-514.933472	129.259644	97.549713	-529.451599	-119.827042	92.472794	-482.750641	42.082573	1408.178711	-360.866547	-282.443756	1362.235718	-393.129761	-119.078392	1393.404907	-322.975464	-111.631920	1670.418091	-575.617737	101.495865	1171.852783	-436.176392	-351.299744	1126.428223	-394.759094	249.593994	1112.998291	-350.723053	-315.757904	869.126343	-425.053040	-97.954491	1027.788818	422.569763	-63.845032	956.388184	423.774231	114.252296
-459.663879	0.253535	938.937012	-414.741730	-180.965637	918.977173	-458.124878	107.059723	515.270630	-465.781769	-181.790451	498.144501	-512.794373	125.784004	97.162560	-529.362244	-119.786072	92.455536	-482.540527	41.374569	1408.584961	-360.295258	-282.963379	1362.277954	-392.746277	-119.641266	1393.573486	-322.648743	-112.698051	1670.648682	-575.698303	101.078163	1172.353516	-435.404205	-351.640503	1126.434937	-395.839935	249.723068	1111.282104	-350.175903	-315.972076	869.019592	-424.911774	-98.205681	1027.887939	422.552460	-63.675316	956.491699	423.693146	114.101250
-459.570404	0.132473	939.149780	-414.713928	-181.140915	919.005798	-456.950653	105.697220	515.071899	-466.042114	-181.815155	498.167114	-510.976501	122.499130	96.874176	-529.424927	-119.742256	92.428520	-482.311188	40.742474	1409.042969	-359.857300	-283.425110	1362.309326	-392.361328	-120.197021	1393.720093	-322.288757	-113.740150	1670.879272	-575.850220	100.666412	1172.834961	-434.702667	-351.940033	1126.306763	-396.892487	249.636307	1108.990845	-349.646301	-316.182404	868.889954	-424.783264	-98.437981	1027.993530	422.441345	-63.766823	956.503357	423.569092	114.041367
-459.502594	0.074585	939.362732	-414.694122	-181.332092	919.055237	-455.953827	104.446007	514.990234	-466.280731	-181.771729	498.194061	-509.873383	119.802681	97.043777	-529.402893	-119.719139	92.415100	-481.989227	40.117668	1409.403198	-359.395844	-283.860809	1362.360107	-391.958893	-120.727570	1393.876343	-321.934021	-114.684357	1671.082520	-576.012085	100.355400	1173.170288	-434.057831	-352.184540	1126.195068	-398.053619	249.593323	1106.204834	-349.176483	-316.328094	868.721985	-424.648499	-98.624809	1028.108276	422.329437	-63.872929	956.449890	423.458405	114.032791
-459.343750	0.054323	939.560608	-414.610626	-181.443787	919.086182	-454.735840	102.906052	514.793030	-466.465759	-181.736511	498.298370	-507.929596	116.653999	96.789673	-529.326782	-119.617485	92.368690	-481.629364	39.642105	1409.711792	-358.888916	-284.272095	1362.355469	-391.517395	-121.171829	1394.064453	-321.521667	-115.608353	1671.317749	-576.083557	100.070984	1173.484009	-433.531738	-352.319702	1126.147827	-399.338684	249.484848	1102.798950	-348.705811	-316.333160	868.599792	-424.475616	-98.768700	1028.209839	422.237488	-63.912273	956.452820	423.362732	114.000175
-459.116211	-0.012977	939.747437	-414.550018	-181.518311	919.125854	-453.518555	101.386818	514.674988	-466.627899	-181.583572	498.317322	-506.120178	113.737045	96.564941	-529.239563	-119.576920	92.408676	-481.204468	39.147800	1410.078369	-358.467346	-284.625793	1362.312744	-391.115997	-121.548508	1394.174927	-321.221222	-116.337669	1671.391357	-576.172852	99.828873	1173.719482	-433.058807	-352.454437	1126.123413	-400.707306	249.248444	1098.822144	-348.321991	-316.273834	868.499268	-424.283264	-98.917664	1028.310547	422.175446	-64.040863	956.395020	423.318634	113.953651
-458.891113	0.030781	939.949829	-414.559662	-181.527969	919.132080	-452.492950	99.988228	514.585815	-466.764069	-181.520111	498.391479	-504.264526	110.773643	96.336311	-529.196045	-119.528000	92.441788	-480.690094	38.826389	1410.380981	-358.096466	-284.960571	1362.279785	-390.703461	-121.937408	1394.273438	-320.696320	-117.267632	1671.759644	-576.148926	99.577423	1173.837402	-432.627838	-352.539368	1126.008179	-402.147583	248.912933	1094.394897	-347.980347	-316.259094	868.405823	-424.092621	-98.998894	1028.396118	422.041199	-64.087448	956.378479	423.212097	113.857414
-458.623108	-0.002506	940.143616	-414.521973	-181.532425	919.195435	-451.340851	98.598579	514.479980	-466.880798	-181.441879	498.412598	-502.502869	107.905815	96.106812	-529.144409	-119.418999	92.415031	-480.029297	38.526096	1410.598633	-357.649109	-285.235321	1362.277710	-390.271759	-122.310974	1394.362183	-320.360596	-117.886734	1671.773804	-576.036926	99.424583	1173.885132	-432.229462	-352.606537	1125.887329	-403.973206	248.450958	1089.386841	-347.638428	-316.109833	868.350525	-423.867249	-99.086746	1028.509644	421.982361	-64.126610	956.387268	423.129028	113.800011
-458.048248	0.190216	940.436707	-414.417267	-181.350937	919.216614	-450.296112	97.247047	514.433533	-466.728943	-180.526733	497.688812	-500.570953	104.996552	95.872574	-528.744507	-119.175346	92.333092	-479.404785	38.248856	1410.771484	-357.259003	-285.478790	1362.238892	-389.840607	-122.563866	1394.437500	-319.897003	-118.578613	1671.936401	-576.042725	99.255386	1173.950928	-431.925262	-352.550476	1125.768311	-405.360565	247.802902	1083.974121	-347.310822	-315.891663	868.259094	-423.514221	-99.074974	1028.650146	421.908813	-64.293213	956.332642	423.073944	113.739326
-457.911621	0.210879	940.489990	-414.448792	-181.430908	919.253479	-449.351410	95.969574	514.203918	-466.899292	-180.477432	497.769836	-498.300140	101.784668	95.339157	-528.746704	-119.050797	92.296043	-478.682861	38.088879	1410.989380	-356.966583	-285.695282	1362.171021	-389.388214	-122.839684	1394.468018	-319.457672	-119.245071	1672.027588	-575.780457	99.069893	1173.954712	-431.674988	-352.479797	1125.685791	-407.149628	247.037170	1078.125610	-347.037109	-315.611908	868.180237	-423.362823	-99.095573	1028.683228	421.872620	-64.407669	956.325989	423.035522	113.640884
-457.685272	0.370102	940.546692	-414.473785	-181.413269	919.278931	-448.443146	94.780380	514.007385	-467.296173	-181.135742	498.457306	-496.755310	99.193443	95.274391	-528.999939	-119.098686	92.307495	-477.922668	37.967838	1411.147461	-356.664856	-285.948395	1362.074341	-388.962860	-123.062607	1394.497070	-318.851929	-119.917465	1672.264160	-575.478210	98.936119	1173.866577	-431.460358	-352.393219	1125.621826	-409.073914	246.087158	1071.878784	-346.797943	-315.250366	868.118896	-423.189117	-99.016678	1028.713989	421.807434	-64.446304	956.342224	422.929932	113.574295
-457.298401	0.618528	940.640320	-414.436737	-181.342712	919.286682	-447.783417	93.697487	513.905457	-467.396729	-181.102829	498.577545	-494.963348	96.353004	94.945091	-528.965637	-119.051819	92.346687	-477.105713	37.897621	1411.322021	-356.434113	-286.105560	1362.042236	-388.488281	-123.258438	1394.530762	-318.314331	-120.375443	1672.396606	-575.019409	98.825768	1173.719849	-431.333191	-352.190826	1125.491089	-411.405884	244.989899	1065.317505	-346.565948	-314.765228	868.128479	-422.954315	-98.914001	1028.756836	421.730469	-64.545364	956.334534	422.850769	113.531136
-456.829529	0.735822	940.681641	-414.409637	-181.254196	919.314453	-446.877563	92.499763	513.688782	-467.487091	-181.051987	498.594818	-492.854584	93.399055	94.498985	-528.984619	-118.958458	92.303688	-476.255157	37.887215	1411.470703	-356.246796	-286.241119	1361.980103	-388.010620	-123.370369	1394.625000	-317.872223	-120.672325	1672.275024	-574.563965	98.670609	1173.516968	-431.228699	-352.043823	1125.409912	-413.157074	243.538300	1059.090820	-346.417847	-314.327759	868.069641	-422.671234	-98.839417	1028.784302	421.714996	-64.643463	956.314087	422.815063	113.452370
-456.563599	0.402121	940.491455	-414.487732	-181.335724	919.351196	-446.068146	91.406624	513.398560	-467.657745	-181.126953	498.665894	-490.849213	90.651443	94.138664	-529.032471	-118.918381	92.341393	-475.333466	38.005215	1411.510986	-356.103424	-286.363678	1361.937744	-387.591675	-123.506447	1394.636841	-317.231049	-121.111687	1672.454224	-573.904175	98.619499	1173.196777	-431.205658	-351.765625	1125.318604	-415.983032	242.253647	1051.357910	-346.330872	-313.963776	867.977600	-422.465027	-98.933525	1028.702515	421.647064	-64.749718	956.336243	422.746613	113.388191
-455.813446	1.102907	940.861267	-414.249268	-180.974380	919.363892	-445.437836	90.445168	513.318542	-467.562012	-180.796844	498.682495	-488.550171	87.681343	93.610222	-528.826843	-118.835899	92.377411	-474.343170	38.163544	1411.512939	-356.037689	-286.474731	1361.903931	-387.170593	-123.559608	1394.687256	-316.699677	-121.443016	1672.411865	-573.205078	98.563454	1172.821167	-431.213898	-351.431824	1125.200684	-418.661194	240.752716	1044.003296	-346.238220	-313.404388	867.972473	-422.094269	-98.644753	1028.889038	421.619019	-64.821213	956.322632	422.713531	113.287666
-455.298157	1.466296	940.918579	-414.192047	-180.795746	919.383606	-444.796112	89.415703	513.127563	-467.581848	-180.676285	498.654449	-487.028107	85.467484	93.427231	-528.786377	-118.751053	92.378387	-473.299072	38.452049	1411.552368	-356.017700	-286.530762	1361.868530	-386.704010	-123.622063	1394.738525	-316.165283	-121.521042	1672.398315	-572.444153	98.437454	1172.438721	-431.314575	-351.053436	1125.079346	-421.027130	238.855927	1036.945679	-346.185577	-312.793732	867.953735	-421.790833	-98.413261	1028.921753	421.623291	-64.879807	956.313232	422.669250	113.223595
-454.659424	1.869239	940.940002	-414.104645	-180.583954	919.378662	-443.894684	88.164154	512.873291	-467.545776	-180.520508	498.635742	-484.922028	83.057838	93.066788	-528.726746	-118.631523	92.341850	-472.149170	38.796806	1411.504639	-356.072632	-286.564331	1361.853638	-386.168701	-123.629646	1394.761475	-315.562500	-121.669113	1672.375854	-571.560120	98.389503	1171.916748	-431.476807	-350.503174	1124.992554	-424.458588	237.056564	1028.943604	-346.121918	-312.137451	867.982483	-421.409241	-98.145332	1028.924072	421.874634	-65.420837	956.334595	423.395874	112.588173
-454.042938	2.082525	940.893433	-414.011292	-180.391495	919.371338	-443.242004	87.279076	512.661194	-467.539551	-180.354202	498.611694	-483.067139	80.864265	92.629448	-528.675537	-118.597443	92.315018	-470.992004	39.216774	1411.445801	-356.160217	-286.606171	1361.820190	-385.682220	-123.606056	1394.776733	-314.899719	-121.847710	1672.409668	-570.516663	98.325821	1171.355103	-431.698822	-349.992676	1124.880249	-427.810944	235.217514	1021.339905	-346.114929	-311.472931	868.009827	-421.032013	-97.952049	1028.893433	421.606873	-65.053436	956.337952	422.619568	113.056168
-453.392365	2.436446	940.849854	-413.900299	-180.141602	919.358887	-442.236816	86.109543	512.461914	-466.693695	-176.718658	496.697113	-481.028351	78.654922	92.226967	-527.686401	-118.004173	91.912201	-469.782440	39.723843	1411.396729	-356.259583	-286.569244	1361.816772	-385.214417	-123.509445	1394.723999	-314.352081	-121.731140	1672.226440	-569.424011	98.323257	1170.652100	-431.987427	-349.450012	1124.796753	-431.189514	233.336472	1013.872559	-346.180634	-310.810242	867.970032	-420.613617	-97.657890	1028.859741	421.586273	-65.032333	956.367249	422.520996	113.024910
-452.707458	2.843793	940.773865	-413.775452	-179.905289	919.325256	-441.272980	84.932106	512.258118	-466.611145	-176.384537	496.537689	-479.125366	76.768578	91.872986	-527.566895	-117.920448	91.873711	-468.608948	40.275806	1411.331909	-356.379578	-286.504303	1361.826782	-384.759277	-123.366386	1394.689575	-313.690552	-121.707314	1672.241333	-568.344910	98.401978	1170.009277	-432.305542	-348.775726	1124.766724	-434.821289	231.188278	1006.332703	-346.289703	-310.184937	868.018799	-420.192505	-97.341125	1028.802246	421.590393	-65.088997	956.372681	422.491669	112.933411
-452.063446	3.316783	940.786865	-413.644012	-179.590088	919.308228	-440.752350	84.173767	512.023621	-466.528381	-176.311356	496.568634	-476.955200	74.604614	91.137085	-527.556396	-117.844849	91.875000	-467.444092	40.895302	1411.245361	-356.522461	-286.420624	1361.871582	-384.277313	-123.134918	1394.708008	-312.991455	-121.692276	1672.374512	-567.370483	98.587975	1169.409546	-432.717285	-348.041016	1124.757080	-438.343292	228.658798	998.873962	-346.452209	-309.341492	868.156555	-419.782288	-96.986717	1028.793701	421.647064	-65.015213	956.445740	422.434265	112.861053
-451.300079	3.850990	940.739319	-413.454498	-179.266144	919.301514	-439.668213	83.177948	511.816101	-466.449677	-176.142273	496.599640	-475.286194	73.300400	90.969223	-527.509888	-117.760994	91.849236	-466.209961	41.547703	1411.198120	-356.653076	-286.247437	1361.975098	-383.765503	-122.853180	1394.736694	-312.371735	-121.485550	1672.409668	-566.313782	98.804924	1168.841919	-433.148376	-347.332642	1124.850586	-442.425446	226.133362	991.714966	-346.699310	-308.585815	868.355591	-419.293793	-96.563683	1028.764526	421.665741	-64.993317	956.494141	422.387390	112.781425
-450.528839	4.344138	940.721741	-413.282990	-178.931488	919.313538	-438.711426	82.216537	511.612732	-466.280884	-175.787292	496.620972	-473.393951	71.815025	90.640060	-527.420105	-117.727592	91.893967	-464.919983	42.264378	1411.099976	-356.804260	-286.028687	1362.074219	-383.290131	-122.577629	1394.789429	-311.820251	-121.081039	1672.294434	-565.213013	99.139519	1168.286499	-433.718658	-346.432312	1125.000244	-446.639069	223.439651	984.963501	-346.977875	-307.880676	868.557251	-418.809570	-96.165985	1028.758545	421.710052	-64.977974	956.529114	422.335480	112.729637
-449.695862	4.849482	940.679810	-413.062378	-178.502670	919.324036	-437.697754	81.320786	511.401794	-466.167450	-175.530731	496.674866	-471.019470	70.273743	90.076218	-527.384216	-117.630386	91.896049	-463.568604	43.044098	1410.949951	-356.971313	-285.741516	1362.238525	-382.750519	-122.245232	1394.813477	-311.237091	-120.735054	1672.353760	-564.465820	99.535477	1167.921997	-434.269257	-345.620087	1125.182129	-451.278687	220.071136	977.526550	-347.325989	-307.093781	868.740845	-418.272430	-95.708397	1028.740601	421.480225	-66.288017	956.110291	422.373901	112.742798
-448.858215	5.346178	940.652893	-412.843719	-178.146255	919.362671	-436.613129	80.495453	511.180908	-466.095306	-175.277359	496.645844	-469.554413	68.957695	89.534706	-527.330688	-117.473106	91.826378	-462.122009	43.860779	1410.793091	-357.146149	-285.394684	1362.382568	-382.216583	-121.837517	1394.887207	-310.612610	-120.377625	1672.540039	-563.645935	99.938950	1167.524536	-434.908691	-344.645538	1125.314453	-455.625641	216.912018	970.997803	-347.773804	-306.433960	868.870667	-417.735565	-95.282150	1028.745239	421.465790	-66.457146	956.126099	422.316559	112.635101
-447.950867	5.890340	940.604004	-412.599609	-177.767242	919.360474	-435.803711	79.857590	511.020386	-466.040009	-175.018311	496.694183	-467.666412	68.026031	89.386162	-527.299072	-117.473175	91.843079	-460.711823	44.865070	1410.707764	-357.400269	-285.022003	1362.560913	-381.648621	-121.330078	1394.988037	-310.067963	-119.868309	1672.619995	-562.908142	100.350121	1167.096069	-435.552307	-343.799591	1125.594360	-461.469238	213.664551	964.290161	-348.267761	-305.619415	869.161499	-417.129791	-94.828499	1028.715088	421.493286	-66.492981	956.126831	422.274658	112.578278
-446.840515	6.374285	940.538696	-411.869049	-177.678391	919.542297	-434.790985	79.206619	510.839508	-466.047638	-174.815247	496.838562	-465.685028	66.888741	88.945480	-527.343323	-117.410301	91.860565	-459.052124	45.845596	1410.322632	-357.614258	-284.617981	1362.718628	-381.056671	-120.752892	1395.106689	-309.590393	-119.157318	1672.583496	-562.374695	100.754486	1166.673096	-436.233032	-342.722290	1125.795166	-466.384644	210.442337	958.471497	-348.746674	-304.799957	869.481995	-416.331146	-94.443588	1028.798218	421.566925	-66.591667	956.122192	422.231903	112.510117
-445.803894	7.443666	940.476990	-412.003387	-176.890121	919.396545	-433.964355	78.618004	510.693481	-465.995453	-174.439941	496.770294	-464.136078	65.815033	88.466003	-527.267456	-117.324936	91.800781	-457.338196	46.983143	1409.905762	-357.852997	-284.093048	1362.947754	-380.382996	-120.113426	1395.229370	-309.066071	-118.464645	1672.705811	-561.982056	101.094948	1166.305298	-436.955505	-341.765686	1126.086426	-471.711487	207.333832	953.012085	-349.359131	-304.043915	869.764893	-415.750854	-93.602524	1028.669556	421.585846	-66.655418	956.140869	422.184235	112.412582
-444.770172	7.965738	940.338013	-411.729584	-176.466339	919.391785	-433.055786	78.130859	510.548340	-465.972107	-174.097794	496.836517	-462.376801	64.840965	88.069481	-527.225098	-117.279846	91.862228	-455.626923	48.230316	1409.495483	-358.051025	-283.656128	1363.208374	-379.715057	-119.391327	1395.392334	-308.552979	-117.688271	1672.877563	-561.705322	101.446739	1166.002563	-437.686707	-340.712280	1126.439209	-477.110931	204.211548	948.199585	-350.045135	-303.283447	870.055359	-415.073120	-93.102859	1028.596924	421.607605	-66.687866	956.156128	422.153015	112.324623
-443.644409	8.638761	940.226746	-411.387756	-175.982040	919.400208	-432.185028	77.667816	510.391968	-465.792786	-173.550461	496.937439	-460.587830	63.984268	87.670013	-527.080994	-117.131882	91.834869	-453.911774	49.598923	1409.032959	-358.307648	-283.073883	1363.481445	-378.998169	-118.595802	1395.396851	-308.068848	-116.864342	1673.038086	-561.512878	101.761971	1165.716187	-438.427063	-339.648956	1126.783569	-482.437836	201.096207	943.825012	-350.710724	-302.460693	870.412964	-414.350739	-92.509407	1028.548340	421.680237	-66.788246	956.163818	422.158020	112.252426
-442.441254	9.343980	940.142517	-410.858215	-175.604355	919.485962	-431.174438	77.248207	510.150940	-465.774872	-173.231552	497.054016	-458.835510	62.975075	87.177574	-527.047546	-116.983086	91.766106	-452.153778	51.052593	1408.526245	-358.531158	-282.428375	1363.770874	-378.278870	-117.706367	1395.475220	-307.557434	-115.928329	1673.213745	-561.571899	102.179138	1165.632080	-439.242218	-338.477325	1127.180054	-487.860413	197.800507	939.732361	-351.505554	-301.739563	870.781189	-413.551483	-91.922394	1028.562134	421.736267	-66.854546	956.180542	422.136353	112.200493
-441.236755	10.117890	940.034851	-410.556671	-175.023895	919.504089	-430.147797	76.814247	510.025757	-465.704590	-172.840210	497.110352	-457.031281	62.054394	86.641235	-526.997864	-116.895325	91.757927	-450.401489	52.559204	1408.041382	-358.668518	-281.746185	1364.041992	-377.516693	-116.792633	1395.562622	-307.097473	-114.923843	1673.365723	-561.696045	102.745644	1165.589722	-440.017822	-337.422729	1127.632446	-493.006042	194.546738	936.207642	-352.308929	-300.994934	871.108826	-412.794037	-91.232170	1028.517822	421.746307	-66.902855	956.180237	422.119263	112.084587
-440.093292	10.921583	939.922668	-410.405182	-174.299210	919.479248	-429.129150	76.435890	509.839905	-465.461670	-172.138016	497.078247	-455.344208	61.295639	86.218246	-526.780640	-116.728256	91.783615	-448.656281	54.120293	1407.551270	-358.924011	-280.900696	1364.418579	-376.781799	-115.794617	1395.584839	-306.597992	-113.850708	1673.528320	-561.884277	103.447426	1165.689575	-440.825989	-336.286713	1128.075928	-497.837952	191.327042	933.126404	-353.209839	-300.232544	871.494446	-412.093964	-90.478539	1028.441406	421.783630	-67.004730	956.182190	422.071777	111.989815
-438.883484	11.756233	939.815979	-410.089966	-173.671158	919.487732	-428.063293	76.159599	509.634094	-465.343414	-171.624710	497.140015	-453.893646	60.651630	85.953590	-526.672119	-116.621574	91.727089	-446.937195	55.723564	1407.083740	-359.011902	-280.080627	1364.652588	-376.020935	-114.717743	1395.591919	-306.130066	-112.682816	1673.704346	-562.455688	104.413216	1165.944092	-441.664154	-335.045410	1128.596313	-502.992676	187.563889	930.009033	-354.095825	-299.534485	871.862732	-411.322083	-89.738022	1028.391846	421.811340	-67.056358	956.185547	422.058899	111.927811
-437.618408	12.670839	939.677368	-409.721893	-173.055283	919.582214	-426.974182	75.920662	509.421143	-465.291473	-171.332214	497.243011	-452.399323	60.117374	85.588745	-526.716064	-116.609634	91.798294	-445.235413	57.396450	1406.613647	-359.157013	-279.105774	1364.974365	-375.254395	-113.626732	1395.590942	-305.660797	-111.397903	1673.906372	-562.930603	105.438805	1166.196045	-442.466125	-333.811951	1129.064087	-507.612091	184.153381	927.507324	-355.113983	-298.806763	872.186279	-410.489685	-88.896431	1028.374512	421.892822	-67.167725	956.195007	422.092712	111.848671
-436.332367	13.510400	939.509338	-409.344116	-172.342407	919.610107	-426.320038	76.027245	509.324829	-465.105469	-170.812988	497.355865	-451.401947	59.668564	85.256805	-526.616699	-116.542610	91.794823	-443.558655	59.081722	1406.085571	-359.294708	-278.092194	1365.297729	-374.450226	-112.394867	1395.542480	-305.202484	-110.091095	1674.067505	-563.408203	106.480797	1166.500366	-443.288971	-332.545746	1129.551392	-511.903503	181.021317	925.229370	-356.122986	-298.111908	872.567688	-409.670227	-88.077019	1028.309814	421.970001	-67.177902	956.220703	422.107178	111.787628
-434.999817	14.218989	939.310547	-408.958466	-171.660355	919.658081	-425.096619	75.831573	509.054321	-464.893890	-170.278687	497.440002	-449.971924	59.141338	84.963028	-526.496399	-116.408577	91.834175	-441.905396	60.817371	1405.555664	-359.439453	-277.020935	1365.558838	-373.459259	-111.048065	1395.625610	-304.761292	-108.673553	1674.248779	-563.885742	107.510437	1166.618896	-444.110443	-331.415100	1130.048950	-516.403870	178.056900	923.110901	-357.221863	-297.454742	872.862549	-408.814423	-87.317535	1028.240479	422.005310	-67.265114	956.253906	422.111725	111.715187
-433.678162	15.028933	939.130188	-408.529358	-170.925980	919.706177	-424.041046	75.823875	508.843842	-464.666077	-169.796509	497.499115	-448.667816	58.710423	84.567726	-526.442932	-116.289108	91.813362	-440.277832	62.723461	1405.002319	-359.578003	-275.820984	1365.828247	-372.559906	-109.675240	1395.563110	-304.332367	-107.190033	1674.416748	-564.333740	108.523392	1166.916870	-444.933350	-330.133514	1130.500244	-520.438660	175.304672	921.320557	-358.587463	-297.212372	872.787903	-407.935333	-86.483757	1028.179199	422.088226	-67.319939	956.245422	422.148834	111.684258
-432.384552	16.225410	939.047058	-408.062408	-170.048401	919.743896	-423.168610	75.952271	508.653870	-464.309509	-169.113998	497.452911	-447.668945	58.319744	84.249504	-526.242737	-116.184464	91.856651	-438.640991	64.619125	1404.508423	-359.636078	-274.598053	1366.033325	-371.642059	-108.256104	1395.431152	-303.935944	-105.642151	1674.551147	-564.538635	109.467392	1166.824463	-445.759491	-328.776093	1130.996826	-523.567993	173.265060	920.030151	-359.580139	-296.278412	873.249329	-407.093506	-85.432152	1028.162842	422.126953	-67.362213	956.260620	422.140167	111.631279
-431.011597	17.161104	938.799561	-407.538086	-169.209930	919.772644	-422.195709	76.063255	508.339569	-463.983856	-168.496399	497.468658	-446.570953	58.028152	83.938293	-526.071045	-116.092293	91.936455	-436.954834	66.605087	1403.963013	-359.696442	-273.244781	1366.200806	-370.780518	-106.762138	1395.403076	-303.497559	-104.004326	1674.709961	-565.142944	110.565926	1167.181152	-446.529297	-327.342194	1131.386963	-527.722717	170.496811	918.532288	-360.596985	-295.517914	873.605591	-406.151703	-84.455757	1028.062134	422.203796	-67.435173	956.239624	422.181030	111.577164
-429.678894	18.100500	938.566895	-406.970917	-168.345444	919.785034	-421.159607	76.165619	508.018372	-463.640533	-167.922653	497.503357	-445.311432	57.636757	83.568588	-525.907227	-115.940254	91.909584	-435.294983	68.632492	1403.346680	-359.767456	-271.868958	1366.402832	-369.921143	-105.215721	1395.234253	-303.066406	-102.280464	1674.893188	-565.453125	111.634262	1167.222778	-447.354645	-325.944244	1131.846680	-531.005249	168.386307	917.307434	-361.753906	-294.782349	873.857849	-405.218231	-83.477333	1027.960693	422.236694	-67.509979	956.262939	422.185822	111.528084
-428.337067	19.047516	938.261841	-406.402222	-167.444107	919.810364	-420.226563	76.485008	507.706238	-463.131592	-167.141708	497.603180	-444.319855	57.383743	83.132080	-525.667664	-115.848434	91.999290	-433.621948	70.714859	1402.750977	-359.888947	-270.420868	1366.604980	-369.102356	-103.616570	1395.101563	-302.617493	-100.514206	1674.984253	-565.756287	112.726067	1167.375000	-448.162415	-324.554779	1132.292358	-533.733093	166.381485	916.227295	-362.941681	-294.111542	874.083191	-404.262817	-82.431458	1027.830933	422.342743	-67.544861	956.272949	422.249176	111.495163
-427.000275	20.057444	937.963318	-405.711212	-166.537125	919.860718	-419.402954	76.836502	507.406860	-462.472717	-166.200562	497.691132	-443.407104	57.336395	82.782333	-525.413940	-115.701630	91.991119	-431.917908	72.820534	1402.140869	-359.945343	-268.929657	1366.820923	-368.273712	-101.928612	1394.972778	-302.172333	-98.625580	1675.115112	-565.807922	113.751091	1167.413330	-448.943542	-323.001770	1132.753296	-536.140869	164.625732	915.293091	-364.179871	-293.513123	874.358215	-403.269135	-81.332794	1027.721191	422.362549	-67.605934	956.272461	422.280060	111.418243
-425.668091	21.121546	937.610291	-405.004120	-165.522675	919.849060	-418.601715	77.163589	507.133606	-461.805969	-165.278610	497.680878	-442.521271	57.260899	82.379608	-525.194946	-115.529907	91.994194	-430.253174	74.951057	1401.569946	-359.979248	-267.375000	1366.926758	-367.381592	-100.186836	1394.829468	-301.748871	-96.794128	1675.300049	-565.886047	114.937828	1167.424927	-449.721344	-321.478241	1133.184692	-538.184570	163.045807	914.449219	-365.342163	-292.819244	874.463318	-402.275391	-80.158699	1027.553223	422.466919	-67.639915	956.281799	422.325714	111.381363
-424.372986	22.302172	937.277405	-404.246155	-164.503052	919.824463	-417.776215	77.505768	506.736969	-460.118683	-163.254272	497.463196	-441.494965	57.251617	81.860901	-524.297729	-115.152451	91.825813	-428.615448	77.172806	1400.940186	-360.009033	-265.755646	1367.063232	-366.591980	-98.380821	1394.683838	-301.406677	-94.827637	1675.395020	-565.781494	116.138016	1167.426270	-450.495483	-319.835480	1133.573486	-539.864929	161.686859	913.589172	-366.627319	-292.194183	874.706543	-401.280640	-78.930969	1027.388794	422.506683	-67.670197	956.265259	422.341797	111.352669
-423.115997	23.466518	936.888123	-403.464600	-163.425964	919.756287	-417.220062	78.022278	506.287628	-459.141571	-162.209167	497.394836	-440.789368	57.374409	81.366318	-523.935913	-114.912041	91.743713	-426.994141	79.479942	1400.279297	-359.982056	-264.009064	1367.162476	-365.719513	-96.440552	1394.466187	-301.008209	-92.704742	1675.386353	-565.543457	117.281181	1167.293823	-451.242767	-318.125885	1133.926147	-541.261597	160.498886	912.845947	-367.797272	-291.594147	874.724304	-400.245972	-77.669128	1027.169189	422.526672	-67.722572	956.289856	422.379303	111.296394
-421.822235	24.683731	936.473999	-402.658508	-162.297943	919.691040	-416.459137	78.261665	505.852905	-458.729248	-161.708435	497.455536	-439.943054	57.433571	80.910507	-523.871521	-114.771355	91.740234	-425.399078	81.784714	1399.666504	-359.799713	-262.307892	1367.247559	-364.940369	-94.526466	1394.347290	-300.625885	-90.639641	1675.517456	-565.301453	118.646812	1167.237671	-451.976440	-316.438782	1134.304810	-542.225159	159.598602	912.113220	-369.056061	-290.916199	874.709412	-399.195984	-76.343506	1026.941284	422.604156	-67.755302	956.288086	422.428619	111.266121
-420.479401	25.939421	936.005615	-401.765961	-161.162903	919.635315	-415.883118	78.634933	505.445770	-458.115204	-161.016418	497.485504	-439.151306	57.625027	80.448494	-523.806763	-114.698769	91.764626	-423.837067	84.145035	1399.011719	-359.746826	-260.443756	1367.239502	-364.196594	-92.501305	1394.161865	-300.296783	-88.399673	1675.532104	-564.830017	119.666458	1166.909302	-452.709015	-314.632813	1134.607300	-542.770630	158.930405	911.323059	-370.258759	-290.265656	874.781128	-398.132843	-74.963913	1026.700195	422.665955	-67.777084	956.290100	422.514801	111.196442
-419.131195	27.208529	935.553345	-400.864563	-159.929001	919.542603	-415.251862	79.116508	504.949249	-457.202118	-160.078873	497.372589	-438.532684	58.025204	79.929245	-523.497620	-114.552040	91.750092	-422.389618	86.553131	1398.308228	-359.565826	-258.504669	1367.332764	-363.417847	-90.426025	1393.982178	-299.937439	-86.164520	1675.608154	-564.289185	120.851501	1166.425781	-453.393036	-312.846313	1134.959351	-542.918457	158.533966	910.523926	-371.448975	-289.577423	874.797668	-397.029083	-73.555344	1026.442017	422.768890	-67.812813	956.296631	422.571960	111.163612
-417.867828	28.564720	935.155945	-399.920044	-158.575592	919.476501	-414.934235	79.863007	504.523956	-456.229004	-159.131302	497.349701	-438.200653	58.326908	79.196167	-523.341370	-114.382416	91.699966	-420.970856	88.982506	1397.671509	-359.341370	-256.501068	1367.360596	-362.689026	-88.318375	1393.771606	-299.603851	-83.822845	1675.716553	-563.619263	122.017960	1165.935791	-453.991241	-311.044312	1135.239136	-542.667236	158.260681	909.717285	-372.579437	-288.763458	874.869995	-395.946777	-72.050652	1026.223999	422.828461	-67.849274	956.323547	422.656555	111.101105
-416.593536	29.927303	934.695068	-398.957764	-157.299896	919.462158	-414.611328	80.491013	504.055817	-455.570068	-158.512909	497.393646	-437.943085	58.686901	78.607841	-523.252563	-114.276642	91.737366	-419.633148	91.499710	1397.092896	-359.040924	-254.475861	1367.309937	-362.026947	-86.156792	1393.557129	-299.266357	-81.445297	1675.795166	-562.759766	123.192039	1165.257080	-454.606079	-309.293945	1135.681274	-542.040710	158.194901	908.846558	-374.101715	-288.216980	874.628113	-394.867767	-70.519257	1026.006348	422.870636	-67.873032	956.331055	422.707794	111.078209
-415.301941	31.331520	934.257141	-397.945923	-155.987549	919.417542	-414.520569	81.406990	503.615936	-454.817993	-157.740356	497.411804	-437.902100	59.059593	78.213310	-523.057373	-114.145828	91.753410	-418.379700	93.933655	1396.447144	-358.804596	-252.384933	1367.343384	-361.208252	-83.966080	1393.467529	-298.924164	-79.017593	1675.854736	-561.686462	124.408051	1164.485840	-455.104980	-307.377411	1136.002808	-541.007935	158.319092	908.043945	-375.349091	-287.447845	874.550293	-393.747986	-68.973480	1025.781982	422.942352	-67.919334	956.336426	422.788513	111.024742
-414.046387	32.834343	933.933899	-396.871582	-154.584656	919.362793	-414.494476	82.208885	503.309692	-454.520752	-157.483002	497.534485	-438.096436	59.278034	77.644356	-523.341064	-114.130470	91.852867	-417.140411	96.461014	1395.885132	-358.297424	-250.233276	1367.428711	-360.539154	-81.694733	1393.329834	-298.667450	-76.555000	1676.093750	-560.621155	126.071312	1163.866577	-455.547974	-305.506287	1136.396118	-539.676514	158.635483	907.173523	-376.499054	-286.568298	874.710632	-392.616241	-67.391838	1025.605957	423.006470	-67.994926	956.350952	422.857910	110.954521
-412.787537	34.363930	933.541321	-395.788147	-153.222015	919.382324	-414.421082	82.922943	502.876160	-453.984589	-156.843918	497.588287	-438.396729	59.495911	77.033508	-523.428101	-114.021690	91.874519	-415.992188	98.937508	1395.410522	-358.038696	-248.014572	1367.525024	-359.778015	-79.413872	1393.284912	-298.418579	-74.000320	1676.323730	-559.202515	127.535660	1163.017212	-455.952850	-303.552124	1136.852051	-537.824097	159.127808	906.281250	-377.786713	-285.686249	874.695374	-391.483734	-65.739426	1025.437744	423.055115	-68.001389	956.358704	422.931396	110.897270
-411.521942	35.857029	933.127808	-394.645264	-151.757111	919.388977	-414.635468	83.807968	502.563965	-452.855469	-155.599289	497.531342	-438.726501	59.954292	76.440659	-523.086182	-113.826790	91.824562	-414.857849	101.377800	1394.869995	-357.521057	-245.806168	1367.614868	-359.053070	-77.093422	1393.242676	-298.183044	-71.369095	1676.395020	-557.716125	129.301422	1162.108032	-456.273407	-301.569794	1137.234253	-535.680908	159.722336	905.392029	-379.075134	-284.818176	874.732849	-390.340668	-64.053223	1025.255249	423.119385	-68.064781	956.378601	423.013824	110.854645
-410.406006	37.445866	932.838013	-393.503143	-150.282364	919.353210	-415.004211	84.740196	502.316742	-452.440674	-155.022232	497.692047	-439.032837	60.417393	75.496628	-523.333862	-113.900719	92.027061	-413.740417	103.913963	1394.378906	-356.952789	-243.549957	1367.769531	-358.306732	-74.754890	1393.243530	-298.024536	-68.553734	1676.444946	-556.036072	131.206299	1161.331055	-456.541595	-299.589844	1137.713013	-533.135498	160.641739	904.473328	-380.326416	-283.881775	874.748047	-389.215118	-62.382931	1025.101318	423.169037	-68.062599	956.371094	423.076752	110.819778
-409.235291	39.021301	932.565308	-392.390167	-148.751129	919.426758	-415.560120	85.595032	501.884186	-451.201141	-153.577713	497.642242	-439.207642	60.712910	74.649658	-522.978821	-113.637543	92.080193	-412.678101	106.392960	1393.964600	-356.618744	-241.176910	1368.011597	-357.584106	-72.371101	1393.176025	-297.853638	-65.905945	1676.793701	-554.154663	133.096603	1160.346313	-456.767242	-297.564789	1138.213135	-530.261047	161.750244	903.626404	-381.430115	-282.706451	874.892944	-388.088135	-60.651745	1025.014160	423.274811	-68.065758	956.394287	423.184326	110.792953
-408.150452	40.536602	932.261047	-391.275848	-147.216690	919.490417	-416.356415	86.554466	501.675751	-450.045532	-152.209686	497.792358	-439.571625	61.142033	73.821266	-522.694153	-113.427834	92.185837	-411.581665	108.838364	1393.552612	-355.858612	-238.886032	1368.283325	-356.859039	-69.921837	1393.186401	-297.743439	-63.114243	1676.975830	-552.109497	135.185852	1159.460815	-456.845093	-295.485260	1138.760132	-526.988281	163.038330	902.780457	-382.597260	-281.646484	875.060730	-386.964111	-58.929790	1024.902100	423.372314	-68.101639	956.435974	423.279755	110.753998
-407.138489	42.133762	931.918335	-390.172028	-145.624207	919.530884	-416.972534	87.193283	501.238861	-449.108612	-151.028275	497.795746	-439.866364	61.387226	73.034462	-522.737793	-113.344223	92.344765	-410.494293	111.338249	1393.176636	-355.352600	-236.437881	1368.577026	-356.266785	-67.646164	1393.331543	-297.700745	-60.220486	1677.205078	-549.882141	137.304855	1158.431274	-456.912720	-293.439789	1139.315796	-523.352173	164.590637	901.935608	-383.655151	-280.456787	875.302673	-385.861359	-57.122849	1024.756836	423.464874	-68.132141	956.464539	423.374359	110.721985
-405.806824	43.606953	931.601074	-388.294830	-144.261353	919.908020	-417.613220	87.768890	500.873505	-448.021881	-149.911072	498.056519	-440.077728	61.424423	72.422417	-522.544861	-113.152466	92.427177	-409.454651	113.791763	1392.794922	-354.606903	-234.117401	1368.849487	-355.411285	-65.050888	1393.295898	-297.700775	-57.180912	1677.295532	-547.603943	139.726196	1157.417847	-456.930756	-291.360321	1139.973145	-519.469238	166.255951	901.046021	-384.692627	-279.188843	875.504639	-384.443817	-55.318645	1024.831055	423.570221	-68.187592	956.483826	423.488403	110.670944
-404.840210	45.351395	931.312073	-387.105621	-142.197708	919.844604	-418.282837	88.157127	500.600861	-447.108948	-148.940369	497.978210	-440.135437	61.337727	71.980492	-522.517761	-113.023170	92.493614	-408.367981	116.243408	1392.402954	-354.056702	-231.661621	1369.178467	-354.700226	-62.483921	1393.287109	-297.656189	-54.353149	1677.605469	-545.172668	142.248856	1156.383911	-456.904633	-289.281433	1140.620239	-515.231506	168.107117	900.241760	-385.663391	-277.889648	875.755493	-383.286407	-53.281223	1024.651245	423.640869	-68.269875	956.513245	423.575073	110.611153
-404.224762	47.466579	931.065979	-386.822601	-140.558899	919.587280	-419.064423	88.620354	500.362244	-446.384674	-148.315918	497.984863	-440.171173	61.152615	71.729500	-522.692810	-113.002815	92.512802	-407.352661	118.728119	1392.041626	-353.318024	-229.212189	1369.532837	-354.081116	-60.183502	1393.444702	-297.738007	-51.189068	1677.747559	-542.668640	144.989410	1155.359741	-456.774445	-287.118011	1141.179443	-510.633148	170.124878	899.456604	-386.818359	-277.185394	875.500854	-382.587860	-51.395264	1024.367798	423.750824	-68.299561	956.501953	423.687622	110.569641
-403.374756	49.323936	930.858093	-385.777130	-138.705078	919.574951	-419.958527	88.899490	500.382233	-445.373260	-147.381760	497.849030	-440.150726	60.855080	71.567917	-522.577454	-112.877518	92.529694	-406.333252	121.050201	1391.700562	-352.500580	-226.820999	1369.800781	-353.284058	-57.489521	1393.453125	-297.794037	-48.121872	1677.980469	-540.017700	147.826218	1154.309082	-456.552979	-285.024261	1141.781738	-505.798706	172.254181	898.664307	-387.648560	-275.783386	875.744995	-381.566376	-49.415997	1024.254028	423.818451	-68.349762	956.516235	423.756409	110.515274
-402.526947	51.184059	930.700684	-384.806885	-136.852478	919.624878	-420.527985	88.758942	500.481201	-444.240021	-146.364639	497.834564	-439.901611	60.510399	71.451767	-522.543457	-112.754898	92.534439	-405.414368	123.468224	1391.342773	-351.734253	-224.362411	1370.199219	-352.570831	-55.037666	1393.553833	-297.837372	-45.132416	1678.336304	-537.182312	150.758087	1153.112671	-456.312073	-282.816742	1142.357788	-500.669037	174.605148	897.973511	-388.303497	-274.213165	876.076660	-380.591736	-47.435421	1024.197388	423.898010	-68.419312	956.533325	423.830750	110.488365
-401.721313	53.026279	930.587646	-383.819275	-135.022293	919.666931	-421.668304	89.117470	500.563965	-443.058136	-145.412125	497.765808	-439.911835	60.283173	71.362373	-522.514343	-112.610931	92.560249	-404.487335	125.811630	1391.064697	-350.903717	-221.951111	1370.574829	-351.876068	-52.519260	1393.743164	-297.945496	-41.875450	1678.557007	-534.226807	153.792099	1151.993652	-456.013397	-280.582947	1142.967285	-495.320374	177.116760	897.283691	-388.967468	-272.682953	876.297424	-379.638763	-45.499073	1024.159058	423.985046	-68.417168	956.546021	423.889923	110.473686
-400.930359	54.900887	930.471924	-382.830200	-133.229340	919.805298	-422.638214	89.395157	500.629089	-441.831573	-144.491409	497.982239	-439.800140	60.089657	71.201912	-522.394409	-112.453438	92.673759	-403.567535	128.143021	1390.740601	-350.104675	-219.472794	1371.002319	-351.293854	-50.145149	1393.926636	-298.087250	-38.739582	1679.132813	-531.235718	156.974579	1150.890259	-455.660919	-278.500793	1143.613892	-489.616791	179.748795	896.673706	-389.620483	-271.192139	876.533691	-378.719635	-43.513123	1024.173340	424.075134	-68.482758	956.570923	423.962738	110.439308
-400.135498	56.607788	930.426147	-381.910919	-131.441757	919.970337	-423.835815	90.122948	500.796997	-440.707245	-143.688171	498.244690	-439.864044	60.056141	71.024834	-522.496399	-112.432007	93.004807	-402.765137	130.423996	1390.539673	-349.210907	-217.041779	1371.443848	-350.520935	-47.510506	1394.051025	-298.249847	-35.569519	1679.503296	-528.124329	160.080704	1149.783203	-455.212463	-276.259766	1144.349121	-483.720978	182.606979	896.158264	-390.014557	-269.395142	876.927734	-377.849976	-41.646957	1024.236450	424.194946	-68.454933	956.600342	424.054626	110.426079
-399.456451	58.490597	930.434875	-381.023163	-129.588928	920.111511	-425.046936	90.747589	500.983795	-439.521149	-142.905975	498.446716	-440.102905	60.188477	70.835503	-522.354858	-112.360962	93.378723	-401.968750	132.748459	1390.221924	-348.389954	-214.494781	1371.893188	-349.910461	-44.950562	1394.274414	-298.470428	-32.240070	1679.721436	-524.942810	163.158493	1148.686157	-454.766449	-273.967163	1144.921021	-477.570099	185.453339	895.664673	-390.264618	-267.643921	877.345947	-377.047455	-39.692303	1024.312622	424.296509	-68.463829	956.636963	424.175110	110.380478
-398.796936	60.283340	930.395203	-380.260193	-127.807777	920.274963	-426.300690	91.533119	501.146423	-438.425934	-142.121826	498.823395	-440.233887	60.396240	70.600525	-522.461731	-112.278839	93.680389	-401.217407	135.072861	1389.979736	-347.481567	-211.982742	1372.343018	-349.223236	-42.408092	1394.408569	-298.733551	-29.233791	1679.803833	-521.717285	166.346725	1147.514893	-454.205750	-271.846893	1145.554443	-471.190491	188.432861	895.353271	-390.505249	-265.745544	877.829651	-376.304779	-37.787857	1024.375122	424.421417	-68.455574	956.634460	424.266754	110.384163
-398.128021	62.006100	930.305969	-379.504333	-126.075111	920.475891	-427.495270	92.465675	501.202942	-437.364136	-141.361832	499.022034	-440.438599	60.679642	70.413284	-522.450684	-112.088623	93.808495	-400.439484	137.392365	1389.721069	-346.641754	-209.442535	1372.749146	-348.771729	-39.993008	1394.607056	-298.818359	-25.916973	1680.470459	-518.318237	169.290237	1146.391724	-453.589569	-269.520020	1146.224365	-464.393402	191.785522	895.094788	-390.563141	-264.046295	878.184570	-375.578156	-35.900249	1024.435425	424.527313	-68.477722	956.664063	424.370331	110.335747
-397.537842	63.832829	930.254761	-378.784241	-124.350510	920.619690	-428.661072	93.312294	501.290619	-436.139313	-140.520813	499.214508	-440.693573	60.977589	70.205673	-522.527100	-111.913506	93.973366	-399.810059	139.709381	1389.532593	-345.828705	-206.905350	1373.220581	-348.077576	-37.302944	1394.687622	-299.004456	-22.592970	1680.662354	-515.080994	172.407059	1145.463013	-452.938507	-267.385406	1146.887207	-457.661682	194.863632	894.863159	-390.566528	-262.069946	878.656616	-374.885132	-34.006908	1024.481201	424.645844	-68.493011	956.667725	424.470520	110.328194
-396.877472	65.546959	930.169983	-378.107269	-122.622887	920.777893	-429.791321	94.356148	501.379608	-434.944214	-139.793655	499.320496	-440.935577	61.257389	70.023666	-522.426880	-111.726212	94.263672	-399.130829	141.975571	1389.368896	-345.080719	-204.333572	1373.721191	-347.467377	-34.775204	1394.855957	-299.192200	-19.508797	1681.077515	-511.859039	175.639877	1144.503418	-452.241821	-265.197937	1147.472778	-451.191376	197.949921	894.859619	-390.308105	-260.180176	879.131836	-374.185699	-32.154186	1024.518677	424.795105	-68.423775	956.705017	424.605377	110.292412
-396.259064	67.272850	930.012207	-377.498718	-120.995384	920.970703	-430.595123	93.824936	501.108582	-433.576599	-140.041290	499.587189	-440.892365	61.412296	69.789658	-522.541748	-111.776451	94.760231	-398.512665	144.258545	1389.250610	-344.205017	-201.882385	1374.189941	-346.918488	-32.206680	1394.972168	-299.364655	-16.353662	1681.354980	-508.502686	178.764343	1143.501343	-451.545044	-262.952637	1148.048340	-444.250702	201.222900	895.067932	-390.025330	-258.161255	879.659668	-373.560211	-30.290941	1024.541260	424.977936	-68.456230	956.747131	424.777710	110.276115
-395.655182	69.013519	929.890991	-376.882019	-119.307472	921.134094	-431.561615	94.516983	501.075684	-432.144409	-139.183609	499.603668	-440.978516	61.501503	69.695023	-522.418274	-111.616859	95.041016	-397.911469	146.534607	1389.089722	-343.641235	-199.346420	1374.644531	-346.310760	-29.722660	1395.099243	-299.557922	-13.122243	1681.505371	-505.144867	181.880417	1142.582397	-450.828369	-260.799225	1148.612305	-437.243530	204.722061	895.336975	-389.506805	-256.131256	880.111267	-372.933777	-28.423607	1024.565308	425.142548	-68.425819	956.777832	424.918823	110.274429
-395.085571	70.720871	929.704407	-376.308105	-117.604950	921.230774	-432.827240	95.368507	501.093750	-430.610168	-138.028854	499.367920	-441.139099	61.610035	69.619629	-522.264160	-111.451225	95.326355	-397.307556	148.809921	1388.915161	-342.943726	-196.801804	1375.137573	-345.796387	-27.185400	1395.124268	-299.822571	-10.114690	1681.632324	-501.770203	185.024719	1141.721924	-450.082031	-258.659180	1149.145142	-430.071259	208.105911	895.876282	-388.864624	-254.136887	880.623718	-372.342560	-26.567442	1024.522583	425.338898	-68.470238	956.804749	425.063324	110.265251
-394.550995	72.441139	929.500977	-375.742859	-115.979446	921.327393	-433.972778	95.892357	501.086456	-428.960327	-137.215408	499.352814	-440.862213	61.421219	69.532082	-522.202698	-111.295624	95.542549	-396.689941	151.116806	1388.726440	-342.276978	-194.299225	1375.564819	-345.232361	-24.655964	1395.138062	-300.012207	-7.038597	1681.816650	-498.458099	188.269348	1140.901611	-449.316864	-256.576019	1149.649048	-422.830261	211.465652	896.533936	-388.144562	-252.078171	881.115723	-371.796661	-24.733727	1024.474731	425.514557	-68.481544	956.845154	425.181396	110.195244
-394.071503	74.062294	929.287048	-375.297058	-114.395348	921.426453	-435.027069	96.308449	501.123138	-427.405884	-136.307037	499.105682	-440.782104	61.361580	69.449753	-522.148560	-111.230721	95.792221	-396.013885	153.346863	1388.514771	-341.712311	-191.820984	1375.913086	-344.725525	-22.165401	1395.171631	-300.187225	-4.002007	1681.977905	-495.149963	191.482330	1140.018799	-448.538544	-254.311218	1150.036499	-415.598846	214.777466	897.272949	-387.153687	-250.062820	881.578674	-371.315948	-22.966648	1024.419556	425.676880	-68.549706	956.889709	425.299347	110.188080
-393.670105	75.731880	929.036438	-374.838806	-112.778015	921.488342	-436.088837	96.392540	501.080261	-425.868866	-135.436981	498.819061	-440.713715	61.318520	69.327934	-522.213928	-111.163048	96.092331	-395.347229	155.659775	1388.363647	-341.232269	-189.302719	1376.255127	-344.246552	-19.633202	1395.081299	-300.350525	-0.991232	1682.105103	-491.799530	194.749512	1139.234985	-447.713257	-252.203186	1150.440674	-408.101166	218.413773	898.507080	-386.107452	-248.083801	881.967773	-370.864075	-21.152061	1024.326904	425.806458	-68.548889	956.942505	425.403900	110.161621
-393.216736	77.391525	928.794312	-374.426178	-111.137924	921.514221	-437.227570	96.710884	501.124542	-424.169708	-134.671143	498.482666	-440.430054	61.228214	69.224892	-522.037354	-110.943848	96.328995	-394.624329	157.888962	1388.157227	-340.637024	-186.831360	1376.585083	-343.702362	-17.209976	1395.028198	-300.528442	2.002493	1682.208130	-488.543671	198.005722	1138.462891	-446.962799	-249.957611	1150.691895	-400.949249	221.739166	899.518555	-384.944855	-246.098785	882.326111	-370.378998	-19.358688	1024.215454	426.382813	-68.330467	957.252258	425.569580	110.134445
-392.568298	79.524155	928.632568	-374.007996	-109.432983	921.558594	-438.428925	97.020500	501.188629	-422.076263	-134.244217	498.195526	-440.477783	61.302891	69.146606	-521.935242	-110.806030	96.763374	-393.938965	160.176270	1387.945068	-340.256653	-184.362427	1376.911499	-343.179474	-14.782078	1394.931152	-300.685181	4.953666	1682.255981	-485.340912	201.392166	1137.833618	-446.172302	-247.783279	1151.017700	-393.835571	225.009964	900.786499	-383.590363	-243.979294	882.810669	-369.878235	-17.346001	1024.163452	426.388397	-67.940361	957.305786	425.721283	110.039696
-392.840302	80.242226	928.324585	-373.863678	-108.064903	921.612000	-439.834137	97.693062	501.124207	-419.130188	-132.719604	497.605316	-440.667511	61.416668	69.045670	-521.375427	-110.442848	96.966461	-393.127167	162.402634	1387.699951	-339.802856	-181.944992	1377.172729	-342.698181	-12.368786	1394.866089	-300.846252	7.844023	1682.283936	-482.134949	204.789902	1137.173950	-445.406738	-245.583405	1151.285889	-386.643463	228.193665	902.021057	-382.048553	-241.853485	883.343262	-369.881073	-16.085150	1024.032959	426.582977	-67.920021	957.389709	425.909027	109.994537
-392.539886	81.849434	928.080872	-373.562012	-106.542557	921.588379	-440.727051	97.940445	500.998871	-416.594208	-131.975006	497.117493	-440.443695	61.414883	68.931625	-521.095581	-110.177086	97.251717	-392.373993	164.639832	1387.479370	-339.364471	-179.548752	1377.372314	-342.140930	-10.029975	1394.760864	-301.004639	10.707563	1682.279297	-479.012451	208.226578	1136.671631	-444.620148	-243.437576	1151.513428	-379.602020	231.412445	903.388306	-380.328278	-239.683151	883.885254	-369.577576	-14.403425	1023.901428	426.866699	-67.965790	957.448730	426.147186	110.013626
-392.352844	83.485672	927.754700	-373.386963	-104.966324	921.491882	-441.792328	98.443321	500.971069	-413.882538	-131.262100	496.551270	-440.317444	61.451408	68.825005	-520.821472	-109.908508	97.635948	-391.518311	166.817657	1387.236816	-339.084625	-177.189301	1377.604980	-341.711609	-7.757782	1394.635254	-301.126953	13.513965	1682.256958	-475.544647	210.546585	1135.744385	-443.916504	-241.213104	1151.677734	-372.589081	234.452682	904.778687	-378.578613	-237.589294	884.397278	-369.348602	-12.671706	1023.686096	427.115082	-67.914825	957.484131	426.339142	110.069191
-392.199402	84.963440	927.426147	-373.253052	-103.543213	921.446472	-442.727966	98.991478	500.841431	-410.707611	-130.514374	495.825104	-440.042084	61.457325	68.685127	-520.326416	-109.672356	98.254135	-390.612854	169.026764	1387.005249	-338.594543	-174.888184	1377.807739	-341.188660	-5.478939	1394.462891	-301.249298	16.267803	1682.186523	-472.617645	214.244904	1135.389893	-443.125854	-239.023697	1151.834717	-365.777283	237.431488	906.379700	-376.771545	-235.584183	884.683228	-369.173035	-11.070021	1023.497620	427.395538	-67.857498	957.503113	426.524139	110.051277
-392.029694	86.620972	927.149109	-373.216187	-102.032677	921.401978	-443.708282	99.494362	500.811493	-407.421204	-129.922211	495.091370	-439.831421	61.462376	68.621872	-519.927368	-109.487976	98.931580	-389.699982	171.121658	1386.742432	-338.445282	-172.568054	1377.995483	-340.724091	-3.185743	1394.265503	-301.325531	18.843952	1682.268433	-469.709106	217.804214	1135.022827	-442.464600	-236.764618	1151.824097	-359.134674	240.493942	908.089111	-374.896545	-233.531570	885.192261	-369.066772	-9.371811	1023.338440	427.606201	-67.815376	957.547913	426.716675	110.048019
-391.570374	88.503319	926.945190	-373.103149	-100.447136	921.340637	-444.907623	100.277184	500.738159	-403.832275	-129.348236	494.276367	-439.790131	61.508991	68.567215	-519.322266	-109.036682	99.477295	-388.787201	173.208664	1386.523438	-338.061737	-170.371307	1378.143311	-340.292847	-1.026440	1394.108521	-301.392670	21.588921	1682.126221	-467.197845	222.057083	1134.793579	-441.706177	-234.567490	1151.953735	-352.630768	243.492462	909.921875	-372.830078	-231.289276	885.770325	-368.826508	-7.590047	1023.212891	427.902039	-67.813210	957.613831	426.975311	110.024101
-392.254059	88.894463	926.490967	-373.364258	-99.276970	921.303528	-446.008698	100.835800	500.453491	-402.428070	-131.336624	493.842255	-439.713440	61.547672	68.493271	-519.879517	-109.267982	100.779480	-387.854340	175.257141	1386.314819	-337.890503	-168.131638	1378.337769	-339.969604	1.129231	1393.978271	-301.430573	24.063566	1682.193237	-464.242188	225.600220	1134.542358	-441.006897	-232.430008	1152.021973	-346.263977	246.454788	911.749207	-370.768524	-229.107620	886.213074	-369.196960	-6.555616	1022.957031	428.101654	-67.694084	957.705627	427.126892	110.378479
-392.292206	90.261917	926.186829	-373.507477	-97.860962	921.221863	-447.222961	101.610764	500.394318	-398.935669	-131.518021	493.161621	-439.964233	61.677357	68.431602	-519.382141	-109.163559	101.718193	-386.972137	177.241913	1386.075562	-337.808960	-166.019012	1378.502441	-339.543304	3.215008	1393.882446	-301.433197	26.696737	1682.044312	-461.399078	229.084381	1134.249756	-440.334045	-230.245163	1152.048584	-340.097382	249.401505	913.592346	-368.658875	-226.968857	886.719727	-369.269287	-5.052854	1022.763123	428.450897	-67.924271	957.793030	427.454163	109.943199
-392.358337	91.704849	925.840149	-373.746246	-96.488190	921.201843	-447.971832	101.771446	500.286469	-394.885193	-131.125305	492.374756	-439.671783	61.679161	68.390076	-518.584595	-108.760178	102.785378	-386.122192	179.202835	1385.913452	-337.613403	-163.935379	1378.786499	-339.231476	5.297615	1393.776489	-301.423218	29.199812	1681.942749	-458.645416	232.491837	1133.997803	-439.613068	-228.195984	1152.184204	-334.146912	252.336075	915.437988	-366.458801	-224.812225	887.360229	-369.410126	-3.483947	1022.580017	428.789490	-67.885742	957.875000	427.735138	109.971619
-392.436157	92.983879	925.516846	-373.970398	-95.216278	921.213440	-448.584442	101.935196	500.094574	-390.870514	-131.088333	491.792969	-439.335724	61.671001	68.346275	-517.767883	-108.348160	103.936584	-385.332001	181.080368	1385.764526	-337.625153	-161.844131	1379.045898	-338.885620	7.305842	1393.591675	-301.380280	31.602072	1681.849365	-455.936188	235.857101	1133.788574	-438.975128	-226.071213	1152.247192	-328.430573	255.314560	917.304016	-364.205200	-222.684875	887.910767	-369.570770	-2.043752	1022.427185	429.184570	-67.795105	957.921143	428.036560	110.023727
-392.585541	94.282936	925.257446	-374.341919	-93.941895	921.267212	-449.424194	102.383492	499.994141	-386.676697	-131.186096	491.366974	-439.357574	61.741447	68.314224	-516.718445	-108.000160	105.326218	-384.575348	182.930008	1385.661743	-337.622101	-159.835724	1379.249512	-338.601837	9.279266	1393.502197	-301.319550	33.987366	1681.750488	-453.342529	239.186966	1133.624146	-438.319794	-224.104462	1152.317139	-322.498657	257.684204	919.374023	-361.967590	-220.630417	888.540039	-369.795227	-0.604620	1022.320801	429.598206	-67.747665	957.979065	428.325928	110.068260
-392.738831	95.385490	924.977783	-374.704529	-92.829796	921.418945	-450.575073	102.969772	499.929077	-382.727936	-131.494247	490.899841	-439.390900	61.848282	68.273117	-515.966675	-107.817551	106.817406	-383.890320	184.785385	1385.565308	-337.515198	-157.955765	1379.498047	-338.300659	11.178612	1393.404175	-301.252930	36.305649	1681.679199	-450.730560	242.394562	1133.469849	-437.660400	-222.008881	1152.329834	-317.047119	260.413055	921.253601	-359.571747	-218.496735	889.245483	-370.041199	0.715651	1022.256592	430.006561	-67.740829	958.044983	428.673492	110.089600
-392.909790	96.666695	924.705994	-375.133698	-91.638657	921.482056	-451.304535	103.260811	499.824615	-378.446869	-131.611923	490.502045	-439.202209	61.900326	68.265327	-514.822632	-107.530357	108.390556	-383.239441	186.542816	1385.480835	-337.690430	-156.075806	1379.734375	-338.014374	13.027775	1393.324463	-301.136444	38.550545	1681.596191	-448.182678	245.552780	1133.358521	-437.050781	-220.126862	1152.377319	-311.798340	263.127380	923.147461	-357.294647	-216.472748	889.840027	-370.332458	2.110346	1022.151794	430.451385	-67.949799	958.083984	428.840973	109.026314
-392.985046	97.755745	924.459839	-375.435547	-90.469612	921.606201	-452.247925	104.063843	499.817719	-374.378906	-132.118851	490.277344	-439.364105	62.035606	68.277000	-513.717224	-107.440117	110.230644	-382.640656	188.329056	1385.428345	-337.551147	-154.274109	1379.973511	-337.704681	14.802845	1393.289185	-300.971924	40.799686	1681.530518	-445.854401	248.684753	1133.285522	-436.385895	-218.036148	1152.415649	-306.807556	265.722656	924.937500	-354.965912	-214.438568	890.536499	-370.603363	3.409759	1022.102722	430.852600	-67.994225	958.190247	429.144806	108.902267
-393.204803	98.957054	924.279663	-375.854736	-89.299950	921.787964	-452.889069	104.507988	499.678345	-370.147217	-132.354523	490.000824	-439.347839	62.069031	68.263626	-512.412476	-107.395485	112.161446	-382.011902	190.021973	1385.423218	-337.741577	-152.422501	1380.213379	-337.491882	16.575739	1393.257080	-300.805359	42.947643	1681.496216	-443.491180	251.592438	1133.193726	-435.748962	-216.148682	1152.415894	-302.041718	268.342255	926.773743	-352.223602	-212.106201	891.623352	-370.938416	4.769892	1022.105896	431.221985	-67.875450	958.221863	429.463165	109.220428
-393.437592	100.040573	924.118835	-376.310516	-88.228561	922.003113	-453.547913	104.942055	499.564240	-365.981354	-132.800537	489.972015	-439.421570	62.168968	68.265533	-511.007965	-107.329178	114.077866	-381.446045	191.717102	1385.416504	-337.714478	-150.706253	1380.466553	-337.240204	18.268343	1393.274780	-300.628357	45.071499	1681.434082	-441.238892	254.357086	1133.206055	-435.148193	-214.279694	1152.500244	-297.584229	270.921326	928.454773	-349.462280	-209.460007	893.025330	-371.310516	6.026508	1022.136780	431.759583	-67.805702	958.308899	429.905273	109.280807
-393.693787	101.114250	923.991516	-376.728516	-87.126122	922.249756	-454.159363	105.425858	499.539032	-362.006256	-133.413177	490.008362	-439.391296	62.184685	68.284225	-509.855896	-107.420364	116.109779	-380.882233	193.281006	1385.501953	-337.882629	-149.051285	1380.810059	-337.133270	19.923656	1393.271118	-300.425659	47.088585	1681.400757	-439.036926	256.995819	1133.273682	-434.646698	-212.585754	1152.664917	-293.429260	273.404755	930.108398	-347.418549	-207.532196	893.739929	-371.708038	7.294251	1022.204285	432.308289	-67.856262	958.357910	430.350555	109.349251
-393.893036	102.136719	923.830872	-377.069153	-86.041061	922.454285	-454.651794	105.780823	499.515442	-358.028809	-133.923691	490.045258	-439.281952	62.211815	68.314896	-508.535248	-107.520317	118.079597	-380.382996	194.874405	1385.551270	-337.844635	-147.345306	1381.042725	-336.953949	21.534891	1393.292114	-300.225861	49.083298	1681.330322	-436.993713	259.444916	1133.340698	-434.108948	-210.864868	1152.815796	-289.453125	275.789612	931.778442	-345.694061	-206.164474	894.042053	-372.067139	8.522180	1022.237671	432.727783	-67.840164	958.423523	430.701172	109.283226
-394.155396	103.166534	923.712341	-377.492401	-85.086693	922.731628	-455.075195	106.047005	499.419250	-354.335724	-134.703430	490.199554	-439.234467	62.220467	68.285065	-507.434509	-107.722527	120.000404	-379.881226	196.342667	1385.634277	-337.973419	-145.753082	1381.329712	-336.870239	23.067183	1393.278442	-300.000153	50.812012	1681.250977	-435.079163	261.767548	1133.469360	-433.638824	-209.177963	1152.957520	-285.806519	278.084625	933.283630	-343.673645	-204.340118	894.747681	-372.435181	9.708758	1022.319397	433.159393	-67.886673	958.530396	431.078552	109.196121
-394.750336	103.460312	923.182800	-378.037476	-84.401863	923.011536	-455.455231	106.364189	499.217590	-350.623810	-135.359421	490.446075	-439.175781	62.281826	68.304810	-506.322723	-108.354881	122.160423	-379.448242	197.772141	1385.756226	-338.071198	-144.205521	1381.639404	-336.738068	24.579233	1393.329712	-299.798950	52.632172	1681.156250	-433.326416	263.953156	1133.594971	-433.192780	-207.634399	1153.020142	-282.385162	280.285461	934.853088	-341.640839	-202.414978	895.558533	-372.912384	10.638275	1022.178040	433.745758	-67.872787	958.605042	431.584473	109.208130
-394.655457	104.944344	923.126526	-378.321716	-83.270111	923.210693	-455.903290	106.833481	499.270142	-347.296539	-136.160904	490.756165	-439.270508	62.350491	68.327682	-505.154694	-109.148552	124.245644	-379.073700	199.178833	1385.863647	-338.163116	-142.676727	1381.858032	-336.653656	26.040483	1393.325195	-299.619080	54.602253	1680.999023	-431.655792	265.911316	1133.693604	-432.706421	-206.033752	1153.243164	-279.316162	282.372437	936.274963	-339.584717	-200.543839	896.434143	-373.091278	12.044086	1022.259766	434.368530	-67.798698	958.717590	432.039825	109.264946
-394.509766	106.488464	923.171997	-378.552032	-82.182701	923.479492	-456.227600	107.151711	499.261536	-343.891144	-136.643005	491.026367	-439.175201	62.396782	68.344131	-504.065460	-109.700211	125.820862	-378.713562	200.496704	1385.932251	-338.370239	-141.235611	1382.149292	-336.606354	27.468163	1393.279541	-299.402466	56.318764	1680.845215	-430.139160	267.825623	1133.781250	-432.287689	-204.525070	1153.234131	-276.465759	284.439789	937.560791	-337.506378	-198.713974	897.255432	-373.182037	13.443458	1022.422363	434.928436	-67.757904	958.803040	432.495667	109.258156
-394.401337	107.714584	923.114380	-378.677399	-81.125114	923.639954	-456.647644	107.735489	499.234894	-340.646576	-136.897446	491.157318	-439.237305	62.474049	68.355415	-502.589752	-110.484634	127.226768	-378.465576	201.792572	1385.938965	-338.380981	-139.816956	1382.281982	-336.527466	28.821402	1393.209229	-299.192444	57.971024	1680.664551	-428.793427	269.516174	1133.787354	-431.831085	-203.178940	1153.433594	-273.957794	286.405334	938.660217	-335.585907	-197.018005	898.042114	-373.297913	14.673151	1022.487000	435.431152	-67.865181	958.818970	432.944763	109.254341
-394.339905	108.666267	922.935425	-378.781189	-80.221886	923.768372	-456.863403	108.225288	499.180542	-337.982849	-137.522568	491.454468	-439.190948	62.528744	68.346893	-501.345184	-111.378990	128.542282	-378.250214	202.982651	1385.879761	-338.506927	-138.528076	1382.456055	-336.541229	30.097052	1393.033081	-298.963348	59.556381	1680.465820	-427.613129	271.125122	1133.702271	-431.453857	-201.725464	1153.458008	-271.718292	288.252136	939.631042	-333.700195	-195.316666	898.743652	-373.441071	15.739950	1022.475952	435.990204	-67.903404	958.867859	433.470032	109.203171
-394.376282	109.510345	922.769897	-378.901978	-79.323738	923.787659	-457.046173	108.767860	499.135773	-335.432892	-137.878265	491.663239	-439.109070	62.610947	68.387634	-499.770386	-112.456718	129.299530	-378.098419	204.151581	1385.806763	-338.520569	-137.280060	1382.569336	-336.488800	31.293636	1392.934814	-298.734985	61.116467	1680.253540	-426.613770	272.675415	1133.608154	-431.105682	-200.517212	1153.451172	-269.790375	289.996277	940.390747	-331.844727	-193.636322	899.550232	-373.624786	16.694115	1022.415344	436.658661	-67.883247	958.921082	433.996704	109.188271
-394.315765	110.259964	922.612061	-378.905487	-78.487564	923.816528	-457.259949	109.226395	499.052887	-333.297821	-138.159698	491.871948	-439.115326	62.682064	68.358849	-497.803192	-113.865524	129.822281	-378.012421	205.277206	1385.686157	-338.617950	-136.121277	1382.632690	-336.405579	32.424908	1392.894775	-298.520233	62.590485	1680.041626	-425.743652	274.050781	1133.468750	-430.757843	-199.370590	1153.501831	-268.039337	291.636169	941.119873	-330.140045	-192.043243	900.150879	-373.675903	17.574938	1022.359863	437.340393	-67.780510	958.973389	434.521332	109.168732
-394.126892	111.090591	922.433167	-378.808533	-77.687759	923.837891	-457.404724	109.652412	498.962128	-331.565704	-138.356155	492.044006	-439.162445	62.772274	68.347862	-495.286682	-115.227631	129.615601	-377.942627	206.339493	1385.466187	-338.660553	-135.019592	1382.730835	-336.409973	33.492867	1392.821289	-298.310486	64.004326	1679.841431	-425.027313	275.251465	1133.256836	-430.442719	-198.236588	1153.471924	-266.544891	293.179932	941.652161	-328.454926	-190.477493	900.861084	-373.640930	18.480085	1022.293579	437.908234	-67.772308	959.020264	435.063873	109.233765
-394.150818	111.781761	922.334229	-378.796387	-76.907722	923.833923	-457.618286	110.068405	498.802856	-330.158630	-138.575424	492.327423	-439.112976	62.781624	68.354614	-492.706146	-116.715843	129.043442	-377.944183	207.401459	1385.220459	-338.543945	-134.073776	1382.725220	-336.300690	34.535698	1392.831665	-298.097107	65.410164	1679.685425	-424.493988	276.367065	1132.967285	-430.109131	-197.171417	1153.427612	-265.415802	294.598938	941.969727	-326.878937	-188.992081	901.430420	-373.693787	19.265108	1022.247253	438.485870	-67.826416	959.088379	435.619263	109.213608
-394.009552	112.437477	922.199707	-378.683929	-76.179482	923.836060	-457.784088	110.456276	498.735687	-328.935913	-138.564545	492.566711	-439.137024	62.878788	68.376602	-489.773132	-118.633354	128.336243	-377.922546	208.373840	1385.001709	-338.472809	-133.115509	1382.775269	-336.229645	35.485844	1392.769043	-297.822418	66.656769	1679.573608	-424.090240	277.290833	1132.651001	-429.799469	-196.180115	1153.370728	-264.534729	295.888123	942.153992	-325.405762	-187.492828	901.987000	-373.621735	20.023287	1022.186890	439.180267	-67.718681	959.166199	436.143250	109.141220
-393.825104	113.025169	922.077393	-378.447388	-75.481682	923.878906	-457.844086	110.737190	498.733826	-328.063416	-138.468933	492.834961	-439.074585	62.902805	68.351982	-486.631042	-120.485832	127.140388	-377.975983	209.331528	1384.774902	-338.524292	-132.244156	1382.868896	-336.162048	36.426300	1392.745361	-297.616364	67.960815	1679.446045	-423.891235	278.116058	1132.307251	-429.503876	-195.364594	1153.371338	-263.953674	297.084625	942.212158	-323.999664	-186.090805	902.518860	-373.506775	20.749836	1022.157715	439.784546	-67.676231	959.177917	436.685425	109.125084
-393.628876	113.602226	921.977966	-378.294708	-74.853058	923.894226	-457.894562	111.014809	498.682495	-327.639771	-138.371124	492.989899	-439.102142	62.962799	68.359344	-483.193970	-122.312485	125.511711	-378.008118	210.247330	1384.538574	-338.325958	-131.410187	1382.879639	-336.052032	37.318367	1392.741089	-297.443787	69.185928	1679.295776	-423.816437	278.704926	1131.990356	-429.158295	-194.430328	1153.405029	-263.677521	298.141754	942.140259	-322.775513	-184.847855	903.015381	-373.365021	21.408075	1022.118713	440.414429	-67.645065	959.208252	437.341156	109.228104
-393.423767	114.102898	921.907227	-378.036072	-74.271721	923.965210	-457.959778	111.257942	498.647583	-327.600708	-138.396942	493.214172	-439.126740	62.983952	68.354240	-479.718353	-124.642830	124.001511	-378.049194	211.107346	1384.303467	-338.243378	-130.616028	1383.013062	-335.925751	38.167213	1392.724365	-297.270660	70.349922	1679.190063	-423.915894	279.204895	1131.754028	-428.831390	-193.600403	1153.451172	-263.775024	299.126526	941.912354	-321.621735	-183.642548	903.471863	-373.195862	22.023085	1022.125183	441.020966	-67.622147	959.284729	437.882599	109.239082
-393.176422	114.634384	921.850281	-377.777100	-73.725853	923.993408	-458.030304	111.560768	498.677002	-327.627197	-138.328613	493.509583	-439.153748	62.997971	68.369278	-475.421631	-126.128395	120.605530	-378.104126	211.944733	1384.068359	-338.099854	-129.859299	1383.122681	-335.856750	38.966312	1392.632080	-297.145508	71.650970	1679.077393	-424.263275	279.525238	1131.475342	-428.506409	-192.838821	1153.429932	-264.230652	299.946350	941.511108	-320.527954	-182.429901	903.939209	-372.976105	22.604856	1022.114136	441.669708	-67.582809	959.295166	438.481628	109.272781
-392.947113	115.190826	921.779846	-377.560883	-73.265167	924.050537	-458.104706	111.750450	498.717224	-327.754425	-138.023056	493.790558	-439.139282	62.994934	68.369568	-471.149170	-127.927055	117.809067	-378.154144	212.739243	1383.887085	-337.996887	-129.099518	1383.259766	-335.725494	39.696568	1392.622803	-297.005280	72.717194	1678.974487	-424.671783	279.703094	1131.200928	-428.156677	-192.072830	1153.524292	-264.864410	300.603455	941.081848	-319.602448	-181.388275	904.378540	-372.739288	23.179684	1022.104248	442.371796	-67.515106	959.318298	439.167542	109.328316
-392.698303	115.677170	921.734680	-377.292145	-72.776886	924.103149	-458.164398	111.939911	498.725830	-328.267029	-137.712006	493.922241	-439.150574	63.027317	68.398941	-466.944763	-130.539383	115.707840	-378.183624	213.457825	1383.696045	-337.828949	-128.378586	1383.415771	-335.552826	40.437191	1392.623657	-296.848083	73.713638	1678.871582	-425.243286	279.729431	1130.932007	-427.772888	-191.458191	1153.661255	-265.908417	301.170898	940.413330	-318.744659	-180.406677	904.737793	-372.464996	23.721045	1022.104797	442.991913	-67.432510	959.357300	439.751648	109.306541
-392.506958	116.026016	921.753113	-377.029236	-72.395767	924.175049	-458.229431	112.126694	498.721985	-328.843597	-137.236618	494.080078	-439.142792	63.024529	68.389275	-462.648376	-133.033936	113.392029	-378.249664	214.167557	1383.528809	-337.579071	-127.706680	1383.585205	-335.410156	41.087727	1392.548584	-296.705322	74.664726	1678.765869	-426.042206	279.702393	1130.696533	-427.431427	-190.816727	1153.687622	-267.216278	301.552216	939.682007	-318.051208	-179.504776	904.980103	-372.209015	24.121632	1022.145508	443.597626	-67.423546	959.376526	440.283875	109.373497
-392.314575	116.368423	921.731201	-376.778931	-72.020729	924.225891	-458.242188	112.247314	498.721649	-329.269379	-136.612610	494.225861	-439.228760	63.043896	68.396957	-457.975159	-135.439224	110.990486	-378.304688	214.840210	1383.312012	-337.261322	-127.095108	1383.662354	-335.202789	41.741222	1392.529663	-296.565460	75.563805	1678.677246	-426.910675	279.570221	1130.348633	-427.001953	-190.281204	1153.726074	-268.805908	301.787445	938.746033	-317.442474	-178.785873	905.090149	-371.895996	24.530294	1022.147095	444.264862	-67.329460	959.424683	440.970795	109.515648
-392.070831	116.644653	921.638306	-376.436188	-71.779655	924.257874	-458.242798	112.315468	498.725128	-330.221375	-136.321274	494.358032	-439.223846	63.037235	68.397141	-453.537445	-138.137741	108.857544	-378.344482	215.446762	1383.064575	-336.901550	-126.489120	1383.712769	-334.992920	42.295452	1392.482056	-296.428741	76.434082	1678.590454	-427.928528	279.358826	1130.042969	-426.514923	-189.780716	1153.879395	-270.725983	301.933075	937.624512	-316.886292	-178.141602	905.323364	-371.559601	24.864378	1022.109314	444.917206	-67.320480	959.411438	441.623718	109.572357
-391.983917	116.554504	921.548035	-376.077393	-71.551773	924.267822	-458.197662	112.407173	498.676361	-331.025452	-135.943039	494.590302	-439.172577	62.992268	68.398132	-448.931610	-140.360092	106.634979	-378.360657	216.010056	1382.803711	-336.553314	-125.971634	1383.787354	-334.718323	42.870155	1392.484131	-296.292511	77.258484	1678.509766	-429.052582	279.093597	1129.678223	-426.089539	-189.447937	1154.032837	-272.846680	301.947632	936.455627	-316.446472	-177.477875	905.425903	-371.260803	25.014776	1022.057373	445.553680	-67.223839	959.443970	442.217743	109.591072
-392.016205	116.316948	921.415039	-375.718475	-71.418228	924.249878	-458.117065	112.406433	498.587158	-331.880768	-135.666687	494.760620	-439.114410	62.966660	68.405022	-444.304688	-142.548264	104.332367	-378.405731	216.547928	1382.522583	-336.109009	-125.456596	1383.830078	-334.524597	43.350735	1392.404053	-296.162231	78.052933	1678.432373	-430.282837	278.779510	1129.324585	-425.591309	-189.080978	1154.070923	-275.236237	301.801331	935.159729	-316.066833	-176.964981	905.460632	-371.005188	25.062927	1021.967407	446.202393	-67.238914	959.422180	442.903656	109.631699
-392.061646	115.997528	921.275574	-375.432678	-71.325966	924.264099	-458.012604	112.415108	498.497009	-332.579224	-135.141205	494.835785	-439.133667	62.927399	68.437965	-439.591095	-144.885529	102.377480	-378.453796	217.043259	1382.238525	-335.680023	-124.989342	1383.867920	-334.298126	43.777031	1392.338501	-296.020844	78.761314	1678.354736	-431.644409	278.433685	1129.017334	-425.068695	-188.740875	1154.094604	-277.836029	301.521088	933.686523	-315.771179	-176.593719	905.422791	-370.781738	25.068048	1021.888123	446.868866	-67.134346	959.467224	443.540558	109.705093
-391.517303	116.689575	921.673828	-374.759918	-70.827415	924.188599	-457.952972	112.444237	498.602203	-333.186493	-134.670227	494.900299	-439.053528	62.912949	68.469986	-434.983124	-146.801529	100.392242	-378.521393	217.465424	1381.935547	-335.223297	-124.590446	1383.889893	-334.068878	44.196648	1392.288330	-295.889526	79.474442	1678.248291	-433.068298	278.055145	1128.646606	-424.589905	-188.597519	1154.213745	-280.729523	301.121552	932.076355	-315.601501	-176.243530	905.337524	-370.340485	25.404415	1022.078003	447.560394	-66.952332	959.520569	444.163910	109.712822
-391.322083	116.752609	921.616455	-374.316864	-70.714493	924.173706	-457.743195	112.301308	498.547302	-334.013123	-134.582458	495.058838	-439.043488	62.871269	68.483627	-430.358063	-148.389923	98.408081	-378.547028	217.857162	1381.599854	-334.769867	-124.238281	1383.939453	-333.806061	44.591057	1392.173462	-295.742065	80.017273	1678.265747	-434.543396	277.584595	1128.279053	-424.082550	-188.501953	1154.274780	-283.848877	300.638489	930.316650	-315.539764	-176.064713	905.154480	-369.965088	25.537443	1022.033508	448.191925	-66.977943	959.506775	444.883484	109.835342
-391.006012	117.020599	921.614868	-373.834473	-70.507668	924.099976	-457.496429	112.130135	498.548492	-334.747620	-134.254013	495.155182	-438.832764	62.791821	68.498299	-425.766357	-149.753769	96.544800	-378.632446	218.202866	1381.286011	-334.287354	-123.891556	1383.964844	-333.471710	44.990173	1392.159912	-295.600006	80.665047	1678.150513	-436.118225	277.044464	1127.919312	-423.600342	-188.430679	1154.274902	-287.239441	300.069214	928.449219	-315.541656	-175.962952	904.942261	-369.512787	25.752071	1021.989502	448.813263	-66.986176	959.531006	445.493103	109.840912
-390.738922	117.151070	921.618164	-373.384216	-70.308067	924.023315	-457.369537	112.046951	498.596924	-335.711182	-134.178116	495.221130	-438.822266	62.732430	68.483337	-422.598572	-151.442780	95.317429	-378.680664	218.495560	1380.923706	-333.644043	-123.526512	1383.898193	-333.186646	45.282665	1392.037476	-295.448364	81.367897	1677.913330	-437.220276	275.279907	1127.185425	-423.080017	-188.373199	1154.311279	-290.709778	299.411774	926.349976	-315.654694	-175.947601	904.667847	-369.087799	25.894363	1021.944702	449.440826	-66.800850	959.601135	446.087524	109.834633
-390.454895	117.233910	921.612793	-372.815796	-70.191612	923.920044	-457.794006	112.355461	498.687500	-336.142609	-133.762207	495.208984	-439.091492	62.754223	68.516670	-419.361511	-151.583603	94.270348	-378.764160	218.733597	1380.577148	-332.989136	-123.249550	1383.892578	-332.866028	45.588058	1391.979492	-295.300934	81.910446	1677.843262	-439.029053	274.968597	1126.985229	-422.512909	-188.334518	1154.433960	-294.551819	298.564209	924.312744	-315.812317	-175.972809	904.382568	-368.622009	25.966059	1021.885925	450.143799	-66.666222	959.580811	446.834290	110.049255
-390.228882	117.240013	921.609436	-372.372192	-70.124237	923.845703	-457.735291	112.240822	498.718079	-336.291840	-133.269119	495.111206	-439.034882	62.738438	68.517021	-418.411713	-151.676514	93.872780	-378.856232	218.929993	1380.255127	-332.381592	-123.021706	1383.883789	-332.610626	45.840385	1391.889648	-295.101990	82.465134	1677.745728	-441.148071	275.349487	1126.944092	-422.018646	-188.451599	1154.570557	-298.694336	297.689636	922.303162	-316.028717	-176.122147	904.120850	-368.231873	25.986368	1021.840210	450.787170	-66.681389	959.632507	447.444275	110.079613
-390.015717	117.201172	921.595825	-371.977295	-70.074539	923.798096	-457.668762	112.105309	498.768799	-336.015320	-132.829300	495.003754	-439.012085	62.686424	68.527824	-419.072693	-151.640793	93.596359	-378.965546	219.075745	1379.939697	-331.724274	-122.803101	1383.893066	-332.324677	46.038502	1391.851196	-294.918030	82.952904	1677.687256	-442.621979	273.930786	1126.473389	-421.484985	-188.598801	1154.663086	-302.913483	296.719757	920.028320	-316.318054	-176.379425	903.768433	-367.882568	25.991905	1021.803589	451.386932	-66.661316	959.678772	448.093140	110.132500
-389.837830	117.162888	921.582642	-371.603760	-70.052361	923.727356	-457.575836	111.981529	498.800354	-335.417938	-132.566132	494.821899	-439.013306	62.640892	68.583786	-420.321228	-151.496750	93.757469	-379.073700	219.200546	1379.612183	-331.104919	-122.582664	1383.942627	-331.963226	46.249050	1391.855835	-294.710175	83.436829	1677.643555	-444.562225	273.970642	1126.576660	-420.903961	-188.800079	1154.764771	-307.466797	295.618866	917.884766	-316.712799	-176.714355	903.471008	-367.584198	25.970039	1021.758972	452.041962	-66.542038	959.705322	448.795471	110.199623
-389.707916	117.171249	921.611816	-371.321777	-69.998764	923.643127	-457.431671	111.704201	498.841278	-335.166748	-132.534500	494.682373	-438.934296	62.560894	68.614182	-421.151459	-150.837814	93.703773	-379.157166	219.278900	1379.274170	-330.390045	-122.403091	1383.994385	-331.611023	46.425655	1391.806641	-294.467865	83.866898	1677.621094	-446.747040	273.627472	1126.401367	-420.335358	-188.912415	1154.977783	-312.219116	294.396545	915.668884	-317.148163	-177.182236	903.172424	-367.315033	25.958378	1021.724060	452.697296	-66.312576	959.766235	449.429932	110.672325
-389.613312	117.128540	921.637878	-371.063568	-70.004753	923.628967	-457.367218	111.481537	498.892181	-335.365753	-132.727081	494.894440	-438.939117	62.484581	68.613060	-421.403229	-150.629974	93.726654	-379.214661	219.356583	1378.940063	-329.736847	-122.204445	1384.080078	-331.233459	46.580620	1391.751587	-294.217865	84.305984	1677.612427	-448.847229	273.171875	1126.358398	-419.781647	-189.162674	1155.264893	-317.159698	293.110748	913.457153	-317.614807	-177.637192	902.867432	-367.076935	25.930752	1021.721863	453.340576	-66.166039	959.840149	450.187195	111.307053
-389.472504	117.061676	921.676147	-370.795105	-69.997681	923.660522	-457.240448	111.277443	498.951813	-336.346436	-133.077637	495.241547	-438.900238	62.426243	68.653770	-421.592133	-150.521317	93.729156	-379.222229	219.406128	1378.613159	-329.235504	-122.058670	1384.330566	-330.912689	46.726479	1391.762573	-293.962860	84.610306	1677.760620	-450.930115	272.754913	1126.360718	-419.307556	-189.487244	1155.475342	-322.345184	291.801605	911.249084	-318.182648	-178.222610	902.581848	-366.832977	25.911139	1021.751282	453.995148	-66.283028	959.881165	450.749817	110.555069
-389.377808	116.926674	921.740967	-370.566010	-70.058434	923.786072	-457.160461	111.008011	498.988190	-338.139954	-133.669952	495.746704	-438.865387	62.343193	68.648384	-421.598907	-150.501724	93.233765	-379.188141	219.474686	1378.310669	-328.703186	-121.944557	1384.494141	-330.576904	46.846916	1391.830078	-293.687744	85.109520	1677.691284	-452.988892	272.314972	1126.354370	-418.771454	-189.764496	1155.774414	-327.964355	290.830353	909.045044	-318.760986	-178.932312	902.367432	-366.651459	25.857868	1021.842712	454.680420	-66.187805	959.884094	451.356354	110.549446
-389.228882	116.789261	921.844604	-370.304688	-70.125061	923.964661	-457.066071	110.782188	499.088715	-339.954254	-133.929947	496.047241	-438.870850	62.290234	68.647926	-421.418274	-150.552597	92.780899	-379.128357	219.524963	1378.030518	-328.104767	-121.834618	1384.682739	-330.241608	46.949360	1391.890747	-293.379547	85.483604	1677.728271	-455.239594	271.975098	1126.574707	-418.254974	-190.029266	1156.157593	-333.450958	289.429932	906.969421	-319.394836	-179.698685	902.132935	-366.448486	25.804295	1021.982910	455.318634	-65.764023	959.991089	452.183594	111.939560
-389.127869	116.641945	921.938538	-370.069122	-70.235390	924.152527	-456.985626	110.530685	499.146179	-341.906982	-134.186935	496.353882	-438.814117	62.212097	68.697289	-421.461395	-150.662262	92.452660	-379.034424	219.565491	1377.769531	-327.528351	-121.737511	1384.877563	-329.846558	47.087299	1392.067627	-293.072083	85.866302	1677.757568	-457.528198	271.735229	1126.813477	-417.793091	-190.321884	1156.523438	-339.182037	287.884857	904.985901	-320.115265	-180.554413	901.965393	-366.250732	25.738272	1022.118286	455.996429	-65.952667	959.982605	452.656006	110.896408
-389.095520	116.523331	922.054321	-369.899567	-70.353355	924.315979	-456.895844	110.244637	499.201233	-343.217010	-134.389359	496.374176	-438.771393	62.140221	68.747192	-421.473694	-150.608673	92.134979	-378.949036	219.602859	1377.560669	-326.964844	-121.667488	1385.146851	-329.482208	47.186668	1392.162598	-292.748077	86.211319	1677.796387	-459.862915	271.464783	1127.111328	-417.390167	-190.651962	1156.847168	-345.042542	286.367523	903.138184	-320.797363	-181.392593	901.875977	-366.090729	25.661053	1022.248840	456.657745	-65.824532	960.108704	453.522736	111.987328
-389.006592	116.368919	922.122681	-369.715942	-70.505959	924.481506	-456.800659	110.038452	499.288330	-343.631744	-134.369995	496.323669	-438.645782	62.021671	68.804031	-421.535950	-150.568069	91.941673	-378.798981	219.669571	1377.362793	-326.502808	-121.556313	1385.448120	-329.194855	47.281425	1392.125732	-292.430023	86.541550	1677.853271	-462.277649	271.318787	1127.516724	-417.002258	-191.056320	1157.363892	-351.043488	284.815369	901.348328	-321.536652	-182.336441	901.834900	-365.889648	25.572407	1022.355347	457.466736	-65.788513	960.158813	454.387848	112.100769
-388.961151	116.250107	922.227356	-369.578766	-70.638237	924.607971	-456.819977	109.889923	499.359467	-343.609528	-134.385559	496.230560	-438.658966	61.950386	68.851974	-421.539948	-150.550446	91.963669	-378.652130	219.714523	1377.190430	-325.947693	-121.430016	1385.691528	-328.888641	47.358608	1392.155273	-292.093323	86.754623	1678.022461	-464.700226	271.130707	1127.974243	-416.713440	-191.470901	1157.822754	-357.167145	283.295227	899.709045	-322.339508	-183.386322	901.714294	-365.704193	25.474430	1022.457336	458.215210	-65.762764	960.191650	455.073975	112.103905
-388.150360	117.299316	922.268433	-369.243561	-70.532921	924.709656	-456.837372	109.686226	499.618378	-343.392609	-134.208572	496.291931	-438.689392	61.881565	68.883255	-421.308807	-150.409622	91.895538	-378.513489	219.759262	1377.016602	-325.503143	-121.328339	1385.881470	-328.551392	47.460022	1392.276123	-291.731781	87.050102	1678.068726	-467.191650	271.056244	1128.528564	-416.479889	-191.843994	1158.192017	-363.399261	281.734833	898.163940	-323.100250	-184.511444	901.691956	-365.085236	26.040462	1022.522705	459.000702	-65.985985	960.243286	456.117981	111.726006
-388.407562	116.655914	922.276184	-369.218292	-70.810150	924.802673	-456.690582	109.386887	499.585236	-343.425720	-133.926971	496.383942	-438.597717	61.787624	68.903252	-421.157959	-150.406464	91.896965	-378.379181	219.837677	1376.843994	-325.067596	-121.176498	1386.097412	-328.224731	47.575706	1392.318970	-291.358551	87.455505	1677.967041	-469.711487	270.955719	1129.108398	-416.295532	-192.278656	1158.593506	-369.639404	280.246521	896.774902	-323.898926	-185.564468	901.618408	-365.068878	25.664150	1022.552490	459.953156	-66.320724	960.264893	457.501984	111.239334
-388.377563	116.318604	922.302124	-369.117889	-71.014473	924.896667	-457.473083	109.809898	499.737396	-343.261169	-133.106888	496.516174	-439.114807	61.843754	68.925385	-420.758850	-150.198608	91.723808	-378.219604	219.934921	1376.658569	-324.592346	-121.081406	1386.200684	-327.876007	47.698940	1392.417236	-291.000153	87.746101	1677.974854	-472.218933	270.752808	1129.719849	-416.092590	-192.714310	1158.961792	-375.982941	278.768890	895.482178	-324.678802	-186.721710	901.548096	-364.935669	25.443268	1022.601624	460.740845	-66.233627	960.308228	458.181213	111.242889
-388.256409	116.146400	922.332336	-368.985382	-71.149994	924.963257	-456.712555	108.988777	499.693176	-343.419556	-132.637344	496.640625	-438.703400	61.711613	68.942604	-420.440826	-149.932541	91.415672	-378.086945	220.056137	1376.473389	-324.074921	-120.953880	1386.253296	-327.577667	47.845490	1392.418213	-290.614288	87.899574	1678.067871	-474.776031	270.656403	1130.321777	-415.924622	-193.175964	1159.326294	-382.326294	277.288391	894.282715	-325.464142	-187.925018	901.469116	-364.759521	25.314968	1022.642395	461.412262	-66.188210	960.368347	458.848022	111.183449
-388.136841	115.978531	922.351257	-368.855377	-71.325974	925.029724	-456.807953	108.913231	499.759857	-343.474976	-132.339539	496.788330	-438.765167	61.680893	68.931046	-420.151733	-149.648300	91.069588	-377.965424	220.201508	1376.270630	-323.533600	-120.805496	1386.250488	-327.310974	47.999046	1392.358398	-290.230286	88.270859	1677.903320	-477.336334	270.520599	1130.924927	-415.789063	-193.660095	1159.652344	-388.637360	275.896698	893.257629	-326.263672	-189.079590	901.330322	-364.585175	25.173813	1022.677246	462.046356	-66.135841	960.466370	459.377777	111.017166
-387.898071	115.908173	922.379456	-368.729980	-71.451462	925.096924	-456.610748	108.604408	499.759216	-343.641144	-132.490967	496.840302	-438.678894	61.620850	68.932335	-420.070526	-149.608475	90.974419	-377.823761	220.332825	1376.070679	-323.211517	-120.695786	1386.303711	-327.036804	48.143703	1392.255005	-289.856659	88.511063	1677.824951	-479.944763	270.428223	1131.609375	-415.721924	-194.108017	1159.925537	-394.973816	274.523346	892.285767	-327.022919	-190.310455	901.287781	-364.388947	25.088669	1022.722534	462.770813	-65.973572	960.522095	459.984558	110.988640
-387.872162	115.586304	922.367310	-368.674530	-71.674232	925.139343	-456.530670	108.430115	499.743805	-343.713898	-132.675125	496.782532	-438.618042	61.551685	68.927551	-419.996307	-149.518097	90.952354	-377.648987	220.516846	1375.840210	-322.949982	-120.590652	1386.384888	-326.762726	48.273174	1392.153809	-289.492584	88.762199	1677.764404	-482.505890	270.319733	1132.272339	-415.684235	-194.518219	1160.217529	-401.250061	273.135162	891.415649	-327.761505	-191.576874	901.231812	-364.288147	24.854885	1022.728149	463.578064	-65.925491	960.597046	460.729156	110.960365
-387.079956	116.234543	922.234192	-368.442108	-71.677284	925.155823	-456.391693	108.273354	499.904449	-343.806793	-132.908966	496.647156	-438.510620	61.526714	68.925034	-420.072357	-149.553986	90.971107	-377.438812	220.685059	1375.580688	-322.577972	-120.446976	1386.411987	-326.482239	48.390804	1392.074829	-289.125732	89.023224	1677.687500	-484.988983	270.069244	1132.966553	-415.690796	-194.938995	1160.516724	-407.366577	271.830688	890.663879	-328.504517	-192.715469	901.203247	-363.749664	25.207132	1022.665222	464.258789	-65.931534	960.628723	461.394440	111.020569
-387.243683	115.537994	922.157043	-368.438690	-71.965637	925.195862	-456.491791	108.271431	499.824188	-343.851959	-133.046738	496.557129	-438.564819	61.556530	68.916237	-420.142517	-149.574768	90.901543	-377.270203	220.863434	1375.333252	-322.347687	-120.341621	1386.461914	-326.192261	48.528725	1392.065552	-288.741333	89.248329	1677.617798	-487.511871	269.950653	1133.638306	-415.735901	-195.313614	1160.746582	-413.504089	270.539307	890.012573	-329.236938	-193.884735	901.277039	-363.769867	24.801222	1022.635559	465.082336	-65.911728	960.645325	462.160583	111.098289
-387.071716	115.378258	922.095154	-368.346558	-72.089226	925.163513	-456.609497	108.402763	499.844818	-343.843872	-133.156357	496.480438	-438.675262	61.556492	68.915710	-420.210358	-149.600113	90.753143	-377.066223	221.024536	1375.026489	-322.197052	-120.245804	1386.476074	-325.956543	48.666126	1392.004395	-288.373230	89.473228	1677.496094	-490.023407	269.795013	1134.355225	-415.792816	-195.769333	1160.975098	-419.593811	269.302277	889.434937	-329.951904	-195.037903	901.281189	-363.616913	24.671753	1022.585083	465.929138	-65.945488	960.651245	462.928162	111.135040
-386.920013	115.238045	922.034546	-368.236603	-72.162796	925.083923	-456.557098	108.377991	499.809204	-343.896759	-133.250656	496.357452	-438.661896	61.529610	68.904839	-420.303925	-149.793030	90.718246	-376.921082	221.199646	1374.670776	-322.072021	-120.164734	1386.486328	-325.768524	48.756565	1391.846558	-288.001099	89.718773	1677.334961	-492.485962	269.567932	1134.949829	-415.892670	-196.164597	1161.147217	-425.534912	267.996796	888.906372	-330.699493	-196.152222	901.279541	-363.458282	24.555498	1022.511353	466.639984	-65.908890	960.668579	463.601959	111.121704
-386.820953	115.132469	921.993652	-368.150330	-72.238884	924.961914	-456.557587	108.361038	499.780487	-343.901184	-133.431992	496.209198	-438.670410	61.515816	68.872314	-420.464569	-149.966187	90.614807	-376.777252	221.391098	1374.307983	-321.918884	-120.084656	1386.449585	-325.559052	48.869434	1391.704590	-287.631836	89.835732	1677.293457	-494.894714	269.378693	1135.550171	-415.976501	-196.538147	1161.305054	-431.446930	266.834473	888.409058	-331.413666	-197.321762	901.170898	-363.338196	24.424034	1022.427185	467.457886	-65.768501	960.727478	464.299622	111.056961
-386.778503	115.076569	921.957764	-368.100281	-72.321358	924.828491	-456.589111	108.396713	499.823822	-343.834320	-133.722015	496.116943	-438.738586	61.505470	68.837852	-420.612976	-150.196732	90.492592	-376.596130	221.563812	1373.958618	-321.803040	-120.021477	1386.401733	-325.381409	48.908859	1391.438721	-287.244202	90.209450	1677.010986	-497.252441	269.164093	1136.158813	-416.115204	-196.881500	1161.507080	-437.170868	265.666260	888.060913	-332.135498	-198.487747	900.997437	-363.252228	24.307367	1022.338257	468.208191	-65.678970	960.774597	464.927765	111.067757
-386.751892	115.025993	921.916138	-368.107971	-72.417717	924.715942	-456.593964	108.383835	499.819092	-343.806305	-133.923004	496.015900	-438.733704	61.528461	68.849609	-420.728882	-150.325272	90.460030	-376.449432	221.697891	1373.606567	-321.723907	-120.012695	1386.399658	-325.165222	49.011051	1391.352295	-286.876678	90.462624	1676.859253	-499.565002	268.951904	1136.749878	-416.280090	-197.203339	1161.676758	-442.727722	264.567749	887.657776	-332.784637	-199.515900	901.037537	-363.192627	24.198078	1022.255066	468.951202	-65.608406	960.851440	465.618713	111.061722
-386.716827	114.977509	921.893555	-368.067657	-72.495575	924.634644	-456.586243	108.389450	499.841980	-343.562469	-133.988937	495.978485	-438.696899	61.534611	68.811203	-420.815704	-150.332214	90.374886	-376.299225	221.855835	1373.270996	-321.619904	-119.955605	1386.413330	-325.010376	49.068039	1391.284424	-286.513489	90.712860	1676.734985	-501.787415	268.658020	1137.376831	-416.419250	-197.428375	1161.898560	-448.185181	263.451660	887.314880	-333.448975	-200.566254	901.047791	-363.102173	24.109013	1022.196228	469.777100	-65.554184	960.904602	466.414734	111.149231
-386.697723	114.953651	921.860718	-368.075684	-72.598549	924.587585	-456.646149	108.421036	499.900330	-343.446350	-134.123398	495.976898	-438.714966	61.518589	68.800377	-420.864410	-150.380859	90.323601	-376.176147	221.996826	1372.949951	-321.669220	-119.934967	1386.562500	-324.876740	49.113811	1391.256836	-286.175781	90.825584	1676.729126	-503.884155	268.276459	1137.989380	-416.603241	-197.671097	1162.131958	-453.399261	262.510468	887.141846	-334.070343	-201.366074	901.155884	-363.060394	24.038351	1022.151245	470.628387	-65.428291	960.908875	467.117737	111.295296
-386.699402	114.890053	921.844177	-368.106995	-72.658699	924.551208	-456.695251	108.393623	499.894592	-343.295258	-134.000961	495.896149	-438.825470	61.543953	68.733772	-420.928802	-150.467590	90.400833	-376.047089	222.159760	1372.630249	-321.665314	-119.891266	1386.650146	-324.749725	49.179268	1391.220459	-285.841217	91.073410	1676.609375	-505.920563	267.853973	1138.541382	-416.798370	-197.843613	1162.309937	-458.084717	261.677765	886.958923	-334.733429	-202.405746	901.192566	-363.059357	23.965475	1022.122559	471.404572	-65.494087	960.903137	467.871002	111.327904
-386.747833	114.770111	921.854248	-368.127502	-72.754761	924.541016	-456.809479	108.415329	499.903656	-343.103058	-133.901321	495.842346	-438.837402	61.528412	68.739143	-420.935669	-150.493912	90.452446	-375.963684	222.305878	1372.385010	-321.716431	-119.855850	1386.768799	-324.640503	49.237045	1391.085815	-285.525208	91.453293	1676.365479	-507.837433	267.344543	1139.105103	-417.046204	-198.066833	1162.584106	-462.615051	260.895630	886.908386	-335.336670	-203.144165	901.320618	-363.076111	23.851017	1022.120117	472.186646	-65.433388	960.980103	468.554260	111.274597
-386.827332	114.722878	921.856079	-368.174286	-72.811859	924.517883	-456.724335	108.311554	499.871643	-343.171204	-133.890045	495.739380	-438.857513	61.528893	68.728729	-420.999695	-150.456146	90.377754	-375.859894	222.493500	1372.123657	-321.694519	-119.771645	1386.876709	-324.490845	49.342991	1390.938843	-285.245697	91.712982	1676.243652	-509.761749	266.965027	1139.681274	-417.313477	-198.328125	1162.864746	-467.397644	260.075134	887.058655	-336.045258	-204.041962	901.377136	-363.112976	23.790609	1022.105896	473.079651	-65.243279	960.972412	469.265564	111.355484
-386.940918	114.651596	921.874512	-368.184235	-72.902191	924.508240	-456.742249	108.175690	499.856445	-343.169250	-133.838593	495.701202	-438.830139	61.508690	68.699394	-421.091400	-150.475525	90.316399	-375.818268	222.622284	1371.871582	-321.763885	-119.726250	1386.967651	-324.411591	49.405231	1390.825928	-284.965942	91.958717	1676.121460	-511.576752	266.514496	1140.218384	-417.588440	-198.528915	1163.102417	-471.972168	259.319885	887.073364	-336.615356	-204.636780	901.444824	-363.160522	23.704037	1022.108398	473.844757	-65.192566	961.041260	469.950836	111.262123
-387.046417	114.609673	921.875488	-368.232819	-72.926384	924.479614	-456.695221	108.081650	499.857086	-343.168457	-133.861511	495.694885	-438.766174	61.485954	68.704536	-421.180115	-150.512390	90.334145	-375.792419	222.747299	1371.650146	-321.707031	-119.689507	1386.989014	-324.312408	49.460594	1390.737183	-284.694397	92.230278	1675.987305	-513.231201	266.006256	1140.669434	-417.807617	-198.636780	1163.234497	-476.014893	258.705536	887.092407	-337.201721	-205.327362	901.584961	-363.207001	23.663029	1022.090332	474.625854	-65.203178	961.121582	470.672760	111.288292
-387.196869	114.594620	921.891724	-368.293701	-72.954704	924.465759	-456.750031	108.067032	499.864227	-343.014252	-133.719269	495.667389	-438.561951	61.379665	68.717270	-421.094421	-150.400330	90.265076	-375.820343	222.902817	1371.489136	-321.653870	-119.654076	1386.986450	-324.241516	49.511883	1390.654419	-284.425476	92.464493	1675.870483	-514.771423	265.458282	1141.199219	-418.014923	-198.850601	1163.441040	-479.820129	258.065704	887.125366	-337.777649	-205.957611	901.707703	-363.277008	23.635696	1022.086487	475.447113	-65.105804	961.153809	471.338104	111.352570
-387.349548	114.545837	921.888916	-368.315521	-72.938103	924.448669	-456.828430	107.973457	499.893219	-342.975983	-133.617859	495.650024	-438.542145	61.364422	68.697113	-421.102997	-150.350342	90.367683	-375.941620	222.996109	1371.367554	-321.653534	-119.635162	1387.004883	-324.240143	49.539669	1390.563232	-284.201202	92.609116	1675.885498	-516.195496	264.988708	1141.597168	-418.249451	-198.973877	1163.620117	-483.407562	257.551300	887.131714	-338.269714	-206.409912	901.795837	-363.349213	23.624634	1022.074219	476.347107	-65.022675	961.174255	472.147614	111.381668
-387.463013	114.538986	921.859863	-368.302826	-72.900002	924.420166	-456.904205	107.894913	499.895813	-342.970032	-133.646561	495.699127	-438.686005	61.403538	68.619164	-421.157928	-150.373947	90.438065	-376.075378	223.111282	1371.258423	-321.657715	-119.558372	1387.036987	-324.240631	49.605732	1390.491089	-283.980713	92.969482	1675.670898	-517.561707	264.526886	1142.005249	-418.503906	-199.137878	1163.883301	-486.730804	257.067108	887.163025	-338.777557	-206.842255	901.911316	-363.411224	23.649817	1022.046814	477.157013	-65.076599	961.229187	472.907776	111.358437
-387.665436	114.521690	921.857666	-368.346954	-72.897713	924.407410	-457.050903	107.821609	499.863281	-343.018738	-133.664520	495.634888	-438.670746	61.371883	68.602814	-421.244476	-150.396118	90.489372	-376.231781	223.196625	1371.155151	-321.678619	-119.473373	1387.071533	-324.269867	49.697487	1390.393555	-283.792236	93.225838	1675.568848	-518.784241	264.057129	1142.324463	-418.797699	-199.314087	1164.052612	-489.720184	256.593719	887.145813	-339.325653	-207.322784	901.993835	-363.540833	23.648609	1022.040100	478.000122	-65.062843	961.217468	473.573120	111.360931
-387.842590	114.490547	921.832703	-368.301575	-72.871971	924.396912	-457.160614	107.777237	499.833282	-342.708588	-133.426407	495.570251	-438.663300	61.348579	68.579353	-421.157135	-150.239899	90.428574	-376.440582	223.307755	1371.049561	-321.615631	-119.381317	1387.044189	-324.282257	49.830215	1390.333252	-283.634216	93.450371	1675.456055	-519.922607	263.608887	1142.573608	-419.022095	-199.446243	1164.222290	-492.421692	256.159119	887.200378	-339.831665	-207.727173	902.051270	-363.637299	23.668446	1022.026184	478.879761	-65.009941	961.211243	474.338165	111.313606
-388.076935	114.521164	921.808960	-368.321198	-72.794785	924.328064	-457.385834	107.787552	499.833466	-342.519287	-133.337158	495.497040	-438.654907	61.345181	68.578140	-421.091095	-150.202637	90.354042	-376.690063	223.423264	1370.942627	-321.608612	-119.292992	1387.001465	-324.319366	49.930462	1390.278076	-283.491821	93.659309	1675.347168	-520.912170	263.188568	1142.764648	-419.251343	-199.573807	1164.298950	-494.921692	255.938232	887.234558	-340.245575	-207.950165	902.175049	-363.759094	23.716318	1021.979309	479.731537	-65.022797	961.255615	475.111359	111.276855
-388.336426	114.529724	921.788269	-368.332123	-72.746391	924.310974	-457.577393	107.743019	499.855133	-342.266785	-133.217560	495.397736	-438.638550	61.327690	68.565620	-421.026917	-150.175018	90.336807	-376.983490	223.547791	1370.846191	-321.528290	-119.168694	1386.916138	-324.300232	50.061539	1390.258667	-283.363556	93.876038	1675.228516	-521.793152	262.756256	1142.935059	-419.478546	-199.629486	1164.352417	-496.883820	255.557678	887.097412	-340.628326	-208.125275	902.220093	-363.888763	23.767031	1021.958984	480.547119	-65.082497	961.258972	475.830902	111.336647
-388.585663	114.553360	921.760742	-368.341339	-72.680161	924.230835	-457.788513	107.710861	499.873810	-342.010010	-133.136978	495.338745	-438.646088	61.302105	68.534157	-420.920868	-150.076569	90.247177	-377.347076	223.641876	1370.770874	-321.507690	-119.043823	1386.842896	-324.329010	50.185226	1390.190674	-283.267212	93.958595	1675.238281	-522.608398	262.428162	1143.034180	-419.674164	-199.675735	1164.349976	-498.672058	255.330276	887.013977	-340.963928	-208.219452	902.254150	-363.999268	23.805365	1021.902588	481.473145	-65.064980	961.303284	476.673920	111.205727
-388.823242	114.603462	921.726990	-368.332275	-72.610481	924.197998	-457.902893	107.654617	499.825928	-341.721008	-133.027176	495.233398	-438.622375	61.276234	68.524864	-420.843201	-149.984451	90.217087	-377.702393	223.738724	1370.690430	-321.411133	-118.952827	1386.696777	-324.388336	50.282681	1390.130981	-283.190735	94.264931	1675.013428	-523.283691	262.112183	1143.057861	-419.811859	-199.705627	1164.357056	-500.113617	255.147736	886.920959	-341.273071	-208.283005	902.206238	-364.085663	23.888077	1021.864563	482.352478	-65.053246	961.305481	477.442902	111.203499
-389.085114	114.587952	921.692871	-368.330322	-72.563629	924.139221	-458.012390	107.615715	499.786835	-341.343048	-132.972565	495.158783	-438.561523	61.243305	68.494301	-420.750336	-149.991821	90.296661	-378.040802	223.801880	1370.599609	-321.355042	-118.844711	1386.563965	-324.493256	50.403160	1390.006348	-283.138092	94.327911	1675.026855	-523.857971	261.856903	1143.012207	-419.946869	-199.693008	1164.364990	-501.206451	255.040268	886.778931	-341.563812	-208.350388	902.124939	-364.202454	23.913548	1021.815857	483.136993	-65.155663	961.249023	478.165649	111.245392
-389.352234	114.615097	921.682739	-368.325287	-72.477814	924.077698	-458.168671	107.564148	499.726868	-341.016724	-132.964966	495.112579	-438.571930	61.224701	68.500443	-420.671234	-150.024597	90.309227	-378.407593	223.875778	1370.507690	-321.297089	-118.750786	1386.450439	-324.595367	50.510208	1389.893921	-283.121033	94.472679	1674.932617	-524.297974	261.602539	1142.900757	-420.077393	-199.711685	1164.368042	-502.060760	254.946701	886.627380	-341.808228	-208.303818	902.093140	-364.336609	23.964508	1021.780701	483.969086	-65.086670	961.294617	478.820221	111.305275
-389.623047	114.617912	921.643799	-368.340698	-72.434784	924.008118	-458.366150	107.514816	499.687408	-340.644958	-132.886963	494.974152	-438.520691	61.252201	68.448204	-420.630829	-150.075455	90.366425	-378.757935	223.896210	1370.417603	-321.270050	-118.663933	1386.348999	-324.744659	50.625053	1389.775391	-283.133728	94.739166	1674.712891	-524.646973	261.322510	1142.733398	-420.207733	-199.669617	1164.313354	-502.592529	254.920807	886.415039	-342.024261	-208.242981	902.030945	-364.478149	23.991842	1021.726074	484.839600	-65.066757	961.292297	479.548859	111.285034
-389.902954	114.647110	921.640686	-368.401917	-72.362473	923.923584	-458.571198	107.503738	499.649719	-340.377258	-133.009109	494.934509	-438.568390	61.217506	68.425888	-420.658508	-150.163162	90.370720	-379.187714	223.925446	1370.363037	-321.308380	-118.592094	1386.270996	-324.914764	50.704739	1389.700439	-283.181488	94.872177	1674.632568	-524.924500	261.126190	1142.516113	-420.292786	-199.624084	1164.227417	-502.802643	254.948135	886.221802	-342.198212	-208.146667	901.948303	-364.626892	24.019638	1021.679688	485.786682	-65.204071	961.245728	480.548004	111.077957
-390.160217	114.609215	921.593628	-368.456940	-72.304733	923.851257	-458.708527	107.469437	499.601044	-340.199158	-133.100281	494.817444	-438.476959	61.183159	68.408813	-420.727966	-150.101257	90.197952	-379.596710	223.986328	1370.282227	-321.321686	-118.524155	1386.190063	-325.065765	50.768799	1389.688110	-283.246063	94.984917	1674.551025	-525.049683	260.970154	1142.312012	-420.343292	-199.556015	1164.162720	-502.674194	254.989304	885.991516	-342.336365	-207.936157	901.882568	-364.779846	24.033743	1021.619446	486.691101	-65.297859	961.265930	481.430054	110.959366
-390.403839	114.646301	921.540588	-368.484772	-72.230515	923.758972	-458.861481	107.422089	499.573151	-340.019257	-133.194397	494.758423	-438.435272	61.172806	68.394745	-420.741821	-150.066376	90.110199	-379.955292	224.025513	1370.196533	-321.251434	-118.428398	1386.041992	-325.252686	50.845882	1389.602295	-283.334229	95.116203	1674.460205	-525.044373	260.839142	1142.043213	-420.336792	-199.449219	1164.041748	-502.252777	255.076141	885.760925	-342.455536	-207.695709	901.776855	-364.909363	24.086702	1021.545959	487.577240	-65.291664	961.303467	482.240753	110.923065
-390.697205	114.615387	921.519958	-368.544952	-72.136948	923.693359	-459.054779	107.418266	499.565826	-339.911987	-133.363617	494.707794	-438.427002	61.150074	68.395691	-420.826447	-150.150330	90.090675	-380.288849	224.066437	1370.117676	-321.182861	-118.297249	1385.958252	-325.330841	50.986408	1389.592529	-283.424683	95.233749	1674.373535	-524.939514	260.741425	1141.719727	-420.307709	-199.263474	1163.909668	-501.542114	255.204086	885.507080	-342.585571	-207.438599	901.563965	-365.078430	24.115147	1021.501770	488.404205	-65.379303	961.274292	482.947479	110.944397
-390.984314	114.630363	921.487427	-368.574554	-72.085388	923.623962	-459.224335	107.431030	499.562988	-339.789307	-133.422028	494.595367	-438.458984	61.165104	68.408600	-420.940979	-150.301117	90.190315	-380.653503	224.080154	1370.053223	-321.126923	-118.194870	1385.804565	-325.506958	51.092014	1389.520630	-283.538940	95.230568	1674.417480	-524.711487	260.659058	1141.372925	-420.244568	-199.158829	1163.811035	-500.438507	255.336899	885.308167	-342.729218	-207.182983	901.268921	-365.235931	24.149630	1021.450623	489.154114	-65.438385	961.271606	483.725800	110.775169
-391.283936	114.627907	921.464478	-368.583618	-71.965042	923.512329	-459.407715	107.452042	499.493622	-339.833862	-133.602371	494.577789	-438.444672	61.154907	68.409363	-421.118774	-150.445877	90.267990	-380.999817	224.047058	1370.024414	-321.111053	-118.100891	1385.695435	-325.733215	51.198402	1389.456543	-283.679779	95.335114	1674.338623	-524.397949	260.593262	1140.976074	-420.185089	-199.029861	1163.712402	-499.173279	255.550400	885.016968	-342.743927	-206.793854	901.081787	-365.418732	24.182735	1021.388245	489.926239	-65.536972	961.221436	484.495575	110.756393
-391.592651	114.667061	921.442505	-368.624207	-71.936646	923.446472	-459.549500	107.458015	499.454224	-339.839905	-133.629608	494.512970	-438.386108	61.121517	68.386436	-421.190948	-150.549881	90.232269	-381.362457	224.006500	1370.018066	-321.153534	-118.002411	1385.611328	-325.952179	51.275181	1389.382690	-283.844513	95.447533	1674.269775	-523.986328	260.579865	1140.539673	-420.101105	-198.898285	1163.578857	-497.568573	255.807190	884.770813	-342.712585	-206.373383	900.910278	-365.602081	24.212856	1021.345703	490.856506	-65.567238	961.221497	485.322021	110.699966
-391.898712	114.736938	921.419739	-368.696564	-71.840431	923.335205	-459.768555	107.477173	499.457184	-339.820251	-133.566483	494.387970	-438.435608	61.106731	68.346329	-421.247314	-150.546799	90.118271	-381.769440	223.996231	1370.032104	-321.179260	-117.906479	1385.497437	-326.236816	51.329361	1389.292847	-284.035858	95.658142	1674.096436	-523.443115	260.580353	1140.056396	-420.004547	-198.695129	1163.359375	-495.655762	256.067078	884.511536	-342.615540	-205.937637	900.668579	-365.785736	24.268270	1021.278687	491.684204	-65.611237	961.242676	486.103424	110.557526
-392.176727	114.776802	921.411438	-368.764191	-71.765907	923.283752	-459.868011	107.454544	499.476288	-339.803314	-133.524033	494.310272	-438.405548	61.106888	68.359566	-421.361542	-150.626587	90.045296	-382.165009	223.979111	1370.093750	-321.260071	-117.814606	1385.419434	-326.465485	51.406193	1389.322510	-284.242615	95.754730	1674.064941	-522.811523	260.663910	1139.632202	-419.870819	-198.520920	1163.189453	-493.562866	256.375153	884.356506	-342.462616	-205.385834	900.535156	-365.972992	24.317657	1021.251160	492.507629	-65.669228	961.247742	486.925201	110.466171
-392.519775	114.769379	921.403564	-368.867798	-71.724426	923.229065	-459.945374	107.377464	499.453796	-339.832092	-133.462448	494.220856	-438.383606	61.096607	68.354385	-421.441040	-150.650177	89.953537	-382.559296	223.960098	1370.160034	-321.352234	-117.722679	1385.374512	-326.696503	51.503212	1389.355591	-284.484406	95.852570	1674.035156	-522.103210	260.720184	1139.175293	-419.754089	-198.274948	1162.980103	-491.131012	256.739502	884.171814	-342.317383	-204.912384	900.382690	-366.205475	24.328074	1021.221436	493.250977	-65.824707	961.214600	487.735931	110.404984
-392.830200	114.747261	921.401672	-368.935059	-71.673286	923.143188	-460.035553	107.304810	499.418945	-339.824554	-133.292435	494.133057	-438.408783	61.092285	68.351387	-421.592194	-150.710373	89.938835	-382.920837	223.917542	1370.236816	-321.355713	-117.653267	1385.263794	-326.920502	51.609165	1389.306885	-284.716766	95.940277	1673.999512	-521.298035	260.796448	1138.710938	-419.587799	-198.013382	1162.838867	-488.442444	257.085083	884.011414	-342.114868	-204.374786	900.250610	-366.386810	24.318977	1021.177063	494.063019	-65.909943	961.238892	488.624817	110.299896
-393.133728	114.749733	921.399719	-368.970154	-71.625557	923.089355	-460.079651	107.268219	499.370880	-339.773499	-133.168488	494.100891	-438.361359	61.066948	68.372490	-421.700562	-150.723923	89.878784	-383.315948	223.876678	1370.326660	-321.434387	-117.575203	1385.223389	-327.175507	51.679592	1389.287720	-284.973846	96.022102	1673.963135	-520.426270	260.884918	1138.229126	-419.452087	-197.794601	1162.704102	-485.572937	257.451263	883.912781	-341.887817	-203.829880	900.008118	-366.578552	24.335222	1021.152710	494.959839	-65.943497	961.222900	489.483643	110.212112
-393.442444	114.796623	921.373535	-369.063751	-71.586220	923.035583	-460.178680	107.227913	499.349457	-339.818512	-133.106369	494.060547	-438.365295	61.064533	68.349503	-421.765472	-150.732239	89.860046	-383.694244	223.800293	1370.408447	-321.489655	-117.481979	1385.167847	-327.456573	51.746754	1389.253418	-285.246735	96.127296	1673.924805	-519.441162	260.942383	1137.708252	-419.320068	-197.548767	1162.575439	-482.406036	257.881165	883.837708	-341.661438	-203.308945	899.748291	-366.785034	24.379602	1021.113525	495.761780	-66.000275	961.170593	490.266296	110.135300
-393.688110	114.848862	921.393005	-368.939209	-71.642281	923.032898	-460.284515	107.173134	499.277710	-339.777679	-132.879440	493.984772	-438.326965	61.056084	68.347038	-421.797150	-150.745468	89.846405	-384.025543	223.695908	1370.484253	-321.503204	-117.384293	1385.086670	-327.732056	51.831665	1389.219482	-285.545990	96.098885	1674.011353	-518.390991	261.116821	1137.179443	-419.150024	-197.288895	1162.400146	-479.200073	258.458557	883.784973	-341.372742	-202.763123	899.623291	-366.890045	24.387218	1021.128113	496.544586	-66.110382	961.144531	491.154999	109.963608
-393.977051	114.893318	921.383911	-368.975952	-71.612175	922.984985	-460.516174	107.246712	499.272369	-339.668243	-132.700348	494.026489	-438.336365	61.060169	68.336296	-421.811188	-150.618515	89.699898	-384.350464	223.627106	1370.588379	-321.598206	-117.296333	1385.044067	-328.031555	51.859818	1389.166992	-285.858032	96.208694	1674.002563	-517.312927	261.310333	1136.696899	-418.988129	-197.027725	1162.253784	-475.520782	259.012726	883.718384	-340.971252	-201.985046	899.612122	-367.065308	24.421564	1021.101501	497.248047	-66.235535	961.158875	491.979645	109.882324
-394.186371	114.869476	921.357849	-368.980682	-71.572876	922.978638	-460.636566	107.172050	499.235504	-339.687103	-132.505157	493.924805	-438.367065	61.075493	68.303032	-421.793274	-150.555389	89.614296	-384.715363	223.563705	1370.729980	-321.916992	-117.191635	1385.157593	-328.311584	51.926258	1389.154175	-286.163727	96.423737	1673.867676	-516.154175	261.534027	1136.153442	-418.902527	-196.820465	1162.009155	-471.624542	259.471558	883.603943	-340.553345	-201.311203	899.489502	-367.203491	24.452307	1021.089172	498.142151	-66.308456	961.091248	492.931580	109.825813
-394.510223	114.987770	921.346375	-369.297974	-71.385567	922.875977	-460.832703	107.225502	499.216888	-339.752594	-132.439560	493.891693	-438.367401	61.092281	68.326393	-421.930603	-150.538956	89.571976	-385.124268	223.487350	1370.875122	-321.810730	-117.136047	1385.011353	-328.581024	51.990616	1389.194336	-286.478180	96.504768	1673.860962	-514.993713	261.764557	1135.684570	-418.735077	-196.544937	1161.858887	-467.999115	259.954559	883.667908	-340.125458	-200.598267	899.363220	-367.500427	24.561459	1021.029907	499.097809	-66.297440	961.092468	493.932709	109.675514
-394.615936	114.916634	921.287781	-369.009583	-71.578896	922.984558	-461.058319	107.203369	499.195190	-339.673248	-132.159760	493.896973	-438.136566	61.023556	68.355362	-421.861176	-150.409683	89.472237	-385.516998	223.434296	1371.039673	-321.869080	-117.043228	1384.939087	-328.890900	52.029785	1389.166992	-286.792114	96.583282	1673.866943	-513.800232	262.048248	1135.230713	-418.594940	-196.324707	1161.730591	-464.272095	260.422211	883.849060	-339.607513	-199.770569	899.415771	-367.526001	24.530594	1021.068970	499.957458	-66.335800	961.083984	494.770264	109.688301
-394.866455	114.979614	921.281921	-369.093109	-71.477501	922.955261	-461.373230	107.306175	499.173187	-339.716156	-132.084641	493.874817	-438.503540	61.106174	68.287880	-421.918335	-150.446915	89.553909	-385.900421	223.362000	1371.184448	-322.019501	-116.977982	1384.908569	-329.188568	52.090187	1389.171631	-287.116455	96.665924	1673.853271	-512.543945	262.317078	1134.744751	-418.460266	-196.072540	1161.605225	-460.286957	261.001953	884.189331	-339.097870	-199.182114	899.404663	-367.716095	24.610561	1021.054749	500.708160	-66.424385	961.108459	495.680328	109.570045
-395.128021	115.092583	921.259705	-369.194427	-71.399223	922.930908	-461.560913	107.382484	499.130310	-339.732391	-131.964920	493.844482	-438.504730	61.112236	68.264519	-422.018677	-150.455322	89.550072	-386.283752	223.300842	1371.345459	-322.153137	-116.902763	1384.835938	-329.450500	52.190502	1389.178711	-287.440735	96.619446	1673.946655	-511.232513	262.604156	1134.213867	-418.330841	-195.896286	1161.487305	-456.005798	261.610168	884.507751	-338.560150	-198.371613	899.357910	-367.919128	24.713808	1021.034363	501.497498	-66.407516	961.061279	496.545715	109.577271
-395.361450	115.176483	921.239136	-369.284363	-71.236519	922.868591	-461.773132	107.432159	499.103943	-339.723053	-131.880630	493.792511	-438.545532	61.154556	68.246468	-421.986420	-150.429840	89.523232	-386.669769	223.241577	1371.495117	-322.290100	-116.818466	1384.773560	-329.745087	52.238987	1389.119995	-287.767181	96.688080	1673.930908	-509.935760	262.960693	1133.741943	-418.180450	-195.604248	1161.270874	-451.616425	262.241425	884.911194	-337.999146	-197.740723	899.275879	-368.083038	24.826843	1020.993530	502.382874	-66.289040	961.020752	497.455750	109.670822
-395.711548	115.411270	921.211975	-369.778046	-70.874847	922.669006	-461.910980	107.491188	499.090027	-339.716797	-131.873123	493.677979	-438.557617	61.163708	68.247284	-422.092224	-150.483063	89.529808	-387.038940	223.219681	1371.662842	-322.423828	-116.733574	1384.697388	-330.082245	52.199051	1389.236206	-288.102722	96.756836	1673.904297	-508.599243	263.231384	1133.287598	-418.034241	-195.350189	1161.064819	-447.103333	262.994415	885.562927	-337.380310	-196.995209	899.304504	-368.449707	25.032101	1020.874878	503.220551	-66.286972	961.022583	498.387909	109.510384
-395.860168	115.503662	921.143250	-369.868713	-70.759796	922.583069	-462.052673	107.502785	499.051453	-339.651642	-131.822418	493.688904	-438.581451	61.183914	68.219009	-422.114166	-150.412079	89.488731	-387.402832	223.171219	1371.802979	-322.616760	-116.618225	1384.678589	-330.371887	52.277176	1389.242920	-288.421478	96.937309	1673.778931	-507.238770	263.538879	1132.850586	-417.891022	-195.126556	1160.886597	-442.635193	263.637665	886.175232	-336.718079	-196.259201	899.305054	-368.618042	25.124708	1020.804871	504.062500	-66.320587	960.985413	499.285248	109.589417
-395.994019	115.602707	921.092285	-369.900879	-70.674751	922.521484	-462.158417	107.485191	499.030670	-339.712677	-131.886292	493.658417	-438.277832	61.104660	68.262451	-422.196716	-150.422409	89.480156	-387.793060	223.171982	1371.985107	-322.769867	-116.490959	1384.650757	-330.672211	52.352905	1389.250122	-288.772797	96.986481	1673.771729	-505.903778	263.886292	1132.423828	-417.777313	-194.874847	1160.752808	-438.097504	264.359192	886.848694	-336.115479	-195.601578	899.317261	-368.776398	25.208241	1020.759644	505.039124	-66.218964	960.935852	500.306213	109.561821
-396.148468	115.646545	921.060059	-369.967255	-70.572952	922.489990	-462.287750	107.467461	498.992493	-339.617859	-131.781265	493.623260	-438.552887	61.216034	68.245407	-422.170135	-150.455872	89.554062	-388.154633	223.143616	1372.178345	-323.019562	-116.380486	1384.634888	-330.948730	52.546818	1389.083496	-289.107880	97.020073	1673.768311	-504.572357	264.203918	1132.035645	-417.702942	-194.655197	1160.556519	-433.549622	265.127594	887.556458	-335.380463	-194.835846	899.477539	-368.959045	25.278898	1020.738159	505.911316	-66.200119	960.933716	501.196136	109.530823
-396.258728	115.739197	921.001160	-369.993317	-70.491463	922.446777	-462.496979	107.559799	498.991486	-339.498962	-131.661804	493.633606	-438.560150	61.221127	68.255417	-422.221344	-150.487762	89.621811	-388.506378	223.127670	1372.321655	-323.273895	-116.270020	1384.627441	-331.183136	52.666637	1389.110474	-289.447113	96.932106	1673.887573	-503.282867	264.587708	1131.649658	-417.598602	-194.415756	1160.400879	-428.900574	265.794678	888.410583	-334.688599	-194.220413	899.481262	-369.090973	25.371569	1020.696045	506.678925	-66.165787	960.963440	501.966156	109.528671
-396.410126	115.838120	920.951416	-370.064728	-70.418159	922.424500	-462.532288	107.471245	498.938202	-339.438934	-131.681610	493.619873	-438.467560	61.201698	68.193680	-422.267822	-150.488083	89.665764	-388.834869	223.132950	1372.450928	-323.499542	-116.163521	1384.530029	-331.474792	52.729282	1389.065674	-289.756348	97.089951	1673.738525	-501.944397	264.917694	1131.262329	-417.512146	-194.238678	1160.261719	-424.270233	266.571625	889.286255	-333.974457	-193.488739	899.532654	-369.240906	25.472569	1020.665039	507.618286	-66.085243	960.944214	502.926300	109.434006
-396.560028	115.926590	920.922913	-370.111267	-70.348862	922.391357	-462.693542	107.561211	498.931152	-339.385315	-131.614746	493.644531	-438.514679	61.217297	68.186981	-422.334717	-150.487808	89.693474	-389.183258	223.167206	1372.573975	-323.683228	-116.049980	1384.466919	-331.762909	52.825024	1389.017822	-290.089325	97.157433	1673.698242	-500.625092	265.293213	1130.899902	-417.431030	-194.020584	1160.061279	-419.627960	267.162537	890.282959	-333.253326	-192.798050	899.601135	-369.370758	25.551996	1020.638672	508.538300	-66.022217	960.912109	503.747253	109.497963
-396.702576	116.006180	920.888367	-370.190948	-70.272301	922.343140	-462.523834	107.438766	498.880646	-339.258453	-131.488266	493.507385	-438.339691	61.220734	68.182617	-422.383362	-150.463287	89.728142	-389.537933	223.165466	1372.710571	-323.869110	-115.951729	1384.394287	-332.062469	52.928780	1388.985596	-290.447388	97.079697	1673.813232	-499.392639	265.768005	1130.583252	-417.332825	-193.773315	1159.857910	-415.101074	267.908966	891.303772	-332.534943	-192.190369	899.683655	-369.515808	25.622665	1020.602295	509.374115	-66.032150	960.973816	504.614349	108.859718
-396.645081	116.343803	920.873230	-370.201965	-70.097908	922.285034	-462.812988	107.613441	498.940002	-339.043152	-131.317322	493.421387	-438.471710	61.267960	68.165070	-422.335297	-150.437592	89.708847	-389.842560	223.173096	1372.845825	-324.053375	-115.856651	1384.335938	-332.376862	53.029289	1388.966309	-290.759796	97.242722	1673.670654	-498.109161	266.149139	1130.260376	-417.288330	-193.544205	1159.632690	-410.618347	268.636353	892.417847	-331.795288	-191.447525	899.747742	-369.540070	25.841686	1020.573364	510.229279	-65.984413	961.038696	505.358459	108.915817
-396.522583	116.856125	920.908875	-370.165436	-69.903465	922.245544	-462.898865	107.622185	498.997620	-338.920563	-131.177490	493.388641	-438.467834	61.290192	68.168488	-422.366364	-150.453156	89.708176	-390.111420	223.218384	1372.977661	-324.318542	-115.738235	1384.277466	-332.726959	52.988804	1389.118408	-291.087097	97.155899	1673.794678	-496.850311	266.581329	1129.986572	-417.232666	-193.310562	1159.473267	-406.115631	269.383392	893.599854	-331.089905	-190.869598	899.848145	-369.538391	26.133312	1020.583984	511.154877	-66.048073	961.028015	506.135101	109.391647
-397.216675	116.001274	920.908264	-370.334778	-70.022820	922.247070	-463.018219	107.662079	498.827484	-338.884186	-131.133102	493.367401	-438.197723	61.207790	68.232521	-422.341248	-150.407288	89.734367	-390.432404	223.249512	1373.133423	-324.676697	-115.635948	1384.269653	-332.904053	53.212574	1389.009277	-291.393860	97.316490	1673.666870	-495.576263	267.013824	1129.660400	-417.209076	-193.095764	1159.273926	-401.867157	270.142731	894.757141	-330.435425	-190.354523	899.959412	-369.995758	25.693089	1020.586792	512.082397	-66.124657	961.095154	506.969421	109.274803
-397.305328	116.058220	920.866394	-370.359406	-69.927391	922.216614	-463.097992	107.678543	498.808167	-338.702362	-131.004456	493.310455	-438.441071	61.281441	68.179848	-422.376099	-150.435699	89.839737	-390.726166	223.278915	1373.301758	-324.936371	-115.523155	1384.250732	-333.190247	53.264706	1388.967285	-291.705658	97.348793	1673.662964	-494.410522	267.489349	1129.441895	-417.165619	-192.918777	1159.139160	-397.529846	270.846375	896.075745	-329.743713	-189.809692	899.947388	-370.095978	25.774389	1020.556519	512.943848	-66.230103	961.143494	507.722595	109.130318
-397.362427	116.142349	920.841614	-370.362335	-69.842590	922.210571	-463.296295	107.820091	498.816284	-338.535950	-130.824036	493.309448	-438.519257	61.289562	68.168381	-422.395508	-150.355637	89.835449	-390.979797	223.273590	1373.425293	-325.171295	-115.440697	1384.242432	-333.432068	53.343567	1388.968018	-291.994507	97.386642	1673.652588	-493.190643	267.863068	1129.182861	-417.124329	-192.676712	1158.992554	-393.328247	271.551270	897.372864	-329.049133	-189.286530	900.056335	-370.182159	25.864775	1020.548706	513.821960	-66.250290	961.151184	508.424774	109.034149
-397.441864	116.257408	920.779358	-370.416962	-69.725784	922.141235	-463.149109	107.684143	498.793274	-338.240204	-130.546600	493.192108	-438.173645	61.234951	68.211525	-422.267059	-150.232254	89.796364	-391.215332	223.306107	1373.530029	-325.410339	-115.356026	1384.175049	-333.703094	53.417843	1388.956055	-292.279938	97.437622	1673.650269	-492.077271	268.376038	1128.964111	-417.076752	-192.427414	1158.835327	-389.289612	272.254974	898.674255	-328.406921	-188.811035	900.182983	-370.266876	25.976221	1020.485474	514.744629	-66.315964	961.155212	509.103241	108.950401
-397.480438	116.377411	920.754517	-370.448914	-69.591072	922.096985	-463.090576	107.687317	498.783081	-338.082031	-130.368240	493.160461	-438.413971	61.324524	68.165062	-422.277039	-150.195511	89.794090	-391.433350	223.332870	1373.645630	-325.710114	-115.299042	1384.164307	-333.957153	53.531025	1389.005371	-292.561432	97.480049	1673.658081	-490.994781	268.843811	1128.769043	-417.044098	-192.170013	1158.644409	-385.328430	272.935913	899.986145	-327.743713	-188.361633	900.239685	-370.340668	26.088377	1020.456665	515.543823	-66.447502	961.234497	509.740753	108.805870
-397.349213	116.256149	920.718262	-369.947845	-69.926895	922.300659	-462.949005	107.611198	498.746277	-337.976624	-130.255630	493.249573	-438.312897	61.309383	68.144341	-422.308685	-150.261154	89.887062	-391.622162	223.433395	1373.741577	-326.024231	-115.179214	1384.158447	-334.278290	53.467743	1389.155640	-292.865967	97.399994	1673.782715	-489.952881	269.335327	1128.649170	-417.034515	-192.007080	1158.497559	-381.231842	273.270081	901.447693	-327.089874	-187.798248	900.382935	-370.168640	25.990330	1020.556458	516.243530	-66.625687	961.286499	510.315125	108.634163
-397.595642	116.534622	920.720703	-370.502075	-69.405983	922.051758	-462.624512	107.374420	498.689301	-337.905212	-130.221954	493.148956	-437.842346	61.217327	68.217049	-422.373077	-150.234863	89.886955	-391.828033	223.487869	1373.850586	-326.270905	-115.152039	1384.177856	-334.502716	53.740627	1389.056274	-293.136627	97.558426	1673.663818	-488.929169	269.736328	1128.539673	-417.029541	-191.749237	1158.379761	-377.556519	273.881195	902.820190	-326.483154	-187.289566	900.563721	-370.457458	26.253675	1020.421753	517.094238	-66.732285	961.272278	510.872223	108.535393
-397.671722	116.627052	920.713074	-370.549683	-69.312698	922.034790	-462.679810	107.487160	498.681885	-337.867401	-130.173416	493.124817	-438.126709	61.303871	68.173859	-422.396698	-150.314621	90.036049	-391.993713	223.544113	1373.966187	-326.524536	-115.062965	1384.211914	-334.766113	53.793346	1389.065674	-293.413635	97.596428	1673.665039	-487.921112	270.100311	1128.421021	-417.028229	-191.556198	1158.285156	-374.066071	274.608124	904.147339	-325.961426	-187.012634	900.638916	-370.544403	26.340002	1020.413086	518.021667	-66.826096	961.303772	511.444458	108.330757
-397.685883	116.766273	920.713440	-370.552704	-69.204803	922.030762	-462.761810	107.625404	498.702667	-337.826508	-130.077026	493.164520	-437.879944	61.248020	68.224281	-422.484589	-150.330826	90.039604	-392.142975	223.645996	1374.049438	-326.808594	-114.978851	1384.263672	-335.004944	53.847557	1389.094849	-293.676392	97.644638	1673.679565	-486.954956	270.532867	1128.345459	-417.063202	-191.341614	1158.224487	-370.730743	275.278931	905.518311	-325.411377	-186.580170	900.807129	-370.591888	26.455959	1020.416809	518.770264	-67.057297	961.357788	512.046570	107.988152
-397.681335	116.896767	920.692383	-370.563507	-69.098076	922.022400	-462.669373	107.608017	498.679291	-337.767029	-130.046371	493.189087	-437.864929	61.250832	68.212936	-422.483368	-150.329132	90.122963	-392.278839	223.703873	1374.123169	-327.090240	-114.904015	1384.286133	-335.183258	53.913471	1389.177734	-293.925049	97.683037	1673.723022	-486.076630	270.854156	1128.220459	-417.093628	-191.155777	1158.167847	-367.547089	275.940887	906.824707	-324.872894	-186.130066	901.009705	-370.612976	26.577278	1020.404480	519.433594	-67.350311	961.369446	512.543152	107.664909
-397.673920	117.034256	920.693665	-370.542328	-68.947006	922.016235	-462.808441	107.807983	498.705963	-337.612366	-129.900238	493.200745	-437.955902	61.259586	68.242867	-422.482208	-150.229111	90.105545	-392.380493	223.798325	1374.184692	-327.316010	-114.834373	1384.287354	-335.426056	53.845333	1389.393188	-294.186890	97.721321	1673.757202	-485.205078	271.244629	1128.127808	-417.089203	-190.944870	1158.153809	-364.471497	276.513977	908.113403	-324.426788	-185.834381	901.095825	-370.645966	26.711926	1020.408691	520.187256	-67.593559	961.443481	513.022217	107.454033
-397.638489	117.196419	920.682495	-370.545532	-68.842415	922.012695	-462.934143	108.018883	498.746399	-337.526611	-129.785614	493.147675	-438.289185	61.374542	68.218964	-422.437836	-150.169159	90.066368	-392.483154	223.856171	1374.241577	-327.568695	-114.784958	1384.346069	-335.546173	53.915558	1389.519531	-294.441040	97.656029	1673.909912	-484.434906	271.556824	1128.010376	-417.131439	-190.713882	1158.062622	-361.701660	277.061371	909.312744	-324.016602	-185.570633	901.156921	-370.661011	26.841242	1020.405701	520.854248	-67.799751	961.472107	513.418701	107.221436
-397.605347	117.359970	920.674255	-370.547821	-68.752953	921.974792	-462.959381	108.193138	498.757751	-337.377014	-129.583023	493.040222	-438.079498	61.320862	68.276466	-422.399475	-150.111404	90.051727	-392.567200	223.941467	1374.300659	-327.802612	-114.712479	1384.449707	-335.738892	53.939312	1389.572998	-294.680603	97.835991	1673.818359	-483.657166	271.813538	1127.935669	-417.170197	-190.542618	1158.003662	-359.067169	277.645172	910.495361	-323.647125	-185.243118	901.289612	-370.671509	26.944603	1020.386780	521.584534	-67.969612	961.471619	513.871216	107.010513
-397.578094	117.500793	920.667175	-370.575623	-68.606018	921.949036	-462.832733	108.200722	498.747986	-337.227753	-129.491699	492.971985	-438.319916	61.393234	68.206505	-422.429779	-150.154922	90.039063	-392.627228	224.017090	1374.345703	-328.214722	-114.619118	1384.635010	-335.898499	54.008366	1389.592529	-294.920532	97.882561	1673.835693	-482.970886	272.127502	1127.841675	-417.252197	-190.393631	1157.902344	-356.649658	278.142151	911.546936	-323.269318	-184.919861	901.442688	-370.690948	27.071898	1020.373352	522.216370	-68.242775	961.487366	514.334229	106.839409
-397.492035	117.635651	920.664856	-370.591125	-68.523376	921.938965	-462.703644	108.300766	498.747437	-337.146759	-129.388412	492.914398	-438.043640	61.344418	68.267487	-422.421814	-150.133072	90.061073	-392.687500	224.061768	1374.379883	-328.211945	-114.680672	1384.564209	-335.973846	54.212799	1389.496216	-295.157440	97.945023	1673.860107	-482.320801	272.374664	1127.743408	-417.241638	-190.170395	1157.865601	-354.322571	278.619141	912.576172	-322.958679	-184.677185	901.592041	-370.676514	27.165482	1020.370422	522.783447	-68.494736	961.483948	514.717285	106.662865
-397.429962	117.819122	920.691589	-370.619659	-68.376091	921.896423	-462.571899	108.375015	498.722778	-336.926422	-129.277588	492.906311	-437.991211	61.359543	68.285362	-422.316895	-150.074142	90.048805	-392.715240	224.122726	1374.404175	-328.381989	-114.645340	1384.596558	-336.131805	54.261738	1389.502686	-295.369385	97.995018	1673.883301	-481.688171	272.552734	1127.679565	-417.264618	-190.087540	1157.849854	-352.355286	279.054352	913.486023	-322.683105	-184.532257	901.665344	-370.667664	27.285896	1020.364746	523.289001	-68.760437	961.487549	515.052002	106.386414
-397.104431	117.757553	920.661499	-370.139893	-68.645470	922.102966	-462.296082	108.362679	498.670166	-336.786072	-129.135147	492.962646	-437.914703	61.389694	68.281921	-422.300720	-150.054977	90.024170	-392.734009	224.205811	1374.433472	-328.587982	-114.577682	1384.635864	-336.291351	54.202244	1389.702515	-295.599182	98.039055	1673.909668	-481.138306	272.686432	1127.614868	-417.324982	-189.984467	1157.842773	-350.517761	279.427124	914.265137	-322.448334	-184.360962	901.805237	-370.417511	27.232450	1020.470459	523.760071	-69.107552	961.518616	515.346863	106.050858
-396.939423	117.935013	920.635193	-370.141418	-68.529770	922.072021	-462.157074	108.465317	498.635193	-336.601074	-129.000137	492.922424	-437.946320	61.402695	68.299438	-422.263672	-149.968369	90.067146	-392.755951	224.236832	1374.467285	-328.799225	-114.493942	1384.685303	-336.335754	54.410820	1389.614990	-295.811493	97.970703	1674.085693	-480.635559	272.752991	1127.509277	-417.368164	-189.889038	1157.821167	-348.894287	279.786621	915.008057	-322.257721	-184.292313	901.872009	-370.360931	27.360302	1020.445679	524.241882	-69.381096	961.513245	515.644409	105.809097
-396.788177	118.085297	920.606934	-370.182709	-68.424599	922.036865	-462.001648	108.532547	498.616943	-336.417236	-128.885544	492.863068	-437.900635	61.438423	68.310104	-422.210938	-149.917801	90.078873	-392.781891	224.329239	1374.465576	-328.981873	-114.415459	1384.712036	-336.403625	54.463699	1389.675781	-296.012482	98.131920	1674.002686	-480.141510	272.811218	1127.442261	-417.408600	-189.852646	1157.845459	-347.494446	280.097534	915.594421	-322.118256	-184.194901	901.953918	-370.334961	27.466024	1020.418396	524.680786	-69.656570	961.533142	515.869690	105.536629
-396.607727	118.291992	920.607178	-370.199615	-68.286942	922.013123	-461.908173	108.651672	498.621399	-336.266998	-128.836899	492.824066	-438.181610	61.532421	68.265862	-422.195190	-149.912216	90.079170	-392.787048	224.424194	1374.476563	-329.179565	-114.360138	1384.767090	-336.471313	54.529148	1389.725342	-296.198975	98.191177	1674.030273	-479.706573	272.858032	1127.378540	-417.454010	-189.768539	1157.819580	-346.259735	280.308624	916.061646	-321.976990	-184.077408	902.021240	-370.277710	27.607138	1020.410767	525.082153	-69.963280	961.535583	516.082214	105.276367
-396.628052	118.626373	920.610962	-370.714294	-67.819199	921.764343	-461.913727	108.841743	498.669952	-336.253632	-128.941895	492.712585	-438.261505	61.567780	68.283112	-422.168304	-149.890808	90.094673	-392.776703	224.528152	1374.456299	-329.306641	-114.281425	1384.773438	-336.610809	54.415424	1389.825317	-296.365601	98.252548	1674.060913	-479.334198	272.884918	1127.279541	-417.495850	-189.687057	1157.754761	-345.286987	280.528381	916.427429	-321.894165	-184.036743	902.050537	-370.443665	27.855055	1020.278625	525.415283	-70.212158	961.549194	516.260071	105.012413
-396.457458	118.824265	920.594543	-370.758026	-67.689796	921.701416	-461.838470	108.982170	498.677155	-336.152069	-128.851349	492.664093	-438.271545	61.620266	68.276649	-422.092926	-149.876877	90.036812	-392.771088	224.587692	1374.472168	-329.437347	-114.279411	1384.773071	-336.593658	54.598255	1389.709717	-296.521271	98.315781	1674.055664	-479.006348	272.824524	1127.141602	-417.545013	-189.618500	1157.691772	-344.513367	280.697357	916.648621	-321.854584	-184.012024	902.049377	-370.372528	27.978954	1020.238953	525.713013	-70.519493	961.558228	516.389465	104.718628
-396.288361	118.904114	920.594421	-370.766937	-67.578094	921.687744	-461.690735	109.137230	498.672455	-335.963165	-128.671066	492.622284	-438.292450	61.636799	68.313828	-421.965057	-149.797089	89.995491	-392.733429	224.687103	1374.454102	-329.553192	-114.211899	1384.787842	-336.597565	54.656502	1389.702515	-296.661438	98.368423	1674.074341	-478.729797	272.792511	1127.041992	-417.579834	-189.520340	1157.657593	-343.958496	280.808716	916.754272	-321.832306	-184.058273	902.003662	-370.310760	28.052809	1020.234985	525.948364	-70.789452	961.593384	516.526550	104.394394
-396.103149	119.058220	920.548706	-370.809967	-67.491760	921.661987	-461.591492	109.267471	498.664307	-335.940765	-128.677963	492.678070	-438.276184	61.686211	68.318573	-421.972107	-149.930115	90.132660	-392.670013	224.786255	1374.413940	-329.670349	-114.143478	1384.796509	-336.634094	54.682407	1389.688721	-296.781158	98.440102	1674.081299	-478.488800	272.720520	1126.916016	-417.627716	-189.477448	1157.639526	-343.585876	280.890167	916.754150	-321.858826	-184.131012	901.977173	-370.231140	28.167736	1020.198242	526.120544	-71.074219	961.581604	516.622192	104.100342
-395.923096	119.156464	920.510681	-370.791840	-67.371445	921.666992	-461.503754	109.383308	498.631195	-335.945923	-128.588364	492.682739	-438.261230	61.686031	68.308693	-421.885162	-149.866135	90.116859	-392.610870	224.885513	1374.386719	-329.799011	-114.090614	1384.782715	-336.633575	54.745934	1389.740234	-296.871796	98.504372	1674.094238	-478.338715	272.661530	1126.842285	-417.676697	-189.430252	1157.646362	-343.403595	280.885437	916.643433	-321.909210	-184.240829	901.969849	-370.151764	28.286034	1020.184143	526.270813	-71.337097	961.562134	516.627930	103.845512
-395.746338	119.288246	920.501038	-370.791779	-67.257614	921.670288	-461.353790	109.488808	498.612396	-335.908661	-128.595673	492.774811	-438.276306	61.704865	68.315407	-421.852356	-149.839325	90.185066	-392.532074	225.014008	1374.364746	-329.938843	-114.041267	1384.802490	-336.695892	54.793945	1389.738525	-296.961151	98.566589	1674.124756	-478.227020	272.583038	1126.726318	-417.760193	-189.399155	1157.655396	-343.436676	280.834106	916.428528	-322.033142	-184.335724	901.960938	-370.092468	28.399118	1020.185059	526.366150	-71.660492	961.579834	516.659302	103.522858
-395.413483	119.259506	920.456848	-370.341003	-67.460091	921.823120	-461.150421	109.484871	498.596008	-335.960480	-128.517044	492.847534	-438.213074	61.712849	68.332100	-421.820984	-149.746902	90.129860	-392.464752	225.148834	1374.334839	-330.100250	-113.984962	1384.845947	-336.714355	54.843040	1389.725708	-297.012726	98.625351	1674.146484	-478.182220	272.487305	1126.675171	-417.869995	-189.335968	1157.654175	-343.680786	280.749237	916.112732	-322.184418	-184.470200	901.936890	-369.820709	28.378159	1020.252930	526.532349	-71.906975	961.544556	516.724365	103.264137
[truncated: 40 more columns]
