# Supplementary material for: A dyadic stimulus set of audiovisual affective displays for the study of multisensory, emotional, social interactions
Source: Behav Res Methods. 2015 Nov 5;48(4):1285–95. doi: 10.3758/s13428-015-0654-4 (PMC5101291; doi:10.3758/s13428-015-0654-4)
Supplement: Supplementary file 1 — (ZIP 270 MB) [file 13428_2015_654_MOESM1_ESM.zip › supplementary_material_2_stimuli_set_files/E/E08.txt]

-510.285004	119.696938	921.193481	-475.505341	-66.487022	920.433411	-599.274902	172.149872	502.088684	-524.712769	-133.349823	499.816406	-602.728271	198.751526	68.143242	-574.630554	-164.593094	78.517563	-526.501038	211.695541	1381.726074	-462.862518	-130.491302	1376.062622	-469.012909	39.873585	1388.885010	-415.107300	62.299297	1669.342407	-626.940308	249.857681	1134.382080	-566.130371	-194.168457	1149.035645	-536.331787	257.865448	896.741272	-477.770477	-204.563339	890.010681	-479.970856	28.614511	1019.954346	404.018921	-41.351143	957.031982	415.301361	136.984634
-510.219696	119.711853	921.186401	-475.438385	-66.453636	920.426575	-599.230896	172.136749	502.076691	-524.701233	-133.324432	499.801056	-602.704895	198.746902	68.142265	-574.623474	-164.582047	78.534691	-526.371338	211.783524	1381.698364	-462.705750	-130.395935	1376.023560	-468.879517	39.924942	1388.877197	-415.266602	62.364948	1669.463745	-626.823853	249.879288	1134.333740	-566.026550	-194.082565	1149.020386	-536.275330	257.862213	896.683838	-477.640289	-204.457184	890.033997	-479.906342	28.638819	1019.947632	403.967499	-41.396656	957.025574	415.229767	136.933212
-510.155273	119.710297	921.175842	-475.392181	-66.415352	920.428040	-599.209290	172.140701	502.040344	-524.682922	-133.308044	499.784180	-602.720520	198.737579	68.124115	-574.632202	-164.572144	78.520363	-526.227539	211.864426	1381.636963	-462.649200	-130.299652	1376.060791	-468.748688	39.974560	1388.875610	-415.431213	62.381504	1669.582764	-626.699829	249.917664	1134.290649	-565.929749	-194.015564	1149.042725	-536.206970	257.825958	896.634888	-477.538635	-204.386154	890.020203	-479.831543	28.666410	1019.940308	403.967041	-41.378407	957.032654	415.201447	136.929123
-510.050873	119.770164	921.165405	-475.297211	-66.379005	920.421204	-599.186523	172.149551	502.055969	-524.679626	-133.280411	499.829437	-602.694519	198.746994	68.122063	-574.629822	-164.571045	78.516891	-526.108887	211.941818	1381.603394	-462.563660	-130.255798	1376.007446	-468.594330	40.050507	1388.866577	-415.592102	62.445576	1669.726807	-626.581177	249.961914	1134.255859	-565.830750	-193.958435	1149.071777	-536.167908	257.779114	896.536926	-477.412262	-204.279694	890.027771	-479.734772	28.714991	1019.932068	403.982025	-41.426731	957.004089	415.199707	136.915405
-509.973389	119.794571	921.150208	-475.254669	-66.345078	920.419250	-599.208069	172.203812	502.077271	-524.634766	-133.231323	499.815643	-602.700989	198.746674	68.130585	-574.612854	-164.565247	78.511345	-525.964050	212.030869	1381.550049	-462.487305	-130.170502	1376.015991	-468.459076	40.117790	1388.850220	-415.740326	62.351204	1669.957642	-626.461853	249.974136	1134.215698	-565.719482	-193.882233	1149.046021	-536.119446	257.758698	896.441467	-477.277710	-204.216476	890.011597	-479.665405	28.750612	1019.922180	403.948334	-41.458252	957.017517	415.163971	136.886139
-509.901825	119.822075	921.119141	-475.188812	-66.351677	920.423157	-599.133240	172.171082	502.056885	-524.682251	-133.231476	499.857513	-602.686340	198.743988	68.128197	-574.636169	-164.573685	78.513184	-525.812561	212.120178	1381.541992	-462.435242	-130.106400	1375.992920	-468.307037	40.166248	1388.795166	-415.840942	62.497787	1669.921631	-626.342102	249.988190	1134.196045	-565.621033	-193.792084	1149.003052	-536.078491	257.725555	896.371155	-477.131683	-204.101883	890.031006	-479.572205	28.783531	1019.904907	403.925812	-41.464039	957.031311	415.144318	136.848114
-509.788605	119.862640	921.118591	-475.126556	-66.304886	920.424133	-599.072510	172.172852	502.055359	-524.649475	-133.161545	499.831573	-602.661804	198.775436	68.134514	-574.629150	-164.571320	78.506332	-525.650818	212.189285	1381.496338	-462.306915	-130.041031	1376.010376	-468.173248	40.206429	1388.742798	-415.973907	62.416409	1670.123047	-626.211731	249.972092	1134.155884	-565.518494	-193.702316	1148.984131	-536.015991	257.691742	896.298462	-477.003235	-204.040100	890.010193	-479.471802	28.826870	1019.903442	403.772949	-41.224648	957.006409	414.758575	137.072708
-509.710754	119.935638	921.104614	-475.109589	-66.253426	920.413330	-599.092712	172.228226	502.060394	-524.373230	-132.842407	499.713684	-602.694641	198.784302	68.137291	-574.442322	-164.474335	78.450974	-525.503479	212.265167	1381.473633	-462.267700	-129.978592	1376.028809	-467.998810	40.278271	1388.721924	-416.063934	62.560940	1670.107300	-626.106995	249.981277	1134.144409	-565.418335	-193.616959	1148.950195	-535.975647	257.687897	896.244141	-476.857117	-203.939240	890.028748	-479.397614	28.891304	1019.887512	403.879425	-41.506748	957.038696	415.118713	136.799500
-509.583252	119.996849	921.115356	-475.028046	-66.202225	920.410095	-599.006653	172.206207	502.072479	-524.362000	-132.743454	499.747498	-602.672302	198.776611	68.134834	-574.423828	-164.445328	78.486679	-525.342651	212.358856	1381.459473	-462.196716	-129.923813	1376.017334	-467.839264	40.355526	1388.736694	-416.171814	62.595638	1670.186890	-625.991211	250.029327	1134.125732	-565.348022	-193.540497	1148.942139	-535.963562	257.651306	896.182983	-476.714386	-203.818054	890.035278	-479.294281	28.936527	1019.891663	403.897247	-41.512302	957.047241	415.128540	136.773270
-509.482788	120.045807	921.092407	-474.977386	-66.175987	920.406738	-599.017700	172.284058	502.101044	-524.348999	-132.696793	499.735291	-602.722473	198.786057	68.143562	-574.421631	-164.444809	78.483246	-525.205933	212.437424	1381.423096	-462.126373	-129.848618	1376.011475	-467.706512	40.414165	1388.701416	-416.269867	62.617985	1670.281128	-625.885559	250.050430	1134.099731	-565.238586	-193.462479	1148.962646	-535.897583	257.622253	896.131165	-476.585205	-203.753586	890.083374	-479.192139	28.985737	1019.874817	403.830505	-41.546234	957.012024	415.084473	136.776535
-509.504517	120.208115	921.099182	-475.040100	-65.700462	920.105835	-598.992859	172.310593	502.098083	-524.272278	-132.580994	499.704224	-602.733826	198.788177	68.146973	-574.360474	-164.423737	78.465027	-525.035095	212.525864	1381.408203	-462.052246	-129.801971	1376.013062	-467.570831	40.475929	1388.685059	-416.331604	62.619995	1670.334961	-625.775330	250.090378	1134.075073	-565.154846	-193.396851	1148.970337	-535.838257	257.585754	896.089233	-476.459259	-203.661392	890.141357	-479.075256	29.170786	1019.709351	403.805023	-41.510143	957.012390	415.027283	136.764252
-509.391266	120.264450	921.088806	-474.999969	-65.632111	920.107666	-598.935852	172.329056	502.085968	-524.275391	-132.554504	499.718872	-602.692261	198.780304	68.175247	-574.351074	-164.389435	78.454887	-524.874084	212.612518	1381.363037	-461.976563	-129.749664	1376.036255	-467.434357	40.556160	1388.655396	-416.414215	62.652145	1670.427490	-625.675415	250.149490	1134.064819	-565.081177	-193.345764	1149.001221	-535.786072	257.546539	896.040771	-476.336731	-203.587158	890.168335	-479.001526	29.234055	1019.705444	403.779541	-41.532108	956.993652	415.018219	136.761902
-509.282684	120.294960	921.068787	-474.937622	-65.622528	920.115540	-598.920593	172.367569	502.116333	-524.550964	-132.770660	500.277740	-602.744385	198.792297	68.217606	-574.559509	-164.442947	78.485161	-524.710205	212.688782	1381.335449	-461.866974	-129.678055	1376.031982	-467.281799	40.636929	1388.685913	-416.522858	62.569801	1670.633789	-625.570984	250.208328	1134.021973	-564.984985	-193.260757	1149.010620	-535.723633	257.502197	895.989990	-476.212067	-203.529556	890.176697	-478.914642	29.265697	1019.698975	403.778442	-41.531509	956.993225	415.009064	136.742462
-509.211548	120.328712	921.086304	-474.936798	-65.554794	920.111694	-598.866211	172.452103	502.137390	-524.249939	-132.464996	499.736115	-602.709900	198.785690	68.220192	-574.367737	-164.362442	78.463768	-524.558228	212.761765	1381.296509	-461.805115	-129.629272	1376.068237	-467.121307	40.688759	1388.684570	-416.580200	62.715366	1670.609863	-625.471191	250.302017	1134.011108	-564.900024	-193.156830	1149.047729	-535.677917	257.468658	895.945618	-476.080933	-203.464676	890.214783	-478.851685	29.305393	1019.702393	403.754272	-41.529709	956.991089	415.010773	136.735641
-509.110260	120.373528	921.083801	-474.891510	-65.522491	920.108765	-598.830261	172.476074	502.144043	-524.261780	-132.474106	499.732208	-602.674866	198.799454	68.228058	-574.384277	-164.368271	78.467354	-524.365662	212.818207	1381.244019	-461.732330	-129.594635	1376.082886	-467.023285	40.746861	1388.674927	-416.681519	62.771194	1670.716431	-625.365723	250.402832	1133.990112	-564.806580	-193.081223	1149.042358	-535.627319	257.441467	895.897278	-475.981171	-203.441879	890.245422	-478.770813	29.341042	1019.698730	403.770142	-41.518139	957.011902	415.011871	136.716843
-509.012421	120.431343	921.110413	-474.827026	-65.529793	920.134644	-598.820984	172.547256	502.169128	-524.440186	-132.662430	499.785767	-602.691895	198.806915	68.211540	-574.473938	-164.390915	78.512779	-524.190674	212.870407	1381.215942	-461.579926	-129.533432	1376.136841	-466.910675	40.799099	1388.678345	-416.742584	62.807106	1670.811035	-625.233887	250.444656	1133.962402	-564.732483	-193.047714	1149.056885	-535.532227	257.406677	895.854797	-475.862335	-203.375198	890.284485	-478.686371	29.363478	1019.724548	403.743500	-41.551041	957.006836	415.013733	136.711487
-508.916626	120.489182	921.091370	-474.793427	-65.476128	920.115173	-598.778625	172.546555	502.172455	-524.516785	-132.713333	499.817810	-602.678162	198.786423	68.198402	-574.493713	-164.385635	78.525604	-524.006653	212.944397	1381.169067	-461.513428	-129.480576	1376.123779	-466.815521	40.872639	1388.682373	-416.805145	62.835804	1670.889404	-625.110535	250.519852	1133.942505	-564.624329	-192.945419	1149.029907	-535.486450	257.397675	895.807007	-475.743011	-203.334518	890.303345	-478.604004	29.417799	1019.703003	403.727142	-41.565571	957.013306	415.005035	136.708389
-508.788055	120.542717	921.084351	-474.765167	-65.429443	920.115234	-598.721191	172.614731	502.212402	-524.442627	-132.613068	499.776520	-602.681213	198.787674	68.211510	-574.479309	-164.361618	78.502640	-523.837708	213.011169	1381.152588	-461.448639	-129.432281	1376.178345	-466.683502	40.921780	1388.669434	-416.860565	62.868210	1670.962280	-624.985046	250.582901	1133.937134	-564.512512	-192.896072	1149.067749	-535.391602	257.359589	895.737549	-475.630646	-203.322342	890.295715	-478.508148	29.467636	1019.697205	403.689392	-41.565090	957.040527	414.996368	136.686584
-508.702728	120.607895	921.084045	-474.716705	-65.383057	920.112183	-598.694946	172.660507	502.209991	-524.405090	-132.552094	499.753784	-602.671936	198.792007	68.223419	-574.470886	-164.358521	78.496368	-523.677795	213.111923	1381.102173	-461.309479	-129.368744	1376.190552	-466.594849	40.963383	1388.622559	-416.914459	62.898468	1671.026367	-624.851135	250.635910	1133.920288	-564.435608	-192.817337	1149.073730	-535.323547	257.335297	895.684509	-475.528564	-203.258331	890.329651	-478.412170	29.524458	1019.691589	403.695496	-41.569485	957.022522	414.990692	136.704727
-508.562958	120.695480	921.081909	-474.635773	-65.339493	920.095215	-598.685669	172.732224	502.238464	-524.382751	-132.507980	499.780914	-602.695557	198.811523	68.229149	-574.471619	-164.345688	78.521004	-523.537720	213.182480	1381.059570	-461.211548	-129.293823	1376.202637	-466.450043	41.076851	1388.687744	-416.942902	62.926254	1671.063843	-624.708252	250.656891	1133.859375	-564.331848	-192.789612	1149.116821	-535.223328	257.348053	895.640564	-475.428925	-203.276672	890.332275	-478.296722	29.578424	1019.681580	403.634613	-41.560810	957.031555	414.919464	136.674988
-508.458710	120.760887	921.056335	-474.605804	-65.290962	920.096985	-598.569763	172.700974	502.227661	-524.400940	-132.502960	499.782318	-602.660156	198.813889	68.238228	-574.438171	-164.289658	78.494728	-523.398254	213.281982	1381.022827	-461.097351	-129.224030	1376.210327	-466.342804	41.130657	1388.651611	-416.993469	62.961117	1671.130371	-624.564331	250.679367	1133.813232	-564.232666	-192.742111	1149.127930	-535.104919	257.334229	895.586853	-475.348175	-203.227814	890.344299	-478.209351	29.648201	1019.666687	403.635345	-41.534691	957.017273	414.919128	136.680603
-508.335297	120.829788	921.047607	-474.497650	-65.275955	920.095337	-598.537109	172.780182	502.233887	-524.330078	-132.392258	499.744019	-602.679993	198.817459	68.247551	-574.400696	-164.275711	78.479630	-523.252441	213.359756	1380.982788	-461.048767	-129.184952	1376.217163	-466.220642	41.229771	1388.698853	-417.060455	62.873096	1671.313477	-624.427368	250.746765	1133.772339	-564.132080	-192.714249	1149.142090	-535.012939	257.297302	895.510559	-475.239441	-203.201111	890.379639	-478.083160	29.694178	1019.660034	403.667999	-41.555763	957.057495	414.958374	136.671783
-508.218140	120.898491	921.033691	-474.445862	-65.205978	920.077881	-598.486450	172.790421	502.241486	-524.658325	-132.616409	500.301361	-602.705139	198.815857	68.243233	-574.610962	-164.350281	78.522911	-523.141479	213.448807	1380.951050	-460.959076	-129.087524	1376.234009	-466.108215	41.280098	1388.678467	-417.073029	63.002880	1671.235229	-624.267090	250.798508	1133.736694	-564.057373	-192.656479	1149.148926	-534.902649	257.275452	895.456238	-475.192902	-203.174042	890.346680	-477.981323	29.760098	1019.642090	403.615875	-41.506916	957.071289	414.892303	136.685242
-508.107574	120.957344	921.023499	-474.365479	-65.115295	920.062256	-598.429504	172.810471	502.241547	-524.643372	-132.566010	500.329956	-602.677307	198.819061	68.230606	-574.614624	-164.329697	78.567047	-522.989319	213.542557	1380.933960	-460.841339	-129.023239	1376.213013	-466.036133	41.325314	1388.619507	-417.125488	62.914677	1671.409912	-624.132568	250.877518	1133.686646	-563.953979	-192.573364	1149.151733	-534.782959	257.266754	895.408142	-475.064789	-203.138458	890.391968	-477.876343	29.831884	1019.627930	403.595673	-41.493111	957.058105	414.888550	136.684326
-507.972870	120.999031	921.024170	-474.248047	-65.108871	920.072571	-598.337097	172.813354	502.244690	-524.583862	-132.515747	500.327820	-602.659790	198.811371	68.256889	-574.582397	-164.318085	78.560463	-522.854553	213.629456	1380.903687	-460.734863	-128.942474	1376.257690	-465.943451	41.396214	1388.584839	-417.163940	62.936928	1671.457031	-623.967712	250.901932	1133.655762	-563.829651	-192.543777	1149.179443	-534.656006	257.289978	895.358826	-474.994690	-203.177017	890.335754	-477.753754	29.858835	1019.633850	403.614990	-41.525818	957.049500	414.898682	136.704987
-507.768402	120.950043	921.016113	-474.022858	-65.402718	920.311646	-598.284302	172.840149	502.252472	-524.649475	-132.537537	500.403748	-602.662415	198.817429	68.249481	-574.610901	-164.297195	78.558144	-522.724731	213.702682	1380.893311	-460.723663	-128.877747	1376.252075	-465.843658	41.440544	1388.559082	-417.177032	62.950264	1671.506958	-623.804565	250.959625	1133.618774	-563.748291	-192.503342	1149.208008	-534.486389	257.276611	895.310913	-474.947968	-203.149353	890.341858	-477.660553	29.795673	1019.763550	403.584808	-41.507584	957.037903	414.870911	136.731552
-507.651123	120.942245	920.999573	-473.917786	-65.404221	920.329529	-598.190552	172.793747	502.218445	-524.622925	-132.536453	500.430298	-602.632874	198.817398	68.265503	-574.652100	-164.315613	78.599777	-522.622498	213.757431	1380.876831	-460.617767	-128.797470	1376.241943	-465.739380	41.500847	1388.556519	-417.205109	62.962063	1671.574097	-623.657959	250.998108	1133.556763	-563.632629	-192.425018	1149.189453	-534.319336	257.284454	895.278076	-474.854645	-203.136459	890.351563	-477.554962	29.807535	1019.764648	403.568817	-41.498814	957.085022	414.865173	136.708969
-507.552216	121.000427	921.012268	-473.861237	-65.361801	920.316895	-598.179565	172.871170	502.263397	-524.564880	-132.481262	500.442322	-602.629883	198.806534	68.263191	-574.561523	-164.297501	78.591133	-522.507629	213.838715	1380.872314	-460.528015	-128.736694	1376.240479	-465.630310	41.606659	1388.601807	-417.223022	63.075207	1671.515503	-623.509155	251.059540	1133.531494	-563.557495	-192.384155	1149.203979	-534.190979	257.313629	895.226685	-474.776886	-203.160248	890.341675	-477.467987	29.842869	1019.763733	403.584198	-41.509789	957.060425	414.872681	136.720032
-507.479614	121.003799	920.993896	-473.800323	-65.306351	920.311890	-598.086792	172.862534	502.230530	-524.533447	-132.475800	500.426849	-602.631287	198.812088	68.283447	-574.560303	-164.297073	78.590988	-522.396423	213.935272	1380.837036	-460.481110	-128.674118	1376.248535	-465.523285	41.662506	1388.616455	-417.246735	63.075058	1671.571167	-623.357422	251.089905	1133.496460	-563.466858	-192.331146	1149.227051	-534.026245	257.339355	895.183350	-474.690765	-203.132813	890.321350	-477.380432	29.882891	1019.749023	403.559631	-41.502907	957.107910	414.829437	136.688446
-507.382507	121.046852	920.975830	-473.715027	-65.255783	920.298279	-598.023804	172.824692	502.222809	-524.517212	-132.436096	500.431702	-602.582703	198.809158	68.287102	-574.616455	-164.303619	78.623764	-522.291260	214.013748	1380.799805	-460.329163	-128.605042	1376.248169	-465.446381	41.745041	1388.595337	-417.278320	63.066528	1671.636475	-623.214844	251.102661	1133.430542	-563.350647	-192.258774	1149.229004	-533.861023	257.340363	895.112488	-474.614655	-203.128754	890.356018	-477.277527	29.933430	1019.731567	403.526459	-41.436546	957.106995	414.759338	136.753387
-507.407837	121.214821	920.969727	-473.784027	-64.783585	920.012634	-598.072144	172.963531	502.274231	-524.368042	-132.288849	500.339447	-602.594177	198.793610	68.294731	-574.540283	-164.284164	78.612251	-522.171936	214.102661	1380.798218	-460.236176	-128.507324	1376.253174	-465.393188	41.799480	1388.598267	-417.300659	63.058941	1671.679077	-623.057373	251.172440	1133.370972	-563.266846	-192.220749	1149.249390	-533.666138	257.380829	895.087708	-474.549438	-203.116608	890.315125	-477.165985	30.133581	1019.566711	403.537018	-41.412670	957.104248	414.751770	136.763580
-507.289703	121.316017	920.975464	-473.670044	-64.698586	919.982422	-598.023438	172.995605	502.294312	-524.296692	-132.295212	500.348267	-602.617065	198.796356	68.301689	-574.509094	-164.247818	78.602974	-522.026855	214.175980	1380.740479	-460.128448	-128.433594	1376.261353	-465.296295	41.899677	1388.603760	-417.321686	63.026150	1671.743408	-622.936401	251.262024	1133.332642	-563.145508	-192.159439	1149.260620	-533.468933	257.387421	895.049316	-474.466278	-203.059448	890.348450	-477.052521	30.206615	1019.555237	403.503479	-41.390217	957.079346	414.691437	136.803162
-507.187012	121.343353	920.982178	-473.581360	-64.654564	919.990601	-597.930603	172.984711	502.277740	-524.232483	-132.222458	500.351379	-602.585144	198.804184	68.306259	-574.458679	-164.236771	78.598755	-521.915161	214.271744	1380.711914	-460.010406	-128.321198	1376.276489	-465.173370	41.968063	1388.572876	-417.342957	62.996746	1671.818604	-622.798462	251.326462	1133.273682	-563.043091	-192.088028	1149.295044	-533.277649	257.402985	895.023560	-474.379517	-203.022690	890.368896	-476.943207	30.244688	1019.560730	403.498322	-41.385471	957.110046	414.702148	136.829468
-506.958740	121.312256	920.962402	-473.346497	-64.967384	920.263184	-597.866943	173.002274	502.286957	-524.217590	-132.295334	500.395844	-602.568604	198.786880	68.304710	-574.517334	-164.235794	78.663559	-521.811523	214.376923	1380.683228	-459.921936	-128.216797	1376.313843	-465.084595	42.048214	1388.549438	-417.379150	62.963940	1671.868652	-622.658203	251.436203	1133.252563	-562.958740	-192.036591	1149.348511	-533.097046	257.412476	894.988098	-474.302979	-202.942642	890.394592	-476.848358	30.201109	1019.703064	403.530090	-41.391453	957.098206	414.709442	136.836426
-506.846405	121.354248	920.954102	-473.258575	-64.925301	920.267700	-597.781067	172.999298	502.272583	-524.162842	-132.249146	500.434906	-602.568298	198.800446	68.310204	-574.489441	-164.252075	78.679642	-521.710449	214.478897	1380.670410	-459.756409	-128.112381	1376.351318	-464.983063	42.151310	1388.613525	-417.397217	62.916531	1671.938599	-622.522583	251.522797	1133.236938	-562.859436	-191.948090	1149.349854	-532.885071	257.446075	894.986938	-474.246155	-202.899399	890.402527	-476.740112	30.249706	1019.699951	403.537994	-41.392696	957.098145	414.737213	136.833237
-506.745575	121.409386	920.940735	-473.161591	-64.877548	920.273438	-597.709717	173.030716	502.299164	-524.109314	-132.203506	500.444885	-602.550903	198.787155	68.309273	-574.513977	-164.261581	78.680565	-521.622498	214.571777	1380.648926	-459.716919	-128.007156	1376.377197	-464.880890	42.275177	1388.630737	-417.439880	62.750134	1672.127441	-622.380798	251.580948	1133.215210	-562.799988	-191.897766	1149.380981	-532.669983	257.466980	894.964417	-474.214508	-202.860504	890.428528	-476.635071	30.312067	1019.695068	403.533722	-41.365093	957.131653	414.744446	136.894852
-506.655273	121.500076	920.931946	-473.061493	-64.831619	920.273804	-597.656006	173.053482	502.287964	-524.028381	-132.198273	500.440582	-602.546265	198.785690	68.312202	-574.471069	-164.237381	78.696594	-521.521729	214.684082	1380.623169	-459.555725	-127.929260	1376.412598	-464.782745	42.395500	1388.642578	-417.426331	62.807438	1672.056030	-622.235535	251.679993	1133.188965	-562.711182	-191.886322	1149.453247	-532.463257	257.498108	894.965149	-474.176025	-202.799103	890.464417	-476.528381	30.387510	1019.689209	403.543823	-41.364101	957.140686	414.754486	136.895966
-506.546692	121.577187	920.935913	-472.956116	-64.735550	920.266479	-597.595276	173.100677	502.299042	-523.926758	-132.112778	500.454071	-602.554016	198.779785	68.326530	-574.455078	-164.218185	78.717850	-521.459351	214.778473	1380.636963	-459.484589	-127.819771	1376.438843	-464.702972	42.505482	1388.669556	-417.443970	62.752827	1672.127930	-622.100464	251.772247	1133.156494	-562.623108	-191.800598	1149.463867	-532.275146	257.556610	894.932495	-474.089264	-202.738739	890.479309	-476.422058	30.467974	1019.687744	403.543427	-41.295456	957.147278	414.710449	136.965347
-506.579468	121.742676	920.941223	-473.060455	-64.230667	919.983276	-597.585266	173.179993	502.320526	-523.789856	-132.025726	500.385345	-602.605591	198.775345	68.331612	-574.352966	-164.156647	78.691551	-521.352051	214.891663	1380.616821	-459.415466	-127.727119	1376.437012	-464.627441	42.595596	1388.667603	-417.492737	62.583023	1672.301025	-621.960388	251.878479	1133.095581	-562.526978	-191.731842	1149.485718	-532.100769	257.539185	894.865845	-474.035980	-202.614609	890.504150	-476.343933	30.674543	1019.531494	403.528900	-41.280884	957.132629	414.715454	136.988037
-506.479675	121.813339	920.936951	-472.940002	-64.205879	919.993713	-597.479126	173.189758	502.310028	-523.767700	-132.029510	500.371796	-602.523376	198.773636	68.330017	-574.357971	-164.157715	78.692619	-521.259949	214.998703	1380.581055	-459.372925	-127.639137	1376.450806	-464.528625	42.714241	1388.659180	-417.478424	62.650616	1672.230347	-621.822266	251.966370	1133.033936	-562.463745	-191.683060	1149.486938	-531.877808	257.592987	894.844421	-473.966431	-202.493057	890.531067	-476.235718	30.730810	1019.534668	403.527863	-41.232838	957.152100	414.693817	137.046402
-506.361511	121.913002	920.934448	-472.855957	-64.100998	919.966370	-597.422729	173.194992	502.331055	-523.721924	-131.959137	500.347626	-602.538757	198.750931	68.343025	-574.354797	-164.157120	78.686951	-521.155762	215.084854	1380.559814	-459.349487	-127.545914	1376.481934	-464.442993	42.804157	1388.654785	-417.507111	62.622440	1672.261963	-621.664368	252.046188	1132.991333	-562.395813	-191.561020	1149.445679	-531.633789	257.648132	894.849731	-473.896973	-202.388046	890.500671	-476.129547	30.818348	1019.519348	403.540802	-41.246098	957.157043	414.728638	137.051666
-506.248383	121.984337	920.931091	-472.782379	-64.031128	919.965271	-597.393188	173.258179	502.374451	-523.654724	-131.888443	500.336639	-602.548645	198.755020	68.384056	-574.343323	-164.144714	78.700722	-521.043335	215.195282	1380.559082	-459.202667	-127.432953	1376.492920	-464.369476	42.880722	1388.644531	-417.545868	62.573097	1672.329956	-621.502502	252.155411	1132.948853	-562.277100	-191.461044	1149.464355	-531.397339	257.693298	894.849548	-473.812469	-202.249878	890.527039	-476.029846	30.888412	1019.516296	403.558960	-41.237366	957.172424	414.738129	137.031525
-505.992737	121.946754	920.922974	-472.515533	-64.363228	920.224915	-597.241699	173.213715	502.354065	-523.683594	-131.953079	500.409607	-602.502502	198.746323	68.382080	-574.356567	-164.112000	78.739059	-520.929688	215.316589	1380.523193	-459.189362	-127.332947	1376.477173	-464.288544	42.975559	1388.615479	-417.572998	62.542122	1672.384521	-621.374634	252.281006	1132.914063	-562.206543	-191.431488	1149.447388	-531.318542	257.678406	894.726685	-473.722961	-202.094498	890.510254	-475.922668	30.815979	1019.660645	403.541534	-41.217625	957.166565	414.707214	137.116928
-505.893219	122.031219	920.920776	-472.477692	-64.287773	920.214478	-597.179932	173.290070	502.390411	-523.679260	-131.953964	500.467896	-602.506409	198.749130	68.377045	-574.403564	-164.119415	78.766762	-520.799744	215.400345	1380.498901	-459.158112	-127.233772	1376.496460	-464.232880	43.044247	1388.604736	-417.610809	62.516457	1672.441895	-621.205078	252.384857	1132.904419	-562.135132	-191.331070	1149.440918	-531.094116	257.769104	894.750488	-473.657837	-201.921570	890.502686	-475.828613	30.891605	1019.651001	403.565948	-41.229759	957.192139	414.742249	137.120804
-505.783844	122.086967	920.897461	-472.378204	-64.237305	920.218628	-597.128235	173.344040	502.386353	-523.601563	-131.920197	500.424011	-602.491882	198.760529	68.381836	-574.335022	-164.121811	78.777946	-520.672546	215.502991	1380.502686	-459.078186	-127.146835	1376.491211	-464.131134	43.136673	1388.609741	-417.648010	62.488369	1672.486084	-621.081909	252.551849	1132.921143	-562.064697	-191.230789	1149.445801	-531.042847	257.702271	894.568787	-473.602173	-201.779175	890.453247	-475.723724	30.958620	1019.641052	403.591248	-41.163071	957.185242	414.717010	137.134094
-505.646362	122.187111	920.895691	-472.329071	-64.113960	920.198425	-597.079834	173.473846	502.425385	-523.535278	-131.867935	500.421234	-602.493286	198.762619	68.419815	-574.323181	-164.091690	78.786545	-520.521362	215.589661	1380.461670	-459.064178	-127.075264	1376.470703	-464.063263	43.218903	1388.586304	-417.681366	62.470856	1672.534058	-620.909058	252.697037	1132.896851	-561.957092	-191.105911	1149.433594	-530.857056	257.761200	894.541077	-473.530884	-201.621536	890.397644	-475.633240	31.053991	1019.630798	403.598999	-41.179081	957.195007	414.719330	137.158615
-505.538208	122.276031	920.891052	-472.273804	-64.053650	920.191223	-596.983093	173.434174	502.410858	-523.451172	-131.802795	500.438660	-602.468567	198.764526	68.379196	-574.267700	-164.047638	78.777512	-520.377686	215.707626	1380.450562	-459.063416	-126.986626	1376.450684	-463.986694	43.308010	1388.559937	-417.732849	62.466782	1672.565918	-620.729431	252.848785	1132.887817	-561.894165	-191.013565	1149.424316	-530.636108	257.869537	894.537781	-473.439178	-201.398956	890.423645	-475.533844	31.126295	1019.622559	403.596252	-41.167046	957.218140	414.706238	137.154953
-505.405548	122.397789	920.890625	-472.213593	-63.985504	920.188477	-596.925110	173.581360	502.454834	-523.414856	-131.771210	500.420837	-602.483337	198.770126	68.423233	-574.216003	-164.036530	78.776375	-520.215332	215.815659	1380.413940	-459.047546	-126.899635	1376.475220	-463.896576	43.374569	1388.552979	-417.769775	62.473522	1672.612061	-620.551697	253.041840	1132.865845	-561.816589	-190.898300	1149.430908	-530.448547	257.969910	894.550598	-473.379242	-201.201965	890.414185	-475.448944	31.212212	1019.622681	403.576263	-41.121841	957.221619	414.695618	137.185028
-505.278595	122.494408	920.886475	-472.168915	-63.892361	920.182617	-596.856812	173.596893	502.462769	-523.395020	-131.766327	500.426147	-602.488403	198.787323	68.445419	-574.249634	-164.054077	78.822968	-520.019348	215.929260	1380.418823	-459.028564	-126.826447	1376.485596	-463.781403	43.476460	1388.589111	-417.820343	62.506680	1672.645752	-620.385376	253.234802	1132.861084	-561.732117	-190.738098	1149.384155	-530.298828	258.075470	894.547913	-473.311523	-200.938477	890.377380	-475.356995	31.301331	1019.616943	403.601624	-41.145237	957.219177	414.750305	137.190155
-505.104492	122.610611	920.879272	-472.079163	-63.815308	920.178833	-596.763306	173.672638	502.492828	-523.338074	-131.681915	500.410919	-602.506470	198.796371	68.443733	-574.209045	-164.000641	78.825302	-519.798950	216.030655	1380.418823	-459.038940	-126.750099	1376.505615	-463.702850	43.523281	1388.561768	-417.862671	62.563015	1672.676147	-620.203979	253.440186	1132.892944	-561.677307	-190.649277	1149.385620	-530.132813	258.181061	894.537903	-473.219177	-200.620224	890.397827	-475.242798	31.390129	1019.614014	403.628387	-41.089874	957.200806	414.735779	137.248886
-504.987213	122.739098	920.886719	-472.031525	-63.747185	920.194519	-596.728455	173.761688	502.532867	-523.330750	-131.666046	500.392151	-602.536926	198.796082	68.465881	-574.219238	-163.994888	78.845177	-519.607239	216.126648	1380.432983	-459.054352	-126.681023	1376.546509	-463.638794	43.580082	1388.538330	-417.891174	62.633881	1672.710449	-620.020508	253.655609	1132.902588	-561.629578	-190.598816	1149.380005	-530.007751	258.322815	894.558350	-473.136902	-200.175720	890.385437	-475.160553	31.487141	1019.625671	403.644318	-41.101532	957.191772	414.773834	137.225327
-504.856262	122.816963	920.871155	-471.978363	-63.658298	920.182617	-596.689331	173.844467	502.547729	-523.343689	-131.602982	500.449188	-602.503784	198.806488	68.491837	-574.216797	-163.948776	78.889160	-519.390137	216.216049	1380.450317	-459.120789	-126.625916	1376.600708	-463.567383	43.639698	1388.556763	-417.954681	62.728359	1672.745117	-619.822266	253.893753	1132.948486	-561.588806	-190.639542	1149.427612	-529.869507	258.430603	894.567932	-473.099213	-199.700043	890.392334	-475.086456	31.563848	1019.614441	403.613617	-41.073654	957.201599	414.733521	137.255798
-504.699890	122.938042	920.864929	-471.950287	-63.547523	920.189453	-596.575989	173.894363	502.537079	-523.293396	-131.549911	500.461487	-602.479065	198.807846	68.505562	-574.198608	-163.941681	78.883614	-519.168274	216.314789	1380.466919	-459.167877	-126.598259	1376.654663	-463.490417	43.702007	1388.546875	-417.983917	62.841423	1672.756836	-619.624817	254.144638	1133.004883	-561.541443	-190.683792	1149.436279	-529.718018	258.571136	894.606812	-473.150513	-199.322525	890.317688	-474.993286	31.677633	1019.614685	403.603729	-41.057629	957.200684	414.702026	137.257156
-504.545288	123.039970	920.863464	-471.911011	-63.478592	920.208008	-596.531067	174.009003	502.572083	-523.240356	-131.494003	500.460724	-602.499634	198.805984	68.485008	-574.139221	-163.894608	78.884056	-518.940491	216.401276	1380.466553	-459.175598	-126.542442	1376.693359	-463.453186	43.746170	1388.538574	-418.044983	62.959827	1672.773315	-619.424194	254.393661	1133.021851	-561.483215	-190.890182	1149.537964	-529.552551	258.750397	894.649658	-473.314148	-198.822556	890.203979	-474.905945	31.763390	1019.624512	403.620422	-41.070011	957.186401	414.735535	137.275955
-504.383942	123.192741	920.843811	-471.884949	-63.388817	920.198547	-596.502136	174.065292	502.568512	-523.234863	-131.426849	500.478149	-602.530884	198.803497	68.506241	-574.147583	-163.866013	78.872955	-518.705750	216.474640	1380.477905	-459.234131	-126.476379	1376.764282	-463.348938	43.829845	1388.573242	-418.080139	63.070827	1672.775513	-619.206482	254.657150	1133.072388	-561.395386	-191.134705	1149.631714	-529.388000	258.903412	894.642578	-473.542236	-198.283554	890.094666	-474.811493	31.879873	1019.609985	403.595520	-41.059898	957.178223	414.732727	137.271011
-504.231873	123.298866	920.823303	-471.883514	-63.294827	920.195068	-596.453735	174.224518	502.612732	-523.242065	-131.405457	500.465820	-602.591125	198.814880	68.525459	-574.148376	-163.865906	78.870308	-518.470276	216.568100	1380.514648	-459.275269	-126.383339	1376.832764	-463.309479	43.886791	1388.546387	-418.121796	63.195618	1672.774780	-618.997559	254.931015	1133.138062	-561.293640	-191.360092	1149.649658	-529.278687	259.110443	894.642700	-473.569733	-197.719727	890.089905	-474.723572	31.980047	1019.596436	403.594513	-41.053913	957.176025	414.739105	137.264404
-504.067780	123.434189	920.825989	-471.854309	-63.198780	920.186462	-596.403320	174.355667	502.672791	-523.162537	-131.350876	500.439117	-602.654541	198.876709	68.553802	-574.146362	-163.852112	78.895401	-518.255493	216.655243	1380.536499	-459.284363	-126.286598	1376.857300	-463.236633	43.946693	1388.573730	-418.212769	63.215679	1672.910645	-618.784119	255.208496	1133.213623	-561.219543	-191.564865	1149.738770	-529.097107	259.316010	894.673035	-473.783051	-197.177887	890.051758	-474.635651	32.078175	1019.595032	403.566193	-41.052219	957.185303	414.715637	137.264313
-503.910919	123.501106	920.812439	-471.839142	-63.105656	920.186462	-596.323975	174.460892	502.673645	-523.133362	-131.226807	500.416656	-602.663818	198.894058	68.564285	-574.136108	-163.809052	78.897057	-518.060913	216.722687	1380.561768	-459.300934	-126.185303	1376.865234	-463.193451	44.029411	1388.550415	-418.285004	63.338440	1672.936157	-618.543274	255.456848	1133.230957	-561.159302	-191.738693	1149.795044	-528.960449	259.543457	894.653503	-473.905579	-196.496475	890.072510	-474.547638	32.155895	1019.588013	403.558838	-41.051590	957.182983	414.718689	137.295151
-503.753052	123.630219	920.803528	-471.855835	-62.975849	920.185974	-596.293152	174.626114	502.722443	-523.106201	-131.178558	500.374969	-602.713623	198.906479	68.588333	-574.147217	-163.798767	78.922470	-517.877258	216.802048	1380.579224	-459.234344	-126.078255	1376.892456	-463.165009	44.075409	1388.524780	-418.359039	63.473690	1672.967529	-618.279358	255.681488	1133.216431	-561.111328	-191.807632	1149.867188	-528.553772	259.954071	894.921387	-473.930878	-195.885422	890.137146	-474.471191	32.278343	1019.582703	403.564575	-41.051079	957.176208	414.736694	137.300262
-503.593231	123.735497	920.800171	-471.844086	-62.900108	920.177002	-596.225342	174.701035	502.730316	-523.052063	-131.127808	500.410797	-602.728394	198.913376	68.580772	-574.069885	-163.776657	78.935600	-517.756531	216.892090	1380.579712	-459.148712	-125.970612	1376.880127	-463.112366	44.184875	1388.559448	-418.448975	63.588795	1673.010986	-618.036743	255.933228	1133.237915	-561.105591	-191.857178	1149.973022	-528.365356	260.233856	894.920898	-474.097626	-195.112595	890.229309	-474.397614	32.352932	1019.578491	403.580536	-41.019409	957.177612	414.769165	137.310852
-503.543915	123.998352	920.784424	-472.010132	-62.410957	919.946106	-596.163086	174.870026	502.779083	-522.905884	-130.920334	500.316498	-602.746704	198.948441	68.619751	-574.038452	-163.747528	78.901993	-517.617432	217.002090	1380.577515	-459.115570	-125.831566	1376.885620	-463.055511	44.279400	1388.563721	-418.549286	63.699169	1673.055786	-617.837646	256.224579	1133.239624	-561.173523	-191.851288	1150.032227	-528.227173	260.493866	894.919067	-474.269012	-194.393814	890.266968	-474.349854	32.619518	1019.442871	403.587280	-41.019703	957.182556	414.776642	137.310455
-503.399261	124.138840	920.790649	-472.001709	-62.288197	919.942566	-596.049255	174.962738	502.764191	-522.867432	-130.843475	500.341461	-602.770386	198.979324	68.622261	-573.980835	-163.713852	78.922699	-517.490356	217.120514	1380.582397	-459.024567	-125.700874	1376.865234	-463.011383	44.384972	1388.559814	-418.605865	63.935825	1672.984863	-617.621704	256.489136	1133.204346	-561.222046	-191.721344	1150.068481	-527.974670	260.804718	894.933044	-474.374725	-193.672043	890.315308	-474.288330	32.733425	1019.446594	403.575104	-40.996689	957.182251	414.746155	137.344040
-503.256775	124.294327	920.772644	-471.985382	-62.188137	919.961121	-595.983093	175.079956	502.784210	-522.843079	-130.732025	500.315247	-602.775574	198.982056	68.613846	-573.972534	-163.680145	78.905716	-517.406860	217.210373	1380.577026	-458.930359	-125.590134	1376.850098	-462.995483	44.483540	1388.530396	-418.686829	64.073273	1673.026978	-617.432434	256.745758	1133.159912	-561.319092	-191.523224	1150.099731	-527.760681	261.116943	894.954346	-474.572968	-192.852509	890.276733	-474.225800	32.868160	1019.449036	403.578613	-40.967175	957.169250	414.734192	137.369690
-503.136993	124.382576	920.776733	-471.981689	-62.061375	919.959534	-595.879211	175.196732	502.797333	-522.791809	-130.671783	500.306610	-602.749451	198.997696	68.638504	-573.966431	-163.664063	78.928085	-517.299683	217.320175	1380.573730	-458.822815	-125.512360	1376.825684	-462.915741	44.589092	1388.534058	-418.786011	64.206039	1673.082642	-617.241333	256.935638	1133.096069	-561.453186	-191.246475	1150.096191	-527.523315	261.397888	894.938904	-474.863647	-192.086090	890.281128	-474.175659	32.962761	1019.452087	403.535492	-40.957592	957.169556	414.710510	137.348434
-503.009064	124.539108	920.776306	-471.934937	-61.918079	919.937683	-595.822388	175.325745	502.840851	-522.790100	-130.551361	500.301514	-602.774292	199.009079	68.660698	-573.971375	-163.659119	78.908928	-517.206604	217.443008	1380.551025	-458.766998	-125.422211	1376.819214	-462.866028	44.693913	1388.540161	-418.887970	64.337875	1673.141846	-617.052185	257.138855	1133.078979	-561.614136	-190.844589	1150.037354	-527.290649	261.676300	894.958252	-475.048035	-191.276642	890.215332	-474.097137	33.093887	1019.442505	403.526520	-40.953175	957.167969	414.710938	137.348892
-502.900940	124.651878	920.772827	-471.920502	-61.779430	919.924805	-595.744873	175.415329	502.860779	-522.649841	-130.342148	500.266052	-602.804749	199.013824	68.674911	-573.914307	-163.586792	78.926041	-517.114990	217.550095	1380.542969	-458.718445	-125.348610	1376.779297	-462.793396	44.792744	1388.524414	-418.982971	64.474052	1673.192993	-616.866028	257.298065	1133.047852	-561.752380	-190.326950	1149.995972	-527.079651	261.979919	894.945129	-475.282288	-190.652145	890.035767	-474.052216	33.205372	1019.436768	403.522064	-40.956600	957.151550	414.713623	137.385315
-502.814484	124.728905	920.771606	-471.850830	-61.715240	919.942993	-595.638733	175.506561	502.863831	-522.647156	-130.231766	500.264069	-602.804932	199.011429	68.682274	-573.923889	-163.575974	78.945236	-517.013489	217.669083	1380.502930	-458.707062	-125.277412	1376.781250	-462.737305	44.923630	1388.536499	-419.094849	64.600449	1673.257324	-616.687317	257.478760	1132.995850	-561.947693	-189.846039	1149.955200	-526.854980	262.278778	894.976013	-475.588135	-189.862717	889.979614	-473.980377	33.283916	1019.445923	403.540802	-40.906574	957.129395	414.721832	137.411942
-502.705963	124.858742	920.782471	-471.831085	-61.553596	919.916199	-595.539124	175.583527	502.844696	-522.650513	-130.123215	500.254364	-602.786865	199.037949	68.676865	-573.899292	-163.503891	78.925629	-516.915405	217.797379	1380.466309	-458.686768	-125.196938	1376.715820	-462.661530	45.021942	1388.542969	-419.202515	64.714897	1673.335815	-616.523376	257.632355	1132.959595	-562.090881	-189.287949	1149.900391	-526.629028	262.559082	894.948975	-475.787537	-189.007935	889.921753	-473.922882	33.402489	1019.439392	403.529114	-40.938244	957.141968	414.753906	137.398651
-502.612671	124.959114	920.787781	-471.788940	-61.427753	919.929993	-595.525452	175.671478	502.878784	-522.635864	-130.049973	500.269043	-602.794983	199.053574	68.686523	-573.902893	-163.503952	78.918633	-516.791077	217.953796	1380.435059	-458.626221	-125.110634	1376.678223	-462.585266	45.130222	1388.536865	-419.301666	64.812111	1673.382202	-616.359802	257.764008	1132.930664	-562.245300	-188.698364	1149.826416	-526.364990	262.783081	894.935059	-475.934540	-188.223068	889.863464	-473.872833	33.513763	1019.451294	403.521881	-40.911240	957.120972	414.746826	137.407730
-502.543549	125.086777	920.777283	-471.785706	-61.302868	919.934570	-595.463196	175.807358	502.892792	-522.580688	-129.956345	500.247101	-602.788330	199.075684	68.696266	-573.882568	-163.497925	78.908386	-516.694275	218.114456	1380.406982	-458.612366	-125.008858	1376.639648	-462.501404	45.270630	1388.555054	-419.432373	64.871292	1673.448242	-616.190918	257.921051	1132.867065	-562.396912	-188.195282	1149.751587	-526.140991	263.035614	894.928223	-476.137268	-187.435226	889.734802	-473.830261	33.644360	1019.447388	403.487701	-40.910347	957.123474	414.709625	137.403763
-502.461151	125.229095	920.787048	-471.712921	-61.186848	919.918823	-595.412476	175.851669	502.884125	-522.497009	-129.833710	500.238342	-602.805664	199.084915	68.690277	-573.867615	-163.453445	78.910858	-516.592651	218.274292	1380.399414	-458.623260	-124.903717	1376.570679	-462.436371	45.429089	1388.572754	-419.556519	64.843018	1673.641113	-616.040894	258.048187	1132.824341	-562.546936	-187.544495	1149.650391	-525.917480	263.256500	894.859375	-476.402496	-186.701202	889.640564	-473.755829	33.758511	1019.445129	403.483032	-40.909687	957.120850	414.704407	137.404175
-502.395599	125.376282	920.784424	-471.666962	-61.070976	919.922668	-595.388489	175.980103	502.894379	-522.533020	-129.771149	500.233398	-602.824402	199.102264	68.705925	-573.934021	-163.462463	78.941292	-516.512024	218.461090	1380.376343	-458.697662	-124.775078	1376.530029	-462.370422	45.580288	1388.575684	-419.633209	64.956505	1673.687500	-615.874146	258.162079	1132.766479	-562.678162	-187.021118	1149.575684	-525.685913	263.501282	894.832764	-476.702576	-185.940491	889.378357	-473.695587	33.892525	1019.445068	403.526855	-40.932678	957.104736	414.790863	137.384689
-502.320374	125.533730	920.764038	-471.653320	-60.929424	919.905579	-595.377197	176.086777	502.913177	-522.466187	-129.678711	500.184265	-602.802063	199.099625	68.695045	-573.905823	-163.453201	78.930565	-516.432495	218.629486	1380.363037	-458.692993	-124.676109	1376.472534	-462.324738	45.718765	1388.545898	-419.718506	65.113335	1673.642822	-615.701172	258.299408	1132.679932	-562.792786	-186.467941	1149.451904	-525.403687	263.715820	894.809082	-476.948242	-185.334885	889.109070	-473.640656	34.040958	1019.424927	403.507721	-40.911690	957.097473	414.756653	137.390274
-502.223755	125.683449	920.751221	-471.611938	-60.817669	919.913208	-595.368286	176.139709	502.935211	-522.410400	-129.599167	500.188690	-602.814636	199.117050	68.699455	-573.861267	-163.443634	78.916176	-516.357483	218.827438	1380.352417	-458.717499	-124.550568	1376.420410	-462.238983	45.897797	1388.564941	-419.837799	65.166794	1673.696533	-615.507446	258.449707	1132.630249	-562.903992	-185.999573	1149.349365	-525.122681	263.919098	894.733032	-477.260376	-184.615784	888.953186	-473.574341	34.177803	1019.422607	403.484222	-40.927681	957.102905	414.745819	137.440903
-502.132782	125.872810	920.731384	-471.565033	-60.676079	919.895081	-595.356812	176.220612	502.928802	-522.376099	-129.516556	500.210175	-602.782471	199.109894	68.675209	-573.883423	-163.438095	78.940178	-516.256348	218.983078	1380.346558	-458.726685	-124.427864	1376.356689	-462.181732	46.060528	1388.541382	-419.972137	65.091591	1673.874146	-615.308899	258.642303	1132.550537	-563.008240	-185.518097	1149.252930	-524.868408	264.085052	894.648193	-477.541656	-183.793915	888.861694	-473.496307	34.342113	1019.402405	403.468201	-40.868969	957.087708	414.737823	137.447433
-502.065826	126.010361	920.710510	-471.574493	-60.556961	919.900635	-595.388550	176.326874	502.927094	-522.348633	-129.423660	500.192810	-602.825806	199.154251	68.703735	-573.866333	-163.399979	78.952751	-516.160095	219.162262	1380.350708	-458.749451	-124.259239	1376.315186	-462.129761	46.210045	1388.515625	-420.085449	65.105637	1673.931641	-615.084656	258.838501	1132.501709	-563.093872	-185.097290	1149.210938	-524.612854	264.225647	894.602661	-477.808868	-183.097916	888.775635	-473.458221	34.480354	1019.393311	403.477203	-40.860771	957.072937	414.739716	137.460007
-501.963928	126.176353	920.700745	-471.511932	-60.429653	919.905518	-595.362793	176.385361	502.952057	-522.137207	-129.169540	500.138306	-602.776733	199.138580	68.690117	-573.753479	-163.361160	78.917587	-516.062622	219.352844	1380.337280	-458.767303	-124.091507	1376.272339	-462.058441	46.359547	1388.491821	-420.167938	65.230774	1673.890137	-614.893494	259.044525	1132.500000	-563.157959	-184.726074	1149.161255	-524.378113	264.331055	894.564087	-477.997223	-182.343842	888.670532	-473.387726	34.629665	1019.392456	403.466675	-40.873367	957.090332	414.757507	137.432327
-501.898285	126.338432	920.699158	-471.495911	-60.293503	919.911011	-595.401550	176.476425	502.946625	-522.125671	-129.047058	500.133209	-602.805481	199.156357	68.705620	-573.761047	-163.349945	78.963531	-515.945129	219.594528	1380.340088	-458.733429	-123.898392	1376.235596	-462.012390	46.529873	1388.454956	-420.266144	65.234039	1673.952393	-614.664368	259.262848	1132.462891	-563.254700	-184.336960	1149.108887	-524.171692	264.413635	894.541138	-478.362946	-181.765411	888.446594	-473.336029	34.780533	1019.392883	403.496704	-40.849216	957.088806	414.783508	137.453537
-501.834381	126.451218	920.688171	-471.456055	-60.152580	919.907166	-595.406555	176.511353	502.936310	-522.304138	-129.243042	500.217163	-602.772156	199.159149	68.679924	-573.889587	-163.362396	78.991470	-515.794312	219.792526	1380.360962	-458.687836	-123.705620	1376.155396	-461.981445	46.682560	1388.422729	-420.368225	65.203300	1674.014404	-614.460510	259.461060	1132.428467	-563.338623	-183.996353	1149.055420	-523.994934	264.455719	894.490356	-478.760162	-181.150253	888.285828	-473.292908	34.908302	1019.386658	403.512451	-40.870991	957.089233	414.814148	137.458023
-501.776642	126.601967	920.669067	-471.431946	-59.996456	919.879883	-595.416321	176.608490	502.949524	-522.084961	-128.922180	500.150299	-602.804565	199.192413	68.675270	-573.773743	-163.322678	78.948730	-515.672546	219.987839	1380.366455	-458.673492	-123.530388	1376.109497	-461.945465	46.867329	1388.372314	-420.460663	65.188164	1674.086914	-614.238647	259.628387	1132.383789	-563.399841	-183.591171	1148.977783	-523.780701	264.470642	894.455994	-479.011292	-180.538895	888.079346	-473.228333	35.058899	1019.360291	403.494629	-40.869015	957.078552	414.804321	137.464142
-501.705627	126.760910	920.648804	-471.400146	-59.853382	919.876282	-595.454895	176.744659	503.007935	-521.991760	-128.797852	500.116272	-602.798950	199.181671	68.680252	-573.742310	-163.312576	78.934830	-515.557983	220.164200	1380.387451	-458.604706	-123.364334	1376.057983	-461.896698	47.058926	1388.392822	-420.562164	65.145348	1674.152710	-614.051392	259.877045	1132.332520	-563.478882	-183.255112	1148.933228	-523.581055	264.459167	894.406006	-479.245758	-179.949844	887.994812	-473.171906	35.216599	1019.347595	403.497406	-40.876373	957.077942	414.815704	137.466370
-501.654480	126.898849	920.634766	-471.391235	-59.722244	919.888428	-595.403748	176.788727	502.974945	-522.034058	-128.723328	500.111908	-602.768860	199.192993	68.683418	-573.830322	-163.291245	78.952377	-515.431641	220.356720	1380.378296	-458.545410	-123.222443	1375.988159	-461.842163	47.247063	1388.394897	-420.647644	65.104645	1674.223389	-613.867126	260.083649	1132.313843	-563.584778	-182.931229	1148.892944	-523.362732	264.481750	894.360413	-479.552521	-179.319839	887.936279	-473.138184	35.362576	1019.345947	403.510010	-40.849442	957.066223	414.840851	137.483093
-501.480133	126.888000	920.597778	-471.235840	-59.947338	920.124939	-595.373169	176.848724	502.963165	-522.427124	-128.872543	500.538757	-602.781250	199.203598	68.663429	-574.077820	-163.376160	78.992645	-515.313843	220.553970	1380.373535	-458.470062	-123.063950	1375.932739	-461.770844	47.453156	1388.420898	-420.611237	65.183777	1674.434326	-613.659119	260.269165	1132.277466	-563.656372	-182.559830	1148.837158	-523.147644	264.473450	894.327576	-479.823303	-178.736816	887.859863	-473.075989	35.369587	1019.457153	403.509644	-40.812847	957.052429	414.844971	137.486786
-501.395477	127.079697	920.579956	-471.224396	-59.797165	920.116394	-595.360657	176.940140	502.966644	-522.211975	-128.955765	500.302979	-602.794556	199.242447	68.664726	-574.003723	-163.328613	79.001541	-515.203430	220.762527	1380.334961	-458.441803	-122.895081	1375.888428	-461.725433	47.642578	1388.397461	-420.686646	65.097404	1674.492676	-613.476196	260.432831	1132.198975	-563.738220	-182.232193	1148.805176	-522.943542	264.497528	894.233582	-480.076538	-178.202393	887.762451	-473.015594	35.541828	1019.442322	403.450531	-40.836506	957.051086	414.813110	137.509628
-501.288879	127.222801	920.575562	-471.205719	-59.666447	920.128540	-595.318604	177.009125	502.973297	-522.136841	-128.871338	500.258911	-602.810608	199.240387	68.653404	-574.016174	-163.287888	79.019348	-515.106079	220.979019	1380.317139	-458.458893	-122.754814	1375.878662	-461.730469	47.801670	1388.402344	-420.721130	65.034218	1674.567017	-613.274048	260.556580	1132.118042	-563.853760	-181.845474	1148.795532	-522.710938	264.492157	894.137695	-480.303345	-177.737549	887.655640	-472.962799	35.679539	1019.447510	403.494415	-40.791512	957.030518	414.832245	137.544312
-501.314545	127.450661	920.555237	-471.333344	-59.208485	919.907715	-595.367249	177.161194	502.980560	-521.996216	-128.702866	500.240082	-602.846741	199.252548	68.656174	-573.937256	-163.259094	79.024696	-515.005371	221.172974	1380.283569	-458.428955	-122.603127	1375.869629	-461.702759	47.972122	1388.427979	-420.767029	64.932045	1674.617310	-613.081543	260.720520	1132.041016	-563.948059	-181.499802	1148.781860	-522.475708	264.484344	894.045410	-480.518280	-177.259720	887.537964	-472.910339	35.931873	1019.311218	403.492218	-40.784603	957.030273	414.862610	137.506088
-501.226715	127.580238	920.554016	-471.334778	-59.067986	919.918640	-595.313354	177.257797	502.984589	-521.718933	-128.422516	499.844910	-602.815796	199.284988	68.656357	-573.804993	-163.214539	78.985252	-514.915894	221.353943	1380.255371	-458.430908	-122.446259	1375.881226	-461.680389	48.132820	1388.500854	-420.770630	64.832146	1674.701172	-612.923584	260.857452	1131.966064	-564.066833	-181.157028	1148.781616	-522.251038	264.455566	893.961731	-480.800751	-176.872879	887.425781	-472.862244	36.067825	1019.315369	403.509430	-40.803692	957.026062	414.920044	137.511963
-501.031372	127.651634	920.555481	-471.203491	-59.327534	920.161316	-595.253784	177.398972	502.996216	-521.533325	-128.225357	499.835907	-602.829529	199.297470	68.651474	-573.715881	-163.151993	78.980927	-514.846191	221.510208	1380.223389	-458.440155	-122.310020	1375.917847	-461.671173	48.269192	1388.505005	-420.758728	64.698822	1674.733643	-612.740356	260.976257	1131.880859	-564.148254	-180.795990	1148.782471	-522.022339	264.428314	893.870300	-481.049164	-176.548706	887.380859	-472.800598	36.077522	1019.449219	403.445740	-40.666870	957.025940	414.753479	137.656052
-501.065552	127.844101	920.567322	-471.357086	-58.858345	919.948303	-595.232605	177.537750	503.015625	-521.578979	-128.237167	499.852539	-602.860779	199.347626	68.650093	-573.796387	-163.165573	79.020935	-514.802185	221.700104	1380.213867	-458.462708	-122.151596	1375.967407	-461.642273	48.420132	1388.533569	-420.718872	64.577148	1674.778564	-612.588013	261.078613	1131.794556	-564.206360	-180.509918	1148.784424	-521.804077	264.405151	893.800659	-481.216766	-176.296188	887.322266	-472.765869	36.303860	1019.333252	403.385223	-40.555573	957.022949	414.597443	137.804810
-500.963135	127.932991	920.571716	-471.340668	-58.765278	919.974792	-595.166870	177.675812	503.023804	-522.093140	-128.413086	500.438934	-602.895142	199.351929	68.665222	-574.103821	-163.241470	79.063934	-514.728699	221.853561	1380.178101	-458.495270	-122.036171	1375.972046	-461.634521	48.555763	1388.604248	-420.779297	64.279808	1674.653076	-612.420715	261.175568	1131.700439	-564.260925	-180.222153	1148.810181	-521.554810	264.372284	893.709229	-481.314545	-176.022858	887.325073	-472.709015	36.400005	1019.348938	403.491669	-40.768299	957.002625	414.968018	137.568436
-500.880859	128.057281	920.582275	-471.363068	-58.638641	919.983276	-595.119507	177.765305	503.018433	-522.059753	-128.280609	500.434509	-602.900696	199.350601	68.678085	-574.057800	-163.211914	79.029640	-514.685364	221.996475	1380.145264	-458.551636	-121.937012	1376.020630	-461.643158	48.684887	1388.632568	-420.740570	64.036690	1674.784058	-612.256958	261.285706	1131.605225	-564.335022	-179.969025	1148.826538	-521.328796	264.340149	893.652100	-481.369965	-175.746109	887.329102	-472.665802	36.518948	1019.356750	403.500122	-40.773117	956.996277	414.995605	137.528168
-500.771271	128.189804	920.576782	-471.291016	-58.550671	919.976074	-595.018005	177.855301	503.024109	-522.040894	-128.214615	500.462402	-602.891479	199.366074	68.666222	-574.083191	-163.207428	79.055428	-514.613770	222.147186	1380.116577	-458.601044	-121.841393	1376.062622	-461.656097	48.797401	1388.630371	-420.653564	63.888741	1674.773315	-612.124878	261.378876	1131.540649	-564.385986	-179.723785	1148.839966	-520.957031	264.128357	893.348999	-481.417145	-175.544968	887.306091	-472.583008	36.623913	1019.351624	403.494446	-40.762684	957.001160	415.006531	137.542603
-500.668579	128.270920	920.588684	-471.297516	-58.452934	919.980042	-595.000977	178.047195	503.069183	-522.044617	-128.166748	500.533569	-602.929077	199.412766	68.676804	-574.039246	-163.160065	79.067657	-514.525818	222.295776	1380.083252	-458.680847	-121.743401	1376.086182	-461.644257	48.887238	1388.634888	-420.580200	63.712887	1674.767700	-611.948181	261.428802	1131.412842	-564.411560	-179.507385	1148.861572	-520.720764	264.076599	893.233337	-481.417480	-175.378876	887.326416	-472.525604	36.702858	1019.358459	403.498383	-40.764839	956.983948	415.026428	137.557007
-500.502808	128.364838	920.560852	-471.211517	-58.396980	919.995972	-594.911255	178.156860	503.081299	-522.052185	-128.046631	500.530426	-602.952820	199.418381	68.677734	-574.050537	-163.163879	79.057121	-514.460144	222.427292	1380.016846	-458.724304	-121.652824	1376.123413	-461.609497	48.988384	1388.640015	-420.492432	63.521446	1674.749268	-611.780212	261.483795	1131.299561	-564.446411	-179.329926	1148.850098	-520.442566	264.047150	893.133545	-481.422028	-175.339417	887.334167	-472.412720	36.792850	1019.354004	403.483490	-40.728157	956.981995	415.008423	137.556564
-500.346497	128.547745	920.546753	-471.157501	-58.293297	919.960327	-594.806030	178.275223	503.121307	-521.999329	-127.941772	500.431488	-602.936157	199.429184	68.690376	-573.996155	-163.131989	79.067772	-514.322937	222.550690	1379.957397	-458.764984	-121.566208	1376.181641	-461.599091	49.025574	1388.611572	-420.415497	63.470936	1674.728882	-611.603394	261.519897	1131.188110	-564.457275	-179.186325	1148.822876	-520.193848	263.979034	892.999573	-481.354889	-175.286728	887.326416	-472.313507	36.915672	1019.330322	403.489929	-40.747253	956.984924	415.053680	137.572128
-500.199280	128.689133	920.538757	-471.123322	-58.191643	919.954895	-594.786438	178.370850	503.154053	-521.975220	-127.812737	500.342499	-602.989380	199.457153	68.693260	-573.987549	-163.070908	79.055153	-514.215942	222.666321	1379.873413	-458.845673	-121.494850	1376.196167	-461.556458	49.120216	1388.600952	-420.363831	63.114170	1674.769897	-611.443237	261.556824	1131.081665	-564.471680	-179.115112	1148.841187	-519.973450	263.875336	892.818298	-481.319092	-175.280838	887.351501	-472.231079	37.028767	1019.324890	403.500427	-40.741192	956.964905	415.095032	137.570892
-500.066132	128.770813	920.521729	-471.074890	-58.108208	919.932678	-594.700745	178.438797	503.127106	-521.443176	-127.590645	499.837891	-603.006531	199.504486	68.690819	-573.722961	-162.971359	79.000099	-514.082275	222.809860	1379.801880	-458.895325	-121.407448	1376.230835	-461.510986	49.219585	1388.581421	-420.335907	62.962814	1674.702637	-611.273804	261.582581	1130.956299	-564.500671	-179.014862	1148.826416	-519.751099	263.795624	892.705383	-481.220642	-175.292816	887.400513	-472.135864	37.103184	1019.304810	403.406647	-40.739510	956.951050	415.020813	137.582001
-499.928406	128.892273	920.506470	-471.012634	-58.037586	919.928772	-594.622864	178.567856	503.169678	-521.445557	-127.495415	499.890076	-602.980164	199.513962	68.680435	-573.754761	-162.975876	78.986877	-513.942566	222.954468	1379.730713	-459.003082	-121.303574	1376.244141	-461.432220	49.309486	1388.545288	-420.349854	62.744015	1674.760864	-611.094727	261.611938	1130.855835	-564.535278	-179.016083	1148.839233	-519.459290	263.753815	892.632874	-481.149048	-175.342178	887.456421	-472.068146	37.194332	1019.299683	403.427673	-40.730042	956.928894	415.056152	137.578506
-499.776337	129.005966	920.494202	-470.985870	-57.998413	919.929016	-594.538940	178.686539	503.157623	-521.928528	-127.603905	500.329224	-603.025146	199.536407	68.695618	-574.003723	-163.030853	79.014633	-513.774719	223.084351	1379.644897	-458.996094	-121.224762	1376.265015	-461.341858	49.406822	1388.525024	-420.283356	62.633617	1675.012329	-610.900208	261.678040	1130.745972	-564.527466	-178.970779	1148.853271	-519.236511	263.634949	892.582947	-481.058350	-175.461761	887.554199	-471.989746	37.266003	1019.295288	403.390839	-40.726791	956.938660	415.060577	137.572662
-499.675049	129.063919	920.475830	-470.959534	-57.971771	919.919067	-594.500061	178.837723	503.212738	-521.883850	-127.555435	500.422729	-603.077148	199.540756	68.706627	-574.014954	-163.023773	78.980011	-513.602661	223.186539	1379.595337	-458.993561	-121.184547	1376.286743	-461.274384	49.481403	1388.527100	-420.355988	62.263302	1675.225464	-610.697815	261.741486	1130.640137	-564.537537	-178.981430	1148.945435	-519.025269	263.563568	892.521606	-480.962524	-175.581024	887.669739	-471.937988	37.305229	1019.282776	403.395874	-40.723934	956.928284	415.085876	137.578003
-499.543488	129.062149	920.469788	-470.933868	-57.940693	919.916687	-594.396057	178.923599	503.175507	-521.890381	-127.533119	500.395966	-603.048706	199.577393	68.728394	-574.059265	-163.031006	79.003609	-513.399597	223.287537	1379.552979	-458.941376	-121.134743	1376.297363	-461.167206	49.511944	1388.583008	-420.429443	62.106415	1675.304688	-610.514526	261.820404	1130.592529	-564.506287	-179.015625	1149.015747	-518.901978	263.447845	892.369324	-480.840820	-175.738968	887.771118	-471.875824	37.312054	1019.280884	403.373535	-40.743793	956.928833	415.125977	137.578278
-499.415588	129.136795	920.455200	-470.927460	-57.903263	919.889343	-594.299133	178.996613	503.211029	-521.843994	-127.497910	500.402588	-603.085510	199.604172	68.714973	-574.035522	-163.022842	78.998840	-513.186096	223.396896	1379.501709	-458.899689	-121.082466	1376.324097	-461.022430	49.571011	1388.589233	-420.558685	61.630539	1675.430176	-610.357971	261.932068	1130.591919	-564.501831	-179.031677	1149.056763	-518.893127	263.250763	892.145447	-480.662720	-175.876434	887.928467	-471.800598	37.353516	1019.259094	403.386383	-40.755733	956.933167	415.175262	137.603577
-499.295563	129.168655	920.455261	-470.895081	-57.866215	919.885010	-594.220520	179.069901	503.201202	-521.284790	-127.259750	499.909119	-603.077271	199.623672	68.728760	-573.766968	-162.885773	78.973228	-512.891724	223.476181	1379.476318	-458.794403	-121.023247	1376.342407	-460.833191	49.620144	1388.615723	-420.637299	61.443108	1675.404297	-610.157593	261.967468	1130.589844	-564.448853	-179.039078	1149.106934	-518.709717	263.008942	891.974487	-480.477448	-176.025467	888.078796	-471.725098	37.379326	1019.257202	403.350342	-40.756710	956.909302	415.165283	137.605743
-499.154358	129.204376	920.448730	-470.879028	-57.826054	919.888306	-594.107910	179.154022	503.226166	-521.725769	-127.355255	500.397675	-603.101135	199.629990	68.746658	-573.967163	-162.959595	78.999069	-512.616882	223.550491	1379.475098	-458.692078	-120.985756	1376.366333	-460.662506	49.636684	1388.627319	-420.614319	61.143681	1675.734375	-609.943420	262.017517	1130.596924	-564.384216	-179.042908	1149.099609	-518.544189	262.933289	891.952148	-480.326691	-176.245682	888.154419	-471.638031	37.414841	1019.254517	403.316223	-40.725079	956.897705	415.113739	137.608414
-499.001892	129.258881	920.468506	-470.795685	-57.826439	919.902283	-594.014099	179.221420	503.238251	-521.373779	-127.313965	500.213409	-603.107666	199.634506	68.761612	-573.816528	-162.919617	79.026375	-512.318237	223.587006	1379.491211	-458.606415	-120.958412	1376.417236	-460.504913	49.632515	1388.628662	-420.640076	60.872776	1675.738770	-609.718994	262.092285	1130.638428	-564.334106	-179.081329	1149.174927	-518.417725	262.800629	891.933594	-480.202637	-176.425110	888.234253	-471.525726	37.432529	1019.272278	403.271759	-40.676300	956.904114	415.095032	137.592529
-498.873322	129.237106	920.486328	-470.739197	-57.846962	919.925781	-593.919128	179.283295	503.265991	-521.264832	-127.272568	500.204437	-603.100159	199.647141	68.757698	-573.740845	-162.880981	79.000847	-512.032043	223.596863	1379.513550	-458.515289	-120.949539	1376.453247	-460.335999	49.637032	1388.687134	-420.686279	60.597507	1675.942993	-609.466919	262.196075	1130.698364	-564.251648	-179.148499	1149.217041	-518.268677	262.741302	891.916748	-480.069550	-176.587158	888.250061	-471.409088	37.412888	1019.289673	403.265625	-40.694469	956.892090	415.096375	137.591827
-498.707581	129.327667	920.501038	-470.681030	-57.854099	919.959229	-593.822693	179.324234	503.274353	-521.232422	-127.219482	500.183441	-603.077454	199.636612	68.794113	-573.727295	-162.844650	78.987625	-511.759186	223.629562	1379.567139	-458.393097	-120.948517	1376.491089	-460.190033	49.596268	1388.729248	-420.688995	60.351067	1676.044434	-609.192810	262.284790	1130.772461	-564.146240	-179.250153	1149.293823	-518.145996	262.666809	891.922729	-479.947632	-176.733505	888.330383	-471.289490	37.457073	1019.312683	403.265717	-40.746471	956.894226	415.139496	137.554810
-498.447357	129.190765	920.513062	-470.439240	-58.280209	920.245850	-593.681946	179.265732	503.273315	-521.607910	-127.384781	500.549774	-603.042542	199.640991	68.817795	-573.937805	-162.916443	79.024651	-511.471008	223.618301	1379.609741	-458.306274	-120.978752	1376.508667	-460.021698	49.559422	1388.801147	-420.657257	60.074856	1676.128174	-608.885803	262.313904	1130.814453	-564.043335	-179.298904	1149.316162	-517.950134	262.624481	891.936584	-479.845123	-176.960434	888.351563	-471.154572	37.299381	1019.475403	403.265778	-40.780746	956.879761	415.179504	137.552261
-498.294617	129.204773	920.541809	-470.333557	-58.317204	920.281433	-593.629211	179.285095	503.319092	-521.222839	-127.342400	500.360535	-603.090393	199.640091	68.807617	-573.766479	-162.857315	79.006958	-511.199371	223.577408	1379.703125	-458.270966	-121.023468	1376.559937	-459.860413	49.486378	1388.860352	-420.606415	59.820938	1676.191772	-608.576416	262.382568	1130.843262	-563.915527	-179.366211	1149.305908	-517.788818	262.587769	891.967285	-479.749878	-177.233093	888.330078	-470.999969	37.291428	1019.504089	403.239929	-40.811481	956.877319	415.172363	137.548920
-498.157227	129.221054	920.564941	-470.226685	-58.319462	920.269470	-593.531006	179.337524	503.337891	-521.072205	-127.171883	500.098358	-603.093018	199.634155	68.867188	-573.664917	-162.809738	79.006462	-510.929626	223.526550	1379.770020	-458.225098	-121.090836	1376.595093	-459.691193	49.425762	1388.923828	-420.500610	59.558941	1676.147095	-608.290222	262.535248	1130.924072	-563.760193	-179.441574	1149.284790	-517.587341	262.523834	891.946106	-479.584229	-177.435577	888.363464	-470.850128	37.281704	1019.506287	403.215942	-40.745239	956.896179	415.084961	137.571564
-498.020844	129.223419	920.582520	-470.102203	-58.361809	920.290710	-593.466431	179.332626	503.362183	-521.192261	-127.318459	500.343903	-603.098694	199.628418	68.884392	-573.763977	-162.842911	79.033676	-510.688690	223.450623	1379.822998	-458.157196	-121.182976	1376.651001	-459.561951	49.330544	1388.911865	-420.386414	59.434982	1676.145874	-607.991394	262.604248	1130.963501	-563.602356	-179.553314	1149.259521	-517.353394	262.503082	891.939575	-479.432373	-177.689880	888.319824	-470.697906	37.265614	1019.522705	403.161316	-40.741756	956.887878	415.048920	137.558929
-497.847015	129.224960	920.607056	-469.955414	-58.404495	920.291870	-593.366394	179.291061	503.371490	-521.146057	-127.363159	500.376556	-603.062500	199.613083	68.883583	-573.752136	-162.838669	79.037750	-510.463470	223.381668	1379.885986	-458.142609	-121.276314	1376.651978	-459.424744	49.250408	1388.989014	-420.216187	59.224709	1676.135254	-607.676941	262.667450	1131.002808	-563.433716	-179.611771	1149.205322	-517.078796	262.410858	891.910278	-479.243103	-177.911224	888.256409	-470.514282	37.233807	1019.532593	403.124207	-40.736164	956.880920	415.009094	137.561020
-497.702393	129.207184	920.621826	-469.824341	-58.426907	920.271912	-593.321533	179.303589	503.392517	-520.874084	-127.068199	500.294250	-603.090881	199.605148	68.874878	-573.581055	-162.781372	78.991158	-510.234009	223.292542	1379.975586	-458.160553	-121.377518	1376.644043	-459.295013	49.112762	1389.053223	-419.999237	59.004051	1676.100952	-607.359619	262.752380	1131.083618	-563.254517	-179.746170	1149.204956	-516.829773	262.424835	891.933472	-479.013092	-178.141556	888.173645	-470.344025	37.199200	1019.525879	403.114319	-40.725990	956.882629	415.009735	137.526108
-497.525024	129.192383	920.637695	-469.631805	-58.446373	920.236328	-593.250916	179.279617	503.410461	-521.080261	-127.067345	500.483765	-603.127441	199.617722	68.914192	-573.732666	-162.819244	79.029243	-510.027313	223.176987	1380.030396	-458.116486	-121.507545	1376.611938	-459.205444	48.962215	1389.047241	-419.736450	58.647568	1676.186890	-607.032410	262.825623	1131.139160	-563.098511	-179.816406	1149.085815	-516.519470	262.397034	891.883606	-478.784912	-178.333038	888.070740	-470.140411	37.158672	1019.513916	403.098938	-40.781857	956.872620	415.039673	137.511414
-497.313263	129.136337	920.641846	-469.442230	-58.487820	920.218201	-593.125854	179.270737	503.405060	-521.034851	-127.106705	500.501007	-603.148315	199.618698	68.934212	-573.762878	-162.829239	79.040024	-509.859894	223.032516	1380.129883	-458.086212	-121.649040	1376.582153	-459.102356	48.821529	1389.061768	-419.473633	58.393768	1676.113647	-606.722168	262.863190	1131.135864	-562.920715	-179.899353	1148.990356	-516.165955	262.412445	891.901367	-478.577606	-178.512863	887.971497	-469.948090	37.095505	1019.508301	403.073242	-40.811787	956.871216	415.027435	137.500626
-497.234467	129.179245	920.680359	-469.415070	-58.163651	920.002014	-593.100647	179.294769	503.465881	-520.849976	-127.320137	500.311768	-603.180298	199.604370	68.963982	-573.685120	-162.820343	79.068008	-509.727692	222.879227	1380.194092	-458.104523	-121.778564	1376.584229	-459.001099	48.685692	1389.081177	-419.188263	58.261074	1675.897583	-606.410828	262.921844	1131.161499	-562.793579	-180.001297	1148.843994	-515.903564	262.442505	891.913574	-478.373108	-178.732666	887.859558	-469.788177	37.159191	1019.406982	403.101776	-40.866394	956.898804	415.081696	137.492218
-497.067230	129.165359	920.693359	-469.278870	-58.164944	919.970703	-592.958862	179.259872	503.468109	-520.692017	-127.298622	500.306000	-603.126587	199.600006	68.965950	-573.652649	-162.822952	79.038612	-509.601837	222.743225	1380.264526	-458.082825	-121.932335	1376.552979	-458.943268	48.494053	1389.085083	-418.859955	57.907898	1675.828247	-606.068176	262.911285	1131.202148	-562.635803	-180.089905	1148.741577	-515.603394	262.549744	892.004395	-478.145874	-178.919464	887.753662	-469.618378	37.128757	1019.395752	403.072937	-40.816383	956.895935	415.009338	137.482635
-496.889496	129.153290	920.708374	-469.097778	-58.230965	919.952820	-592.876282	179.247421	503.494568	-520.167664	-127.008354	499.928680	-603.161865	199.582535	68.998596	-573.398315	-162.711349	78.999413	-509.533447	222.573730	1380.335938	-458.121368	-122.108482	1376.507446	-458.859589	48.347755	1389.104492	-418.535583	57.666943	1675.806519	-605.779968	262.915100	1131.161987	-562.505188	-180.263947	1148.620483	-515.271118	262.652435	892.097778	-477.868164	-179.069458	887.688904	-469.441193	37.071735	1019.394897	403.011230	-40.824631	956.876160	414.945923	137.498871
-496.634674	128.951492	920.704529	-468.800018	-58.689514	920.193420	-592.719910	179.214996	503.478210	-520.380798	-127.306465	500.364075	-603.132935	199.568863	68.991104	-573.584900	-162.819016	79.047653	-509.464050	222.401367	1380.388916	-458.112732	-122.278610	1376.466553	-458.817383	48.167316	1389.107910	-418.168396	57.443577	1675.692017	-605.529724	262.869812	1131.174805	-562.347656	-180.378586	1148.452881	-514.859619	262.690155	892.189026	-477.572845	-179.231415	887.589600	-469.287659	36.853256	1019.528137	403.029724	-40.871025	956.877686	414.962585	137.462616
-496.440369	128.862427	920.714294	-468.583984	-58.798306	920.201721	-592.588745	179.214340	503.479645	-519.993347	-127.075516	500.278656	-603.149414	199.556824	69.007751	-573.426514	-162.777481	79.046341	-509.394531	222.192581	1380.448853	-458.129150	-122.484192	1376.387085	-458.758850	47.995880	1389.113403	-417.778259	57.176285	1675.434082	-605.280212	262.848206	1131.205444	-562.179199	-180.566803	1148.338013	-514.443726	262.721863	892.239929	-477.281891	-179.447708	887.503967	-469.096130	36.752918	1019.539001	403.008789	-40.824989	956.878967	414.904785	137.481827
-496.279358	128.770111	920.728394	-468.373810	-58.916580	920.174377	-592.443848	179.200714	503.514679	-520.009338	-127.311996	500.321014	-603.085815	199.561569	69.008438	-573.508667	-162.810989	79.091667	-509.351318	222.010208	1380.505005	-458.125610	-122.675888	1376.329956	-458.679291	47.808319	1389.095581	-417.355438	56.934418	1675.349976	-605.028198	262.797913	1131.224243	-562.003906	-180.679001	1148.205933	-514.049683	262.797424	892.338196	-476.962952	-179.541336	887.444031	-468.920532	36.627537	1019.534119	402.981232	-40.825912	956.863831	414.887146	137.479843
-496.060913	128.665710	920.731995	-468.127289	-59.049477	920.190186	-592.306702	179.231598	503.564148	-519.963013	-127.462341	500.336395	-603.159119	199.576065	69.071327	-573.555542	-162.844696	79.128777	-509.311829	221.831528	1380.582642	-458.099792	-122.847183	1376.286499	-458.607239	47.584461	1389.081421	-416.905243	56.682228	1675.187256	-604.784119	262.720337	1131.269287	-561.854309	-180.800064	1148.050415	-513.611938	262.832733	892.458984	-476.608948	-179.600754	887.355164	-468.717285	36.512718	1019.547668	402.996948	-40.801453	956.894226	414.894836	137.465881
-495.877472	128.565765	920.747986	-467.887878	-59.146809	920.169128	-592.118835	179.182999	503.574799	-520.152527	-127.911575	500.432617	-603.083130	199.548553	69.070671	-573.721069	-162.920731	79.174080	-509.285065	221.625153	1380.650757	-458.086761	-123.065331	1376.247314	-458.557434	47.365089	1389.054810	-416.475952	56.457806	1674.906738	-604.559937	262.610352	1131.304199	-561.709045	-180.994461	1147.923584	-513.086182	262.834351	892.501160	-476.307129	-179.648193	887.309753	-468.532990	36.394459	1019.549194	402.959991	-40.895103	956.872986	414.914246	137.459183
-495.772552	128.549484	920.773254	-467.797577	-58.840473	919.946716	-592.057861	179.286072	503.679535	-519.934143	-127.896324	500.377869	-603.149353	199.533325	69.124367	-573.689880	-162.928574	79.187965	-509.289490	221.384491	1380.739624	-458.092834	-123.270180	1376.193604	-458.537994	47.134418	1389.073975	-416.060150	56.293266	1674.735840	-604.340271	262.485474	1131.324341	-561.540588	-181.143494	1147.842407	-512.700256	262.930420	892.691895	-475.974640	-179.754486	887.251953	-468.370117	36.420147	1019.443726	402.966125	-40.914574	956.869873	414.907166	137.388901
-495.631104	128.407455	920.796875	-467.625702	-58.947498	919.940063	-591.859863	179.264771	503.703644	-519.782959	-127.970764	500.387146	-603.100037	199.535812	69.146790	-573.675415	-162.930557	79.207596	-509.318176	221.135361	1380.815430	-458.124268	-123.539284	1376.179443	-458.495728	46.898838	1389.071289	-415.632996	56.015839	1674.616699	-604.084595	262.330811	1131.326782	-561.403992	-181.245422	1147.731567	-512.096008	263.040161	892.932251	-475.655975	-179.832214	887.155212	-468.229034	36.279743	1019.454529	402.959381	-40.911648	956.837280	414.888428	137.407562
-495.428040	128.284607	920.830017	-467.366913	-59.062527	919.945801	-591.673706	179.198578	503.743561	-519.631958	-128.023010	500.396851	-603.060181	199.522568	69.157707	-573.667725	-162.924576	79.235878	-509.371216	220.877075	1380.925415	-458.123932	-123.807510	1376.141113	-458.412476	46.690002	1389.083740	-415.196381	55.622208	1674.611206	-603.835632	262.166382	1131.314331	-561.237366	-181.438217	1147.677368	-511.455475	263.187317	893.277100	-475.293945	-179.919083	887.133667	-468.040070	36.144070	1019.479919	402.893463	-40.899250	956.847351	414.810059	137.384460
-495.263489	128.170441	920.850769	-467.155243	-59.213177	919.958374	-591.494080	179.176987	503.793793	-519.447388	-128.119354	500.437958	-603.058472	199.509109	69.181816	-573.626099	-162.916687	79.254364	-509.406036	220.634232	1380.997681	-458.081940	-124.063141	1376.132446	-458.299408	46.485302	1389.082397	-414.786438	55.425022	1674.298706	-603.636292	261.989716	1131.334106	-561.069031	-181.607849	1147.568481	-511.011169	263.180817	893.370300	-474.959961	-179.972321	887.133728	-467.882721	36.005749	1019.500854	402.892609	-40.921181	956.824158	414.814087	137.380829
-495.119629	128.028168	920.897888	-466.969147	-59.327015	919.956177	-591.321777	179.105362	503.790649	-519.123108	-127.993332	500.263550	-603.021545	199.478561	69.201965	-573.522583	-162.917770	79.283478	-509.430573	220.379303	1381.037964	-458.011566	-124.311531	1376.088135	-458.189423	46.257423	1389.120728	-414.442322	55.144062	1674.242676	-603.425659	261.808197	1131.346680	-560.904358	-181.780319	1147.441772	-510.437225	263.189270	893.561340	-474.606720	-180.019470	887.087036	-467.745605	35.850624	1019.527405	402.866638	-40.905315	956.831177	414.777527	137.382004
-494.842621	127.699234	920.926086	-466.586578	-59.973804	920.279236	-591.074707	178.964813	503.764801	-519.215759	-128.355148	500.356934	-602.948242	199.445663	69.213844	-573.686340	-162.982315	79.323502	-509.450470	220.097198	1381.125000	-457.823486	-124.562424	1376.063232	-458.073822	46.000439	1389.101318	-414.068939	54.732639	1674.268677	-603.219604	261.616302	1131.389038	-560.716675	-181.894470	1147.345459	-509.757996	263.233795	893.818481	-474.223633	-179.998581	887.085754	-467.581421	35.498413	1019.723022	402.853973	-40.904884	956.857300	414.771545	137.369080
-494.690399	127.557030	920.943970	-466.366089	-60.129242	920.294006	-590.854187	178.812500	503.732330	-519.176453	-128.561676	500.555176	-602.892639	199.398285	69.229820	-573.721680	-163.014236	79.331688	-509.468262	219.837708	1381.203369	-457.723083	-124.806488	1376.051392	-457.984100	45.733471	1389.114136	-413.712677	54.376457	1674.180176	-603.048096	261.410767	1131.423584	-560.558472	-182.039490	1147.270874	-509.232727	263.138489	893.926819	-473.873840	-180.010162	887.058899	-467.422180	35.348518	1019.742920	402.824463	-40.952011	956.812744	414.766571	137.367569
-494.675171	127.491837	920.966675	-466.336700	-59.768959	919.974854	-590.804321	178.822327	503.773834	-519.029968	-128.688766	500.534119	-602.948059	199.375259	69.261703	-573.718140	-163.031357	79.361984	-509.461151	219.553787	1381.303101	-457.543701	-125.066750	1376.049805	-457.903534	45.436844	1389.075073	-413.493347	53.978027	1673.785278	-602.865601	261.202881	1131.448120	-560.380798	-182.224274	1147.225464	-508.777802	263.113129	894.098633	-473.547516	-179.989334	887.051697	-467.275970	35.338638	1019.580750	402.796478	-40.923641	956.841614	414.714325	137.349411
-494.559662	127.313766	920.989380	-466.117798	-59.964661	919.976318	-590.104309	178.399094	503.275726	-518.784790	-128.364624	500.640594	-602.619690	199.289871	69.228020	-573.662231	-163.044052	79.336418	-509.447388	219.230652	1381.347900	-457.434540	-125.327148	1376.009888	-457.773682	45.163223	1389.106323	-413.101318	53.674690	1674.053833	-602.677124	260.964600	1131.477295	-560.204712	-182.344513	1147.143677	-508.446106	263.173248	894.333252	-473.187347	-179.978638	887.035645	-467.129608	35.144470	1019.595703	402.805359	-40.922489	956.841553	414.711945	137.353561
-494.433746	127.167679	920.994141	-465.942413	-60.073944	919.953918	-589.970215	178.324875	503.259613	-518.850342	-128.690567	500.700775	-602.587952	199.290314	69.261047	-573.713318	-163.100906	79.369308	-509.421387	218.904663	1381.412354	-457.383942	-125.585907	1375.955566	-457.689575	44.885979	1389.054688	-412.861298	53.291569	1674.012695	-602.529236	260.757355	1131.536621	-560.032166	-182.529800	1147.081055	-508.026123	263.141205	894.476379	-472.830444	-180.026581	887.031860	-466.995789	35.003624	1019.589355	402.787567	-40.966587	956.837036	414.732483	137.359955
-494.293976	126.988747	921.015808	-465.740387	-60.276081	919.976807	-589.877991	178.261353	503.295624	-518.546448	-129.019775	500.567688	-602.594604	199.241776	69.254456	-573.668823	-163.084137	79.404785	-509.389252	218.611465	1381.476440	-457.206177	-125.867424	1375.948364	-457.531799	44.638821	1389.110474	-412.622345	52.866371	1673.972046	-602.352844	260.525024	1131.572388	-559.822754	-182.684158	1147.006592	-507.494019	262.941742	894.577148	-472.462250	-180.060089	887.046448	-466.843323	34.815117	1019.614014	402.782013	-40.971615	956.817444	414.726868	137.344681
-494.173767	126.803848	921.012756	-465.528259	-60.458302	919.951904	-589.750488	178.122131	503.296570	-518.370911	-129.088577	500.560150	-602.564209	199.225204	69.252625	-573.661865	-163.112076	79.422768	-509.335907	218.306015	1381.533813	-457.061859	-126.138237	1375.931030	-457.423157	44.333847	1389.095337	-412.498840	52.386116	1673.629639	-602.177124	260.303497	1131.602661	-559.591187	-182.864853	1146.906494	-506.986328	262.784668	894.695374	-472.142120	-180.097946	887.068420	-466.687622	34.624886	1019.601501	402.769287	-40.975914	956.813049	414.750763	137.345230
-494.061615	126.619530	921.035522	-465.346222	-60.659603	919.959839	-589.675415	178.002686	503.306396	-517.814331	-128.758148	500.133209	-602.582581	199.221603	69.308632	-573.363281	-163.032104	79.312637	-509.268738	218.022614	1381.596191	-456.873016	-126.418182	1375.896851	-457.289886	44.018169	1389.065552	-412.235077	52.133480	1673.843628	-601.980957	260.028412	1131.611084	-559.398804	-183.076797	1146.849121	-506.799255	262.861450	894.940308	-471.830353	-180.157990	887.046936	-466.553406	34.426987	1019.618652	402.776672	-40.984364	956.804871	414.761017	137.338364
-493.949829	126.428658	921.040222	-465.143890	-60.877903	919.954712	-590.165405	178.272064	503.825409	-518.024109	-129.215424	500.308929	-602.859558	199.250778	69.334457	-573.510498	-163.107224	79.396240	-509.161926	217.710678	1381.635620	-456.703491	-126.735382	1375.860962	-457.154266	43.776489	1389.112671	-412.177460	51.559448	1673.724854	-601.813721	259.753693	1131.616577	-559.174377	-183.303711	1146.816406	-506.209869	262.493164	894.902893	-471.517059	-180.205750	887.042358	-466.397858	34.223114	1019.618652	402.729095	-40.966743	956.830078	414.730347	137.324081
-493.721069	126.068504	921.062134	-464.806488	-61.488457	920.219666	-589.496155	177.731735	503.346191	-518.005920	-129.434357	500.398743	-602.531006	199.140137	69.274147	-573.571350	-163.160187	79.406685	-509.063110	217.415344	1381.684448	-456.476990	-127.057693	1375.804565	-456.979370	43.494637	1389.129639	-411.953918	51.237167	1673.927734	-601.658325	259.469788	1131.657715	-558.957947	-183.529694	1146.714233	-506.170654	262.517517	895.051392	-471.190094	-180.301941	887.032898	-466.239990	33.852531	1019.776855	402.733032	-40.961624	956.836548	414.732849	137.328690
-493.617676	125.883461	921.064453	-464.634827	-61.704422	920.219177	-590.001099	178.022797	503.818024	-518.046021	-129.622055	500.579773	-602.879211	199.212921	69.319786	-573.612549	-163.181671	79.439674	-508.948395	217.147598	1381.731812	-456.314728	-127.311317	1375.726563	-456.793701	43.206478	1389.140381	-411.839172	50.631393	1674.087646	-601.473267	259.189514	1131.716064	-558.760132	-183.763382	1146.632080	-505.923157	262.346436	895.119873	-470.877899	-180.377045	886.997620	-466.100922	33.655254	1019.777527	402.747620	-40.982605	956.839111	414.770538	137.335297
-493.623535	125.766136	921.081116	-464.614868	-61.484463	919.930237	-590.003479	178.002777	503.894928	-518.038513	-129.810364	500.656769	-602.893738	199.223694	69.336159	-573.660034	-163.221481	79.463722	-508.789459	216.833679	1381.761719	-456.151764	-127.592499	1375.646973	-456.621643	42.872299	1389.149292	-411.737091	50.158108	1674.057983	-601.357178	258.982819	1131.808472	-558.522156	-184.019409	1146.498169	-505.536774	261.830597	894.955444	-470.562408	-180.503326	886.983215	-465.965149	33.569435	1019.626465	402.710297	-41.012348	956.826050	414.752319	137.330383
-493.544037	125.589455	921.093750	-464.463684	-61.656059	919.917969	-589.982605	177.891281	503.934052	-518.064087	-129.972595	500.649384	-602.912964	199.204910	69.342171	-573.728455	-163.272293	79.476639	-508.653351	216.513351	1381.824097	-455.794373	-127.897575	1375.607666	-456.449219	42.562721	1389.189575	-411.675262	49.647877	1674.126221	-601.217773	258.746460	1131.898926	-558.258850	-184.240067	1146.473389	-505.430176	261.484070	894.888062	-470.299957	-180.652451	886.923462	-465.847748	33.387524	1019.626526	402.713928	-41.016853	956.816162	414.771149	137.335632
-493.469971	125.359848	921.093628	-464.282196	-61.887753	919.914978	-589.878174	177.700455	503.897003	-518.036499	-130.130081	500.656403	-602.853638	199.178726	69.315468	-573.742615	-163.321625	79.473511	-508.516602	216.193604	1381.887207	-455.509613	-128.184113	1375.583984	-456.261505	42.284012	1389.245483	-411.682739	49.258884	1674.173096	-601.017090	258.414673	1131.979248	-557.975281	-184.502365	1146.403320	-505.497559	261.503754	895.103699	-470.040710	-180.800476	886.836670	-465.704041	33.165344	1019.622681	402.694122	-40.978912	956.824341	414.752625	137.328674
-493.387634	125.126205	921.102539	-464.126129	-62.129490	919.917969	-589.844604	177.555603	503.898010	-517.987610	-130.270569	500.679993	-602.911377	199.160477	69.365891	-573.747803	-163.332016	79.469955	-508.358521	215.847885	1381.973389	-455.218353	-128.513474	1375.500366	-456.051666	41.984810	1389.308472	-411.709045	48.644310	1674.299805	-600.817322	258.082672	1132.020996	-557.720215	-184.723877	1146.385864	-505.309418	261.267334	895.207092	-469.812927	-180.982544	886.762878	-465.581177	32.930241	1019.628113	402.686737	-40.974998	956.820190	414.742126	137.297638
-493.290283	124.887245	921.089294	-463.973022	-62.392246	919.897644	-589.770142	177.307846	503.897430	-517.559509	-129.996414	500.539154	-602.861023	199.123962	69.344994	-573.504028	-163.299973	79.376114	-508.186188	215.524719	1382.039063	-455.002289	-128.827499	1375.415405	-455.848816	41.690178	1389.372803	-411.757843	48.173637	1674.324707	-600.668762	257.817993	1132.108398	-557.468445	-184.995102	1146.266846	-504.880157	260.750427	895.140564	-469.596405	-181.138977	886.733459	-465.438934	32.682076	1019.609009	402.673157	-40.979733	956.808228	414.744446	137.293304
-493.206604	124.631248	921.087646	-463.836884	-62.665939	919.895020	-589.664429	177.082428	503.867981	-517.974609	-130.697937	500.659760	-602.808533	199.077667	69.304962	-573.823547	-163.443451	79.459297	-507.975433	215.188583	1382.104736	-454.735687	-129.129425	1375.336548	-455.631042	41.398647	1389.406372	-411.837677	47.562950	1674.619873	-600.515137	257.511963	1132.185791	-557.204468	-185.308945	1146.197998	-504.750397	260.438080	895.194763	-469.405243	-181.284592	886.623718	-465.312775	32.422802	1019.604614	402.667572	-40.962231	956.810425	414.733917	137.297699
-493.132141	124.409012	921.084045	-463.691071	-62.890514	919.888550	-589.629395	176.881241	503.877625	-517.914063	-130.832932	500.619843	-602.761353	199.055008	69.307472	-573.790344	-163.445084	79.441772	-507.749329	214.855408	1382.180298	-454.433655	-129.423477	1375.289307	-455.383789	41.044014	1389.447998	-411.965454	47.068890	1674.591187	-600.319214	257.155151	1132.272461	-556.908875	-185.582123	1146.136963	-504.898712	260.416382	895.418457	-469.182556	-181.470642	886.519470	-465.161102	32.209469	1019.593933	402.680084	-41.003654	956.816345	414.772705	137.278732
-493.041504	124.133560	921.085571	-463.564240	-63.152092	919.892212	-588.994934	176.172714	503.401917	-517.875610	-130.973450	500.581970	-602.437500	198.942627	69.266289	-573.786682	-163.482712	79.441879	-507.543457	214.529831	1382.253540	-454.092926	-129.737793	1375.218994	-455.145264	40.708805	1389.524414	-412.050568	46.454483	1674.908936	-600.195557	256.845428	1132.383423	-556.603271	-185.919159	1146.091309	-504.574005	259.874817	895.331482	-468.937775	-181.709732	886.393494	-465.035675	31.947412	1019.594177	402.687012	-41.050026	956.796265	414.820190	137.294983
-492.838898	123.752541	921.079590	-463.222809	-63.878914	920.191345	-588.868042	175.920837	503.400513	-517.655640	-130.893860	500.582275	-602.364258	198.899628	69.235001	-573.635559	-163.474991	79.395821	-507.288818	214.171265	1382.317871	-453.755341	-130.066849	1375.126587	-454.924377	40.353607	1389.572998	-412.183197	45.923977	1675.075928	-600.065918	256.540649	1132.503418	-556.316833	-186.160187	1146.028198	-504.558594	259.556396	895.394714	-468.724091	-182.074768	886.238464	-464.893250	31.541225	1019.755737	402.683899	-41.044830	956.795654	414.821625	137.298416
-492.887177	123.598686	921.084473	-463.227478	-63.654972	919.901367	-588.880188	175.794067	503.397491	-517.717163	-131.182266	500.568146	-602.354492	198.882935	69.254471	-573.748718	-163.558685	79.460655	-507.002960	213.825104	1382.411499	-453.416992	-130.408997	1375.111450	-454.687561	40.027100	1389.645630	-412.311890	45.438354	1675.169434	-599.911072	256.233063	1132.614258	-556.037537	-186.396225	1145.969971	-504.546631	259.203094	895.449402	-468.533173	-182.354843	886.164551	-464.763855	31.451319	1019.594360	402.690948	-41.040234	956.800293	414.820343	137.295609
-492.714966	123.237030	921.072632	-462.955566	-64.349785	920.164917	-588.833679	175.651428	503.416718	-518.133911	-131.582962	500.951721	-602.371399	198.846695	69.258858	-573.956970	-163.654755	79.472969	-506.740723	213.487167	1382.509155	-453.193481	-130.697433	1375.057617	-454.461304	39.652447	1389.694580	-412.436676	44.760025	1675.424561	-599.744507	255.865265	1132.731812	-555.758911	-186.754425	1145.909546	-504.829895	259.108704	895.657166	-468.359497	-182.673630	886.065125	-464.638550	31.057585	1019.731018	402.657837	-41.056427	956.797852	414.813507	137.279617
-492.658997	122.997780	921.095093	-462.822571	-64.620590	920.155579	-588.788818	175.494995	503.415436	-517.436951	-131.355240	500.622559	-602.365417	198.833115	69.275902	-573.601318	-163.573090	79.394295	-506.468842	213.092163	1382.590942	-452.977051	-131.074112	1375.007202	-454.248322	39.286552	1389.722412	-412.561127	44.235107	1675.450928	-599.613831	255.547958	1132.846069	-555.487061	-187.124649	1145.927734	-504.840088	258.780243	895.710510	-468.226349	-182.926636	885.993225	-464.539063	30.791719	1019.737122	402.656067	-41.104259	956.800720	414.845581	137.242279
-492.724884	122.839134	921.142822	-462.869751	-64.523109	919.908630	-588.809692	175.446426	503.439606	-517.431519	-131.651810	500.332153	-602.393555	198.822372	69.270157	-573.607666	-163.583664	79.404358	-506.246887	212.716843	1382.652100	-452.712006	-131.443680	1374.940063	-453.994568	38.901352	1389.805176	-412.706116	43.596272	1675.653320	-599.506348	255.247345	1132.983032	-555.235474	-187.505936	1145.886475	-504.860138	258.408569	895.735291	-468.058624	-183.134476	885.922058	-464.457123	30.630924	1019.620972	402.656372	-41.098721	956.804016	414.850647	137.242584
-492.673798	122.585739	921.158997	-462.787689	-64.772530	919.897461	-588.799622	175.387650	503.438232	-517.555237	-132.062698	500.661285	-602.455017	198.812134	69.284729	-573.793884	-163.698257	79.455070	-506.044647	212.365738	1382.710938	-452.356384	-131.834900	1374.932495	-453.776459	38.537815	1389.857178	-412.837616	43.079918	1675.814575	-599.408142	254.898941	1133.120972	-554.945984	-187.745743	1145.787598	-504.623108	257.760803	895.631409	-467.865753	-183.480621	885.811523	-464.349121	30.373962	1019.617981	402.651550	-41.107796	956.806335	414.842163	137.241928
-492.583710	122.263702	921.173279	-462.609924	-65.091064	919.914429	-588.709412	175.219818	503.433350	-517.481750	-132.298813	500.730591	-602.414856	198.778091	69.280289	-573.821045	-163.747803	79.471901	-505.778412	212.005142	1382.744629	-452.100189	-132.230042	1374.894653	-453.534210	38.127510	1389.934814	-412.945862	42.466553	1675.987549	-599.286804	254.604919	1133.228760	-554.680847	-188.064209	1145.703247	-504.644897	257.384277	895.683167	-467.628235	-183.862076	885.727112	-464.202728	30.063383	1019.631775	402.617981	-41.020473	956.802429	414.790375	137.264435
-492.512970	121.982262	921.210754	-462.454834	-65.360886	919.918091	-588.665955	175.058289	503.430115	-517.333984	-132.380341	500.564178	-602.419189	198.786346	69.272392	-573.776428	-163.753906	79.429657	-505.521454	211.583847	1382.789795	-451.906921	-132.620728	1374.890869	-453.329956	37.709934	1389.976929	-413.001007	41.827805	1676.061035	-599.158569	254.278564	1133.318970	-554.424561	-188.448486	1145.641113	-504.723114	257.054016	895.681641	-467.400940	-184.218628	885.649963	-464.081787	29.777262	1019.651428	402.597595	-41.003830	956.826782	414.779938	137.246857
-492.414673	121.648636	921.210693	-462.315948	-65.627266	919.913208	-588.600281	174.868820	503.431213	-517.286621	-132.607239	500.726959	-602.390808	198.737930	69.260880	-573.793213	-163.816422	79.484467	-505.300903	211.188354	1382.865967	-451.847656	-133.000397	1374.814941	-453.157074	37.288788	1389.997803	-413.089722	41.211704	1676.201172	-599.025879	253.915695	1133.416260	-554.219788	-188.853333	1145.617676	-504.816803	256.703857	895.693420	-467.208008	-184.562927	885.608948	-463.942444	29.481533	1019.646057	402.609863	-41.012047	956.846252	414.801727	137.246353
-492.360443	121.392319	921.231812	-462.198242	-65.886879	919.911377	-589.026245	175.135651	503.881989	-517.177429	-132.762497	500.769287	-602.667419	198.789749	69.325752	-573.805359	-163.821381	79.506927	-505.115234	210.798965	1382.926147	-451.609161	-133.391647	1374.776245	-452.968384	36.903847	1389.996948	-413.176788	40.641823	1676.356689	-598.912781	253.556824	1133.501709	-554.004761	-189.198685	1145.539429	-504.907104	256.355072	895.711121	-467.053314	-184.901596	885.518005	-463.839508	29.218685	1019.653442	402.583038	-41.026398	956.817871	414.796143	137.250153
-492.295441	121.106850	921.241089	-462.105560	-66.173958	919.935181	-589.490906	176.954651	504.498962	-517.106018	-132.965439	500.767578	-603.163147	198.857346	69.533798	-573.847473	-163.880142	79.514214	-504.935425	210.425949	1383.014160	-451.366028	-133.834702	1374.746216	-452.788971	36.424381	1389.935669	-413.265137	39.994087	1676.515625	-598.806091	253.207474	1133.570801	-553.788391	-189.525543	1145.436768	-504.987915	255.998886	895.722168	-466.864105	-185.299210	885.402100	-463.756104	28.942823	1019.669250	402.619110	-41.045834	956.822571	414.846100	137.266556
-492.166901	120.825165	921.259216	-461.891205	-66.507759	919.947632	-589.422058	176.840240	504.550964	-516.679626	-132.781326	500.660706	-603.145874	198.797638	69.515106	-573.653381	-163.834106	79.431427	-504.763672	209.964737	1383.088501	-451.278168	-134.263718	1374.685913	-452.575653	36.013390	1389.959351	-413.328430	39.445690	1676.558350	-598.722717	252.844940	1133.651978	-553.603394	-189.926682	1145.340576	-505.064880	255.628387	895.727600	-466.619537	-185.749847	885.317871	-463.593170	28.636425	1019.685669	402.594574	-41.062546	956.803162	414.857025	137.241592
-492.057373	120.592377	921.264099	-461.708496	-66.775513	919.929077	-589.358459	176.586304	504.550323	-516.729126	-133.127594	500.683258	-603.102722	198.779404	69.522659	-573.783264	-163.916290	79.453583	-504.584259	209.526123	1383.143433	-451.087036	-134.659836	1374.628540	-452.394257	35.578152	1389.934448	-413.382019	38.773838	1676.588867	-598.630371	252.420563	1133.736328	-553.404175	-190.404968	1145.321045	-505.114807	255.257446	895.757019	-466.402649	-186.160156	885.258911	-463.457764	28.377001	1019.680420	402.625061	-41.097363	956.782776	414.904022	137.237885
-491.909058	120.264038	921.261841	-461.471283	-67.074997	919.930969	-589.302063	176.440857	504.548096	-516.631775	-133.403015	500.727081	-603.134277	198.759216	69.524239	-573.831848	-163.999695	79.465065	-504.421692	209.107269	1383.190430	-451.044373	-135.081635	1374.546997	-452.192993	35.131477	1389.925049	-413.463501	38.195694	1676.710693	-598.534912	252.035126	1133.815796	-553.261902	-190.838181	1145.223633	-505.145081	254.859161	895.762451	-466.127991	-186.485962	885.234131	-463.275879	28.070112	1019.681641	402.620483	-41.087708	956.782104	414.888245	137.236145
-491.819763	119.942078	921.264465	-461.324921	-67.340736	919.905945	-589.180603	176.172241	504.530609	-516.508606	-133.593155	500.725342	-603.126282	198.711472	69.522499	-573.820740	-164.023651	79.480095	-504.284546	208.664200	1383.224609	-450.906616	-135.576782	1374.434937	-452.011383	34.648979	1389.928589	-413.520630	37.555424	1676.797119	-598.429749	251.613144	1133.863647	-553.117798	-191.146790	1145.100586	-505.171143	254.492599	895.720276	-465.908844	-186.867996	885.200867	-463.138702	27.769293	1019.667908	402.601929	-41.061031	956.779175	414.863190	137.236450
-491.721863	119.627647	921.252991	-461.177246	-67.627510	919.886353	-589.101074	176.033981	504.511414	-516.768494	-133.957275	500.967804	-603.105225	198.676636	69.537392	-574.032043	-164.152298	79.499626	-504.179840	208.235123	1383.242676	-450.656250	-136.049377	1374.393799	-451.805847	34.241581	1389.906250	-413.588715	36.962959	1676.875977	-598.587341	251.503937	1134.177002	-552.955017	-191.504288	1144.990112	-505.241364	254.134491	895.761902	-465.722717	-187.344269	885.137146	-463.033386	27.465332	1019.654785	402.586670	-41.058056	956.802124	414.864960	137.223877
-491.595215	119.317047	921.249573	-461.043243	-67.919907	919.889038	-588.957336	175.834396	504.482452	-516.634766	-134.189087	500.973389	-603.030273	198.646408	69.525047	-574.009705	-164.183060	79.538177	-504.026825	207.765839	1383.256348	-450.533020	-136.514801	1374.318115	-451.667542	33.766270	1389.804565	-413.632843	36.290283	1676.904541	-598.266418	250.796631	1133.923340	-552.833679	-191.915070	1144.902832	-505.262482	253.784576	895.733704	-465.494019	-187.763901	885.043335	-462.931061	27.163137	1019.658203	402.603027	-41.079090	956.807861	414.907227	137.233322
-491.513977	119.026535	921.290222	-460.906647	-68.200165	919.867371	-588.372681	175.386719	503.910645	-516.421997	-134.328506	500.956482	-602.758667	198.560898	69.485336	-573.987793	-164.228210	79.514954	-503.853363	207.349319	1383.263062	-450.478210	-136.971909	1374.258911	-451.476929	33.282215	1389.782959	-413.708984	35.684959	1677.032471	-598.141357	250.365448	1133.974365	-552.726807	-192.388397	1144.792603	-505.202850	253.474854	895.809387	-465.236389	-188.166061	885.012268	-462.847900	26.844572	1019.671631	402.300598	-40.453442	956.830444	414.326782	138.037369
-491.358612	118.709244	921.269470	-460.697357	-68.565514	919.874756	-588.235291	175.248260	503.861328	-515.388306	-133.946442	500.581512	-602.736877	198.551651	69.518669	-573.507019	-164.075989	79.447693	-503.739105	206.890839	1383.268311	-450.408722	-137.411423	1374.174194	-451.299103	32.810528	1389.759277	-413.773895	35.047401	1677.113770	-598.079468	249.931458	1134.029053	-552.626221	-192.792557	1144.689941	-505.279358	253.068893	895.745667	-465.026947	-188.577469	884.954285	-462.710266	26.514252	1019.670837	401.871521	-39.614643	956.827148	413.349823	139.551682
-491.242065	118.380318	921.285217	-460.511688	-68.846710	919.866394	-588.576294	175.391327	504.411835	-515.309631	-134.213333	500.635498	-603.015808	198.625320	69.518951	-573.538635	-164.138458	79.470016	-503.637207	206.428925	1383.304565	-450.257141	-137.909866	1374.092773	-451.143341	32.351307	1389.766357	-413.828278	34.397438	1677.172119	-597.972839	249.506470	1134.050903	-552.484070	-193.176483	1144.596436	-505.268433	252.649200	895.725159	-464.839417	-189.109039	884.918518	-462.583832	26.197622	1019.677979	401.858276	-39.554485	956.833557	413.314575	139.622787
-491.116577	118.103828	921.290710	-460.272522	-69.175072	919.864807	-588.103027	175.138290	503.919220	-515.056824	-134.297806	500.609528	-602.850403	198.587662	69.532173	-573.461670	-164.144073	79.460236	-503.536224	205.940384	1383.313843	-450.024689	-138.426178	1374.038330	-451.022827	31.813656	1389.714111	-413.884857	33.701748	1677.114624	-597.866455	249.039902	1134.083008	-552.351196	-193.645096	1144.564575	-505.179993	252.284225	895.798096	-464.699463	-189.634918	884.808411	-462.426392	25.895012	1019.683289	402.255768	-40.297626	956.821960	414.179749	138.368835
-490.977844	117.746918	921.284790	-460.078827	-69.484413	919.866455	-587.932373	174.836502	503.894287	-515.415466	-135.116394	500.791351	-602.718323	198.507172	69.503258	-573.802795	-164.317490	79.542679	-503.400726	205.435486	1383.342407	-449.902802	-138.918701	1373.995239	-450.898468	31.347017	1389.717407	-413.948669	33.097214	1677.302490	-597.775696	248.578873	1134.143799	-552.217346	-194.103424	1144.512451	-505.150208	251.897598	895.796936	-464.505890	-190.093353	884.716614	-462.289032	25.565395	1019.684998	402.649017	-41.159557	956.775757	414.959930	137.213120
-490.834930	117.386292	921.272644	-459.901428	-69.816101	919.872192	-587.802124	174.525894	503.931702	-515.373779	-135.359268	500.763336	-602.733459	198.512009	69.513069	-573.862305	-164.378876	79.563461	-503.299225	204.916199	1383.397461	-449.838226	-139.419907	1373.951904	-450.773743	30.911705	1389.744873	-414.019257	32.440460	1677.397095	-597.703430	248.117874	1134.191162	-552.059570	-194.580109	1144.481079	-505.080444	251.516602	895.817444	-464.326385	-190.556503	884.634399	-462.134857	25.230331	1019.682434	402.642761	-41.158924	956.781799	414.944611	137.182541
-490.721741	116.989151	921.284302	-459.790558	-70.117348	919.842834	-587.693298	174.272430	503.971191	-515.186401	-135.527390	500.751892	-602.708130	198.466843	69.509277	-573.852173	-164.383499	79.565575	-503.250427	204.412735	1383.462158	-449.751495	-139.930557	1373.985596	-450.709259	30.351049	1389.695313	-414.108765	31.791187	1677.504028	-597.621399	247.653519	1134.221924	-551.903076	-195.060883	1144.465088	-505.034210	251.134949	895.907471	-464.132813	-191.055725	884.663452	-462.017303	24.860918	1019.673157	402.631287	-41.132553	956.783630	414.920929	137.193726
-490.598541	116.587189	921.291443	-459.664215	-70.423012	919.834229	-587.504761	173.965714	503.981995	-515.072571	-135.800888	500.737061	-602.660278	198.468231	69.508270	-573.809326	-164.438431	79.590027	-503.179047	203.920181	1383.503296	-449.598511	-140.417130	1373.952515	-450.601288	29.829947	1389.699097	-414.214325	31.117786	1677.615723	-597.533203	247.209854	1134.287354	-551.792908	-195.558456	1144.419556	-504.935669	250.725372	895.979492	-463.973419	-191.506638	884.707336	-461.879578	24.501871	1019.670715	402.636963	-41.066620	956.822083	414.898651	137.192368
-490.472321	116.191879	921.303284	-459.485657	-70.833641	919.860291	-587.305969	173.629700	503.978058	-514.950134	-136.051956	500.780060	-602.548462	198.414978	69.513657	-573.842224	-164.482285	79.631096	-503.090942	203.373108	1383.586914	-449.503540	-140.935547	1373.916748	-450.478882	29.355732	1389.763550	-414.301270	30.449900	1677.719482	-597.440308	246.643188	1134.335327	-551.670288	-195.999023	1144.328979	-504.870300	250.363190	896.065552	-463.810303	-191.949356	884.686096	-461.723206	24.110716	1019.688965	402.637024	-41.081066	956.811646	414.903564	137.197479
-490.380066	115.880951	921.328491	-459.330444	-71.179382	919.868347	-587.609985	173.818314	504.447052	-514.901489	-136.009537	500.845886	-602.852661	198.463806	69.577003	-573.883240	-164.563400	79.608444	-503.005463	202.872833	1383.628662	-449.409821	-141.462234	1373.900635	-450.400696	28.814116	1389.792603	-414.380585	29.726089	1677.765625	-597.344971	246.117157	1134.423218	-551.527649	-196.539536	1144.303345	-504.789276	249.913925	896.121338	-463.673401	-192.520493	884.588684	-461.592346	23.778654	1019.704712	402.643707	-41.106419	956.806763	414.925568	137.188034
-490.233765	115.463707	921.374146	-459.117004	-71.601936	919.893860	-587.123108	173.229340	504.059235	-514.467529	-135.952164	500.784424	-602.568665	198.364944	69.539001	-573.695679	-164.509811	79.559235	-502.924713	202.336029	1383.727783	-449.348907	-141.977142	1373.869141	-450.345032	28.303837	1389.775146	-414.485413	29.074871	1677.857910	-597.268372	245.670746	1134.502930	-551.380737	-197.143936	1144.295410	-504.664703	249.480560	896.240906	-463.461304	-193.018875	884.578674	-461.412628	23.352795	1019.740417	402.658539	-41.099556	956.826477	414.946808	137.187851
-490.086792	115.027557	921.391907	-458.924713	-71.961655	919.917786	-587.293945	173.323944	504.343567	-514.062744	-136.200668	500.710785	-602.772278	198.375717	69.593735	-573.579285	-164.512573	79.527924	-502.863098	201.827789	1383.804688	-449.236481	-142.489014	1373.788452	-450.247955	27.793482	1389.778076	-414.572723	28.389751	1677.935913	-597.203186	245.180634	1134.565674	-551.239380	-197.662857	1144.219116	-504.546417	249.021881	896.288574	-463.313629	-193.493515	884.492798	-461.247040	22.961233	1019.761719	402.661255	-41.152073	956.780518	414.953583	137.178619
-489.757324	114.457771	921.390442	-458.409973	-72.852669	920.226868	-587.042969	172.991211	504.206757	-514.299988	-136.939194	500.599609	-602.629028	198.309921	69.565239	-573.804443	-164.638123	79.607376	-502.770874	201.311844	1383.868652	-449.047668	-142.992142	1373.716919	-450.181213	27.218529	1389.718262	-414.698486	27.779331	1678.087524	-597.083984	244.691711	1134.627197	-551.086243	-198.116364	1144.075439	-504.395142	248.614899	896.374329	-463.172272	-194.061066	884.315735	-460.987793	22.378437	1019.934937	402.642883	-41.156658	956.788696	414.940826	137.166000
-489.867950	114.189987	921.396179	-458.692871	-72.572792	919.860413	-586.829590	172.675949	503.991211	-514.260498	-137.263229	500.838928	-602.500183	198.266083	69.563995	-573.893799	-164.692871	79.608192	-502.688385	200.763504	1383.900757	-448.858398	-143.559387	1373.613159	-450.102112	26.707914	1389.712646	-414.786133	27.101389	1678.150146	-596.948730	244.166962	1134.657959	-550.913696	-198.660263	1143.891479	-504.220428	248.178970	896.460571	-462.959747	-194.648087	884.231628	-460.984680	22.213039	1019.730530	402.642639	-41.145386	956.773804	414.934235	137.140152
-489.755249	113.796036	921.381348	-458.509918	-73.041786	919.844543	-586.751953	172.613525	503.941803	-514.055542	-137.432449	500.787689	-602.551514	198.223175	69.608429	-573.870056	-164.723312	79.613647	-502.589294	200.209274	1383.954346	-448.748138	-144.084290	1373.472168	-450.040924	26.208776	1389.734985	-414.870026	26.416149	1678.221802	-596.817322	243.662201	1134.667847	-550.764709	-199.225021	1143.757446	-504.018951	247.744827	896.540894	-462.756104	-195.144928	884.133789	-460.824951	21.787451	1019.713501	402.637726	-41.137386	956.772461	414.937683	137.170410
-489.607117	113.396591	921.386353	-458.267120	-73.535103	919.890442	-586.613953	172.344452	503.885956	-513.944702	-137.704376	500.793701	-602.477051	198.176498	69.583748	-573.869629	-164.787247	79.636650	-502.480957	199.680695	1384.004272	-448.620087	-144.639084	1373.387573	-450.042389	25.630779	1389.693237	-414.965820	25.756800	1678.270508	-596.684875	243.146591	1134.729858	-550.619263	-199.727448	1143.632080	-503.824097	247.286957	896.592529	-462.603119	-195.695328	883.995361	-460.654602	21.364552	1019.742004	402.647125	-41.161411	956.770569	414.966675	137.179718
-489.467224	112.925552	921.348511	-458.102509	-74.012932	919.900696	-586.485229	171.990433	503.839539	-513.710693	-137.883057	500.519165	-602.447815	198.171585	69.586433	-573.799622	-164.815475	79.609192	-502.402985	199.120636	1384.032349	-448.510254	-145.187805	1373.248047	-449.993317	25.084766	1389.697388	-415.020752	25.051720	1678.270508	-596.569214	242.640656	1134.782104	-550.486572	-200.248230	1143.478516	-503.560852	246.808090	896.683777	-462.437012	-196.289841	883.875610	-460.504089	20.917038	1019.728027	402.631226	-41.185432	956.776123	414.973450	137.176392
-489.337738	112.474510	921.315002	-457.968018	-74.388557	919.853394	-586.365051	171.678787	503.807251	-513.578186	-138.102173	500.473572	-602.406067	198.128647	69.546089	-573.771118	-164.844696	79.616325	-502.316101	198.557129	1384.044067	-448.418152	-145.738174	1373.143677	-449.923981	24.507471	1389.680786	-415.105743	24.369017	1678.319580	-596.382690	242.124817	1134.808594	-550.314331	-200.849274	1143.365723	-503.343170	246.395752	896.728455	-462.188019	-196.845154	883.766052	-460.346497	20.501659	1019.684204	402.626221	-41.184803	956.772888	414.968018	137.176956
-489.211609	112.001518	921.285706	-457.853027	-74.825729	919.820129	-586.226440	171.304474	503.805969	-513.064941	-137.959473	500.269653	-602.385193	198.122253	69.532181	-573.524597	-164.800613	79.557899	-502.248108	197.997391	1384.068237	-448.264984	-146.308121	1372.972412	-449.907440	23.912107	1389.633911	-415.196777	23.680824	1678.407349	-596.209839	241.537613	1134.766724	-550.150330	-201.335052	1143.202026	-503.099548	245.958298	896.766418	-461.995819	-197.349747	883.577759	-460.196289	20.048944	1019.648926	402.635773	-41.155998	956.764038	414.959961	137.182571
-489.047638	111.531296	921.244446	-457.695953	-75.294228	919.818481	-586.121643	171.041733	503.799683	-513.735291	-138.881805	500.968201	-602.340515	198.105560	69.515068	-574.011536	-165.012863	79.673065	-502.135223	197.401962	1384.093018	-448.126587	-146.868546	1372.820923	-449.890259	23.390785	1389.662109	-415.244141	23.008774	1678.434692	-596.030579	241.011261	1134.814209	-550.039673	-201.862244	1143.039185	-502.822998	245.505005	896.824158	-461.840515	-197.970932	883.460022	-460.026367	19.601725	1019.625854	402.632874	-41.161930	956.759338	414.968750	137.183228
-488.881866	111.124092	921.249573	-457.404205	-75.812553	919.845154	-586.055237	170.769196	503.835083	-513.111267	-138.962784	500.515594	-602.389099	198.070679	69.516685	-573.774109	-164.984055	79.663383	-502.048431	196.832367	1384.145264	-448.023285	-147.456223	1372.721191	-449.870239	22.788822	1389.654663	-415.277802	22.266315	1678.418335	-595.862549	240.469498	1134.840332	-549.908203	-202.432999	1142.858154	-502.503998	245.032288	896.910461	-461.657684	-198.568359	883.316528	-459.835846	19.152018	1019.646729	402.639160	-41.167767	956.761841	414.972412	137.154419
-488.760681	110.647865	921.229553	-457.207886	-76.273308	919.847351	-585.982361	170.519272	503.827393	-513.031067	-139.341476	500.709290	-602.429382	198.069550	69.535553	-573.822021	-165.046753	79.690636	-501.941650	196.244278	1384.198730	-447.883423	-148.035751	1372.595947	-449.880707	22.170765	1389.642090	-415.326263	21.588188	1678.457520	-595.678833	239.896591	1134.870972	-549.764160	-202.925827	1142.655273	-502.197723	244.576859	896.970886	-461.420532	-199.061752	883.138123	-459.663086	18.703159	1019.635620	402.639191	-41.174206	956.784424	414.988373	137.099350
-488.598022	110.122993	921.185059	-457.046967	-76.788780	919.851257	-585.933167	170.332153	503.834412	-512.869690	-139.768768	500.759644	-602.483582	198.039764	69.536469	-573.860107	-165.113922	79.702980	-501.859528	195.657181	1384.245361	-447.812164	-148.617218	1372.484741	-449.873505	21.531729	1389.607056	-415.375671	20.860458	1678.479736	-595.468628	239.345978	1134.877686	-549.577881	-203.475586	1142.468140	-501.975830	244.123062	897.026489	-461.204193	-199.667404	882.981750	-459.494080	18.209797	1019.613953	402.637238	-41.173668	956.783813	414.989471	137.089401
-488.451202	109.599396	921.166443	-456.903778	-77.257935	919.853271	-585.809937	170.108063	503.754395	-512.622070	-140.010666	500.500732	-602.458374	198.019012	69.531761	-573.815002	-165.173447	79.712112	-501.767578	195.041641	1384.292847	-447.759918	-149.223236	1372.398560	-449.827332	20.892094	1389.609741	-415.431091	20.182167	1678.566528	-595.280212	238.788269	1134.886841	-549.422852	-203.992783	1142.322998	-501.695618	243.655243	897.098694	-461.043579	-200.298477	882.788696	-459.333832	17.727167	1019.603333	402.663208	-41.219696	956.785767	415.055695	137.089615
-488.311432	109.057091	921.160950	-456.709045	-77.731674	919.837280	-585.650146	169.728928	503.730469	-512.012756	-139.839066	500.408112	-602.381165	197.971970	69.512123	-573.537170	-165.145493	79.642555	-501.674011	194.454269	1384.332275	-447.684875	-149.821838	1372.353394	-449.786102	20.320200	1389.595703	-415.467102	19.385101	1678.525146	-595.106201	238.304749	1134.937134	-549.320557	-204.565842	1142.194946	-501.388885	243.130051	897.148315	-460.871338	-200.782211	882.695007	-459.160767	17.219080	1019.591858	402.632446	-41.177269	956.778320	415.003998	137.089340
-488.139740	108.552162	921.140137	-456.426270	-78.348633	919.878296	-585.499695	169.393478	503.723236	-512.186279	-140.666687	500.580292	-602.369751	197.933075	69.506142	-573.827454	-165.286453	79.733543	-501.533478	193.806931	1384.380737	-447.600067	-150.472137	1372.247559	-449.778442	19.646601	1389.573120	-415.542664	18.662340	1678.547974	-594.882507	237.717636	1134.916382	-549.128235	-205.118118	1142.039795	-501.044922	242.636368	897.181274	-460.598938	-201.349411	882.624756	-458.964386	16.692635	1019.605591	402.643341	-41.171505	956.789124	415.028107	137.105743
-487.984955	108.022171	921.133423	-456.173309	-78.941101	919.880798	-585.344482	168.987061	503.733917	-512.388367	-141.160599	500.977814	-602.325134	197.881073	69.520317	-574.038147	-165.422913	79.838921	-501.432526	193.186768	1384.405396	-447.510254	-151.159210	1372.124756	-449.704681	19.060528	1389.607666	-415.623718	17.906670	1678.574951	-594.645813	237.135513	1134.932861	-548.973022	-205.730453	1141.927246	-500.765747	242.198441	897.250061	-460.346344	-201.959488	882.520386	-458.785522	16.138464	1019.606689	402.607880	-41.170673	956.789001	414.989258	137.110458
-487.832184	107.407486	921.116516	-456.012421	-79.481544	919.870911	-585.208740	168.620010	503.783813	-511.814148	-141.437454	500.735474	-602.290894	197.850235	69.510773	-573.867126	-165.432007	79.831490	-501.302307	192.519653	1384.430542	-447.507996	-151.756058	1372.014648	-449.656921	18.386150	1389.567871	-415.716431	17.155005	1678.600342	-594.396484	236.546494	1134.909912	-548.844666	-206.210449	1141.799561	-500.442169	241.693954	897.265137	-460.169495	-202.513062	882.373596	-458.634369	15.564881	1019.593994	402.631165	-41.171780	956.780090	415.016266	137.106918
-487.652069	106.755569	921.097046	-455.870148	-79.945023	919.855835	-585.093018	168.274109	503.795654	-511.464935	-141.748062	500.699249	-602.302979	197.807907	69.530624	-573.774902	-165.438965	79.802383	-501.141754	191.899429	1384.456177	-447.418793	-152.418671	1371.948730	-449.574890	17.686914	1389.563110	-415.814270	16.397667	1678.657104	-594.175598	236.040283	1134.935303	-548.720825	-206.784164	1141.659180	-500.073090	241.156784	897.288452	-460.011261	-203.058670	882.259399	-458.464478	15.009939	1019.575500	402.603333	-41.219284	956.786743	415.024811	137.099945
-487.501526	106.171631	921.064209	-455.642548	-80.582039	919.867065	-584.963074	168.022522	503.783417	-510.841034	-141.547760	500.554169	-602.288696	197.761169	69.511162	-573.535583	-165.427322	79.770256	-501.007538	191.220062	1384.422852	-447.342834	-153.095749	1371.894043	-449.511383	17.057180	1389.578125	-415.898254	15.592216	1678.619141	-593.910889	235.487274	1134.906738	-548.581482	-207.353790	1141.504150	-499.739685	240.651657	897.326721	-459.766663	-203.705429	882.076843	-458.280792	14.426958	1019.564941	402.606140	-41.295078	956.759460	415.088165	137.061676
-487.348297	105.636475	921.052307	-455.421021	-81.220795	919.885193	-584.736877	167.536270	503.724274	-511.151825	-142.492813	500.680115	-602.161865	197.692627	69.532448	-573.842651	-165.581543	79.891579	-500.834045	190.557388	1384.426636	-447.146301	-153.770691	1371.804321	-449.451202	16.387264	1389.577881	-415.999878	14.804940	1678.638916	-593.613770	234.908279	1134.861328	-548.443481	-207.890839	1141.419312	-499.423401	240.188782	897.375305	-459.527374	-204.198227	882.014465	-458.113129	13.856487	1019.570435	402.574188	-41.275917	956.772827	415.061676	137.038528
-487.151367	105.014862	921.040039	-455.203400	-81.785332	919.883606	-584.480957	167.101761	503.658203	-510.973694	-142.847183	500.663452	-602.088867	197.638321	69.518860	-573.778503	-165.629486	79.923187	-500.669922	189.874649	1384.420898	-447.093781	-154.445007	1371.720581	-449.350586	15.726320	1389.578735	-416.102509	14.029946	1678.666260	-593.339844	234.284073	1134.840332	-548.345703	-208.479309	1141.286377	-499.058502	239.635925	897.359497	-459.355530	-204.812088	882.004700	-457.919464	13.268710	1019.565308	402.530853	-41.228512	956.788818	415.018250	137.038773
-486.955688	104.330070	921.013550	-455.055695	-82.386993	919.882507	-584.288452	166.778152	503.597748	-510.745819	-143.199142	500.676605	-602.074402	197.567184	69.523064	-573.751404	-165.673492	79.920090	-500.526794	189.213684	1384.387939	-446.914886	-155.087845	1371.611694	-449.282257	14.995697	1389.611084	-416.187836	13.225066	1678.696289	-593.086182	233.749420	1134.847412	-548.218872	-209.119308	1141.240234	-498.738983	239.056274	897.376343	-459.204346	-205.358093	881.975769	-457.779297	12.630874	1019.555603	402.530884	-41.200684	956.772217	415.010498	137.038818
-486.802795	103.675514	920.972229	-454.895599	-83.013657	919.865417	-584.250854	166.529678	503.624237	-510.540100	-143.215942	500.807678	-602.149963	197.543671	69.548630	-573.715637	-165.713638	79.880768	-500.339539	188.486237	1384.390137	-446.748016	-155.791885	1371.595825	-449.223907	14.318854	1389.644775	-416.283936	12.418379	1678.801880	-592.789246	233.133713	1134.809204	-548.096497	-209.716187	1141.143921	-498.425751	238.513092	897.398132	-459.012177	-205.873535	881.897644	-457.627258	12.003137	1019.526733	402.548431	-41.179844	956.792786	415.013489	137.043594
-486.612274	103.044167	920.935364	-454.680298	-83.715820	919.870300	-584.020630	166.121887	503.606934	-510.132477	-143.746353	500.668610	-602.119019	197.477936	69.544998	-573.688049	-165.769867	79.915985	-500.158203	187.753464	1384.394897	-446.684845	-156.545898	1371.554077	-449.155945	13.586665	1389.726440	-416.373993	11.602491	1678.827271	-592.512451	232.572922	1134.805176	-547.979675	-210.379105	1141.078369	-498.083008	237.928619	897.396912	-458.818726	-206.459351	881.794678	-457.465027	11.352645	1019.515930	401.785858	-39.684143	956.798218	413.391418	139.619507
-486.405426	102.329712	920.912415	-454.471191	-84.462257	919.930237	-583.714844	165.688004	503.594818	-510.331604	-144.638855	500.785889	-602.056641	197.428558	69.567535	-573.881775	-165.924438	80.011055	-499.997040	187.056381	1384.383057	-446.639526	-157.213989	1371.530884	-449.085663	12.862494	1389.763672	-416.467896	10.719883	1678.792236	-592.201172	231.935257	1134.785034	-547.866272	-211.042862	1141.013428	-497.659271	237.321991	897.390137	-458.613525	-207.053864	881.786316	-457.296875	10.659253	1019.539063	401.751587	-39.611465	956.839783	413.343292	139.692657
-486.199860	101.606003	920.902161	-454.274017	-85.080162	919.922607	-583.476624	165.324326	503.613861	-510.040405	-144.908859	500.741974	-602.037598	197.397354	69.551056	-573.831055	-165.959595	79.997963	-499.786652	186.310287	1384.349976	-446.587036	-157.971283	1371.504150	-448.997437	12.071088	1389.792969	-416.555054	9.875945	1678.804932	-591.853882	231.305893	1134.744019	-547.745300	-211.729187	1140.973267	-497.267792	236.728989	897.417175	-458.474365	-207.624237	881.705261	-457.132690	9.983819	1019.535095	401.711975	-39.653282	956.813843	413.360443	139.636551
-486.033539	100.896187	920.910706	-454.082550	-85.778679	919.944702	-583.226074	164.926559	503.569275	-509.347321	-144.773605	500.262787	-602.037781	197.337997	69.556427	-573.515869	-165.905884	79.948097	-499.580292	185.570984	1384.336914	-446.589142	-158.730118	1371.434326	-448.959503	11.319294	1389.762573	-416.642456	9.037030	1678.870117	-591.582214	230.701797	1134.700073	-547.630615	-212.416428	1140.910889	-496.895691	236.085449	897.393616	-458.350342	-208.227768	881.674805	-456.996643	9.281364	1019.556030	401.696533	-39.669594	956.808044	413.363861	139.632156
-485.843994	100.230835	920.874451	-453.890564	-86.509003	919.973267	-582.918701	164.497604	503.520844	-509.600616	-145.851089	500.696136	-602.004517	197.288361	69.567398	-573.869141	-166.143387	80.083832	-499.435547	184.847473	1384.302368	-446.564240	-159.526077	1371.423218	-448.876740	10.541653	1389.758301	-416.733276	8.158130	1678.892090	-591.299072	230.135025	1134.641968	-547.525818	-213.009201	1140.833740	-496.435944	235.406281	897.380676	-458.145691	-208.828552	881.570740	-456.831451	8.613113	1019.555054	401.696472	-39.676929	956.805664	413.374756	139.636200
-485.628662	99.483307	920.842651	-453.683563	-87.257507	919.970642	-582.603638	164.148361	503.490417	-509.426666	-146.086746	500.911774	-601.945496	197.210770	69.566841	-573.838379	-166.214142	80.089058	-499.220490	184.097519	1384.267944	-446.462860	-160.268082	1371.440186	-448.741852	9.789824	1389.763428	-416.799500	7.237442	1678.862061	-590.945679	229.541763	1134.560791	-547.443970	-213.665070	1140.717041	-496.012299	234.746109	897.412781	-457.926971	-209.404556	881.495056	-456.648773	7.875092	1019.541443	401.669586	-39.664051	956.794983	413.338318	139.649277
-485.400421	98.777214	920.814575	-453.487457	-87.941238	919.959778	-582.419312	163.849533	503.565186	-509.179932	-146.739655	500.723114	-601.995239	197.171997	69.628288	-573.850647	-166.264847	80.143295	-498.989044	183.294113	1384.201660	-446.512695	-161.034744	1371.404297	-448.632416	8.966929	1389.776733	-416.864319	6.349487	1678.890381	-590.628418	228.875916	1134.505859	-547.389099	-214.360535	1140.598877	-495.536957	234.010681	897.387085	-457.738312	-209.972839	881.496887	-456.466461	7.182169	1019.525818	401.647858	-39.681820	956.803406	413.354706	139.659958
-485.258850	98.077202	920.810364	-453.325104	-88.613785	919.976196	-582.136292	163.405777	503.562805	-508.725281	-146.824493	500.641937	-601.983093	197.140427	69.635231	-573.629883	-166.284882	80.108612	-498.753967	182.541840	1384.159180	-446.356018	-161.862152	1371.308228	-448.547791	8.211466	1389.814575	-416.966858	5.455320	1678.968506	-590.306213	228.221924	1134.465332	-547.265991	-215.004059	1140.543091	-495.065430	233.256134	897.429993	-457.613068	-210.683029	881.405823	-456.342346	6.503789	1019.535461	401.597076	-39.641369	956.806396	413.303619	139.653976
-485.046051	97.277954	920.785706	-453.090363	-89.434456	920.015869	-581.236328	162.431351	503.403870	-508.790100	-147.725571	500.589294	-601.587830	197.009659	69.598030	-573.737671	-166.421692	80.209595	-498.473267	181.739212	1384.106934	-446.211243	-162.707626	1371.265259	-448.423889	7.313679	1389.797607	-417.029938	4.509138	1678.988281	-589.965332	227.583649	1134.415894	-547.176880	-215.709396	1140.465332	-494.566528	232.428513	897.421753	-457.423279	-211.288437	881.347534	-456.144104	5.724901	1019.545715	401.586609	-39.627785	956.809631	413.302063	139.653336
-484.885254	96.462532	920.753174	-452.937195	-90.163704	919.978455	-580.859131	162.052612	503.337280	-508.444824	-147.849213	500.340424	-601.568848	196.955902	69.674492	-573.622375	-166.424088	80.164490	-498.230103	180.967316	1384.066772	-446.169098	-163.487122	1371.255615	-448.259521	6.526532	1389.819702	-417.053436	3.548556	1678.965454	-589.571167	226.884293	1134.364258	-547.088501	-216.366837	1140.403076	-494.009277	231.579178	897.425781	-457.206696	-211.924423	881.413940	-455.978516	4.951763	1019.509644	401.543579	-39.626190	956.806580	413.286713	139.677155
-484.535950	95.490623	920.740967	-452.397736	-91.512878	920.329102	-580.550476	161.732605	503.262604	-508.910126	-148.653381	500.916565	-601.546021	196.883240	69.678352	-573.936890	-166.649017	80.256584	-497.998444	180.141876	1384.057861	-446.151184	-164.344498	1371.151611	-448.147766	5.670943	1389.837402	-417.134430	2.628273	1679.053955	-589.170166	226.233810	1134.293457	-547.033569	-217.149994	1140.326416	-493.413269	230.684280	897.436707	-457.070404	-212.584885	881.362915	-455.753571	3.955340	1019.704102	401.528839	-39.636482	956.790649	413.286041	139.681778
-484.544800	94.885605	920.741638	-452.535919	-91.665894	919.965576	-580.377197	161.393036	503.250671	-508.942383	-149.458328	501.128357	-601.593628	196.804764	69.722076	-574.046692	-166.774445	80.298477	-497.734375	179.287186	1384.017334	-446.148193	-165.182556	1371.077515	-448.026093	4.843950	1389.844238	-417.161804	1.636258	1679.061523	-588.727844	225.528259	1134.225220	-546.967163	-217.833618	1140.270142	-492.807526	229.796265	897.475464	-456.906860	-213.215881	881.298584	-455.684540	3.403225	1019.507568	401.506561	-39.625587	956.773560	413.287537	139.687134
-484.378906	94.152275	920.741150	-452.372833	-92.464645	919.955383	-579.968750	160.967651	503.224182	-508.366852	-149.494507	500.825745	-601.500916	196.736633	69.786942	-573.811340	-166.729050	80.232437	-497.568939	178.486099	1384.003662	-446.044006	-166.038635	1371.009888	-447.933472	3.922499	1389.808472	-417.161621	0.622610	1679.004639	-588.248047	224.831863	1134.152100	-546.871155	-218.505234	1140.130737	-492.149872	228.809708	897.462280	-456.751038	-213.947983	881.230835	-455.541046	2.627553	1019.505127	401.469391	-39.644573	956.768982	413.266846	139.688293
-484.181305	93.347282	920.742920	-452.170013	-93.219246	919.946655	-579.611328	160.528564	503.223022	-508.312775	-149.965302	500.724579	-601.267151	196.598740	69.805923	-573.792419	-166.819427	80.256317	-497.369507	177.643036	1383.984985	-446.030121	-166.906586	1370.953369	-447.839111	3.083445	1389.796875	-417.190674	-0.339435	1679.075195	-587.760742	224.081314	1134.088501	-546.834778	-219.293503	1139.992065	-491.455566	227.887451	897.483643	-456.595917	-214.590286	881.212341	-455.385315	1.835374	1019.507629	401.433350	-39.643311	956.758362	413.257629	139.682434
-484.051788	92.531860	920.759460	-452.031403	-94.001343	919.940796	-579.401855	160.123703	503.347412	-508.200226	-150.458878	500.749603	-601.368530	196.562241	69.857941	-573.773682	-166.890503	80.216843	-497.175995	176.715912	1383.997192	-445.966217	-167.768311	1370.871582	-447.702789	2.220275	1389.823120	-417.201324	-1.376107	1679.061523	-587.240845	223.317474	1134.048218	-546.755676	-220.051529	1139.883911	-490.731415	226.862534	897.512268	-456.522278	-215.324951	881.136780	-455.264496	1.023383	1019.514893	401.417603	-39.614933	956.783936	413.262756	139.681137
-483.925842	91.728523	920.735596	-451.900299	-94.824417	919.932251	-579.062439	159.678253	503.351746	-508.106201	-150.899277	500.824615	-601.415955	196.531754	69.894363	-573.794006	-166.996231	80.244324	-497.016205	175.896332	1384.010864	-445.798828	-168.610062	1370.819336	-447.520569	1.314566	1389.816284	-417.196960	-2.434467	1679.016479	-586.707336	222.556091	1134.029419	-546.637695	-220.849792	1139.856567	-489.936981	225.811172	897.598328	-456.423615	-216.080124	881.064636	-455.134399	0.218727	1019.498352	401.389740	-39.589088	956.780579	413.249786	139.705276
-483.742279	90.862724	920.725037	-451.684174	-95.660789	919.950867	-578.633057	159.300293	503.227875	-507.735687	-151.027725	500.762054	-601.386658	196.464050	69.931427	-573.642639	-167.005905	80.218544	-496.767609	174.964355	1384.021118	-445.726746	-169.507675	1370.782593	-447.401520	0.475836	1389.807373	-417.212036	-3.452607	1679.062256	-586.166260	221.669662	1133.952637	-546.578125	-221.671829	1139.819824	-489.196594	224.753052	897.693604	-456.298584	-216.794708	881.028442	-454.981506	-0.622418	1019.508240	401.322571	-39.594101	956.804199	413.201813	139.718552
-483.661804	90.026047	920.709778	-451.556641	-96.478348	919.941162	-578.324402	158.862106	503.219757	-508.277557	-152.044968	501.137238	-601.312744	196.383453	69.952957	-574.045898	-167.216995	80.324471	-496.565216	174.027588	1384.096191	-445.704041	-170.436829	1370.724121	-447.222260	-0.437001	1389.840332	-417.212158	-4.520390	1679.081543	-585.633667	220.846695	1133.930664	-546.491699	-222.564178	1139.719238	-488.392273	223.762039	897.786011	-456.256378	-217.653732	880.924072	-454.902435	-1.447499	1019.498901	401.304230	-39.577751	956.783386	413.189728	139.746414
-483.550781	89.200462	920.673828	-451.481506	-97.264961	919.918213	-578.176453	158.548248	503.246704	-508.270508	-152.626678	501.141083	-601.348389	196.339447	70.034103	-574.109375	-167.319534	80.347542	-496.402710	173.164688	1384.150269	-445.659576	-171.329010	1370.633789	-447.040344	-1.359480	1389.861938	-417.198425	-5.609650	1679.084961	-585.126160	219.913940	1133.915894	-546.434631	-223.318726	1139.656738	-487.531738	222.524338	897.847107	-456.213287	-218.386490	880.797241	-454.815948	-2.249885	1019.470215	401.274963	-39.543846	956.759888	413.174316	139.768753
-483.429291	88.305145	920.640320	-451.338776	-98.205154	919.957520	-577.877563	158.144760	503.263458	-508.151154	-153.199326	501.155914	-601.320435	196.246384	70.087952	-574.072021	-167.394135	80.345848	-496.149994	172.230316	1384.216797	-445.627747	-172.274872	1370.558838	-446.944427	-2.257193	1389.761597	-417.190216	-6.699531	1679.115356	-584.604004	219.044159	1133.912598	-546.402100	-224.163376	1139.521362	-486.661072	221.411880	897.988770	-456.157349	-219.261856	880.706787	-454.698486	-3.130414	1019.474365	401.204071	-39.571533	956.781433	413.137299	139.744705
-483.278320	87.468887	920.641907	-451.234894	-98.947701	919.957764	-577.490723	157.567368	503.264862	-507.609131	-153.510513	500.845917	-601.184387	196.172867	70.118660	-573.933533	-167.438614	80.352722	-495.973999	171.332809	1384.300537	-445.599792	-173.181580	1370.503662	-446.760345	-3.228709	1389.795776	-417.181213	-7.787465	1679.148193	-584.049805	218.067780	1133.912720	-546.400757	-224.997787	1139.389771	-485.725800	220.259064	898.231812	-456.101044	-220.047821	880.552185	-454.600891	-3.927980	1019.479187	401.184021	-39.546551	956.769043	413.120300	139.783188
-483.192322	86.639740	920.664185	-451.141663	-99.814117	919.962952	-577.186523	157.101791	503.228149	-507.190399	-153.581665	500.696289	-601.115234	196.126404	70.193367	-573.672852	-167.412216	80.303543	-495.751862	170.373795	1384.364014	-445.525299	-174.105957	1370.416260	-446.621216	-4.178462	1389.788696	-417.136627	-8.957818	1679.125244	-583.578247	217.113510	1133.897461	-546.317139	-225.890076	1139.328857	-484.864899	219.054031	898.383789	-456.080505	-220.882904	880.494812	-454.531342	-4.788176	1019.495728	401.146362	-39.520386	956.756836	413.069183	139.810211
-483.131622	85.806549	920.683960	-451.079834	-100.618088	919.972412	-576.892944	156.865097	503.185455	-507.229523	-154.245499	500.734344	-601.122620	196.062637	70.288277	-573.768188	-167.535187	80.347778	-495.534454	169.417221	1384.455200	-445.337189	-175.117279	1370.363159	-446.558777	-5.130260	1389.769043	-417.102722	-10.073781	1679.168945	-583.060181	216.136215	1133.870728	-546.244324	-226.716187	1139.322754	-483.957916	217.862213	898.559998	-456.073212	-221.718414	880.369324	-454.481445	-5.613874	1019.511963	401.093536	-39.528233	956.790894	413.053650	139.779449
-483.016449	84.889915	920.725464	-450.951233	-101.504395	919.977417	-576.583008	156.521896	503.172760	-507.097076	-154.796753	500.740540	-601.190613	196.036911	70.379120	-573.753296	-167.625473	80.400192	-495.409424	168.521973	1384.555054	-445.304810	-176.062531	1370.346802	-446.420349	-6.125967	1389.825928	-417.055725	-11.221564	1679.207397	-582.589661	215.113159	1133.913574	-546.205750	-227.649643	1139.274414	-483.011108	216.639877	898.818909	-456.114014	-222.667282	880.288879	-454.372498	-6.535786	1019.537170	401.065948	-39.507660	956.781738	412.995667	139.833084
-482.928619	83.973473	920.732056	-450.830322	-102.373917	920.023193	-576.175049	155.970261	503.210083	-506.980408	-155.430557	500.826233	-601.143494	195.958298	70.415733	-573.819397	-167.729996	80.433487	-495.218262	167.491470	1384.608765	-445.184296	-177.015930	1370.319092	-446.270477	-7.080020	1389.884399	-417.038635	-12.328232	1679.310669	-582.144470	214.094635	1133.913330	-546.148315	-228.517426	1139.265137	-482.142578	215.377075	899.024780	-456.081757	-223.447266	880.284668	-454.290436	-7.409090	1019.565857	401.040161	-39.525360	956.788574	412.990845	139.816788
-482.893982	83.097664	920.791748	-450.816254	-103.220047	920.046265	-575.529419	155.249008	503.016876	-506.874115	-156.031296	500.867889	-600.971741	195.893738	70.492668	-573.836243	-167.804733	80.471825	-495.082031	166.555222	1384.730835	-445.133057	-178.059387	1370.267334	-446.220276	-8.061449	1389.904419	-416.982971	-13.468656	1679.381104	-581.697266	213.036606	1134.013672	-546.119202	-229.403885	1139.198486	-481.255676	214.163559	899.277466	-456.108917	-224.311768	880.210693	-454.257050	-8.289101	1019.606445	400.991211	-39.519829	956.797607	412.947327	139.820557
-482.817383	82.286514	920.847168	-450.729736	-104.039818	920.044373	-575.524109	155.141098	503.302856	-506.670258	-156.390625	500.694580	-601.174500	195.876022	70.595268	-573.751343	-167.849457	80.411240	-494.949402	165.545151	1384.862305	-445.115875	-179.035812	1370.234009	-446.057556	-9.087676	1389.988403	-416.898376	-14.701677	1679.359863	-581.259155	211.956985	1134.072998	-546.107605	-230.307999	1139.126953	-480.353180	212.937073	899.657898	-456.166962	-225.179245	880.126160	-454.198761	-9.138485	1019.636780	400.954437	-39.527172	956.796570	412.906921	139.852112
-482.717346	81.369522	920.919922	-450.569916	-105.041313	920.137878	-575.166931	154.791260	503.323395	-506.426849	-156.631058	500.327118	-601.126770	195.802826	70.694931	-573.696045	-167.917953	80.404205	-494.814117	164.493652	1385.017578	-444.995483	-180.055420	1370.223755	-445.932770	-10.076160	1390.087769	-416.851685	-15.846001	1679.428345	-580.874268	210.880859	1134.150269	-546.055664	-231.268417	1139.121582	-479.478455	211.753647	899.969238	-456.194122	-226.040024	880.141663	-454.121735	-10.092610	1019.726501	400.929779	-39.535431	956.802917	412.900543	139.843796
-482.668152	80.553650	920.946716	-450.557739	-105.867844	920.139709	-574.652161	154.326889	503.191620	-505.992401	-156.769608	500.201721	-601.018860	195.745758	70.728897	-573.507019	-167.945526	80.339432	-494.728455	163.494797	1385.202148	-444.911041	-181.114395	1370.172363	-445.846130	-11.099894	1390.113403	-416.787506	-17.004974	1679.478149	-580.490906	209.762146	1134.251343	-545.962097	-232.156387	1139.108521	-478.619598	210.511871	900.267578	-456.135406	-226.900940	880.087585	-454.069458	-10.925922	1019.738281	400.890381	-39.532944	956.834595	412.857147	139.836884
-482.632568	79.692848	921.000671	-450.525024	-106.752129	920.165955	-574.279175	153.932709	503.205170	-506.018463	-157.608978	500.480652	-601.044922	195.701508	70.813904	-573.639160	-168.073975	80.394783	-494.599518	162.442352	1385.319824	-444.801514	-182.112259	1370.138916	-445.718445	-12.203205	1390.171265	-416.727844	-18.172171	1679.529663	-580.148499	208.700348	1134.342896	-545.916992	-233.159805	1139.099731	-477.776550	209.332489	900.653809	-456.203583	-227.839478	880.049316	-454.044037	-11.815136	1019.779785	400.861328	-39.513084	956.834167	412.828888	139.839050
-482.515869	78.843506	921.070374	-450.382782	-107.688538	920.217834	-574.022095	153.613861	503.288696	-506.226288	-158.664459	500.870728	-601.155273	195.655273	70.922562	-573.923462	-168.329971	80.495239	-494.494690	161.374405	1385.468384	-444.615448	-183.129074	1370.110962	-445.613770	-13.188276	1390.187378	-416.682404	-19.289982	1679.628662	-579.815308	207.592773	1134.445313	-545.832031	-234.181229	1139.089478	-476.970154	208.123932	900.981018	-456.266937	-228.729370	879.993164	-453.951752	-12.723005	1019.845520	401.556427	-41.036800	956.824646	414.396515	137.372726
-482.472443	78.028282	921.146179	-450.325317	-108.495628	920.209167	-573.666382	153.175751	503.304565	-506.116699	-159.219879	500.843750	-601.178284	195.589066	71.022430	-573.963562	-168.448120	80.468216	-494.419800	160.331345	1385.571167	-444.486908	-184.203659	1370.077026	-445.521149	-14.274115	1390.201416	-416.593079	-20.515614	1679.623291	-579.523499	206.498215	1134.557617	-545.768616	-235.104843	1139.023926	-476.194855	206.901962	901.319458	-456.289886	-229.628311	879.908142	-453.922211	-13.581691	1019.882507	401.565491	-41.086941	956.844482	414.447113	137.273941
-482.505859	77.039436	921.162354	-450.264862	-109.417274	920.229980	-572.910583	152.286301	503.021759	-506.009399	-159.818222	500.784332	-600.850464	195.494354	71.022873	-573.954346	-168.535599	80.453308	-494.309174	159.215363	1385.695923	-444.331421	-185.236862	1370.023926	-445.424500	-15.375661	1390.181885	-416.538452	-21.674097	1679.656738	-579.280212	205.421448	1134.685913	-545.725281	-236.169052	1138.928223	-475.449829	205.690948	901.675842	-456.298248	-230.548935	879.811096	-453.920044	-14.529575	1019.902344	401.470337	-41.050198	956.843750	414.342590	137.375290
-482.513428	76.178970	921.243042	-450.185089	-110.276672	920.201416	-572.956482	152.319870	503.205383	-505.843018	-160.301041	500.726318	-601.089966	195.440247	71.154167	-574.059875	-168.710495	80.489700	-494.255981	158.129791	1385.845337	-444.191925	-186.348999	1369.874146	-445.341736	-16.376560	1390.218384	-416.474976	-22.789967	1679.734497	-578.982788	204.299561	1134.770020	-545.613892	-237.192520	1138.872437	-474.735229	204.511917	902.079102	-456.448212	-231.617828	879.633789	-453.925842	-15.449065	1019.934631	401.447327	-40.976398	956.829163	414.258667	137.439514
-482.450684	75.409164	921.322937	-450.041748	-111.200089	920.229187	-572.643188	151.976532	503.229858	-505.870087	-160.908386	501.029419	-601.130798	195.393250	71.272247	-574.222839	-168.872925	80.519249	-494.208679	157.027466	1385.985718	-443.946655	-187.421875	1369.843506	-445.185272	-17.500608	1390.236328	-416.389404	-23.956860	1679.765015	-578.781433	203.235275	1134.897583	-545.528442	-238.229858	1138.849976	-474.023621	203.333374	902.378052	-456.496887	-232.502945	879.520874	-453.872528	-16.328033	1019.995178	401.397064	-40.957020	956.846436	414.238831	137.426163
-482.368317	74.072105	921.303711	-449.665527	-112.724602	920.587341	-571.665466	150.818054	502.896118	-505.427856	-161.360611	500.452087	-600.728821	195.236160	71.254707	-573.910034	-168.869995	80.460411	-494.171051	155.918808	1386.134766	-443.735352	-188.483673	1369.716553	-445.110535	-18.637562	1390.243896	-416.318848	-25.109648	1679.792480	-578.577454	202.146515	1134.988159	-545.354065	-239.367050	1138.750977	-473.312775	202.030090	902.762268	-456.635895	-233.914825	879.659424	-453.823151	-17.572035	1020.183777	401.353638	-40.996990	956.852600	414.212585	137.471207
-482.699951	73.158211	921.310852	-450.044373	-113.087036	920.241455	-571.452332	150.425552	502.953735	-505.446594	-162.071655	500.507965	-600.747986	195.179733	71.354309	-574.000977	-169.005859	80.513054	-494.178284	154.801498	1386.237427	-443.474152	-189.559509	1369.655640	-444.997314	-19.658163	1390.242920	-416.201019	-26.290846	1679.817627	-578.410400	201.001419	1135.133423	-545.272217	-240.384811	1138.741943	-472.653931	200.833206	903.120056	-456.553772	-234.369553	879.320190	-453.996246	-18.364151	1019.994507	401.259247	-40.929893	956.862000	414.102173	137.480515
-483.250092	71.376846	921.269409	-450.125580	-114.218117	920.290100	-571.036865	149.829529	502.796417	-505.462860	-162.902496	500.743103	-600.634155	195.110718	71.409386	-574.142944	-169.177292	80.568443	-494.157867	153.651276	1386.319214	-443.274902	-190.599197	1369.569092	-444.868317	-20.810722	1390.276611	-416.089722	-27.481186	1679.786865	-578.312927	199.908981	1135.279053	-545.146301	-241.568420	1138.646729	-471.956757	199.462967	903.520447	-456.642914	-235.395096	879.127197	-454.313446	-19.735619	1019.996887	401.238312	-40.928696	956.876953	414.060486	137.547943
-483.369293	70.218559	921.292114	-449.992249	-115.323082	920.319702	-570.778625	149.395325	502.793274	-505.085388	-163.219345	500.654480	-600.650635	195.066879	71.506569	-574.061523	-169.213303	80.573174	-494.238403	152.551651	1386.461670	-442.911163	-191.724274	1369.492432	-444.849426	-21.923298	1390.219849	-415.989197	-28.610096	1679.861572	-578.154114	198.724319	1135.340088	-544.975403	-242.659317	1138.623291	-471.500305	198.362061	903.854187	-456.760559	-236.374771	878.986755	-454.361023	-20.856098	1020.029663	401.134674	-40.897366	956.856445	413.945038	137.559372
-483.480927	69.300797	921.320557	-450.009674	-116.179657	920.316895	-570.481934	148.998383	502.767059	-505.198486	-164.203049	500.765228	-600.631714	194.973175	71.611420	-574.280640	-169.405121	80.609138	-494.278473	151.340775	1386.575562	-442.705841	-192.822266	1369.396851	-444.730774	-23.000713	1390.282227	-415.857025	-29.815788	1679.794434	-578.075867	197.628601	1135.449585	-544.798340	-243.755737	1138.562988	-471.046326	197.263596	904.174316	-456.755951	-237.295975	878.959106	-454.458618	-21.759165	1020.046814	401.118988	-40.900562	956.848022	413.880615	137.562149
-483.599976	68.304726	921.377319	-449.961395	-117.193542	920.335266	-570.172668	148.531433	502.770416	-505.147888	-164.770401	500.831482	-600.600708	194.909134	71.680870	-574.321167	-169.555817	80.636879	-494.348907	150.167892	1386.708008	-442.410553	-193.931793	1369.322388	-444.634125	-24.113327	1390.312378	-415.723389	-30.978729	1679.808350	-578.007996	196.464050	1135.581543	-544.627869	-244.947235	1138.554199	-470.661255	196.230270	904.397522	-456.764038	-238.294739	878.761475	-454.530579	-22.780407	1020.089172	401.113281	-40.948112	956.876099	413.873535	137.533188
-483.729889	67.244118	921.430054	-449.825867	-118.173355	920.329590	-569.851685	148.013046	502.728607	-504.952057	-165.351624	500.828369	-600.587952	194.829178	71.776711	-574.338745	-169.675110	80.621117	-494.446167	148.993652	1386.808472	-442.196289	-195.036209	1369.264648	-444.568329	-25.208601	1390.284424	-415.601013	-32.178173	1679.797852	-577.955078	195.313232	1135.678833	-544.425903	-246.078262	1138.508789	-470.327881	195.213593	904.694031	-456.792419	-239.270859	878.650024	-454.573669	-23.822035	1020.118713	401.084564	-40.901875	956.872681	413.788605	137.570175
-483.867035	66.250114	921.479187	-449.793793	-119.117325	920.344177	-569.581665	147.484680	502.739136	-504.560394	-165.748337	500.705994	-600.553894	194.728241	71.873711	-574.385620	-169.802444	80.641586	-494.489014	147.788177	1386.919067	-441.933014	-196.172791	1369.171509	-444.427307	-26.369722	1390.311768	-415.460876	-33.370411	1679.802246	-577.958740	194.184265	1135.811401	-544.192139	-247.201950	1138.435303	-470.049683	194.170212	904.972229	-456.824402	-240.202591	878.519531	-454.662262	-24.804604	1020.155212	400.513763	-39.877903	956.894226	412.471924	139.117996
-484.094910	65.103714	921.504272	-449.779846	-120.116150	920.343628	-569.273865	146.953613	502.782715	-503.932648	-165.885757	499.984863	-600.475952	194.632309	71.996078	-574.159180	-169.861557	80.601540	-494.608398	146.607712	1387.037109	-441.718475	-197.299026	1369.080566	-444.340271	-27.447651	1390.370483	-415.309357	-34.560333	1679.791504	-577.990479	193.002106	1135.930176	-543.983826	-248.355560	1138.385620	-469.896942	193.158386	905.235657	-456.769379	-241.141983	878.478149	-454.778809	-25.875526	1020.168640	400.459442	-39.878761	956.915649	412.380371	139.153183
-484.299072	64.008949	921.519348	-449.771057	-121.100403	920.370544	-568.996948	146.546387	502.834259	-504.068268	-167.034897	500.094818	-600.434814	194.554245	72.128677	-574.439514	-170.109619	80.728592	-494.721863	145.394455	1387.126343	-441.320435	-198.402725	1369.052246	-444.245941	-28.614758	1390.324951	-415.182373	-35.747707	1679.831787	-578.020752	191.855316	1136.017090	-543.698730	-249.517838	1138.365601	-469.755035	192.188766	905.462402	-456.726746	-242.146881	878.347229	-454.869507	-26.892424	1020.188354	400.479340	-39.925571	956.917358	412.386871	139.051758
-484.492493	62.821701	921.559082	-449.653351	-122.213135	920.441589	-568.677856	146.012680	502.848175	-503.582428	-167.461395	499.973236	-600.314392	194.430145	72.256416	-574.292908	-170.160751	80.711205	-494.853760	144.165070	1387.244263	-441.011810	-199.541534	1368.950928	-444.134308	-29.762880	1390.352173	-415.035858	-36.968216	1679.854736	-578.135193	190.670883	1136.158813	-543.487976	-250.612564	1138.318970	-469.671326	191.236588	905.658997	-456.718872	-243.093292	878.176025	-454.947357	-28.012054	1020.248169	400.454742	-40.002277	956.948853	412.366669	138.983566
-484.781708	61.759499	921.651917	-449.689545	-123.182518	920.477356	-568.350586	145.395050	502.906342	-503.539124	-168.320511	500.060333	-600.279846	194.329407	72.397972	-574.470947	-170.370834	80.791039	-495.021881	142.981552	1387.334473	-440.654419	-200.707535	1368.897461	-444.124359	-30.918697	1390.311646	-414.885254	-38.157280	1679.892578	-578.262756	189.436661	1136.316650	-543.249390	-251.868698	1138.354248	-469.700165	190.242676	905.890381	-456.752075	-244.121536	878.155701	-455.113708	-29.041729	1020.313171	400.426605	-40.017311	956.955322	412.314758	138.944412
-485.008545	60.718815	921.764221	-449.637360	-124.172089	920.497253	-567.930237	144.766754	502.854279	-503.393494	-169.081268	499.991211	-600.157837	194.205215	72.533653	-574.368835	-170.462051	80.813759	-495.152405	141.718674	1387.406860	-440.356476	-201.820984	1368.834839	-443.988068	-32.057457	1390.368652	-414.744507	-39.372341	1679.930542	-578.415100	188.201920	1136.476563	-542.987366	-253.067673	1138.386841	-469.850708	189.265366	906.084717	-456.718262	-245.108780	878.029297	-455.263123	-30.099661	1020.387573	400.420746	-40.041336	956.964600	412.251007	138.921799
-485.299866	59.537189	921.846130	-449.557434	-125.286911	920.577759	-567.626465	144.270599	502.884247	-504.049561	-170.807419	501.254333	-600.134827	194.086304	72.753365	-575.015930	-170.876709	80.986229	-495.336090	140.441803	1387.567383	-439.937592	-202.984344	1368.888916	-443.920319	-33.220078	1390.416138	-414.594208	-40.563259	1680.022095	-578.580933	186.964401	1136.577148	-542.669373	-254.286911	1138.392944	-469.970337	188.380264	906.287354	-456.607788	-246.106506	878.011475	-455.405121	-31.230883	1020.472839	400.436920	-40.061180	956.968445	412.221405	138.883484
-485.582489	58.385891	921.941772	-449.543915	-126.346428	920.625122	-567.335693	143.738525	502.998962	-503.108856	-170.759216	500.074738	-600.054749	193.941315	72.947441	-574.575806	-170.817688	80.911812	-495.560944	139.211884	1387.725830	-439.543610	-204.124786	1368.835449	-443.854584	-34.418148	1390.426758	-414.430389	-41.815285	1680.012939	-578.815674	185.676193	1136.782837	-542.386292	-255.574585	1138.438354	-470.460968	187.844376	906.365967	-456.592224	-247.089676	877.947205	-455.554596	-32.345028	1020.546326	400.395691	-40.112743	956.988953	412.149902	138.886627
-485.888336	57.178074	922.018982	-449.547638	-127.384094	920.628784	-567.073120	143.298447	503.112671	-503.023865	-171.651367	500.520416	-599.987244	193.829437	73.177246	-574.953308	-171.125458	81.069763	-495.790649	137.874481	1387.927734	-439.155548	-205.307648	1368.819214	-443.703430	-35.576061	1390.568726	-414.262207	-43.075611	1680.075562	-579.056641	184.378021	1136.888672	-542.063904	-256.872803	1138.489990	-470.771851	187.036728	906.557922	-456.599274	-248.172012	877.874573	-455.722076	-33.488701	1020.588623	400.384857	-40.105675	956.983093	412.074005	138.907333
-486.166473	56.003044	922.095764	-449.422943	-128.505447	920.667480	-566.643127	142.628967	503.103333	-502.703583	-172.205246	500.222778	-599.896851	193.704437	73.352020	-574.936646	-171.261978	81.075996	-496.039215	136.581100	1388.067261	-438.769135	-206.458191	1368.863403	-443.634521	-36.688011	1390.652466	-414.098572	-44.248936	1680.166382	-579.359802	183.067032	1137.110229	-541.712585	-258.128082	1138.561768	-471.139435	186.030792	906.755493	-456.405273	-249.121628	877.881958	-455.842743	-34.639507	1020.651672	400.349884	-40.145187	957.006409	412.022797	138.885162
-486.581482	54.865078	922.215698	-449.416504	-129.595963	920.706726	-566.130981	141.969681	503.086548	-501.781616	-171.983582	499.697266	-599.802429	193.534119	73.542824	-574.525513	-171.189438	81.002075	-496.290070	135.313705	1388.190430	-438.314606	-207.668869	1368.876953	-443.586121	-37.982666	1390.673706	-413.904541	-45.500126	1680.204468	-579.727173	181.809113	1137.283081	-541.349609	-259.405121	1138.641846	-471.598999	185.143265	906.860779	-456.251892	-250.127701	877.868896	-456.040863	-35.768204	1020.730835	400.303497	-40.196724	957.018127	411.919098	138.903534
-486.938599	53.706585	922.333618	-449.408844	-130.659607	920.743774	-565.812988	141.456619	503.106689	-501.800354	-172.846252	499.418243	-599.760925	193.451736	73.752335	-574.693848	-171.396927	81.046822	-496.543518	133.951721	1388.268555	-437.934204	-208.839691	1368.903809	-443.556396	-39.171745	1390.746216	-413.706970	-46.732983	1680.248901	-580.158447	180.512894	1137.477295	-541.023071	-260.823944	1138.777588	-472.155457	184.259720	906.980347	-456.197906	-251.116287	877.961243	-456.244110	-36.904163	1020.812134	400.876801	-41.331390	957.008240	413.211517	137.322510
-487.320068	52.465382	922.460449	-449.420288	-131.764755	920.768494	-565.608398	140.914932	503.281677	-501.785126	-173.692184	499.422668	-599.766479	193.326294	73.970245	-574.854248	-171.594604	81.116890	-496.865692	132.630997	1388.436157	-437.502258	-210.082413	1368.961914	-443.503418	-40.399757	1390.802246	-413.497864	-47.999058	1680.243164	-580.600891	179.132935	1137.664063	-540.643616	-262.145233	1138.884644	-472.733734	183.314453	907.075256	-455.960083	-252.070282	878.037537	-456.445587	-38.108299	1020.888977	400.905151	-41.449352	957.012329	413.254639	137.176132
-487.593384	51.168968	922.576172	-449.297058	-133.002472	920.868408	-565.229004	140.244110	503.420807	-501.733612	-174.529602	499.614044	-599.610535	193.115616	74.237457	-574.761658	-171.703278	81.085045	-497.188690	131.287918	1388.547119	-437.130585	-211.263260	1368.983887	-443.449799	-41.651192	1390.859985	-413.317322	-49.232136	1680.306152	-581.074402	177.798141	1137.852051	-540.246155	-263.548462	1138.942261	-473.400726	182.451721	907.216064	-455.749237	-253.151962	878.024963	-456.589294	-39.372070	1021.004944	400.842865	-41.492859	957.014221	413.183289	137.135849
-487.800049	49.757309	922.735657	-449.062469	-134.566193	921.184753	-564.826477	139.598145	503.490509	-500.997101	-174.575195	499.422058	-599.356628	192.842804	74.523247	-574.679993	-171.830490	81.071442	-497.522308	129.890671	1388.664551	-436.675446	-212.528885	1369.061890	-443.443298	-42.884426	1390.922363	-413.125549	-50.493591	1680.369629	-581.621033	176.376236	1138.020264	-539.815674	-264.884644	1139.056030	-474.144226	181.564972	907.347717	-455.644592	-254.226608	878.040894	-456.740173	-40.782955	1021.261230	400.866272	-41.546516	957.015869	413.159271	137.095032
-488.313141	48.704510	922.889282	-449.264435	-135.293732	920.929382	-564.607849	138.993256	503.638275	-501.672363	-176.295303	500.192291	-599.259583	192.617249	74.770409	-575.043640	-172.150421	81.230560	-497.880951	128.531647	1388.782471	-436.280884	-213.709961	1369.042969	-443.348389	-44.161362	1391.013916	-412.958313	-51.691528	1680.486450	-582.173828	174.978973	1138.224121	-539.440002	-266.302368	1139.155029	-474.893707	180.625443	907.455566	-455.281738	-254.723038	878.482056	-456.987823	-41.847813	1021.200012	400.832458	-41.571827	957.009277	413.066345	137.063065
-488.577820	47.397572	922.994324	-449.045929	-136.902512	921.256042	-564.352844	138.254318	503.723175	-501.331818	-176.665146	499.369843	-599.199158	192.390671	75.021324	-575.203735	-172.414108	81.238060	-498.230530	127.120033	1388.952026	-435.708160	-214.992279	1369.118042	-443.343170	-45.443161	1391.078979	-412.753967	-52.984413	1680.500366	-582.845032	173.595383	1138.448853	-539.003296	-267.782562	1139.255371	-475.803070	179.675964	907.585266	-455.006714	-255.808731	878.503235	-457.171478	-43.192303	1021.433167	400.800903	-41.589939	957.003601	413.000366	137.042938
-489.012634	46.110073	923.173584	-449.101105	-138.046097	921.238586	-564.077332	137.622559	503.943970	-501.039917	-177.210266	499.128540	-598.996826	192.105286	75.259453	-574.973450	-172.456070	81.209656	-498.583740	125.684219	1389.068237	-435.377045	-216.277313	1369.175903	-443.305389	-46.716583	1391.145874	-412.583435	-54.203598	1680.628662	-583.489990	172.122894	1138.651489	-538.552734	-269.121948	1139.361694	-476.744507	178.763382	907.694031	-454.708191	-256.868439	878.582458	-457.413483	-44.488049	1021.514893	400.780579	-41.626534	957.003052	412.940704	136.998886
-489.335052	44.891502	923.328369	-449.131958	-139.173172	921.233337	-563.823547	136.849243	504.137878	-500.889374	-177.851456	499.114532	-598.799072	191.841583	75.521645	-574.987793	-172.621780	81.174927	-498.960754	124.229500	1389.245972	-434.825623	-217.545135	1369.249023	-443.260590	-48.054825	1391.269653	-412.398804	-55.483856	1680.645142	-584.207275	170.618408	1138.841187	-538.067810	-270.579956	1139.494629	-477.726379	177.813400	907.790649	-454.442963	-258.061066	878.628845	-457.605255	-45.731361	1021.592468	400.708527	-41.682995	956.991821	412.865448	136.938522
-489.654327	43.521275	923.511902	-448.934021	-140.319138	921.293274	-563.663452	136.209427	504.278137	-501.008728	-178.995331	499.984131	-598.720276	191.621140	75.853806	-575.535217	-173.057632	81.331902	-499.379211	122.792862	1389.315430	-434.485443	-218.844284	1369.354980	-443.274567	-49.360249	1391.365967	-412.220764	-56.729881	1680.713135	-584.952271	169.097519	1139.076050	-537.623535	-272.127502	1139.619385	-478.819336	176.873062	907.909607	-454.067444	-259.171326	878.767273	-457.705719	-47.030693	1021.719482	400.700592	-41.704418	957.004761	412.825348	136.890411
-489.965546	42.229645	923.704651	-448.794556	-141.444427	921.323059	-563.309509	135.382431	504.362915	-500.840485	-179.707733	499.980347	-598.413757	191.367538	76.125580	-575.634644	-173.273148	81.361198	-499.797516	121.309525	1389.442627	-433.990936	-220.171585	1369.427490	-443.195953	-50.705395	1391.542358	-412.050903	-57.991287	1680.798218	-585.745117	167.536758	1139.322388	-537.132019	-273.538055	1139.770752	-480.040619	175.889221	907.958435	-453.779846	-260.295441	878.899719	-457.841309	-48.308834	1021.837402	400.679901	-41.762524	956.999390	412.820313	136.886505
-490.453857	40.990711	923.867554	-448.912994	-142.481445	921.178894	-563.192322	134.660355	504.718353	-500.365967	-179.736649	498.932465	-598.260986	191.188980	76.407700	-575.326050	-173.260788	81.300240	-500.188049	119.802910	1389.578125	-433.475403	-221.497177	1369.566040	-443.267395	-52.095684	1391.542725	-411.879578	-59.255280	1680.897217	-586.581299	165.978210	1139.576782	-536.585754	-275.110077	1139.933228	-481.218964	174.859940	908.025574	-453.461304	-261.587708	878.939697	-458.054840	-49.567867	1021.837830	400.313324	-41.128658	956.996704	412.035858	137.656494
-490.849487	39.566547	924.065918	-449.093414	-144.141342	921.459045	-563.000122	134.003204	504.952515	-500.539978	-180.571121	499.044647	-598.135071	191.044540	76.730942	-575.477905	-173.460938	81.347542	-500.648987	118.270615	1389.714600	-433.201202	-222.814468	1369.693115	-443.206390	-53.469109	1391.674805	-411.714172	-60.502087	1681.065430	-587.442566	164.405151	1139.847412	-536.112000	-276.709442	1140.061279	-482.510986	173.852173	908.120728	-453.088074	-262.766907	879.045349	-458.474731	-51.083752	1022.092102	400.816437	-41.727943	956.609863	412.820496	137.074539
-490.912872	38.906456	924.337341	-449.262421	-145.309723	921.524353	-562.755615	133.321518	505.192413	-500.608276	-181.204666	498.979706	-598.053650	190.907089	77.088943	-575.560669	-173.626068	81.350563	-501.079468	116.745804	1389.861084	-432.735657	-224.179932	1369.799805	-443.237488	-54.847343	1391.790405	-411.527313	-61.807705	1681.094360	-588.362976	162.780350	1140.108521	-535.592773	-278.215210	1140.216919	-483.857880	172.806778	908.218018	-452.703491	-263.969604	879.163269	-458.630005	-52.127964	1022.266479	400.563263	-42.043736	956.684448	412.781281	136.910110
-491.422729	37.745403	924.577820	-449.592834	-146.424179	921.404724	-562.522949	132.586838	505.463135	-500.792999	-181.970474	498.945343	-597.918030	190.756454	77.505363	-575.644653	-173.814682	81.387505	-501.535126	115.173065	1390.032349	-432.243195	-225.566422	1369.932373	-443.241669	-56.223080	1391.922241	-411.338654	-63.100006	1681.168579	-589.273315	161.120346	1140.347778	-535.075317	-279.783875	1140.373413	-485.287231	171.762466	908.309326	-452.279480	-265.239380	879.301880	-458.965759	-53.429226	1022.318787	400.193390	-42.204571	956.853333	412.574402	136.794296
-491.751831	36.396870	924.773804	-449.660645	-147.976944	921.550354	-562.089478	131.712311	505.678345	-500.977783	-182.829819	499.029449	-597.616699	190.600983	77.901649	-575.734497	-173.986084	81.396561	-501.994385	113.635674	1390.186646	-431.758270	-226.979156	1370.037720	-443.180908	-57.680984	1392.053101	-411.165649	-64.391350	1681.260498	-590.215088	159.437592	1140.597168	-534.528442	-281.449310	1140.522583	-486.768433	170.653381	908.393494	-451.877899	-266.534332	879.481934	-459.231262	-54.907078	1022.497620	400.010376	-42.345276	956.945435	412.515869	136.711014
-492.434021	34.970627	924.928772	-449.890991	-148.677597	921.262939	-561.899048	131.136551	505.883148	-501.018890	-183.444748	498.931915	-597.502747	190.549088	78.333496	-575.741028	-174.121277	81.440109	-502.429138	112.009125	1390.347412	-431.406647	-228.346863	1370.155640	-443.256592	-59.087490	1392.168579	-410.986359	-65.663712	1681.425781	-591.199158	157.725479	1140.871338	-533.965393	-283.106537	1140.659546	-488.264465	169.488037	908.409424	-451.419617	-267.787659	879.559937	-459.477509	-56.128983	1022.408142	399.934692	-42.344288	956.953003	412.481476	136.684341
-492.963623	33.512165	925.160583	-449.966125	-149.957504	921.272156	-561.603333	130.332123	506.184357	-501.096741	-184.065140	498.816132	-597.423401	190.502106	78.717361	-575.679260	-174.215302	81.383247	-502.954620	110.451859	1390.473999	-430.941986	-229.763016	1370.317139	-443.244507	-60.575874	1392.265747	-410.789551	-67.018394	1681.445068	-592.222290	155.973190	1141.106323	-533.417908	-284.675385	1140.724976	-489.827637	168.297348	908.477783	-450.932861	-269.101715	879.657837	-459.758301	-57.583923	1022.526733	399.876556	-42.363178	956.976990	412.425659	136.709671
-493.352722	31.882818	925.391418	-449.939056	-151.816345	921.654114	-561.268921	129.667007	506.436401	-501.335602	-184.858719	498.928314	-597.244690	190.387711	79.242470	-575.612976	-174.138184	81.434219	-503.419891	108.830376	1390.580688	-430.489288	-231.204422	1370.419556	-443.321014	-62.022999	1392.368774	-410.610413	-68.334961	1681.560059	-593.243103	154.152130	1141.355469	-532.825439	-286.391113	1140.953247	-491.434479	167.129456	908.472107	-450.510040	-270.521851	879.813599	-460.106567	-59.260498	1022.852234	399.828583	-42.344402	956.961243	412.387543	136.716080
-493.983826	30.413044	925.584045	-450.317139	-152.750290	921.421570	-560.974426	128.913849	506.659027	-501.443115	-185.530411	498.820190	-597.133118	190.347290	79.749542	-575.612000	-174.305557	81.383987	-503.892883	107.184944	1390.749512	-430.042053	-232.626495	1370.582397	-443.323059	-63.514687	1392.513306	-410.435822	-69.683052	1681.660522	-594.340637	152.340347	1141.593140	-532.254089	-288.124023	1141.141479	-493.139313	165.933411	908.546875	-449.978821	-271.875000	879.978027	-460.429413	-60.631142	1022.812073	399.750824	-42.327316	956.962830	412.320862	136.739944
-494.443329	28.793203	925.816528	-450.443817	-154.416092	921.689087	-560.546143	128.157059	506.840179	-501.633148	-186.343613	498.670532	-596.894409	190.293579	80.177063	-575.734131	-174.521805	81.409500	-504.438232	105.583565	1390.887695	-429.648102	-234.069687	1370.777832	-443.341980	-64.999298	1392.691162	-410.269257	-71.040115	1681.796997	-595.439575	150.544037	1141.842041	-531.689087	-289.860229	1141.332153	-494.779663	164.630646	908.553894	-449.500122	-273.223297	880.223145	-460.820251	-62.257545	1023.073486	399.685150	-42.307087	956.979187	412.256805	136.703247
-494.944489	27.488619	926.080750	-450.587219	-155.862000	921.769653	-560.232361	127.470337	507.263153	-501.801575	-187.089905	498.646729	-596.757996	190.205597	80.695831	-575.778564	-174.676666	81.419281	-504.873077	103.857849	1391.059326	-429.227905	-235.501511	1370.925659	-443.418396	-66.537674	1392.802002	-410.111450	-72.352142	1681.983276	-596.529053	148.638229	1142.151001	-531.086792	-291.573914	1141.496948	-496.544464	163.318970	908.529236	-448.968719	-274.680664	880.328308	-461.161804	-63.714748	1023.248535	399.634766	-42.342583	956.988586	412.220276	136.682068
-495.449310	26.078733	926.378723	-450.878723	-157.140717	921.783325	-560.077820	126.879204	507.621735	-501.976868	-187.935654	498.613068	-596.621704	190.118591	81.252853	-575.868652	-174.880280	81.447861	-505.389679	102.224243	1391.237671	-428.863800	-236.988739	1371.139282	-443.410431	-68.043396	1393.002686	-409.923889	-73.743118	1682.050537	-597.305298	146.450256	1142.548584	-530.504456	-293.355164	1141.655029	-498.115997	161.662796	908.657593	-448.501678	-276.081329	880.532349	-461.553650	-65.197754	1023.404175	399.571777	-42.308231	956.984497	412.135681	136.745941
-496.082916	24.612949	926.611694	-451.329437	-158.192673	921.604431	-559.661560	126.134346	507.822449	-502.198883	-188.674118	498.680450	-596.489319	190.027740	81.779167	-575.930115	-175.063690	81.453430	-505.887878	100.519089	1391.443237	-428.427643	-238.473770	1371.306763	-443.488953	-69.590195	1393.126099	-409.771606	-75.115532	1682.241699	-598.278015	144.434937	1142.809692	-529.867676	-295.100464	1141.805664	-500.138519	160.615311	908.581055	-447.921967	-277.571259	880.714905	-461.955261	-66.633217	1023.415161	399.498230	-42.305775	957.009460	412.069977	136.707809
-496.461914	23.043161	926.857605	-451.418121	-160.075836	921.955688	-559.366211	125.381828	508.188202	-502.441162	-189.491898	498.763275	-596.266174	189.960236	82.314224	-576.541992	-175.510635	81.492645	-506.415344	98.780350	1391.644775	-428.032715	-239.987030	1371.486816	-443.529938	-71.168388	1393.292480	-409.569550	-76.521767	1682.287476	-599.426758	142.516647	1143.110718	-529.278381	-296.919128	1142.020996	-501.685547	158.796463	908.645935	-447.388794	-279.038727	880.955811	-462.317749	-68.316246	1023.728760	399.445618	-42.318272	957.017883	411.984131	136.759705
-496.941528	21.640720	927.169617	-451.720856	-161.434906	921.984680	-559.139160	124.768867	508.530762	-502.680267	-190.298737	498.690094	-596.189514	189.879303	82.894905	-576.620239	-175.628113	81.524529	-506.887238	97.093613	1391.805054	-427.670013	-241.472000	1371.730835	-443.617859	-72.724541	1393.461182	-409.459778	-77.889351	1682.514771	-600.431152	140.343597	1143.414673	-528.700073	-298.741638	1142.229004	-503.519592	157.325363	908.711060	-446.799530	-280.550934	881.104431	-462.705231	-69.838348	1023.899048	399.352051	-42.292793	957.037109	411.849884	136.809692
-497.516754	20.164768	927.465210	-452.055817	-162.875412	922.039673	-558.865173	124.022011	508.806335	-502.810852	-190.981323	498.512543	-596.122620	189.859024	83.486130	-576.734924	-175.800110	81.526596	-507.377930	95.341393	1391.965332	-427.329773	-242.997910	1371.916626	-443.664978	-74.347824	1393.578369	-409.244751	-79.363503	1682.549683	-601.574219	138.470047	1143.799683	-528.101868	-300.571167	1142.444458	-505.372192	155.903854	908.738159	-446.289368	-282.080048	881.275085	-463.143250	-71.407555	1024.072266	399.268005	-42.309750	957.043762	411.725616	136.834747
-498.100861	18.647217	927.748413	-452.408722	-164.356934	922.162170	-558.760620	123.475380	509.284485	-503.159698	-191.851807	498.645691	-595.974426	189.765503	84.038429	-576.900696	-176.000595	81.537010	-507.897644	93.625427	1392.144531	-426.885071	-244.551559	1372.101807	-443.765839	-75.946335	1393.693726	-409.090393	-80.798538	1682.687012	-602.736694	136.614502	1144.191895	-527.485474	-302.428223	1142.623047	-507.305359	154.379166	908.812073	-445.702484	-283.574280	881.479736	-463.565948	-72.968002	1024.269775	399.204742	-42.240036	957.039185	411.624603	136.859360
-498.666565	17.121517	928.059753	-452.835236	-165.841248	922.232910	-558.414185	122.661171	509.548096	-503.400848	-192.674438	498.685455	-595.712585	189.622101	84.615959	-576.979370	-176.201309	81.555588	-508.367340	91.821129	1392.364624	-426.573883	-246.094879	1372.304810	-443.789398	-77.569786	1393.945557	-408.932678	-82.264954	1682.823730	-603.885498	134.581299	1144.514160	-526.858215	-304.267609	1142.760620	-509.086517	152.799820	908.857544	-445.107239	-285.089539	881.733337	-464.007935	-74.581001	1024.454224	399.150208	-42.218872	957.054260	411.491608	136.890167
-499.403839	15.726986	928.373779	-453.569000	-166.797211	922.023987	-558.311707	121.989151	509.887024	-503.551239	-193.362274	498.768066	-595.623840	189.532898	85.250641	-577.126404	-176.411453	81.556076	-508.834198	90.094749	1392.578491	-426.208221	-247.620010	1372.503052	-443.867706	-79.169281	1394.116577	-408.763031	-83.723022	1682.961914	-604.963562	132.583923	1144.871094	-526.252991	-306.169098	1142.928223	-510.985199	151.196182	908.900330	-444.546173	-286.670258	881.886780	-464.547913	-75.991089	1024.482666	399.045380	-42.180233	957.038940	411.334106	136.953964
-500.112061	14.350074	928.701477	-454.301819	-168.095337	921.984009	-558.253113	121.281952	510.414612	-504.060608	-194.674301	499.415375	-595.520691	189.322327	85.868340	-577.537659	-176.771698	81.645927	-509.295288	88.300789	1392.755249	-425.877777	-249.195862	1372.708130	-443.871643	-80.805077	1394.312012	-408.605957	-85.215790	1683.068481	-606.004333	130.423294	1145.153809	-525.668823	-308.066223	1143.150879	-512.893616	149.594940	908.897217	-444.011139	-288.265411	882.087769	-465.179932	-77.507904	1024.614868	399.005371	-42.122734	957.034302	411.226776	137.014618
-500.541260	12.786408	929.015564	-454.459015	-170.006058	922.369263	-558.146851	120.580612	510.792572	-504.139404	-195.067123	498.598297	-595.370850	189.102814	86.532227	-577.513794	-176.914902	81.626625	-509.777985	86.563774	1392.968872	-425.532837	-250.815109	1372.894287	-444.007416	-82.499298	1394.376587	-408.442474	-86.684845	1683.286011	-607.104431	128.321503	1145.523315	-525.082458	-310.006989	1143.355591	-514.804260	147.964813	908.991089	-443.437134	-289.840240	882.376282	-465.649658	-79.232590	1024.985840	398.948334	-42.084148	957.033813	411.076691	137.034637
-501.264252	11.392443	929.367493	-455.196625	-171.007416	922.157410	-558.095642	119.821091	511.253845	-504.315063	-195.732224	498.368927	-595.196777	188.850220	87.112854	-577.607056	-177.079132	81.619118	-510.255615	84.779839	1393.117920	-425.224976	-252.395309	1373.109619	-444.042572	-84.140251	1394.580200	-408.276245	-88.215927	1683.374756	-608.311035	126.401184	1145.954712	-524.459473	-311.879456	1143.519165	-516.597778	146.240173	909.091187	-442.841125	-291.403687	882.609375	-466.229034	-80.700539	1025.035645	398.602844	-41.420944	957.057434	410.432678	137.942078
-501.741364	9.599818	929.651917	-455.462555	-172.903473	922.492004	-557.748962	118.843872	511.592377	-504.672546	-196.640991	498.465149	-594.846252	188.515335	87.703140	-577.790527	-177.273239	81.617561	-510.682556	82.927689	1393.274414	-424.967407	-254.008652	1373.333862	-444.151733	-85.823341	1394.754883	-408.104858	-89.707405	1683.542603	-609.416565	124.265251	1146.274170	-523.871887	-313.826141	1143.675659	-518.383850	144.554276	909.214050	-442.310791	-293.046661	882.725525	-466.709198	-82.531265	1025.358398	398.852936	-42.009399	957.036194	410.819000	137.150024
-502.354736	8.050165	929.931580	-455.885223	-174.516998	922.582520	-557.499573	117.862892	511.892822	-504.736267	-197.096909	498.405640	-594.588501	188.233353	88.320526	-577.787781	-177.364273	81.629570	-511.218262	81.145470	1393.475464	-424.710358	-255.577728	1373.527710	-444.162598	-87.468834	1394.994141	-407.950165	-91.277702	1683.612549	-610.449707	122.055023	1146.582764	-523.287415	-315.805878	1143.842041	-520.147217	142.844513	909.315308	-441.726685	-294.682129	882.908508	-467.238586	-84.205925	1025.543945	398.810974	-42.011082	957.011841	410.723938	137.183502
-502.961426	6.561973	930.264587	-456.353455	-175.931381	922.644775	-557.798706	117.226814	512.505493	-504.920776	-197.759399	498.284332	-594.621826	187.903732	88.931404	-577.847900	-177.481903	81.595825	-511.664093	79.282494	1393.724609	-424.395569	-257.232391	1373.698364	-444.250702	-89.154526	1395.105835	-407.771149	-92.847397	1683.730103	-611.537537	119.937180	1146.984497	-522.701355	-317.755707	1144.046143	-521.895874	141.072327	909.444946	-441.200745	-296.269928	883.199097	-467.755096	-85.790367	1025.737671	398.756653	-41.939915	957.015991	410.547028	137.214951
-503.829681	5.209642	930.618347	-457.180664	-177.043716	922.431519	-557.758667	116.435768	512.837830	-505.596252	-199.140656	498.278595	-594.549194	187.546417	89.602158	-578.171753	-177.819366	81.673294	-512.108398	77.469742	1393.961060	-424.094574	-258.877625	1373.884033	-444.298279	-90.840477	1395.278564	-407.636505	-94.437996	1683.890869	-612.557556	117.670044	1147.330322	-522.141357	-319.685577	1144.255737	-523.614868	139.382187	909.531860	-440.669556	-297.922272	883.392090	-468.392059	-87.275101	1025.779297	398.681885	-41.903488	957.016541	410.370667	137.296341
-504.376160	3.452643	930.898132	-457.399414	-178.963303	922.734924	-557.530579	115.367073	513.141479	-505.870819	-200.033600	498.342804	-594.164795	187.093201	90.150383	-578.315491	-177.987686	81.664139	-512.603943	75.599976	1394.136353	-423.979218	-260.497742	1374.198120	-444.421478	-92.584679	1395.393433	-407.472839	-95.983803	1683.981079	-613.704163	115.733810	1147.761597	-521.618530	-321.702820	1144.472168	-525.340393	137.620834	909.745728	-440.165192	-299.503723	883.606323	-468.849365	-89.097221	1026.080200	398.650726	-41.846329	957.002686	410.200867	137.345291
-505.237122	1.964310	931.168457	-458.227234	-180.093643	922.533386	-557.404236	114.436363	513.512024	-506.073517	-200.732391	498.185364	-593.911011	186.554932	90.678963	-578.310730	-178.105499	81.584213	-513.069885	73.772789	1394.377319	-423.664246	-262.121429	1374.285400	-444.475830	-94.273041	1395.538208	-407.309692	-97.583458	1684.097656	-614.752563	113.677834	1148.174194	-521.048035	-323.680115	1144.640747	-527.015076	135.822830	909.937561	-439.621124	-301.151886	883.817627	-469.493896	-90.611382	1026.087158	398.587891	-41.813667	957.006409	409.996979	137.395905
-505.754883	0.296239	931.428894	-458.477692	-181.989990	922.881897	-557.196960	113.404243	513.732422	-506.486450	-201.750229	498.162964	-593.611938	185.954468	91.234116	-578.496216	-178.343750	81.603302	-513.555054	71.975945	1394.570679	-423.468262	-263.694458	1374.504639	-444.568237	-95.970436	1395.664917	-407.134277	-99.229401	1684.201904	-615.929016	111.981186	1148.728149	-520.483032	-325.652954	1144.771118	-528.623230	134.045502	910.140747	-439.039368	-302.740356	884.048767	-470.015106	-92.362129	1026.408936	398.548035	-41.824383	957.004822	409.881378	137.465942
-506.503998	-1.149204	931.736267	-459.011230	-183.467819	922.931091	-557.114197	112.384613	514.117737	-506.851776	-202.687027	498.142548	-593.597900	185.464462	91.846008	-578.665222	-178.603149	81.576927	-514.037048	70.074638	1394.806396	-423.085449	-265.387268	1374.590942	-444.675507	-97.684486	1395.756348	-407.031677	-100.862671	1684.336426	-616.920532	109.901947	1149.095215	-519.951111	-327.677307	1144.940430	-530.239990	132.325470	910.330811	-438.635498	-304.419128	884.154968	-470.636597	-93.944351	1026.582886	398.502838	-41.812309	957.000977	409.697906	137.545425
-507.243042	-2.776014	931.947327	-459.517731	-185.061325	922.958679	-557.103394	111.405678	514.441345	-506.666626	-202.886139	498.033783	-593.253540	184.792526	92.395462	-578.569153	-178.705460	81.524666	-514.490540	68.221779	1395.063232	-422.801056	-266.970337	1374.735352	-444.705200	-99.357101	1395.950195	-406.834015	-102.511452	1684.377075	-617.862732	107.742363	1149.499634	-519.439636	-329.609955	1145.062256	-531.747375	130.550995	910.534790	-438.193878	-306.086243	884.306274	-471.210236	-95.626030	1026.694946	398.402039	-41.775253	956.985962	409.487152	137.520630
-508.011932	-4.447586	932.160339	-460.066040	-186.525375	922.973755	-557.030151	110.322243	514.590393	-507.331696	-204.371063	498.032043	-592.979309	184.216476	93.051346	-578.927551	-179.071030	81.616219	-514.998169	66.373611	1395.300903	-422.529694	-268.587402	1374.841553	-444.849457	-101.091087	1396.047852	-406.713409	-104.137352	1684.465332	-618.820190	105.695229	1149.846802	-518.935059	-331.554413	1145.161621	-533.236328	128.771393	910.697021	-437.496216	-307.599091	884.640503	-471.804535	-97.271538	1026.799805	398.382507	-41.779461	956.979370	409.336670	137.500458
-508.909973	-5.898440	932.422729	-460.881744	-187.622696	922.722351	-557.123901	109.211288	514.943359	-507.663300	-205.224091	497.782745	-592.612549	183.352188	93.401825	-579.066650	-179.292236	81.565468	-515.542297	64.543434	1395.504761	-422.262299	-270.239319	1374.955078	-444.983459	-102.815529	1396.159546	-406.590973	-105.837646	1684.570679	-619.742859	103.597710	1150.192871	-518.431458	-333.512482	1145.372803	-534.694946	127.000710	910.881653	-437.140381	-309.247620	884.891846	-472.474640	-98.773285	1026.777710	398.326691	-41.720898	956.960938	409.142517	137.519852
-509.494598	-7.530019	932.673889	-461.120331	-189.502106	923.005798	-557.155762	108.068161	515.218079	-508.014526	-206.170639	497.812042	-592.356384	182.614731	93.895836	-579.207214	-179.519241	81.583420	-516.042053	62.634449	1395.697754	-422.005554	-271.836609	1375.044556	-445.115814	-104.552116	1396.255249	-406.438293	-107.479065	1684.612793	-620.596313	101.474747	1150.497681	-517.985535	-335.487823	1145.448242	-536.131470	125.254768	911.055908	-436.733673	-310.880585	884.959106	-473.006775	-100.517677	1027.060303	398.239349	-41.691902	956.950256	408.903015	137.501358
-510.508820	-8.961655	932.936401	-461.974731	-190.649918	922.762512	-557.459412	106.969292	515.518005	-508.358368	-207.051254	497.799957	-592.460754	182.099136	94.613876	-579.319397	-179.755020	81.548210	-516.588013	60.773537	1395.925537	-421.692932	-273.531708	1375.111206	-445.278168	-106.260681	1396.328613	-406.320038	-109.185043	1684.697510	-621.541260	99.504219	1150.846313	-517.482605	-337.453156	1145.545532	-537.597900	123.466988	911.153503	-436.405609	-312.546387	885.049500	-473.710144	-102.012360	1027.036621	398.178528	-41.695812	956.950317	408.702820	137.524872
-511.114014	-10.746249	933.133972	-462.220978	-192.496490	923.058289	-557.558899	105.712540	515.851013	-508.834595	-208.044037	497.908844	-592.137085	181.222549	95.113663	-579.603760	-180.038010	81.561310	-517.162048	58.938278	1396.144287	-421.593292	-275.071228	1375.234863	-445.399170	-107.994087	1396.444702	-406.166626	-110.852455	1684.755127	-622.368591	97.384132	1151.121826	-517.030273	-339.473206	1145.629761	-539.137146	121.848778	911.276428	-436.097473	-314.286102	885.108948	-474.250214	-103.780472	1027.298706	398.128143	-41.713303	956.963074	408.526184	137.527954
-511.850891	-12.322406	933.399780	-462.684265	-194.014877	923.099670	-557.759094	104.357048	516.094482	-509.266815	-208.916138	497.836487	-591.444397	180.066071	95.345673	-579.778320	-180.285233	81.576477	-517.616577	57.052921	1396.383301	-421.284088	-276.705292	1375.324829	-445.565094	-109.728615	1396.569702	-406.067322	-112.533516	1684.817139	-623.224121	95.379501	1151.480713	-516.562317	-341.404205	1145.735596	-540.345337	119.899261	911.390381	-435.818848	-315.993866	885.276184	-474.855774	-105.433640	1027.450562	398.064758	-41.719814	956.960266	408.344604	137.557281
-512.645081	-13.819878	933.606873	-463.185211	-195.535812	923.090698	-558.022400	103.038567	516.271912	-509.662903	-209.842606	497.848358	-591.403381	179.295273	95.770973	-580.030823	-180.581757	81.605904	-518.130371	55.205444	1396.615601	-421.111603	-278.311401	1375.395264	-445.676300	-111.432152	1396.706787	-405.932343	-114.243675	1684.876953	-624.094788	93.424789	1151.806274	-516.168701	-343.263000	1145.776367	-541.719788	118.171829	911.567017	-435.568207	-317.759521	885.192505	-475.406799	-107.013412	1027.535889	398.007965	-41.731411	956.970642	408.177826	137.551575
-513.398804	-15.447476	933.816284	-463.657043	-196.922012	923.093384	-558.333557	101.680954	516.572083	-509.723541	-210.289581	497.789520	-591.139099	178.467087	96.220688	-580.014893	-180.698578	81.504913	-518.617493	53.388241	1396.802002	-420.946747	-279.921692	1375.475342	-445.790955	-113.158768	1396.775269	-405.867706	-115.969276	1684.965088	-624.834351	91.301735	1152.061401	-515.772583	-345.186493	1145.883789	-543.088501	116.459755	911.727722	-435.294159	-319.473877	885.205811	-475.932495	-108.592346	1027.629150	397.950897	-41.744164	956.957581	407.992523	137.545654
-514.154480	-16.949419	933.983398	-464.095734	-198.374954	923.043335	-558.796448	100.360428	516.784790	-510.207123	-211.378067	497.573914	-590.931519	177.782272	96.758499	-580.260498	-180.992950	81.543663	-519.104614	51.547020	1396.981323	-420.723541	-281.559265	1375.507324	-445.922913	-114.862534	1396.826782	-405.743469	-117.690430	1685.011597	-625.635254	89.355782	1152.358643	-515.355408	-347.087738	1145.893555	-544.251099	114.607719	911.842590	-435.072418	-321.246582	885.205933	-476.494171	-110.156937	1027.681030	397.911469	-41.807034	956.948853	407.889069	137.513916
-515.063904	-18.367981	934.295227	-464.498993	-199.760315	923.051697	-559.198120	98.908997	516.934082	-510.555206	-212.199158	497.402466	-590.212830	176.597000	96.979156	-580.438843	-181.261261	81.560341	-519.549988	49.687824	1397.154907	-420.620453	-283.168091	1375.582397	-446.072235	-116.576637	1396.899902	-405.665405	-119.363037	1685.051147	-626.401489	87.290298	1152.655029	-514.982239	-349.069458	1145.921509	-545.514099	112.975563	912.107544	-434.811462	-322.920959	885.213379	-477.108582	-111.677803	1027.832764	397.864502	-41.848389	956.945435	407.758575	137.472351
-515.968323	-19.781359	934.380859	-465.299500	-200.813248	922.767395	-559.722351	97.502823	517.195862	-510.848999	-212.958099	497.242981	-589.946472	175.532822	97.111580	-580.463562	-181.436874	81.502045	-520.039917	47.907413	1397.384521	-420.408875	-284.743164	1375.610840	-446.227997	-118.301445	1396.897949	-405.561523	-121.022034	1685.050659	-627.213440	85.374725	1152.995117	-514.575378	-350.929291	1145.930298	-546.620789	111.145653	912.255493	-434.617188	-324.636475	885.158203	-477.704498	-113.037384	1027.696899	397.769043	-41.859314	956.942139	407.581635	137.441177
-516.541931	-21.374063	934.505432	-465.374756	-202.603073	923.029846	-560.017029	95.885551	517.253357	-510.878662	-213.466141	497.340424	-589.444580	174.521057	97.373184	-580.438904	-181.577179	81.474762	-520.522461	46.056103	1397.567871	-420.248352	-286.327301	1375.600708	-446.420593	-120.004646	1396.892334	-405.501099	-122.679451	1685.083252	-627.944519	83.351791	1153.226196	-514.241638	-352.780457	1145.927612	-547.762695	109.412277	912.513367	-434.426361	-326.366058	885.080688	-478.159729	-114.652832	1027.909424	397.707886	-41.915924	956.943909	407.454590	137.430038
-517.306885	-22.812576	934.651245	-465.812653	-203.925140	922.918274	-560.512268	94.284851	517.353333	-511.576660	-214.882370	497.253296	-589.477722	173.697220	97.825218	-580.801514	-181.936325	81.474983	-520.990417	44.243229	1397.776123	-419.960419	-287.912720	1375.516235	-446.557495	-121.702377	1396.901245	-405.445068	-124.374825	1685.126709	-628.729614	81.394318	1153.531616	-513.848511	-354.563873	1145.895874	-548.809692	107.591621	912.659668	-433.836060	-327.403137	885.513550	-478.694855	-116.133034	1027.915283	397.629822	-41.985836	956.926453	407.304840	137.390762
-518.038025	-24.387526	934.772217	-466.221313	-205.249283	922.905884	-560.963562	92.742752	517.425110	-511.927032	-215.770767	497.130554	-589.162415	172.622345	98.127312	-580.848572	-182.163696	81.439499	-521.486450	42.496559	1397.955200	-419.862885	-289.443726	1375.422363	-446.778778	-123.380310	1396.874023	-405.400513	-126.027473	1685.153320	-629.492859	79.490730	1153.858887	-513.555359	-356.488312	1145.824951	-549.868469	105.858025	912.872620	-433.643250	-329.042877	885.329712	-479.208252	-117.619820	1027.961182	397.550476	-42.045261	956.916016	407.172882	137.344940
-519.007629	-25.781574	934.913391	-466.960236	-206.230972	922.590820	-561.711853	91.234955	517.605652	-512.215820	-216.525604	497.010315	-588.966248	171.579559	98.445335	-580.913208	-182.324844	81.421608	-521.975098	40.655315	1398.112305	-419.642212	-291.005280	1375.318237	-446.889648	-125.015419	1396.934570	-405.335754	-127.641678	1685.152222	-630.188843	77.451172	1154.085815	-513.212524	-358.316101	1145.675659	-550.644836	103.929199	913.040161	-433.498535	-330.728668	885.206238	-479.790771	-118.967056	1027.833740	397.472168	-42.108723	956.889160	407.023102	137.381836
-519.581299	-27.236589	935.031311	-467.120972	-207.895889	922.845642	-562.293823	89.706421	517.643372	-512.562012	-217.391449	497.054688	-588.135437	170.070023	98.285690	-580.949585	-182.424576	81.452415	-522.507446	38.900204	1398.301514	-419.490723	-292.513519	1375.188721	-447.132202	-126.667000	1396.894409	-405.301178	-129.303802	1685.141235	-630.904602	75.603432	1154.378784	-512.903870	-360.082886	1145.537720	-551.822571	102.399948	913.228882	-433.307922	-332.276367	885.080322	-480.280273	-120.455078	1028.038452	397.373901	-42.149002	956.885498	406.833679	137.305893
-520.337952	-28.637238	935.204956	-467.511444	-209.227325	922.845276	-562.945435	88.108429	517.714661	-512.813721	-218.142548	496.903900	-587.828491	169.137619	98.731339	-581.196411	-182.697388	81.458809	-522.983765	37.133053	1398.468506	-419.298004	-294.085938	1375.077148	-447.287994	-128.271423	1396.909668	-405.289276	-130.883392	1685.189087	-631.556763	73.557861	1154.578857	-512.568909	-361.876648	1145.483398	-552.719910	100.680473	913.378723	-433.188354	-333.875732	884.921326	-480.793091	-121.872795	1028.115601	397.251221	-42.220875	956.859802	406.664307	137.249390
-521.115845	-30.134171	935.317322	-467.877350	-210.534897	922.812195	-563.627319	86.556526	517.832825	-513.066345	-218.846252	496.771973	-588.029602	168.279419	99.232208	-581.289001	-182.896698	81.455254	-523.504944	35.390030	1398.661255	-419.144012	-295.554688	1374.981323	-447.479614	-129.889099	1396.901978	-405.269958	-132.549835	1685.169800	-632.232239	71.722862	1154.855835	-512.264954	-363.666901	1145.405396	-553.494446	98.969437	913.634460	-433.020142	-335.389618	884.866211	-481.343506	-123.321426	1028.151001	397.135559	-42.277813	956.877686	406.479645	137.167511
-521.863281	-31.558681	935.421265	-468.277466	-211.802643	922.769287	-564.226563	84.929665	517.942566	-513.279602	-219.583481	496.693359	-587.153503	166.455688	98.755104	-581.238892	-182.970459	81.425377	-524.049683	33.696011	1398.901733	-418.988129	-297.104523	1374.855591	-447.567749	-131.460480	1396.938843	-405.295288	-134.139587	1685.247314	-632.818604	69.670670	1155.051636	-511.990051	-365.416199	1145.324951	-554.352905	97.488113	913.906372	-432.989685	-337.016876	884.677917	-481.847656	-124.704071	1028.171143	397.009979	-42.381268	956.899963	406.354095	137.060944
-522.775391	-32.759201	935.545532	-468.978027	-212.638702	922.434692	-564.962769	83.352196	518.014282	-513.436340	-220.203064	496.583252	-586.904236	165.196426	98.960678	-581.298950	-183.110474	81.399300	-524.526306	31.949081	1399.100830	-418.791382	-298.535095	1374.757935	-447.809357	-133.062897	1396.904663	-405.261383	-135.712067	1685.217285	-633.513123	67.895744	1155.343750	-511.760712	-366.982941	1145.161499	-555.104675	95.790527	914.116272	-432.889648	-338.519928	884.618164	-482.420959	-125.893326	1028.029175	396.876770	-42.450951	956.899536	406.176178	136.946854
-523.655090	-33.532497	935.955322	-469.317139	-213.683334	922.368652	-565.636292	81.767754	518.034241	-513.498413	-220.728729	496.420502	-586.704102	164.287613	99.386642	-581.469727	-183.310593	81.439064	-525.062805	30.272341	1399.309937	-418.606506	-300.007904	1374.620972	-447.979645	-134.599014	1396.917236	-405.298767	-137.294220	1685.250244	-634.092590	65.919037	1155.490234	-511.479034	-368.719482	1145.075684	-555.856567	94.186829	914.325256	-432.850739	-340.154724	884.372681	-483.043762	-127.022308	1028.195557	396.739044	-42.543808	956.902039	406.006958	136.862000
-524.226074	-34.986034	936.030518	-469.440277	-215.315979	922.621582	-566.195557	80.088654	517.987366	-513.758362	-221.425919	496.420288	-586.622375	163.137146	99.549606	-581.498108	-183.490906	81.442200	-525.536438	28.627237	1399.481689	-418.416107	-301.423767	1374.476318	-448.260742	-136.174561	1396.810913	-405.301697	-138.873657	1685.251831	-634.741577	64.150398	1155.791626	-511.168701	-370.467438	1144.992920	-556.604248	92.555611	914.561279	-432.878082	-341.665100	884.218201	-483.492035	-128.463043	1028.376709	396.641174	-42.632320	956.910400	405.895142	136.778915
-524.944336	-36.332352	936.116394	-469.799042	-216.513733	922.587219	-566.785400	78.441750	518.052979	-513.879211	-222.053284	496.271912	-586.371765	162.051224	99.865288	-581.557556	-183.624710	81.476799	-526.037354	26.928129	1399.652222	-418.221954	-302.853363	1374.343262	-448.313599	-137.644302	1396.900513	-405.267639	-140.408508	1685.216064	-635.314270	62.250820	1155.959473	-510.948029	-371.989746	1144.835815	-557.170349	91.004990	914.870056	-432.791260	-343.103424	884.066956	-484.000519	-129.767731	1028.397339	396.487640	-42.764790	956.923279	405.735992	136.692490
-525.919617	-37.503956	936.267700	-470.483643	-217.319000	922.300354	-567.541016	76.864021	518.132385	-513.966064	-222.609375	496.041809	-585.736145	160.431610	99.686150	-581.594543	-183.797195	81.469711	-526.541504	25.385183	1399.811279	-418.027069	-304.229553	1374.203613	-448.582672	-139.195267	1396.810791	-405.300415	-141.970963	1685.254761	-635.910461	60.524540	1156.276123	-510.683655	-373.605652	1144.730713	-557.881165	89.424370	915.125061	-432.838104	-344.517700	883.856079	-484.593964	-130.906906	1028.292114	396.347870	-42.779835	956.938904	405.499329	136.677795
-526.649841	-38.822903	936.369324	-470.889221	-218.453506	922.262146	-568.237488	75.404922	518.182556	-514.046692	-223.069489	496.043762	-585.313477	158.987640	99.681885	-581.614807	-183.889648	81.413231	-527.035400	23.729280	1400.043945	-417.870941	-305.619141	1374.087158	-448.713898	-140.659668	1396.810669	-405.269470	-143.475983	1685.257202	-636.496643	58.756844	1156.500244	-510.469025	-375.252411	1144.550415	-558.471252	87.787186	915.256470	-432.820099	-345.824829	883.705872	-485.092377	-132.167282	1028.313110	396.249146	-42.917850	956.951172	405.442749	136.509598
-527.244629	-40.173809	936.499146	-470.982269	-219.893723	922.507996	-568.838928	73.772133	518.231628	-514.213257	-223.697845	496.164124	-585.326965	157.695709	99.913918	-581.795959	-184.095963	81.451302	-527.497375	22.178921	1400.257568	-417.643738	-306.917084	1373.954590	-448.920654	-142.094650	1396.804932	-405.293762	-144.982010	1685.273560	-637.023804	57.054947	1156.706543	-510.201630	-376.681976	1144.439209	-559.184082	86.381462	915.629883	-432.847656	-347.345306	883.499878	-485.572906	-133.503357	1028.521851	396.095306	-43.050148	956.935181	405.281281	136.406616
-528.006958	-41.483639	936.654419	-471.342468	-221.007172	922.499695	-569.897888	72.686005	518.466858	-514.305725	-224.178986	496.039001	-584.806213	156.147919	99.866974	-581.811035	-184.207169	81.414635	-527.928894	20.611355	1400.463013	-417.450195	-308.218201	1373.797363	-449.066101	-143.488297	1396.858643	-405.328857	-146.513412	1685.301514	-637.657898	55.433254	1157.037964	-509.951202	-378.274811	1144.315186	-559.800598	84.861984	915.908264	-432.932861	-348.715881	883.272095	-486.061218	-134.754761	1028.583984	395.917206	-43.151581	956.945374	405.090942	136.278763
-528.777649	-42.709755	936.784424	-471.670502	-222.081512	922.477112	-570.459351	71.107185	518.561462	-514.505310	-224.731247	495.950378	-584.318726	154.433777	99.737480	-581.859863	-184.368484	81.450729	-528.406494	19.073177	1400.714355	-417.195770	-309.472870	1373.670776	-449.176849	-144.845932	1396.868530	-405.308167	-147.976273	1685.313354	-638.231506	53.722782	1157.300659	-509.644592	-379.725861	1144.246094	-560.397705	83.326668	916.191650	-433.027161	-350.004364	883.079651	-486.566406	-135.943909	1028.630127	395.752411	-43.242619	956.938171	404.921326	136.162247
-529.579163	-43.864811	936.957947	-472.038269	-223.090652	922.432434	-570.517700	69.208984	518.413452	-513.331909	-223.400513	495.669647	-584.012634	153.241180	99.999062	-574.543396	-175.309631	79.293068	-528.873962	17.583265	1400.915771	-416.994781	-310.710938	1373.529297	-449.326630	-146.241928	1396.846802	-405.358704	-149.453156	1685.343506	-638.752869	52.093414	1157.562744	-509.437103	-381.097626	1144.145752	-561.094482	81.878807	916.440979	-433.116364	-351.424408	882.810974	-487.074707	-137.090836	1028.681641	395.570465	-43.387203	956.941650	404.789368	136.056625
-530.371155	-45.071598	937.105652	-472.377441	-224.082062	922.437012	-571.435303	68.024506	518.623230	-513.474976	-223.862595	495.683350	-583.550110	151.636124	99.875328	-569.749573	-170.269501	76.481071	-529.308899	16.108444	1401.126709	-416.772552	-311.967773	1373.421021	-449.450226	-147.525467	1396.913818	-405.367798	-150.894424	1685.394897	-639.333984	50.542694	1157.847290	-509.170685	-382.562775	1144.000244	-561.656738	80.472778	916.796997	-433.205963	-352.696228	882.652039	-487.562469	-138.212540	1028.746216	395.410461	-43.460796	956.933472	404.613678	135.944717
-531.203491	-46.166935	937.281982	-472.780182	-225.036591	922.413452	-571.825989	66.569427	518.698669	-513.747253	-224.494339	495.689606	-583.130798	150.067917	99.807396	-569.560913	-169.934586	76.200562	-529.748962	14.636616	1401.353149	-416.572418	-313.156464	1373.314697	-449.608276	-148.810364	1396.901367	-405.393066	-152.300507	1685.399292	-639.916565	49.051712	1158.187378	-508.975159	-383.868134	1143.906128	-562.306885	78.999962	917.159241	-433.346436	-353.911438	882.436951	-488.070313	-139.280502	1028.805542	395.259430	-43.527702	956.925537	404.448578	135.875916
-531.983337	-47.322708	937.441467	-473.130951	-226.043488	922.432312	-572.313721	65.155449	518.839600	-514.013184	-225.009918	495.574493	-582.627197	148.863373	99.993034	-570.088562	-170.791290	76.615479	-530.191284	13.188583	1401.606323	-416.330841	-314.297363	1373.182007	-449.719513	-150.101425	1396.973389	-405.374084	-153.672272	1685.432617	-640.502014	47.501884	1158.494995	-508.727325	-385.247620	1143.812256	-562.924011	77.588371	917.369324	-433.454712	-355.116638	882.227173	-488.562286	-140.384247	1028.883545	395.233307	-43.542023	956.870911	404.378387	135.814316
-532.750000	-48.443295	937.586365	-473.485016	-226.998352	922.423706	-572.600525	63.714851	518.855408	-514.343262	-225.690002	495.459198	-582.184814	147.225357	99.784073	-570.441895	-171.357559	76.806923	-530.648010	11.776007	1401.822144	-416.082764	-315.456909	1373.009033	-449.821808	-151.273560	1397.052124	-405.419586	-155.079147	1685.472412	-641.037598	45.971783	1158.753540	-508.448822	-386.492279	1143.750122	-563.561218	76.245422	917.730591	-433.573090	-356.334290	882.008789	-489.059875	-141.456421	1028.941528	395.360565	-43.388897	956.719604	404.348236	135.868240
-533.483459	-49.460285	937.752747	-473.863495	-227.842072	922.376648	-572.425720	61.953190	518.661316	-514.554504	-226.160858	495.325989	-581.916077	146.160507	100.238594	-570.445251	-171.426178	76.815987	-531.063354	10.416740	1402.086182	-415.814209	-316.505768	1372.880737	-449.964783	-152.509460	1397.115845	-405.411987	-156.388565	1685.480713	-641.583618	44.507736	1159.034180	-508.211945	-387.877136	1143.697632	-564.209473	74.956024	918.057861	-433.672974	-357.367279	881.875061	-489.524506	-142.449005	1028.985840	395.423279	-43.269802	956.648071	404.283173	135.863052
-534.185425	-50.493404	937.892212	-474.214203	-228.739334	922.331909	-572.631470	60.623997	518.583984	-514.816895	-226.648254	495.359650	-580.951233	144.324432	99.839920	-570.461853	-171.441452	76.761513	-531.503296	9.058315	1402.302124	-415.516968	-317.596252	1372.739014	-450.077545	-153.654358	1397.168335	-405.446838	-157.762115	1685.475098	-642.174683	43.051598	1159.293213	-507.979248	-389.097137	1143.601929	-564.774170	73.726067	918.399841	-433.856934	-358.494507	881.611511	-489.984650	-143.468124	1029.021606	394.877991	-43.521847	957.021545	403.966736	135.538528
-534.880859	-51.463905	938.022217	-474.577057	-229.584732	922.331238	-573.231445	59.567627	518.794739	-515.158508	-227.216873	495.351227	-580.655151	143.002380	99.926888	-570.531006	-171.562271	76.767586	-531.958740	7.728088	1402.490967	-415.255005	-318.613251	1372.603882	-450.220337	-154.821289	1397.149170	-405.470367	-159.021851	1685.492432	-642.757507	41.696800	1159.594849	-507.741180	-390.243896	1143.496460	-565.500610	72.471817	918.642944	-433.953430	-359.418671	881.461182	-490.463531	-144.407043	1029.077759	394.490997	-43.308994	957.002075	403.304596	135.810196
-535.703247	-52.336292	938.150513	-475.246460	-230.077957	922.026367	-573.189575	58.026333	518.700317	-515.418762	-227.710770	495.293732	-580.264648	141.732346	100.164772	-570.554321	-171.643707	76.780151	-532.372803	6.469245	1402.634644	-414.990417	-319.614716	1372.489990	-450.357849	-155.973694	1397.164551	-405.443665	-160.251221	1685.466187	-643.369141	40.291275	1159.891968	-507.502777	-391.544250	1143.354614	-566.169922	71.317390	918.910767	-434.074982	-360.474731	881.197693	-490.974396	-145.243286	1028.949219	394.191681	-43.296844	956.977051	402.961029	135.858994
-536.391479	-53.280075	938.255371	-475.678345	-230.864563	921.956238	-573.505249	56.710339	518.748718	-515.866882	-228.300568	495.310760	-579.361389	139.965118	99.837822	-570.722046	-171.759491	76.827049	-532.794250	5.229840	1402.865723	-414.760986	-320.620270	1372.319092	-450.442627	-157.045563	1397.192749	-405.459045	-161.501465	1685.491455	-643.928894	38.935547	1160.176392	-507.264191	-392.539276	1143.200195	-566.812378	70.134575	919.186279	-434.145599	-361.308563	880.994080	-491.454681	-146.159988	1028.952637	393.928040	-43.408306	956.960938	402.745667	135.792633
-536.799988	-54.310101	938.339722	-475.788025	-232.078018	922.234436	-573.535278	55.280018	518.689087	-516.240234	-228.926071	495.279419	-579.047180	138.729202	100.038666	-570.808167	-171.816772	76.814926	-533.199341	4.015282	1403.076050	-414.560883	-321.551331	1372.208130	-450.572784	-158.113617	1397.196655	-405.452942	-162.712753	1685.491455	-644.526428	37.564072	1160.422974	-506.982605	-393.750366	1143.057495	-567.541443	69.027847	919.449158	-434.220459	-362.139191	880.831726	-491.847870	-147.193329	1029.157227	393.662842	-43.506214	956.946899	402.556641	135.662888
-537.417236	-55.197308	938.457031	-476.187744	-232.873657	922.238037	-573.717712	54.017780	518.632019	-516.621399	-229.468430	495.386169	-578.690247	137.340607	100.027847	-571.019958	-172.010895	76.880623	-533.629456	2.843671	1403.317505	-414.349304	-322.517426	1372.006592	-450.722260	-159.204681	1397.206055	-405.416992	-163.869583	1685.519897	-645.074341	36.256084	1160.704346	-506.760773	-394.795013	1142.945313	-568.125916	67.980354	919.746887	-434.356995	-363.034271	880.532837	-492.293518	-148.059814	1029.207520	393.450134	-43.593613	956.950439	402.421265	135.519608
-538.015869	-56.091503	938.613525	-476.588715	-233.693481	922.242493	-574.040894	52.834656	518.711670	-516.926514	-229.869720	495.398682	-578.366638	135.921753	100.059013	-570.947998	-171.990936	76.859802	-534.058350	1.681269	1403.517822	-414.197449	-323.474731	1371.907471	-450.826721	-160.193832	1397.272461	-405.419250	-165.025955	1685.531738	-645.651184	34.957207	1160.938477	-506.478699	-395.837372	1142.829712	-568.837158	66.938225	920.018188	-434.447998	-363.820496	880.374878	-492.718964	-148.960129	1029.275269	393.245819	-43.693260	956.937744	402.317200	135.359848
-538.538208	-56.868488	938.748535	-476.931854	-234.431976	922.225403	-574.215881	51.593056	518.711975	-517.242798	-230.291138	495.335205	-577.986816	134.575638	100.107552	-571.046814	-172.043335	76.872597	-534.411743	0.553619	1403.731201	-414.077545	-324.358459	1371.796631	-450.960144	-161.168365	1397.313965	-405.389252	-166.136673	1685.553223	-646.266602	33.712372	1161.215332	-506.247620	-396.847656	1142.754272	-569.537354	65.935265	920.290405	-434.530029	-364.553711	880.189941	-493.126648	-149.779404	1029.328003	393.018555	-43.833359	956.921631	402.218506	135.214661
-539.086487	-57.676315	938.882263	-477.345245	-235.135895	922.223633	-574.452576	50.425606	518.893921	-517.510315	-230.669388	495.351746	-577.566223	133.214188	100.147011	-571.078979	-172.163971	76.877617	-534.787903	-0.557857	1403.940063	-413.926392	-325.256042	1371.694824	-451.077911	-162.165085	1397.365234	-405.359619	-167.225708	1685.590210	-646.820251	32.563351	1161.534668	-506.039673	-397.697632	1142.577515	-570.177124	64.956902	920.531067	-434.567719	-365.243439	880.040649	-493.544403	-150.579102	1029.382813	392.714020	-43.969955	956.919556	402.064301	135.047333
-539.582031	-58.434052	939.051819	-477.750275	-235.832336	922.247131	-574.560425	49.274727	518.937500	-517.710449	-230.922165	495.206085	-577.084534	131.953995	100.114197	-571.068237	-172.176178	76.838150	-535.148560	-1.594092	1404.109253	-413.822571	-326.133118	1371.645508	-451.230438	-163.122406	1397.380737	-405.315247	-168.272507	1685.611816	-647.390442	31.379684	1161.833496	-505.835114	-398.691376	1142.459351	-570.915955	63.977070	920.824707	-434.640778	-365.872894	879.908325	-493.962341	-151.369507	1029.471802	392.509064	-44.095192	956.917725	401.974243	134.911072
-540.055664	-59.218143	939.220093	-478.116394	-236.494720	922.278564	-574.717041	48.240200	518.926270	-517.939575	-231.257736	495.118042	-576.598267	130.606293	100.110031	-571.059265	-172.169968	76.854980	-535.504822	-2.634869	1404.331909	-413.772888	-326.929840	1371.521973	-451.351898	-164.042175	1397.399048	-405.278137	-169.315384	1685.637939	-647.894409	30.245720	1162.096191	-505.683533	-399.413147	1142.318481	-571.588135	63.048897	921.074829	-434.679688	-366.423157	879.762817	-494.346344	-152.149734	1029.563843	392.254089	-44.165237	956.892029	401.855286	134.809113
-540.515381	-59.883572	939.338928	-478.562042	-237.147217	922.283386	-574.891541	47.177155	518.933472	-518.095764	-231.518295	495.050659	-576.158997	129.439606	100.206779	-571.092346	-172.255524	76.902977	-535.844788	-3.614829	1404.529663	-413.648590	-327.785339	1371.463623	-451.486786	-164.948883	1397.414185	-405.220825	-170.295456	1685.645630	-648.402893	29.148483	1162.358398	-505.481750	-400.262787	1142.198853	-572.220764	62.171612	921.439575	-434.690552	-367.020172	879.620972	-494.757324	-152.856033	1029.617310	391.932983	-44.322929	956.900452	401.719910	134.649002
-540.959045	-60.648468	939.434387	-478.972626	-237.786469	922.280212	-575.147766	46.263302	518.952271	-518.436829	-231.967361	495.000031	-575.662537	128.283875	100.243019	-571.231262	-172.349197	76.887512	-536.155457	-4.594368	1404.731445	-413.554657	-328.590240	1371.364136	-451.582184	-165.835419	1397.492676	-405.164581	-171.224792	1685.621460	-648.904114	28.075403	1162.599976	-505.336182	-400.984039	1142.080688	-572.877686	61.294834	921.606995	-434.697510	-367.563141	879.467102	-495.154846	-153.602478	1029.657104	391.669861	-44.461906	956.902344	401.615082	134.510345
-541.367676	-61.319756	939.524292	-479.351410	-238.400482	922.322693	-575.250488	45.267159	518.954651	-518.713501	-232.379578	495.068359	-575.158325	127.131310	100.210648	-571.255859	-172.361374	76.908287	-536.421448	-5.554947	1404.898193	-413.495056	-329.381653	1371.268188	-451.725006	-166.689667	1397.469971	-405.117493	-172.179016	1685.604980	-649.386536	27.096376	1162.890625	-505.236877	-401.575745	1141.955566	-573.490479	60.443237	921.820923	-434.702271	-368.033936	879.262512	-495.517975	-154.259293	1029.718140	391.403900	-44.618038	956.930481	401.478882	134.314941
-541.817810	-61.988228	939.623230	-479.750183	-239.041138	922.310791	-575.537598	44.387733	519.052368	-518.986267	-232.809860	495.079834	-574.512817	125.961800	100.016914	-571.224182	-172.296692	76.898537	-536.679565	-6.453194	1405.081421	-413.446442	-330.140198	1371.191895	-451.836609	-167.501572	1397.516846	-405.048218	-173.078384	1685.623047	-649.828369	26.133135	1163.137817	-505.084351	-402.368805	1141.889526	-574.054504	59.641758	922.049133	-434.688934	-368.412720	879.119385	-495.889618	-154.952606	1029.751953	391.156433	-44.752270	956.918945	401.366364	134.185318
-542.211548	-62.688381	939.679382	-480.113403	-239.660706	922.304749	-575.865784	43.582916	519.149414	-519.247864	-233.227112	495.153229	-574.218445	125.102325	100.283722	-571.469055	-172.482513	76.959442	-536.909180	-7.335944	1405.221191	-413.402985	-330.894562	1371.108276	-451.960358	-168.332642	1397.503540	-405.014679	-173.941193	1685.596436	-650.290771	25.235378	1163.345703	-504.930420	-403.011810	1141.762085	-574.657959	58.863045	922.295532	-434.634308	-368.739777	879.037292	-496.246338	-155.638565	1029.772583	390.956085	-44.881432	956.926758	401.216583	134.091492
-542.576416	-63.250553	939.755432	-480.529541	-240.191772	922.306335	-576.009827	42.714310	519.148621	-519.367065	-233.489075	495.125519	-573.719482	124.137527	100.327850	-571.403076	-172.406555	76.896835	-537.126282	-8.206606	1405.395264	-413.391724	-331.653168	1371.016113	-452.040375	-169.103058	1397.588013	-404.940552	-174.782211	1685.584961	-650.716125	24.367435	1163.616089	-504.866974	-403.554321	1141.621582	-575.078247	57.959698	922.443237	-434.593292	-369.070496	878.926208	-496.603638	-156.219589	1029.804810	390.773041	-44.974625	956.946289	401.116089	133.978073
-542.971008	-63.909554	939.842896	-480.979279	-240.794220	922.338196	-576.268555	41.912628	519.216370	-519.541809	-233.781097	495.090607	-573.255920	123.278748	100.427551	-571.493591	-172.498550	76.931091	-537.299927	-9.015117	1405.506836	-413.389893	-332.376923	1370.955933	-452.128662	-169.887253	1397.622070	-404.911377	-175.552719	1685.567993	-651.072754	23.486145	1163.820313	-504.794464	-404.184387	1141.469360	-575.590881	57.232471	922.638367	-434.529541	-369.306335	878.864563	-497.004944	-156.879715	1029.859985	390.603394	-45.116501	956.964539	401.014801	133.828384
-543.359924	-64.460052	939.930969	-481.385376	-241.365738	922.339233	-576.540833	41.179512	519.270081	-519.683960	-234.096695	494.961731	-572.542419	122.101181	100.216225	-571.473511	-172.443649	76.874649	-537.480164	-9.781996	1405.637573	-413.413422	-333.067780	1370.860840	-452.244843	-170.598068	1397.635010	-404.805054	-176.361115	1685.573242	-651.458313	22.755167	1164.064331	-504.758362	-404.732605	1141.248047	-576.054932	56.527653	922.859680	-434.458191	-369.564392	878.762695	-497.372711	-157.479141	1029.898193	390.382172	-45.165173	957.017273	400.825348	133.720612
-543.692261	-64.970367	940.005615	-481.744446	-241.873383	922.340942	-576.932007	40.619167	519.377930	-519.836670	-234.332184	494.907898	-572.470764	121.403076	100.404190	-571.445679	-172.408386	76.869873	-537.604614	-10.549953	1405.768311	-413.446564	-333.791840	1370.770142	-452.350128	-171.324951	1397.603638	-404.745514	-177.083572	1685.555786	-651.765381	21.908430	1164.262939	-504.706696	-405.239502	1141.085815	-576.615845	56.001690	923.148682	-434.406647	-369.773956	878.656616	-497.699280	-158.024063	1029.931763	390.153809	-45.311058	957.021973	400.684143	133.578033
-544.051819	-65.588814	940.091797	-482.100372	-242.416138	922.357544	-577.165649	40.016830	519.393860	-519.963623	-234.634537	494.888153	-572.109314	120.541359	100.440437	-571.452942	-172.463364	76.858849	-537.748535	-11.296275	1405.880371	-413.454529	-334.444702	1370.689209	-452.435425	-172.040619	1397.599365	-404.672668	-177.791382	1685.524902	-652.077148	21.238773	1164.493042	-504.683868	-405.695465	1140.976807	-577.090149	55.322414	923.282654	-434.317017	-369.935669	878.602905	-498.060028	-158.646057	1029.981689	389.912628	-45.469723	957.040955	400.481201	133.425323
-544.434998	-66.118362	940.184875	-482.500824	-242.925797	922.364990	-577.237061	39.266079	519.380737	-520.061646	-234.877884	494.787201	-571.619873	119.686127	100.407951	-571.456299	-172.431686	76.854294	-537.872375	-11.968215	1406.003906	-413.485687	-335.154236	1370.622925	-452.502594	-172.730988	1397.590576	-404.621521	-178.511810	1685.489990	-652.344666	20.547253	1164.740479	-504.710297	-406.132385	1140.871582	-577.378662	54.547791	923.354736	-434.248596	-370.091736	878.526733	-498.397949	-159.195648	1030.022339	389.654449	-45.635422	957.054077	400.296844	133.296997
-544.784302	-66.643509	940.259155	-482.859283	-243.397217	922.385986	-577.455505	38.687351	519.461853	-520.142029	-235.022415	494.753418	-571.325195	118.931915	100.459656	-571.363708	-172.378159	76.853790	-537.958801	-12.656560	1406.128540	-413.559265	-335.735138	1370.537720	-452.581268	-173.378189	1397.605835	-404.556305	-179.142029	1685.516235	-652.582397	19.863304	1164.913696	-504.707642	-406.604187	1140.730469	-577.781677	53.964939	923.492065	-434.156616	-370.245331	878.482544	-498.711853	-159.711212	1030.063110	389.414948	-45.823471	957.065186	400.108032	133.211502
-545.145142	-67.211662	940.311157	-483.222565	-243.880966	922.381287	-577.555420	38.101070	519.480957	-520.223022	-235.129562	494.727905	-570.914917	118.260674	100.541924	-571.389160	-172.411407	76.859917	-538.033569	-13.332020	1406.269043	-413.617859	-336.379639	1370.490234	-452.671204	-174.021881	1397.606934	-404.508789	-179.804306	1685.462158	-652.794983	19.303909	1165.109131	-504.693573	-407.066986	1140.667358	-578.173218	53.377628	923.675049	-434.069153	-370.307831	878.498108	-499.053314	-160.263611	1030.082275	389.210754	-45.953663	957.100220	399.924438	133.096802
-545.481140	-67.767685	940.346313	-483.540436	-244.366058	922.405212	-577.506775	37.446293	519.416016	-520.386047	-235.416382	494.765533	-570.481812	117.725754	100.615768	-571.387695	-172.429733	76.889290	-538.084534	-13.934727	1406.374634	-413.660309	-336.913513	1370.388428	-452.748413	-174.613770	1397.648804	-404.443359	-180.426102	1685.437500	-652.915466	18.681376	1165.216797	-504.711578	-407.503662	1140.541260	-578.619385	53.024811	923.880554	-433.961243	-370.377930	878.494995	-499.376251	-160.789307	1030.110962	388.986786	-46.100334	957.162781	399.743011	132.972153
-545.816406	-68.167717	940.417908	-483.909821	-244.785095	922.410889	-577.532288	36.951099	519.460022	-520.621704	-235.816635	494.755249	-570.183411	117.206314	100.670723	-571.342163	-172.388397	76.847443	-538.130920	-14.538009	1406.451416	-413.686615	-337.493591	1370.298706	-452.823151	-175.214447	1397.610229	-404.350403	-180.980042	1685.376221	-653.071716	18.097708	1165.359009	-504.754272	-407.905212	1140.416748	-578.938904	52.532314	924.000366	-433.896362	-370.488129	878.443115	-499.664520	-161.214569	1030.139038	388.768280	-46.214798	957.212402	399.549072	132.802444
-546.217896	-68.636803	940.473083	-484.267700	-245.161469	922.383362	-577.655334	36.492863	519.544556	-520.573486	-235.772171	494.613495	-569.935303	116.732880	100.736237	-571.282654	-172.360611	76.829002	-538.177673	-15.105219	1406.559692	-413.728760	-338.037689	1370.189453	-452.875580	-175.756210	1397.606323	-404.359680	-181.528488	1685.364746	-653.286865	17.616877	1165.555054	-504.801392	-408.268250	1140.260010	-579.127869	51.910095	924.048218	-433.828339	-370.510498	878.386658	-499.979370	-161.658401	1030.141846	388.507843	-46.352253	957.252380	399.332184	132.665787
-546.591003	-69.106377	940.534546	-484.597687	-245.553070	922.357544	-577.712830	35.972874	519.576233	-520.997375	-236.416504	494.501434	-569.651245	116.339378	100.825645	-571.466064	-172.567154	76.866425	-538.233582	-15.677123	1406.643677	-413.751221	-338.558716	1370.106934	-452.924316	-176.298721	1397.637573	-404.255188	-182.083466	1685.340576	-653.385437	17.114109	1165.675903	-504.867950	-408.580505	1140.093384	-579.485229	51.636288	924.215942	-433.750031	-370.574127	878.347412	-500.292175	-162.121780	1030.152100	388.272186	-46.478699	957.252014	399.136688	132.578720
-546.900757	-69.495262	940.577515	-484.899536	-245.954483	922.348938	-577.816162	35.588192	519.619873	-521.197388	-236.744736	494.460388	-569.362244	116.027344	100.936584	-571.460327	-172.515915	76.803619	-538.251831	-16.181797	1406.750244	-413.787079	-339.013245	1370.025146	-452.957031	-176.807816	1397.601440	-404.201477	-182.590012	1685.321045	-653.504395	16.709749	1165.823853	-504.909973	-408.939880	1140.020020	-579.746704	51.266556	924.313782	-433.683136	-370.579956	878.335022	-500.570709	-162.534668	1030.164185	388.054016	-46.552490	957.256409	398.952301	132.427139
-547.209290	-69.861755	940.626404	-485.168060	-246.343781	922.321777	-578.037170	35.337997	519.709167	-521.388855	-236.981232	494.358765	-569.225647	115.804871	101.086815	-571.426453	-172.471878	76.794540	-538.296753	-16.723097	1406.792603	-413.784637	-339.492340	1369.943115	-452.982483	-177.301727	1397.624023	-404.138702	-183.091049	1685.300293	-653.608643	16.243267	1165.919189	-504.921173	-409.345917	1139.966919	-579.932129	50.903252	924.436035	-433.647278	-370.618164	878.315308	-500.838531	-162.943222	1030.170288	387.828186	-46.605736	957.274780	398.762878	132.310089
-547.483459	-70.299561	940.679626	-485.465729	-246.680496	922.317566	-578.208740	35.129410	519.773315	-521.610535	-237.235504	494.385895	-569.009338	115.648613	101.255798	-571.514099	-172.586700	76.842056	-538.330505	-17.160486	1406.868286	-413.774780	-339.946075	1369.844604	-453.025391	-177.782028	1397.626709	-404.124268	-183.506332	1685.298706	-653.738953	15.863418	1166.120972	-504.898224	-409.746399	1139.894287	-580.017334	50.448788	924.464050	-433.603363	-370.626984	878.336548	-501.097504	-163.357391	1030.189331	387.568390	-46.705894	957.263550	398.571533	132.190948
-547.828613	-70.748627	940.750122	-485.778046	-247.055222	922.337769	-578.348938	34.931744	519.780273	-521.828796	-237.418777	494.463135	-568.843018	115.521255	101.413757	-571.503296	-172.538239	76.770668	-538.382996	-17.659721	1406.985107	-413.769745	-340.337128	1369.759033	-453.045563	-178.242050	1397.612305	-404.013031	-183.967072	1685.281128	-653.850342	15.494952	1166.238403	-504.889709	-410.082947	1139.823120	-580.199158	50.157463	924.576538	-433.577362	-370.660065	878.359985	-501.396179	-163.785507	1030.229126	387.350372	-46.818707	957.282959	398.398193	132.051361
-548.298950	-71.023766	940.810608	-486.351563	-247.039276	922.070068	-578.623169	34.822704	519.908447	-521.928589	-237.497650	494.447144	-568.773621	115.383179	101.570808	-571.396301	-172.458939	76.748169	-538.422546	-18.105581	1407.071411	-413.742035	-340.771393	1369.693115	-453.061432	-178.684540	1397.633301	-403.996674	-184.351135	1685.272217	-653.953613	15.158278	1166.394409	-504.896667	-410.420349	1139.807129	-580.336853	49.885906	924.712402	-433.590607	-370.669556	878.381775	-501.711121	-164.039215	1030.086792	387.087891	-46.918209	957.316650	398.186890	131.919968
-548.425598	-71.466362	940.855774	-486.392395	-247.737106	922.370850	-578.744202	34.692154	520.024414	-522.139526	-237.701828	494.554047	-568.630554	115.326935	101.735771	-571.492188	-172.525375	76.757462	-538.471924	-18.561745	1407.189819	-413.702881	-341.159698	1369.681030	-453.077515	-179.064926	1397.658936	-403.895874	-184.767624	1685.283691	-653.981995	14.801835	1166.497803	-504.885193	-410.766541	1139.779419	-580.456787	49.654606	924.846680	-433.599792	-370.687256	878.391602	-501.942688	-164.506531	1030.288208	386.811310	-47.052067	957.333801	397.982056	131.800720
-548.706482	-71.818954	940.913391	-486.667694	-248.022141	922.385437	-578.918640	34.641014	520.189148	-522.061707	-237.391663	494.612305	-568.554993	115.306229	101.865730	-571.311829	-172.354721	76.696213	-538.505859	-18.963732	1407.267700	-413.672272	-341.469635	1369.645996	-453.106781	-179.445099	1397.648193	-403.839508	-185.116226	1685.276611	-654.045776	14.484472	1166.635254	-504.930054	-411.048798	1139.716675	-580.582031	49.455891	924.972900	-433.611908	-370.745728	878.375793	-502.187378	-164.838455	1030.318481	386.539154	-47.257870	957.376831	397.771790	131.641052
-548.973938	-72.188438	940.984741	-486.908875	-248.322723	922.396790	-579.039063	34.631496	520.329224	-522.265930	-237.496933	494.566895	-568.517578	115.283722	102.006897	-571.258362	-172.309708	76.682098	-538.552124	-19.376888	1407.356201	-413.627136	-341.796906	1369.627808	-453.097534	-179.790924	1397.665771	-403.780792	-185.438446	1685.236450	-654.134827	14.216072	1166.779419	-504.920868	-411.310516	1139.680542	-580.683838	49.260288	925.118591	-433.623138	-370.795227	878.415649	-502.413879	-165.196350	1030.354248	386.272278	-47.364159	957.386719	397.559631	131.501770
-549.273132	-72.531548	941.057190	-487.168732	-248.591568	922.401550	-579.091370	34.595085	520.475525	-522.647949	-237.835419	494.511688	-568.540833	115.281181	102.129021	-571.387634	-172.395798	76.701347	-538.584961	-19.770508	1407.460449	-413.610046	-342.125916	1369.576172	-453.084473	-180.091171	1397.718140	-403.721893	-185.754196	1685.236084	-654.179932	13.923231	1166.888672	-504.921875	-411.578064	1139.645264	-580.759216	49.100758	925.279358	-433.678223	-370.844604	878.402771	-502.635010	-165.517212	1030.382935	386.024994	-47.473534	957.420593	397.356995	131.348312
-549.704590	-72.681671	941.148010	-487.679504	-248.474518	922.123413	-579.214050	34.636127	520.660217	-522.688232	-237.678375	494.399902	-568.638611	115.351120	102.314819	-571.264893	-172.350571	76.694893	-538.637207	-20.106848	1407.545166	-413.559692	-342.423218	1369.552368	-453.069214	-180.445755	1397.671265	-403.632385	-186.031677	1685.222290	-654.250366	13.677139	1167.041870	-504.877655	-411.833649	1139.564087	-580.831604	48.921619	925.420715	-433.715668	-370.910645	878.379944	-502.895172	-165.676514	1030.248413	385.830444	-47.638103	957.436096	397.165894	131.202667
-549.807068	-73.007492	941.195190	-487.642731	-249.061935	922.382813	-579.124084	34.665188	520.818298	-522.982422	-237.893250	494.448700	-568.646240	115.457787	102.502907	-571.297974	-172.342148	76.691734	-538.681519	-20.431715	1407.639038	-413.548889	-342.696411	1369.490479	-453.042908	-180.736343	1397.685791	-403.605286	-186.261627	1685.211792	-654.293884	13.393908	1167.140991	-504.833527	-412.049042	1139.490845	-580.902710	48.774223	925.584778	-433.759338	-370.981689	878.341919	-503.066315	-166.045837	1030.428223	385.583679	-47.783962	957.447510	396.952026	131.052979
-550.025757	-73.248932	941.259033	-487.839539	-249.250275	922.376221	-579.073547	34.751740	520.975586	-523.121521	-237.958603	494.332367	-568.688660	115.588593	102.703506	-571.194458	-172.244675	76.659248	-538.753845	-20.730417	1407.754395	-413.494537	-342.921997	1369.430420	-453.048889	-181.002243	1397.658447	-403.533569	-186.508667	1685.213501	-654.374756	13.196148	1167.277222	-504.775330	-412.318817	1139.433838	-580.957581	48.647045	925.733276	-433.793182	-371.038208	878.320435	-503.254150	-166.292236	1030.452026	385.342255	-47.922489	957.449951	396.710083	130.891983
-550.479553	-73.364021	941.368225	-488.380920	-249.104874	922.126587	-579.161072	34.867413	521.120239	-523.310486	-237.989334	494.274353	-568.748840	115.761086	102.918404	-571.135254	-172.204468	76.644501	-538.838867	-21.026884	1407.843628	-413.438995	-343.148193	1369.375854	-453.014160	-181.211838	1397.722900	-403.493469	-186.739319	1685.226685	-654.418213	12.975586	1167.389038	-504.714661	-412.576477	1139.397461	-581.003479	48.530216	925.876770	-433.882385	-371.150726	878.250793	-503.536469	-166.413147	1030.340332	385.095947	-48.042934	957.506287	396.460083	130.760300
-550.750305	-73.602509	941.444153	-488.624023	-249.266159	922.131714	-579.199402	35.024345	521.260864	-523.526917	-238.115662	494.225311	-568.731079	115.949997	103.132584	-571.220764	-172.267105	76.650497	-538.886658	-21.265772	1407.924438	-413.370361	-343.333893	1369.346313	-453.054108	-181.447220	1397.694214	-403.433197	-186.915131	1685.247803	-654.491333	12.807159	1167.496216	-504.617462	-412.834381	1139.389648	-581.053894	48.424324	926.014465	-433.962036	-371.302704	878.187683	-503.735413	-166.630890	1030.370605	384.861145	-48.205635	957.529358	396.211670	130.577530
-551.016541	-73.784698	941.542175	-488.874451	-249.401154	922.143860	-579.191711	35.176865	521.381714	-523.686218	-238.184921	494.249603	-568.697205	116.188301	103.353226	-571.199951	-172.273239	76.660545	-538.951050	-21.547861	1408.018433	-413.296082	-343.526611	1369.319824	-453.026764	-181.638840	1397.750366	-403.368134	-187.056442	1685.274170	-654.538696	12.605815	1167.604858	-504.542999	-413.014465	1139.359863	-581.107605	48.329472	926.135620	-434.027863	-371.408478	878.128906	-503.937378	-166.816559	1030.415161	384.584137	-48.383671	957.539368	395.957977	130.371429
-551.288330	-73.951080	941.636353	-489.135162	-249.538162	922.151245	-579.213074	35.330841	521.527039	-523.875488	-238.187286	494.231689	-568.718445	116.478264	103.571350	-571.176636	-172.259262	76.651207	-539.009705	-21.781603	1408.092773	-413.192535	-343.694977	1369.324341	-453.007538	-181.828217	1397.760254	-403.273438	-187.217056	1685.298828	-654.614380	12.426432	1167.674805	-504.464111	-413.137177	1139.338867	-581.165344	48.235558	926.255188	-434.101898	-371.518555	878.084839	-504.153198	-166.997864	1030.456055	384.369354	-48.545712	957.593201	395.713043	130.134460
-551.528870	-74.124969	941.752014	-489.371063	-249.621307	922.197754	-579.168030	35.485844	521.684204	-524.006531	-238.195129	494.222870	-568.702271	116.736198	103.819626	-571.232788	-172.302002	76.645065	-539.071228	-21.976425	1408.190063	-413.093933	-343.848785	1369.334229	-453.000092	-182.003342	1397.792847	-403.213562	-187.304993	1685.315186	-654.676147	12.221086	1167.808716	-504.379120	-413.272308	1139.382446	-581.315552	48.311298	926.499634	-434.181030	-371.627502	878.064453	-504.347382	-167.151016	1030.528687	384.156036	-48.707005	957.645813	395.458160	129.875534
-551.566467	-74.347725	941.833313	-489.343658	-250.076752	922.535156	-579.004822	35.601654	521.825989	-524.182556	-238.185104	494.252686	-568.582520	116.944000	104.010674	-571.232544	-172.267990	76.636589	-539.145508	-22.166513	1408.292358	-413.018982	-343.974731	1369.368530	-452.980194	-182.128586	1397.857544	-403.145630	-187.336914	1685.373535	-654.754333	12.038171	1167.949951	-504.311737	-413.401733	1139.416260	-581.317078	48.247849	926.665527	-434.268066	-371.683685	878.068481	-504.505096	-167.390854	1030.768066	383.870941	-48.988880	957.645935	395.168030	129.659073
-551.791260	-74.441101	941.934692	-489.589783	-250.131271	922.557800	-578.915588	35.763252	521.955688	-524.376892	-238.209961	494.272949	-568.523132	117.133827	104.172798	-571.222351	-172.200836	76.590263	-539.203796	-22.361708	1408.386108	-412.901398	-344.094696	1369.391235	-452.998108	-182.273758	1397.864014	-403.104248	-187.386261	1685.362183	-654.842468	11.861807	1168.073853	-504.230072	-413.501190	1139.471680	-581.347534	48.182533	926.826965	-434.370697	-371.816772	878.028870	-504.719727	-167.504105	1030.824707	383.637024	-49.242550	957.640564	394.887329	129.426590
-551.993408	-74.531746	942.036316	-489.819458	-250.168808	922.592590	-578.822083	35.943523	522.113953	-524.546021	-238.160187	494.315399	-568.525330	117.246536	104.292931	-571.227600	-172.212860	76.634956	-539.260193	-22.545332	1408.500610	-412.819214	-344.193634	1369.442993	-452.981781	-182.402924	1397.888550	-403.025391	-187.375946	1685.413208	-654.920837	11.645434	1168.191772	-504.146332	-413.636536	1139.514160	-581.394653	48.131168	927.003540	-434.479858	-371.933319	878.024902	-504.919159	-167.603470	1030.888306	383.422363	-49.453976	957.644104	394.605438	129.242599
-552.183105	-74.602875	942.110779	-490.016846	-250.214844	922.598694	-578.739380	36.139477	522.274536	-524.717041	-238.102066	494.298676	-568.545532	117.352875	104.412903	-571.231079	-172.136444	76.597084	-539.353149	-22.694407	1408.594238	-412.725189	-344.252411	1369.461182	-452.971436	-182.496475	1397.928589	-402.980835	-187.394760	1685.390259	-655.023560	11.512858	1168.310303	-504.056000	-413.786530	1139.606079	-581.371277	48.061535	927.176086	-434.556458	-372.007355	878.047363	-505.087769	-167.692383	1030.922974	383.236450	-49.681156	957.659119	394.376007	128.974274
-552.380981	-74.632797	942.217529	-490.235352	-250.199631	922.646179	-578.655273	36.316406	522.372070	-524.883057	-238.070496	494.251556	-568.591858	117.412346	104.513901	-571.170898	-171.993057	76.531601	-539.406677	-22.815325	1408.689453	-412.599823	-344.282867	1369.464966	-452.950226	-182.563339	1397.914429	-402.925751	-187.336212	1685.378906	-655.117981	11.393973	1168.439575	-503.964874	-413.874695	1139.645386	-581.375671	48.015129	927.355957	-434.643677	-372.104828	878.003235	-505.255493	-167.721085	1030.992310	383.051880	-49.864006	957.682190	394.084595	128.669876
-552.756531	-74.513336	942.316528	-490.758179	-249.818222	922.378052	-578.674927	36.553982	522.484680	-525.045959	-238.066177	494.220032	-568.646973	117.479790	104.626755	-571.163574	-171.992538	76.576080	-539.476257	-22.884972	1408.753052	-412.479645	-344.281372	1369.437378	-452.901001	-182.571350	1397.960693	-402.864349	-187.251404	1685.381104	-655.221802	11.301465	1168.570435	-503.856384	-413.987915	1139.636353	-581.345154	47.959362	927.532288	-434.749786	-372.237823	877.930054	-505.478546	-167.613373	1030.862915	382.875732	-50.082733	957.694946	393.791534	128.378693
-552.770020	-74.650421	942.361450	-490.647583	-250.133575	922.656311	-578.540771	36.676361	522.548401	-525.202881	-238.060501	494.254578	-568.609131	117.529625	104.732132	-571.215698	-172.014114	76.577522	-539.505554	-22.919390	1408.810181	-412.333405	-344.260773	1369.413452	-452.900665	-182.598145	1397.930054	-402.807678	-187.151108	1685.369873	-655.312073	11.218079	1168.694458	-503.730438	-414.101379	1139.661499	-581.372681	47.904766	927.665894	-434.805695	-372.358063	877.866638	-505.566162	-167.742859	1031.052246	382.643158	-50.437920	957.666870	393.471985	128.117477
-553.156738	-74.546135	942.449463	-491.121063	-249.757736	922.431274	-578.638733	36.812241	522.625366	-525.375549	-237.998932	494.205292	-568.721497	117.531387	104.804001	-571.157471	-171.897339	76.528008	-539.570984	-22.947165	1408.864746	-412.225555	-344.179840	1369.368652	-452.859924	-182.588943	1397.944946	-402.758636	-187.013870	1685.348022	-655.399658	11.136540	1168.756348	-503.615234	-414.200104	1139.619751	-581.398376	47.858402	927.813477	-434.888824	-372.498962	877.784790	-505.770111	-167.610168	1030.940430	382.448730	-50.727047	957.683472	393.160828	127.844757
-553.320984	-74.449310	942.499878	-491.267761	-249.655701	922.433105	-578.658264	36.901855	522.689697	-525.547241	-237.925980	494.223907	-568.739075	117.495010	104.840630	-571.120117	-171.878235	76.561455	-539.617493	-22.956455	1408.912720	-412.111359	-344.103058	1369.338135	-452.849213	-182.541382	1397.944336	-402.732880	-186.828400	1685.325195	-655.523438	11.092228	1168.845093	-503.475189	-414.317413	1139.641968	-581.443054	47.779247	927.891846	-434.939880	-372.628235	877.731873	-505.900696	-167.527206	1030.961548	382.249084	-51.010784	957.715332	392.838379	127.574364
-553.501892	-74.374290	942.537842	-491.437012	-249.564377	922.444763	-578.693115	36.969284	522.734680	-525.756042	-237.920242	494.252686	-568.796936	117.422913	104.851112	-571.143127	-171.853745	76.533493	-539.676514	-22.924036	1408.982788	-412.001404	-344.022156	1369.294556	-452.841858	-182.474197	1397.943604	-402.695801	-186.632965	1685.308594	-655.648865	11.075843	1168.912109	-503.355957	-414.396545	1139.627075	-581.465759	47.742256	927.986145	-435.006592	-372.752228	877.680664	-506.038910	-167.444458	1030.980225	382.114075	-51.265076	957.766479	392.540131	127.237122
-553.618835	-74.260109	942.583313	-491.526947	-249.435806	922.444580	-578.729675	37.092781	522.730408	-525.933655	-237.853973	494.301361	-568.865723	117.338982	104.853279	-571.098572	-171.727463	76.470215	-539.728027	-22.881979	1408.988403	-411.937714	-343.884796	1369.249634	-452.820587	-182.397919	1397.915283	-402.652161	-186.376434	1685.274292	-655.712402	11.043524	1168.950928	-503.227661	-414.496826	1139.626831	-581.471741	47.736118	928.070313	-435.076630	-372.880066	877.624878	-506.138489	-167.345062	1031.000977	381.923553	-51.600040	957.790344	392.243591	126.904030
-553.790833	-74.170837	942.604187	-491.686249	-249.313538	922.451782	-578.757935	37.126984	522.716614	-526.152466	-237.820282	494.317749	-568.866821	117.203918	104.815872	-571.151306	-171.800476	76.476570	-539.786743	-22.818272	1409.032349	-411.845490	-343.765320	1369.191772	-452.843079	-182.278107	1397.923340	-402.621521	-186.091248	1685.224976	-655.803772	11.040813	1168.961182	-503.117401	-414.504456	1139.598633	-581.515381	47.734566	928.121216	-435.095367	-372.962616	877.576660	-506.259125	-167.230072	1031.007935	381.793091	-51.965675	957.794617	391.964020	126.552162
-553.918579	-74.006256	942.635315	-491.815704	-249.121689	922.442566	-578.713562	37.122589	522.670349	-526.246765	-237.689514	494.295135	-568.825012	117.013977	104.756294	-571.163818	-171.810547	76.538055	-539.851440	-22.663471	1409.061035	-411.783478	-343.590149	1369.172485	-452.813141	-182.108368	1397.919556	-402.591370	-185.786362	1685.185791	-655.871033	11.070485	1169.005249	-502.991638	-414.496765	1139.553467	-581.520142	47.756802	928.195984	-435.130341	-373.075043	877.508057	-506.353638	-167.062729	1031.012573	381.627838	-52.297508	957.796204	391.681549	126.299179
-553.882080	-73.957756	942.616821	-491.644623	-249.340378	922.742188	-578.685974	37.106346	522.613464	-526.469238	-237.668411	494.404724	-568.801880	116.810234	104.705284	-571.195740	-171.780228	76.501274	-539.901367	-22.511028	1409.110840	-411.726166	-343.386047	1369.138306	-452.810944	-181.955353	1397.925293	-402.553284	-185.402786	1685.106689	-655.938599	11.121111	1169.025269	-502.901306	-414.445984	1139.517822	-581.549561	47.792294	928.246094	-435.138458	-373.136536	877.419189	-506.398682	-167.004700	1031.185913	381.470428	-52.625137	957.802429	391.404541	125.981232
-554.006531	-73.775970	942.606323	-491.742371	-249.137436	922.739868	-578.715637	37.080269	522.539612	-526.602234	-237.538971	494.422821	-568.837891	116.553596	104.632431	-571.138550	-171.735260	76.469788	-539.951965	-22.294231	1409.135498	-411.687103	-343.149445	1369.095947	-452.809235	-181.752075	1397.870605	-402.567352	-184.979431	1685.120728	-656.005310	11.214257	1169.092407	-502.809479	-414.389313	1139.506470	-581.555969	47.852150	928.303894	-435.139587	-373.184113	877.364258	-506.494202	-166.800110	1031.177612	381.308258	-52.980865	957.840515	391.065582	125.590912
-554.076050	-73.551384	942.599487	-491.788727	-248.875473	922.749451	-578.707520	37.016972	522.482422	-526.726013	-237.467880	494.413208	-568.858582	116.202873	104.512566	-571.162598	-171.671692	76.482269	-539.978638	-22.080378	1409.187988	-411.665253	-342.897369	1369.075684	-452.793243	-181.543182	1397.845215	-402.608582	-184.560516	1685.075684	-656.054443	11.312293	1169.114258	-502.722656	-414.297211	1139.484985	-581.575134	47.893383	928.342102	-435.126495	-373.243835	877.318359	-506.550720	-166.546158	1031.179321	381.122070	-53.433754	957.886047	390.753815	125.191704
-554.159363	-73.326248	942.591309	-491.864716	-248.606903	922.742981	-578.755493	36.979099	522.420105	-526.846069	-237.290268	494.410126	-568.866882	115.838440	104.369919	-571.191223	-171.750519	76.493835	-540.011841	-21.877861	1409.208374	-411.625031	-342.661987	1369.082153	-452.810516	-181.279297	1397.883423	-402.732788	-184.081009	1685.075439	-656.123535	11.447193	1169.137817	-502.661987	-414.175659	1139.516846	-581.623901	47.970264	928.363403	-435.120453	-373.226135	877.279114	-506.599945	-166.287659	1031.167480	380.968536	-53.860172	957.915466	390.448120	124.847496
-554.207031	-73.095741	942.577759	-491.895813	-248.328125	922.747314	-578.778381	36.900692	522.340149	-526.969360	-237.183609	494.463684	-568.832581	115.400864	104.174744	-571.155151	-171.615250	76.488243	-540.045349	-21.615858	1409.221924	-411.605896	-342.392212	1369.080688	-452.777161	-180.977570	1397.888550	-402.766571	-183.631393	1685.096924	-656.141907	11.572054	1169.116333	-502.609467	-414.021698	1139.504517	-581.607300	48.105274	928.392700	-435.103943	-373.201416	877.223694	-506.637543	-166.022263	1031.163208	380.828491	-54.200878	957.970154	390.195648	124.438400
-554.280212	-72.882385	942.544800	-491.929779	-248.039322	922.756592	-578.775818	36.849274	522.172485	-527.035339	-237.003510	494.452240	-568.746094	114.932358	104.001686	-571.163330	-171.655701	76.480186	-540.057617	-21.286678	1409.228516	-411.615387	-342.057220	1369.059326	-452.762482	-180.670486	1397.884033	-402.908325	-183.036774	1685.092896	-656.159912	11.753725	1169.120850	-502.561493	-413.802094	1139.465210	-581.610413	48.201019	928.397461	-435.057159	-373.169708	877.177979	-506.665100	-165.736526	1031.148926	380.723969	-54.704025	958.007202	389.936615	123.996765
-554.349121	-72.597839	942.487732	-491.954437	-247.735199	922.738831	-578.875732	36.784389	522.026733	-527.193909	-236.879745	494.528870	-568.762512	114.492271	103.818230	-571.123352	-171.490814	76.403236	-540.046448	-20.944946	1409.225464	-411.590729	-341.702179	1369.016602	-452.760468	-180.339661	1397.863403	-403.026978	-182.527908	1685.107544	-656.184814	11.956104	1169.090210	-502.509705	-413.516632	1139.436035	-581.646973	48.334099	928.370483	-434.994354	-373.071136	877.114075	-506.693329	-165.409760	1031.110107	380.572266	-55.183384	958.034302	389.658905	123.562691
-554.441895	-72.256325	942.472046	-491.939911	-247.409409	922.744141	-578.915833	36.680176	521.895569	-527.217102	-236.692886	494.460632	-568.714172	114.058205	103.586998	-571.047668	-171.410126	76.353622	-540.056580	-20.584614	1409.185669	-411.548859	-341.344727	1369.003174	-452.725769	-179.944519	1397.866211	-403.171112	-181.889511	1685.123291	-656.223022	12.205642	1169.072632	-502.456757	-413.246948	1139.406616	-581.641846	48.484806	928.347961	-434.961273	-372.964600	877.051025	-506.706207	-165.044083	1031.102295	380.338776	-55.559505	958.073608	389.324738	123.136032
-554.497498	-71.905052	942.407104	-491.890564	-247.070221	922.742737	-579.034912	36.573952	521.785767	-527.251221	-236.535782	494.434235	-568.722656	113.569969	103.330948	-571.095825	-171.456436	76.406944	-540.045898	-20.143883	1409.192505	-411.502808	-340.913208	1368.957153	-452.721680	-179.517517	1397.827148	-403.341675	-181.227097	1685.098633	-656.264954	12.522998	1169.113892	-502.395569	-412.868652	1139.338867	-581.672180	48.651070	928.327148	-434.878723	-372.797394	876.991028	-506.698273	-164.649002	1031.069824	380.201843	-56.054634	958.099487	389.082550	122.717926
-554.561035	-71.542061	942.379517	-491.873779	-246.774109	922.746460	-579.114685	36.439049	521.638733	-527.313904	-236.413422	494.475952	-568.704773	113.040718	103.068680	-571.204407	-171.505890	76.471275	-540.023743	-19.734013	1409.150269	-411.463135	-340.455109	1368.925171	-452.714630	-179.056641	1397.791748	-403.558533	-180.537460	1685.112671	-656.295776	12.857944	1169.086670	-502.357483	-412.592407	1139.382446	-581.729004	48.844383	928.257385	-434.830536	-372.650085	876.928772	-506.680603	-164.277084	1031.053223	380.084564	-56.563709	958.093872	388.846771	122.199608
-554.551208	-71.243286	942.286682	-491.750641	-246.441727	922.764526	-579.160767	36.330963	521.468140	-527.231750	-236.128098	494.427704	-568.661133	112.516754	102.819862	-571.093994	-171.386154	76.420204	-540.051880	-19.266140	1409.107422	-411.421753	-339.984497	1368.897461	-452.674103	-178.545624	1397.796631	-403.802887	-179.774155	1685.116577	-656.315796	13.212601	1169.035034	-502.312988	-412.221527	1139.417236	-581.751099	49.075207	928.198486	-434.761017	-372.438873	876.925659	-506.613098	-163.889496	1031.019409	379.919708	-56.996765	958.124084	388.611908	121.751549
-554.531006	-70.923752	942.191101	-491.659363	-246.032928	922.772461	-579.268311	36.192818	521.274048	-527.224060	-235.976791	494.446930	-568.601990	111.979103	102.506538	-571.132935	-171.445175	76.482513	-540.051453	-18.729921	1409.094604	-411.399963	-339.488312	1368.901123	-452.624390	-178.022247	1397.788086	-404.078888	-178.947067	1685.135864	-656.362610	13.610400	1169.006958	-502.246948	-411.810059	1139.441284	-581.672180	49.178898	928.022156	-434.674866	-372.236298	876.916626	-506.568481	-163.467499	1030.980347	379.749084	-57.537106	958.093872	388.397552	121.280663
-554.502014	-70.381660	942.149048	-491.541290	-245.605209	922.777588	-579.408630	36.037838	521.015198	-527.208923	-235.739731	494.478333	-568.566589	111.413094	102.141037	-571.069946	-171.366974	76.447372	-540.036072	-18.177021	1409.050293	-411.361694	-338.911438	1368.895142	-452.585602	-177.515656	1397.730469	-404.396790	-178.051041	1685.126953	-656.330078	14.028765	1168.904785	-502.167938	-411.387573	1139.455566	-581.652710	49.498734	927.998291	-434.620087	-372.029053	876.876404	-506.513367	-162.951538	1030.966553	379.612640	-58.010857	958.067871	388.166718	120.751678
-554.478271	-69.978912	942.044861	-491.442352	-245.171524	922.795654	-579.534668	35.885357	520.718079	-527.198303	-235.612793	494.591919	-568.559937	110.873940	101.820396	-571.053528	-171.333771	76.416519	-540.008484	-17.584585	1408.974609	-411.348450	-338.303009	1368.858887	-452.562195	-176.929596	1397.695557	-404.680634	-177.178497	1685.197632	-656.275146	14.407011	1168.814453	-502.087006	-410.967651	1139.438232	-581.783997	49.953991	927.936584	-434.546600	-371.732574	876.863586	-506.451569	-162.458618	1030.927246	379.459351	-58.479813	958.026794	387.959564	120.313644
-554.464539	-69.557831	941.947571	-491.348206	-244.730560	922.776062	-579.636841	35.686234	520.409119	-527.175842	-235.517273	494.613068	-568.557861	110.355415	101.486687	-571.050415	-171.330368	76.407616	-539.992920	-16.952591	1408.914917	-411.296997	-337.719177	1368.841187	-452.552216	-176.301361	1397.675171	-405.076691	-176.140991	1685.155151	-656.294067	14.906147	1168.715210	-502.032043	-410.504578	1139.453735	-581.768433	50.318821	927.706482	-434.458893	-371.341492	876.857422	-506.384583	-161.972244	1030.869263	379.305511	-59.031002	957.965454	387.745453	119.868515
-554.670410	-69.052765	941.798584	-491.538574	-243.936920	922.459412	-579.834229	35.479828	520.155457	-527.165283	-235.394516	494.650635	-568.664185	109.714439	101.039864	-570.984680	-171.254822	76.430931	-539.972046	-16.327166	1408.838501	-411.270355	-337.058350	1368.820679	-452.531494	-175.679611	1397.655029	-405.399506	-175.077621	1685.264160	-656.290649	15.421071	1168.611694	-501.976624	-409.939728	1139.357544	-581.736389	50.702446	927.613586	-434.339111	-370.885284	876.806580	-506.378174	-161.346054	1030.600830	379.146393	-59.615265	957.852417	387.545258	119.327782
-554.619629	-68.536690	941.651062	-491.403900	-243.481903	922.449646	-580.020447	35.310101	519.956604	-527.127686	-235.251038	494.609009	-568.665161	109.096519	100.667503	-570.901917	-171.163574	76.404556	-539.934509	-15.650288	1408.764404	-411.258453	-336.415710	1368.816284	-452.511353	-174.982788	1397.660278	-405.780182	-173.944321	1685.288086	-656.266968	15.960893	1168.515991	-501.931213	-409.347534	1139.320801	-581.682861	51.106701	927.522644	-434.235168	-370.473969	876.752686	-506.276154	-160.770218	1030.525024	378.961548	-60.065269	957.755676	387.333130	118.878624
-554.341675	-68.211945	941.509827	-490.896545	-243.326218	922.712891	-580.126892	35.067562	519.645020	-527.129456	-235.146286	494.698486	-568.565308	108.455376	100.287659	-570.863403	-171.135742	76.385498	-539.909851	-14.934470	1408.699585	-411.154083	-335.698364	1368.801270	-452.519409	-174.277664	1397.641113	-406.187134	-172.757797	1685.313232	-656.256042	16.559015	1168.431396	-501.862976	-408.669800	1139.324463	-581.616150	51.553688	927.394043	-434.166779	-370.020782	876.714966	-506.067871	-160.347107	1030.625854	378.837646	-60.569244	957.587585	387.102875	118.460167
-554.175659	-67.521202	941.424194	-490.654724	-242.717834	922.664673	-580.310120	34.870068	519.379883	-526.961365	-234.744446	494.688477	-568.486023	107.772369	99.872635	-570.746094	-171.105347	76.417984	-539.925903	-14.224568	1408.591309	-411.151001	-334.957458	1368.796753	-452.513641	-173.561218	1397.583862	-406.653015	-171.491394	1685.276855	-656.186462	17.148689	1168.272949	-501.757965	-407.994659	1139.309570	-581.581848	52.071327	927.237061	-434.048431	-369.457611	876.689331	-505.912903	-159.685867	1030.567627	378.657623	-61.081573	957.488098	386.897675	117.932724
-554.111450	-67.184937	941.258423	-490.493317	-242.271667	922.643250	-580.368713	34.679756	519.045959	-526.942322	-234.470825	494.730011	-568.335205	107.181992	99.477570	-570.657898	-171.080139	76.403656	-539.959229	-13.451932	1408.517212	-411.104462	-334.181641	1368.820435	-452.510101	-172.798599	1397.534302	-407.123810	-170.181732	1685.338867	-656.106445	17.773695	1168.091431	-501.655701	-407.427185	1139.359863	-581.536621	52.617916	927.054871	-433.927094	-368.832153	876.691284	-505.756744	-159.191116	1030.471558	378.494598	-61.585716	957.326355	386.699127	117.445587
-554.136414	-66.585785	941.131165	-490.514923	-241.402878	922.429138	-580.556519	34.569916	518.779480	-526.947754	-234.232086	494.680115	-568.231323	106.546913	99.057655	-570.570313	-170.942459	76.402153	-539.998596	-12.660673	1408.441650	-411.057648	-333.394806	1368.851074	-452.508881	-171.956802	1397.513184	-407.590759	-168.870605	1685.383789	-656.058044	18.454996	1167.962646	-501.550751	-406.726013	1139.432007	-581.474365	53.156574	926.856934	-433.849152	-368.271515	876.686401	-505.639893	-158.459106	1030.277100	378.316284	-62.182583	957.211304	386.537537	116.977058
-553.838684	-65.993240	940.966370	-490.007080	-241.212265	922.677368	-580.563721	34.386669	518.416931	-526.861755	-233.850632	494.851685	-568.131653	105.881866	98.613411	-570.337585	-170.812424	76.343964	-540.045166	-11.824609	1408.299805	-410.958557	-332.535980	1368.894653	-452.446991	-171.053818	1397.549316	-408.138977	-167.485596	1685.427979	-655.983337	19.132065	1167.778931	-501.450958	-405.833954	1139.421875	-581.378479	53.769016	926.642273	-433.727417	-367.545410	876.735962	-505.456482	-157.889694	1030.363647	378.233337	-62.623905	957.027527	386.377777	116.493599
-553.950378	-65.252136	940.866089	-490.092407	-240.281250	922.408630	-580.821960	34.261856	518.137512	-526.768738	-233.532761	494.773254	-568.131226	105.259026	98.167427	-570.352295	-170.890488	76.417427	-540.103149	-10.951869	1408.175415	-410.884918	-331.645691	1368.936401	-452.397552	-170.130539	1397.523193	-408.688812	-166.073364	1685.471069	-655.978394	19.871412	1167.605835	-501.413055	-404.982361	1139.442627	-581.131409	54.257717	926.381409	-433.592957	-366.843475	876.729858	-505.374664	-157.081528	1030.147583	378.130768	-63.109192	956.818054	386.188080	116.016975
-553.735046	-64.866348	940.726624	-489.666077	-240.038345	922.700256	-580.904236	34.107498	517.843567	-526.687805	-233.277939	494.774567	-568.109497	104.560913	97.720222	-570.361267	-170.847794	76.389290	-540.141907	-9.995759	1408.032715	-410.812225	-330.650055	1368.961670	-452.364960	-169.227478	1397.424194	-409.281281	-164.612991	1685.560059	-655.968933	20.664511	1167.408325	-501.261169	-404.194458	1139.500488	-581.045715	54.869919	926.161865	-433.489258	-366.229004	876.711731	-505.166779	-156.545425	1030.252197	378.002045	-63.676292	956.636353	386.024750	115.599976
-553.620422	-64.278618	940.533142	-489.487946	-239.468948	922.723267	-580.998962	33.921738	517.470398	-526.609009	-233.063293	494.734711	-568.095154	103.881126	97.253899	-570.338135	-170.713669	76.377831	-540.142456	-9.038795	1407.842896	-410.697479	-329.654114	1369.016357	-452.356110	-168.202515	1397.334961	-409.951935	-163.122208	1685.620972	-655.904297	21.438782	1167.134644	-501.094086	-403.350372	1139.681885	-580.849121	55.527084	925.974548	-433.372925	-365.298279	876.811340	-505.030243	-155.842987	1030.173706	377.847198	-64.139618	956.471924	385.826843	115.072952
-553.406494	-63.660156	940.315430	-489.232666	-238.774567	922.720337	-580.976379	33.724556	517.084961	-526.560364	-232.823532	494.779388	-567.963196	103.177490	96.710152	-570.263611	-170.705917	76.372620	-540.170105	-8.024805	1407.643066	-410.544769	-328.636505	1369.080322	-452.296234	-167.162842	1397.317261	-410.659027	-161.559387	1685.687012	-655.857483	22.213919	1166.862061	-500.979980	-402.378510	1139.781616	-580.669434	56.211235	925.752930	-433.309723	-364.466156	876.887573	-504.857697	-155.087677	1030.077637	377.796173	-64.599571	956.334106	385.667206	114.549660
-553.372498	-62.899807	940.150574	-489.067993	-238.166428	922.703430	-581.201233	33.630424	516.723572	-526.341370	-232.442230	494.821533	-567.862549	102.398392	96.180687	-570.240112	-170.634308	76.324356	-540.213928	-6.949310	1407.449341	-410.477051	-327.552368	1369.187378	-452.255096	-166.048386	1397.302124	-411.360901	-159.991119	1685.779175	-655.808594	23.028337	1166.567505	-500.865784	-401.393951	1139.843140	-580.507996	56.934574	925.499634	-433.181763	-363.487640	876.983337	-504.731201	-154.294601	1029.986450	377.797089	-65.095497	956.145996	385.594482	114.054626
-553.287170	-62.250244	939.984497	-488.875122	-237.506561	922.720642	-581.233398	33.472469	516.367310	-526.178711	-232.141342	494.884369	-567.641418	101.613449	95.614113	-570.297852	-170.659210	76.354263	-540.234741	-5.849146	1407.215942	-410.329895	-326.361725	1369.233765	-452.252960	-164.918167	1397.251099	-412.115479	-158.391220	1685.863403	-655.815857	23.964645	1166.364990	-500.768982	-400.491302	1139.925781	-580.357727	57.594624	925.227783	-433.043304	-362.383453	877.169983	-504.587646	-153.525604	1029.915527	377.779968	-65.567818	955.971924	385.545319	113.542412
-553.098999	-61.449162	939.787598	-488.608795	-236.779449	922.734741	-581.285767	33.328007	515.990845	-525.989319	-231.847397	494.903564	-567.512207	100.800545	95.146202	-570.236572	-170.623581	76.347092	-540.268433	-4.704309	1406.996826	-410.164948	-325.185059	1369.368530	-452.207245	-163.719635	1397.277466	-412.883606	-156.719559	1685.951660	-655.722717	24.850622	1166.010254	-500.661926	-399.309509	1140.104858	-580.283081	58.475399	925.020142	-432.832458	-361.189575	877.362244	-504.418091	-152.656540	1029.837646	377.856110	-66.086502	955.873657	385.495789	113.099625
-552.947937	-60.755711	939.562439	-488.386719	-236.075577	922.732117	-581.412720	33.211849	515.565063	-525.862915	-231.583160	494.988403	-567.428040	99.825668	94.567421	-570.298706	-170.658936	76.384117	-540.355347	-3.513885	1406.778320	-409.997101	-323.998962	1369.470703	-452.055389	-162.304703	1397.456665	-413.628174	-155.040176	1686.108643	-655.624573	25.772507	1165.681519	-500.582733	-398.207855	1140.235596	-580.091125	59.187195	924.740906	-432.580658	-359.958710	877.549194	-504.253937	-151.835358	1029.731812	377.888947	-66.630646	955.833313	385.400940	112.603989
-552.777344	-60.007217	939.337280	-488.135010	-235.350204	922.766907	-581.446655	33.118969	515.175720	-525.725586	-231.287430	494.923340	-567.192749	98.898468	93.990959	-570.317627	-170.678741	76.375961	-540.397278	-2.284617	1406.556152	-409.836151	-322.704742	1369.548950	-452.025208	-161.012192	1397.477783	-414.410919	-153.287933	1686.089600	-655.560303	26.778202	1165.366943	-500.544952	-396.980774	1140.261353	-579.858032	59.910954	924.430725	-432.233032	-358.684570	877.667480	-504.088776	-150.962326	1029.648926	377.965698	-67.076065	955.840576	385.343231	112.019279
-552.602417	-59.209164	939.134399	-487.882416	-234.531876	922.773499	-581.526428	33.025883	514.806580	-525.522278	-230.845749	494.848145	-567.003540	97.933983	93.398842	-570.259094	-170.648331	76.407211	-540.500793	-0.986548	1406.281250	-409.661469	-321.400818	1369.675293	-452.255249	-159.881042	1397.215332	-415.167450	-151.503357	1686.161011	-655.531372	27.825745	1165.052002	-500.576630	-395.592651	1140.377930	-579.632874	60.674107	924.088013	-431.885986	-357.322968	877.917969	-503.899078	-150.039078	1029.558472	378.073090	-67.644012	955.881897	385.331696	111.505157
-552.428650	-58.333096	938.946716	-487.625366	-233.714523	922.768982	-581.685364	32.908718	514.478882	-525.393188	-230.415527	494.831055	-566.825989	96.965218	92.822380	-570.198975	-170.495972	76.330925	-540.606750	0.255303	1405.995361	-409.518982	-320.067444	1369.795532	-452.311340	-158.509583	1397.213501	-415.881836	-149.694260	1686.232666	-655.472595	28.828560	1164.683350	-500.544830	-394.382965	1140.545654	-579.388733	61.432713	923.720154	-431.532654	-356.009369	878.161133	-503.709015	-149.090591	1029.469849	378.186859	-68.122879	955.949280	385.316040	111.017494
-552.304382	-57.456444	938.728271	-487.331970	-232.905441	922.773193	-581.870667	32.869873	514.133667	-525.123657	-229.853348	494.762970	-566.659851	95.942154	92.139313	-570.226501	-170.563995	76.427773	-540.770081	1.655189	1405.736572	-409.433716	-318.648499	1369.886108	-452.367706	-157.129776	1397.127930	-416.599640	-147.822998	1686.245117	-655.324768	29.825317	1164.234009	-500.579681	-392.948822	1140.676270	-579.134888	62.265934	923.305054	-431.144989	-354.743561	878.304443	-503.500458	-148.106186	1029.367065	378.390167	-68.601517	956.064087	385.336304	110.436150
-552.283813	-56.491734	938.466553	-487.297333	-231.757889	922.536011	-582.033752	32.873558	513.680908	-524.919067	-229.393646	494.803284	-566.491211	94.902077	91.491600	-570.189331	-170.515930	76.395660	-540.888123	3.014277	1405.488525	-409.322632	-317.243469	1370.039551	-452.477600	-155.705658	1397.038208	-417.282440	-145.907242	1686.278931	-655.262207	30.934961	1163.846558	-500.585876	-391.605896	1140.707764	-578.849304	63.108082	922.945313	-430.778625	-353.369629	878.575500	-503.320557	-146.979401	1029.094360	378.560974	-69.098961	956.275879	385.330536	109.874924
-551.996338	-55.589119	938.252319	-486.957031	-230.793640	922.531860	-582.390625	32.913429	513.256836	-524.831787	-229.061905	495.041992	-566.364441	93.895409	90.940422	-570.277222	-170.504456	76.406631	-541.116516	4.435346	1405.224854	-409.305481	-315.764771	1370.193237	-452.580322	-154.227615	1397.067261	-417.915619	-143.958435	1686.313843	-655.257813	32.099903	1163.456787	-500.578033	-390.075562	1140.850342	-578.594727	63.930328	922.590210	-430.443115	-352.059540	878.659180	-503.057068	-145.943512	1028.996460	378.745026	-69.659966	956.493652	385.369537	109.289413
-551.637512	-54.725403	938.011475	-486.404663	-230.137680	922.785278	-582.406982	32.863735	512.880981	-524.744263	-228.712463	495.210480	-565.999268	92.883392	90.255249	-570.260010	-170.469650	76.378746	-541.338745	5.919408	1404.924683	-409.274719	-314.264618	1370.389771	-452.753601	-152.690628	1396.986206	-418.529602	-141.954636	1686.328857	-655.183655	33.243130	1162.970337	-500.499512	-388.775269	1141.020874	-578.400940	64.836678	922.093201	-430.106018	-350.743744	878.935669	-502.808533	-144.964920	1029.042847	378.848022	-70.129211	956.680237	385.385071	108.696777
-551.428162	-53.632145	937.780029	-486.069427	-229.201996	922.841736	-582.349548	32.816723	512.486572	-524.554810	-228.195755	495.246979	-565.498413	91.961037	89.637527	-570.311646	-170.497025	76.394859	-541.597290	7.430051	1404.668457	-409.341187	-312.691376	1370.569946	-452.917664	-151.104767	1397.063477	-419.097321	-139.909805	1686.344238	-655.152649	34.376186	1162.510986	-500.452606	-387.216888	1141.102539	-577.991516	65.639854	921.572876	-429.769867	-349.511993	879.109863	-502.603333	-143.801025	1028.970093	379.028931	-70.626732	956.874512	385.422211	108.204163
-551.142944	-52.688992	937.467468	-485.702911	-228.241089	922.916443	-582.249268	32.776848	511.970337	-524.414001	-227.849075	495.273529	-564.965637	90.928055	88.920372	-570.307922	-170.510056	76.447800	-541.882263	9.000310	1404.358765	-409.427246	-311.116699	1370.748047	-453.127930	-149.508759	1397.025635	-419.615875	-137.831573	1686.338989	-655.090454	35.575829	1162.003418	-500.283905	-385.932129	1141.326782	-577.782837	66.687355	921.247070	-429.420807	-348.224457	879.296631	-502.355988	-142.654816	1028.868408	379.157867	-71.165710	957.059387	385.446533	107.692467
-550.826904	-51.655441	937.204041	-485.325073	-227.177826	922.927307	-581.979431	32.761929	511.406677	-524.226196	-227.433853	495.449554	-564.426575	90.077187	88.239006	-570.273682	-170.418243	76.384285	-542.238892	10.573237	1404.041260	-409.566833	-309.485718	1370.910767	-453.371643	-147.852325	1396.983154	-420.114716	-135.680618	1686.297607	-655.101807	36.872070	1161.472290	-500.128479	-384.437683	1141.477661	-577.339722	67.529175	920.683044	-429.106598	-347.063660	879.453125	-502.079346	-141.474335	1028.756470	379.217468	-71.647728	957.206238	385.437683	107.186890
-550.589050	-50.447857	936.924316	-484.934998	-226.058594	922.921265	-581.987671	32.809498	511.031494	-523.888489	-226.782440	495.507202	-564.059875	89.149048	87.502251	-570.187073	-170.344971	76.378044	-542.576965	12.258859	1403.722534	-409.732574	-307.815582	1371.076172	-453.637451	-146.176117	1396.886719	-420.581238	-133.481781	1686.228760	-655.065430	38.131428	1160.928833	-499.901215	-383.069427	1141.577393	-576.996582	68.546654	920.165222	-428.759369	-345.827759	879.629944	-501.862274	-140.179932	1028.631836	379.249878	-72.095619	957.392151	385.440918	106.663765
-550.337341	-49.286034	936.635864	-484.624176	-224.903778	922.870239	-581.979492	32.901962	510.577576	-523.595337	-226.242538	495.465057	-563.587952	88.203018	86.749519	-570.199158	-170.299149	76.378998	-542.948120	13.966439	1403.374390	-409.942780	-306.061554	1371.263794	-453.937073	-144.446838	1396.850830	-420.983032	-131.206375	1686.138062	-655.058044	39.478146	1160.373169	-499.700226	-381.559784	1141.738525	-576.742188	69.731857	919.817261	-428.431793	-344.672638	879.678101	-501.618927	-138.897552	1028.470581	379.264282	-72.562935	957.540283	385.419281	106.199356
-550.066650	-48.138550	936.326477	-484.234924	-223.745087	922.873291	-581.831970	32.985989	509.973450	-523.392883	-225.803482	495.483398	-563.156128	87.344757	86.106804	-570.232361	-170.260559	76.403694	-543.324036	15.719245	1403.045044	-410.183990	-304.284210	1371.412476	-454.235382	-142.712418	1396.727905	-421.351501	-128.912521	1686.046265	-655.095764	40.831478	1159.826294	-499.482788	-380.128754	1141.766968	-576.407104	70.773506	919.306030	-427.951355	-343.391724	879.869690	-501.341064	-137.578629	1028.328613	379.299988	-73.026108	957.685120	385.432922	105.677925
-550.017456	-46.764545	936.092224	-484.088867	-222.218567	922.630188	-581.910156	33.274944	509.584320	-523.060608	-225.186066	495.467194	-562.880371	86.411682	85.354149	-570.188354	-170.229172	76.421097	-543.756287	17.550272	1402.635254	-410.462555	-302.455383	1371.560547	-454.529053	-140.852707	1396.735718	-421.718079	-126.532120	1685.934570	-655.106384	42.239140	1159.241821	-499.272583	-378.675262	1141.950562	-576.100952	71.882408	918.800720	-427.552612	-342.220184	879.956299	-501.149261	-136.089539	1028.075562	379.306091	-73.421341	957.804382	385.420807	105.148697
-549.475464	-45.715397	935.797974	-483.418793	-221.256409	922.953247	-581.629944	33.487141	509.006683	-522.697266	-224.511475	495.593170	-562.542236	85.657440	84.583000	-570.079651	-170.103790	76.338051	-544.198608	19.408329	1402.338745	-410.685699	-300.606750	1371.712769	-454.925537	-138.981262	1396.633667	-422.080994	-124.076561	1685.754028	-655.139771	43.682022	1158.686768	-499.066284	-377.225647	1142.102783	-575.622009	72.968552	918.274048	-427.131744	-340.906708	880.153625	-500.865845	-134.849747	1028.144897	379.284119	-73.805855	957.910400	385.413330	104.718933
-549.125610	-44.603409	935.373108	-482.980499	-220.018173	922.933105	-581.507141	33.835163	508.436005	-522.474731	-224.011200	495.748932	-562.260925	84.920746	83.868774	-570.136902	-170.054916	76.342201	-544.663635	21.257069	1401.953857	-410.860474	-298.722168	1371.929077	-455.269348	-137.066803	1396.583374	-422.402008	-121.577698	1685.592773	-655.118225	45.123997	1158.120361	-498.876221	-375.721649	1142.206909	-575.371277	74.309074	917.896729	-426.634705	-339.593292	880.375916	-500.551208	-133.470932	1027.937378	379.247925	-74.220688	957.982910	385.366241	104.316078
-548.682190	-43.371983	934.937561	-482.545807	-218.718765	922.953064	-581.210693	34.099796	508.000610	-522.243896	-223.479248	495.670624	-561.916504	84.219711	83.112816	-570.113220	-169.962021	76.337639	-545.108704	23.193533	1401.543335	-411.176758	-296.752625	1372.114380	-455.632721	-135.099136	1396.482300	-422.673706	-118.987320	1685.418945	-655.246338	46.780724	1157.507080	-498.673309	-374.237549	1142.395020	-575.032288	75.487740	917.338440	-426.216797	-338.403381	880.518921	-500.224701	-131.993912	1027.749512	379.217529	-74.661240	957.995117	385.333466	103.854202
-548.359314	-41.994999	934.590210	-482.088654	-217.268372	922.862427	-581.217896	34.587154	507.492737	-521.835999	-222.702408	495.807373	-561.919556	83.703712	82.462128	-569.982361	-169.806305	76.298080	-545.623657	25.130302	1401.176880	-411.441833	-294.802094	1372.246460	-456.040619	-133.090591	1396.368774	-422.918884	-116.440674	1685.290405	-655.292725	48.313297	1156.855591	-498.496552	-372.682220	1142.487305	-574.668335	76.750824	916.817017	-425.781403	-337.127930	880.687317	-499.941772	-130.465820	1027.548218	379.140839	-75.094330	958.030762	385.262054	103.338066
-548.017395	-40.495014	934.243408	-481.670898	-215.820099	922.843018	-581.154785	35.119820	507.050934	-521.564026	-222.159103	495.975739	-561.851624	83.351906	81.775978	-570.097351	-169.717896	76.280243	-546.111389	27.158669	1400.774170	-411.816315	-292.742737	1372.407104	-456.464752	-131.045074	1396.207153	-423.165253	-113.750977	1685.057129	-655.345581	49.952564	1156.222900	-498.303284	-371.119537	1142.690186	-574.290161	78.162392	916.349060	-425.283966	-335.868195	880.806763	-499.684387	-128.847931	1027.385010	379.028870	-75.498962	958.021851	385.202698	102.840828
-547.643188	-39.012081	933.916016	-481.114380	-214.403809	922.876953	-581.424866	35.889595	506.856995	-521.166565	-221.301834	495.969482	-562.097107	83.140411	81.129692	-569.883667	-169.540955	76.289665	-546.606873	29.248024	1400.341919	-412.300903	-290.617126	1372.578003	-456.862823	-128.945587	1396.107300	-423.443298	-111.002815	1684.816406	-655.479187	51.700317	1155.639771	-498.175598	-369.574280	1142.790283	-574.006226	79.507965	915.829956	-424.815826	-334.506409	881.042542	-499.407867	-127.252174	1027.267944	378.913391	-75.971664	957.982666	385.123260	102.419884
-547.241211	-37.453808	933.575317	-480.679840	-212.847534	922.873291	-581.436890	36.583988	506.387573	-520.746948	-220.494949	495.985931	-562.232483	83.046700	80.568520	-569.757385	-169.362976	76.256866	-547.123596	31.336624	1399.935181	-412.715057	-288.530426	1372.792603	-457.251923	-126.790703	1396.078247	-423.696533	-108.182816	1684.609131	-655.619934	53.438141	1155.000000	-497.976532	-367.953217	1143.056519	-573.689819	80.957497	915.366943	-424.347748	-333.179901	881.329224	-499.120178	-125.552902	1027.116211	378.768005	-76.550217	957.992004	385.024048	101.864685
-546.861877	-35.888836	933.250610	-480.221802	-211.262024	922.871094	-580.958679	36.990395	505.730682	-519.483887	-219.295425	494.860229	-562.167175	83.091362	79.870583	-569.365234	-169.160980	76.239120	-547.585327	33.516270	1399.443848	-413.093323	-286.346130	1372.984619	-457.631073	-124.613350	1395.995972	-423.993500	-105.295082	1684.347656	-655.736206	55.203304	1154.375732	-497.863617	-366.147125	1143.172241	-573.336792	82.410057	914.812134	-423.902832	-331.832275	881.536072	-498.832703	-123.840233	1026.972778	378.583527	-77.044098	957.999023	384.906860	101.329384
-546.503967	-34.249348	932.897888	-479.715393	-209.728333	922.881836	-581.116455	37.857224	505.378113	-519.157471	-218.563370	494.840729	-562.458801	83.142242	79.231789	-569.337708	-169.029694	76.217957	-548.093079	35.707680	1399.028809	-413.438385	-284.162445	1373.144653	-458.047638	-122.373741	1395.817749	-424.284302	-102.322975	1684.115967	-655.861694	57.046051	1153.787720	-497.626923	-364.534576	1143.489014	-573.073425	83.980080	914.314087	-423.475739	-330.524628	881.767578	-498.526154	-122.085068	1026.820679	378.395233	-77.473038	957.982544	384.731018	100.874176
-546.067505	-32.535038	932.583679	-479.272522	-207.978226	922.848145	-581.042542	38.706825	504.894257	-518.976501	-218.012848	494.952667	-562.772217	83.291809	78.699104	-569.427002	-168.989456	76.262650	-548.550964	37.981678	1398.587036	-413.827332	-281.884155	1373.380249	-458.443146	-120.073418	1395.686401	-424.627594	-99.318443	1683.830933	-655.970459	58.891735	1153.080444	-497.501282	-362.644562	1143.582031	-572.736145	85.585091	913.815369	-423.016968	-329.148254	881.980713	-498.205078	-120.240288	1026.664185	378.265808	-77.968140	957.896545	384.585785	100.424400
-545.784363	-30.753180	932.314026	-478.836517	-206.295593	922.888123	-581.240845	39.695583	504.558014	-518.498962	-217.009308	495.139465	-563.225891	83.408676	78.144135	-569.408691	-168.923141	76.242302	-549.032471	40.265221	1398.076416	-414.157104	-279.580872	1373.580688	-458.867493	-117.735565	1395.573364	-424.929626	-96.230499	1683.584106	-656.159363	60.883556	1152.478760	-497.306671	-360.875610	1143.850708	-572.466187	87.171288	913.301147	-422.585083	-327.744324	882.291382	-497.927887	-118.352966	1026.561279	378.129242	-78.424042	957.896179	384.418243	99.853691
-545.346130	-29.064846	931.965759	-478.360931	-204.534836	922.918213	-581.161621	40.575031	504.235291	-518.166260	-216.182175	495.116760	-563.523132	83.586922	77.600723	-569.453979	-168.840637	76.275284	-549.478455	42.608662	1397.660156	-414.497406	-277.216583	1373.834106	-459.257233	-115.321892	1395.530762	-425.264771	-93.048996	1683.355469	-655.701294	61.562569	1151.408813	-497.155609	-358.958344	1144.013794	-572.147095	88.977921	912.647400	-422.182007	-326.267761	882.499023	-497.584808	-116.456154	1026.418213	378.002533	-78.814957	957.859375	384.281525	99.374756
-544.946289	-27.056845	931.713562	-477.879150	-202.615677	922.882019	-581.078003	41.558071	503.844788	-517.604370	-215.048920	495.198029	-563.847961	83.832642	77.043701	-569.571472	-168.847366	76.314774	-549.946411	45.027607	1397.175293	-414.777252	-274.805359	1374.048706	-459.650085	-112.843918	1395.477173	-425.583130	-89.789871	1683.199707	-655.850037	63.580982	1150.825928	-496.983826	-356.966888	1144.329590	-571.945801	90.628258	912.123657	-421.738586	-324.713745	882.822571	-497.255371	-114.407661	1026.289673	377.841034	-79.405350	957.830383	384.124969	98.843315
-544.525269	-25.208368	931.485352	-477.391022	-200.736542	922.937195	-581.050781	42.534565	503.515289	-517.152832	-214.162476	495.279297	-564.201355	84.080795	76.610603	-569.692444	-168.811569	76.361214	-550.479919	47.451916	1396.734741	-415.184631	-272.417633	1374.337769	-459.477509	-110.059227	1395.626221	-425.939453	-86.484200	1682.994873	-656.007080	65.720222	1150.194336	-496.847626	-355.042389	1144.630981	-571.759949	92.428955	911.570618	-421.320099	-323.093018	883.070068	-496.922211	-112.425797	1026.219849	377.613220	-79.996819	957.800842	383.927124	98.250099
-544.362427	-23.333576	931.386047	-477.183899	-198.796356	923.104980	-581.192566	43.507923	503.277344	-516.910767	-213.426163	495.319427	-564.632141	84.327858	76.092033	-569.891968	-168.835480	76.367897	-550.853455	49.950249	1396.289673	-415.470093	-269.818237	1374.637939	-460.439728	-107.854462	1395.324951	-426.300659	-83.112396	1682.773560	-656.094360	67.767693	1149.574951	-496.708893	-352.990326	1144.934692	-571.581848	94.223434	911.012207	-420.905090	-321.332123	883.415222	-496.592529	-110.307442	1026.232056	377.396301	-80.522453	957.763550	383.730286	97.737144
-543.957336	-21.261887	931.165283	-476.623840	-196.808121	923.144043	-581.618164	44.906128	503.095734	-516.226929	-211.805283	495.459015	-565.113953	84.685226	75.569931	-569.657837	-168.634567	76.375969	-551.452759	52.426006	1395.855591	-415.878754	-267.304291	1374.869019	-460.277893	-104.958778	1395.521606	-426.683777	-79.666466	1682.554565	-656.231140	70.001518	1149.006226	-496.657471	-350.782227	1145.194092	-571.458618	96.076500	910.444214	-420.491394	-319.512634	883.757935	-496.210205	-108.157860	1026.154541	377.278656	-81.030426	957.757813	383.576904	97.133217
-543.532471	-19.100988	930.988220	-476.136841	-194.606018	923.149048	-581.221008	45.543182	502.650696	-515.792542	-210.563431	495.492004	-565.173401	84.971375	75.073372	-569.570618	-168.419479	76.341309	-551.844421	55.020782	1395.483887	-416.111145	-264.677856	1375.191772	-461.224945	-102.627937	1395.329590	-427.036194	-76.142754	1682.336914	-656.381104	72.240433	1148.389893	-496.601593	-348.546967	1145.479858	-571.315613	98.000328	909.907471	-420.086426	-317.643921	884.179382	-495.835876	-105.900269	1026.079346	377.148743	-81.546234	957.741760	383.385376	96.610733
-543.160278	-16.925844	930.766724	-475.605804	-192.499542	923.214722	-581.328674	46.518852	502.418640	-515.209045	-209.175903	495.565247	-565.242493	84.958397	74.435661	-569.284668	-168.096970	76.314453	-552.348267	57.648991	1395.067017	-416.413086	-262.031647	1375.528442	-461.665222	-99.958008	1395.218262	-427.356506	-72.550957	1682.166748	-656.479858	74.426086	1147.786621	-496.499481	-346.330322	1145.828491	-571.059814	99.863609	909.297363	-419.683014	-315.719666	884.534790	-495.487488	-103.625534	1026.014648	377.069977	-81.991425	957.741150	383.229736	96.127075
-542.743103	-14.783393	930.568542	-475.139038	-190.241318	923.261292	-581.615173	47.682350	502.145508	-514.676392	-207.808578	495.636993	-565.571106	85.164719	73.784691	-569.098389	-167.839676	76.310158	-552.978149	60.251217	1394.687256	-416.774048	-259.329803	1375.809937	-461.554657	-96.934822	1395.325562	-427.699860	-68.914482	1681.932251	-656.553711	76.679207	1147.110229	-496.483521	-344.032410	1146.114746	-571.031555	102.020309	908.819153	-419.321594	-313.720612	884.913025	-495.117371	-101.310463	1025.947510	376.932861	-82.615112	957.762390	383.066956	95.497696
-542.546753	-12.237791	930.468506	-474.854919	-187.612930	923.056702	-581.916016	48.823505	501.861542	-514.033508	-206.085297	495.736603	-565.671326	85.165962	73.173210	-569.039246	-167.570724	76.219353	-553.515869	62.978848	1394.254517	-417.030182	-256.578156	1376.142090	-461.933655	-94.103035	1395.322021	-428.040771	-65.243317	1681.717529	-656.725464	78.942123	1146.580811	-496.437714	-341.684448	1146.515869	-570.915955	104.110291	908.275146	-418.920074	-311.695282	885.330383	-494.767548	-98.732117	1025.780029	376.799683	-83.261223	957.799255	382.900146	94.931679
-542.080261	-10.002510	930.258911	-474.229279	-185.648438	923.438293	-582.442627	49.978374	501.654755	-513.575623	-204.692871	495.815674	-565.949402	85.088951	72.514610	-569.058594	-167.384048	76.212044	-554.058105	65.713303	1393.864990	-417.289307	-253.708893	1376.444336	-462.324188	-91.215607	1395.266846	-428.361633	-61.481647	1681.473267	-656.869507	81.393799	1145.930420	-496.477478	-339.190491	1146.760986	-570.764221	106.276649	907.738525	-418.589813	-309.585968	885.629150	-494.429596	-96.369499	1025.891479	376.757507	-83.748917	957.811646	382.779907	94.421593
-541.198608	-7.439991	929.679688	-473.250763	-183.022232	923.115173	-582.556519	51.033512	501.330139	-513.016663	-203.129410	495.819916	-565.938110	85.015137	71.946686	-569.042175	-167.162888	76.202484	-554.649902	68.573135	1393.400879	-417.515198	-250.827286	1376.736816	-462.708527	-88.274796	1395.191650	-428.663025	-57.701576	1681.212646	-656.999268	83.704308	1145.353760	-496.466339	-336.683472	1147.137207	-570.646851	108.478661	907.179321	-418.244293	-307.467743	886.019531	-494.069611	-93.846130	1025.518677	376.738037	-84.279503	957.848083	382.692322	93.793678
-541.282227	-5.060197	929.789673	-473.173645	-180.686264	923.409058	-583.727600	52.560444	501.267914	-512.535828	-201.615570	495.878937	-566.395325	84.915878	71.398613	-568.893860	-166.895157	76.121712	-555.139160	71.497299	1392.959717	-417.649170	-247.819244	1376.962769	-463.528961	-85.492340	1395.066772	-429.006348	-53.862202	1680.888428	-657.188477	86.081291	1144.641479	-496.405212	-334.058655	1147.446289	-570.481262	110.751991	906.629639	-417.933258	-305.316040	886.394409	-493.725311	-91.236145	1025.670044	376.712006	-84.813011	957.862976	382.605469	93.243126
-541.012695	-2.609896	929.589722	-472.784363	-178.190948	923.479980	-583.894592	53.445950	500.802795	-512.262268	-200.509125	496.014404	-566.284302	84.898026	70.845520	-568.886353	-166.665634	76.129745	-555.766541	74.407028	1392.460938	-417.903046	-244.795029	1377.222290	-463.528687	-82.292717	1394.912964	-429.333527	-49.978779	1680.643311	-657.403992	88.599655	1144.001953	-496.388275	-331.432953	1147.739014	-570.374084	113.051666	906.045471	-417.646118	-302.977814	886.735229	-493.372192	-88.591476	1025.599243	376.684082	-85.354172	957.918457	382.508575	92.677757
-540.704834	0.009838	929.359985	-472.289307	-175.641388	923.507568	-584.347778	54.590652	500.442627	-511.861542	-199.124420	496.198761	-566.240784	84.899185	70.328163	-568.988403	-166.558807	76.137428	-556.271912	77.421959	1391.930298	-418.055664	-241.712616	1377.510498	-464.272766	-79.320389	1394.904419	-429.654236	-46.049061	1680.366211	-657.665527	91.149887	1143.299194	-496.298828	-328.757751	1148.087280	-570.224670	115.388275	905.475220	-417.366241	-300.652985	887.080200	-493.031860	-85.871979	1025.504028	376.684998	-86.036659	957.928284	382.492981	92.043777
-540.439331	2.682258	929.149963	-471.880310	-172.947861	923.492737	-585.078064	55.750996	500.308807	-511.406006	-197.599579	496.151459	-566.356934	84.884537	69.855034	-569.083191	-166.478302	76.176849	-556.831299	80.464073	1391.472534	-418.224091	-238.538712	1377.774048	-464.634003	-76.167336	1394.801270	-429.990417	-42.068760	1680.096924	-657.931213	93.753227	1142.675415	-496.203705	-326.096954	1148.442993	-570.148499	117.814407	904.894531	-417.149323	-298.349945	887.455627	-492.708679	-83.073128	1025.391113	376.720520	-86.613472	957.959961	382.512024	91.481010
-540.171692	5.365195	928.906982	-471.410034	-170.255417	923.508301	-585.627686	56.977859	499.992798	-510.749176	-195.817764	496.240204	-566.348206	84.932304	69.535606	-569.160095	-166.426727	76.203537	-557.467224	83.571304	1390.990112	-418.427216	-235.302551	1378.012207	-464.653717	-72.777603	1394.648560	-430.299896	-38.025181	1679.825195	-658.130737	96.379929	1142.027344	-496.129303	-323.287354	1148.738281	-570.084106	120.247253	904.350708	-416.899963	-295.883423	887.813049	-492.409393	-80.251465	1025.284058	376.840912	-87.192024	957.968994	382.553833	90.841141
-539.897034	8.094903	928.744873	-470.917450	-167.524673	923.553101	-586.173401	58.205471	499.959106	-510.389130	-194.498001	496.278870	-566.253723	85.111053	69.177498	-569.240051	-166.319061	76.262047	-558.043823	86.726479	1390.475586	-418.522369	-231.975479	1378.204102	-465.004517	-69.476852	1394.579102	-430.632721	-33.953094	1679.595093	-658.359924	98.987968	1141.337158	-496.019745	-320.447266	1149.019165	-569.984436	122.696312	903.790466	-416.693695	-293.370422	888.153687	-492.065002	-77.403389	1025.227905	376.969910	-87.790375	958.012939	382.651611	90.173645
-539.279785	10.937160	928.266174	-470.138245	-164.546204	923.302734	-586.518494	59.373138	499.781128	-509.893158	-192.681686	496.449371	-566.238342	85.350243	68.835358	-569.185181	-166.112930	76.222046	-558.627930	89.893829	1390.027344	-418.618805	-228.608414	1378.446899	-465.379181	-66.135345	1394.464966	-430.969238	-29.827211	1679.333496	-658.599548	101.711792	1140.715820	-495.880280	-317.613342	1149.381592	-569.936096	125.202621	903.268188	-416.520691	-290.864746	888.444885	-491.795197	-74.520432	1024.920776	377.113434	-88.435616	958.016541	382.874420	89.445862
-538.878845	13.811317	928.043030	-469.532745	-161.606888	923.190552	-587.075439	60.586544	499.751221	-509.233887	-190.658325	496.276672	-566.363464	85.622902	68.533165	-568.909668	-165.711349	76.176544	-559.109924	93.183243	1389.551025	-418.603180	-225.155807	1378.695068	-465.628448	-62.706936	1394.387695	-431.300079	-25.645521	1679.145508	-658.804932	104.438522	1140.125244	-495.756012	-314.645569	1149.689575	-569.953552	127.785698	902.692566	-416.366699	-288.292480	888.680359	-491.488922	-71.613617	1024.778564	377.316101	-89.253349	957.994324	383.135956	88.609947
-538.655029	16.720375	927.964417	-469.074615	-158.716400	923.212952	-587.489929	61.799305	499.787598	-508.689209	-188.976501	496.444885	-566.326721	85.918312	68.350677	-568.841370	-165.447922	76.204689	-559.798767	96.420868	1389.167725	-418.731140	-221.737823	1379.021362	-466.044952	-59.291069	1394.344116	-431.614624	-21.427576	1678.993652	-659.065918	107.196136	1139.484253	-495.642059	-311.617798	1150.112427	-569.969727	130.331314	902.168091	-416.230072	-285.645081	889.082458	-491.175232	-68.650871	1024.752563	377.346985	-89.907631	958.005249	383.124054	87.998009
-538.630554	19.724657	927.966736	-468.886902	-155.498917	923.072266	-588.314941	63.263348	499.938293	-508.290497	-187.312424	496.495361	-566.570251	86.168732	68.249802	-568.814209	-165.096344	76.184219	-560.256531	99.772224	1388.752686	-418.663696	-218.181580	1379.329712	-466.278137	-55.792362	1394.406128	-431.957336	-17.167933	1678.874268	-659.273621	109.952820	1138.974487	-495.501587	-308.569244	1150.545166	-569.992798	132.988754	901.686890	-416.123718	-282.897003	889.389771	-490.945831	-65.556740	1024.667847	377.482880	-90.496826	958.043274	383.153320	87.317360
-538.360046	22.534130	927.983215	-468.319611	-152.863510	923.401001	-588.765198	64.546257	500.018829	-507.742432	-185.498322	496.563324	-566.593140	86.449486	68.106567	-568.906799	-164.842911	76.244125	-560.800598	103.070694	1388.362793	-418.655609	-214.602020	1379.674194	-466.599335	-52.255035	1394.457153	-432.275879	-12.882813	1678.795898	-659.525757	112.784607	1138.393311	-495.363068	-305.467346	1151.014404	-570.036621	135.649384	901.257629	-416.022858	-280.092529	889.774048	-490.657257	-62.690845	1024.853760	377.595825	-91.053741	958.090515	383.168579	86.728386
-538.234253	25.497669	928.115051	-467.911255	-149.874146	923.568420	-589.274109	65.921364	500.199158	-507.229248	-183.645569	496.768311	-566.667175	86.709801	67.957390	-568.827209	-164.679245	76.348595	-561.379761	106.410583	1388.045776	-418.641571	-210.988342	1380.067627	-466.901520	-48.739559	1394.537842	-432.607239	-8.563351	1678.693970	-659.819214	115.644249	1137.988281	-495.217407	-302.265900	1151.476318	-570.130310	138.363205	900.837097	-415.974426	-277.264771	890.220581	-490.419373	-59.685226	1025.006348	377.730133	-91.633469	958.126282	383.202881	86.096443
-538.156860	28.399124	928.214050	-467.551910	-146.844162	923.658020	-589.887085	67.315674	500.396240	-506.684998	-181.812408	496.772461	-566.773926	86.965042	67.830879	-568.773071	-164.561630	76.501900	-561.980469	109.820297	1387.770752	-418.534637	-207.336517	1380.541260	-467.183136	-45.175056	1394.555298	-432.909088	-4.227811	1678.643799	-660.101563	118.520592	1137.515991	-495.058868	-298.999390	1152.103027	-570.281921	141.102997	900.434509	-415.969849	-274.277863	890.727600	-490.181244	-56.694550	1025.097534	377.828064	-92.346504	958.120789	383.191284	85.476227
-538.099487	31.351604	928.238403	-467.195129	-143.875778	923.735168	-590.397095	68.625130	500.505249	-505.994751	-179.813202	496.837585	-566.805481	87.208328	67.743378	-568.350098	-164.238510	76.511208	-562.433228	113.148483	1387.386719	-418.458740	-203.724380	1381.016846	-467.472107	-41.592613	1394.652222	-433.261230	0.136546	1678.555908	-660.443115	121.482727	1137.167969	-494.930450	-295.708679	1152.743408	-570.413391	143.889008	900.074646	-415.955292	-271.264740	891.322388	-489.935303	-53.666496	1025.141602	378.010345	-92.839119	958.167786	383.228699	84.909088
-538.068481	34.306274	928.361816	-466.931458	-140.791382	923.861145	-591.105225	69.905090	500.654358	-506.400848	-179.558792	498.457001	-566.866821	87.435501	67.696968	-569.528381	-164.568634	76.833565	-563.100830	116.596481	1387.156494	-418.326782	-199.989883	1381.520386	-467.728882	-37.912468	1394.722046	-433.563660	4.501760	1678.448975	-660.757935	124.403702	1136.706543	-494.801849	-292.310913	1153.382813	-570.582764	146.743240	899.728699	-415.949982	-268.256989	891.865295	-489.731323	-50.603481	1025.257813	378.062592	-93.510391	958.119141	383.210114	84.245880
-538.026855	37.317547	928.396851	-466.618774	-137.751282	923.953064	-591.707520	71.172935	500.691498	-504.787537	-176.294281	497.053101	-566.926758	87.646530	67.615273	-568.850708	-163.876526	76.730103	-563.613037	119.959320	1386.861206	-418.170288	-196.282394	1381.963257	-467.992188	-34.298653	1394.759644	-433.928101	8.884965	1678.320557	-661.163757	127.369789	1136.335449	-494.683990	-288.896393	1154.018066	-570.777405	149.577881	899.392822	-415.922729	-265.117310	892.428406	-489.533569	-47.516838	1025.317017	378.192230	-94.145996	958.125427	383.304077	83.677216
-538.040833	40.270485	928.360535	-466.373383	-134.788010	924.071472	-592.287903	72.411171	500.760956	-504.026550	-174.262955	497.002075	-566.988037	87.832367	67.566826	-568.600647	-163.385712	76.711960	-564.170471	123.368805	1386.482544	-418.021393	-192.579697	1382.423950	-468.227142	-30.601351	1394.744141	-434.238861	13.289707	1678.234741	-661.482056	130.300949	1135.869751	-494.537933	-285.512909	1154.614624	-570.775757	152.678955	899.212341	-415.844025	-261.886444	892.930542	-489.355347	-44.426147	1025.346313	378.336609	-94.707993	958.186462	383.342133	83.048355
-538.077332	43.281673	928.399719	-466.079224	-131.789078	924.199707	-593.045715	73.712372	500.793793	-503.378540	-172.632263	497.068542	-567.042603	87.984207	67.518906	-568.443542	-163.079163	76.872375	-564.724060	126.816673	1386.154541	-417.788361	-188.743713	1382.868286	-468.447906	-26.921749	1394.739746	-434.527191	17.648163	1678.090576	-661.953552	133.396774	1135.481812	-494.414001	-282.036102	1155.167236	-570.874023	155.470627	898.809692	-415.777405	-258.642456	893.509705	-489.201752	-41.336243	1025.424316	378.476318	-95.429924	958.205933	383.425446	82.391884
-538.028259	46.174259	928.283264	-465.808380	-128.837357	924.261719	-593.626160	74.861687	500.793884	-502.776764	-170.970490	497.307922	-567.087708	88.166580	67.475807	-568.391479	-162.880096	76.991585	-565.213440	130.283340	1385.678955	-417.595581	-184.964035	1383.296753	-468.720886	-23.231319	1394.659058	-434.901367	22.102970	1677.967896	-662.314453	136.266357	1134.956665	-494.304413	-278.620453	1155.763794	-571.202698	158.553619	898.473450	-415.758301	-255.443451	894.037964	-489.056061	-38.301559	1025.395508	378.635956	-95.932663	958.286377	383.473511	81.853081
-538.066467	49.191360	928.176453	-465.638000	-125.861061	924.337097	-594.381958	76.215378	500.816345	-502.068573	-169.011139	497.277283	-567.140991	88.361153	67.487122	-568.602112	-162.892670	77.225227	-565.761414	133.775253	1385.262695	-417.397797	-181.121780	1383.638184	-468.890289	-19.424292	1394.650024	-435.247314	26.467051	1677.799927	-662.789734	139.297211	1134.383911	-494.173370	-275.162048	1156.319092	-571.433167	161.506485	898.043884	-415.713654	-252.206711	894.490112	-488.967621	-35.177673	1025.373047	378.777710	-96.561028	958.314819	383.550476	81.214218
-538.114441	52.082615	928.073853	-465.420807	-122.900826	924.333435	-595.066467	77.443260	500.821747	-501.140747	-167.085068	497.134613	-567.156128	88.566185	67.451706	-568.675842	-162.785095	77.442093	-566.212891	137.251114	1384.610962	-417.221649	-177.297882	1383.973999	-469.122314	-15.695371	1394.551147	-435.524109	30.851528	1677.620605	-663.208862	142.354874	1133.947876	-494.062592	-271.600037	1156.757446	-571.692017	164.512878	897.535950	-415.542084	-248.874786	895.007202	-488.881561	-32.174469	1025.317139	378.896027	-97.122040	958.349487	383.608307	80.683609
-538.127502	55.003906	927.870117	-465.241638	-120.008713	924.364014	-595.944824	78.907883	501.085663	-500.223297	-165.256973	497.174866	-567.259583	88.721931	67.430176	-568.442566	-162.449539	77.547035	-566.749207	140.734070	1384.129028	-417.089020	-173.438843	1384.203613	-469.352997	-11.975006	1394.399414	-435.920288	35.315781	1677.416260	-663.703369	145.369308	1133.317627	-493.962311	-268.200623	1157.252686	-572.056213	167.594177	897.151428	-415.721893	-246.177200	895.117798	-488.797211	-29.120810	1025.225464	379.065460	-97.713699	958.316589	383.736023	80.121346
-538.094055	57.980347	927.756775	-465.037506	-116.988693	924.357910	-596.699829	80.246765	501.141418	-499.433716	-163.426514	497.081329	-567.327393	88.938309	67.384857	-568.191345	-161.928925	77.616714	-567.297607	144.234268	1383.538452	-416.907410	-169.599777	1384.449585	-469.575195	-8.215742	1394.258789	-436.240814	39.724598	1677.246826	-664.246643	148.552444	1132.760742	-493.794159	-264.705383	1157.609375	-572.218994	170.496368	896.533203	-415.492310	-242.781799	895.538086	-488.735992	-26.072571	1025.171509	379.219330	-98.367683	958.275391	383.811188	79.493904
-538.128357	60.767025	927.550049	-464.845428	-114.085632	924.382507	-597.333496	81.565788	501.229279	-498.621704	-161.569183	497.153198	-567.351318	89.121201	67.364090	-567.610535	-161.416229	77.744804	-567.900574	147.771667	1383.172852	-416.730927	-165.721725	1384.649170	-469.833679	-4.484784	1394.099976	-436.576233	44.117458	1677.020020	-664.741577	151.609329	1132.254272	-493.617126	-261.212219	1157.956787	-572.494202	173.407410	895.915222	-415.191681	-239.348801	895.925537	-488.693420	-23.092920	1025.080444	379.379517	-98.901398	958.276062	383.905060	78.973816
-538.240784	64.422928	927.626770	-464.593384	-110.960960	924.391174	-598.084106	82.968498	501.383240	-497.691101	-159.727158	497.182312	-567.525146	89.328484	67.341400	-567.587585	-161.325439	78.039925	-568.420959	151.272247	1382.619873	-416.631866	-161.909470	1384.819824	-470.061493	-0.780107	1393.944702	-436.918976	48.522839	1676.810791	-665.136536	154.607681	1131.626221	-493.384735	-257.780731	1158.267456	-572.866638	176.476013	895.408264	-414.932404	-235.922211	896.268005	-488.755859	-19.781206	1025.142822	379.531555	-99.450760	958.273132	384.009369	78.347038
-538.276550	67.248047	927.439087	-464.427094	-108.042603	924.406311	-598.708557	84.281700	501.430847	-496.970856	-158.112061	497.211090	-567.635254	89.554153	67.307518	-567.871887	-161.340759	78.390823	-568.939636	154.748566	1382.168823	-416.550690	-158.116623	1385.019043	-470.281433	2.940592	1393.851318	-437.208527	52.841728	1676.573242	-665.523804	157.620667	1131.124390	-493.141022	-254.345947	1158.636353	-573.454346	179.689148	895.040894	-414.627533	-232.497086	896.626953	-488.725586	-16.793058	1025.056885	379.704498	-100.058434	958.230591	384.124237	77.751595
-538.313904	70.058693	927.255066	-464.264404	-105.137421	924.408325	-599.317749	85.654709	501.422974	-496.079407	-156.335892	497.291077	-567.679016	89.755211	67.315346	-567.677063	-160.940567	78.607643	-569.410583	158.166855	1381.588623	-416.390961	-154.313309	1385.192261	-470.563202	6.681290	1393.711792	-437.598022	57.236382	1676.398682	-665.955322	160.682343	1130.591187	-492.887543	-250.911606	1158.965088	-573.945984	182.708237	894.514038	-414.288055	-229.046509	896.976868	-488.700226	-13.829283	1024.966675	379.898102	-100.571114	958.234375	384.238800	77.239738
-538.403015	72.614685	927.101318	-464.096313	-102.313782	924.458923	-599.933838	86.928131	501.324036	-495.091675	-154.567978	497.323425	-567.803589	89.937103	67.337631	-567.353638	-160.464737	78.868309	-569.949097	161.595428	1381.156738	-416.323029	-150.546860	1385.425903	-470.792419	10.324699	1393.541748	-437.947662	61.568565	1676.178955	-666.423889	163.759125	1130.131104	-492.610046	-247.529907	1159.230835	-574.511353	185.812317	894.127075	-413.952118	-225.659180	897.367188	-488.702545	-11.017249	1024.915771	380.141785	-101.143394	958.199158	384.404236	76.654663
-538.536011	75.299919	926.871765	-463.954468	-99.544731	924.474915	-600.490906	88.169533	501.214539	-494.070557	-152.710876	497.183289	-567.800415	90.155594	67.360733	-566.793091	-159.822601	79.091064	-570.480225	165.058975	1380.733398	-416.321930	-146.768692	1385.597412	-471.032471	13.992964	1393.449951	-438.299591	65.857697	1675.979492	-666.903015	166.831802	1129.677246	-492.320892	-244.073105	1159.525024	-575.054443	188.869263	893.632019	-413.568909	-222.225189	897.710022	-488.694458	-8.127630	1024.802124	380.352203	-101.697433	958.127808	384.484283	76.120834
-538.605774	78.127510	926.676453	-463.847137	-96.791489	924.532959	-601.263794	89.483246	501.190735	-494.048584	-152.344772	498.816956	-567.852722	90.336151	67.377846	-567.305359	-160.024384	79.766090	-571.044556	168.461761	1380.425659	-416.223175	-143.139603	1386.022705	-471.361206	17.656061	1393.300781	-438.674042	70.090332	1675.777222	-667.351807	169.846420	1129.153198	-491.969116	-240.726868	1159.846558	-575.608521	191.901886	893.084717	-413.156738	-218.762512	898.056885	-488.683502	-5.185958	1024.728271	380.582428	-102.205383	958.052551	384.635040	75.567635
-538.668030	80.754631	926.446655	-463.682312	-94.054947	924.604797	-601.766541	90.518753	501.120636	-492.124420	-149.287018	497.420776	-567.863647	90.529930	67.329216	-575.706909	-171.197891	84.279129	-571.541016	171.849884	1379.916138	-416.161621	-139.453232	1386.329346	-471.605988	21.210857	1393.198730	-438.986145	74.220467	1675.578369	-667.731079	172.815796	1128.741089	-491.515045	-237.566406	1160.145020	-576.302795	195.020187	892.716125	-412.741089	-215.430145	898.405457	-488.636017	-2.315737	1024.641724	380.832764	-102.798462	957.967590	384.812256	74.965996
-538.811829	83.493568	926.275879	-463.607941	-91.311630	924.654541	-602.345337	91.612885	500.980835	-491.103516	-147.654007	497.377136	-567.859558	90.697441	67.344162	-570.355286	-163.381882	83.118340	-572.058960	175.211304	1379.506348	-416.146820	-135.741135	1386.567505	-471.875854	24.801350	1393.145142	-439.385498	78.395317	1675.424072	-668.215149	175.788147	1128.233887	-491.071472	-234.347031	1160.496704	-576.918640	197.983795	892.142456	-412.251770	-212.077469	898.753967	-488.662872	0.569665	1024.573853	381.042419	-103.358063	957.953796	384.926270	74.414268
-539.008606	86.024727	926.068604	-463.560577	-88.693710	924.804993	-603.030334	92.693611	500.957428	-491.039276	-147.546539	498.987183	-567.895203	90.850082	67.340614	-576.046082	-170.908905	85.663795	-572.552307	178.540512	1379.093750	-416.149567	-132.106064	1386.790161	-472.168732	28.412025	1393.087769	-439.778809	82.478386	1675.288818	-668.682312	178.854218	1127.831787	-490.644714	-231.115402	1160.863403	-577.537842	200.967041	891.607605	-411.753632	-208.745651	899.161133	-488.700623	3.382928	1024.529663	381.250519	-103.944321	957.838928	385.044525	73.902702
-539.269897	88.586906	925.908386	-463.554108	-86.312508	924.872864	-603.656494	93.724953	500.868988	-489.302277	-144.883362	497.915558	-567.938904	90.978699	67.337791	-575.282471	-170.202667	86.105461	-573.104126	181.837265	1378.751099	-416.158722	-128.452469	1386.994019	-472.519806	31.964853	1393.029663	-440.144653	86.431580	1675.144409	-669.196716	181.883087	1127.382690	-490.179047	-227.971512	1161.174805	-578.120483	203.963242	891.052063	-411.180237	-205.442062	899.516785	-488.754852	6.030029	1024.465698	381.521027	-104.493782	957.724182	385.200653	73.366562
-539.586853	91.133240	925.762146	-463.630951	-84.215981	924.993164	-604.106445	94.734573	500.846069	-489.173248	-144.883896	499.499939	-567.871399	91.148689	67.369408	-575.724670	-170.241013	87.046921	-573.619263	185.159592	1378.371338	-416.258667	-124.786156	1387.177246	-472.779022	35.394192	1392.996948	-440.591919	90.429016	1675.082642	-669.736755	184.880814	1127.012695	-489.569244	-225.039398	1161.418945	-578.767334	206.957047	890.607971	-410.577637	-202.134537	899.941162	-488.852051	8.550123	1024.429810	381.745392	-104.989212	957.659546	385.329559	72.889221
-539.751587	93.519531	925.600708	-463.389923	-81.120987	925.171570	-604.589661	95.708115	500.732635	-487.153992	-141.891327	498.192261	-567.822083	91.295143	67.395714	-574.730347	-169.428329	87.502312	-574.132874	188.395065	1378.044434	-416.314362	-121.136971	1387.427002	-473.059357	38.843380	1393.023560	-441.008881	94.304161	1675.009155	-670.238098	187.945892	1126.643066	-489.053284	-221.903214	1161.781372	-579.373352	209.821716	890.030212	-409.901428	-198.910019	900.333862	-488.790558	11.544081	1024.421997	382.035675	-105.510025	957.550781	385.432983	72.394112
-540.044373	95.609245	925.468262	-463.335388	-78.674324	925.439026	-604.976501	96.667191	500.684082	-485.759583	-140.166367	498.286011	-567.813538	91.395302	67.421478	-574.312805	-168.965088	88.143829	-574.636108	191.594070	1377.688721	-416.342041	-117.612572	1387.677124	-473.388062	42.318626	1393.005127	-441.398621	98.096642	1674.956421	-670.748169	190.859390	1126.279419	-488.431458	-218.910477	1162.091797	-580.082825	212.803421	889.559143	-409.232056	-195.756104	900.776184	-488.898102	14.081002	1024.473145	382.339417	-106.090858	957.521667	385.598511	71.812119
-540.294617	97.871010	925.317383	-463.292236	-76.161545	925.661377	-605.244019	97.613068	500.563782	-484.615387	-138.739670	498.611908	-567.666504	91.549744	67.437271	-574.269775	-168.735138	88.867226	-575.160828	194.759262	1377.428589	-416.377991	-114.074127	1388.016479	-473.700195	45.647614	1392.995972	-441.852631	101.920547	1674.998291	-671.197632	193.765427	1125.947144	-487.829498	-215.901428	1162.477661	-580.833008	215.703125	889.024292	-408.507538	-192.599548	901.233154	-488.972015	16.723379	1024.490234	382.662537	-106.519203	957.451660	385.744171	71.330162
-540.579651	99.996849	925.167480	-463.246094	-73.753830	925.888428	-605.653320	98.657860	500.541412	-483.604065	-137.523972	498.937012	-567.645325	91.648590	67.494171	-574.211304	-168.575821	89.674141	-575.714111	197.811127	1377.101074	-416.409515	-110.588852	1388.318726	-473.983612	48.956448	1393.044556	-442.274750	105.664177	1675.003296	-671.694458	196.761703	1125.508789	-487.336639	-212.659210	1163.009521	-581.596497	218.740250	888.619141	-407.722992	-189.526382	901.625671	-489.084930	19.241762	1024.512695	383.000214	-107.102295	957.351868	385.963898	70.761047
-540.837036	102.122734	925.113464	-463.190552	-71.362091	926.262329	-605.911499	99.607361	500.453644	-482.484619	-136.209503	499.338379	-567.571838	91.782799	67.534111	-573.962097	-168.251801	90.419212	-576.210876	200.888016	1376.848267	-416.381683	-107.115242	1388.661987	-474.293121	52.277126	1393.148682	-442.727600	109.278839	1675.025024	-672.163391	199.628632	1125.305542	-486.699219	-209.640488	1163.395142	-582.265320	221.927567	888.408386	-406.922119	-186.410736	902.165405	-489.198914	21.771261	1024.657227	383.410736	-107.632538	957.291199	386.182739	70.288208
-541.328674	105.313904	925.404419	-463.046265	-68.695274	926.582397	-606.378540	100.648666	500.561890	-481.030884	-134.493469	499.671967	-567.617859	91.842155	67.606316	-573.618896	-167.783127	91.196922	-576.763916	203.910416	1376.671997	-416.319733	-103.674316	1389.107300	-474.641266	55.589764	1393.294922	-443.104370	112.869392	1675.111572	-672.716003	202.619644	1125.020630	-485.931763	-206.820526	1163.752197	-583.018311	224.890335	888.080627	-406.085266	-183.339630	902.711670	-489.531342	24.673141	1024.984985	383.757568	-108.100021	957.264221	386.302277	69.758492
-541.719971	107.455177	925.388977	-463.014862	-66.344429	926.931030	-606.635254	101.569725	500.475525	-479.604004	-132.893692	500.027100	-567.605652	91.923912	67.659180	-572.765198	-166.872864	91.904030	-577.338562	206.846024	1376.459473	-416.236786	-100.273193	1389.558716	-475.001251	58.810741	1393.431152	-443.578583	116.400459	1675.208862	-673.249268	205.528152	1124.817139	-485.354187	-203.627655	1164.379761	-583.734436	227.882797	887.782837	-405.174927	-180.280380	903.267822	-489.719513	27.161158	1025.136719	384.170105	-108.655128	957.235352	386.473389	69.213608
-542.153625	109.961380	925.491272	-462.926025	-63.918346	927.288940	-606.888733	102.564133	500.490021	-478.168457	-131.399704	500.372162	-567.535583	92.004387	67.753471	-572.465271	-166.769760	92.834473	-577.932922	209.734024	1376.329590	-416.286316	-96.931725	1389.986694	-475.312897	61.951778	1393.547363	-443.997864	119.900490	1675.311768	-673.792603	208.298096	1124.704468	-484.729156	-200.637177	1164.856567	-584.441772	230.719040	887.457825	-403.941132	-176.403931	904.147888	-489.963684	29.775059	1025.366089	384.532928	-109.072334	957.234985	386.620697	68.698364
-542.528809	112.214157	925.568970	-462.812744	-61.613350	927.687683	-607.062439	103.485367	500.501648	-476.622437	-129.780853	500.722168	-567.404236	92.089981	67.788116	-571.924622	-166.102539	93.675339	-578.566223	212.563248	1376.235474	-416.175812	-93.616035	1390.568237	-475.681580	65.129959	1393.716431	-444.502014	123.415207	1675.427490	-674.330688	211.137375	1124.475342	-484.068878	-197.730713	1165.453613	-585.248108	233.749832	887.277100	-403.301453	-174.141418	904.473450	-490.182434	32.233837	1025.602905	385.007813	-109.607529	957.206787	386.833649	68.162376
-542.972168	114.287590	925.606140	-462.786682	-59.409195	928.117126	-607.298767	104.393394	500.500122	-475.126709	-128.295288	501.088348	-567.385193	92.166206	67.859344	-571.606628	-165.706924	94.689728	-579.212036	215.367142	1376.112183	-416.130890	-90.340263	1391.080200	-476.018585	68.195969	1393.919312	-444.967804	126.784073	1675.579712	-674.682922	213.685028	1124.366577	-483.315369	-194.961945	1165.796265	-585.863281	236.928604	887.322937	-402.442413	-171.418930	905.128174	-490.445526	34.609840	1025.826172	385.484406	-110.153221	957.221619	387.057709	67.695267
-543.261780	116.167053	925.588745	-462.702301	-57.213604	928.574768	-607.823181	105.466820	500.492157	-473.561523	-126.658905	501.471069	-567.513794	92.170135	67.948555	-570.739685	-165.001297	95.500801	-579.880554	218.090576	1376.099609	-416.032227	-87.086792	1391.614136	-476.371124	71.255951	1394.132324	-445.439209	130.119324	1675.743774	-675.370728	216.529785	1124.200684	-482.731354	-191.988586	1166.541992	-586.540344	239.559021	887.097046	-401.603851	-168.898422	905.810791	-490.632660	36.918945	1026.036865	385.943573	-110.559364	957.222839	387.249786	67.174446
-543.633728	117.912979	925.510193	-462.619995	-55.228809	929.051086	-607.982788	106.307335	500.429047	-471.924591	-125.126793	501.800934	-567.473511	92.224854	68.014549	-570.544189	-164.753769	96.623466	-580.566833	220.775360	1376.068237	-415.901093	-83.856331	1392.164551	-476.721649	74.285736	1394.351074	-445.856628	133.371399	1675.873779	-675.940857	219.166473	1124.120117	-481.728455	-189.133774	1166.613892	-587.438721	242.705414	886.967102	-399.788818	-164.434479	906.757507	-490.843658	39.112808	1026.218750	386.363525	-111.093132	957.312927	387.397095	66.587883
-543.960266	119.676727	925.440308	-462.539154	-53.180687	929.489075	-608.089172	107.201248	500.416290	-470.242920	-123.671227	502.221069	-567.419678	92.293182	68.077019	-570.328186	-164.465332	97.729813	-581.275696	223.422440	1376.012451	-415.879547	-80.695503	1392.613647	-477.056244	77.235161	1394.524780	-446.347290	136.601715	1676.033813	-676.604919	221.863724	1124.142944	-481.078735	-186.385834	1167.270874	-588.221497	245.589890	886.836792	-398.591644	-161.367264	907.465332	-491.032196	41.319843	1026.386719	386.888123	-111.652496	957.388000	387.615326	66.123497
-544.313171	121.325905	925.390015	-462.491760	-51.225044	929.963440	-608.192932	108.072639	500.334106	-468.579590	-122.257378	502.682129	-567.333374	92.368500	68.157745	-569.860535	-164.051697	98.871086	-581.973938	225.992661	1375.923340	-415.749237	-77.555862	1393.094360	-477.432098	80.141159	1394.623535	-446.831146	139.795074	1676.141357	-677.279724	224.452072	1124.033691	-480.494110	-183.512665	1168.060303	-588.952026	248.469986	886.768494	-397.470612	-158.449692	908.192383	-491.254486	43.432262	1026.581543	387.323792	-112.036308	957.472534	387.788635	65.562248
-544.703430	123.079109	925.388489	-462.451691	-49.152798	930.373108	-608.286377	108.843620	500.282349	-466.619324	-120.555374	502.954468	-567.250977	92.419594	68.241959	-568.850769	-163.255753	99.807495	-582.661682	228.555832	1375.897095	-415.629944	-74.413353	1393.559570	-477.806793	83.090195	1394.755249	-447.343018	143.007538	1676.287231	-677.908813	226.898376	1123.926636	-479.702606	-180.805008	1168.489990	-589.666626	251.414200	886.694458	-396.288879	-155.714172	908.769470	-491.483490	45.600872	1026.770264	387.856476	-112.611778	957.550659	388.022827	65.049461
-545.026001	124.864578	925.344971	-462.327637	-47.194378	930.793091	-608.464844	109.715103	500.215363	-464.671722	-119.063049	503.349579	-567.217468	92.473091	68.288254	-568.302124	-162.739777	100.912354	-583.385193	231.047379	1375.837280	-415.537842	-71.363235	1393.940063	-478.168640	85.939156	1394.907227	-447.831421	146.087341	1676.389282	-678.584167	229.390976	1123.866943	-478.815460	-178.313721	1168.792114	-590.315430	254.257980	886.568604	-395.091858	-152.684097	909.540710	-491.658051	47.742580	1026.943726	388.349579	-113.048820	957.619446	388.194153	64.620941
-545.320068	126.558289	925.335754	-462.190887	-45.268768	931.219299	-608.612061	110.559990	500.145813	-462.633392	-117.516930	503.614349	-567.185852	92.521164	68.345413	-567.855164	-162.239349	102.140617	-584.122375	233.489426	1375.762817	-415.433105	-68.413620	1394.301758	-478.434998	89.008667	1395.477051	-448.300781	149.118759	1676.451660	-679.340881	231.845016	1123.713989	-478.126923	-175.677643	1169.452637	-591.018494	257.074341	886.587646	-393.792755	-149.968048	910.101379	-491.837006	49.796101	1027.142090	388.839386	-113.504471	957.754578	388.412445	64.026215
-545.590637	128.104721	925.279785	-462.067688	-43.334789	931.607361	-608.607544	111.242104	500.092255	-460.644867	-116.116447	503.938873	-567.039551	92.586365	68.421127	-567.445801	-161.834885	103.332718	-584.861938	235.846832	1375.701416	-415.334900	-65.439384	1394.698853	-478.775696	91.765541	1395.614868	-448.744141	152.062134	1676.521362	-680.166504	234.271042	1123.682617	-477.313904	-173.142883	1169.835571	-591.597900	259.757843	886.598206	-392.561768	-147.125763	910.824402	-492.025208	51.784283	1027.298584	389.372009	-114.006599	957.835693	388.657959	63.539917
-545.930603	129.777924	925.205566	-461.972290	-41.493774	931.983887	-608.863281	111.983833	500.121765	-458.435333	-114.637123	504.190247	-567.013550	92.639687	68.478340	-567.386902	-161.551605	104.588799	-585.589905	238.183792	1375.620117	-415.247009	-62.471893	1395.014526	-479.158264	94.429283	1395.683105	-449.217041	155.009506	1676.553711	-680.893433	236.657013	1123.630005	-476.524994	-170.743896	1170.273682	-592.413818	262.822449	886.694214	-391.311768	-144.181564	911.913086	-492.246277	53.791832	1027.437378	389.849945	-114.494652	957.933899	388.899658	63.050194
-546.200134	131.442047	925.120239	-461.808746	-39.651146	932.290222	-609.094910	112.759323	500.048859	-456.300171	-113.298447	504.462738	-566.939514	92.653679	68.530052	-566.867065	-161.006546	105.844910	-586.327637	240.445023	1375.433472	-415.084839	-59.627850	1395.332886	-479.515808	97.044434	1395.689941	-449.724213	157.946350	1676.546631	-681.610840	238.859344	1123.428101	-475.683502	-168.311508	1170.634277	-593.059631	265.640137	886.696411	-389.915314	-141.605667	912.149536	-492.410339	55.756092	1027.540161	390.314240	-114.876465	958.060669	389.134277	62.506897
-546.503296	133.032669	925.048645	-461.663513	-37.854412	932.599609	-609.267578	113.388611	499.931885	-454.507629	-112.672035	505.635254	-566.882751	92.710472	68.584747	-566.820679	-160.795822	107.101875	-587.092224	242.653000	1375.312256	-414.935364	-56.775005	1395.622314	-479.886871	99.615883	1395.661743	-450.189941	160.795746	1676.497559	-682.385803	241.072083	1123.271118	-474.872467	-166.027328	1171.035522	-593.688782	268.445526	886.637390	-388.634949	-138.951248	912.771057	-492.605682	57.654358	1027.651978	390.803101	-115.289253	958.221497	389.329254	62.030762
-546.769104	134.513123	924.901611	-461.502594	-36.023361	932.774841	-609.490662	114.072685	499.861450	-451.451874	-110.321571	504.622528	-566.791138	92.793892	68.634995	-565.763733	-159.884827	108.141479	-587.843811	244.782608	1375.192871	-414.841461	-54.106503	1395.805298	-480.248138	102.141907	1395.722778	-450.593597	163.536224	1676.438599	-683.134949	243.209839	1123.152100	-473.908081	-163.816864	1171.057739	-594.308533	271.182343	886.690674	-387.276794	-136.257904	913.395386	-492.707336	59.520897	1027.650146	391.205444	-115.772980	958.260803	389.550995	61.561932
-546.997192	136.011902	924.782532	-461.275055	-34.355995	933.032288	-609.787598	114.809464	499.873444	-448.887024	-108.710922	504.583557	-566.787476	92.813957	68.693848	-565.032959	-159.215836	109.139557	-588.612854	246.846970	1374.997314	-414.654724	-51.396942	1396.066040	-480.590546	104.592026	1395.705444	-451.052307	166.288330	1676.387451	-683.902649	245.366989	1122.925293	-473.211151	-161.396332	1171.562134	-594.927429	273.923035	886.678467	-386.003571	-133.475708	914.212463	-492.816284	61.307999	1027.710449	391.688232	-116.140030	958.361511	389.788055	61.048283
-547.228577	137.627884	924.706604	-461.017273	-32.489140	933.205566	-610.036499	115.442429	499.794312	-446.308258	-107.246872	504.743530	-566.755188	92.872902	68.736595	-564.483215	-158.648697	110.315498	-589.400024	248.821014	1374.836304	-414.477692	-48.808125	1396.281616	-480.937805	106.985580	1395.697266	-451.459381	168.912292	1676.274536	-684.627441	247.431458	1122.706421	-472.250305	-159.380386	1171.565674	-595.542175	276.619202	886.655823	-384.710846	-130.922897	914.837036	-492.947662	63.169048	1027.762817	392.064606	-116.549965	958.433044	390.016571	60.649734
-547.405945	139.014023	924.519043	-460.695099	-30.883514	933.380737	-610.387451	116.055115	499.768036	-443.893585	-105.805725	504.798798	-566.778198	92.935394	68.762550	-563.779907	-158.020798	111.454033	-590.149048	250.708282	1374.624023	-414.313629	-46.246559	1396.474854	-481.276184	109.257072	1395.595947	-451.941650	171.616669	1676.139526	-685.304810	249.395859	1122.456787	-471.432495	-157.137527	1171.844849	-596.128296	279.312714	886.610352	-383.326416	-128.727188	914.823608	-493.008484	64.854179	1027.751099	392.460449	-117.027222	958.529968	390.272461	60.214352
-547.613770	140.364166	924.357788	-460.422119	-29.233536	933.539551	-610.677734	116.736565	499.723724	-441.127197	-104.113632	504.685211	-566.723877	92.999023	68.798996	-563.138611	-157.327316	112.499176	-590.929321	252.527405	1374.362427	-414.195404	-43.755707	1396.627319	-481.626526	111.511070	1395.530884	-452.366913	174.205368	1676.019531	-686.061157	251.373764	1122.171021	-470.618073	-155.172256	1172.049683	-596.703613	281.918274	886.504333	-382.682465	-127.754539	914.900513	-493.098175	66.527885	1027.744263	392.859161	-117.523224	958.601563	390.526917	59.713825
-547.795227	141.778336	924.265076	-459.998749	-27.509247	933.656616	-610.929932	117.261337	499.588562	-438.564331	-102.461502	504.644501	-566.638855	93.077354	68.833893	-562.305481	-156.576019	113.530602	-591.697693	254.290741	1374.141724	-413.958588	-41.365593	1396.782715	-481.927795	113.724289	1395.520630	-452.862030	176.817322	1675.866089	-686.758118	253.237289	1121.905518	-469.767883	-153.111877	1172.322998	-597.347778	284.492249	886.396790	-381.449554	-125.640594	915.225769	-493.101013	68.214500	1027.756958	393.175659	-117.938751	958.675720	390.756989	59.216190
-547.906006	143.000656	924.072449	-459.556000	-25.872091	933.808594	-611.050171	117.805107	499.489532	-436.014404	-101.022316	504.663330	-566.550293	93.144745	68.865334	-561.683350	-155.964371	114.523781	-592.464294	255.944702	1373.908691	-413.684814	-38.988632	1396.965332	-482.214630	115.851830	1395.439209	-453.233154	179.240860	1675.717285	-687.420715	255.001785	1121.660522	-469.015747	-150.830002	1172.685669	-597.907471	287.043488	886.301575	-380.044556	-123.093636	915.663574	-493.082581	69.830971	1027.731567	393.506348	-118.345215	958.740601	390.978699	58.798691
-548.040283	144.184937	923.892090	-459.071838	-24.287676	933.909058	-611.184753	118.313393	499.471741	-433.581360	-99.408302	504.515900	-566.472717	93.185974	68.879494	-560.380432	-155.070557	115.253403	-593.232971	257.571594	1373.627808	-413.490784	-36.750046	1397.069336	-482.495026	117.892715	1395.331177	-453.678619	181.684769	1675.547119	-688.084351	256.743439	1121.370605	-468.016632	-149.013840	1172.583862	-598.494934	289.532959	886.181519	-378.786591	-120.686409	916.085022	-493.039459	71.375923	1027.687256	393.825745	-118.817566	958.823181	391.192902	58.331226
-548.177551	145.463196	923.805237	-458.635040	-22.775085	934.077026	-611.390808	118.789444	499.413025	-430.909882	-97.248055	504.322144	-566.386902	93.240158	68.894684	-559.435181	-154.676331	116.038635	-593.996094	259.090332	1373.379761	-413.225067	-34.471657	1397.194824	-482.780121	119.846886	1395.185181	-454.122223	184.072128	1675.386597	-688.692200	258.360748	1121.067017	-467.158508	-147.085266	1172.831543	-599.061829	292.009369	886.054321	-377.482300	-118.429146	916.405701	-493.051117	72.887085	1027.731445	394.114044	-119.243736	958.898682	391.400726	57.833382
-548.238708	146.543747	923.652405	-458.062897	-21.242229	934.176514	-611.483459	118.345413	499.177094	-428.320862	-94.968269	504.266144	-566.412964	93.227005	68.844429	-557.463135	-153.615982	116.274796	-594.772156	260.608551	1373.209595	-412.881165	-32.304108	1397.386353	-483.003784	121.813301	1395.168579	-454.494446	186.325851	1675.225342	-689.261230	259.853394	1120.783691	-466.364227	-144.960251	1173.203369	-599.659668	294.374603	885.883118	-376.239655	-116.173363	916.885071	-492.955566	74.326691	1027.705811	394.446198	-119.639442	958.951355	391.642487	57.402763
-548.375549	147.527588	923.484009	-457.526367	-19.808258	934.318542	-611.556885	118.650406	499.113129	-426.315399	-93.492554	504.314240	-566.362732	93.216347	68.851738	-556.224670	-153.449631	116.922348	-595.469360	262.029266	1372.923828	-412.550446	-30.184700	1397.558472	-483.259521	123.680038	1395.194946	-455.034485	188.716812	1675.180908	-689.846191	261.273010	1120.467529	-465.263641	-143.229126	1173.042725	-600.254517	296.685455	885.715088	-374.998779	-114.339325	917.524902	-492.886078	75.719948	1027.684082	394.750214	-120.082764	958.976440	391.885681	57.030350
-548.532288	148.610062	923.412598	-457.117035	-18.393761	934.443542	-611.728821	119.097343	499.092560	-423.929810	-91.117523	504.163635	-566.305420	93.247414	68.899055	-554.370605	-152.663254	117.239494	-596.190613	263.406158	1372.736206	-412.224030	-28.088985	1397.694946	-483.525940	125.373901	1394.863403	-455.479614	190.922226	1675.097290	-690.392212	262.604645	1120.195313	-464.464172	-141.248322	1173.626221	-600.799316	298.923706	885.641541	-373.677155	-112.864403	918.172668	-492.890747	77.070686	1027.711792	395.049469	-120.582413	958.944641	392.163269	56.551785
-548.709900	149.502258	923.341919	-456.830505	-17.207106	934.606079	-611.845459	119.482384	499.099518	-421.629944	-88.522659	503.960480	-566.202942	93.256989	68.936424	-552.297791	-151.751236	117.454460	-596.917419	264.704498	1372.556396	-411.771606	-26.007980	1397.952026	-483.757172	127.038208	1394.766479	-455.929321	193.079742	1675.062988	-690.858521	263.751129	1119.941772	-463.501923	-139.396240	1173.776367	-601.398499	301.121063	885.504944	-372.484680	-111.398697	918.863953	-492.934662	78.242462	1027.751343	395.325439	-121.000427	958.982483	392.391632	56.094589
-550.541626	151.176285	923.370239	-458.688049	-17.299023	933.255249	-612.519348	119.923203	499.192932	-419.958191	-87.077103	503.752411	-566.350830	93.207428	68.967613	-550.972778	-151.469040	118.154785	-597.603210	265.995392	1372.445679	-411.414520	-23.977806	1398.113281	-483.950439	128.750000	1394.761597	-456.266846	195.127640	1675.046631	-691.346619	264.914825	1119.750610	-462.409546	-137.857193	1173.676514	-601.981262	303.215515	885.413269	-371.424652	-108.593536	919.151306	-493.738800	78.660126	1027.026123	395.594482	-121.388870	958.972839	392.637634	55.660465
-550.662231	151.967148	923.316711	-458.120667	-16.180794	933.408936	-612.774475	120.239403	499.197205	-417.784149	-84.351166	503.606323	-566.396606	93.151680	69.029015	-549.031494	-150.708099	118.397415	-598.280334	267.106262	1372.214844	-410.872253	-22.086348	1398.359131	-484.129852	130.452301	1394.785034	-456.799866	197.144104	1674.989746	-691.799622	265.944794	1119.488770	-461.558289	-136.014191	1174.297607	-602.573792	305.221069	885.385803	-370.242401	-106.414337	919.433228	-493.613678	79.749275	1027.070801	395.826599	-121.847832	958.984680	392.869385	55.208534
-550.680725	152.755249	923.198669	-457.363159	-14.965312	933.596375	-612.311707	120.314308	499.171967	-415.654846	-81.436996	503.425873	-566.098083	93.195511	69.076355	-546.846863	-149.773895	118.555435	-598.916443	268.003326	1371.947021	-410.460388	-20.134462	1398.598267	-484.245392	132.021698	1394.823364	-457.210663	199.122147	1675.051270	-692.289001	266.881805	1119.310669	-460.553528	-134.410507	1174.582764	-603.200378	307.122681	885.272888	-369.202820	-104.590408	919.851013	-493.463348	80.889381	1027.112549	396.091309	-122.325912	959.014099	393.099304	54.739304
-550.705994	153.389450	923.159607	-456.611938	-13.726296	933.827148	-612.279419	120.479507	499.165710	-413.569397	-78.479408	503.293427	-565.998108	93.186470	69.095856	-545.519897	-149.772018	119.148079	-599.590515	269.043396	1371.890259	-409.868896	-18.244749	1398.860352	-484.348267	133.614395	1394.912964	-457.705078	201.030334	1675.084717	-692.707153	267.734833	1119.215332	-459.207916	-133.078125	1174.652222	-603.760803	308.959808	885.236877	-367.971313	-102.500404	919.951965	-493.292847	81.969681	1027.211182	396.319977	-122.775803	959.026123	393.384552	54.276543
-550.821777	154.173370	923.222290	-455.889374	-12.639668	934.131897	-612.110535	120.606026	499.193512	-411.645081	-75.257668	503.155365	-565.887939	93.161407	69.124512	-542.617249	-148.182846	118.847679	-600.302917	270.063721	1371.962280	-409.322998	-16.382290	1399.066772	-484.492462	135.204346	1395.026978	-458.201050	202.865601	1675.145142	-693.074463	268.390228	1119.042358	-458.324188	-131.229736	1174.733521	-604.306458	310.721680	885.245850	-367.033966	-100.452385	920.400635	-493.137360	83.038048	1027.393921	396.542725	-123.197380	959.031433	393.622345	53.926022
-550.916382	154.635498	923.247253	-455.173279	-11.653808	934.355408	-611.969910	120.750504	499.202667	-410.017334	-72.427132	503.202087	-565.698730	93.160973	69.165390	-539.054504	-145.780334	118.181610	-600.946228	271.025543	1371.925415	-408.720795	-14.571667	1399.254272	-484.524841	136.630569	1395.102783	-458.712463	204.660248	1675.226807	-693.479065	269.054962	1118.976074	-457.253082	-129.739655	1175.033569	-604.927002	312.384552	885.249817	-366.000244	-98.677795	920.770508	-492.910431	83.919403	1027.507080	396.740112	-123.592400	959.031982	393.823761	53.493950
-551.001770	155.285309	923.306885	-454.364075	-10.537868	934.601379	-611.818176	120.799576	499.249023	-408.365631	-69.599388	503.133728	-565.582825	93.153755	69.188660	-536.650330	-144.626068	118.107475	-601.606934	271.899353	1371.938965	-408.027863	-12.751093	1399.463745	-484.581665	138.210297	1395.274048	-459.191986	206.380966	1675.320435	-693.835449	269.644196	1118.821289	-456.121826	-128.271179	1175.288818	-605.525757	313.928894	885.256958	-364.893494	-96.811935	921.064697	-492.669006	84.932327	1027.655762	396.958649	-124.038338	959.016235	394.100739	52.869724
-551.050293	155.749023	923.317078	-453.519196	-9.457863	934.855469	-611.572327	120.785919	499.270508	-406.726593	-66.399551	503.211395	-565.386169	93.132751	69.222939	-533.609009	-142.891678	117.722641	-602.205444	272.708374	1371.928955	-407.355438	-10.961583	1399.677734	-484.585999	139.526947	1395.316162	-459.470398	207.906448	1675.337036	-694.246460	270.138977	1118.755005	-455.121826	-126.828575	1176.001221	-606.073486	315.356598	885.294006	-363.957184	-95.123917	921.351074	-492.396332	85.876129	1027.778442	397.152924	-124.427109	959.043152	394.360687	52.423603
-551.140625	156.170456	923.321899	-452.726318	-8.478833	935.109253	-611.404968	120.758934	499.299500	-405.547241	-64.136673	503.332764	-565.245972	93.099739	69.271484	-530.541199	-140.983719	117.281357	-602.825317	273.469208	1371.912598	-406.570892	-9.255802	1399.883057	-484.617310	140.993561	1395.469604	-460.119171	209.721161	1675.466797	-694.643372	270.597992	1118.692749	-453.718384	-125.605690	1175.972290	-606.676208	316.683838	885.354126	-362.922485	-93.453842	921.500549	-492.178070	86.741684	1027.899536	397.369202	-124.749710	959.014954	394.640259	52.034798
-551.181641	156.531677	923.330566	-451.794861	-7.539797	935.350647	-611.208862	120.706841	499.348999	-403.957733	-61.023232	503.343445	-564.832031	92.868469	69.195435	-527.082825	-138.618530	116.596039	-603.439453	274.178772	1371.948364	-405.795105	-7.550869	1400.092407	-484.536896	142.255051	1395.506958	-460.582367	211.298615	1675.530273	-695.057617	271.047974	1118.605957	-452.469116	-124.310059	1176.270508	-607.242126	317.953644	885.399719	-362.081329	-91.913162	922.038330	-491.866241	87.553589	1028.016479	397.513031	-125.195122	959.003662	394.841064	51.686169
-551.183899	156.958237	923.335083	-450.696381	-6.580158	935.495850	-611.040771	120.623276	499.353180	-402.627808	-58.372440	503.475159	-564.630188	92.819466	69.197121	-523.680359	-136.229309	115.935921	-604.023010	274.796509	1371.873169	-404.959717	-5.891452	1400.220093	-484.501526	143.627930	1395.600220	-460.982208	212.780838	1675.538452	-695.461670	271.307037	1118.493286	-451.222626	-123.027580	1176.513428	-607.787781	319.103638	885.458435	-360.920471	-90.047791	921.926270	-491.465881	88.348198	1028.092163	397.752533	-125.675903	958.993225	395.146729	51.301899
-551.223633	157.418259	923.342041	-449.792236	-5.608302	935.640076	-610.967285	120.544266	499.384308	-401.382629	-56.000706	503.581604	-564.457825	92.785446	69.228477	-520.326904	-133.929062	115.259926	-604.619995	275.361969	1371.893677	-404.077057	-4.251414	1400.391846	-484.367218	144.787735	1395.651245	-461.368134	214.257919	1675.586670	-695.890564	271.593933	1118.454590	-449.896942	-121.763901	1176.750977	-608.386230	320.137054	885.481323	-359.990631	-88.533638	921.983704	-491.149139	89.171303	1028.164307	397.947845	-126.063713	959.022156	395.464905	50.879597
-551.222229	157.617172	923.369751	-448.800446	-4.646264	935.850830	-610.785767	120.374939	499.367645	-399.905273	-53.147018	503.559296	-564.277832	92.756912	69.235504	-516.529236	-131.070984	114.365036	-605.228027	275.816772	1371.914673	-403.162842	-2.697471	1400.510498	-484.215912	146.306274	1396.205444	-461.930176	215.769684	1675.628296	-696.303040	271.822144	1118.371826	-448.697662	-120.513496	1177.508423	-608.897461	321.100220	885.499695	-359.030060	-87.070198	922.059143	-490.716003	89.941025	1028.263916	398.119720	-126.435837	958.985352	395.756012	50.560589
-551.259888	157.922379	923.384521	-447.810455	-3.641828	935.927368	-610.608826	120.257057	499.367554	-398.611938	-50.883533	503.635071	-564.066833	92.761047	69.227448	-512.953796	-128.412170	113.583549	-605.785461	276.223755	1371.885132	-402.201935	-1.172915	1400.653564	-483.927338	147.578949	1396.396729	-462.396362	217.229889	1675.682861	-696.720703	271.914185	1118.251343	-446.964722	-119.608604	1177.479370	-609.488892	321.951050	885.507324	-358.160889	-85.924980	922.719116	-490.302582	90.709991	1028.299805	398.275146	-126.851418	958.997437	396.028107	50.134373
-551.205200	158.157639	923.374268	-446.727203	-2.661129	936.069031	-610.515503	120.132477	499.366699	-397.274231	-48.455841	503.783142	-563.882935	92.762650	69.238495	-509.106781	-125.523621	112.621155	-606.314148	276.594757	1371.816650	-401.138245	0.377802	1400.749146	-483.857086	148.501190	1396.228027	-462.907745	218.537979	1675.637329	-697.121399	271.947449	1118.149048	-445.553436	-118.473663	1177.676025	-610.040405	322.709961	885.522766	-357.300476	-84.812981	922.802856	-489.863770	91.448097	1028.359619	398.432922	-127.259476	958.952271	396.317200	49.752724
-551.168091	158.371674	923.370178	-445.693512	-1.631132	936.179993	-610.356445	119.975327	499.352173	-395.870056	-45.995880	503.775726	-563.690369	92.730659	69.230301	-505.084503	-122.415009	111.636383	-606.772034	276.914642	1371.710327	-400.086365	1.816503	1400.853516	-483.631561	149.566849	1396.246338	-463.503143	220.009415	1675.816772	-697.507202	271.947754	1118.082520	-443.890686	-117.523849	1177.493652	-610.587646	323.354401	885.543213	-356.257996	-83.217880	922.836487	-489.424652	92.203316	1028.403320	398.552185	-127.672142	958.925781	396.627533	49.359146
-551.132263	158.547836	923.349548	-444.548279	-0.736176	936.243713	-610.200378	119.801910	499.335907	-394.423370	-43.777069	503.786896	-563.497253	92.759171	69.207268	-501.011108	-119.276161	110.572159	-607.249939	277.094208	1371.613403	-398.924866	3.322821	1400.951050	-483.391235	150.550583	1396.257446	-464.000763	221.357498	1675.794189	-697.849487	271.778870	1117.949585	-442.726990	-116.249725	1178.367920	-611.123047	323.951355	885.562012	-355.218109	-81.831886	922.915771	-488.916077	92.860680	1028.415161	398.689545	-128.035095	958.892517	396.916077	49.025082
-551.100403	158.679901	923.307251	-443.526276	0.121765	936.329529	-610.120056	119.634453	499.333069	-393.229462	-41.602577	503.817719	-563.288330	92.791916	69.208183	-496.965912	-116.209023	109.491478	-607.731140	277.227356	1371.552856	-397.698761	4.770204	1401.021973	-483.130859	151.502869	1396.264526	-464.422668	222.660416	1675.680786	-698.265747	271.643555	1117.843140	-440.825012	-115.411720	1178.271484	-611.724060	324.391754	885.553406	-354.093658	-80.330544	922.919067	-488.466400	93.501404	1028.423218	398.796051	-128.376709	958.865723	397.204529	48.624298
-550.991089	158.858871	923.277588	-442.386627	1.042024	936.349548	-610.113770	119.476463	499.331085	-391.711914	-39.656853	504.124603	-563.132263	92.777191	69.182388	-492.934998	-113.299767	108.483086	-608.211548	277.297638	1371.496948	-396.420044	6.184254	1401.088379	-482.837952	152.477692	1396.289795	-464.996460	223.945740	1675.675171	-698.676636	271.429962	1117.770142	-439.020264	-114.512589	1177.930664	-612.297852	324.719849	885.585327	-352.919403	-78.498192	922.182434	-487.936951	94.140297	1028.414063	398.963257	-128.774567	958.773865	397.507385	48.303932
-550.982544	159.032532	923.309509	-441.401398	1.908709	936.377258	-610.066406	119.347633	499.358582	-390.151306	-37.623940	504.103241	-563.011475	92.726974	69.193459	-488.617828	-109.957458	107.348434	-608.630310	277.334381	1371.417480	-395.111786	7.612568	1401.076050	-482.529388	153.319366	1396.187134	-465.558105	225.157425	1675.656494	-699.129578	271.219818	1117.762451	-437.738007	-113.285080	1178.801636	-612.926941	324.986023	885.620667	-351.847290	-77.242012	922.011902	-487.443817	94.770905	1028.428223	399.092499	-129.120041	958.702576	397.779053	47.897537
-550.889099	159.310776	923.312500	-440.378815	2.878077	936.371948	-609.982239	119.155441	499.361694	-388.575775	-35.292889	503.975616	-562.824646	92.716385	69.169472	-484.283539	-106.689102	106.189568	-609.086548	277.260651	1371.374756	-393.744202	9.002954	1401.076660	-482.139252	154.159546	1396.188965	-466.109497	226.354980	1675.613770	-699.472290	270.686462	1117.669556	-435.541443	-112.565186	1178.300415	-613.521851	325.165070	885.603577	-351.181671	-77.449699	922.498535	-486.970856	95.444550	1028.427368	399.294006	-129.479599	958.595337	398.088837	47.602539
-550.773743	159.450516	923.287720	-439.351166	3.760912	936.267090	-609.920654	118.991951	499.367859	-387.171173	-33.183266	504.058838	-562.939087	92.990601	69.361839	-479.825592	-103.367867	104.989311	-609.524048	277.130371	1371.314575	-392.282684	10.403603	1401.097534	-481.752319	154.961563	1396.138794	-466.694031	227.501190	1675.613892	-699.851746	270.073822	1117.615723	-433.665039	-111.663239	1178.411133	-614.093750	325.246155	885.594788	-349.898254	-75.608635	921.700134	-486.449738	95.988319	1028.362183	399.474243	-129.770187	958.487732	398.376465	47.343117
-550.594360	159.563644	923.289307	-438.358398	4.606306	936.281677	-609.817139	118.838036	499.357483	-385.477814	-30.548853	503.795990	-562.811890	93.031868	69.366867	-475.353821	-100.001289	103.878731	-609.899536	276.975647	1371.235107	-390.843109	11.746604	1401.056885	-481.365387	155.734055	1396.130249	-467.254669	228.591919	1675.634521	-700.181641	269.459106	1117.517212	-431.899506	-110.699989	1178.967896	-614.719238	325.238007	885.644348	-348.961761	-75.199188	922.293701	-485.925262	96.543877	1028.364502	399.642487	-130.144852	958.411865	398.706787	47.004025
-550.462341	159.559601	923.305420	-437.387299	5.385077	936.287292	-609.892029	118.800728	499.386230	-384.202789	-28.539103	503.966400	-562.725220	93.034370	69.380829	-470.912170	-96.786308	102.772606	-610.319763	276.749084	1371.174438	-389.309998	13.139221	1401.100830	-480.907623	156.544769	1396.167236	-467.752136	229.600983	1675.588257	-700.583923	268.652924	1117.448486	-429.842102	-109.846771	1178.665161	-615.376221	325.105469	885.672119	-347.582733	-73.414459	921.481812	-485.391998	97.029999	1028.362427	399.841675	-130.485260	958.344910	399.019470	46.614723
-550.319580	159.708160	923.300659	-436.448639	6.143764	936.238037	-609.916382	118.691719	499.414246	-382.964142	-25.325819	503.238647	-562.321899	92.744415	69.113853	-466.132233	-93.077393	101.504044	-610.719604	276.489044	1371.093018	-387.740143	14.479764	1401.039673	-480.491302	157.231415	1396.127319	-468.254547	230.581696	1675.582275	-701.037354	267.865784	1117.444946	-427.768066	-109.007874	1178.819580	-615.809509	324.750031	885.724304	-346.358795	-72.449577	921.199768	-484.864258	97.546776	1028.327148	400.056091	-130.852325	958.225525	399.362762	46.231312
-550.086060	159.785980	923.293579	-435.381927	6.847445	936.274841	-609.825500	118.667542	499.420868	-381.410675	-22.622736	503.076599	-562.231689	92.746521	69.113609	-461.465302	-89.599541	100.441559	-611.094666	276.187164	1371.104858	-386.147797	15.852314	1401.041504	-480.005219	157.903641	1396.100098	-468.773804	231.520355	1675.654053	-701.421082	266.960663	1117.476685	-425.674469	-108.166168	1178.994141	-616.464600	324.440491	885.776184	-345.112976	-71.652649	920.957153	-484.305908	98.003098	1028.340210	400.276001	-131.169296	958.078735	399.686890	45.985447
-549.849609	159.799347	923.275696	-434.416412	7.565027	936.308777	-609.651672	118.545174	499.408997	-379.836670	-20.421869	503.162201	-562.123962	92.770401	69.110207	-456.965912	-86.441475	99.537750	-611.460693	275.828186	1371.064453	-384.553192	17.187773	1401.035400	-479.519104	158.484940	1396.060669	-469.208771	232.378479	1675.577637	-701.773193	265.900146	1117.469971	-423.612183	-107.265862	1179.535278	-617.165710	324.054016	885.828796	-343.825439	-70.802444	920.764832	-483.774536	98.457001	1028.340942	400.530060	-131.539001	957.946533	400.041412	45.681625
-549.593628	159.648148	923.263550	-433.362732	8.165720	936.324402	-609.487427	118.439621	499.396759	-378.316132	-17.992943	503.222870	-562.032715	92.773491	69.105927	-452.356750	-83.071312	98.611145	-611.817139	275.446259	1371.065674	-382.952026	18.529970	1401.000488	-478.962067	159.118378	1396.111206	-469.550934	233.152985	1675.557129	-702.149109	264.812256	1117.523071	-421.283142	-106.531105	1179.230591	-617.872192	323.501648	885.921265	-342.426544	-69.604393	920.649658	-483.137665	98.802017	1028.326050	400.782471	-131.844315	957.817566	400.342194	45.438980
-549.283997	159.621185	923.302002	-432.399536	8.798634	936.425293	-609.180420	118.260185	499.393066	-376.563751	-15.573275	503.190704	-561.894470	92.745140	69.059509	-447.759247	-79.909286	97.823723	-612.131897	275.050842	1371.099976	-381.234955	19.824419	1400.959229	-478.432800	159.666397	1396.064209	-469.946136	233.927368	1675.638794	-702.840576	264.099884	1117.868896	-418.954742	-105.677979	1179.262085	-619.068481	322.861572	886.093933	-340.929688	-68.837784	920.234497	-482.605286	99.166405	1028.395142	400.986816	-132.198257	957.709045	400.635773	45.090374
-548.950073	159.567581	923.342224	-431.297333	9.405898	936.493958	-608.880493	118.077118	499.388306	-374.784912	-14.218349	503.854309	-561.741333	92.742180	69.085670	-443.415863	-77.026566	97.250565	-612.418274	274.639801	1371.134521	-379.679688	21.152143	1400.977295	-477.885742	160.201233	1396.037231	-470.234924	234.611526	1675.709229	-702.889648	262.661804	1117.794922	-416.643463	-104.933159	1179.431396	-619.339233	322.604706	886.331848	-339.499939	-68.189674	920.229797	-481.949432	99.520569	1028.442993	401.312164	-132.524063	957.626831	401.000275	44.736637
-548.666748	159.439804	923.379395	-429.984955	9.632402	936.519592	-608.529846	117.807983	499.426819	-373.229645	-12.443405	504.100494	-561.592407	92.715012	69.049774	-437.696167	-71.712257	96.042999	-612.681274	274.199554	1371.160889	-377.799286	22.491827	1400.705078	-477.335815	160.530960	1395.576538	-470.456085	235.232819	1675.779785	-703.160095	261.305084	1117.900391	-414.245636	-104.101723	1179.569092	-620.080872	321.809387	886.499573	-337.984711	-67.453201	920.081665	-481.154602	99.650528	1028.462402	401.661224	-132.854584	957.478455	401.352356	44.500038
-548.216125	159.185593	923.425293	-428.851318	10.179302	936.693420	-608.096802	117.440269	499.462952	-371.407959	-9.203656	503.488098	-561.414124	92.696022	69.031273	-433.106903	-67.769707	95.096863	-612.936096	273.692749	1371.241699	-376.170624	23.736078	1400.725708	-476.767487	160.988144	1395.620239	-470.606598	235.807159	1675.834473	-703.481812	259.894592	1118.088867	-411.845703	-103.278244	1179.668945	-620.890381	320.852570	886.541626	-336.371033	-66.731201	919.748535	-480.465607	99.916687	1028.562256	402.015411	-133.121750	957.365967	401.679962	44.222023
-547.760864	159.074722	923.457886	-427.858124	10.813975	936.855591	-607.680908	117.119537	499.585327	-369.639893	-8.208706	504.312836	-561.234558	92.692383	69.042343	-429.143250	-65.480911	94.969383	-613.130676	273.176422	1371.358032	-374.548584	24.977049	1400.715454	-476.134979	161.452850	1395.638428	-470.660278	236.303696	1675.930542	-703.827637	258.481140	1118.337646	-409.352997	-102.516884	1179.778564	-621.737122	319.770935	886.671753	-334.651367	-65.927071	919.658936	-479.915833	100.230003	1028.665771	402.400726	-133.475555	957.324707	402.046204	43.860126
-547.307861	158.777618	923.529907	-426.731628	11.428618	937.002258	-607.277039	116.773193	499.637085	-367.702148	-6.135625	504.478821	-561.096619	92.628952	69.010292	-425.010040	-62.452724	94.621239	-613.323730	272.645355	1371.479980	-372.903717	26.158054	1400.736816	-475.516235	161.852158	1395.688843	-470.684967	236.708450	1676.071899	-704.045959	256.825287	1118.455444	-406.852509	-101.671410	1179.823120	-622.339233	318.444000	886.700073	-332.596649	-64.992966	918.967651	-479.210358	100.499458	1028.764648	402.856171	-133.810791	957.264893	402.414459	43.459309
-546.879517	158.555328	923.613464	-425.609222	11.837822	937.133301	-606.862183	116.415092	499.681274	-365.756042	-4.222535	504.503143	-560.906433	92.583763	68.998917	-421.006897	-59.388462	94.254616	-613.424561	272.063873	1371.577026	-371.249695	27.311148	1400.747437	-474.900238	162.237823	1395.746216	-470.593109	237.057587	1676.308716	-704.366272	255.304779	1118.768677	-404.513947	-100.888176	1180.445679	-623.262268	317.139069	886.811951	-331.037689	-64.594742	919.380066	-478.496429	100.676483	1028.863770	403.323914	-134.095779	957.228455	402.732269	43.137657
-546.361450	158.281204	923.683228	-424.318726	12.270992	937.271912	-606.451111	116.704384	499.902374	-363.917999	-2.319344	504.804474	-560.611145	92.592293	69.050049	-417.180420	-56.502411	94.057289	-613.517212	271.473328	1371.684937	-369.637817	28.378145	1400.746582	-474.211731	162.655273	1395.825195	-470.434479	237.348755	1676.425781	-704.516663	253.677246	1118.933960	-401.928925	-100.224060	1180.088623	-624.469238	315.896240	886.907227	-329.162872	-63.890038	919.211243	-477.702942	100.825546	1028.965576	403.844452	-134.463409	957.199707	403.110901	42.814705
-545.880493	158.111893	923.804016	-423.090912	12.715672	937.433960	-605.980957	116.330917	499.992798	-361.924957	-0.430774	504.913605	-560.790405	92.836617	69.380196	-413.399902	-53.715298	93.900764	-613.557373	270.856873	1371.779785	-368.005127	29.452993	1400.800049	-473.535736	162.966766	1395.887451	-470.226807	237.625732	1676.400024	-704.772766	251.998779	1119.165161	-399.401459	-99.417358	1180.192993	-625.018921	314.322693	886.866516	-327.150574	-63.191486	919.154419	-476.950104	101.010368	1029.107300	404.365234	-134.812607	957.196167	403.442078	42.423603
-545.317200	157.773407	923.890808	-421.792419	13.121475	937.580872	-605.457092	115.864182	500.018890	-359.994385	1.454469	505.221039	-560.586914	92.810493	69.365562	-409.704987	-50.485600	93.411453	-613.581421	270.223969	1371.949341	-366.383545	30.474836	1400.847290	-472.806213	163.298798	1396.030273	-469.861755	237.768265	1676.479126	-705.043884	250.435776	1119.568848	-396.964478	-98.725220	1180.321045	-626.195435	312.897980	886.974731	-325.193329	-62.452454	919.081543	-476.107574	101.127449	1029.217651	404.883972	-135.197800	957.184509	403.767761	42.010513
-544.688721	157.403854	923.983521	-420.430908	13.640074	937.773560	-604.879395	115.361626	500.071777	-357.863434	3.610589	505.272552	-560.054321	92.419075	69.048759	-403.117859	-46.823399	100.941307	-613.534485	269.579224	1372.094238	-364.688721	31.427298	1400.944458	-472.063507	163.540680	1396.159912	-469.537170	237.919586	1676.657227	-705.201721	248.791626	1119.821411	-394.405640	-97.829437	1180.281372	-627.153442	311.274689	887.007080	-322.507385	-59.940788	919.177979	-475.250641	101.285683	1029.357422	405.446259	-135.564377	957.226318	404.050568	41.656036
-544.106140	156.930969	924.079468	-419.196045	14.017322	937.957458	-604.291992	114.841530	500.115387	-355.762695	5.410223	505.494507	-560.162598	92.657898	69.329582	-399.644348	-44.152000	101.113731	-613.409119	268.885895	1372.231689	-363.029510	32.323452	1400.953857	-471.261017	163.765396	1396.259766	-469.092468	237.989563	1676.811279	-705.309570	246.989655	1120.148193	-391.956818	-97.117477	1180.439697	-628.039124	309.567474	887.048096	-320.212128	-59.160400	918.558594	-474.425079	101.351692	1029.485107	405.986786	-135.957062	957.312866	404.364288	41.254436
-543.447754	156.394638	924.144958	-417.715546	14.337480	938.104919	-603.766357	114.363121	500.183197	-353.822571	7.037031	505.835846	-559.974915	92.600006	69.338577	-396.375641	-41.498817	100.737091	-613.279114	268.178192	1372.422485	-361.401550	33.218903	1401.012085	-470.377716	163.907013	1396.334473	-468.588806	238.022858	1676.929443	-705.505249	245.221924	1120.426392	-389.439758	-96.582397	1180.526123	-628.608887	307.658661	886.952759	-318.307251	-58.751865	919.059326	-473.446411	101.356522	1029.579956	406.504578	-136.377899	957.407166	404.692413	40.740898
-542.780273	155.809692	924.174377	-416.264709	14.621764	938.228760	-603.129395	113.794075	500.277954	-351.732880	8.657760	505.901794	-559.708740	92.544708	69.302788	-393.150055	-39.138958	100.801140	-613.067932	267.485748	1372.602783	-359.684784	34.028107	1401.071777	-469.513428	164.037109	1396.427979	-467.994781	237.959915	1677.061279	-705.487854	243.449249	1120.790405	-386.898529	-95.922997	1180.554932	-629.554260	305.768341	887.002686	-315.857391	-57.937374	918.502441	-472.495056	101.312515	1029.646973	407.072784	-136.798538	957.473511	404.942932	40.430027
-542.028931	154.793869	924.139771	-414.764648	14.773132	938.416382	-602.396240	113.233536	500.281189	-349.782684	10.173444	506.131866	-559.477112	92.498329	69.294479	-390.107330	-37.000172	100.791588	-612.824707	266.667358	1372.728394	-357.950409	34.750622	1401.026733	-468.616150	164.112457	1396.507202	-467.351501	237.862381	1677.177368	-705.517639	241.677246	1121.142578	-384.436523	-95.416275	1180.645630	-630.711060	303.942352	887.006775	-313.910583	-57.663841	919.292542	-471.519867	101.069351	1029.703003	407.643951	-137.161972	957.542908	405.229614	40.012421
-541.323792	154.387314	924.221191	-413.208282	15.253454	938.498596	-601.752991	112.724854	500.354004	-347.572052	11.923368	506.322845	-558.876831	92.129547	68.994080	-387.116302	-34.876518	100.647102	-612.492615	265.818237	1372.842896	-356.246063	35.438202	1401.024658	-467.692902	164.204956	1396.597778	-466.622772	237.706604	1677.314697	-705.579529	239.842682	1121.509277	-381.955261	-95.082123	1180.663330	-631.300842	301.808075	886.970642	-311.778259	-58.040794	920.389160	-470.494354	101.155746	1029.783936	408.115509	-137.514557	957.614685	405.438721	39.565758
[truncated: 40 more columns]
