# Supplementary material for: A dyadic stimulus set of audiovisual affective displays for the study of multisensory, emotional, social interactions
Source: Behav Res Methods. 2015 Nov 5;48(4):1285–95. doi: 10.3758/s13428-015-0654-4 (PMC5101291; doi:10.3758/s13428-015-0654-4)
Supplement: Supplementary file 1 — (ZIP 270 MB) [file 13428_2015_654_MOESM1_ESM.zip › supplementary_material_2_stimuli_set_files/E/E09.txt]

-491.323059	83.334610	925.228821	-413.465576	-85.784431	921.738220	-544.475708	136.228500	499.638367	-369.056335	-140.376266	488.000275	-569.114990	146.003174	69.585602	-410.771027	-197.119766	77.290909	-522.883728	168.711365	1385.716064	-376.434845	-147.388794	1373.982300	-426.256531	13.409214	1389.586914	-379.161530	16.616898	1676.311646	-621.741394	177.554306	1135.346191	-449.825500	-222.575729	1140.668091	-527.885071	215.597824	902.300049	-353.794006	-197.908951	885.256287	-442.191345	1.419772	1022.926514	398.370544	-28.016932	958.560364	402.191833	150.570007
-489.799133	84.047157	924.221130	-411.850311	-85.069366	920.704895	-544.302979	135.526840	499.729614	-368.002747	-139.523758	488.029388	-568.378113	145.798889	69.373543	-410.548065	-196.838821	77.302750	-523.365723	168.547363	1385.629395	-376.703156	-147.515686	1373.903809	-426.597443	13.288957	1389.591064	-379.550476	16.553814	1676.220459	-622.168396	177.235840	1135.256714	-450.121155	-222.574585	1140.568970	-528.585815	215.375656	902.181885	-354.386444	-197.823196	885.054565	-442.123840	1.428380	1022.064880	398.693665	-28.042524	958.799377	402.580048	150.561768
-489.610901	84.110512	924.143066	-411.611908	-84.997040	920.590210	-544.705200	135.081650	499.809448	-367.606201	-139.327316	487.985687	-568.631287	145.910309	69.435577	-410.573700	-196.834549	77.359261	-523.796509	168.405243	1385.570679	-376.933990	-147.583725	1373.853882	-426.901886	13.189738	1389.588379	-379.959106	16.499535	1676.218018	-622.606201	176.959869	1135.199219	-450.440247	-222.650711	1140.492554	-529.171387	215.029083	901.966492	-355.049377	-197.763138	884.837646	-442.024536	1.424505	1021.979797	398.606781	-28.070147	958.811829	402.534149	150.496048
-489.465424	84.175079	924.140442	-411.408081	-85.002655	920.545288	-545.275513	134.669556	499.918365	-367.539734	-139.168060	487.902771	-568.590637	145.884033	69.401962	-410.610931	-196.873688	77.367523	-524.171753	168.298325	1385.514160	-377.195221	-147.699295	1373.795288	-427.198914	13.067423	1389.566895	-380.365021	16.428104	1676.190186	-623.023071	176.612656	1135.086060	-450.776367	-222.687958	1140.385254	-529.802917	214.681274	901.765198	-355.786133	-197.792892	884.587585	-441.894958	1.410401	1021.960693	398.532166	-28.089312	958.795471	402.503510	150.476837
-489.311707	84.155464	924.140015	-411.215851	-85.009613	920.568909	-545.708252	134.207993	500.011353	-366.979248	-139.153214	487.923248	-568.192627	145.675323	69.249100	-410.554901	-196.797501	77.408188	-524.518372	168.199203	1385.443359	-377.450806	-147.809174	1373.759399	-427.458252	12.968782	1389.586670	-380.762573	16.379185	1676.196167	-623.423706	176.270401	1134.989502	-451.129120	-222.795013	1140.294067	-530.476746	214.313644	901.562561	-356.529175	-197.842041	884.334106	-441.760773	1.395361	1021.975647	398.474670	-28.118362	958.775757	402.383881	150.414520
-489.139435	84.152306	924.129211	-410.997955	-85.016800	920.571594	-546.098877	133.801865	500.060699	-366.764465	-139.071640	487.926788	-568.464478	145.791428	69.278236	-410.517151	-196.776749	77.449951	-524.845337	168.068863	1385.363892	-377.666504	-147.933167	1373.728638	-427.682556	12.885159	1389.613281	-381.118683	16.316715	1676.227173	-623.853638	176.036713	1134.882935	-451.441711	-222.818466	1140.253784	-531.168152	213.988312	901.301819	-357.181580	-197.909836	884.161865	-441.625427	1.372681	1021.976990	398.416687	-28.132267	958.772034	402.349396	150.387146
-489.001801	84.116661	924.123291	-410.828522	-85.068390	920.604004	-546.550903	133.384445	500.144440	-366.570526	-139.067352	487.900879	-568.098755	145.601929	69.144073	-410.492767	-196.797516	77.445152	-525.118896	167.999985	1385.298096	-377.866150	-148.032593	1373.746216	-427.986481	12.767031	1389.608154	-381.485016	16.253693	1676.249146	-624.252014	175.777832	1134.737183	-451.782410	-222.881104	1140.255371	-531.873657	213.634354	901.027710	-357.787109	-197.878769	884.002869	-441.489258	1.344967	1021.991394	398.364899	-28.147038	958.750061	402.341125	150.380554
-488.850616	84.072189	924.119446	-410.627228	-85.097008	920.621826	-546.942322	133.013626	500.206848	-366.592072	-138.861176	487.860077	-568.014343	145.559952	69.143982	-410.493256	-196.799057	77.428230	-525.302124	167.935196	1385.243164	-378.028595	-148.130585	1373.759888	-428.529572	12.512733	1389.669678	-381.861053	16.158169	1676.309448	-624.591431	175.513977	1134.660522	-452.083984	-222.896744	1140.295654	-532.705200	213.401825	900.873779	-358.431274	-197.945908	883.793213	-441.329346	1.316293	1021.999634	398.325897	-28.207756	958.756897	402.339325	150.342529
-488.738342	83.994286	924.090881	-410.469086	-85.160469	920.614258	-547.311340	132.659195	500.275696	-366.419434	-138.813629	487.869171	-567.960083	145.512878	69.103249	-410.450195	-196.804611	77.445427	-525.546875	167.825851	1385.165039	-378.234863	-148.250351	1373.737305	-428.730835	12.452174	1389.698608	-382.181763	16.116356	1676.293091	-624.993286	175.342087	1134.598022	-452.381989	-222.995743	1140.323364	-533.348938	213.007706	900.490906	-359.171143	-198.092560	883.621338	-441.205444	1.255172	1021.982361	398.298431	-28.205179	958.761047	402.343353	150.331421
-488.630005	83.925858	924.068604	-410.327911	-85.220329	920.618103	-547.669678	132.272278	500.318634	-366.356354	-138.980301	487.857361	-567.903748	145.500214	69.068481	-410.504333	-196.847748	77.498398	-525.811096	167.731567	1385.087036	-378.478546	-148.377518	1373.703125	-428.584290	12.569738	1389.680298	-382.536987	16.011353	1676.349854	-625.366394	175.120605	1134.505615	-452.704346	-223.078049	1140.269409	-534.031433	212.611694	900.063477	-359.876129	-198.240677	883.379700	-441.075500	1.210527	1021.972351	398.227936	-28.228018	958.760071	402.283234	150.321671
-488.544739	83.862106	924.061768	-410.186249	-85.304024	920.628296	-548.012085	131.887375	500.332367	-365.944763	-139.015930	487.887451	-567.882202	145.442139	68.998459	-410.417267	-196.817276	77.480789	-526.021118	167.669693	1384.998535	-378.652161	-148.501068	1373.661987	-428.748016	12.493333	1389.649414	-382.853790	15.915118	1676.350708	-625.653870	174.990555	1134.389160	-453.015106	-223.174454	1140.229980	-534.921204	212.444458	899.822266	-360.503967	-198.321335	883.153259	-440.948090	1.155934	1021.972473	398.158508	-28.258194	958.755188	402.251251	150.280334
-488.434143	83.725349	924.013489	-410.033264	-85.429359	920.618774	-548.383362	131.559097	500.388489	-365.887024	-139.154816	487.900909	-567.853210	145.425140	68.968567	-410.473938	-196.905411	77.477875	-526.201477	167.602524	1384.880737	-378.817963	-148.584000	1373.613037	-428.882141	12.443130	1389.645630	-383.129211	15.859182	1676.310547	-625.959473	174.854446	1134.296021	-453.329407	-223.255569	1140.144531	-535.702209	212.180527	899.484192	-361.124939	-198.507187	882.923096	-440.824921	1.045957	1021.943909	398.113342	-28.270832	958.781067	402.204315	150.228531
-488.308807	83.620438	923.972595	-409.831543	-85.527588	920.630920	-548.661743	131.209534	500.444244	-365.838928	-139.240463	487.912964	-567.775452	145.387787	68.915749	-410.491730	-197.005981	77.480713	-526.358459	167.543854	1384.817871	-378.925293	-148.673080	1373.580078	-429.008331	12.403386	1389.653198	-383.419159	15.786265	1676.285645	-626.237854	174.727859	1134.186401	-453.622711	-223.360809	1140.139648	-536.462524	211.928207	899.165466	-361.703033	-198.670593	882.813477	-440.719360	0.952514	1021.934265	398.057892	-28.307173	958.736938	402.176636	150.187302
-488.159332	83.526863	923.937012	-409.658691	-85.613663	920.648315	-548.860168	130.812958	500.441711	-365.761658	-139.307343	487.903564	-567.737610	145.361771	68.908455	-410.456024	-197.050873	77.417519	-526.495667	167.513321	1384.716187	-379.022247	-148.710190	1373.581421	-429.136719	12.335131	1389.656250	-383.660919	15.720721	1676.321777	-626.530334	174.588272	1134.151978	-453.907471	-223.431931	1140.194580	-537.122803	211.583755	898.743958	-362.322327	-198.817062	882.749084	-440.612122	0.870031	1021.929504	397.993896	-28.351921	958.730896	402.139130	150.193314
-488.057129	83.379608	923.883545	-409.537109	-85.699455	920.674866	-549.117065	130.456726	500.446503	-365.661194	-139.393539	487.913544	-567.670349	145.317108	68.866592	-410.442413	-197.058105	77.401665	-526.618713	167.460892	1384.644653	-379.104584	-148.764374	1373.574585	-429.224548	12.287079	1389.645996	-383.884857	15.673967	1676.341919	-626.767090	174.465942	1134.056152	-454.163574	-223.549530	1140.254517	-537.998108	211.473892	898.458008	-362.931549	-199.052277	882.621643	-440.542572	0.782584	1021.919006	397.953674	-28.365772	958.723755	402.120117	150.176285
-487.949371	83.289886	923.839600	-409.368195	-85.815193	920.671997	-549.413208	130.094604	500.513245	-365.544220	-139.471375	487.928680	-567.648621	145.352203	68.887955	-410.385010	-197.117233	77.388405	-526.696655	167.421173	1384.546997	-379.133026	-148.771988	1373.583374	-429.710388	12.083183	1389.657959	-384.079376	15.648056	1676.364014	-626.993835	174.312500	1133.981689	-454.391541	-223.658417	1140.297485	-538.765198	211.309280	898.090271	-363.532318	-199.301346	882.490784	-440.462036	0.679790	1021.900330	397.850769	-28.264496	958.710754	401.983002	150.427872
-487.895966	83.188271	923.825500	-409.272247	-85.951782	920.695984	-549.946838	129.867477	500.623352	-365.436737	-139.649673	487.941986	-567.786621	145.286774	68.864235	-410.423981	-197.192261	77.427094	-526.831726	167.354187	1384.461670	-379.210327	-148.818069	1373.583740	-429.776794	12.044741	1389.657715	-384.232697	15.609906	1676.353638	-627.332153	174.266495	1133.936890	-454.590302	-223.792984	1140.379272	-539.403809	210.862991	897.753906	-364.139648	-199.630890	882.345825	-440.390839	0.583172	1021.905151	397.812317	-28.300196	958.734863	401.953644	150.354187
-487.850769	83.051338	923.796021	-409.182678	-86.095169	920.701050	-550.118469	129.575668	500.630096	-365.390656	-139.837845	487.958313	-567.755920	145.290649	68.831398	-410.459747	-197.272446	77.440369	-526.929871	167.308441	1384.362427	-379.266022	-148.884216	1373.579468	-429.855774	11.981315	1389.609863	-384.376892	15.562430	1676.343018	-627.567322	174.191284	1133.892212	-454.781189	-223.908279	1140.446289	-540.102905	210.650131	897.438538	-364.720428	-199.900986	882.215637	-440.338989	0.458177	1021.893921	397.778931	-28.383726	958.711304	401.854645	150.207932
-487.761780	82.879875	923.763306	-409.061981	-86.242661	920.701294	-550.301819	129.303467	500.626678	-365.280914	-139.915771	487.952026	-567.726379	145.263824	68.822891	-410.440155	-197.326920	77.450661	-527.026001	167.250137	1384.273926	-379.349701	-148.947601	1373.554199	-429.923248	11.945939	1389.598633	-384.496246	15.540536	1676.303345	-627.769165	174.128952	1133.819946	-454.952087	-224.078430	1140.484863	-540.889648	210.561600	897.146545	-365.267395	-200.140442	882.089111	-440.264343	0.305854	1021.880066	397.690613	-28.401720	958.727783	401.835419	150.278946
-487.719238	82.735939	923.737549	-408.966553	-86.378601	920.714905	-550.390686	129.015076	500.640564	-365.279083	-140.073395	487.945740	-567.694824	145.232590	68.782707	-410.489441	-197.388855	77.432076	-527.118896	167.233261	1384.215942	-379.417542	-148.993958	1373.533325	-429.983948	11.883590	1389.546387	-384.591492	15.524876	1676.257202	-628.065369	174.134735	1133.803223	-455.158142	-224.232086	1140.524414	-541.502991	210.132675	896.785645	-365.781708	-200.439819	882.004211	-440.225189	0.177821	1021.876160	397.607330	-28.436022	958.732910	401.756714	150.222900
-487.688080	82.629745	923.723328	-408.852234	-86.554359	920.717346	-550.551758	128.805420	500.687531	-365.218628	-140.227005	487.962677	-567.669556	145.192123	68.813934	-410.519501	-197.485260	77.416084	-527.180359	167.190430	1384.132202	-379.441223	-149.044403	1373.510742	-430.022308	11.847455	1389.537720	-384.653687	15.525449	1676.207642	-628.180603	174.059326	1133.693359	-455.323975	-224.399887	1140.562134	-542.275696	210.114288	896.494202	-366.278625	-200.797180	881.883728	-440.190369	0.032115	1021.873413	397.567535	-28.496778	958.712402	401.722626	150.168243
-487.708740	82.472893	923.689331	-408.785187	-86.744087	920.663330	-550.653137	128.643707	500.703735	-365.414063	-140.242264	487.897827	-567.651794	145.182861	68.782944	-410.542114	-197.563950	77.388260	-527.240479	167.168549	1384.072510	-379.485992	-149.098434	1373.502319	-430.097046	11.810369	1389.489258	-384.695801	15.524778	1676.197754	-628.341675	173.996506	1133.601563	-455.512756	-224.617874	1140.681519	-542.981201	210.002701	896.206421	-366.740631	-201.134857	881.763245	-440.172455	-0.151655	1021.830078	397.298309	-28.559925	958.513733	401.412048	150.062073
-487.693329	82.279839	923.647705	-408.700500	-86.869972	920.667053	-550.712708	128.472824	500.725494	-365.145142	-140.507538	487.953918	-567.623047	145.166351	68.790466	-410.492432	-197.576706	77.384865	-527.307556	167.109314	1384.020630	-379.513763	-149.127335	1373.521362	-430.138794	11.773123	1389.472290	-384.722748	15.527235	1676.177124	-628.543274	173.985718	1133.550781	-455.677582	-224.817917	1140.753662	-543.606995	209.860718	895.945618	-367.160980	-201.434235	881.708740	-440.168060	-0.301668	1021.814636	397.211121	-28.582348	958.500366	401.339294	150.083115
-487.663391	82.123459	923.641602	-408.594727	-86.979485	920.700867	-550.721191	128.325119	500.764496	-365.071564	-140.627045	487.990265	-567.591309	145.171143	68.800568	-410.487274	-197.622742	77.378761	-527.469299	167.009262	1383.946167	-379.608490	-149.213791	1373.544800	-429.873718	11.906259	1389.420288	-384.710266	15.567575	1676.140503	-629.094910	174.760605	1133.607422	-455.830353	-225.020584	1140.847534	-544.240967	209.696350	895.778625	-367.560120	-201.722672	881.734009	-440.142303	-0.426682	1021.831665	397.195496	-28.672552	958.503357	401.303558	149.891876
-487.678864	81.917999	923.617126	-408.517487	-87.101105	920.693115	-550.729675	128.200409	500.770020	-365.054260	-140.731491	487.979279	-567.594727	145.133560	68.743843	-410.513336	-197.650543	77.408524	-527.477051	166.975082	1383.888062	-379.548767	-149.236023	1373.574219	-430.209686	11.721415	1389.448853	-384.677917	15.594867	1676.094116	-629.270264	174.701416	1133.546387	-455.946594	-225.213318	1140.923950	-544.863464	209.545288	895.515869	-367.920929	-202.077560	881.705017	-440.149017	-0.592701	1021.818665	397.180359	-28.703232	958.493042	401.235718	149.841660
-487.707794	81.735733	923.600037	-408.459015	-87.225960	920.691589	-550.733765	128.122116	500.780670	-365.257751	-140.676773	487.951935	-567.595642	145.106003	68.816437	-410.534760	-197.715073	77.380478	-527.584351	166.879929	1383.788940	-379.572144	-149.295731	1373.587280	-429.992096	11.775896	1389.317871	-384.612671	15.646105	1676.028198	-629.433472	174.628998	1133.468018	-456.044525	-225.376373	1140.981567	-545.399414	209.437729	895.307556	-368.274719	-202.428909	881.705383	-440.141479	-0.735660	1021.809692	397.096588	-28.665424	958.533508	401.138489	149.894836
-487.735504	81.605301	923.615845	-408.385101	-87.305855	920.664490	-550.665283	128.046295	500.748077	-365.194305	-140.685730	487.925629	-567.574097	145.091324	68.803955	-410.525848	-197.745438	77.369598	-527.633667	166.834351	1383.736572	-379.520050	-149.342102	1373.580078	-430.310181	11.585464	1389.364136	-384.547302	15.678163	1675.989380	-629.616333	174.606705	1133.406616	-456.122833	-225.587631	1141.051025	-545.932495	209.307327	895.087708	-368.591705	-202.755859	881.655640	-440.132690	-0.867520	1021.805725	397.021759	-28.703587	958.525574	401.041351	149.803772
-487.803162	81.478867	923.607788	-408.363373	-87.489975	920.573669	-550.630493	127.987473	500.730621	-365.174438	-140.807449	487.899567	-567.589539	145.041046	68.765366	-410.537445	-197.792480	77.336876	-527.695923	166.782639	1383.661621	-379.507050	-149.380630	1373.602417	-430.349731	11.527735	1389.345215	-384.417206	15.761845	1675.865234	-629.775330	174.536865	1133.357056	-456.190552	-225.764114	1141.145020	-546.401611	209.172272	894.923340	-368.872650	-203.102036	881.656860	-440.123566	-1.052978	1021.754272	396.948730	-28.765606	958.521118	400.973267	149.731003
-487.793274	81.308159	923.593201	-408.286560	-87.567200	920.572998	-550.576782	127.953247	500.715790	-365.077301	-140.839249	487.872711	-567.554871	145.021835	68.785034	-410.518341	-197.799484	77.347710	-527.776489	166.707687	1383.598633	-379.476624	-149.421097	1373.645508	-430.369354	11.507172	1389.349731	-384.295227	15.860682	1675.773560	-629.912048	174.417252	1133.294067	-456.271912	-225.936035	1141.220703	-546.981934	209.238159	894.790955	-369.116486	-203.434067	881.651611	-440.119781	-1.183172	1021.749939	396.896698	-28.824871	958.527710	400.893341	149.620590
-487.832153	81.176071	923.566833	-408.230255	-87.696098	920.542603	-550.553223	127.933296	500.729370	-365.033112	-140.954254	487.850922	-567.553223	145.003632	68.777390	-410.540314	-197.869049	77.323990	-527.919617	166.615128	1383.558838	-379.458710	-149.472305	1373.677124	-430.125397	11.591481	1389.244507	-384.170288	15.954395	1675.676514	-630.048035	174.298203	1133.239502	-456.349091	-226.137772	1141.336914	-547.470276	209.234634	894.653198	-369.345947	-203.740555	881.673584	-440.116882	-1.314311	1021.722046	396.855194	-28.901609	958.520935	400.830261	149.565170
-487.876282	81.017471	923.531982	-408.216461	-87.811035	920.499023	-550.459778	127.899139	500.683197	-364.957428	-141.027481	487.853882	-567.527283	144.986267	68.755638	-410.501556	-197.873505	77.309944	-528.015564	166.530273	1383.496948	-379.441742	-149.495651	1373.752197	-430.161346	11.568404	1389.202515	-384.048401	16.063702	1675.676392	-630.252258	174.203369	1133.213135	-456.388824	-226.377792	1141.468750	-547.776367	209.080368	894.493225	-369.553314	-204.077759	881.692444	-440.150879	-1.461904	1021.684570	396.715363	-28.899143	958.531799	400.675262	149.769043
-487.893677	80.886406	923.525879	-408.144196	-87.876190	920.506042	-550.422546	127.900536	500.724243	-364.879730	-141.107071	487.838898	-567.561523	144.969345	68.771080	-410.505737	-197.896713	77.350349	-528.133911	166.429413	1383.472656	-379.393463	-149.537659	1373.815430	-430.208862	11.489798	1389.173706	-383.907715	16.147108	1675.530884	-630.412537	174.055267	1133.176636	-456.421021	-226.576981	1141.591309	-548.138489	209.011826	894.409546	-369.741028	-204.458282	881.730530	-440.156830	-1.563147	1021.687683	396.631256	-28.961763	958.553711	400.589294	149.716888
-487.889618	80.715622	923.512085	-408.047424	-87.965202	920.506226	-550.284058	127.866631	500.697540	-364.828064	-141.165863	487.846069	-567.495850	144.974411	68.779175	-410.522308	-197.915833	77.364075	-528.244385	166.320740	1383.398071	-379.364899	-149.560699	1373.857788	-430.220459	11.486708	1389.193726	-383.798157	16.232620	1675.486328	-630.600342	173.947830	1133.144653	-456.422241	-226.793976	1141.710571	-548.420715	208.889603	894.329956	-369.865448	-204.779175	881.814026	-440.149445	-1.699945	1021.684387	396.605194	-29.034317	958.565674	400.516785	149.663467
-487.889832	80.617233	923.500366	-407.954590	-88.025566	920.503357	-550.201477	127.843826	500.689880	-364.728790	-141.183716	487.847351	-567.449219	144.967468	68.828766	-410.501404	-197.928864	77.358253	-528.338989	166.255844	1383.323730	-379.258881	-149.563171	1373.921387	-430.248291	11.449313	1389.171265	-383.653748	16.361954	1675.482788	-630.786560	173.792511	1133.131958	-456.404419	-226.957413	1141.774536	-548.686279	208.762314	894.259827	-369.986969	-205.132004	881.865845	-440.145630	-1.789555	1021.680664	396.594574	-29.225943	958.590210	400.534576	149.309189
-487.888672	80.473587	923.497986	-407.842163	-88.094597	920.523560	-550.161804	127.846176	500.684631	-364.588531	-141.112808	487.802307	-567.434204	144.980942	68.832100	-410.469849	-197.915207	77.330414	-528.417786	166.180237	1383.255249	-379.168365	-149.541229	1373.927124	-430.291443	11.415446	1389.100586	-383.505127	16.473949	1675.392944	-630.948669	173.620361	1133.078979	-456.342102	-227.203339	1141.864014	-548.957092	208.684433	894.211731	-370.060028	-205.460693	881.909424	-440.131409	-1.896831	1021.692871	396.519440	-29.328737	958.590759	400.464722	149.248566
-487.923279	80.319557	923.486328	-407.791351	-88.152031	920.506348	-550.142212	127.820175	500.657867	-364.536438	-141.185364	487.782776	-567.418091	144.996689	68.831718	-410.493927	-197.954071	77.325447	-528.528809	166.088516	1383.176880	-379.049530	-149.530823	1373.909546	-430.315552	11.378485	1389.065308	-383.310120	16.591043	1675.157349	-631.127686	173.465836	1133.052856	-456.271210	-227.365707	1141.915527	-549.147156	208.503510	894.166321	-370.113556	-205.801422	881.869080	-440.119629	-1.999074	1021.678101	396.462738	-29.408161	958.578979	400.399414	149.186325
-487.935242	80.218086	923.461670	-407.726898	-88.182999	920.477478	-550.168213	127.803528	500.644318	-364.133362	-141.278015	487.786865	-567.403503	144.969055	68.777962	-410.471985	-197.965363	77.374260	-528.650696	165.997116	1383.117310	-378.970215	-149.548279	1373.901855	-430.329529	11.331374	1389.013916	-383.149109	16.706680	1675.044312	-631.310913	173.302582	1133.052490	-456.162079	-227.609390	1142.001831	-549.294373	208.328339	894.157532	-370.128906	-206.112991	881.890930	-440.117676	-2.075112	1021.653381	396.425415	-29.524502	958.592957	400.382446	149.104523
-487.943848	80.164764	923.447937	-407.670166	-88.147522	920.473206	-550.173157	127.775513	500.639954	-363.981934	-141.186188	487.782776	-567.380493	144.971466	68.773857	-410.457794	-197.929596	77.388336	-528.759888	165.901260	1383.069702	-378.862854	-149.522079	1373.871948	-430.338623	11.337071	1388.995483	-383.018066	16.785255	1674.983032	-631.461426	173.093903	1133.026489	-456.069214	-227.814865	1142.047607	-549.452209	208.237274	894.138489	-370.100922	-206.383286	881.863281	-440.139038	-2.096165	1021.648132	396.378052	-29.566128	958.577332	400.327087	149.072372
-487.940125	80.067307	923.445251	-407.591858	-88.159615	920.479309	-550.222473	127.702011	500.638214	-363.888794	-141.232422	487.739380	-567.364868	144.955872	68.782295	-410.499573	-197.966446	77.431183	-528.916504	165.797012	1383.046387	-378.780853	-149.525864	1373.925537	-430.379150	11.292556	1388.936035	-382.847290	16.908432	1674.867188	-631.599915	172.890503	1132.989136	-455.940674	-228.036713	1142.132324	-549.537598	208.101852	894.170654	-370.061188	-206.683563	881.954102	-440.110779	-2.147470	1021.650757	396.285278	-29.646915	958.617798	400.259857	149.013580
-487.934540	80.022194	923.422180	-407.533691	-88.163055	920.458435	-550.340210	127.560501	500.638794	-363.685974	-141.170258	487.732758	-567.306030	144.938324	68.779594	-410.418396	-197.931870	77.402328	-529.048767	165.699600	1383.002075	-378.701691	-149.497604	1373.908569	-430.389435	11.292717	1388.933472	-382.714600	17.035152	1674.862793	-631.770691	172.729782	1132.976563	-455.813995	-228.234146	1142.174927	-549.594482	207.945206	894.205872	-370.019135	-207.043228	881.953308	-440.114349	-2.184548	1021.631775	396.281677	-29.733652	958.606812	400.272064	148.966049
-488.064850	79.905113	923.482544	-407.551819	-88.225098	920.505981	-550.428223	127.466263	500.616241	-363.544525	-141.216125	487.670715	-567.299377	144.895645	68.740395	-410.416718	-197.949249	77.433975	-529.182007	165.605972	1382.977173	-378.573792	-149.459824	1373.929810	-430.414001	11.254491	1388.859253	-382.586884	17.140413	1674.781982	-631.885864	172.555222	1132.916870	-455.641876	-228.490494	1142.258423	-549.660645	207.842804	894.208313	-369.922516	-207.263718	881.972351	-440.092621	-2.229913	1021.677490	396.228760	-29.815697	958.617126	400.236053	148.873657
-488.036621	79.895370	923.458008	-407.449280	-88.213623	920.472168	-550.551392	127.243996	500.655426	-363.359131	-141.207123	487.613556	-567.225098	144.884094	68.716866	-410.453949	-197.992416	77.459312	-529.316040	165.515472	1382.935791	-378.454773	-149.431534	1373.916626	-430.423462	11.259837	1388.822876	-382.458435	17.224434	1674.630005	-632.022583	172.379288	1132.886719	-455.483856	-228.626831	1142.308105	-549.679932	207.673981	894.236938	-369.798889	-207.475494	881.978577	-440.058380	-2.245882	1021.651062	396.140350	-29.909786	958.611023	400.177124	148.797440
-488.041931	79.865044	923.429932	-407.357483	-88.201393	920.422302	-550.696106	127.100883	500.635956	-363.205475	-141.152496	487.582977	-567.552246	144.963089	68.718147	-410.430084	-197.999481	77.481583	-529.445007	165.442429	1382.889038	-378.311371	-149.388138	1373.898193	-430.424744	11.245790	1388.825073	-382.332092	17.322437	1674.547607	-632.124451	172.173431	1132.878906	-455.281464	-228.727142	1142.301270	-549.701233	207.582809	894.293884	-369.641144	-207.681549	881.970032	-440.022675	-2.266567	1021.612854	396.094696	-29.969036	958.610046	400.167419	148.728500
-488.053711	79.832535	923.401489	-407.265961	-88.177048	920.380920	-550.819092	126.903946	500.655731	-363.235168	-140.902405	487.474518	-567.536316	144.964676	68.688332	-410.446930	-198.030746	77.445724	-529.548584	165.364578	1382.850342	-378.176208	-149.323318	1373.879639	-430.460663	11.239941	1388.783447	-382.205688	17.429428	1674.474609	-632.214722	171.975555	1132.830688	-455.076569	-228.863281	1142.289185	-549.688049	207.455139	894.345215	-369.472412	-207.885895	881.937134	-439.989960	-2.276435	1021.578613	396.045776	-30.050068	958.597656	400.139465	148.612823
-488.083221	79.823677	923.371216	-407.175354	-88.175102	920.326355	-550.994812	126.746788	500.681152	-363.084534	-140.809204	487.419159	-567.534790	144.974182	68.685081	-410.434387	-198.018814	77.433914	-529.648376	165.282928	1382.822754	-378.044220	-149.278107	1373.893799	-430.447235	11.241763	1388.755615	-382.095337	17.504677	1674.417236	-632.349182	171.774567	1132.802002	-454.857819	-228.937424	1142.268921	-549.635071	207.288910	894.386597	-369.279755	-208.074524	881.905945	-439.953278	-2.285734	1021.535828	396.013611	-30.109039	958.605652	400.131500	148.562958
-488.097504	79.813583	923.351379	-407.059021	-88.134750	920.305176	-551.116394	126.572868	500.674377	-362.904022	-140.725693	487.396576	-567.220886	144.840744	68.639130	-410.446503	-197.997116	77.496727	-529.783447	165.214279	1382.827637	-377.941681	-149.217575	1373.908691	-430.457855	11.228803	1388.724976	-381.986542	17.591799	1674.357910	-632.440552	171.591782	1132.777100	-454.646820	-229.070007	1142.268677	-549.577026	207.103363	894.443542	-369.100891	-208.255371	881.931274	-439.922180	-2.274475	1021.516907	396.005951	-30.186680	958.624573	400.160675	148.408463
-488.127563	79.783836	923.332214	-406.953888	-88.137779	920.303223	-551.198853	126.379967	500.660614	-362.762451	-140.671951	487.396301	-567.159851	144.891037	68.615753	-410.462616	-198.041794	77.546165	-529.892029	165.145691	1382.812866	-377.817017	-149.148758	1373.917847	-430.462585	11.217208	1388.714111	-381.879395	17.663649	1674.317627	-632.531372	171.412857	1132.759033	-454.438293	-229.182419	1142.347168	-549.492859	206.944458	894.529358	-368.877716	-208.382324	882.020813	-439.894501	-2.278964	1021.506897	395.973053	-30.217691	958.619263	400.139099	148.408966
-488.138702	79.798286	923.325562	-406.818359	-88.076302	920.283691	-551.329895	126.246078	500.673035	-362.298340	-140.636414	487.417877	-567.510742	145.015518	68.598457	-410.394806	-197.963623	77.554474	-529.995117	165.066589	1382.855469	-377.666870	-149.089691	1373.938965	-430.455261	11.203536	1388.709106	-381.781616	17.730322	1674.280029	-632.599731	171.193848	1132.767090	-454.219757	-229.284912	1142.396973	-549.401611	206.754593	894.607544	-368.615906	-208.529495	882.085266	-439.860535	-2.255186	1021.496277	395.954437	-30.272635	958.620422	400.123291	148.399246
-488.148315	79.743866	923.303589	-406.678986	-88.059258	920.286743	-551.441528	126.163979	500.670258	-362.129059	-140.580627	487.406525	-567.511108	145.026688	68.573051	-410.368225	-197.947876	77.588333	-530.127014	164.959991	1382.860596	-377.518768	-149.009399	1373.944824	-430.450256	11.237875	1388.706299	-381.684875	17.804567	1674.247192	-632.684692	171.021835	1132.794067	-453.977814	-229.389816	1142.467163	-549.182739	206.469543	894.650818	-368.309113	-208.635803	882.200562	-439.816650	-2.261648	1021.488098	395.915527	-30.286785	958.608398	400.099487	148.335403
-488.155243	79.722084	923.279785	-406.519531	-88.004486	920.270996	-551.536865	126.018471	500.629364	-362.062866	-140.596207	487.393860	-567.492004	145.043427	68.549110	-410.409576	-197.996933	77.607407	-530.253906	164.879913	1382.888794	-377.340057	-148.889252	1373.934692	-430.443634	11.255442	1388.664917	-381.589722	17.856314	1674.193604	-632.697693	170.815918	1132.778687	-453.722046	-229.447433	1142.474731	-549.142029	206.409027	894.797058	-367.979858	-208.773239	882.310303	-439.765381	-2.244125	1021.470276	395.896027	-30.339281	958.606689	400.111816	148.261627
-488.182220	79.664024	923.246399	-406.371033	-87.947975	920.237000	-551.722656	125.911865	500.634338	-361.940857	-140.504105	487.373322	-567.520752	145.033249	68.515884	-410.368591	-197.922485	77.578835	-530.411499	164.780350	1382.879639	-377.142578	-148.780670	1373.920410	-430.416473	11.293101	1388.672974	-381.496246	17.917667	1674.147583	-632.803467	170.654709	1132.826050	-453.458008	-229.553284	1142.506226	-548.880554	206.065033	894.800110	-367.613861	-208.849792	882.377319	-439.701843	-2.234705	1021.436157	395.836304	-30.386900	958.600952	400.083954	148.254898
-488.233154	79.663788	923.244324	-406.264496	-87.865273	920.196228	-551.813477	125.810501	500.593048	-361.853821	-140.447052	487.352020	-567.471802	145.050552	68.504448	-410.386810	-197.931747	77.591141	-530.560669	164.692215	1382.897583	-376.960602	-148.681702	1373.888916	-430.384064	11.320728	1388.642212	-381.411011	17.966814	1674.122314	-632.867371	170.479538	1132.822266	-453.214844	-229.621948	1142.505737	-548.734314	205.892654	894.878357	-367.232788	-208.967087	882.427856	-439.656036	-2.199632	1021.413452	395.866455	-30.444233	958.604248	400.127258	148.120895
-488.298401	79.635880	923.233276	-406.131989	-87.781815	920.167114	-551.953674	125.694008	500.570892	-361.829742	-140.416580	487.327026	-567.398926	145.068085	68.446259	-410.399536	-197.906982	77.609055	-530.752747	164.607529	1382.939087	-376.765808	-148.576111	1373.917725	-430.366516	11.371955	1388.638428	-381.325439	17.995945	1674.093628	-632.952881	170.264160	1132.841797	-452.979980	-229.653809	1142.548096	-548.612366	205.743576	894.944153	-366.848724	-209.063843	882.517944	-439.616577	-2.169478	1021.392944	395.799408	-30.502148	958.587646	400.093567	148.062042
-488.325287	79.582977	923.234558	-405.981323	-87.689178	920.153198	-552.057861	125.579552	500.535126	-361.722870	-140.337540	487.318176	-567.383423	145.081909	68.444313	-410.407440	-197.888580	77.603050	-530.914551	164.510818	1382.971313	-376.547729	-148.448013	1373.919189	-430.352783	11.384458	1388.625732	-381.239807	18.040321	1674.087524	-633.020630	170.077835	1132.870117	-452.787598	-229.700821	1142.611328	-548.491272	205.657715	895.030884	-366.476837	-209.138428	882.633789	-439.548218	-2.145767	1021.386047	395.823181	-30.508282	958.600891	400.096405	148.012329
-488.356628	79.526833	923.221680	-405.832764	-87.613800	920.152100	-552.095215	125.442177	500.512695	-361.622467	-140.235001	487.327881	-567.305420	145.091202	68.430458	-410.398376	-197.871124	77.658913	-531.090271	164.401367	1383.002808	-376.353119	-148.349213	1373.935303	-430.319031	11.439926	1388.635986	-381.147919	18.068409	1674.080078	-632.703918	169.054398	1132.742310	-452.591736	-229.679550	1142.647583	-548.348816	205.628235	895.062012	-366.084595	-209.219604	882.769775	-439.485687	-2.117486	1021.378357	395.767426	-30.557335	958.594727	400.088470	147.970886
-488.394928	79.547333	923.238586	-405.671082	-87.501968	920.139099	-552.159241	125.345505	500.498169	-361.550476	-140.244583	487.295105	-567.244568	145.089920	68.407974	-410.383881	-197.828018	77.642128	-531.258179	164.313400	1383.037964	-376.104736	-148.233368	1373.956299	-430.299408	11.456933	1388.619995	-381.068359	18.105888	1674.071411	-632.702698	168.807755	1132.712891	-452.422058	-229.657608	1142.708252	-548.527161	205.910233	895.325989	-365.697784	-209.319931	882.951721	-439.421326	-2.057673	1021.380249	395.755096	-30.517040	958.597656	400.065002	148.086105
-488.435638	79.543633	923.229126	-405.529449	-87.354477	920.106506	-552.229004	125.283852	500.503723	-361.424805	-140.102097	487.278717	-567.182251	145.077744	68.398712	-410.364441	-197.820572	77.668022	-531.423523	164.215149	1383.066406	-375.869812	-148.124863	1373.979614	-430.247711	11.495914	1388.617065	-380.983368	18.148830	1674.059448	-632.819153	168.645111	1132.726074	-452.228577	-229.633926	1142.754272	-548.334167	205.828537	895.461731	-365.292419	-209.419708	883.075745	-439.372253	-1.990226	1021.359436	395.743011	-30.642458	958.591431	400.095856	147.916473
-488.501953	79.559875	923.234558	-405.420135	-87.253250	920.070984	-552.255920	125.208588	500.493866	-361.537872	-139.951538	487.176147	-567.106689	145.057388	68.385101	-410.371979	-197.801056	77.644356	-531.572632	164.120651	1383.093140	-375.597809	-148.011047	1373.992676	-430.214508	11.553870	1388.621216	-380.885132	18.189007	1674.051514	-632.901489	168.478271	1132.743652	-452.023560	-229.564102	1142.770020	-548.178162	205.758759	895.620605	-364.851105	-209.471252	883.155762	-439.324829	-1.934039	1021.342468	395.753174	-30.669600	958.588440	400.130188	147.827713
-488.562042	79.670937	923.238403	-405.296875	-87.126625	920.042358	-552.364929	125.154182	500.516205	-361.220245	-140.011292	487.219421	-567.087280	145.029358	68.353134	-410.377869	-197.776611	77.708260	-531.728149	164.045441	1383.086548	-375.350281	-147.888840	1374.017212	-430.162750	11.606302	1388.606689	-380.784241	18.223761	1674.028931	-633.062073	168.338745	1132.771606	-451.798462	-229.519730	1142.832764	-547.992920	205.623688	895.757813	-364.363617	-209.541443	883.308838	-439.276703	-1.817722	1021.328857	395.752563	-30.728849	958.596252	400.169861	147.756485
-488.616760	79.722366	923.248352	-405.209381	-86.990028	920.002441	-552.465454	125.076035	500.523346	-361.116882	-139.924881	487.184631	-567.062073	145.040741	68.370644	-410.370148	-197.738358	77.702522	-531.886719	163.989182	1383.104004	-375.123901	-147.771378	1374.004517	-430.130035	11.685042	1388.603882	-380.693054	18.269501	1674.021484	-633.145264	168.195236	1132.777710	-451.568359	-229.527847	1142.874756	-547.978638	205.698318	895.948120	-363.893127	-209.534592	883.436462	-439.249817	-1.740815	1021.313354	395.679626	-30.742186	958.624695	400.100342	147.861832
-488.668762	79.721779	923.248047	-405.099670	-86.899063	919.984924	-552.550781	124.999336	500.520782	-361.343567	-139.763000	487.112396	-567.048218	145.024017	68.357903	-410.403320	-197.804443	77.693054	-532.010071	163.902100	1383.094849	-374.889557	-147.655289	1374.008667	-430.079010	11.716930	1388.602295	-380.601990	18.320812	1674.000732	-633.297791	168.019775	1132.794067	-451.268127	-229.571762	1142.932007	-547.901062	205.707870	896.100098	-363.457520	-209.566544	883.576721	-439.202637	-1.688171	1021.302917	395.691772	-30.748199	958.641113	400.103119	147.826813
-488.699524	79.744164	923.267700	-404.963776	-86.818497	920.012634	-552.621399	124.948921	500.518463	-361.310059	-139.691193	487.098846	-567.004456	145.036926	68.349495	-410.427124	-197.810669	77.723251	-532.135986	163.863617	1383.103271	-374.674774	-147.536865	1374.008057	-430.013245	11.761842	1388.592041	-380.505280	18.385300	1673.995361	-633.432251	167.849762	1132.861694	-450.975861	-229.587509	1142.961060	-547.909546	205.760910	896.254089	-362.997681	-209.637070	883.661926	-439.148132	-1.622576	1021.326172	395.679352	-30.834631	958.625244	400.124451	147.695129
-488.709198	79.845322	923.288391	-404.788391	-86.711777	920.029602	-552.732605	124.897736	500.530090	-361.278107	-139.624222	487.117493	-567.010864	145.018875	68.358292	-410.436676	-197.792542	77.717712	-532.245300	163.795105	1383.138672	-374.452789	-147.426971	1374.011719	-429.956787	11.822401	1388.585449	-380.401062	18.431931	1673.996338	-633.627136	167.691528	1132.904785	-450.655334	-229.600586	1142.993896	-547.760132	205.706421	896.369385	-362.505676	-209.690430	883.782349	-439.090302	-1.524910	1021.347046	395.719086	-30.929922	958.613892	400.189453	147.592499
-488.718201	79.846558	923.273315	-404.661530	-86.622719	920.003479	-552.770752	124.829033	500.505463	-361.208557	-139.485321	487.099426	-566.951904	144.996811	68.345032	-410.409393	-197.797424	77.721046	-532.357117	163.741425	1383.151733	-374.237366	-147.317169	1374.024536	-429.899750	11.868826	1388.572510	-380.293457	18.501810	1673.987915	-633.771423	167.520081	1132.948242	-450.334015	-229.652740	1143.013794	-547.610413	205.679077	896.445068	-362.060547	-209.773087	883.865967	-439.027710	-1.477285	1021.326111	395.658508	-30.903221	958.615356	400.141479	147.720474
-488.738251	79.894844	923.270569	-404.533386	-86.491577	920.009399	-552.867493	124.820892	500.516327	-361.100739	-139.422119	487.073914	-566.985474	144.981812	68.306465	-410.426483	-197.834946	77.763153	-532.447571	163.685623	1383.172852	-374.017303	-147.186844	1374.025635	-429.834717	11.930270	1388.540527	-380.184906	18.587410	1673.978394	-633.947083	167.469147	1132.989380	-449.998535	-229.670029	1143.013916	-547.606567	205.751938	896.653503	-361.589447	-209.899170	883.898254	-438.980743	-1.378169	1021.328064	395.679413	-30.949301	958.603638	400.198761	147.684509
-488.763275	79.894020	923.262939	-404.427734	-86.402657	919.984619	-552.922852	124.806503	500.510437	-360.988129	-139.293396	487.061707	-566.932678	144.998535	68.318413	-410.431641	-197.844223	77.751846	-532.536133	163.630066	1383.162964	-373.796570	-147.065659	1374.017822	-429.768280	12.021228	1388.536255	-380.065125	18.672161	1673.952515	-634.108765	167.424713	1133.010498	-449.625458	-229.694275	1142.968750	-547.619934	205.840652	896.818237	-361.102264	-209.981400	883.938599	-438.927277	-1.330647	1021.310791	395.663605	-31.004017	958.602539	400.211426	147.618118
-488.797699	79.973213	923.275635	-404.315887	-86.332191	919.970215	-552.997375	124.778862	500.545197	-360.629730	-139.278778	487.063721	-566.929504	145.001404	68.317329	-410.415253	-197.824570	77.775261	-532.636963	163.596588	1383.197754	-373.587219	-146.948776	1374.021484	-429.689423	12.094579	1388.523438	-379.963593	18.752798	1673.912354	-634.276978	167.320450	1133.077393	-449.271790	-229.747299	1142.938599	-547.646790	205.931824	896.960571	-360.618408	-210.001923	883.988586	-438.875610	-1.258840	1021.308960	395.673553	-31.059637	958.608826	400.229736	147.493515
-488.790497	80.020592	923.283630	-404.177917	-86.232864	919.956055	-553.038086	124.784088	500.551971	-360.513947	-139.211609	487.033142	-566.909790	145.001709	68.317284	-410.395782	-197.775742	77.754478	-532.716675	163.529480	1383.200928	-373.372498	-146.828857	1374.024536	-429.603394	12.130560	1388.505493	-379.822113	18.844215	1673.880371	-634.451050	167.251984	1133.157227	-448.907623	-229.842529	1143.004150	-547.736267	206.016510	897.114990	-360.177643	-210.120804	884.008179	-438.797363	-1.189230	1021.305542	395.653992	-31.047733	958.618225	400.234955	147.539261
-488.818176	80.037750	923.302673	-404.060455	-86.156532	919.945129	-553.099243	124.796944	500.575195	-360.435852	-139.192307	487.014771	-566.920410	145.000504	68.311256	-410.405853	-197.852310	77.789413	-532.790894	163.470001	1383.228516	-373.140564	-146.688873	1374.029785	-429.527069	12.233039	1388.534668	-379.733765	18.917208	1673.891724	-634.619629	167.201294	1133.258057	-448.537537	-229.930862	1143.083496	-547.858948	206.140518	897.263245	-359.695923	-210.140091	884.104553	-438.733459	-1.143353	1021.308105	395.678619	-31.061079	958.636719	400.260956	147.447662
-488.792511	80.076683	923.298157	-403.922363	-86.088402	919.938660	-553.107849	124.798416	500.553131	-360.400879	-139.155472	487.024384	-566.908936	144.990433	68.316246	-410.442810	-197.875061	77.826622	-532.864441	163.435898	1383.232544	-372.929810	-146.532547	1374.047974	-429.433502	12.279662	1388.519897	-379.568390	19.035583	1673.853760	-634.750427	167.118256	1133.301758	-448.116730	-229.942474	1143.077637	-547.995605	206.257751	897.395691	-359.220703	-210.209396	884.160583	-438.664764	-1.092197	1021.303711	395.667664	-31.082520	958.619141	400.254181	147.480392
-488.757629	80.118797	923.300049	-403.757416	-85.956932	919.924438	-553.185608	124.793915	500.584930	-360.331573	-139.125916	487.025940	-566.919861	144.982651	68.306053	-410.475708	-197.902695	77.860863	-532.913147	163.398529	1383.256348	-372.674530	-146.389740	1374.035522	-429.339569	12.351476	1388.503174	-379.432556	19.143702	1673.836426	-634.909851	167.093033	1133.396606	-447.738190	-229.908844	1143.042725	-548.119324	206.356171	897.493530	-358.736084	-210.224579	884.192566	-438.580078	-1.015844	1021.298950	395.661743	-31.083656	958.617493	400.264801	147.520172
-488.743164	80.146767	923.288025	-403.636963	-85.871429	919.911865	-553.190369	124.773964	500.580688	-360.236572	-139.033401	487.034271	-566.905579	144.965607	68.287071	-410.447083	-197.839386	77.847336	-532.949097	163.354736	1383.266846	-372.462189	-146.258072	1374.041260	-429.258026	12.416368	1388.497559	-379.285950	19.261820	1673.819824	-634.992554	167.057098	1133.411987	-447.349609	-229.923447	1143.036377	-548.267639	206.480682	897.536011	-358.270935	-210.281708	884.247498	-438.519104	-0.957184	1021.287048	395.666077	-31.143833	958.615417	400.286530	147.438644
-488.708527	80.200226	923.281311	-403.502563	-85.745712	919.870483	-553.206604	124.769493	500.595795	-360.234009	-139.064926	487.025055	-566.859009	144.966949	68.284775	-410.478271	-197.876419	77.858505	-532.970947	163.341110	1383.284058	-372.240875	-146.140320	1374.024048	-429.158234	12.478579	1388.479492	-379.127686	19.386662	1673.810303	-635.083679	167.043274	1133.460815	-446.988739	-229.917908	1143.025879	-548.414368	206.608566	897.600830	-357.818085	-210.299332	884.232300	-438.447388	-0.889584	1021.264465	395.659210	-31.156080	958.598145	400.293793	147.482910
-488.711517	80.230507	923.273621	-403.414886	-85.650383	919.849792	-553.231079	124.764908	500.565857	-360.194489	-139.012131	487.011902	-566.813843	144.968445	68.283005	-410.477478	-197.864716	77.878601	-532.995789	163.306274	1383.306519	-372.020081	-146.015839	1374.022339	-429.042572	12.541161	1388.468384	-378.988190	19.508453	1673.781494	-635.156372	167.057098	1133.497925	-446.611420	-229.858932	1143.000732	-548.562378	206.723007	897.634094	-357.345673	-210.312119	884.274536	-438.397217	-0.825640	1021.249634	395.669067	-31.160753	958.580994	400.313171	147.467133
-488.731720	80.251686	923.277771	-403.319183	-85.555740	919.818298	-553.271301	124.772079	500.589386	-360.221558	-139.060043	487.006561	-566.792419	144.984406	68.298912	-410.509888	-197.903519	77.889641	-532.982666	163.273254	1383.317017	-371.787109	-145.917801	1374.038574	-428.941528	12.614921	1388.451050	-378.847687	19.633808	1673.762695	-635.230835	167.027618	1133.523438	-446.253113	-229.884537	1143.036743	-548.760071	206.846832	897.658752	-356.907410	-210.244736	884.335266	-438.332001	-0.768781	1021.233887	395.648438	-31.147861	958.594543	400.312378	147.473450
-488.721008	80.268265	923.283325	-403.200012	-85.456871	919.808899	-553.292664	124.748863	500.566376	-360.168884	-138.936752	487.008850	-566.774780	145.001572	68.298172	-410.473999	-197.860382	77.874657	-532.977844	163.257492	1383.312866	-371.540863	-145.772873	1374.048218	-428.799683	12.689468	1388.448608	-378.685425	19.750990	1673.710449	-635.286560	167.032333	1133.572388	-445.848480	-229.877686	1143.063721	-548.963867	206.968155	897.658630	-356.495331	-210.185822	884.404358	-438.246399	-0.703372	1021.230225	395.641785	-31.201523	958.596008	400.324280	147.361664
-488.717743	80.312172	923.294495	-403.070160	-85.374092	919.788635	-553.316162	124.728119	500.584290	-360.141357	-138.898636	487.004456	-566.764893	144.993484	68.278992	-410.495697	-197.836700	77.869530	-532.946167	163.260712	1383.325562	-371.291504	-145.662750	1374.033569	-428.678131	12.745300	1388.417969	-378.540894	19.881300	1673.672119	-635.317993	167.045761	1133.619263	-445.457825	-229.846741	1143.024170	-549.178711	207.111282	897.632385	-356.052765	-210.170349	884.392700	-438.171997	-0.648527	1021.225220	395.612091	-31.157333	958.608582	400.290710	147.418106
-488.724915	80.327217	923.297241	-402.967651	-85.273605	919.763855	-553.346191	124.735558	500.595276	-360.071716	-138.887650	487.009796	-566.719971	145.009796	68.292892	-410.510956	-197.849579	77.841934	-532.919739	163.251648	1383.329468	-371.059052	-145.523972	1374.042969	-428.539215	12.818724	1388.433594	-378.397186	19.994772	1673.678833	-635.323059	167.021484	1133.647827	-445.090027	-229.791550	1143.001709	-549.419800	207.240524	897.587585	-355.579041	-210.069244	884.421326	-438.089203	-0.583047	1021.211304	395.611542	-31.202204	958.606384	400.329376	147.393631
-488.694733	80.342010	923.299683	-402.846924	-85.174942	919.755859	-553.346741	124.717354	500.560059	-360.008301	-138.843460	486.984772	-566.695313	144.997406	68.291031	-410.445557	-197.817352	77.863571	-532.903625	163.258423	1383.366089	-370.775696	-145.382980	1374.019165	-428.407501	12.895081	1388.435059	-378.258850	20.113407	1673.672119	-635.369690	167.062515	1133.709351	-444.717773	-229.688904	1142.960449	-549.706177	207.350723	897.549255	-355.129059	-210.004898	884.398315	-438.005127	-0.522899	1021.207764	395.622467	-31.224405	958.604736	400.347137	147.329849
-488.674255	80.404663	923.293335	-402.729156	-85.078583	919.744568	-553.342651	124.696144	500.560181	-359.979279	-138.808655	486.961731	-566.668152	144.970551	68.262291	-410.481598	-197.812408	77.879837	-532.859131	163.233444	1383.399414	-370.562378	-145.248962	1374.037231	-428.284088	12.981067	1388.437622	-378.111389	20.244915	1673.674438	-635.400330	167.058014	1133.760132	-444.381561	-229.550140	1142.952393	-549.969971	207.488098	897.491821	-354.723389	-209.962799	884.429199	-437.926971	-0.436671	1021.198120	395.619171	-31.249454	958.595276	400.350861	147.345734
-488.640625	80.452599	923.301880	-402.600403	-84.992622	919.764221	-553.392334	124.684074	500.568298	-359.893219	-138.731552	486.972900	-566.621826	144.948593	68.255051	-410.480865	-197.781403	77.874580	-532.812927	163.264160	1383.426025	-370.311768	-145.135376	1374.044067	-428.154327	13.058278	1388.431274	-377.992065	20.383268	1673.697144	-635.410034	167.035507	1133.794800	-444.046906	-229.509048	1142.964966	-550.257385	207.580383	897.439209	-354.342926	-209.889069	884.477783	-437.835022	-0.352482	1021.211060	395.648590	-31.321684	958.589661	400.418854	147.255630
-488.637634	80.462723	923.278931	-402.491333	-84.922279	919.763428	-553.353882	124.634895	500.561188	-359.761993	-138.645340	486.954651	-566.533813	144.969025	68.235931	-410.471893	-197.770508	77.876572	-532.751770	163.268433	1383.457764	-370.053223	-145.030106	1374.059448	-428.015717	13.131151	1388.431763	-377.816223	20.494989	1673.697144	-635.452515	167.047516	1133.843018	-443.732452	-229.422302	1142.989868	-550.522461	207.668808	897.407898	-353.985321	-209.840576	884.458130	-437.775665	-0.291496	1021.198547	395.633972	-31.296953	958.589844	400.407501	147.279373
-488.595154	80.476303	923.285706	-402.352570	-84.828827	919.747009	-553.386414	124.649689	500.572479	-359.890137	-138.410690	486.882141	-566.487793	144.966232	68.248886	-410.485138	-197.786591	77.853584	-532.667542	163.276642	1383.475342	-369.779907	-144.902740	1374.051880	-427.883057	13.203410	1388.429932	-377.669128	20.625233	1673.692017	-635.458557	167.025192	1133.877808	-443.426025	-229.387115	1143.010010	-550.784668	207.771713	897.376099	-353.756561	-209.978973	884.286804	-437.650269	-0.228304	1021.190857	395.635071	-31.299101	958.593567	400.382660	147.299530
-488.571869	80.544716	923.298950	-402.202545	-84.779030	919.753784	-553.359192	124.654869	500.546295	-359.881195	-138.411682	486.865814	-566.457336	144.943359	68.251671	-410.462830	-197.796356	77.868813	-532.604126	163.311859	1383.478638	-369.545502	-144.795944	1374.022827	-427.712555	13.286001	1388.441895	-377.528687	20.770945	1673.691650	-635.468811	167.037262	1133.910522	-443.053467	-229.321289	1142.985718	-551.045776	207.850037	897.325134	-353.197998	-209.491776	884.474731	-437.546631	-0.158382	1021.199280	395.607635	-31.318260	958.588928	400.394806	147.279938
-488.521301	80.579384	923.294006	-402.072449	-84.669998	919.738464	-553.371704	124.613289	500.542847	-359.709717	-138.231339	486.846130	-566.381775	144.936005	68.229126	-410.417786	-197.712128	77.889748	-532.497498	163.336395	1383.483643	-369.297516	-144.690582	1374.010254	-427.541107	13.366126	1388.454102	-377.379730	20.884214	1673.684448	-635.493896	167.040298	1133.945068	-442.696289	-229.229095	1142.928833	-551.319214	207.922394	897.264771	-352.792633	-209.298462	884.526611	-437.425934	-0.072203	1021.186462	395.640625	-31.340034	958.618286	400.435638	147.214874
-488.498779	80.627472	923.286194	-401.916229	-84.600014	919.704956	-553.366943	124.592987	500.531219	-359.644379	-138.287033	486.831726	-566.341309	144.940826	68.257439	-410.459351	-197.732330	77.905182	-532.405884	163.375595	1383.478882	-369.052307	-144.588562	1374.027588	-427.356567	13.444567	1388.411499	-377.236450	20.991772	1673.699707	-635.902100	167.834122	1134.101929	-442.366028	-229.121307	1142.904297	-551.672058	207.927444	897.251892	-352.430664	-209.182861	884.499512	-437.327087	-0.017071	1021.165100	395.660278	-31.439684	958.610413	400.444794	147.122910
-488.458130	80.699867	923.308594	-401.786987	-84.487236	919.700500	-553.359253	124.557053	500.506683	-359.589355	-138.251923	486.830139	-566.260315	144.899750	68.182770	-410.469025	-197.755676	77.905029	-532.281982	163.417007	1383.470215	-368.822205	-144.454208	1374.030151	-427.184357	13.519818	1388.390259	-377.075653	21.107573	1673.713623	-635.943604	167.885757	1134.129028	-442.076599	-229.041794	1142.881470	-551.946289	207.905838	897.107971	-352.093475	-208.993744	884.546448	-437.218231	0.076614	1021.172180	395.640503	-31.406374	958.610046	400.425049	147.173080
-488.444366	80.724159	923.281982	-401.681580	-84.400818	919.679443	-553.429810	124.564415	500.517639	-359.526337	-138.209732	486.826935	-566.252747	144.891144	68.194336	-410.480835	-197.709412	77.920242	-532.167114	163.461426	1383.454712	-368.598206	-144.328613	1374.042114	-427.009796	13.635460	1388.413208	-376.915802	21.229897	1673.723145	-635.941772	167.882736	1134.177368	-441.794403	-228.861649	1142.837036	-552.266663	207.987122	897.088928	-351.753021	-208.855743	884.579651	-437.124817	0.158271	1021.145142	395.646210	-31.438583	958.603760	400.427765	147.154572
-488.411407	80.805908	923.290771	-401.559143	-84.260956	919.648010	-553.474182	124.521156	500.510162	-359.516998	-138.229813	486.811279	-566.141174	144.896790	68.187714	-410.503326	-197.735397	77.929451	-532.074768	163.502319	1383.480347	-368.389923	-144.191391	1374.026733	-426.826233	13.720942	1388.371948	-376.727264	21.349205	1673.722900	-635.935974	167.905945	1134.215698	-441.531403	-228.766800	1142.869751	-552.729858	208.149673	897.202698	-351.448059	-208.645676	884.601990	-437.019318	0.264485	1021.131714	395.661926	-31.442278	958.613281	400.447052	147.122162
-488.349731	80.885109	923.301086	-401.383118	-84.159592	919.639954	-553.109985	124.314636	500.438751	-359.480835	-138.160919	486.810455	-565.926453	144.892761	68.178497	-410.499237	-197.674500	77.907768	-531.995667	163.561752	1383.492920	-368.155121	-144.053513	1374.036255	-426.665863	13.823465	1388.380371	-376.529968	21.512815	1673.681885	-635.940857	167.922806	1134.246704	-441.253754	-228.623764	1142.867920	-552.992676	208.199188	897.156677	-351.121704	-208.412796	884.612915	-436.881042	0.359719	1021.131165	395.649536	-31.426374	958.611267	400.422638	147.137589
-488.302887	80.962486	923.309631	-401.248291	-84.005707	919.608582	-553.587646	124.377914	500.538574	-359.448669	-138.069595	486.824585	-566.011719	144.900162	68.196869	-410.474487	-197.643723	77.896248	-531.897156	163.629379	1383.481079	-367.950226	-143.904205	1374.022705	-426.484772	13.931079	1388.391357	-376.367920	21.650196	1673.698486	-635.979065	167.934265	1134.303467	-440.977356	-228.513367	1142.863892	-553.250977	208.187057	897.090027	-350.811279	-208.165939	884.602539	-436.758331	0.473328	1021.117249	395.674500	-31.465940	958.613586	400.444763	147.101791
-488.263611	80.974197	923.310181	-401.067932	-83.928452	919.609558	-553.586975	124.251877	500.485687	-359.427704	-138.033066	486.812622	-565.937561	144.881470	68.185150	-410.498962	-197.612701	77.912285	-531.806091	163.690155	1383.492065	-367.746765	-143.779678	1374.014526	-426.294891	14.032667	1388.374390	-376.150330	21.798141	1673.662598	-635.993713	167.936081	1134.349487	-440.704285	-228.341614	1142.822998	-553.481018	208.182312	897.026978	-350.526184	-207.905716	884.569702	-436.603668	0.549540	1021.113708	395.629944	-31.487814	958.635620	400.407654	147.086212
-488.226501	81.081703	923.321838	-400.922852	-83.779305	919.606079	-553.341309	124.043480	500.454254	-359.377869	-137.964142	486.816559	-565.722900	144.873199	68.134048	-410.496674	-197.581497	77.899269	-531.730530	163.761688	1383.499756	-367.538055	-143.614838	1374.016846	-426.116028	14.174782	1388.358643	-375.953094	21.934534	1673.625610	-636.020874	167.966217	1134.375366	-440.416412	-228.218857	1142.842773	-553.705505	208.190582	896.990723	-350.269012	-207.716064	884.534851	-436.470947	0.696626	1021.114075	395.628662	-31.526222	958.623779	400.398499	147.080765
-488.151733	81.170189	923.327393	-400.762146	-83.667778	919.624390	-553.396912	123.930878	500.458710	-359.323914	-137.924515	486.820923	-565.585144	144.844833	68.088051	-410.514801	-197.599945	77.919579	-531.641846	163.840469	1383.513916	-367.299866	-143.466721	1373.995972	-425.934479	14.275119	1388.331665	-375.791290	22.077370	1673.713989	-636.016724	167.970856	1134.412598	-440.148407	-228.049881	1142.830811	-553.908875	208.195633	896.962158	-350.004791	-207.519135	884.567505	-436.325684	0.823467	1021.123230	395.650482	-31.511831	958.616516	400.406525	147.052689
-488.087433	81.237144	923.346313	-400.614227	-83.552788	919.620300	-553.942017	123.949226	500.549316	-359.346588	-137.979355	486.802948	-565.755493	144.815079	68.111267	-410.560272	-197.578308	77.928375	-531.566040	163.951828	1383.509277	-367.100891	-143.277176	1373.994629	-425.753021	14.402864	1388.327515	-375.591888	22.107426	1673.809937	-636.043640	167.954819	1134.467651	-439.893402	-227.913040	1142.786377	-554.083679	208.196884	896.929077	-349.744751	-207.290924	884.569824	-436.183594	0.924487	1021.127502	395.675079	-31.555079	958.616699	400.409973	147.008789
-488.020386	81.351944	923.334290	-400.441956	-83.438835	919.615662	-554.069641	123.850929	500.560577	-359.271118	-137.847260	486.809570	-565.691162	144.820526	68.089096	-410.542236	-197.552109	77.933167	-531.500183	164.031097	1383.538086	-366.900269	-143.122864	1373.984619	-425.584534	14.540360	1388.323486	-375.404480	22.302582	1673.635132	-636.059448	167.956299	1134.505859	-439.651520	-227.781509	1142.783325	-554.280457	208.156754	896.916687	-349.515411	-207.087799	884.591858	-436.052155	1.054779	1021.117859	395.680511	-31.574322	958.633240	400.408447	147.009750
-488.007050	81.429123	923.345276	-400.327026	-83.352936	919.636475	-553.850403	123.623940	500.497772	-359.277740	-137.907883	486.831329	-565.425232	144.800629	68.080818	-410.538422	-197.519287	77.929436	-531.420898	164.113022	1383.538086	-366.706085	-142.964890	1374.002563	-425.425842	14.686399	1388.311890	-375.206787	22.448246	1673.604736	-636.100403	167.962570	1134.536499	-439.443329	-227.632477	1142.762573	-554.451416	208.121094	896.893066	-349.266052	-206.771545	884.608826	-435.948395	1.168597	1021.129822	395.686707	-31.583401	958.617249	400.391144	146.990295
-487.936554	81.452232	923.351685	-400.175018	-83.240509	919.666626	-553.995789	123.533752	500.511353	-359.240601	-137.886963	486.833313	-565.406128	144.805313	68.056389	-410.549408	-197.538040	77.965813	-531.353455	164.220825	1383.570190	-366.471039	-142.828735	1373.984741	-425.275909	14.854381	1388.323853	-375.017731	22.597645	1673.620483	-636.141357	167.954086	1134.613403	-439.213684	-227.490860	1142.793823	-554.628845	208.073196	896.877380	-349.058777	-206.470093	884.583130	-435.818390	1.266028	1021.145874	395.715637	-31.584475	958.647705	400.370178	146.944443
-487.910034	81.511993	923.356689	-400.070740	-83.107124	919.677307	-554.167664	123.441345	500.514252	-359.253693	-137.929398	486.838867	-565.348816	144.797699	68.060822	-410.575714	-197.503113	77.953812	-531.271545	164.326141	1383.546753	-366.246979	-142.642502	1373.955322	-425.095673	14.996097	1388.289917	-374.808960	22.739571	1673.605225	-636.168518	167.958389	1134.641479	-438.988770	-227.324615	1142.770020	-554.788757	208.024780	896.838928	-348.841339	-206.147598	884.544800	-435.712250	1.392698	1021.149719	395.680786	-31.666143	958.639709	400.345093	146.895172
-487.865936	81.580818	923.361938	-399.903595	-83.037918	919.719177	-554.256897	123.346992	500.520782	-359.216797	-137.879669	486.854218	-565.295898	144.788910	68.039017	-410.587250	-197.488205	77.944061	-531.174805	164.441254	1383.538940	-365.999847	-142.448898	1373.931763	-424.940613	15.132702	1388.273193	-374.579224	22.932188	1673.553955	-636.181824	167.965744	1134.663208	-438.772217	-227.128052	1142.729004	-554.896851	207.994171	896.825745	-348.596375	-205.858917	884.533752	-435.593445	1.497166	1021.171387	395.686829	-31.685654	958.659973	400.347961	146.802917
-487.793427	81.619804	923.337708	-399.772186	-82.909920	919.705505	-554.307739	123.264969	500.498047	-359.170074	-137.733673	486.842896	-565.258240	144.763397	68.024361	-410.583282	-197.457672	77.975212	-531.074951	164.531418	1383.509033	-365.743042	-142.267899	1373.902222	-424.783936	15.300923	1388.263550	-374.367493	23.104576	1673.533569	-636.205811	167.984634	1134.673218	-438.536255	-226.893951	1142.707764	-555.020813	207.942139	896.816162	-348.404541	-205.597107	884.522034	-435.464264	1.605851	1021.149597	395.689636	-31.701115	958.637329	400.349365	146.805908
-487.752747	81.732475	923.335571	-399.620514	-82.796631	919.706421	-554.444275	123.150543	500.489746	-359.149475	-137.735199	486.820892	-565.198425	144.756622	68.000244	-410.588196	-197.486115	77.954330	-530.986328	164.639267	1383.507568	-365.517242	-142.085281	1373.884033	-424.627258	15.442240	1388.253662	-374.163818	23.289490	1673.519409	-636.229858	167.999832	1134.711060	-438.263855	-226.715408	1142.694458	-555.112854	207.897095	896.819580	-348.218323	-205.288605	884.525879	-435.341949	1.740328	1021.146301	395.674835	-31.723934	958.647034	400.309296	146.729187
-487.721191	81.742592	923.324402	-399.521637	-82.695747	919.692810	-554.509644	123.054314	500.505066	-359.132874	-137.707275	486.824890	-565.114441	144.761749	67.955017	-410.579193	-197.475922	77.950142	-530.875732	164.762726	1383.484985	-365.291321	-141.909485	1373.866577	-424.479767	15.575526	1388.229858	-373.978149	23.441418	1673.527100	-636.220642	168.022919	1134.728882	-438.010254	-226.531738	1142.708862	-555.204651	207.915451	896.804810	-348.048065	-205.015091	884.497192	-435.233337	1.822440	1021.129639	395.655151	-31.753880	958.643555	400.284271	146.764297
-487.692902	81.841759	923.341980	-399.376343	-82.565887	919.696045	-554.683655	123.034836	500.536041	-358.848572	-137.718399	486.865173	-565.149536	144.734375	67.952721	-410.545441	-197.435623	77.964699	-530.794434	164.883194	1383.498779	-365.104645	-141.756439	1373.893433	-424.331940	15.744074	1388.236084	-373.811401	23.563206	1673.601074	-636.201294	168.013046	1134.766479	-437.753204	-226.307877	1142.707520	-555.273071	207.890869	896.830627	-347.869263	-204.767227	884.479675	-435.121124	1.948321	1021.137634	395.660919	-31.748936	958.672180	400.263977	146.759857
-487.643707	81.939667	923.356323	-399.256348	-82.452118	919.697144	-554.738098	122.925560	500.517517	-358.777710	-137.665878	486.867279	-565.073303	144.738342	67.959747	-410.531219	-197.407639	77.983231	-530.727783	165.000595	1383.520386	-364.881256	-141.586380	1373.915161	-424.181396	15.910131	1388.230469	-373.574738	23.775333	1673.539551	-636.209412	168.046051	1134.798462	-437.523285	-226.156219	1142.729980	-555.321960	207.830612	896.817017	-347.713562	-204.486816	884.490906	-435.005524	2.066708	1021.142456	395.679474	-31.790232	958.688843	400.258636	146.646332
-487.618805	81.950439	923.336121	-399.121155	-82.355293	919.713806	-554.835510	122.840355	500.517517	-358.757202	-137.584061	486.872375	-565.019897	144.713913	67.944145	-410.521912	-197.373810	78.001938	-530.662903	165.119934	1383.520508	-364.660034	-141.388077	1373.970581	-424.039063	16.055691	1388.218872	-373.408844	24.010544	1673.524536	-636.179077	168.057449	1134.819092	-437.310333	-225.934998	1142.727295	-555.351929	207.822525	896.816040	-347.594238	-204.183945	884.471191	-434.894287	2.166643	1021.136963	395.653442	-31.836912	958.674500	400.248077	146.648132
-487.611633	81.980911	923.346558	-399.047028	-82.288406	919.701965	-554.973206	122.793907	500.541992	-358.752197	-137.593567	486.866730	-564.967651	144.692642	67.940155	-410.539581	-197.394485	78.008636	-530.568909	165.209000	1383.526733	-364.436035	-141.180573	1373.981323	-423.891785	16.228958	1388.206543	-373.209900	24.283844	1673.456177	-636.151245	168.089661	1134.838135	-437.118988	-225.760193	1142.746948	-555.382080	207.795181	896.821594	-347.462311	-203.909363	884.464111	-434.796906	2.236520	1021.130920	395.669312	-31.853388	958.677795	400.230682	146.572601
-487.617828	82.073715	923.360474	-398.975342	-82.160416	919.669861	-555.133118	122.762207	500.556061	-358.689636	-137.526001	486.872711	-564.969116	144.686707	67.937317	-410.517883	-197.368896	78.002335	-530.504395	165.311111	1383.524658	-364.209503	-140.961624	1373.960449	-423.742188	16.400761	1388.169922	-373.014160	24.517254	1673.430298	-636.111084	168.089844	1134.832397	-436.892578	-225.614014	1142.807373	-555.353699	207.748352	896.822754	-347.349792	-203.675735	884.443970	-434.727692	2.343296	1021.118774	395.612732	-31.851614	958.691772	400.179596	146.591843
-487.610840	82.167755	923.354248	-398.898041	-82.044136	919.667664	-555.312927	122.717300	500.592773	-358.651154	-137.478165	486.843597	-564.909729	144.671814	67.903053	-410.533081	-197.358032	78.000092	-530.441833	165.433533	1383.520264	-363.957642	-140.764374	1373.936035	-423.581573	16.570148	1388.160278	-372.836182	24.740789	1673.441650	-636.071106	168.125275	1134.856812	-436.660828	-225.433578	1142.813354	-555.353027	207.725586	896.791626	-347.226624	-203.391891	884.393127	-434.640625	2.479270	1021.109924	395.634827	-31.902603	958.690491	400.175781	146.507828
-487.596344	82.250404	923.367981	-398.800201	-81.907700	919.646912	-555.459534	122.657249	500.593231	-358.635498	-137.462280	486.843597	-564.901611	144.647598	67.879639	-410.520508	-197.345673	77.982880	-530.361328	165.558029	1383.506226	-363.714050	-140.556564	1373.913696	-423.463135	16.736858	1388.140381	-372.652161	24.963371	1673.418457	-635.988220	168.121063	1134.839233	-436.425842	-225.251389	1142.777222	-555.337341	207.747711	896.795532	-347.120789	-203.110733	884.310486	-434.548828	2.592407	1021.103271	395.603088	-31.931269	958.683777	400.150238	146.477325
-487.579468	82.355003	923.359131	-398.733276	-81.779808	919.640259	-555.618469	122.576744	500.635284	-358.637177	-137.408585	486.850067	-564.905151	144.639725	67.885590	-410.500458	-197.349304	77.984589	-530.304321	165.678085	1383.511108	-363.447327	-140.318405	1373.887207	-423.341522	16.907209	1388.148682	-372.458740	25.214857	1673.357544	-635.928711	168.137650	1134.862427	-436.185120	-225.088074	1142.807373	-555.295654	207.787735	896.779419	-347.025360	-202.813965	884.277710	-434.486053	2.724326	1021.093323	395.567719	-31.911032	958.692566	400.099640	146.478821
-487.583252	82.426323	923.356934	-398.661224	-81.680267	919.626648	-555.790222	122.553261	500.654358	-358.617798	-137.389801	486.848236	-564.880371	144.635406	67.893600	-410.497589	-197.384033	78.000290	-530.274048	165.808151	1383.501587	-363.218628	-140.100311	1373.889893	-423.201111	17.060499	1388.085571	-372.281067	25.455099	1673.329468	-635.858887	168.184006	1134.858032	-435.963501	-224.952423	1142.858276	-555.239014	207.802338	896.782776	-346.912140	-202.533844	884.285461	-434.413177	2.828309	1021.081543	395.570770	-31.899323	958.708069	400.073914	146.493103
-487.532654	82.499222	923.357422	-398.574127	-81.567383	919.660767	-556.290222	122.580055	500.673859	-358.594696	-137.342529	486.849548	-565.008789	144.627594	67.879822	-410.510956	-197.360321	78.017029	-530.190735	165.925354	1383.495850	-362.986664	-139.896347	1373.904663	-423.073608	17.233564	1388.110962	-372.112640	25.732273	1673.317627	-635.786438	168.206772	1134.864136	-435.735260	-224.798279	1142.900757	-555.164551	207.801270	896.772949	-346.823975	-202.271881	884.308838	-434.334106	2.949759	1021.097290	395.539948	-31.958231	958.678772	400.046143	146.474594
-487.539917	82.588287	923.348694	-398.488556	-81.470322	919.662170	-556.515198	122.522324	500.702087	-358.619507	-137.319092	486.833008	-565.042114	144.585007	67.893188	-410.511719	-197.349075	78.034157	-530.136414	166.026077	1383.480713	-362.794647	-139.681427	1373.892456	-422.939575	17.411404	1388.087158	-371.962311	25.967987	1673.312134	-635.709717	168.251740	1134.832275	-435.517029	-224.640167	1142.907349	-555.110474	207.862198	896.774597	-346.734436	-202.043304	884.289124	-434.262909	3.071468	1021.090088	395.500793	-31.978127	958.677185	400.030182	146.462418
-487.525024	82.707680	923.340271	-398.419983	-81.353577	919.674561	-556.633179	122.445335	500.685059	-358.655975	-137.319427	486.848694	-564.976563	144.619705	67.858253	-410.535919	-197.355209	78.063934	-530.047791	166.130783	1383.463745	-362.575348	-139.513107	1373.867188	-422.821716	17.599472	1388.071167	-371.770081	26.197294	1673.348755	-635.629211	168.297424	1134.776245	-435.336426	-224.465881	1142.906738	-555.016357	207.895187	896.763977	-346.624115	-201.821106	884.288025	-434.203064	3.214890	1021.089844	395.490112	-31.945782	958.692322	399.986237	146.475815
-487.536407	82.793999	923.325012	-398.365845	-81.245827	919.674805	-556.824646	122.378181	500.709747	-358.698608	-137.316345	486.831451	-564.935547	144.593369	67.825897	-410.571075	-197.370148	78.034523	-530.004944	166.250046	1383.440552	-362.405518	-139.338074	1373.892090	-422.702332	17.774549	1388.016235	-371.603210	26.518665	1673.264648	-635.570435	168.342987	1134.773560	-435.144409	-224.323547	1142.967773	-554.920959	207.952621	896.758423	-346.522583	-201.553329	884.297546	-434.148804	3.343123	1021.078613	395.441193	-31.978266	958.683167	399.964600	146.426300
-487.536072	82.864281	923.312866	-398.309143	-81.143654	919.669373	-556.945679	122.280273	500.716125	-358.739044	-137.230225	486.827515	-564.902893	144.583603	67.818405	-410.531067	-197.322144	78.012154	-529.949036	166.363312	1383.419800	-362.210999	-139.121399	1373.910767	-422.587433	17.942747	1388.004883	-371.442505	26.773769	1673.250000	-635.505554	168.398224	1134.754883	-434.993134	-224.113342	1142.961182	-554.795593	207.988998	896.792297	-346.399048	-201.333420	884.310181	-434.096283	3.450052	1021.067139	395.445923	-32.011082	958.697449	399.966553	146.364334
-487.563904	82.943787	923.315735	-398.267426	-81.050888	919.671753	-557.115356	122.211945	500.721283	-358.778503	-137.243164	486.848663	-564.863342	144.592758	67.796829	-410.558289	-197.327515	78.006340	-529.907654	166.477814	1383.384033	-362.041443	-138.926361	1373.934204	-422.475739	18.124914	1388.050049	-371.283997	27.079155	1673.230225	-635.443848	168.445419	1134.755981	-434.828735	-223.943436	1143.004028	-554.690857	208.060089	896.817993	-346.304108	-201.095566	884.333984	-434.047058	3.562988	1021.065369	395.403503	-32.064053	958.677612	399.933838	146.349487
-487.529358	83.081902	923.315857	-398.181458	-80.917404	919.684387	-557.258118	122.107140	500.741547	-358.781738	-137.124664	486.855560	-564.877869	144.576706	67.799423	-410.547546	-197.314270	77.994400	-529.847656	166.606781	1383.394165	-361.864899	-138.753738	1373.969116	-422.365509	18.286680	1388.033691	-371.156494	27.327690	1673.241943	-635.395264	168.514908	1134.758179	-434.688599	-223.778717	1143.052124	-554.592651	208.116699	896.859070	-346.205688	-200.907471	884.326233	-433.994629	3.704808	1021.072266	395.371246	-32.017994	958.679321	399.903198	146.359177
-487.537445	83.111656	923.295349	-398.157532	-80.823624	919.690674	-557.456787	122.040909	500.755737	-358.807343	-137.177200	486.857941	-564.823181	144.596710	67.801880	-410.561951	-197.330093	78.005653	-529.784241	166.720932	1383.379028	-361.706512	-138.588364	1373.995361	-422.253510	18.458097	1388.017334	-370.983582	27.594063	1673.216309	-635.349548	168.573868	1134.745117	-434.540710	-223.567902	1143.067017	-554.451355	208.119934	896.897461	-346.077728	-200.689102	884.390503	-433.963745	3.798205	1021.062256	395.342896	-32.061394	958.690918	399.882904	146.334030
-487.532562	83.180031	923.292480	-398.098175	-80.736916	919.719543	-557.602295	121.985947	500.759583	-358.766418	-137.093567	486.863068	-564.749268	144.621170	67.786873	-410.554352	-197.287094	78.046501	-529.706604	166.861603	1383.366699	-361.563721	-138.427643	1374.009399	-422.134369	18.605034	1388.008423	-370.832153	27.884264	1673.198730	-635.286682	168.606415	1134.749146	-434.397827	-223.434113	1143.129150	-554.321655	208.184128	896.913452	-345.992981	-200.485641	884.402832	-433.911896	3.909096	1021.072632	395.289185	-32.050308	958.658386	399.820435	146.394318
-487.543121	83.221832	923.264587	-398.064331	-80.637756	919.701294	-557.708374	121.874702	500.719849	-358.837280	-137.096313	486.860748	-564.758362	144.590775	67.747208	-410.575317	-197.271622	78.061882	-529.634583	167.019440	1383.355835	-361.382416	-138.215195	1374.002319	-422.029846	18.796381	1387.983887	-370.674713	28.135017	1673.230469	-635.222900	168.684082	1134.743530	-434.256470	-223.292465	1143.198242	-554.179932	208.265732	896.967896	-345.875885	-200.304001	884.442017	-433.879730	4.000045	1021.047119	395.243195	-32.058716	958.653809	399.793610	146.374527
-487.545959	83.293747	923.260132	-398.033966	-80.501785	919.694153	-557.853821	121.830559	500.750580	-358.792816	-137.033340	486.854797	-564.709656	144.579071	67.730049	-410.520020	-197.235687	78.042763	-529.584167	167.161240	1383.348389	-361.206299	-137.996750	1374.024658	-421.897095	18.964834	1387.964478	-370.554382	28.414289	1673.250366	-635.160034	168.753342	1134.747070	-434.100037	-223.140152	1143.225708	-554.044495	208.326172	896.999329	-345.754791	-200.133820	884.448975	-433.840271	4.119342	1021.038635	395.239105	-32.064030	958.639771	399.785828	146.305847
-487.617889	83.392433	923.263367	-398.046570	-80.386719	919.681030	-558.062622	121.772591	500.757050	-358.823853	-136.999557	486.868347	-564.720398	144.590851	67.710167	-410.561890	-197.259079	78.038177	-529.533813	167.306610	1383.346191	-361.064148	-137.770889	1374.008057	-421.787323	19.178867	1387.953247	-370.443726	28.688190	1673.265259	-635.099121	168.845306	1134.761475	-433.942596	-222.991226	1143.229492	-553.932007	208.408279	897.025330	-345.663635	-199.981445	884.458191	-433.818207	4.255104	1021.027039	395.219879	-32.076836	958.647156	399.762268	146.323471
-487.631226	83.401184	923.255432	-398.042877	-80.246758	919.668579	-558.190247	121.671669	500.757751	-358.812347	-136.936951	486.845978	-564.727966	144.604538	67.725143	-410.542908	-197.207077	78.022392	-529.469177	167.458771	1383.329346	-360.904785	-137.588913	1373.982056	-421.674225	19.381224	1387.948120	-370.325775	29.001869	1673.223389	-635.057251	168.951263	1134.758789	-433.798859	-222.829834	1143.221436	-553.811157	208.486710	897.057983	-345.553406	-199.816254	884.458923	-433.788879	4.348620	1021.013245	395.186035	-32.100830	958.672546	399.745026	146.274307
-487.693695	83.463058	923.267639	-398.080139	-80.138802	919.673828	-558.338928	121.587906	500.757294	-358.888031	-136.972412	486.850861	-564.680969	144.578659	67.692886	-410.576508	-197.223984	78.053658	-529.411804	167.592331	1383.328369	-360.812256	-137.408066	1373.977783	-421.582916	19.529591	1387.927246	-370.187561	29.327915	1673.198730	-635.013245	169.065948	1134.767334	-433.632050	-222.746841	1143.237183	-553.706360	208.558548	897.082886	-345.431580	-199.684128	884.430298	-433.785797	4.460575	1021.016418	395.137756	-32.095791	958.665588	399.699951	146.294632
-487.713287	83.549133	923.256226	-398.074707	-80.037697	919.689880	-558.540100	121.508415	500.751617	-359.130371	-136.804367	486.784454	-564.674133	144.572556	67.674728	-410.573303	-197.219940	78.021339	-529.338806	167.740891	1383.309204	-360.656464	-137.209717	1373.961670	-421.462372	19.665257	1387.906860	-370.039124	29.726633	1673.088013	-634.947876	169.186310	1134.761841	-433.491699	-222.591202	1143.223389	-553.627441	208.707352	897.108215	-345.319061	-199.542191	884.434631	-433.772522	4.583755	1021.015991	395.052612	-32.015331	958.667358	399.671631	146.494690
-487.738617	83.586777	923.237488	-398.081024	-79.942490	919.706177	-558.674438	121.387726	500.740295	-359.171875	-136.773865	486.810760	-564.652649	144.574295	67.659126	-410.571655	-197.218170	78.015007	-529.264832	167.881790	1383.291748	-360.526245	-137.053116	1373.987671	-421.384735	19.829391	1387.885132	-369.939178	29.991127	1673.152100	-634.872314	169.295731	1134.773560	-433.360474	-222.439438	1143.243774	-553.498352	208.798584	897.154175	-345.186584	-199.394028	884.468811	-433.774902	4.680979	1021.012695	395.030029	-32.049881	958.653931	399.643036	146.504181
-487.803680	83.681747	923.248840	-398.122131	-79.821548	919.698975	-558.894958	121.284431	500.750885	-359.209106	-136.722427	486.811493	-564.607300	144.604202	67.649109	-410.573700	-197.157822	78.047920	-529.185913	167.993958	1383.310181	-360.391937	-136.884109	1373.979736	-421.283234	19.989189	1387.881958	-369.855865	30.356985	1673.093750	-634.850403	169.448196	1134.785400	-433.227325	-222.291733	1143.252808	-553.376038	208.828751	897.185181	-345.100189	-199.286346	884.460266	-433.791412	4.799604	1021.011108	395.027679	-32.062481	958.678284	399.653442	146.455063
-487.836304	83.776527	923.227173	-398.127655	-79.728790	919.698120	-559.052490	121.181244	500.731079	-359.240936	-136.619064	486.802460	-564.573242	144.587021	67.641098	-410.528748	-197.130386	78.036995	-529.111206	168.142334	1383.318115	-360.295654	-136.715500	1373.984009	-421.193237	20.144684	1387.853882	-369.742035	30.693371	1673.074829	-634.801697	169.590057	1134.810791	-433.118011	-222.143478	1143.268188	-553.252991	208.954010	897.222473	-344.993469	-199.150864	884.496704	-433.786133	4.920916	1020.996765	395.004913	-32.070198	958.667297	399.617401	146.448792
-487.883606	83.897141	923.213257	-398.187805	-79.601151	919.692139	-559.253662	121.113983	500.770050	-359.289124	-136.610184	486.805298	-564.523987	144.606277	67.612213	-410.557617	-197.138443	78.028969	-529.014526	168.271362	1383.316650	-360.193298	-136.539719	1374.007446	-421.115204	20.306847	1387.862793	-369.662689	31.011391	1673.068481	-634.739197	169.749619	1134.801270	-433.020660	-222.014832	1143.268311	-553.170288	209.099960	897.246155	-344.896698	-199.050430	884.524902	-433.828339	5.055637	1020.985474	394.984802	-32.111240	958.662170	399.580872	146.415878
-487.952789	83.997963	923.204590	-398.235382	-79.527374	919.698059	-559.393738	121.034363	500.757019	-359.348022	-136.586517	486.821869	-564.474426	144.594696	67.585289	-410.552307	-197.131500	78.020576	-528.927917	168.399506	1383.322510	-360.101410	-136.382736	1374.026978	-421.032593	20.474483	1387.871338	-369.569122	31.332899	1673.054443	-634.675354	169.893936	1134.837036	-432.914337	-221.873672	1143.271606	-553.057861	209.226791	897.279175	-344.789368	-198.911774	884.557190	-433.855011	5.170030	1020.980347	394.977112	-32.084183	958.673157	399.553314	146.398804
-488.002319	84.085892	923.200562	-398.292999	-79.437202	919.695435	-559.630981	120.989449	500.787170	-359.406494	-136.534912	486.827148	-564.506409	144.593491	67.573784	-410.540741	-197.117950	78.008682	-528.862122	168.529037	1383.395630	-359.998169	-136.257294	1374.034912	-420.831848	20.852768	1388.234863	-369.476196	31.616085	1673.040771	-634.626770	170.040161	1134.850586	-432.816803	-221.777649	1143.314453	-552.978027	209.370117	897.307007	-344.697968	-198.781113	884.532471	-433.868652	5.281522	1020.972656	394.948578	-32.131775	958.661133	399.526978	146.337128
-488.064697	84.217125	923.212708	-398.357239	-79.339806	919.689270	-559.860474	120.948769	500.780670	-359.458862	-136.509888	486.828644	-564.441528	144.610046	67.578926	-410.569519	-197.121796	78.012657	-528.783447	168.637268	1383.386230	-359.889587	-136.092422	1374.040405	-420.734344	21.020000	1388.237915	-369.396606	31.915920	1673.057129	-634.567078	170.211319	1134.851807	-432.722015	-221.641739	1143.338501	-552.874329	209.486298	897.315857	-344.609985	-198.708878	884.551086	-433.901306	5.400839	1020.972656	394.898254	-32.167675	958.655090	399.474762	146.334564
-488.126038	84.311760	923.207642	-398.404388	-79.273293	919.709351	-560.496765	121.171440	500.981842	-359.477356	-136.434494	486.825562	-564.648376	144.588318	67.604286	-410.572906	-197.065063	78.016289	-528.698303	168.788559	1383.368530	-359.789520	-135.910080	1374.067505	-420.657013	21.175097	1388.228149	-369.315643	32.170628	1673.060181	-634.493591	170.359421	1134.849243	-432.635193	-221.528915	1143.361328	-552.808838	209.664337	897.344299	-344.526489	-198.589386	884.611389	-433.927917	5.512277	1020.976624	394.851074	-32.158676	958.651794	399.423706	146.291183
-488.165070	84.370201	923.179993	-398.452759	-79.184204	919.708191	-560.434448	120.900894	500.797882	-359.537415	-136.379913	486.827423	-564.477417	144.605316	67.574570	-410.582245	-197.075287	78.010345	-528.621643	168.909180	1383.336426	-359.676880	-135.757690	1374.072632	-420.589935	21.319778	1388.209229	-369.235321	32.459438	1673.059814	-634.450073	170.511581	1134.870117	-432.522491	-221.445618	1143.423828	-552.717651	209.764587	897.338318	-344.464630	-198.464554	884.616455	-433.945953	5.616317	1020.958862	394.824585	-32.184898	958.635498	399.368195	146.294556
-488.247681	84.507256	923.174622	-398.534821	-79.093376	919.703430	-560.691528	120.849907	500.797852	-359.603851	-136.410431	486.816742	-564.496826	144.603943	67.541924	-410.582306	-197.046936	78.000206	-528.518982	169.106659	1383.253540	-359.571716	-135.572815	1374.093872	-420.622101	21.242195	1387.830200	-369.166931	32.627476	1673.131836	-634.383362	170.704422	1134.880249	-432.432495	-221.280823	1143.441895	-552.645813	209.929947	897.352112	-344.391998	-198.362671	884.647827	-433.988892	5.751483	1020.949463	394.759369	-32.202862	958.632935	399.287933	146.296524
-488.321320	84.588531	923.161804	-398.624664	-79.002983	919.710388	-560.977478	120.807602	500.822327	-359.626373	-136.348892	486.824402	-564.463562	144.627182	67.530724	-410.578156	-197.030441	78.013054	-528.457214	169.262390	1383.243530	-359.493958	-135.394485	1374.100098	-420.563293	21.384953	1387.795166	-369.083038	32.985111	1673.017944	-634.293640	170.858459	1134.862915	-432.336456	-221.216812	1143.522583	-552.621765	210.172012	897.359131	-344.359955	-198.316208	884.643127	-434.039124	5.865947	1020.942627	394.728973	-32.219975	958.653198	399.257233	146.221100
-488.409027	84.695648	923.167236	-398.738251	-78.920738	919.702881	-561.259766	120.782936	500.804993	-359.625061	-136.246643	486.782745	-564.459412	144.642502	67.541885	-410.546265	-196.992798	77.996933	-528.376099	169.393707	1383.239258	-359.429840	-135.246094	1374.114380	-420.501465	21.541422	1387.814941	-368.997437	33.279438	1672.978516	-634.246094	171.032455	1134.878052	-432.259705	-221.108170	1143.571777	-552.609802	210.353165	897.357971	-344.271820	-198.173218	884.693604	-434.095490	5.975194	1020.936951	394.708771	-32.238651	958.631775	399.198151	146.237213
-488.470398	84.784851	923.134399	-398.807404	-78.819260	919.695862	-561.533020	120.741158	500.818665	-359.692596	-136.234375	486.769287	-564.441223	144.644379	67.535828	-410.523254	-196.992767	77.995262	-528.305115	169.525848	1383.213867	-359.365356	-135.067001	1374.112793	-420.437378	21.695253	1387.794556	-368.916382	33.529526	1672.945679	-634.229370	171.213699	1134.888550	-432.167206	-220.984955	1143.591064	-552.535156	210.462952	897.375549	-344.205322	-198.087540	884.713440	-434.145355	6.094501	1020.914856	394.606293	-32.286888	958.655457	399.079559	146.198669
-488.514313	84.852386	923.120605	-398.873291	-78.712547	919.695129	-561.773682	120.674561	500.801697	-359.725739	-136.166580	486.759613	-564.465454	144.652176	67.518181	-410.495575	-196.933426	77.967667	-528.245850	169.667587	1383.191895	-359.281586	-134.879013	1374.131592	-420.392273	21.837521	1387.749512	-368.893921	33.775318	1672.950073	-634.174255	171.361572	1134.892456	-432.115173	-220.892532	1143.605469	-552.557556	210.673233	897.382629	-344.165436	-198.013153	884.714783	-434.169922	6.205732	1020.903931	394.532471	-32.312885	958.652039	398.966278	146.211487
-488.619385	84.938400	923.096985	-398.976624	-78.629333	919.688660	-561.818604	120.603233	500.751251	-359.830505	-136.119263	486.759613	-564.295654	144.689392	67.519608	-410.528748	-196.905502	77.942818	-528.192444	169.836472	1383.170166	-359.238800	-134.716812	1374.114380	-420.341644	21.999012	1387.745361	-368.788269	33.993649	1672.907471	-634.152161	171.519424	1134.841309	-432.052551	-220.770584	1143.633789	-552.546936	210.839737	897.366577	-344.113983	-197.952103	884.733459	-434.247467	6.315502	1020.885498	394.465271	-32.320389	958.644348	398.877563	146.184357
-488.652588	85.017731	923.072266	-399.030396	-78.539009	919.685303	-562.071350	120.526711	500.742493	-359.904510	-136.035522	486.741852	-564.341980	144.678711	67.481224	-410.505432	-196.827377	77.936661	-528.155212	169.992279	1383.132202	-359.179810	-134.549210	1374.120605	-420.288391	22.129826	1387.720093	-368.719025	34.220806	1672.866089	-634.144531	171.686996	1134.866577	-431.994171	-220.617462	1143.646729	-552.518677	210.969452	897.355164	-344.073486	-197.899231	884.759094	-434.265259	6.426500	1020.868164	394.381226	-32.407154	958.647278	398.776794	146.117584
-488.739014	85.067032	923.044983	-399.127625	-78.434174	919.681946	-562.281494	120.471481	500.694641	-360.030273	-136.062698	486.751556	-564.302551	144.681107	67.479553	-410.496338	-196.816483	77.926048	-528.100647	170.145615	1383.140137	-359.128479	-134.386108	1374.120605	-420.258484	22.293098	1387.717407	-368.650574	34.392445	1672.899048	-634.104858	171.852493	1134.847656	-431.945160	-220.527756	1143.674805	-552.526184	211.172348	897.347351	-344.039520	-197.830246	884.782410	-434.318970	6.539559	1020.848022	394.268341	-32.453949	958.638672	398.637787	146.095810
-488.787872	85.190117	923.014587	-399.183075	-78.308876	919.656067	-562.502136	120.390091	500.703522	-359.889069	-136.123505	486.826355	-564.314331	144.701782	67.471291	-410.524048	-196.838181	77.954384	-528.078308	170.306198	1383.142334	-359.117554	-134.241745	1374.129761	-420.237579	22.431051	1387.673096	-368.591003	34.596882	1672.873047	-634.097595	172.065430	1134.867065	-431.937622	-220.422104	1143.720703	-552.519897	211.354736	897.341125	-344.029175	-197.781128	884.791565	-434.364899	6.669553	1020.819092	394.180664	-32.467220	958.650696	398.520508	146.062286
-488.891083	85.269974	923.002136	-399.287354	-78.233826	919.658752	-562.622070	120.331299	500.670074	-359.990997	-136.040115	486.826385	-564.278137	144.707733	67.459908	-410.499207	-196.809067	77.933060	-528.062622	170.455185	1383.132324	-359.079163	-134.106812	1374.167114	-420.232361	22.576475	1387.655640	-368.546387	34.868874	1672.748779	-634.100586	172.232224	1134.866943	-431.901886	-220.307755	1143.734497	-552.555420	211.530670	897.317078	-343.985779	-197.695541	884.825867	-434.432129	6.776165	1020.809753	394.087006	-32.488560	958.637573	398.414368	146.062744
-488.959991	85.332520	923.017212	-399.358185	-78.136436	919.664124	-562.735107	120.279282	500.658539	-360.092285	-135.943390	486.857697	-564.256042	144.696548	67.437653	-410.502075	-196.812485	77.918518	-528.018799	170.597137	1383.123291	-359.049042	-133.967728	1374.176270	-420.213318	22.727549	1387.649902	-368.463348	34.997284	1672.816284	-634.100342	172.444183	1134.860229	-431.903564	-220.201889	1143.774902	-552.566040	211.726059	897.328125	-343.962799	-197.598480	884.856384	-434.470154	6.868366	1020.816467	393.967346	-32.513924	958.619995	398.285889	146.055283
-489.005920	85.405571	923.019958	-399.425781	-78.040810	919.677368	-562.929749	120.268005	500.681946	-360.200012	-135.922592	486.858246	-564.254761	144.744049	67.468834	-410.514160	-196.826691	77.911720	-527.986511	170.721130	1383.115967	-359.024384	-133.811325	1374.200195	-420.187683	22.868967	1387.640869	-368.394104	35.220074	1672.799927	-634.107117	172.636520	1134.854980	-431.872223	-220.094574	1143.787720	-552.562988	211.929352	897.333496	-343.962921	-197.583954	884.882324	-434.513397	6.965691	1020.822693	393.831299	-32.565891	958.627686	398.168335	146.043427
-489.090179	85.453659	922.992188	-399.506744	-77.957893	919.676819	-563.021912	120.260986	500.649933	-360.295898	-135.924011	486.881073	-564.278870	144.760468	67.454247	-410.525909	-196.840485	77.907387	-527.945984	170.901703	1383.087891	-358.966156	-133.660080	1374.199585	-420.173981	22.993864	1387.619141	-368.338043	35.437954	1672.760986	-634.120605	172.841263	1134.865845	-431.881317	-219.961975	1143.840210	-552.593994	212.091431	897.323730	-343.962280	-197.508011	884.934204	-434.573730	7.060930	1020.805359	393.698547	-32.620396	958.623413	398.035278	146.025467
-489.143463	85.550095	922.990906	-399.565857	-77.857986	919.677734	-563.404602	120.450485	500.750977	-360.372192	-135.818329	486.887207	-564.349304	144.749954	67.478851	-410.551636	-196.814804	77.882744	-527.919617	171.051346	1383.084351	-358.940491	-133.494858	1374.222534	-420.162567	23.149023	1387.614258	-368.296448	35.743454	1672.642700	-634.108582	173.040283	1134.869507	-431.869598	-219.847900	1143.873657	-552.614136	212.296143	897.329346	-343.964233	-197.454681	884.955139	-434.620911	7.165126	1020.804077	393.586975	-32.655853	958.635681	397.924255	146.008118
-489.244385	85.625816	922.994202	-399.623779	-77.780975	919.701172	-563.309021	120.290512	500.558228	-360.415344	-135.757156	486.887787	-564.232483	144.774948	67.441635	-410.547943	-196.809540	77.873352	-527.887207	171.252304	1383.040039	-358.932526	-133.315002	1374.231934	-420.156372	23.276318	1387.593140	-368.271515	35.835705	1672.742676	-634.110718	173.246063	1134.852051	-431.877625	-219.758362	1143.904175	-552.676270	212.495651	897.302246	-344.001190	-197.409821	884.985474	-434.662506	7.277200	1020.812561	393.477966	-32.693161	958.627319	397.814941	146.006287
-489.320801	85.711952	922.978088	-399.714691	-77.671547	919.675110	-563.670898	120.495201	500.696686	-360.501953	-135.743942	486.863281	-564.359436	144.767487	67.460457	-410.593170	-196.892197	77.885590	-527.868896	171.406448	1383.020020	-358.930054	-133.144882	1374.253174	-420.166992	23.467186	1387.596191	-368.215820	36.047459	1672.684570	-634.114929	173.432129	1134.844116	-431.876495	-219.663956	1143.931274	-552.671631	212.650070	897.282593	-344.023926	-197.371628	885.014526	-434.725159	7.380089	1020.789246	393.320496	-32.744328	958.624878	397.683746	145.944183
-489.406647	85.805405	922.970703	-399.809387	-77.541351	919.672913	-563.816650	120.533188	500.634796	-360.579620	-135.731903	486.873444	-564.330139	144.776825	67.439331	-410.600800	-196.872833	77.874214	-527.854065	171.569962	1382.989014	-358.983093	-133.023743	1374.270264	-420.180786	23.606668	1387.573975	-368.195984	36.252197	1672.658691	-634.121704	173.623550	1134.834717	-431.912445	-219.508926	1143.968750	-552.718323	212.814011	897.258484	-344.051483	-197.262131	885.063416	-434.795868	7.506053	1020.782043	393.149933	-32.778046	958.613708	397.501770	145.928833
-489.485992	85.898560	922.953369	-399.848328	-77.484627	919.697083	-563.899536	120.523064	500.618256	-360.665466	-135.633118	486.880951	-564.358582	144.788879	67.430046	-410.617126	-196.831345	77.873917	-527.826416	171.719681	1383.018188	-358.995850	-132.879669	1374.310059	-420.191803	23.792095	1387.583862	-368.198547	36.454597	1672.669800	-634.121277	173.795319	1134.820801	-431.938873	-219.418793	1143.993774	-552.806335	212.991806	897.239441	-344.100098	-197.209732	885.110779	-434.860504	7.604956	1020.785217	393.007141	-32.809319	958.611084	397.372925	145.906586
-489.567230	86.009209	922.972473	-399.920013	-77.372200	919.725830	-563.949280	120.518646	500.606628	-360.940247	-135.390854	486.837585	-564.329651	144.804825	67.437134	-410.625244	-196.813477	77.824966	-527.826538	171.901215	1382.997314	-359.034576	-132.716888	1374.339478	-420.215179	23.955042	1387.566406	-368.173401	36.651108	1672.634155	-634.124023	173.977921	1134.834595	-431.972229	-219.330261	1144.032715	-552.863098	213.163513	897.218994	-344.173035	-197.143112	885.166138	-434.927429	7.728258	1020.807739	392.868347	-32.832970	958.597534	397.193939	145.900543
-489.622864	86.072479	922.949097	-399.955200	-77.319878	919.751160	-563.983093	120.527893	500.571533	-361.051758	-135.395706	486.884430	-564.318176	144.817841	67.443382	-410.642517	-196.820068	77.854988	-527.828308	172.061447	1382.997681	-359.045349	-132.551071	1374.391968	-420.245331	24.124525	1387.587891	-368.176788	36.841446	1672.624023	-634.154114	174.189560	1134.836548	-432.013245	-219.261246	1144.107666	-552.904480	213.300522	897.193481	-344.223114	-197.085205	885.207886	-434.978394	7.813652	1020.808350	392.722412	-32.907272	958.591858	397.028015	145.808731
-489.721832	86.219872	922.968445	-400.042023	-77.224724	919.748474	-564.084167	120.512260	500.596741	-361.123566	-135.376984	486.889130	-564.335449	144.836838	67.464333	-410.665344	-196.846970	77.855362	-527.824768	172.232803	1382.991455	-359.078308	-132.378036	1374.406616	-420.293915	24.298645	1387.575195	-368.166565	36.992336	1672.597534	-634.179993	174.381363	1134.845581	-432.065460	-219.166183	1144.169067	-552.965027	213.435196	897.190063	-344.312683	-197.013184	885.271423	-435.052795	7.931332	1020.814941	392.519928	-32.973686	958.594604	396.822662	145.758514
-489.799622	86.301056	922.967773	-400.109375	-77.144714	919.764954	-564.088013	120.563698	500.578278	-361.187805	-135.327194	486.904419	-564.320374	144.842209	67.454300	-410.594604	-196.793808	77.823570	-527.823914	172.399612	1382.973511	-359.109283	-132.181305	1374.454224	-420.331360	24.451887	1387.574585	-368.174011	37.181976	1672.598267	-634.211975	174.551819	1134.838989	-432.140167	-219.070145	1144.213867	-553.040588	213.575119	897.138123	-344.406250	-196.953751	885.281860	-435.113129	8.029690	1020.821045	392.355499	-33.050846	958.617676	396.643707	145.687073
-489.885986	86.372581	922.982971	-400.207367	-77.051132	919.761292	-564.118958	120.609695	500.578156	-361.292175	-135.305496	486.871033	-564.344727	144.838684	67.458809	-410.589325	-196.788101	77.811523	-527.836487	172.575729	1382.952026	-359.161407	-131.997726	1374.471436	-420.389923	24.658808	1387.591064	-368.194580	37.378342	1672.593018	-634.256348	174.759109	1134.833374	-432.179718	-218.967667	1144.263428	-553.093872	213.719391	897.127014	-344.500549	-196.874527	885.364563	-435.181854	8.113499	1020.824463	392.198486	-33.115730	958.595337	396.473053	145.625000
-489.946350	86.485085	922.983093	-400.256073	-76.990067	919.781494	-564.166199	120.707748	500.584869	-361.434387	-135.364319	486.876282	-564.369690	144.846176	67.468880	-410.642151	-196.834106	77.787308	-527.861328	172.725464	1382.937012	-359.214600	-131.849442	1374.504761	-420.436676	24.835079	1387.618896	-368.250031	37.596523	1672.613770	-634.309082	174.938187	1134.827881	-432.249451	-218.813004	1144.338379	-553.147461	213.866119	897.093567	-344.595337	-196.775131	885.416748	-435.237671	8.211384	1020.834351	392.486877	-34.102821	958.552673	396.865570	143.871780
-489.973999	86.601707	923.000000	-400.336548	-76.878967	919.791565	-564.145142	120.849449	500.562714	-361.513794	-135.308456	486.892853	-564.418091	144.829132	67.471191	-410.633789	-196.824158	77.773849	-527.899292	172.897797	1382.920410	-359.257233	-131.687943	1374.529663	-420.476532	25.000401	1387.628052	-368.289673	37.775795	1672.604614	-634.357483	175.114288	1134.808716	-432.337158	-218.731110	1144.450562	-553.223633	213.996353	897.053894	-344.720459	-196.703278	885.481506	-435.295746	8.315570	1020.848572	392.350647	-34.215557	958.578613	396.714447	143.767990
-490.059204	86.652473	923.019348	-400.443329	-76.820930	919.823914	-564.179321	120.985130	500.551849	-361.660187	-135.354843	486.911987	-564.434509	144.849136	67.483070	-410.688995	-196.849030	77.779259	-527.930054	173.100296	1382.914185	-359.296570	-131.502670	1374.561035	-420.518097	25.160505	1387.613525	-368.327637	38.054523	1672.531250	-634.436279	175.302216	1134.814941	-432.412323	-218.620392	1144.532959	-553.302124	214.135910	897.021973	-344.809998	-196.594894	885.547241	-435.358765	8.394915	1020.870300	392.149048	-34.272556	958.603027	396.486176	143.802582
-490.106842	86.745842	923.020752	-400.515808	-76.744316	919.827637	-564.145508	121.127716	500.554657	-361.537384	-135.583450	486.989197	-564.426819	144.873550	67.488861	-410.630371	-196.779419	77.788361	-527.966614	173.286026	1382.889526	-359.325104	-131.341110	1374.599609	-420.555786	25.316187	1387.629761	-368.374268	38.240383	1672.547363	-634.480591	175.469971	1134.778564	-432.486023	-218.476654	1144.597046	-553.373291	214.272003	896.984253	-344.939392	-196.518021	885.577026	-435.432251	8.472023	1020.874451	391.944916	-34.292446	958.646729	396.207947	143.854752
-490.141205	86.835846	923.028198	-400.601288	-76.653702	919.849670	-564.109070	121.285698	500.526581	-361.843658	-135.377167	486.920593	-564.449280	144.885818	67.535263	-410.601471	-196.746292	77.739891	-527.985291	173.473190	1382.838135	-359.352722	-131.190247	1374.647583	-420.582214	25.495087	1387.664673	-368.430878	38.436577	1672.547119	-634.528198	175.658081	1134.777100	-432.595520	-218.302063	1144.655151	-553.418396	214.409256	896.959717	-345.062286	-196.418610	885.592773	-435.474121	8.578088	1020.886841	391.753662	-34.303291	958.673584	395.935730	143.939667
-490.199921	86.935165	923.036621	-400.710876	-76.583633	919.844421	-564.097168	121.410385	500.542725	-361.987244	-135.428146	486.916107	-564.505554	144.878540	67.548058	-410.622711	-196.744507	77.726128	-528.041321	173.655273	1382.838257	-359.369934	-131.014648	1374.690796	-420.607574	25.646822	1387.650391	-368.478394	38.658020	1672.505737	-634.580139	175.820038	1134.764648	-432.657013	-218.134232	1144.713745	-553.498108	214.561188	896.938354	-345.168915	-196.322067	885.620789	-435.533142	8.664547	1020.885864	391.549561	-34.231709	958.691406	395.604340	144.096344
-490.255981	87.015686	923.055420	-400.801941	-76.480331	919.857605	-564.035522	121.569191	500.472900	-361.802063	-135.564423	487.002319	-564.496460	144.912094	67.566284	-410.585327	-196.663071	77.724220	-528.074524	173.825470	1382.794067	-359.391571	-130.860321	1374.739868	-420.639801	25.809410	1387.665771	-368.570801	38.835579	1672.507080	-634.640930	175.993835	1134.759766	-432.713806	-218.009720	1144.788452	-553.539917	214.692429	896.887329	-345.302795	-196.222672	885.659058	-435.584839	8.763481	1020.899414	391.294159	-34.127262	958.717163	395.211395	144.425888
-490.268250	87.109955	923.038879	-400.877747	-76.418556	919.858521	-563.987915	121.730240	500.486969	-362.211243	-135.515671	486.947845	-564.522949	144.923828	67.564133	-410.631561	-196.714218	77.713783	-528.127136	174.025803	1382.797363	-359.471130	-130.688385	1374.790771	-420.667175	25.970612	1387.695923	-368.661896	39.027428	1672.534790	-634.688416	176.167191	1134.716675	-432.808685	-217.866226	1144.834473	-553.600098	214.821701	896.856628	-345.451965	-196.109009	885.699463	-435.638184	8.842408	1020.892517	390.983246	-33.916412	958.759644	394.814331	144.979080
-490.290527	87.212906	923.051575	-400.959991	-76.337761	919.885559	-563.903076	121.837944	500.485352	-362.345490	-135.481384	486.947662	-564.512512	144.916428	67.573097	-410.633514	-196.719299	77.696327	-528.145996	174.238297	1382.774658	-359.530243	-130.509109	1374.829712	-420.716461	26.169802	1387.698975	-368.780975	39.201439	1672.579834	-634.708374	176.314545	1134.694824	-432.879272	-217.743958	1144.934326	-553.659973	214.936737	896.800354	-345.586670	-196.015625	885.760315	-435.689209	8.939597	1020.912048	390.765594	-33.840389	958.789612	394.500824	145.253754
-490.289734	87.318352	923.063965	-401.043457	-76.272736	919.920715	-563.832214	121.970345	500.499878	-362.458801	-135.424255	486.966278	-564.543518	144.917694	67.604340	-410.597656	-196.688950	77.651878	-528.175659	174.436218	1382.786133	-359.610321	-130.328262	1374.909058	-420.720551	26.354187	1387.712280	-368.863403	39.380474	1672.591064	-634.739319	176.448517	1134.670654	-432.966888	-217.586700	1145.006470	-553.711426	215.047150	896.758850	-345.717743	-195.892197	885.836792	-435.716278	9.040455	1020.933899	391.083282	-34.751606	958.785706	394.807007	143.668976
-490.305573	87.451477	923.093140	-401.153229	-76.178467	919.927368	-563.749878	122.125633	500.506897	-362.658936	-135.449402	486.993225	-564.570801	144.918198	67.607124	-410.666870	-196.769730	77.656929	-528.216492	174.649567	1382.781860	-359.693573	-130.127701	1374.940430	-420.764984	26.588055	1387.744385	-368.975037	39.578819	1672.615112	-634.770752	176.623047	1134.688110	-433.047424	-217.496658	1145.095093	-553.760315	215.160233	896.723145	-345.909393	-195.821106	885.874695	-435.770538	9.138600	1020.951477	391.033203	-34.886036	958.816956	394.645569	143.581070
-490.275513	87.572647	923.095703	-401.215576	-76.092842	919.959351	-563.679321	122.298576	500.559784	-362.845734	-135.467590	487.039124	-564.626953	144.921692	67.607468	-410.686523	-196.792755	77.648758	-528.240173	174.861542	1382.776123	-359.815643	-129.925491	1375.013672	-420.809845	26.779505	1387.761353	-369.103424	39.806522	1672.657715	-634.791687	176.803345	1134.667236	-433.141388	-217.395523	1145.169800	-553.793213	215.248520	896.684875	-346.054047	-195.737228	885.955811	-435.798706	9.246933	1020.969788	390.902740	-35.024803	958.849548	394.402100	143.434433
-490.252716	87.672768	923.106873	-401.311523	-76.005348	919.996033	-563.623047	122.508751	500.597687	-362.729675	-135.534012	487.112030	-564.638000	144.937500	67.649391	-410.635590	-196.782425	77.634789	-528.256958	175.092224	1382.745239	-359.914429	-129.766846	1375.062134	-420.872803	27.018955	1387.786255	-369.231171	40.019279	1672.679688	-634.790283	176.985077	1134.635132	-433.228180	-217.220978	1145.245483	-553.845703	215.365799	896.654236	-346.208740	-195.677826	886.007996	-435.830994	9.351091	1020.992920	390.780304	-35.130161	958.889343	394.133698	143.347778
-490.270630	87.840759	923.116333	-401.429749	-75.925316	919.993164	-563.544067	122.684174	500.601563	-362.835815	-135.427032	487.122833	-564.741028	144.911789	67.654144	-410.619843	-196.794083	77.620216	-528.246460	175.343857	1382.738647	-360.003632	-129.601868	1375.111206	-420.927368	27.240910	1387.792236	-369.326904	40.235050	1672.666016	-634.807312	177.186615	1134.647949	-433.346771	-217.073303	1145.292236	-553.869202	215.437347	896.604980	-346.355194	-195.590408	886.074097	-435.883392	9.468168	1020.994873	390.690369	-35.257168	958.947571	393.939697	143.211823
-490.269165	88.007957	923.150574	-401.552612	-75.835823	920.029175	-563.510925	122.888481	500.639954	-362.961975	-135.431763	487.141754	-564.757813	144.935852	67.679611	-410.638763	-196.853699	77.631836	-528.237183	175.583252	1382.719727	-360.105774	-129.396805	1375.183472	-420.969574	27.423916	1387.812012	-369.507446	40.318855	1672.818970	-634.831482	177.373688	1134.615234	-433.473297	-216.925461	1145.346802	-553.891174	215.507690	896.533142	-346.475220	-195.454254	886.146851	-435.932526	9.594632	1021.028870	390.641815	-35.359493	959.005493	393.790283	143.106415
-490.249023	88.139526	923.163879	-401.651978	-75.765793	920.056519	-563.449341	123.102501	500.658264	-363.346954	-135.336548	487.107971	-564.813110	144.979492	67.715675	-410.670227	-196.918106	77.614349	-528.252136	175.825867	1382.670166	-360.204224	-129.208694	1375.255737	-421.018951	27.635742	1387.834229	-369.650787	40.512146	1672.864014	-634.845215	177.572159	1134.606934	-433.638123	-216.709885	1145.443359	-553.903503	215.599457	896.503174	-346.602570	-195.378265	886.201843	-435.966827	9.698236	1021.048584	390.538147	-35.506577	959.043396	393.534637	142.995438
-490.215607	88.288124	923.156982	-401.746979	-75.685234	920.079529	-563.367065	123.289009	500.706116	-363.215179	-135.404510	487.184235	-564.887512	144.951385	67.732811	-410.684845	-196.935120	77.634346	-528.240662	176.103271	1382.640015	-360.292114	-129.033936	1375.339966	-421.044464	27.828623	1387.850098	-369.781433	40.815861	1672.796143	-634.845276	177.787064	1134.568726	-433.778473	-216.507080	1145.533936	-553.919312	215.702332	896.453430	-346.755615	-195.260651	886.256714	-436.007141	9.816543	1021.057495	390.477570	-35.677475	959.053528	393.306427	142.868073
-490.217285	88.471199	923.180176	-401.889984	-75.576553	920.097168	-563.247009	123.507164	500.679688	-363.224701	-135.319946	487.193817	-564.918335	144.962006	67.760071	-410.627960	-196.922775	77.578873	-528.223145	176.418228	1382.604736	-360.382538	-128.848373	1375.418945	-421.079010	28.040834	1387.832153	-369.909790	41.007603	1672.820435	-634.870789	178.051666	1134.542603	-433.908264	-216.349304	1145.660156	-553.908447	215.750534	896.392029	-346.868347	-195.122009	886.367188	-436.070770	9.953571	1021.077332	390.419342	-35.846004	959.076538	393.037354	142.724625
-490.167755	88.642250	923.196655	-401.983521	-75.481163	920.121582	-563.055725	123.646759	500.677368	-363.357849	-135.246429	487.220032	-564.882324	144.996689	67.780945	-410.658020	-196.967300	77.563828	-528.177795	176.685760	1382.550537	-360.511505	-128.696075	1375.531128	-421.151215	28.258175	1387.840332	-370.094299	41.244015	1672.873047	-634.920837	178.337143	1134.502686	-434.066284	-216.138809	1145.762573	-553.906677	215.822052	896.313538	-347.006622	-194.989578	886.425354	-436.098022	10.078444	1021.098633	390.334503	-36.032581	959.085693	392.794983	142.582001
-490.149170	88.817169	923.208130	-402.117035	-75.377022	920.151184	-562.858154	123.834808	500.660614	-363.745361	-135.116989	487.143341	-564.846436	144.996063	67.807655	-410.690277	-197.005554	77.532433	-528.146240	176.956604	1382.506470	-360.650696	-128.529434	1375.635620	-421.207428	28.459221	1387.869873	-370.257843	41.370224	1672.947266	-634.919800	178.592056	1134.467773	-434.217651	-215.951752	1145.860474	-553.898499	215.919785	896.228455	-347.121368	-194.820831	886.527527	-436.153168	10.219447	1021.118835	390.236542	-36.229305	959.114746	392.509796	142.472488
-490.099670	88.982033	923.201721	-402.239136	-75.279655	920.177368	-562.690857	124.026787	500.669952	-363.906372	-135.116577	487.155365	-564.828918	145.024445	67.811760	-410.722046	-197.042969	77.528374	-528.112061	177.229462	1382.459595	-360.779999	-128.368500	1375.702393	-421.282898	28.689400	1387.877441	-370.419647	41.722355	1672.910156	-634.911194	178.868515	1134.393799	-434.345062	-215.776443	1145.959473	-553.872803	215.998734	896.133484	-347.220917	-194.673813	886.653198	-436.196075	10.354877	1021.129211	390.147369	-36.371426	959.150757	392.246094	142.328735
-490.078033	89.180618	923.235962	-402.411499	-75.154762	920.219543	-562.557983	124.228600	500.639557	-363.968475	-135.035004	487.121002	-564.882385	145.007660	67.830269	-410.696838	-197.053421	77.496307	-528.038208	177.549622	1382.411743	-360.932159	-128.155197	1375.790161	-421.365784	28.970289	1387.901001	-370.624115	41.872082	1673.042480	-634.872314	179.145157	1134.354980	-434.512726	-215.574768	1146.011230	-553.840576	216.105438	896.030212	-347.348633	-194.591064	886.706970	-436.240967	10.524414	1021.164124	390.065674	-36.550823	959.177490	391.949280	142.209320
-490.016388	89.396072	923.249573	-402.503815	-75.043488	920.263916	-562.408875	124.426834	500.626831	-364.065826	-134.956100	487.147736	-564.889465	145.032043	67.859581	-410.688416	-197.070801	77.516350	-527.966431	177.872726	1382.333618	-361.091980	-127.966225	1375.871948	-421.432953	29.188025	1387.911499	-370.817596	42.114552	1673.090820	-634.844177	179.471359	1134.265747	-434.685822	-215.375427	1146.074829	-553.786804	216.179581	895.902283	-347.479248	-194.436905	886.807983	-436.269867	10.687534	1021.194458	390.009064	-36.674858	959.214661	391.689148	142.084137
-489.969421	89.607590	923.271729	-402.661804	-74.909927	920.291016	-562.277832	124.672890	500.622650	-364.167725	-134.975800	487.160553	-564.893494	145.051239	67.888130	-410.706573	-197.114975	77.490135	-527.935364	178.182495	1382.271606	-361.268890	-127.786613	1375.944458	-421.496429	29.447252	1387.932983	-370.969971	42.426628	1672.968384	-634.795532	179.810226	1134.170898	-434.853119	-215.182068	1146.102661	-553.721802	216.315567	895.779907	-347.566345	-194.366623	886.929749	-436.311066	10.856548	1021.217834	389.965607	-36.870312	959.252502	391.465149	141.935516
-489.887360	89.897247	923.298096	-402.750885	-74.709946	920.320801	-562.173096	124.947433	500.651123	-364.237061	-134.855438	487.176849	-564.942749	145.037888	67.909897	-410.703552	-197.140762	77.480995	-527.860718	178.541367	1382.219360	-361.489471	-127.580856	1376.039185	-421.555084	29.690134	1387.944702	-371.149536	42.673977	1673.002441	-634.716309	180.129379	1134.102295	-435.027740	-215.048294	1146.223267	-553.687134	216.461533	895.666809	-347.670685	-194.235413	887.064941	-436.331360	11.082184	1021.248291	389.929932	-37.044956	959.283203	391.241577	141.766388
-489.844574	90.148285	923.326721	-402.889160	-74.554459	920.357544	-562.097351	125.236778	500.740601	-364.328339	-134.796692	487.200348	-565.033997	145.050064	67.957161	-410.702637	-197.167343	77.481323	-527.770081	178.909256	1382.150391	-361.683624	-127.405167	1376.147827	-421.623901	29.954252	1387.939209	-371.389862	42.965782	1673.099121	-634.627625	180.452133	1134.032471	-435.195953	-214.887650	1146.306641	-553.631958	216.580582	895.523682	-347.778564	-194.146530	887.188171	-436.375244	11.279408	1021.280762	389.924377	-37.237316	959.327393	391.020355	141.550568
-489.784271	90.409409	923.350586	-402.994476	-74.377235	920.390747	-561.934998	125.557190	500.763855	-364.442749	-134.707382	487.205139	-565.054382	145.066940	67.976654	-410.698242	-197.162613	77.464363	-527.683594	179.280167	1382.063721	-361.867340	-127.215317	1376.216309	-421.688721	30.204666	1387.956177	-371.569458	43.276928	1673.091553	-634.546326	180.764450	1133.986206	-435.371094	-214.691055	1146.439697	-553.574463	216.726685	895.397034	-347.849518	-194.081833	887.305847	-436.395935	11.493351	1021.309326	389.961975	-37.434483	959.306458	390.838501	141.375763
-489.715179	90.727768	923.375427	-403.135803	-74.159363	920.409058	-561.795349	125.886566	500.830627	-364.643372	-134.698303	487.241547	-565.111023	145.026367	68.005295	-410.724030	-197.293076	77.431274	-527.624451	179.667404	1382.003906	-362.107697	-126.997169	1376.310059	-421.760376	30.455736	1387.969116	-371.781982	43.551006	1673.120361	-634.498779	181.165588	1133.926025	-435.569214	-214.537308	1146.531006	-553.484436	216.857605	895.286072	-347.919189	-193.972977	887.428101	-436.435974	11.740573	1021.332031	390.063049	-37.636990	958.968140	390.703339	141.357834
-489.647675	91.090149	923.422974	-403.239594	-73.927643	920.421692	-561.657837	126.183044	500.873260	-364.529785	-134.710449	487.312469	-565.159912	145.038986	68.055847	-410.699127	-197.265259	77.434021	-527.561951	180.044708	1381.935913	-362.307220	-126.750923	1376.389282	-421.845215	30.729540	1387.978516	-371.975739	43.818295	1673.138672	-634.392273	181.515793	1133.828247	-435.767303	-214.301910	1146.607422	-553.386414	217.017868	895.175537	-348.013428	-193.860550	887.549255	-436.457306	12.001772	1021.363647	389.713379	-38.025764	959.199036	390.346893	141.032639
-489.616638	91.446999	923.465881	-403.423767	-73.698700	920.439148	-561.824402	126.630356	500.954102	-364.909027	-134.457260	487.277832	-565.357910	145.056396	68.120354	-410.699249	-197.276550	77.364540	-527.473938	180.457901	1381.888550	-362.551941	-126.482193	1376.472168	-421.934784	31.001442	1388.011841	-372.210083	44.061165	1673.273071	-634.299255	181.946960	1133.775879	-436.003326	-213.959839	1146.625366	-553.270691	217.206726	895.061951	-348.084320	-193.750305	887.611328	-436.526031	12.267800	1021.393982	389.591797	-38.251724	959.276306	390.117279	140.826630
-489.547089	91.866837	923.503906	-403.572418	-73.459740	920.468018	-561.641602	126.979980	500.984741	-365.108673	-134.461746	487.302368	-565.428650	145.067947	68.164192	-410.748749	-197.364746	77.369225	-527.338928	180.849548	1381.794678	-362.764221	-126.283554	1376.550537	-422.009430	31.303892	1388.052734	-372.428101	44.399921	1673.272461	-634.181885	182.380356	1133.631470	-436.222168	-213.673218	1146.682983	-553.134644	217.383881	894.948059	-348.130737	-193.644028	887.750732	-436.570282	12.572285	1021.428711	389.593109	-38.353210	959.258362	389.925323	140.637222
-489.537170	92.240776	923.537415	-403.770203	-73.175148	920.475647	-561.502686	127.366684	501.024933	-365.189484	-134.329208	487.306854	-565.542358	145.069870	68.194450	-410.774689	-197.354340	77.308701	-527.244446	181.275314	1381.720337	-363.044647	-126.082207	1376.652466	-422.140350	31.658792	1388.069458	-372.605774	44.830833	1673.139404	-634.041199	182.796936	1133.578247	-436.451599	-213.434830	1146.767456	-552.983276	217.646011	894.817322	-348.179169	-193.549118	887.845398	-436.647308	12.880468	1021.448303	389.688080	-38.447025	959.219788	389.814545	140.520065
-489.554291	92.689049	923.599304	-404.040375	-72.833267	920.460510	-561.251770	127.781601	501.028076	-364.988495	-134.421875	487.339233	-565.648315	145.046875	68.265472	-410.745697	-197.444748	77.319199	-527.188599	181.750458	1381.671753	-363.347656	-125.800781	1376.757080	-422.254913	31.974377	1388.057983	-372.838837	45.179012	1673.119751	-633.907837	183.269440	1133.429565	-436.685059	-213.215912	1146.846802	-552.796448	217.852341	894.684387	-348.249512	-193.444275	887.980408	-436.745850	13.235171	1021.468506	389.791962	-38.546471	959.146179	389.706085	140.367218
-489.546631	93.234070	923.665894	-404.272186	-72.447189	920.448975	-560.559692	128.100662	501.014801	-364.952728	-134.325836	487.312347	-565.500000	145.101730	68.350014	-410.694977	-197.450439	77.262207	-527.108337	182.188171	1381.600830	-363.615967	-125.543808	1376.835083	-422.386688	32.313377	1388.067993	-373.047119	45.536808	1673.147705	-633.779663	183.819550	1133.306152	-436.936432	-212.973480	1146.955322	-552.588562	218.116318	894.591370	-348.336212	-193.378998	888.101501	-436.841309	13.644679	1021.496155	389.971375	-38.611996	959.062195	389.639618	140.240204
-489.563843	93.699463	923.734009	-404.499268	-72.058762	920.434692	-560.584351	128.758408	501.102844	-364.984131	-134.256180	487.279846	-565.706116	145.057709	68.410797	-410.640991	-197.476700	77.210945	-527.053284	182.714630	1381.525635	-363.925079	-125.239738	1376.903442	-422.538116	32.643490	1388.103760	-373.290588	45.967285	1673.175171	-633.662659	184.343170	1133.166992	-437.238556	-212.641434	1147.039795	-552.394287	218.377304	894.447937	-348.403168	-193.255447	888.233398	-436.935547	14.022238	1021.521912	390.483276	-38.692162	959.217896	389.897644	140.118927
-489.551727	94.167915	923.775330	-404.726410	-71.657188	920.421814	-560.280273	129.245087	501.188507	-365.048004	-134.158295	487.254944	-565.732361	145.082047	68.472313	-410.637238	-197.570847	77.187775	-526.970642	183.204132	1381.429199	-364.224121	-124.978622	1377.003540	-422.683502	33.014389	1388.187866	-373.546356	46.282047	1673.281006	-633.581604	184.892151	1133.107300	-437.504913	-212.272842	1147.071045	-552.182373	218.653244	894.308594	-348.467163	-193.180054	888.373657	-437.027039	14.417059	1021.535767	390.677521	-38.733364	959.115234	389.817047	139.968658
-489.555847	94.707390	923.825867	-404.963593	-71.182327	920.393433	-559.908386	129.818451	501.253143	-365.323578	-133.701279	487.116638	-565.820190	145.128998	68.588799	-410.602203	-197.548035	77.083832	-526.896423	183.720932	1381.345459	-364.629883	-124.637512	1377.121948	-422.836639	33.446793	1388.203979	-373.763672	46.687908	1673.298340	-633.465881	185.507935	1132.939331	-437.793945	-211.972534	1147.120728	-551.964478	218.989929	894.192749	-348.534088	-193.099579	888.464844	-437.155548	14.857429	1021.549683	390.963684	-38.851860	958.995117	389.764435	139.871689
-489.571655	95.323662	923.898376	-405.249969	-70.655869	920.378357	-559.413818	130.473175	501.265381	-365.417664	-133.436310	487.077972	-565.858765	145.171570	68.622314	-410.604980	-197.551392	77.057625	-526.832336	184.301865	1381.245361	-364.999878	-124.336662	1377.231323	-423.017639	33.874130	1388.248413	-373.940308	47.204739	1673.169556	-633.319092	186.134735	1132.812256	-438.085876	-211.682571	1147.229858	-551.705933	219.347794	894.057373	-348.625183	-193.042038	888.596191	-437.311340	15.355722	1021.581177	391.199188	-39.031406	958.880371	389.691345	139.656631
-489.628113	96.015266	923.982056	-405.559113	-70.112816	920.362305	-559.257385	131.455414	501.434875	-365.613220	-133.214554	487.057312	-566.050110	145.217712	68.759880	-410.619171	-197.539688	77.023766	-526.830017	184.870667	1381.186768	-365.407318	-123.972794	1377.327271	-423.203461	34.322620	1388.278564	-374.155823	47.675598	1673.152466	-633.188477	186.772629	1132.697876	-438.399384	-211.370758	1147.305298	-551.442261	219.767731	893.937134	-348.707336	-192.922974	888.716919	-437.496674	15.893947	1021.617615	391.447784	-39.302803	958.796753	389.574829	139.495560
-489.742432	96.701103	924.098267	-405.900665	-69.550705	920.361267	-558.548584	132.018555	501.340332	-365.510681	-132.965775	487.095123	-566.076416	145.247925	68.809128	-410.568848	-197.509399	77.006531	-526.820190	185.483109	1381.069092	-365.758942	-123.591240	1377.384277	-423.403290	34.783577	1388.317627	-374.366547	48.149666	1673.123291	-633.044434	187.450958	1132.607422	-438.751556	-210.966797	1147.367432	-551.197388	220.136734	893.909241	-348.777252	-192.768051	888.848938	-437.697418	16.445538	1021.674561	391.591980	-39.571945	958.750366	389.364563	139.311172
-489.795135	97.403732	924.165649	-406.245575	-68.936005	920.314331	-558.074280	132.949326	501.384735	-365.758514	-132.458847	487.119690	-566.175659	145.307846	68.946236	-410.533447	-197.483536	76.986504	-526.823792	186.107651	1381.021973	-366.177155	-123.125259	1377.502808	-423.634430	35.292732	1388.374878	-374.563965	48.679871	1673.199829	-632.855164	188.144379	1132.476318	-439.078339	-210.635742	1147.444580	-550.774658	220.666107	893.935852	-348.878021	-192.651611	889.025452	-437.875275	17.027088	1021.684814	391.747620	-39.870159	958.709656	389.140137	139.139679
-489.819000	98.088905	924.249512	-406.584351	-68.282036	920.304749	-558.066162	134.318817	501.648438	-366.259705	-131.967010	487.104187	-566.531494	145.365356	69.121300	-410.570374	-197.450577	76.929237	-526.848816	186.743759	1380.952271	-366.614532	-122.717529	1377.606201	-423.911713	35.827797	1388.464722	-374.753662	49.169682	1673.086670	-632.666687	188.834229	1132.343872	-439.378845	-210.256638	1147.563354	-550.435059	221.165222	893.857666	-348.961975	-192.519485	889.238525	-438.056335	17.621141	1021.724060	391.951233	-40.317482	958.731323	389.018127	138.777466
-489.860229	98.899910	924.326843	-406.969330	-67.609779	920.292419	-557.534058	135.470184	501.692719	-366.506500	-131.666641	487.078400	-566.701355	145.442291	69.270576	-410.694794	-197.584869	76.928474	-526.911255	187.453491	1380.900635	-367.042816	-122.231010	1377.746094	-424.184753	36.385578	1388.509399	-374.937469	49.561443	1673.145264	-632.141174	188.724167	1132.021118	-439.744263	-209.778793	1147.673950	-550.029053	221.683853	893.640259	-349.079834	-192.393509	889.420593	-438.296082	18.272648	1021.761658	392.370605	-41.159813	958.760254	389.574951	137.815994
-489.921661	99.752632	924.412903	-407.321075	-66.922981	920.290222	-556.568420	136.185699	501.616943	-366.865692	-131.444550	487.107147	-566.684631	145.506439	69.330070	-410.642181	-197.498734	76.856598	-527.051331	188.158752	1380.855591	-367.562378	-121.603340	1377.843262	-424.488495	36.898792	1388.504517	-375.157288	50.247684	1672.983887	-632.013306	189.551025	1131.867065	-440.131531	-209.357864	1147.785889	-549.705078	222.260727	893.581116	-349.160156	-192.213257	889.625427	-438.554108	18.943796	1021.811401	392.531738	-41.568001	958.781067	389.409546	137.362656
-489.961456	100.709679	924.480469	-407.713867	-66.127373	920.236755	-555.792786	137.348343	501.600037	-367.268585	-131.154572	487.127594	-566.872192	145.570129	69.467529	-410.780121	-197.623734	76.836189	-527.141907	188.917236	1380.802979	-368.096924	-121.139343	1377.930298	-424.827911	37.569359	1388.579468	-375.357178	50.795418	1672.907227	-631.918701	190.367188	1131.757813	-440.511719	-208.984314	1147.939575	-549.323547	222.839218	893.525757	-349.295105	-192.032333	889.805664	-438.807617	19.705736	1021.825012	392.684937	-41.994019	958.818726	389.175873	137.022095
-490.042664	101.725960	924.562073	-408.154541	-65.240936	920.169495	-554.979126	138.509888	501.556915	-367.682953	-130.791519	487.119354	-566.935791	145.681885	69.570107	-410.757324	-197.583237	76.738060	-527.260498	189.720062	1380.770142	-368.647888	-120.540840	1378.040039	-425.184723	38.231667	1388.596802	-375.554871	51.406277	1672.818115	-631.831848	191.261566	1131.646851	-440.897339	-208.477203	1147.961182	-548.925049	223.516296	893.483887	-349.399689	-191.902954	890.014160	-439.084351	20.537069	1021.836609	392.796814	-42.438786	958.873657	388.869568	136.524780
-490.152710	102.705559	924.603760	-408.606781	-64.402840	920.108948	-554.192078	139.698303	501.635315	-368.068878	-130.646561	487.176666	-567.110596	145.798172	69.716400	-410.820496	-197.620987	76.707024	-527.385803	190.556107	1380.723267	-369.302765	-119.909630	1378.148193	-425.514404	38.872135	1388.612305	-375.778717	51.858101	1672.848022	-631.713562	192.157928	1131.539551	-441.391052	-207.929520	1147.986816	-548.454346	224.274246	893.479736	-349.532593	-191.727844	890.182556	-439.366364	21.362123	1021.829163	392.808350	-42.793877	958.953491	388.517365	136.111862
-490.264282	103.827934	924.709412	-409.108276	-63.457333	920.052856	-553.498047	141.056244	501.578339	-368.262726	-130.590240	487.247681	-567.413086	145.888123	69.866150	-410.842865	-197.595490	76.721153	-527.503906	191.436661	1380.670532	-369.849579	-119.303505	1378.191406	-425.910065	39.593109	1388.632324	-376.015686	52.516731	1672.767578	-631.569153	193.051941	1131.434692	-441.823364	-207.429764	1148.094604	-548.025024	225.100525	893.544250	-349.677307	-191.543198	890.382568	-439.698792	22.261488	1021.859436	392.863861	-43.248001	959.037048	388.207855	135.652405
-490.348450	104.896423	924.752563	-409.583191	-62.565006	920.001770	-552.804321	142.596756	501.616302	-369.103516	-129.990112	487.217224	-567.705505	146.010086	70.059761	-410.875427	-197.570923	76.606445	-527.600159	192.379791	1380.639648	-370.545685	-118.649712	1378.324219	-426.291809	40.318405	1388.657715	-376.376343	52.963627	1672.496582	-631.526123	194.125366	1131.351807	-442.326019	-206.823593	1148.126099	-547.771912	225.793182	893.373474	-349.844482	-191.293472	890.549133	-440.009552	23.145266	1021.860596	392.839508	-43.693184	959.087341	387.829956	135.106430
-490.414063	106.047066	924.800537	-410.081757	-61.583607	919.999695	-551.857483	144.110229	501.564880	-369.359253	-129.676895	487.300751	-567.821350	146.149155	70.209740	-410.862091	-197.456818	76.591331	-527.718262	193.351318	1380.591431	-371.238464	-117.988991	1378.404175	-426.710754	41.107010	1388.644775	-376.660706	53.702873	1672.311768	-631.497070	195.222672	1131.204956	-442.884827	-206.198837	1148.102783	-547.410583	226.667816	893.360168	-350.150513	-191.201340	890.573853	-440.367126	24.117401	1021.892883	392.831299	-44.024422	959.162720	387.459839	134.763855
-490.551300	107.222160	924.832153	-410.688599	-60.519176	919.894226	-551.090271	145.806747	501.616608	-369.882782	-129.403809	487.312012	-568.128723	146.315384	70.395325	-410.879852	-197.413177	76.521599	-527.850586	194.393280	1380.514771	-371.916779	-117.236626	1378.419922	-427.135071	41.922878	1388.654663	-376.838531	54.477814	1672.510010	-631.389587	196.283920	1131.053467	-443.436066	-205.661316	1148.180908	-546.987915	227.623047	893.358948	-350.282288	-190.766617	890.759277	-440.762238	25.115810	1021.860474	392.787201	-44.387741	959.205444	387.044525	134.225327
-490.691925	108.366577	924.861084	-411.262848	-59.504246	919.849426	-550.258606	147.656448	501.599701	-370.708893	-128.720978	487.296661	-568.428894	146.506241	70.589279	-410.882355	-197.230576	76.404579	-527.994324	195.444000	1380.464966	-372.711182	-116.513008	1378.451172	-427.600708	42.761688	1388.658325	-377.304138	54.958771	1672.235840	-631.317566	197.480362	1130.924072	-444.111633	-204.904877	1148.155029	-546.574036	228.638474	893.319031	-350.424255	-190.349594	890.924866	-441.130310	26.119877	1021.854919	392.701874	-44.846767	959.247986	386.678284	133.724121
-490.798950	109.710548	924.856628	-411.889130	-58.397362	919.787903	-549.368652	149.597168	501.532440	-371.159363	-128.334137	487.400299	-568.684265	146.665619	70.762604	-410.908325	-197.118469	76.342087	-528.146484	196.553848	1380.421875	-373.438507	-115.698181	1378.444214	-428.053162	43.686386	1388.675293	-377.579102	55.804642	1672.003540	-631.313232	198.866959	1130.857666	-444.708649	-204.115982	1148.054932	-546.152710	229.797256	893.326538	-350.605652	-189.968277	891.046814	-441.594849	27.232437	1021.833374	392.369354	-45.147152	959.237793	385.877899	133.414063
-490.935486	111.068092	924.852356	-412.481750	-57.304836	919.674988	-548.210083	151.430069	501.408203	-371.796967	-127.895233	487.390015	-568.884399	146.842484	70.912262	-410.969208	-196.999603	76.288712	-528.302734	197.691956	1380.359985	-374.274078	-114.890656	1378.388428	-428.534851	44.601357	1388.650879	-377.923859	56.590790	1671.851685	-631.221985	200.172867	1130.737671	-445.374298	-203.319992	1148.002319	-545.756836	230.994385	893.345642	-350.792908	-189.552032	891.195740	-442.003418	28.343685	1021.780884	392.223083	-45.652119	959.217529	385.607483	132.757782
-491.078766	112.296928	924.822144	-413.249298	-56.126343	919.596924	-547.012634	153.362061	501.244293	-372.870728	-127.323921	487.357513	-569.067200	147.054932	71.083031	-411.078827	-196.931992	76.191574	-528.432739	198.869537	1380.284912	-375.103882	-114.007874	1378.355591	-429.058899	45.599106	1388.663208	-378.292847	57.261570	1671.804443	-631.169128	201.661591	1130.664673	-446.077362	-202.539734	1147.989258	-545.303955	232.356476	893.370178	-351.045624	-189.050293	891.303528	-442.493774	29.466368	1021.731262	391.969971	-46.100101	959.188721	385.077850	132.268402
-491.035980	113.897331	924.724548	-413.700195	-54.901802	919.445435	-545.711365	155.172058	501.062408	-373.642426	-126.879669	487.464569	-569.228699	147.249374	71.296547	-411.068451	-196.747665	76.074059	-528.635925	200.093658	1380.244019	-376.021698	-113.120613	1378.291504	-429.480804	46.616554	1388.689819	-378.651978	58.123260	1671.567261	-631.042908	203.083878	1130.507690	-446.785706	-201.632355	1147.850098	-544.714233	233.961227	893.552429	-351.343567	-188.495987	891.362671	-442.945099	30.701618	1021.632751	391.645447	-46.534664	959.159790	384.591522	131.808655
-490.889832	115.399117	924.477173	-414.221558	-53.595558	919.220093	-544.429321	156.976273	500.870056	-374.113525	-126.416016	487.520050	-569.358459	147.459381	71.450882	-410.963654	-196.487961	76.025253	-528.784302	201.375549	1380.182495	-376.902863	-112.178307	1378.287476	-430.047211	47.672974	1388.651123	-379.003113	58.817856	1671.588745	-631.042297	204.766998	1130.339355	-447.554443	-200.722382	1147.776489	-544.215881	235.459961	893.606567	-351.692291	-187.979263	891.482239	-443.470367	31.925766	1021.429810	391.254974	-47.053291	959.113464	384.091553	131.270508
-490.921906	116.868263	924.380005	-414.933105	-52.312057	919.082397	-543.284058	158.829041	500.623352	-374.760620	-125.946945	487.583527	-569.532227	147.738708	71.612534	-411.040924	-196.427734	75.977821	-528.960938	202.731216	1380.138306	-377.847046	-111.213898	1378.210083	-430.582520	48.726818	1388.570313	-379.386719	59.723698	1671.214111	-631.006958	206.496521	1130.145142	-448.364777	-199.825485	1147.689697	-543.768555	237.044418	893.638611	-352.029358	-187.469666	891.533813	-443.938080	33.197216	1021.322083	390.876587	-47.474117	959.001404	383.529358	130.825851
-491.018097	118.537056	924.316833	-415.757599	-51.040855	919.016663	-542.221924	160.580734	500.422974	-375.501953	-125.427086	487.567017	-569.659607	148.032059	71.714096	-411.071198	-196.307755	75.887291	-529.101013	204.128220	1380.059814	-378.942352	-110.230461	1378.119019	-431.255432	49.845013	1388.494019	-379.763763	60.590126	1670.992188	-630.988770	208.287506	1130.045044	-449.230225	-198.689545	1147.439697	-543.311401	238.671234	893.624817	-352.281769	-187.083817	891.490723	-444.484467	34.586540	1021.266113	390.382629	-47.953915	958.918091	382.986115	130.420471
-491.023041	120.066422	924.162781	-416.549591	-49.737411	918.881653	-541.234863	162.316788	500.129272	-376.474731	-124.670647	487.550110	-569.712463	148.303833	71.788162	-411.076233	-196.186951	75.803947	-529.279846	205.587448	1379.918213	-380.019379	-109.146347	1377.963257	-431.832153	51.031849	1388.423828	-380.142334	61.312424	1670.862793	-630.982300	210.149109	1129.929565	-450.118500	-197.731293	1147.286255	-542.821533	240.418076	893.661621	-352.758270	-186.431793	891.545776	-444.965485	35.935299	1021.129456	389.871002	-48.482872	958.838379	382.424835	129.967651
-491.095398	121.810013	924.018188	-417.435852	-48.407734	918.673035	-540.433594	164.090607	499.835083	-376.909912	-124.450172	487.579681	-569.476746	148.367157	71.835892	-411.081055	-196.020493	75.801186	-529.419373	207.071716	1379.807129	-381.165863	-108.130257	1377.885376	-432.402008	52.228714	1388.395752	-380.541565	62.255932	1670.513428	-631.014404	212.213623	1129.762329	-451.070679	-196.638474	1147.156128	-542.349243	242.328506	893.816101	-353.190674	-185.687714	891.597351	-445.489899	37.370720	1020.957581	389.409027	-48.895363	958.724121	381.929413	129.566711
-491.131104	123.407043	923.946289	-418.262573	-47.152771	918.637207	-539.998962	165.920258	499.720795	-378.005157	-123.807449	487.552399	-570.143738	148.728622	72.039154	-411.167328	-195.963760	75.703606	-529.521423	208.647995	1379.716919	-382.356201	-107.059570	1377.798096	-433.066711	53.486588	1388.359131	-380.867462	63.046303	1670.456543	-630.945496	214.219711	1129.526489	-452.032227	-195.452362	1146.873901	-541.799133	244.051117	893.654175	-353.609833	-184.875336	891.592468	-445.963348	38.757580	1020.907654	388.878326	-49.368870	958.660217	381.374878	129.114029
-491.113586	125.125740	923.821411	-419.158600	-45.740509	918.460693	-539.645386	167.664536	499.530365	-378.697601	-123.100418	487.537201	-570.334473	148.903519	72.154243	-411.195374	-195.767731	75.624725	-529.624390	210.228897	1379.590088	-383.596466	-105.978722	1377.662354	-433.677338	54.703346	1388.288330	-381.269287	63.926147	1670.093140	-630.980713	216.455460	1129.438232	-453.092346	-194.226563	1146.677002	-541.238525	245.947189	893.697754	-354.124786	-184.057220	891.603882	-446.465759	40.218349	1020.763062	388.251709	-49.807510	958.585571	380.705292	128.771072
-491.118774	127.017807	923.753540	-419.993927	-44.349495	918.300659	-539.332825	169.221268	499.424561	-379.179779	-122.613579	487.605682	-570.529480	149.109573	72.276688	-411.212250	-195.569977	75.616570	-529.676025	211.880676	1379.514404	-384.924042	-104.888435	1377.548096	-434.464355	55.975048	1388.209961	-381.663330	64.985085	1669.778687	-631.024780	218.751312	1129.354858	-454.177368	-192.946350	1146.364502	-540.534363	247.692307	893.618408	-354.632172	-183.090927	891.581055	-446.951355	41.735447	1020.655396	387.755554	-50.301266	958.541748	380.191010	128.380035
-490.744873	128.866852	923.468689	-420.586182	-42.798180	917.980042	-539.236389	170.561325	499.424194	-380.105347	-121.546722	487.564545	-570.846436	149.306229	72.347786	-410.986206	-194.967224	75.366013	-529.718262	213.567719	1379.355225	-386.318146	-103.824799	1377.471680	-435.098480	57.340782	1388.133545	-382.012268	65.875618	1669.489624	-630.932922	221.074753	1129.161255	-455.360565	-191.547791	1146.152710	-539.891602	249.669769	893.713196	-355.257813	-182.232590	891.581787	-447.410583	43.221722	1020.382874	387.160187	-50.811115	958.520020	379.564484	127.828331
-490.726807	130.796555	923.377563	-421.492462	-41.238983	917.805725	-539.079529	171.880722	499.397339	-380.539215	-120.863441	487.564697	-571.178406	149.575180	72.414330	-410.949738	-194.581711	75.320168	-529.713867	215.323593	1379.210327	-387.734467	-102.722336	1377.404297	-436.278503	58.361473	1388.015625	-382.370575	66.788269	1669.212524	-630.791565	223.424500	1128.963745	-456.625854	-190.088226	1145.933350	-539.373108	252.048233	893.805176	-355.885864	-181.112183	891.597778	-447.909515	44.851006	1020.254822	386.517242	-51.291622	958.477173	378.917633	127.394913
-490.670868	132.511948	923.320129	-422.379547	-39.857655	917.745850	-538.989929	172.970215	499.332825	-381.509399	-119.935638	487.567902	-571.331421	149.803482	72.389763	-411.171844	-194.807037	75.440430	-529.740295	216.948746	1379.104736	-389.206482	-101.694824	1377.259521	-437.038757	59.636223	1387.928345	-382.656647	67.594818	1668.983398	-630.710815	226.031952	1128.825195	-457.931610	-188.638245	1145.662476	-538.727966	254.088913	893.863953	-356.520630	-180.079910	891.570557	-448.372864	46.333881	1020.200134	385.937378	-51.739605	958.441528	378.289703	126.909584
-490.751190	134.305817	923.327576	-423.422333	-38.426659	917.686707	-538.994202	174.043076	499.291718	-381.967163	-119.210915	487.464142	-571.514038	150.066666	72.468262	-411.122009	-193.953720	75.359146	-529.736023	218.772049	1378.973267	-390.776215	-100.598923	1377.180420	-437.813019	60.944920	1387.841919	-383.034668	68.640129	1668.608398	-630.516602	228.577499	1128.695923	-459.337250	-187.023407	1145.384033	-537.992004	256.233368	893.837036	-357.322540	-178.985153	891.659485	-448.832855	47.902309	1020.165955	385.270813	-52.328884	958.437439	377.636108	126.361458
-490.597656	136.324936	923.266602	-424.221924	-36.961926	917.506348	-538.961243	175.101196	499.260193	-382.643616	-118.368599	487.519745	-571.241455	150.104935	72.354950	-411.258026	-193.712418	75.497925	-529.645813	220.586243	1378.860596	-392.300903	-99.478737	1377.125366	-438.515381	62.300217	1387.746094	-383.377869	69.570297	1668.305908	-630.241638	231.116165	1128.442627	-460.788544	-185.455353	1145.264526	-537.186707	258.457031	893.887329	-358.128357	-177.754837	891.623169	-449.257507	49.491100	1020.053467	384.675171	-52.784565	958.461121	376.989502	125.732742
-490.477264	138.030045	923.186523	-425.007050	-35.696293	917.404846	-539.050232	176.140503	499.274017	-383.311066	-117.520905	487.515015	-571.420044	150.379959	72.330414	-411.414673	-193.564743	75.600227	-529.523804	222.498077	1378.807739	-393.786102	-98.288483	1377.100464	-439.214508	63.739227	1387.667114	-383.682495	70.441811	1668.021851	-630.088135	233.937729	1128.319214	-462.303833	-183.756943	1144.967896	-536.500122	260.511658	893.800659	-359.008240	-176.379929	891.756165	-449.676849	50.889191	1019.969543	383.951935	-53.388279	958.463928	376.264008	125.189079
-490.360504	139.868347	923.080688	-425.894653	-34.503571	917.243835	-539.152161	177.250748	499.285828	-384.221893	-116.640350	487.453094	-571.633667	150.615738	72.264297	-411.588348	-193.412308	75.680763	-529.201294	224.389923	1378.558838	-395.256042	-97.084244	1377.052612	-439.779480	65.216743	1387.668457	-383.923096	71.315880	1667.760620	-629.751526	236.656815	1128.210571	-463.881989	-182.094376	1144.846558	-535.648193	262.654480	893.770264	-360.015228	-175.201706	891.735413	-450.107849	52.310780	1019.839478	383.315796	-53.950684	958.484131	375.552521	124.629395
-490.267792	141.691071	922.989807	-426.765594	-33.346024	917.113281	-539.438049	178.463608	499.295715	-384.626312	-115.971832	487.542389	-571.963440	150.909454	72.244095	-411.691711	-193.143875	75.865479	-529.107239	226.225357	1378.414673	-396.888031	-95.967056	1377.023193	-440.482147	66.595963	1387.647949	-384.283081	72.182396	1667.456909	-629.326050	239.380295	1127.962891	-465.504883	-180.404541	1144.742920	-534.751282	264.898590	893.715027	-361.045929	-173.747116	891.887573	-450.554688	53.714478	1019.733032	382.565155	-54.516193	958.494507	374.772705	123.941376
-489.963623	143.263245	922.840637	-427.445801	-31.668661	917.115173	-539.177612	179.229370	499.217377	-384.910889	-114.659431	487.529175	-572.344299	151.347458	72.358498	-411.614166	-192.697952	75.950607	-528.832825	228.157074	1378.254150	-398.427460	-94.778931	1377.021606	-441.170319	68.091965	1387.593262	-384.584503	73.001595	1667.189697	-628.928528	242.317734	1127.735107	-467.248199	-178.523285	1144.468140	-533.877869	267.019165	893.666687	-362.093872	-172.242950	891.930542	-450.899994	55.323620	1019.671753	381.892059	-55.071381	958.486755	374.010071	123.479706
-489.816772	144.819351	922.708374	-428.303223	-30.456726	917.093079	-539.029785	180.064697	499.071808	-385.464844	-113.775322	487.544159	-572.413635	151.605682	72.324860	-411.682800	-192.360336	76.066582	-528.488953	230.179764	1378.144409	-399.980560	-93.499672	1377.035645	-441.773407	69.617699	1387.531006	-384.892273	73.804390	1666.940796	-628.945618	245.909988	1127.535400	-468.982666	-176.724487	1144.407715	-532.919678	269.148621	893.681885	-363.281158	-170.682373	892.109497	-451.306366	56.708469	1019.598572	381.138550	-55.664673	958.504211	373.283752	122.788177
-489.680634	146.415878	922.617615	-429.149384	-29.295900	917.042847	-539.103210	181.002121	499.089447	-385.736786	-113.029305	487.556427	-572.576233	151.842773	72.282204	-411.754425	-192.084183	76.225098	-528.149658	232.152588	1377.989258	-401.581909	-92.251671	1377.051147	-442.381287	71.067429	1387.463257	-385.176819	74.581596	1666.687866	-628.356445	248.820526	1127.351807	-470.836121	-174.875305	1144.323975	-531.666992	271.286835	893.679626	-364.560211	-169.090683	892.346191	-451.706238	58.052414	1019.531372	380.415009	-56.239075	958.477173	372.487213	122.233353
-489.539856	147.940430	922.511108	-429.970856	-28.240362	917.031494	-539.253479	181.989578	499.047913	-385.954956	-112.089043	487.664520	-572.749634	152.086151	72.250801	-411.753052	-191.727859	76.372849	-527.736267	234.121841	1377.786987	-403.177429	-91.030304	1377.118408	-442.938293	72.572334	1387.530273	-385.463104	75.311813	1666.475098	-627.737244	251.909775	1127.153198	-472.678406	-173.039063	1144.254395	-530.678589	273.608459	893.669006	-365.889038	-167.513931	892.503540	-452.136353	59.324963	1019.479248	379.703125	-56.828167	958.467590	371.747192	121.641960
-489.303864	149.573029	922.323669	-430.806976	-27.291754	917.091736	-539.313416	182.940781	499.005035	-386.022003	-111.252846	487.752411	-572.883972	152.346420	72.199432	-411.830505	-191.336456	76.646217	-527.271912	236.112442	1377.554565	-404.781036	-89.827240	1377.221436	-443.449860	74.060081	1387.542725	-385.719269	75.979897	1666.267334	-626.920837	254.847610	1126.863159	-474.556915	-171.095215	1144.326660	-529.613831	275.966827	893.467529	-367.266296	-165.836334	892.774658	-452.445099	60.708149	1019.416748	378.997284	-57.430347	958.448914	371.074829	121.103996
-489.395691	150.166351	922.196350	-431.775085	-26.594893	917.160645	-539.295105	183.803177	498.739868	-386.111481	-110.976494	487.909637	-572.998962	152.565598	72.114113	-411.990417	-190.994675	77.014320	-526.700867	238.107574	1377.276001	-406.314819	-88.637123	1377.383179	-443.926727	75.476952	1387.583130	-385.939636	76.617447	1666.061523	-626.238281	258.040924	1126.710205	-476.475952	-169.107620	1144.256592	-528.373535	278.069672	893.307861	-368.764282	-164.101578	893.064392	-452.980103	61.424297	1019.388245	378.221558	-57.974483	958.405090	370.268951	120.518745
-489.512726	150.856766	922.064148	-432.672211	-25.871445	917.233887	-539.168335	184.685791	498.511871	-385.908386	-110.117767	488.004517	-573.089905	152.777267	72.069145	-411.997375	-190.531036	77.361031	-526.076050	240.117462	1377.039917	-407.839447	-87.472832	1377.541138	-444.385529	76.977234	1387.587646	-386.148193	77.076469	1665.941406	-625.356079	260.983063	1126.394287	-478.398254	-167.126740	1144.373047	-527.105408	280.112579	893.043091	-370.379639	-162.455368	893.248840	-453.488800	62.212971	1019.359131	377.533142	-58.535362	958.407288	369.545105	120.027550
-489.261353	152.739639	921.985291	-433.487549	-25.027018	917.352051	-539.162231	185.594513	498.513397	-385.485321	-108.835770	488.117462	-573.277466	153.012619	72.035995	-411.941742	-189.971191	77.733429	-525.454712	242.012985	1376.743042	-409.514313	-86.423378	1377.775513	-444.731903	78.340126	1387.656494	-386.309906	77.699409	1665.735107	-624.471069	264.041046	1126.094971	-480.433228	-165.128174	1144.491943	-525.752197	282.185883	892.867554	-371.983856	-160.697723	893.485107	-453.856934	63.615921	1019.385437	376.810303	-59.042427	958.366699	368.783569	119.609245
-489.224823	153.768448	921.893066	-434.373474	-24.360296	917.525330	-539.118286	186.572510	498.446777	-384.988434	-108.016357	488.258911	-573.493469	153.227112	72.025444	-411.848480	-189.455826	78.205009	-524.760315	243.814667	1376.438965	-411.112640	-85.440094	1377.983276	-445.225830	79.600121	1387.630249	-386.437195	78.236977	1665.546143	-623.352600	266.905121	1125.701782	-482.419250	-163.184692	1144.636230	-524.330383	284.261383	892.585022	-373.688721	-158.987854	893.744202	-454.344696	64.554344	1019.430847	375.960938	-59.558098	958.304993	367.943390	119.102600
-489.220245	154.721207	921.822388	-435.232666	-23.811974	917.678711	-538.988831	187.337845	498.295410	-384.233826	-107.154602	488.393616	-573.614502	153.382858	72.016235	-411.839142	-188.956787	78.742172	-523.975281	245.754318	1376.122559	-412.650391	-84.339714	1378.215332	-445.590698	80.900826	1387.633789	-386.560669	78.830376	1665.363770	-622.158386	269.801239	1125.201416	-484.460876	-161.172806	1144.909058	-522.834656	286.282471	892.265991	-375.496857	-157.265182	894.027344	-454.797089	65.386688	1019.474121	375.262573	-60.054661	958.250366	367.190399	118.609879
-489.085876	155.515518	921.733826	-436.100708	-23.355492	917.977966	-538.772217	188.089233	498.179474	-383.396088	-106.261215	488.638458	-573.678284	153.497910	71.995903	-411.781158	-188.432632	79.333786	-523.077332	247.601501	1375.837524	-414.359039	-83.286934	1378.537109	-445.832977	82.226013	1387.705811	-386.541351	79.125099	1665.263672	-620.902588	272.675873	1124.789429	-486.579926	-159.211044	1145.040527	-521.346619	288.359192	891.927063	-377.281311	-155.532104	894.371887	-455.270142	66.155144	1019.587341	374.490295	-60.603588	958.218079	366.486938	118.061691
-489.033569	156.093948	921.646484	-436.991699	-23.030685	918.299316	-538.611572	188.620697	498.140320	-382.441071	-105.393562	488.904938	-573.787354	153.644745	72.015556	-411.717133	-188.025650	80.027237	-522.138123	249.481094	1375.549194	-415.872742	-82.285255	1378.857056	-446.090881	83.489258	1387.769043	-386.565308	79.380249	1665.103027	-619.526672	275.489258	1124.442871	-488.667511	-157.243256	1145.348755	-519.670349	290.262390	891.591370	-379.133148	-153.797516	894.778015	-455.780914	66.768944	1019.710815	373.758514	-61.025692	958.150330	365.740356	117.622070
-488.937469	156.669937	921.607666	-437.849396	-22.758823	918.623718	-538.398132	188.971664	498.056702	-381.350677	-104.797775	489.180908	-573.420410	153.265518	71.599625	-411.652771	-187.634918	80.750725	-521.153076	251.261520	1375.302246	-417.364410	-81.331993	1379.153076	-446.296082	84.699959	1387.906738	-386.508301	79.767998	1664.992676	-618.008545	278.214264	1124.057251	-490.742676	-155.282700	1145.619385	-517.951111	292.169830	891.310913	-381.053467	-152.177002	895.124817	-456.211304	67.341782	1019.856689	373.003448	-61.523876	958.141052	364.988464	117.198593
-488.795227	157.168259	921.557129	-438.743011	-22.531824	919.015503	-538.194824	189.267136	498.004913	-380.164215	-103.439774	489.451843	-573.405701	153.519440	71.811829	-411.440918	-187.084442	81.440437	-520.089355	252.996979	1375.029419	-418.773071	-80.446053	1379.473755	-446.407349	85.863586	1388.031006	-386.376343	79.727722	1665.066284	-616.438660	280.884125	1123.619873	-492.893280	-153.406219	1145.963257	-516.129578	293.939850	891.061646	-383.064087	-150.590012	895.477234	-456.670807	67.884544	1020.032471	372.288910	-62.049686	958.104980	364.224274	116.658157
-488.663696	157.700607	921.563232	-439.610413	-22.379402	919.376892	-537.965271	189.551376	497.948029	-378.858734	-102.632210	489.879822	-573.495361	153.399857	71.611000	-411.410675	-186.388031	81.981674	-518.924438	254.641632	1374.805908	-420.240204	-79.599861	1379.843628	-446.532043	86.950035	1388.097656	-386.337433	80.603966	1664.744263	-614.757568	283.541992	1123.303955	-494.989777	-151.528946	1146.398682	-514.299316	295.642029	890.807251	-385.069336	-149.001328	895.946472	-457.124634	68.359680	1020.221436	371.564728	-62.530163	958.051880	363.333282	115.761192
-488.530518	157.855896	921.482910	-440.510284	-22.481346	919.821960	-537.733154	189.785782	497.883087	-377.503387	-101.904526	490.295227	-573.958618	153.696533	71.856033	-411.309113	-185.191177	82.613037	-517.746094	256.283264	1374.616455	-421.821136	-78.752472	1380.209595	-446.548767	88.023285	1388.247925	-386.133545	80.976868	1664.654053	-612.979431	286.027649	1123.007690	-497.144958	-149.784058	1146.723633	-512.341675	297.280121	890.510864	-387.090363	-147.466919	896.407532	-457.598267	68.611725	1020.408264	370.731598	-62.959633	958.049744	362.492096	115.825516
-488.315125	158.864258	921.680542	-441.169006	-22.382488	920.262573	-537.643799	190.052139	497.988495	-376.145538	-101.598274	490.776611	-574.084229	153.790710	71.913170	-411.484344	-184.049423	83.513412	-516.458740	257.855469	1374.463989	-423.308777	-78.029854	1380.633301	-446.557373	89.039375	1388.413086	-385.853302	81.280411	1664.602539	-611.146851	288.511627	1122.774170	-499.266388	-148.083237	1147.172729	-510.297943	298.787109	890.272583	-389.168793	-146.046661	896.844360	-458.046936	69.201881	1020.742554	370.052246	-63.420784	958.046631	361.862030	115.294296
-488.069824	159.065994	921.665100	-441.972534	-22.409895	920.679321	-537.432983	190.302795	497.982513	-374.640106	-101.415085	491.337006	-574.164185	154.039948	72.102951	-411.424255	-182.616043	84.364265	-515.084167	259.321320	1374.314453	-424.755646	-77.344223	1381.055664	-446.584808	89.961655	1388.548096	-385.544128	81.563850	1664.556519	-609.258789	290.891632	1122.531860	-501.435089	-146.539551	1147.638184	-508.144196	300.167511	890.025696	-391.619293	-145.088181	896.948914	-458.417999	69.463356	1020.947510	369.298035	-63.928307	958.067078	361.196228	114.715164
-487.720947	159.078491	921.657715	-442.730774	-22.693529	921.259766	-537.245544	190.444458	497.980713	-372.981720	-101.017883	491.838409	-574.342712	154.132095	72.181229	-411.433136	-181.116669	85.212898	-513.665649	260.705017	1374.243530	-426.154877	-76.667007	1381.448120	-446.533539	90.792435	1388.716919	-385.164185	81.876060	1664.507080	-607.264832	293.164948	1122.331787	-503.574829	-144.924881	1147.961182	-506.013062	301.522644	889.884827	-393.327087	-143.531998	897.775513	-458.785309	69.568100	1021.241638	368.571320	-64.347275	958.080933	360.504608	114.338524
-487.418549	159.078186	921.661560	-443.461975	-22.865505	921.697754	-537.738342	190.122803	497.981354	-371.385681	-100.703598	492.444397	-574.282043	154.014786	72.021103	-411.605774	-179.728241	86.165253	-512.187317	261.980286	1374.174072	-427.429108	-76.220345	1381.823486	-446.412994	91.580460	1388.929565	-384.635925	81.989853	1664.540039	-605.189697	295.386047	1122.142944	-505.657715	-143.457932	1148.493164	-503.663605	302.727417	889.707886	-395.416687	-142.423843	898.256348	-459.078186	69.663239	1021.464905	367.871185	-64.807434	958.104065	359.834686	114.003868
-487.006073	159.025589	921.701660	-444.208008	-23.193686	922.309692	-537.655823	189.667496	497.926849	-369.606567	-100.028435	493.033447	-574.299316	154.037781	71.988182	-411.502075	-178.078049	86.995155	-510.657166	263.123322	1374.175903	-428.675201	-75.738998	1382.256958	-446.288269	92.246948	1389.146362	-384.123413	82.235565	1664.492432	-603.046814	297.459045	1121.925293	-507.758606	-142.113571	1148.901978	-501.274872	303.951752	889.704895	-397.488403	-141.531433	898.752136	-459.368439	69.714195	1021.794678	367.174133	-65.382141	958.117615	358.978516	113.144516
-486.556519	159.049149	921.737732	-444.837372	-23.469206	922.779846	-536.768188	189.055496	497.905731	-367.988831	-99.600533	493.555695	-573.911255	153.907761	71.962364	-411.660675	-176.818268	87.998764	-509.079590	264.200806	1374.191895	-429.869843	-75.326431	1382.610596	-446.052185	92.919785	1389.377075	-383.545105	82.486534	1664.416504	-600.838318	299.398926	1121.845337	-509.816559	-140.915604	1149.504028	-498.696045	305.024719	889.821655	-399.597931	-140.685776	899.189819	-459.536102	69.767929	1022.049255	366.476593	-65.837402	958.104858	358.128326	112.309265
-486.055725	158.945404	921.802795	-445.540894	-23.882658	923.324158	-537.799927	190.364059	498.332336	-366.190338	-98.966873	494.202057	-574.584595	154.018555	72.139572	-411.717255	-175.417526	88.970795	-507.470154	265.183105	1374.210449	-431.000122	-75.044617	1382.974854	-445.792725	93.408600	1389.571167	-382.978302	82.756866	1664.358154	-598.598022	301.292114	1121.794556	-511.875031	-139.616776	1149.891235	-496.017853	305.986633	889.985168	-401.593414	-140.015793	899.677673	-459.689697	69.715431	1022.352844	365.743896	-66.317657	958.101013	357.368195	111.815971
-485.305847	158.906967	921.925537	-446.092285	-24.092115	923.971863	-536.731140	189.352921	498.303345	-364.294403	-98.253532	494.730652	-574.025696	153.855011	72.075363	-411.609436	-173.961349	89.904953	-505.851532	266.067566	1374.302734	-432.072296	-74.790459	1383.385742	-445.449951	93.806412	1389.763550	-382.246368	82.818810	1664.391357	-596.303101	303.019073	1121.765259	-513.866150	-138.520203	1150.374512	-493.019287	306.638336	890.390076	-403.546661	-139.455383	900.120728	-459.721954	69.804123	1022.741150	365.067780	-66.781929	958.067627	356.698151	111.415916
-484.610596	159.309357	922.126648	-446.676514	-23.831327	924.173462	-536.558044	187.853195	498.285248	-362.410645	-98.028107	495.255432	-573.806946	153.749939	71.950546	-411.506042	-172.784042	90.930664	-504.144714	266.844604	1374.360474	-433.095337	-74.656342	1383.680420	-445.055481	94.170670	1390.002808	-381.547729	83.010368	1664.357910	-593.993835	304.700409	1121.823853	-515.849731	-137.475342	1150.712524	-489.709869	306.932770	890.482849	-405.439850	-138.996307	900.718994	-459.571075	70.112076	1022.937317	364.311340	-67.208748	958.062622	355.958679	110.891678
-484.073151	158.502579	922.318726	-447.073120	-24.777138	925.066895	-537.398193	187.789291	498.487549	-360.425964	-96.977615	495.807343	-574.156006	153.787766	71.990105	-411.126038	-171.368576	91.825302	-502.362183	267.461609	1374.475342	-433.932159	-74.608856	1384.006958	-444.639618	94.377586	1390.173462	-380.666870	82.999275	1664.400391	-591.581543	306.189301	1121.838867	-517.751587	-136.633057	1151.178833	-486.694916	307.561096	890.871765	-407.292480	-138.755508	901.187866	-459.743195	69.535988	1023.486938	363.658173	-67.632774	958.038086	355.248383	110.504555
-483.464172	158.154221	922.366211	-447.520599	-25.290716	925.481140	-537.543823	187.331207	498.626953	-358.604431	-96.494171	496.272369	-574.226868	153.732254	71.979942	-410.829315	-170.068176	92.662094	-500.556030	267.987823	1374.627319	-434.729675	-74.683907	1384.282959	-444.134094	94.515320	1390.333496	-379.840027	83.057785	1664.422241	-589.150208	307.604797	1121.947266	-519.573242	-135.806229	1151.568970	-483.562500	308.018707	891.240112	-409.070709	-138.746109	901.653137	-459.626770	69.275429	1023.710999	362.982758	-68.126625	958.038696	354.577637	110.019150
-482.915070	158.029633	922.408386	-447.975769	-25.375015	925.565125	-537.800842	186.949524	498.783966	-356.745239	-96.089294	496.657593	-574.268555	153.739761	71.940773	-410.294861	-168.789688	93.427193	-498.658936	268.341980	1374.753784	-435.362762	-74.872963	1384.473389	-443.591949	94.508438	1390.426147	-378.931152	83.083298	1664.452881	-586.607727	308.842651	1121.882690	-521.358215	-135.144531	1151.992310	-480.114197	308.186646	891.581055	-410.837769	-138.846985	902.082092	-459.351288	69.205536	1023.759399	362.253723	-68.553658	958.012756	353.847290	109.607246
-482.237183	157.663483	922.398254	-448.214508	-25.792547	925.809998	-537.541809	186.288879	498.901428	-355.096252	-95.785400	497.104218	-574.081116	153.663361	71.868950	-409.686340	-167.575806	94.035591	-496.824615	268.591400	1374.866333	-435.987518	-75.190193	1384.618896	-443.020142	94.465836	1390.590332	-377.975586	83.044563	1664.459351	-584.056213	310.010895	1121.964355	-523.049316	-134.502121	1152.227295	-477.008881	308.710052	892.048340	-412.496246	-139.218262	902.377563	-459.080658	68.930489	1023.870178	361.563629	-68.920174	957.997253	353.110107	109.225227
-481.196838	157.180923	922.394775	-447.834778	-26.888914	926.445068	-537.904358	185.954544	499.104645	-353.622894	-95.719749	497.612213	-574.200317	153.652664	71.879166	-408.870087	-166.502075	94.471970	-494.896667	268.729675	1374.983398	-436.418243	-75.552734	1384.717651	-442.371582	94.293800	1390.694702	-377.035828	83.046898	1664.439575	-581.435425	311.065918	1122.050903	-524.585388	-133.996353	1152.545166	-473.262543	308.529602	892.394287	-414.036316	-139.688095	902.766174	-458.581757	68.416878	1024.190063	360.827911	-69.389587	957.984497	352.476227	108.729866
-480.370880	156.856918	922.370117	-447.549957	-27.269419	926.403687	-538.164429	185.514313	499.274048	-352.434906	-95.277290	497.662689	-574.240295	153.631424	71.831009	-407.493408	-165.253296	94.585426	-493.028503	268.766266	1375.147583	-436.832245	-76.040512	1384.821045	-441.611176	94.015465	1390.837402	-375.919922	82.842812	1664.471680	-578.716492	311.949432	1122.115845	-526.142578	-133.639389	1152.726807	-469.739563	308.636719	892.915710	-415.480408	-140.273712	903.099548	-457.897156	68.060013	1024.149414	360.124451	-69.753891	957.949768	351.772736	108.436958
-479.685974	156.436981	922.371094	-447.369690	-27.860678	926.508789	-538.315308	184.956589	499.375153	-351.327454	-96.100487	498.234344	-574.249023	153.576492	71.795967	-406.163818	-164.218170	94.719078	-491.157379	268.611298	1375.305786	-438.278015	-76.701958	1385.425171	-440.822205	93.657166	1390.978149	-374.809601	82.660614	1664.474976	-575.923645	312.656403	1122.140869	-527.661072	-133.438416	1152.879150	-466.255737	308.833282	893.512024	-416.852264	-141.049011	903.369995	-457.308044	67.618271	1024.190796	359.456085	-70.093338	957.930908	351.080811	108.029716
-478.749268	155.818161	922.399109	-447.121826	-29.167595	927.063599	-538.354126	184.332138	499.492828	-350.876831	-96.749084	498.577179	-574.594482	153.751846	71.861465	-404.753143	-163.407455	94.683456	-489.295441	268.375885	1375.481445	-439.033813	-77.323593	1385.724243	-439.952606	93.238548	1391.070679	-373.750244	82.530441	1664.449829	-573.099365	313.203979	1122.160767	-529.028503	-133.404510	1152.919800	-462.675323	308.923859	894.088684	-418.216248	-142.007767	903.556824	-456.821777	66.885796	1024.480713	358.745270	-70.500961	957.919434	350.417603	107.645943
-478.023468	155.535080	922.406189	-446.848328	-28.939404	926.787170	-538.016724	183.421188	499.539429	-349.916687	-96.538528	498.657288	-574.295227	153.657318	71.783951	-402.889740	-162.473099	94.377747	-487.467316	268.016602	1375.692261	-437.925720	-78.210167	1385.029663	-439.043518	92.712090	1391.126099	-372.465332	82.084862	1664.484131	-570.287842	313.595642	1122.223022	-529.957336	-133.232071	1153.207764	-458.987854	308.846893	894.700134	-419.480347	-143.100937	903.679504	-456.058685	66.744148	1024.333618	358.121765	-70.845985	957.883789	349.725739	107.379730
-477.136688	154.974121	922.422424	-446.503967	-29.532310	926.912659	-539.119568	183.437637	499.872284	-349.219147	-96.529915	498.695679	-574.796082	153.704529	71.774704	-401.033569	-161.621368	94.037224	-485.669525	267.568512	1375.925171	-438.113831	-78.959801	1385.039185	-438.050659	92.117897	1391.183350	-371.356445	81.802353	1664.460205	-567.416687	313.828796	1122.312866	-531.033752	-133.488403	1153.297607	-455.118896	308.547516	895.315735	-420.756531	-144.359909	903.731812	-455.356079	66.221199	1024.396973	357.412903	-71.299072	957.903809	349.054596	106.859085
-476.218048	154.411636	922.500305	-445.962006	-30.257381	927.042419	-539.374756	182.917191	500.062744	-348.906097	-96.688339	498.790680	-574.847412	153.639709	71.760742	-399.298157	-160.986938	93.732964	-483.903412	267.053284	1376.122070	-438.826294	-79.589310	1385.450684	-437.044495	91.461662	1391.311523	-370.071625	80.834778	1664.767212	-564.495972	313.828979	1122.297485	-532.026611	-133.854462	1153.381104	-451.267365	308.321686	896.007141	-421.902863	-145.809204	903.711060	-454.563568	65.599258	1024.495972	356.732086	-71.670937	957.890869	348.451172	106.519562
-475.013885	154.205368	922.624878	-445.363098	-30.755238	927.092834	-539.626221	182.379044	500.309357	-348.360901	-96.557335	498.799805	-574.949890	153.586349	71.697044	-397.430206	-160.278641	93.333954	-482.119415	266.413452	1376.381470	-438.449402	-80.414917	1385.379761	-435.896942	90.718811	1391.396362	-368.754883	80.802078	1664.604980	-561.629272	313.724823	1122.422363	-532.734253	-134.262421	1153.437744	-447.236359	307.886932	896.697754	-422.899750	-147.408798	903.779114	-453.634827	65.184677	1024.583862	356.084045	-71.972656	957.856506	347.771881	106.169128
-473.575073	154.429688	923.036621	-444.497559	-31.294828	927.159363	-539.336426	181.497025	500.562256	-347.836395	-96.257301	498.791626	-574.766846	153.442749	71.669563	-395.470428	-159.571243	92.856262	-480.422424	265.660217	1376.633057	-437.666168	-81.420326	1385.031128	-434.756012	89.896347	1391.363037	-367.587158	80.372269	1664.576416	-558.777405	313.523315	1122.482056	-533.148621	-134.824173	1153.557739	-443.215302	307.318756	897.494629	-423.746002	-148.986557	903.788879	-452.594971	64.789963	1024.838257	355.418274	-72.405663	957.862488	347.163086	105.728752
-472.451813	153.837616	923.016968	-443.784943	-32.051315	927.204346	-538.985291	180.489929	500.708282	-347.423798	-96.145309	498.745636	-574.512756	153.328888	71.598267	-393.745514	-159.066132	92.523361	-478.694763	264.841278	1376.870483	-437.098816	-82.350716	1384.887451	-433.530151	89.003929	1391.467163	-366.185272	79.492165	1664.670898	-555.981018	313.141815	1122.602783	-533.481812	-135.521393	1153.595093	-439.115692	306.674591	898.309448	-424.547424	-150.669098	903.780090	-451.583923	64.147476	1024.843872	354.750458	-72.790543	957.837097	346.572876	105.472855
-471.570679	152.789291	922.931641	-442.964569	-33.171543	927.267029	-539.127563	179.967178	500.837921	-346.970490	-96.022697	498.670074	-574.532532	153.271286	71.590012	-391.876373	-158.447037	92.105438	-477.000793	263.909271	1377.130859	-435.645142	-83.549606	1384.303345	-432.255402	88.038506	1391.368042	-364.878082	78.621529	1664.746704	-553.146179	312.546936	1122.689941	-533.515808	-136.209442	1153.614014	-434.925262	305.882965	899.207642	-424.743835	-152.100525	904.125061	-450.613037	63.157379	1024.821533	354.137909	-73.113632	957.816101	345.933960	105.120888
-470.982239	151.401138	922.789307	-442.238007	-34.202126	927.238770	-539.252319	179.311203	500.911804	-347.352875	-96.244667	498.288269	-574.559387	153.178024	71.558594	-390.359497	-158.119675	91.624481	-475.317993	262.870575	1377.389282	-435.181274	-84.554543	1384.374756	-430.931152	86.984123	1391.395996	-363.562469	77.687851	1664.845093	-550.432068	311.881561	1122.798706	-533.561035	-137.328094	1153.618408	-430.713715	305.024597	900.314148	-425.375671	-154.188370	904.190796	-449.797302	62.044922	1024.722168	353.468750	-73.502205	957.814453	345.329987	104.682930
-469.992279	150.381683	922.698059	-441.224579	-35.283588	927.249573	-539.478943	178.703873	501.047913	-347.186432	-97.189751	498.409729	-574.711670	153.081512	71.551041	-388.765259	-157.754150	91.173561	-473.638153	261.736725	1377.645386	-433.612091	-85.808151	1383.939819	-429.460541	85.852699	1391.423462	-362.239502	76.671265	1664.967041	-547.780518	311.125519	1122.892700	-533.272583	-138.440186	1153.720947	-426.491913	303.993683	901.309631	-425.884766	-156.390640	904.060181	-448.685272	61.065796	1024.671875	352.844238	-73.838486	957.823364	344.744629	104.353760
-468.871399	149.213181	922.634155	-440.016296	-37.110088	927.615234	-538.313232	177.231552	500.894623	-347.176147	-97.615158	498.356537	-574.050720	152.825089	71.417908	-386.751587	-156.695404	90.262390	-472.003021	260.545807	1377.889526	-432.426727	-86.992905	1383.727905	-427.955658	84.641823	1391.355957	-360.983673	75.632813	1665.098389	-545.136658	310.165802	1122.975830	-532.929321	-139.650436	1153.737671	-422.242737	302.869232	902.391724	-426.254181	-158.612823	903.923462	-447.564972	59.781979	1024.817993	352.222839	-74.152611	957.794434	344.091553	104.066956
-467.829926	148.273621	922.590820	-438.854462	-38.080963	927.509399	-538.262939	176.513306	501.049408	-346.737518	-97.717621	498.146027	-573.991821	152.679260	71.376144	-385.387695	-156.198654	89.917839	-470.346619	259.303070	1378.082764	-431.128540	-88.325768	1383.465942	-426.417328	83.321243	1391.314697	-359.566315	74.273560	1665.348999	-542.576660	309.156311	1123.138184	-532.377502	-141.095749	1153.751465	-418.012695	301.629639	903.565979	-426.375885	-160.940964	903.724854	-446.317352	58.819588	1024.733521	351.585663	-74.534599	957.779175	343.530945	103.711601
-466.773132	147.082535	922.536560	-437.613892	-39.303360	927.511353	-538.901672	176.216721	501.345001	-346.576599	-97.554138	497.635925	-574.300537	152.599701	71.411919	-383.617950	-154.884766	88.973061	-468.648315	257.922913	1378.290161	-429.731232	-89.758644	1383.204468	-424.736389	81.910568	1391.340210	-358.209991	72.918594	1665.556763	-540.046997	307.987396	1123.248779	-531.739990	-142.694092	1153.800415	-413.720367	300.290649	904.836914	-427.016907	-163.468369	903.069458	-445.005768	57.674313	1024.693481	350.996002	-74.832146	957.750732	342.997986	103.321396
-465.641510	145.942474	922.480469	-436.215057	-40.490849	927.463745	-539.009399	175.470657	501.457306	-345.969910	-98.216011	497.645660	-574.318359	152.444138	71.362709	-382.313446	-154.014542	88.445724	-466.953217	256.436859	1378.459106	-428.395630	-91.150063	1383.101929	-423.051483	80.394012	1391.384155	-356.890381	71.458740	1665.782715	-537.582520	306.707428	1123.430054	-530.998840	-144.400208	1153.778564	-409.446259	298.882690	906.225342	-427.200439	-165.951752	902.676575	-443.605469	56.545444	1024.630493	350.323090	-75.059059	957.751587	342.225189	103.192299
-464.536224	144.993805	922.497803	-434.713928	-40.967060	926.985657	-538.845337	174.626785	501.636688	-345.486755	-97.816467	497.064697	-574.227417	152.316467	71.369904	-381.060242	-152.822113	87.745758	-465.228729	254.831802	1378.644409	-426.671814	-92.708839	1382.810913	-421.313934	78.830597	1391.314453	-355.536682	69.857979	1666.044556	-535.200928	305.303955	1123.547119	-529.994568	-146.125259	1153.786621	-405.065430	297.364624	907.793091	-427.164581	-168.429535	902.308350	-441.976807	55.644562	1024.382690	349.622253	-75.295837	957.731873	341.398773	103.174683
-463.322662	143.661865	922.473572	-433.138123	-42.314972	926.889282	-538.648193	173.702866	501.780609	-344.879242	-98.437859	497.030548	-574.198975	152.136917	71.339005	-380.096527	-151.813904	87.158325	-463.473114	253.152084	1378.826416	-424.709137	-94.394958	1382.539917	-419.489105	77.161064	1391.307861	-354.212616	68.149300	1666.291138	-532.943604	303.738678	1123.781982	-528.820557	-148.010422	1153.812012	-400.764771	295.852570	909.398010	-426.978729	-170.979309	901.940430	-440.397491	54.310196	1024.307861	349.067627	-75.668465	957.686707	340.832153	102.840096
-461.938263	142.414063	922.494873	-431.571289	-44.514393	926.995972	-538.198669	172.580627	501.871887	-344.567749	-98.821449	496.757660	-574.073792	151.959305	71.297333	-379.448944	-150.846542	86.540268	-461.750336	251.395798	1379.011963	-423.214020	-95.957977	1382.479736	-417.630188	75.474274	1391.287109	-352.873840	66.332375	1666.577515	-530.758545	302.127167	1123.934937	-527.606140	-150.046448	1153.823975	-396.414795	294.282013	911.170288	-426.655792	-173.514526	901.474548	-438.875977	52.628590	1024.366699	348.401489	-75.933289	957.613098	340.120056	102.633728
-460.532135	140.965729	922.500305	-429.849335	-45.844894	927.010681	-537.712524	171.602463	502.001068	-343.822937	-98.676872	496.282379	-573.972900	151.800430	71.273071	-378.721130	-149.476593	85.777168	-459.984833	249.540237	1379.193848	-421.548401	-97.708290	1382.432861	-415.739594	73.685341	1391.271606	-351.548767	64.398453	1666.840332	-528.734375	300.419464	1124.243774	-526.231201	-152.176178	1153.859253	-392.067810	292.718842	913.064331	-426.295105	-176.149460	901.093994	-437.239777	51.271431	1024.369751	347.806305	-76.268997	957.572144	339.534973	102.317734
-459.118286	139.382126	922.413818	-428.057159	-46.891319	926.790466	-536.654846	170.060028	501.957092	-343.303284	-97.857712	495.671661	-573.058899	151.323624	71.069786	-378.146698	-148.126389	84.985756	-458.217957	247.537247	1379.365234	-419.398438	-99.661713	1382.148682	-413.760956	71.766235	1391.213379	-350.214447	62.362942	1667.145020	-526.773254	298.565247	1124.509888	-524.682800	-154.228912	1153.856812	-387.785248	291.144196	915.134399	-425.687408	-178.737015	900.659302	-435.423279	49.946938	1024.199585	347.298126	-76.599014	957.532104	339.092194	101.990196
-457.439209	137.728775	922.390625	-426.232452	-48.620983	926.885559	-536.420959	170.200500	502.333099	-342.612671	-98.111595	495.510834	-573.598938	151.205963	71.143440	-377.916290	-146.874344	84.383240	-456.487061	245.509598	1379.572876	-417.337555	-101.675179	1382.000854	-411.749847	69.777504	1391.238403	-348.871124	60.208584	1667.403809	-524.877258	296.566528	1124.787964	-522.981201	-156.414139	1153.820923	-383.501892	289.549744	917.266418	-424.977844	-181.440552	900.228699	-433.660492	48.325260	1024.231934	346.772247	-76.946907	957.498779	338.570313	101.608772
-455.713226	136.083679	922.381165	-424.168335	-50.383152	926.818542	-535.637878	168.722809	502.364502	-341.968781	-97.778778	495.015015	-573.254761	151.139023	71.188538	-377.650238	-145.574677	83.702103	-454.755981	243.387543	1379.685303	-415.158356	-103.733948	1381.847778	-409.725586	67.690018	1391.158691	-347.519806	57.998302	1667.660645	-523.118774	294.588593	1125.067139	-521.187378	-158.789841	1153.762695	-379.276947	287.983978	919.455933	-423.958191	-183.966049	899.812500	-431.709015	46.612793	1024.189453	346.195251	-77.290207	957.451782	337.964478	101.317497
-453.952789	134.330246	922.351379	-422.067169	-52.127712	926.611938	-535.105164	167.758118	502.543884	-341.553833	-97.635849	494.536957	-573.281738	150.973648	71.204933	-377.382721	-144.259476	83.008942	-453.026123	241.105850	1379.814819	-413.695099	-105.759529	1382.027222	-407.730865	65.519348	1391.045288	-346.110596	55.678783	1667.952393	-521.364563	292.350342	1125.318848	-519.430176	-161.171951	1153.594849	-375.079681	286.415802	921.671875	-422.825439	-186.580627	899.329285	-429.641205	44.807800	1024.061890	345.684875	-77.638306	957.404114	337.497681	101.011337
-452.272186	132.500000	922.229187	-419.823212	-53.641636	926.096252	-534.406555	166.555420	502.760132	-341.376953	-97.716293	494.055145	-573.184570	150.763153	71.201141	-377.063721	-143.304962	82.393303	-451.359161	238.822433	1379.947388	-411.396881	-107.996964	1381.800659	-405.575836	63.232105	1391.141235	-344.669098	53.318840	1668.260498	-519.705688	290.191223	1125.616821	-517.278137	-163.633469	1153.465698	-370.944244	284.827698	923.910950	-421.674469	-189.763474	898.940613	-427.440430	42.998070	1023.727661	345.239838	-77.965317	957.338867	337.083008	100.608406
-450.214935	130.506500	922.215027	-417.403107	-55.957073	926.201538	-533.451843	165.129944	502.730835	-341.348419	-97.971191	493.595337	-572.755005	150.491364	71.114265	-376.585083	-142.595764	81.726097	-449.648163	236.382385	1380.049316	-409.113098	-110.424362	1381.561157	-403.491180	60.916222	1390.978027	-343.210205	50.574726	1668.440552	-518.070251	287.900085	1125.860840	-515.204163	-166.278900	1153.367432	-366.860504	283.268188	926.158997	-420.149078	-191.777145	898.365906	-425.288818	40.902790	1023.778564	344.720581	-78.327766	957.298950	336.585419	100.214851
-448.244690	128.782043	922.178894	-414.813446	-57.505592	925.693787	-532.625488	163.970779	502.935608	-341.307434	-98.280052	493.060577	-572.723328	150.300186	71.140579	-375.890137	-142.478790	80.883568	-447.974274	233.865112	1380.183472	-406.718597	-112.818840	1381.333130	-401.314545	58.377380	1390.862183	-341.688049	48.012703	1668.677002	-516.371338	285.439819	1126.101807	-512.990234	-168.908600	1153.063721	-362.875153	281.846985	928.374512	-418.541656	-194.329727	897.865234	-422.845276	39.075169	1023.499268	344.212708	-78.689072	957.283630	336.069214	99.955910
-445.995056	127.097977	922.110718	-412.234314	-59.746910	925.751099	-531.536316	162.546722	503.151489	-341.500031	-99.062820	492.613922	-572.598633	150.080292	71.130814	-375.349304	-142.829315	80.015686	-446.287537	231.248047	1380.334961	-404.150360	-115.368584	1380.986450	-399.209442	55.835388	1390.834961	-340.122192	45.582390	1668.949219	-514.708130	282.969940	1126.323730	-510.586395	-171.590393	1152.821045	-358.963318	280.390228	930.524841	-416.851196	-197.020157	897.326599	-420.513275	37.169643	1023.499023	343.782104	-78.979645	957.243286	335.654694	99.656776
-444.452026	123.902435	921.605591	-409.693573	-61.874897	925.333374	-530.412659	161.133850	503.117035	-341.592682	-100.090302	492.276154	-572.431335	149.853958	71.146065	-374.964142	-143.487091	79.134041	-444.593414	228.552582	1380.547974	-400.957550	-117.973328	1380.413940	-397.043091	53.198185	1390.839722	-338.477783	42.880051	1669.171631	-513.026428	280.383026	1126.692749	-507.986694	-174.332199	1152.551636	-355.172607	278.924438	932.647583	-414.860870	-199.675583	896.815063	-418.114868	34.686932	1022.999695	343.333191	-79.280846	957.216858	335.264984	99.297142
-442.761658	120.089340	921.428040	-407.132874	-64.495827	925.435608	-529.530945	159.921356	503.074890	-341.527985	-101.802055	492.101959	-572.471313	149.613556	71.233742	-374.794617	-144.175278	78.512581	-442.970795	225.823166	1380.843628	-397.509979	-120.602066	1379.655151	-394.907776	50.487423	1390.867798	-336.768768	40.144009	1669.453003	-511.285889	277.659393	1126.961182	-505.240509	-177.137558	1152.268433	-351.494110	277.522034	934.635864	-412.761871	-202.247498	896.215088	-415.959106	31.692324	1022.950867	342.942261	-79.641762	957.196594	334.921753	98.919899
-440.797455	117.834496	921.396484	-404.335602	-66.609245	925.409363	-528.204285	158.461456	503.260071	-341.679932	-104.397530	492.000610	-572.182678	149.340714	71.280190	-374.899017	-145.128021	78.024681	-441.362823	222.994949	1381.253418	-395.425537	-123.157288	1379.607300	-392.868347	47.722469	1390.936279	-334.963928	37.284019	1669.732056	-509.482758	274.800812	1127.316650	-502.671661	-180.184219	1151.824585	-347.902069	276.135712	936.597839	-410.485443	-204.879272	895.624207	-413.556152	29.558949	1022.917969	342.488739	-80.003601	957.187805	334.521484	98.617821
-438.766846	115.774292	921.451538	-401.445465	-68.480614	925.329346	-527.116272	157.277100	503.212860	-341.097351	-106.923515	491.994934	-572.270691	149.106415	71.435272	-374.704376	-145.680634	77.739128	-439.782471	220.075394	1381.719116	-392.367584	-125.983978	1379.005493	-390.725769	44.951431	1391.213989	-333.087433	34.463455	1669.986206	-507.604950	271.822510	1127.749023	-499.816650	-183.222702	1151.489258	-344.486725	274.802551	938.453735	-407.983643	-207.422028	895.047668	-411.094452	27.566584	1022.906433	342.101715	-80.321877	957.128784	334.153442	98.332855
-436.744568	113.641891	921.552551	-398.612122	-70.424492	925.452271	-525.505188	155.710220	503.126160	-340.428253	-109.684174	491.981995	-571.867126	148.786545	71.525246	-374.369141	-146.310745	77.457993	-438.255035	217.147141	1382.280884	-389.689148	-128.707565	1378.733032	-388.632568	42.128792	1391.393677	-331.140503	31.526722	1670.280762	-505.754852	268.885681	1128.278198	-496.851349	-186.255005	1151.097656	-341.228241	273.397278	940.261841	-405.484253	-210.089523	894.463135	-408.677826	25.581669	1023.017273	341.716187	-80.628288	957.046021	333.792053	97.999435
-434.748474	111.344788	921.605591	-395.742310	-72.569229	925.676819	-523.145935	153.553131	502.765900	-339.684662	-112.803146	492.181488	-571.164246	148.394547	71.557686	-374.263824	-147.218735	77.309929	-436.789825	214.174271	1383.012451	-387.107147	-131.436401	1378.461182	-386.518555	39.299679	1391.676392	-329.140076	28.596722	1670.486572	-503.788391	265.743988	1128.884766	-493.900970	-189.327164	1150.595459	-338.053314	271.951996	942.119385	-402.696198	-212.578766	893.866455	-406.276428	23.492851	1023.153564	341.324890	-80.952591	957.025696	333.463989	97.651360
-432.700897	109.144295	921.804504	-392.906097	-74.553612	925.902039	-521.304565	152.066238	502.654083	-339.028107	-116.068062	492.333008	-570.741943	148.074585	71.706856	-374.093933	-148.244080	77.156540	-435.388947	211.201401	1383.801392	-384.614655	-134.154129	1378.146240	-384.434845	36.391544	1391.852783	-327.065186	25.634075	1670.706665	-501.808289	262.541779	1129.526855	-490.843384	-192.432220	1150.075073	-334.987946	270.556427	943.765137	-399.753174	-215.164719	893.270813	-403.896545	21.444656	1023.369324	340.954834	-81.273262	956.986511	333.148956	97.240562
-430.658234	106.775917	921.925659	-390.103302	-76.816734	926.311829	-519.467163	150.576187	502.809204	-338.578613	-119.596733	492.597565	-570.556580	147.802521	71.925957	-374.169525	-149.358688	77.036766	-433.984711	208.161423	1384.607422	-382.056488	-136.889084	1377.803345	-382.348053	33.476418	1392.085449	-324.925995	22.612133	1670.891357	-499.793579	259.160095	1130.244263	-487.703705	-195.647781	1149.662598	-332.063782	269.121460	945.462097	-396.768494	-217.607437	892.560852	-401.546570	19.308523	1023.633667	340.602325	-81.583908	956.930359	332.844330	96.912041
-428.649261	104.325836	922.085754	-387.334686	-79.077782	926.653015	-517.474792	149.326813	502.785461	-337.825592	-122.455254	492.715607	-570.266174	147.504700	72.180077	-374.081879	-150.175415	76.961380	-432.541809	205.041122	1385.464722	-379.443359	-139.721558	1377.395386	-380.249817	30.467909	1392.295166	-322.746826	19.637526	1671.009644	-497.865479	255.981735	1131.074463	-484.533447	-198.644577	1148.960571	-329.323212	267.737427	947.008728	-393.561249	-220.139679	891.966064	-399.214508	17.079460	1023.883728	340.283661	-81.922661	956.890259	332.542480	96.697128
-426.695465	101.934593	922.245544	-384.592987	-81.403008	926.962097	-515.582458	148.095703	502.832336	-337.159515	-124.892151	492.725220	-570.087585	147.230530	72.487991	-374.147980	-150.809723	76.953392	-431.054230	201.900909	1386.330933	-376.852112	-142.577881	1377.027344	-378.187469	27.483404	1392.539185	-320.518372	16.600969	1671.111816	-495.963593	252.669037	1131.845581	-481.298584	-201.810013	1148.398682	-326.630981	265.980286	948.472717	-390.275391	-222.548126	891.151428	-396.926300	14.827948	1024.118530	339.996674	-82.282341	956.850586	332.206970	96.373283
-424.782562	99.431770	922.297913	-381.889862	-83.750656	927.135437	-513.690186	147.041031	502.728210	-336.672028	-126.895782	492.745941	-569.764221	146.904968	72.833939	-374.217590	-151.249435	76.946297	-429.440308	198.699066	1387.119141	-374.338715	-145.477859	1376.615723	-376.114746	24.350384	1392.631470	-318.252075	13.739351	1671.077026	-494.226440	249.505249	1132.676636	-478.027100	-204.913315	1147.679077	-324.168091	264.096161	950.039063	-386.796417	-224.928024	890.441956	-394.586151	12.517213	1024.223267	339.608978	-82.488091	956.839905	331.953125	96.877655
-422.840240	96.918816	922.441284	-379.227722	-86.077705	927.254578	-511.394165	145.823532	502.656769	-335.909119	-128.266678	492.735474	-569.374878	146.591965	73.201157	-374.200592	-151.383209	77.016472	-427.748932	195.420349	1387.820068	-371.834229	-148.488358	1376.161743	-374.023468	21.177374	1392.838867	-315.959778	10.745208	1671.073120	-492.346954	246.238937	1133.303101	-474.709808	-207.978363	1146.821777	-321.783722	262.284241	951.366760	-383.164886	-227.274841	889.676086	-392.323547	10.113813	1024.357178	339.367950	-82.939110	956.817627	331.721710	96.213516
-420.975952	94.171822	922.467896	-376.480194	-88.640495	927.439148	-508.929749	144.648285	502.473846	-335.399811	-129.259750	492.765625	-568.860352	146.269241	73.558327	-374.242798	-151.398376	77.130058	-425.979462	192.128479	1388.432495	-369.234406	-151.574081	1375.671997	-371.943451	17.916788	1392.875000	-313.648987	7.706715	1671.049805	-490.631531	243.158203	1133.989014	-471.320251	-211.139114	1146.067505	-319.439362	260.438416	952.694702	-379.494293	-229.622375	888.874451	-390.051025	7.583517	1024.459839	339.020569	-83.797699	956.646057	331.516602	95.914970
-419.060760	91.560219	922.496704	-373.823486	-91.006660	927.417542	-506.524902	143.525726	502.255157	-334.771423	-129.969177	492.792877	-568.326477	145.885544	73.948784	-373.880707	-151.021820	77.145531	-424.128357	188.731491	1388.976929	-366.740234	-154.743011	1375.157227	-369.828461	14.643943	1392.896973	-311.338959	4.732047	1670.946289	-488.840271	239.999191	1134.515015	-467.948730	-214.115875	1145.238525	-317.179749	258.552612	953.955078	-375.534973	-231.743332	888.119568	-387.842560	5.089860	1024.470337	338.796997	-84.165802	956.618164	331.306458	95.499481
-417.130341	88.888725	922.506165	-371.023041	-93.418068	927.376038	-504.327423	142.573853	502.076569	-334.218903	-130.815628	492.838989	-567.860840	145.504257	74.360069	-373.927704	-150.972610	77.199715	-422.260803	185.289444	1389.432129	-364.430237	-158.002258	1374.633789	-367.698883	11.338227	1392.862061	-308.982147	1.696377	1670.831543	-487.131104	236.984344	1135.087646	-464.623566	-217.180603	1144.242065	-315.027985	256.657928	955.104980	-371.617493	-233.903793	887.353821	-385.542145	2.552180	1024.459717	338.570526	-84.458237	956.566223	331.030975	95.108490
-415.392731	86.313698	922.449219	-368.374939	-95.530670	927.061707	-502.485260	141.844376	502.048981	-333.535980	-131.588104	492.880188	-567.614502	145.158447	74.945877	-374.188263	-151.157547	77.320038	-420.369781	181.757538	1389.822266	-362.053406	-161.293900	1374.104492	-365.498596	7.877773	1392.730591	-306.624939	-1.317513	1670.675537	-485.447418	234.047928	1135.664551	-461.249390	-220.113907	1143.276123	-312.967255	254.705200	956.126770	-367.649475	-236.027557	886.508667	-383.281677	0.139908	1024.271606	338.317444	-84.870560	956.524231	330.769836	94.765564
-413.557709	83.500603	922.512573	-365.766998	-98.323074	927.339355	-500.169250	140.759674	501.911835	-333.031860	-132.922287	493.049255	-567.073730	144.803116	75.448868	-374.312256	-151.260315	77.425163	-418.491333	178.234650	1390.175171	-359.579224	-164.649872	1373.518311	-363.366180	4.474746	1392.526855	-304.258057	-4.348479	1670.481445	-483.720551	231.105927	1136.192261	-457.813782	-223.053497	1142.281738	-310.825806	252.945908	957.270996	-363.415985	-238.006363	885.780945	-381.200378	-2.545123	1024.448364	338.029510	-85.222885	956.477722	330.452515	94.429466
-411.828583	80.802055	922.427795	-363.138275	-100.667976	927.165344	-497.873291	139.799545	501.575317	-332.466949	-134.391876	493.127563	-566.519043	144.457382	76.024651	-374.361664	-151.498688	77.525566	-416.639557	174.661697	1390.464844	-357.100891	-168.046066	1372.916626	-361.226715	1.020789	1392.249268	-301.869049	-7.381663	1670.273438	-481.972626	228.065277	1136.515503	-454.439545	-226.002502	1141.235107	-308.932190	251.093597	958.122192	-359.257965	-240.015152	885.089355	-379.066498	-5.076302	1024.323242	337.796631	-85.603775	956.454163	330.245056	94.044701
-410.174744	78.257462	922.346985	-360.518372	-103.067123	927.044617	-495.576355	138.836639	501.449890	-331.713654	-136.078415	493.206207	-565.587280	143.829926	76.388176	-374.360657	-151.785004	77.616867	-414.836456	171.084549	1390.742676	-354.605835	-171.417114	1372.334229	-359.106903	-2.374687	1392.037476	-299.497040	-10.426886	1670.072266	-480.393463	225.132690	1137.066772	-451.094421	-228.875793	1140.249390	-307.116730	249.224060	958.987915	-355.101868	-241.986130	884.415466	-377.010925	-7.543446	1024.229126	337.599121	-85.936852	956.420288	330.029755	93.643791
-408.450684	75.702400	922.318237	-357.956512	-105.374680	926.965393	-493.171021	137.746780	501.315399	-331.021484	-138.087936	493.285950	-565.269470	143.555161	77.166954	-374.453033	-152.299622	77.707352	-413.138580	167.556046	1391.055664	-352.080200	-174.660248	1371.760864	-356.958618	-5.796320	1391.854492	-297.116821	-13.458776	1669.863892	-478.794861	222.185806	1137.614624	-447.783905	-231.780045	1139.302490	-305.383789	247.367203	959.796326	-350.919952	-243.809326	883.796387	-374.978577	-9.987874	1024.184937	337.397888	-86.284630	956.374451	329.837738	93.300369
-406.735229	73.048676	922.277100	-355.309265	-107.627548	926.862427	-490.802032	136.775955	501.146240	-330.217041	-140.183334	493.236298	-564.658875	143.102905	77.809074	-374.517761	-152.909363	77.817390	-411.463715	164.018829	1391.348633	-349.519043	-177.954208	1371.181641	-354.883026	-9.208376	1391.603271	-294.754944	-16.518940	1669.645264	-477.160156	219.064285	1138.020508	-444.449188	-234.665237	1138.435181	-303.766113	245.579208	960.578308	-346.617554	-245.550735	883.291626	-372.927551	-12.458905	1024.124512	337.170197	-86.659843	956.350586	329.641510	92.953995
-405.098999	70.485016	922.283325	-352.787567	-109.894829	926.747375	-488.341949	135.773865	500.946716	-329.376373	-142.357590	493.181580	-564.130615	142.670273	78.514153	-374.570496	-153.491028	77.861725	-409.885040	160.448456	1391.763550	-346.925476	-181.212036	1370.669067	-352.729065	-12.531343	1391.554443	-292.386475	-19.579191	1669.461182	-475.776245	216.053986	1138.544922	-441.032013	-237.496689	1137.576660	-302.219788	243.720734	961.378235	-342.147186	-247.171936	883.016785	-370.974823	-14.929890	1024.082886	337.002563	-87.020126	956.346008	329.479614	92.627365
-403.608368	67.653648	922.284302	-350.277252	-112.191719	926.671692	-485.937256	134.865494	500.831909	-328.564972	-144.542007	493.119263	-563.454712	142.241867	79.241280	-374.753418	-154.191956	77.938774	-408.344940	156.970734	1392.076904	-344.130127	-184.375671	1370.159058	-350.681519	-15.841026	1391.469238	-290.020050	-22.693768	1669.291626	-474.376801	212.899734	1139.101318	-437.641296	-240.320770	1136.718262	-300.793762	241.858383	962.210938	-337.582764	-248.743729	882.864258	-369.094940	-17.512604	1024.056030	336.777924	-87.438072	956.325256	329.282959	92.186234
-402.170532	65.072151	922.297913	-347.992249	-114.370621	926.506348	-483.669037	133.943329	500.811920	-327.749847	-146.723480	493.018982	-562.874023	141.705261	80.012192	-374.904999	-154.798538	78.034409	-406.875336	153.489136	1392.462036	-341.486969	-187.558823	1369.652954	-348.659546	-19.095556	1391.409058	-287.655884	-25.812231	1669.166504	-473.128601	209.745819	1139.593628	-434.290100	-243.184387	1135.980347	-299.475555	240.034027	963.047241	-333.313599	-250.279099	882.558472	-367.248718	-19.948860	1023.984070	336.604614	-87.810684	956.252930	329.091949	91.794220
-400.508209	63.036942	922.563904	-345.522156	-116.351807	926.361694	-481.293213	132.996140	500.867157	-326.792908	-148.376160	492.891907	-562.347290	141.169296	80.560257	-374.889191	-155.177979	78.087906	-405.512939	150.033691	1392.866455	-338.811676	-190.614990	1369.204590	-346.597748	-22.359497	1391.458374	-285.335236	-28.908112	1669.037598	-472.041443	206.609833	1140.060791	-430.985718	-246.100296	1135.369873	-298.255829	238.204193	963.872375	-329.932495	-252.115311	881.774658	-365.286926	-22.179941	1024.063110	336.405487	-88.162506	956.211548	328.879303	91.522041
-399.051819	60.744305	922.747925	-343.269897	-118.339905	926.206726	-478.995697	132.151505	501.009430	-326.001892	-149.971909	492.806152	-561.695618	140.470078	81.138382	-374.912323	-155.527191	78.166962	-404.136078	146.665146	1393.304321	-336.082153	-193.713165	1368.799805	-344.607025	-25.555252	1391.345093	-283.009338	-31.992794	1668.992188	-471.042450	203.459305	1140.663940	-427.573151	-248.871506	1134.737061	-297.156982	236.379257	964.744080	-325.604889	-253.541870	881.809509	-363.440247	-24.469126	1024.084839	336.223083	-88.507111	956.170837	328.686096	91.154945
-397.543823	58.434994	923.042114	-340.948700	-120.490257	926.218384	-477.143311	131.518097	501.308960	-325.280029	-151.436966	492.834869	-560.761047	139.527512	81.811371	-374.910828	-155.787415	78.289986	-402.770691	143.319229	1393.790161	-333.277740	-196.680313	1368.523682	-342.531006	-28.720957	1391.396240	-280.741730	-35.116768	1668.978027	-470.060455	200.179276	1141.234619	-424.254791	-251.728088	1134.276123	-296.059448	234.640900	965.770508	-321.770416	-255.083984	881.522583	-361.575073	-26.832794	1024.247314	336.073669	-88.943283	956.156677	328.553253	90.732117
-396.124451	56.121105	923.311157	-338.769348	-122.546700	926.155823	-474.802155	130.617844	501.564362	-324.777496	-152.872879	492.814606	-559.702454	138.746613	82.667175	-374.961517	-155.959808	78.367500	-401.471680	140.003769	1394.258301	-330.550262	-199.606918	1368.336914	-340.482056	-31.819952	1391.554077	-278.494202	-38.220585	1669.018677	-469.236450	196.846802	1141.777954	-420.920502	-254.480133	1133.796143	-295.119141	232.933380	966.769958	-317.949585	-256.662292	881.351624	-359.730988	-29.149784	1024.352539	335.896942	-89.285759	956.132568	328.402740	90.331947
-394.913879	53.815212	923.870239	-336.844025	-124.580605	926.232117	-472.623718	129.629150	501.908813	-324.264679	-154.238861	492.829193	-559.317139	138.139954	83.736275	-374.890778	-156.091888	78.438812	-400.183777	136.734650	1394.797119	-327.865814	-202.519791	1368.190063	-338.461914	-34.867191	1391.712158	-276.298889	-41.345135	1669.071045	-468.420990	193.486313	1142.383301	-417.609100	-257.351105	1133.568481	-294.251984	231.301208	967.918823	-314.174042	-258.150513	881.187073	-357.957520	-31.485395	1024.660767	335.759613	-89.708496	956.141907	328.274231	89.939293
-392.598267	54.101543	924.109924	-334.248840	-126.245705	926.356445	-470.347992	128.589417	502.660797	-323.764343	-155.232895	492.866638	-558.463928	137.282913	84.670197	-374.717163	-156.124084	78.505791	-398.929718	133.507462	1395.300659	-325.073853	-205.382401	1368.142212	-336.424133	-37.893211	1391.897461	-274.055695	-44.448097	1669.221680	-467.684326	189.980392	1143.041260	-414.322052	-260.083466	1133.294800	-293.442810	229.749359	969.095947	-310.415527	-259.610931	881.042114	-355.596985	-32.298954	1024.854980	335.647461	-90.089119	956.105225	328.149994	89.566406
-391.161072	51.737835	924.557983	-332.114380	-128.344696	926.444702	-468.161407	127.569557	503.099152	-323.535156	-156.976120	492.963776	-557.397217	136.300278	85.550545	-374.846680	-156.358505	78.606293	-397.763824	130.286087	1395.871582	-322.483215	-208.158386	1368.096680	-334.399231	-40.834587	1392.026367	-271.961426	-47.474941	1669.442627	-467.101196	186.638992	1143.704102	-411.069061	-262.852753	1133.095825	-292.803284	228.243454	970.303467	-306.812042	-261.145782	880.841858	-353.849274	-34.705887	1025.132690	335.512115	-90.490181	956.044128	327.995422	89.140579
-390.005402	49.323818	925.004028	-330.292908	-130.230408	926.219482	-466.021820	126.634399	503.596527	-322.829041	-157.714706	492.928741	-556.390137	135.445099	86.514931	-374.602325	-156.306473	78.598732	-396.643829	127.122437	1396.458374	-319.661652	-210.929291	1368.058472	-332.419495	-43.735481	1392.169434	-269.861572	-50.488621	1669.638916	-466.529755	183.170212	1144.386230	-407.781982	-265.503204	1132.929688	-292.262543	226.869705	971.507629	-303.310547	-262.932678	880.399780	-352.131989	-37.112728	1025.233887	335.374420	-90.955284	956.006470	327.855377	88.648903
-388.743408	46.937820	925.465942	-328.209747	-132.223816	926.212280	-463.847351	125.620644	504.016541	-322.353394	-159.213669	492.935242	-555.037537	134.329620	87.264526	-374.608978	-156.546005	78.680740	-395.570709	123.996399	1397.021606	-316.972473	-213.635513	1368.068237	-330.415497	-46.608818	1392.352051	-267.718262	-53.331448	1669.898804	-466.050629	179.798401	1145.135010	-404.537140	-268.187195	1132.705200	-291.774841	225.562027	972.760071	-299.823181	-264.479401	880.285034	-350.347839	-39.481567	1025.458008	335.240051	-91.337746	955.988708	327.723785	88.325577
-387.525574	44.640736	926.030151	-326.193939	-134.156784	926.285522	-461.800476	124.633217	504.564392	-322.007568	-160.683838	493.021545	-554.052917	133.379471	88.254379	-374.607361	-156.818863	78.747765	-394.509583	120.951256	1397.615723	-314.108765	-216.270309	1368.149292	-328.830200	-49.769791	1392.663330	-265.724457	-56.219315	1670.147949	-465.639099	176.401093	1145.908447	-401.253662	-270.896332	1132.660156	-291.392120	224.297928	974.121826	-296.067413	-265.802216	880.447876	-348.660645	-41.803261	1025.777344	335.076630	-91.759964	955.958679	327.584137	87.946930
-386.256134	42.385708	926.492493	-324.135376	-136.153061	926.341858	-459.830688	123.875786	505.056061	-321.629608	-162.347733	493.054871	-553.231934	132.701172	89.487251	-374.684906	-157.197556	78.911064	-393.490753	117.899643	1398.237305	-311.491272	-218.856827	1368.195557	-326.925781	-52.735271	1392.841187	-263.780121	-59.040344	1670.332397	-465.248138	172.988770	1146.562500	-398.043976	-273.463654	1132.521240	-291.014771	223.101288	975.375488	-292.446899	-267.220734	880.528564	-346.949707	-44.098606	1026.037720	334.980316	-92.151649	955.937927	327.512573	87.440056
-385.114441	40.230717	926.970032	-322.159698	-137.989090	926.287903	-457.872131	123.028976	505.655029	-321.201447	-163.826431	493.113647	-552.130066	131.717255	90.443993	-374.644012	-157.536240	78.949928	-392.574127	114.793732	1398.819336	-308.802826	-221.539673	1368.233032	-324.699097	-54.880009	1393.049316	-261.733215	-61.963978	1670.549805	-464.992188	169.782181	1147.298950	-394.856750	-276.024384	1132.399048	-290.612366	221.837204	976.776489	-288.906525	-268.590454	880.659607	-345.285004	-46.310154	1026.246460	334.868744	-92.538689	955.910522	327.406464	87.022163
-383.899048	37.863380	927.573975	-320.104950	-139.760239	926.235291	-455.673981	121.986130	506.100067	-320.722565	-165.146057	493.029785	-551.007019	130.843552	91.526390	-374.627411	-157.775879	79.018700	-391.569153	111.984718	1399.401611	-305.882843	-223.929825	1368.263672	-323.333801	-58.487900	1393.091309	-259.790039	-64.709442	1670.887207	-464.651306	166.541275	1148.001221	-391.631287	-278.508789	1132.363525	-290.616516	220.937805	977.933899	-285.410950	-270.004852	880.716187	-343.599396	-48.681389	1026.525146	334.761810	-92.977104	955.875305	327.286560	86.609589
-385.134644	30.704395	927.524231	-318.798065	-143.084244	926.258667	-453.882935	121.200920	505.868652	-320.661804	-167.236145	493.045532	-549.956116	129.891312	92.532333	-374.938934	-158.303635	79.110832	-390.611115	109.028404	1399.892822	-303.083496	-226.367737	1368.301636	-321.513306	-61.055527	1393.320435	-258.002167	-67.329826	1671.031128	-464.364532	163.331802	1148.598389	-388.487427	-281.024689	1132.211792	-290.528290	219.883377	979.100464	-282.008057	-271.370941	880.840637	-343.227905	-53.579559	1026.474731	334.652191	-93.406044	955.830200	327.178558	86.195419
-384.307922	28.250998	927.892700	-317.072906	-144.931305	926.102783	-452.051392	120.463760	506.322510	-320.276367	-168.588043	492.914917	-548.846375	128.907486	93.506218	-374.953461	-158.595627	79.146492	-389.691711	106.167770	1400.452148	-300.254669	-228.786118	1368.310425	-319.578949	-63.834461	1393.380371	-256.098999	-70.037987	1671.414673	-464.153229	160.292892	1149.208862	-385.349823	-283.571106	1132.213379	-290.438446	218.882828	980.243042	-278.638580	-272.752838	880.854858	-341.769867	-55.906025	1026.569336	334.568970	-93.890556	955.826233	327.079285	85.719330
-383.189575	26.708841	928.436218	-315.168060	-146.457077	925.952332	-450.080505	119.567093	506.825897	-319.759949	-169.695892	492.797729	-547.898560	127.852692	94.545982	-374.873566	-158.796783	79.157814	-388.742493	103.310432	1400.840942	-297.434174	-231.138565	1368.271851	-317.736877	-66.191422	1393.706543	-254.369324	-72.603867	1671.435791	-463.944092	157.289505	1149.843140	-382.247589	-286.039520	1132.130127	-290.512573	217.911560	981.347229	-275.263000	-273.725647	881.281860	-340.190613	-57.771725	1026.767334	334.461884	-94.316040	955.794800	326.978058	85.269714
-382.292725	24.818233	928.879700	-313.402679	-148.056961	925.800415	-448.073914	118.687492	507.300018	-319.368866	-170.865631	492.631073	-546.898743	126.590981	95.564041	-374.847687	-159.007767	79.186440	-387.807617	100.447243	1401.280029	-294.760681	-233.439041	1368.303101	-315.934937	-68.706528	1393.899780	-252.576309	-75.072159	1671.740967	-463.703430	154.322754	1150.405884	-379.136261	-288.512634	1132.027710	-290.596161	217.040054	982.395325	-271.981781	-275.194489	881.242432	-338.740204	-59.763573	1026.907227	334.379700	-94.753532	955.760010	326.888519	84.866600
-381.054077	24.086605	929.658386	-311.478394	-149.156219	925.583496	-446.138947	117.825172	507.780579	-318.827087	-171.561813	492.556732	-545.958374	125.196915	96.541557	-374.685333	-159.098663	79.150787	-386.879028	97.678703	1401.658569	-292.031738	-235.680542	1368.304199	-314.124390	-71.213814	1394.127808	-250.827240	-77.587265	1672.033691	-463.512482	151.511612	1151.037964	-376.012787	-290.919769	1131.966309	-290.721619	216.112381	983.358643	-268.893799	-276.719910	881.231628	-337.153229	-61.217075	1027.196167	334.320496	-95.238892	955.737732	326.811218	84.400047
-380.169952	22.507614	930.180725	-309.773285	-150.519073	925.451355	-444.154602	117.089600	508.185242	-318.436951	-172.565292	492.414185	-544.782837	123.640572	97.508385	-373.512878	-158.462524	79.273483	-385.972046	94.939400	1402.088379	-289.328766	-237.852234	1368.340576	-312.387848	-73.563042	1394.253052	-249.160233	-79.970856	1672.246216	-463.204926	148.664627	1151.572632	-372.911285	-293.291748	1131.813110	-290.921082	215.221146	984.297302	-265.799408	-278.181519	881.107239	-335.745941	-62.973732	1027.384155	334.279785	-95.643921	955.717102	326.760712	83.917984
-379.538818	20.244202	930.341492	-308.180634	-152.116028	925.278381	-442.169220	116.323112	508.364929	-318.206665	-173.621979	492.374817	-543.434509	121.867783	98.347450	-373.454742	-158.604553	79.318977	-385.109558	92.240021	1402.407837	-286.606201	-239.979965	1368.324463	-310.582123	-75.735153	1394.495239	-247.579361	-82.303574	1672.354614	-463.084076	146.063950	1152.224243	-369.849274	-295.670044	1131.754761	-291.141052	214.362045	985.087219	-262.753479	-279.719391	881.062134	-334.493683	-64.982788	1027.365723	334.202820	-96.083282	955.683777	326.674347	83.466675
-378.770996	18.698738	930.640320	-306.576263	-153.428558	925.091248	-440.167145	115.567848	508.426392	-318.054596	-174.709320	492.331360	-541.834717	119.772224	98.998695	-373.449677	-158.762115	79.368851	-384.202881	89.631302	1402.767822	-283.936005	-241.974045	1368.257324	-308.853577	-78.086670	1394.525513	-245.989105	-84.593918	1672.627319	-462.883575	143.463623	1152.711792	-366.792236	-297.979645	1131.611450	-291.477722	213.481720	985.875732	-259.826904	-281.180939	880.955261	-333.186951	-66.595139	1027.411865	334.134186	-96.525589	955.655762	326.615204	83.018196
-377.581116	18.561771	931.209534	-304.879242	-154.243011	924.892212	-438.478149	114.887672	508.865814	-317.882965	-175.896408	492.205566	-540.123108	117.419403	99.678169	-373.518555	-158.955490	79.411819	-383.364807	87.087837	1403.065186	-281.357330	-243.858459	1368.173340	-307.209961	-80.153603	1394.614380	-244.524902	-86.739265	1672.681885	-462.593597	140.892395	1153.122559	-363.842529	-300.335754	1131.483765	-291.814178	212.872238	986.546021	-257.012085	-282.829224	880.648926	-331.684052	-67.463440	1027.593506	334.059967	-97.007057	955.636658	326.546692	82.523521
-377.411163	15.407968	931.123230	-303.601105	-156.085983	924.801392	-436.929230	114.312759	508.745850	-317.636383	-176.858627	492.166656	-537.933533	114.851761	99.976135	-374.576233	-159.904205	79.385727	-382.495697	84.633751	1403.385986	-278.778290	-245.701752	1368.052246	-305.498047	-82.142944	1394.670044	-243.058273	-89.012268	1672.928223	-462.545380	138.522858	1153.709106	-360.874237	-302.599426	1131.299438	-292.268005	211.855072	987.043762	-254.236954	-284.532410	880.399353	-330.757874	-69.812126	1027.484619	333.996948	-97.463600	955.613647	326.496979	82.031807
-376.595490	13.827056	931.293335	-302.100037	-157.337402	924.671692	-435.522675	113.480766	508.730164	-317.519867	-178.186737	492.128418	-535.353394	112.070229	100.099365	-374.676086	-160.202728	79.414818	-381.741547	82.274490	1403.709473	-276.282867	-247.422714	1367.922241	-303.762329	-84.150734	1394.632446	-241.631454	-91.109535	1673.121582	-462.351868	136.043671	1154.151611	-357.960907	-304.866516	1131.059448	-292.657440	210.962143	987.662170	-251.515854	-286.161682	880.064392	-329.557465	-71.344147	1027.501221	333.978516	-97.943436	955.604248	326.480469	81.642220
-375.773621	12.593509	931.498779	-300.628174	-158.422195	924.468689	-434.617249	112.709442	508.972260	-316.680756	-178.001816	491.987366	-532.450562	109.263588	99.824913	-374.182617	-159.963165	79.365837	-380.924377	80.044907	1403.971313	-273.758575	-249.041077	1367.662354	-302.077118	-86.005554	1394.660156	-240.294754	-93.124611	1673.077881	-462.190094	133.702362	1154.574951	-355.098541	-307.052063	1130.797729	-293.112793	210.113968	988.181946	-248.535400	-287.416321	880.120178	-328.389374	-72.694046	1027.500977	333.960419	-98.409279	955.601685	326.415009	81.230324
-375.058105	10.576064	931.434021	-299.194580	-159.818924	924.332520	-433.864105	111.653145	509.022125	-316.571594	-179.453857	492.031433	-528.834595	106.354607	99.303200	-373.121552	-159.312378	79.426689	-380.135132	77.884819	1404.245117	-271.340851	-250.550400	1367.461426	-300.442047	-87.750244	1394.720947	-239.006256	-95.088837	1673.158936	-462.096497	131.528625	1155.066040	-352.241882	-309.176270	1130.532349	-293.690308	209.260803	988.775452	-245.840714	-288.914490	879.824707	-327.227417	-74.361389	1027.391724	333.961792	-98.893333	955.591492	326.386993	80.671097
-374.057220	9.513744	931.613647	-297.679352	-160.805969	924.196472	-433.223755	110.233284	509.150177	-316.166260	-180.188400	491.970856	-524.812683	103.482620	98.617455	-372.917694	-159.404373	79.483589	-379.410889	75.712898	1404.515381	-268.972778	-252.157837	1367.151611	-298.616669	-88.702652	1394.867920	-237.671295	-96.972473	1673.205811	-462.004639	129.321838	1155.421997	-349.461273	-311.182495	1130.218628	-294.119507	208.356110	989.055664	-243.220810	-290.478271	879.463806	-325.970642	-75.541077	1027.413940	333.957886	-99.309280	955.569702	326.340820	80.243584
-373.269104	8.418171	931.767517	-296.249268	-161.789810	923.989624	-432.850525	108.710258	509.180939	-315.883209	-180.995758	491.944275	-520.463989	100.695770	97.585449	-372.853516	-159.571899	79.497154	-378.616364	73.717819	1404.729126	-266.702087	-253.538330	1366.906738	-297.069885	-90.340096	1394.792847	-236.409042	-98.824768	1673.287598	-461.990692	127.333832	1155.903809	-346.686371	-313.231903	1129.965942	-294.780121	207.464096	989.451782	-240.627777	-292.089508	879.071167	-324.796753	-76.724686	1027.381104	333.956604	-99.685669	955.539612	326.299103	79.858231
-372.374237	7.043225	931.752808	-294.883667	-162.762177	923.793640	-432.358521	106.915192	509.136261	-315.569550	-181.799118	491.970062	-515.739502	97.967377	96.404343	-372.843842	-159.716721	79.530518	-377.872437	71.828201	1405.038330	-264.554169	-254.870453	1366.622070	-295.593506	-91.803741	1394.774658	-235.207001	-100.638550	1673.377075	-461.899567	125.265411	1156.259644	-343.980164	-315.174011	1129.544922	-295.284760	206.534546	989.556091	-238.091400	-293.532440	878.725525	-323.579132	-77.936752	1027.266968	333.945190	-100.126846	955.478577	326.287720	79.383781
-371.761963	5.984686	931.887207	-293.603516	-163.476288	923.400879	-431.836792	104.843880	508.983978	-315.304840	-182.631668	491.928925	-510.860809	95.228432	95.031250	-372.774292	-159.835587	79.582047	-377.134094	70.048599	1405.250732	-262.521912	-256.158173	1366.381592	-294.151520	-93.305283	1394.744995	-234.052948	-102.388550	1673.434814	-461.814728	123.301872	1156.664673	-341.366455	-316.966461	1129.305420	-295.737122	205.512650	990.038269	-235.655167	-295.083618	878.382446	-322.421234	-78.994415	1027.115845	333.953094	-100.459305	955.422241	326.271362	78.929375
-370.878906	4.622420	931.981079	-292.147736	-164.720016	923.560303	-431.344482	102.764946	508.726746	-315.120026	-183.580521	491.949493	-505.782074	92.780632	93.625252	-372.775513	-160.034058	79.621933	-376.356079	68.355881	1405.517944	-260.496521	-257.396484	1366.181519	-292.696472	-94.632011	1394.750854	-232.951920	-104.087257	1673.536133	-461.640289	121.364861	1156.979370	-338.852173	-318.676727	1128.944214	-296.624359	204.839661	989.945679	-233.205063	-296.518494	878.075500	-321.306213	-80.249947	1027.248169	333.993195	-100.846130	955.377319	326.238800	78.532410
-370.179016	3.562440	932.114807	-290.837494	-165.560989	923.434265	-430.850128	100.525368	508.442444	-314.911682	-184.335541	491.912994	-500.771027	90.485191	92.061462	-372.745331	-160.232468	79.619843	-375.573792	66.800735	1405.751709	-258.591583	-258.566254	1365.933716	-291.279144	-95.993805	1394.634155	-231.900635	-105.709114	1673.629395	-461.664490	119.614601	1157.402832	-336.376709	-320.267487	1128.634888	-297.029297	203.753540	990.279114	-230.790558	-297.929840	877.838318	-320.190552	-81.264160	1027.240479	334.066040	-101.203423	955.313660	326.240417	78.107826
-369.536713	2.286059	932.172363	-289.493805	-166.447861	923.351990	-430.343201	97.997955	508.092834	-314.609131	-185.187653	491.930939	-495.727295	88.528549	90.377983	-372.729584	-160.395691	79.637367	-374.704468	65.287132	1405.930542	-256.757538	-259.670685	1365.665894	-289.954498	-97.236061	1394.534058	-230.902740	-107.285606	1673.715332	-461.524841	117.791000	1157.649414	-334.018646	-321.771423	1128.274780	-297.622986	202.879730	990.273865	-228.470001	-299.330658	877.448547	-319.078644	-82.328857	1027.215820	334.137756	-101.583420	955.287231	326.240753	77.598389
-368.958099	1.164128	932.104431	-288.215607	-167.302383	923.231934	-429.573517	95.326035	507.636780	-314.194458	-185.919754	491.885956	-490.794800	86.877853	88.713715	-372.734406	-160.632935	79.723892	-373.859070	63.871815	1406.040527	-254.987137	-260.723755	1365.431519	-288.634308	-98.514343	1394.330078	-229.982742	-108.807808	1673.812256	-461.428009	116.108383	1157.889893	-331.733673	-323.157715	1128.001587	-298.235168	202.313736	989.756531	-226.267746	-300.657562	877.077576	-318.037292	-83.250175	1027.109985	334.220367	-101.935570	955.234436	326.201447	77.249138
-368.293976	0.093475	932.024658	-286.966034	-168.008545	923.096619	-428.883301	92.533096	507.176971	-313.704712	-186.345428	491.843445	-486.001923	85.478157	87.005898	-372.645081	-160.691864	79.716408	-372.976563	62.545189	1405.996216	-253.216873	-261.684692	1365.143433	-287.361572	-99.680809	1394.049316	-229.069489	-110.246704	1673.859131	-461.371338	114.580063	1158.062622	-329.559723	-324.448792	1127.594727	-299.153351	201.452835	989.662537	-224.059738	-302.033325	876.752441	-316.978333	-84.085114	1026.991577	334.263916	-102.421387	955.186523	326.196655	76.824852
-367.759796	-0.845579	931.891724	-285.686493	-168.721466	922.924377	-428.022614	89.696701	506.625885	-313.213806	-186.846313	491.842255	-481.271759	84.306793	85.281960	-372.609711	-160.850647	79.784111	-372.150726	61.304035	1405.943848	-251.521774	-262.542358	1364.862427	-286.157867	-100.716629	1393.753174	-228.262421	-111.675995	1673.904541	-461.260834	113.035110	1158.183716	-327.481628	-325.693268	1127.315796	-299.786407	200.703781	989.467407	-221.956116	-303.323425	876.407898	-316.014404	-84.859062	1026.833008	334.062256	-103.040688	955.310791	326.094360	76.206779
-367.212158	-2.120729	931.648926	-284.490204	-169.503494	922.793396	-427.468719	86.990761	506.136261	-312.739899	-187.534027	491.863617	-476.804596	83.362534	83.588783	-372.640106	-161.039383	79.874695	-371.340820	60.131378	1405.902954	-249.881897	-263.330475	1364.619385	-284.980621	-101.626686	1393.504883	-227.483276	-113.055489	1673.929688	-461.133636	111.606422	1158.241333	-325.517609	-326.903015	1126.992798	-300.521820	200.045837	989.085632	-219.905579	-304.495544	876.097534	-315.065887	-85.741669	1026.637817	333.729187	-103.788162	955.555786	325.923920	75.557022
-366.502106	-2.785864	931.484924	-283.196899	-170.043243	922.615967	-426.696686	84.307838	505.631134	-312.202484	-188.033249	491.847595	-472.234436	82.695778	81.870445	-372.640900	-161.151993	79.948952	-370.579407	59.031376	1405.806274	-248.285065	-264.060364	1364.325317	-283.871704	-102.528725	1393.196289	-226.752060	-114.340729	1673.931763	-461.041290	110.224777	1158.296631	-323.614166	-327.993195	1126.627808	-300.888336	199.197662	988.926392	-217.878494	-305.659576	875.859375	-314.098602	-86.331726	1026.470825	333.722443	-104.240776	955.544861	325.901733	75.133812
-365.773376	-3.840548	931.151978	-281.901489	-170.744171	922.456055	-426.044800	81.724464	505.084625	-311.586731	-188.447983	491.851349	-468.177063	82.229820	80.290092	-372.645264	-161.267456	80.022270	-369.911560	58.036423	1405.627441	-246.696243	-264.645569	1363.989258	-282.869415	-103.363380	1392.807129	-226.101501	-115.635651	1673.925537	-461.008789	108.949463	1158.343872	-321.802307	-328.982666	1126.299438	-301.219055	198.336578	988.796631	-215.924896	-306.612701	875.656616	-313.107941	-87.080696	1026.226563	333.687317	-104.733231	955.545105	325.853363	74.626846
-365.135376	-4.715288	930.847656	-280.637787	-171.402405	922.252441	-425.412445	79.325699	504.573517	-311.041138	-188.998016	491.872742	-464.297211	81.812950	78.854584	-372.607086	-161.408142	80.078369	-369.312378	57.086163	1405.421143	-245.191635	-265.188141	1363.592896	-281.873840	-104.140038	1392.406494	-225.468948	-116.837608	1673.898682	-460.820221	107.728729	1158.221924	-320.053497	-330.029968	1125.972168	-301.947540	197.824738	988.149231	-214.091766	-307.601715	875.443359	-312.190247	-87.763496	1025.975952	333.681702	-105.227791	955.537415	325.809021	74.126274
-364.354858	-5.822163	930.346313	-279.421478	-172.109100	922.069702	-424.693787	77.067947	503.930817	-310.595581	-189.693909	491.839783	-460.561493	81.382858	77.678314	-372.667267	-161.579453	80.167297	-368.778534	56.203732	1405.170410	-243.681625	-265.640167	1363.166260	-281.004089	-104.744408	1392.035156	-224.878952	-118.003914	1673.864990	-460.755524	106.630714	1158.063232	-318.376434	-330.989746	1125.592529	-302.139893	197.064484	987.765503	-212.295715	-308.542755	875.150146	-311.240997	-88.476402	1025.638428	333.716614	-105.597893	955.516602	325.793823	73.767380
-363.500824	-6.395031	929.937683	-278.130432	-172.675934	921.871765	-423.875488	75.011902	503.415466	-309.913818	-190.073959	491.754120	-457.637238	80.867737	77.049759	-372.604980	-161.719666	80.240257	-368.363312	55.414288	1404.898315	-242.340546	-265.964691	1362.729492	-280.124481	-105.369202	1391.724854	-224.350769	-119.072159	1673.837158	-460.685730	105.564438	1157.861084	-316.809814	-331.947815	1125.198486	-302.439545	196.339386	987.477783	-210.537552	-309.322571	874.934387	-310.270081	-88.944939	1025.345337	333.648010	-106.072189	955.548340	325.706604	73.312492
-362.815552	-7.377320	929.435974	-276.996338	-173.341125	921.610046	-422.841400	73.047874	502.787506	-309.310974	-190.674072	491.684418	-455.595734	80.138138	76.703285	-372.629272	-161.873352	80.268463	-367.935638	54.731853	1404.606323	-240.984558	-266.271820	1362.319336	-279.244110	-105.829720	1391.325684	-223.844360	-120.096329	1673.829102	-460.556976	104.575005	1157.581665	-315.242523	-332.792297	1124.838989	-302.793060	195.732346	986.905396	-208.923096	-310.117950	874.686584	-309.368835	-89.599586	1024.963379	333.642029	-106.479660	955.532898	325.705780	72.867828
-361.946686	-8.177916	928.991455	-275.839966	-173.984070	921.410889	-421.596069	71.264397	502.250610	-308.712006	-191.044434	491.605347	-453.995483	79.324921	76.280716	-372.571716	-162.044785	80.307655	-367.613159	54.193226	1404.316895	-239.764114	-266.452728	1361.875244	-278.631989	-107.040230	1390.762573	-223.407806	-121.023727	1673.814453	-460.459991	103.695419	1157.328003	-313.721558	-333.590485	1124.329590	-302.701080	195.225418	986.364929	-207.257980	-310.704834	874.631409	-308.436371	-90.197151	1024.649048	333.670990	-106.856422	955.534058	325.698639	72.455582
-361.076569	-9.017493	928.596619	-274.593262	-174.659332	921.291382	-420.391998	69.765434	501.777222	-308.198090	-191.383453	491.563354	-453.188263	78.455185	75.844353	-372.513702	-162.116287	80.317932	-367.404724	53.442402	1404.007202	-238.688034	-266.902924	1361.442993	-277.774841	-106.571869	1390.771851	-222.969757	-121.899551	1673.865356	-460.151611	102.793770	1156.942017	-312.292023	-334.357605	1123.892090	-303.811859	195.111649	985.448059	-205.753128	-311.437164	874.287781	-307.492462	-90.824883	1024.402588	333.709503	-107.276878	955.562012	325.702911	72.059387
-360.077667	-9.681883	928.263672	-273.362427	-175.248566	921.139221	-419.298187	68.375122	501.470459	-307.662689	-191.818146	491.559631	-452.907440	77.833893	75.596756	-372.512939	-162.243210	80.364876	-366.969360	53.030006	1403.759888	-237.406372	-267.020447	1361.016602	-277.031311	-106.741707	1390.656982	-222.581207	-122.665596	1673.901611	-460.039459	101.889275	1156.734497	-310.934235	-334.980774	1123.465454	-304.075836	194.374252	985.073730	-204.201523	-311.986725	873.982971	-306.483734	-91.384201	1024.170288	333.678314	-107.703499	955.568604	325.624023	71.673164
-359.081879	-10.469154	927.970825	-272.180664	-175.926544	921.026367	-418.502014	67.076439	501.280182	-307.198730	-192.172455	491.522034	-453.011902	77.372215	75.433472	-372.464264	-162.378525	80.442001	-366.532654	52.654682	1403.590332	-236.255020	-267.141113	1360.682129	-276.346069	-106.981476	1390.561279	-222.217834	-123.356796	1673.978149	-459.842102	101.083588	1156.495972	-309.652344	-335.546906	1123.106323	-304.449951	194.097046	984.680664	-202.865662	-312.538635	873.609131	-305.463654	-92.032707	1023.973511	333.732330	-108.153893	955.578735	325.633514	71.161423
-358.014771	-10.822748	927.730286	-271.034119	-176.441193	920.842102	-417.944672	65.810104	501.228821	-306.733032	-192.333130	491.500336	-453.127991	77.111969	75.329140	-372.389465	-162.323669	80.482300	-366.314758	52.101315	1403.423584	-235.245300	-267.536987	1360.388672	-275.794464	-107.330536	1390.539185	-221.907013	-123.901443	1674.068359	-459.783173	100.262283	1156.301880	-308.352386	-336.043762	1122.805054	-304.426361	193.339249	984.108948	-201.644211	-313.076660	873.292358	-304.380981	-92.442101	1023.763306	333.672485	-108.623116	955.610779	325.584229	70.782829
-357.005249	-11.807243	927.473267	-269.921265	-177.220306	920.762512	-417.647705	64.603828	501.254547	-306.315918	-192.409607	491.546539	-453.607971	76.947121	75.275902	-372.341278	-162.342575	80.580803	-365.923492	51.629204	1403.300537	-234.267700	-267.750092	1360.241943	-275.136017	-107.587051	1390.588135	-221.556686	-124.442810	1674.181396	-459.567505	99.457336	1156.140259	-307.183350	-336.381653	1122.590698	-304.325989	192.969971	983.658264	-200.478333	-313.490662	873.067993	-303.340485	-93.220291	1023.595764	333.617645	-109.051994	955.614075	325.550354	70.311272
-355.812256	-12.140126	927.404907	-268.759369	-177.789688	920.655823	-417.651367	63.561653	501.412140	-305.899658	-192.532501	491.559753	-454.069580	77.044685	75.088173	-372.269531	-162.288528	80.614990	-365.578552	51.026226	1403.241333	-233.316284	-268.162354	1360.149170	-274.619202	-108.043449	1390.632690	-221.265839	-124.840683	1674.320068	-459.400482	98.686211	1156.009644	-306.084167	-336.725769	1122.482422	-304.581116	192.403427	983.428101	-199.483673	-313.824219	872.882629	-302.187714	-93.711288	1023.511292	333.603851	-109.496140	955.606995	325.580536	69.823883
-354.587097	-12.766833	927.307922	-267.561279	-178.515472	920.630981	-417.741089	62.577065	501.621643	-305.531158	-192.714188	491.623718	-454.538086	77.321770	74.800522	-372.191772	-162.208237	80.666512	-365.113434	50.557346	1403.191162	-232.400131	-268.439667	1360.205566	-273.964203	-108.310730	1390.777710	-220.984009	-125.184601	1674.476318	-459.149261	97.942528	1155.906738	-305.065125	-336.932678	1122.487427	-304.778687	192.128677	982.869385	-198.615082	-314.083496	872.714783	-301.007904	-94.363449	1023.453308	333.609497	-109.924095	955.608521	325.589691	69.401138
-353.504120	-13.560975	927.256714	-266.519287	-179.300766	920.599060	-418.108643	61.787769	501.825043	-305.229706	-192.974564	491.650116	-455.065613	77.713989	74.662926	-372.115173	-162.229721	80.702515	-364.669556	50.073212	1403.145142	-231.528122	-268.844330	1360.370605	-273.338440	-108.620407	1390.880493	-220.782318	-125.533974	1674.657227	-458.673706	97.162781	1155.728760	-304.100342	-337.100708	1122.567993	-305.923096	192.072800	982.514893	-197.790375	-314.296082	872.725891	-299.920868	-95.131027	1023.408997	333.649872	-110.248268	955.609680	325.592468	69.109917
-352.272949	-13.945542	927.269043	-265.410858	-179.880295	920.513306	-418.274414	61.048744	501.956085	-304.849213	-193.189896	491.674622	-455.426514	78.049614	74.643875	-372.088837	-162.151733	80.720726	-364.220276	49.552837	1403.084961	-230.656021	-269.221802	1360.561890	-272.708649	-109.004150	1391.029053	-220.643234	-125.737793	1674.862061	-458.412445	96.423332	1155.648438	-303.252014	-337.183136	1122.683960	-306.191132	191.751099	982.200073	-197.123795	-314.376709	872.795227	-298.746857	-95.678673	1023.372681	333.708557	-110.609024	955.601379	325.627350	68.754211
-351.014465	-14.313738	927.338928	-264.369263	-180.448120	920.433411	-418.542725	60.323597	502.132141	-304.434204	-193.350021	491.678619	-455.881012	78.279716	74.632462	-371.964081	-162.110474	80.772034	-363.610870	49.140556	1403.006348	-229.748306	-269.582245	1360.782471	-272.060944	-109.309212	1391.129272	-220.427643	-125.978592	1675.056641	-458.653534	95.932594	1155.833618	-302.333832	-337.255035	1122.832764	-304.597717	190.784317	982.363708	-196.333496	-314.436920	872.800842	-297.549744	-96.226280	1023.363831	333.784912	-111.054314	955.628906	325.679291	68.296852
-349.966980	-15.156476	927.191711	-263.368835	-181.206909	920.352539	-418.698944	59.600231	502.215668	-304.077637	-193.621002	491.683167	-456.228333	78.398972	74.551804	-371.941956	-162.125839	80.837959	-363.060852	48.709854	1402.822510	-228.831268	-269.986450	1361.039307	-271.435699	-109.637360	1391.220581	-220.327011	-126.110298	1675.245117	-458.356964	95.218597	1155.651855	-301.498627	-337.421570	1123.136108	-304.593811	190.473495	982.096252	-195.781158	-314.435760	872.885681	-296.465485	-96.957916	1023.242798	333.810272	-111.407944	955.600220	325.735168	67.867424
-347.710449	-12.645578	927.844604	-262.135406	-180.617783	920.175171	-418.799744	58.716797	502.729553	-303.473602	-193.284531	491.657196	-456.394470	78.432831	74.479065	-371.699005	-161.912384	80.830681	-362.437683	48.282719	1402.614502	-227.959610	-270.394684	1361.268921	-270.787537	-110.064232	1391.231079	-220.188324	-126.246498	1675.460938	-458.050354	94.552605	1155.427124	-300.769012	-337.478882	1123.365234	-304.899506	190.182907	981.613831	-195.213699	-314.289764	872.965088	-294.823395	-96.028824	1023.496765	333.775635	-111.791687	955.598267	325.760925	67.469475
-346.738373	-13.407055	927.708862	-261.216461	-181.353134	920.143738	-418.866241	57.769054	502.829803	-303.129425	-193.614227	491.657593	-456.348083	78.472618	74.503197	-371.637146	-161.933746	80.897003	-361.859589	47.906586	1402.375610	-227.149826	-270.727661	1361.486816	-270.078430	-110.375679	1391.301514	-219.993134	-126.373451	1675.682739	-457.700195	93.941711	1155.151733	-300.022675	-337.574951	1123.466675	-304.813538	190.012482	981.403992	-194.630692	-314.140747	873.043945	-293.805939	-96.681580	1023.405212	333.805817	-112.176216	955.605530	325.837250	67.082092
-345.892456	-14.338118	927.568115	-260.352570	-182.032852	920.076233	-418.909668	56.710262	502.933868	-302.775482	-193.968216	491.603790	-456.204620	78.419449	74.438873	-371.618958	-161.932114	80.949478	-361.226105	47.559341	1402.098145	-226.151642	-271.115692	1361.661499	-269.388947	-110.615326	1391.390869	-219.879242	-126.453079	1675.895508	-457.368408	93.388702	1154.937012	-299.250702	-337.757080	1123.694946	-304.809265	189.814865	981.094727	-194.145294	-313.991577	873.128845	-292.851929	-97.390358	1023.290161	333.822266	-112.562492	955.606628	325.850830	66.728233
-345.041595	-14.909150	927.430725	-259.475830	-182.597687	919.959900	-418.909637	55.616642	503.001129	-302.417786	-194.247849	491.574890	-455.828918	78.306709	74.362709	-371.599945	-161.975204	80.989662	-360.583649	47.224163	1401.799927	-225.338303	-271.426056	1361.812744	-268.659485	-110.901390	1391.460571	-219.817963	-126.472282	1676.071777	-456.985535	92.881744	1154.668823	-298.648468	-337.942688	1123.920776	-304.831604	189.670517	980.726685	-193.824692	-313.792572	873.198242	-291.931122	-97.914818	1023.157043	333.846466	-112.967216	955.605835	325.888763	66.358650
-344.211456	-15.622898	927.328186	-258.668671	-183.070480	919.822876	-418.922607	54.609894	503.007538	-302.158264	-194.611237	491.527710	-455.281403	78.163284	74.281197	-371.597351	-161.986313	81.037567	-359.959442	46.898754	1401.531494	-224.478455	-271.765015	1361.972046	-267.909790	-111.199860	1391.484619	-219.687286	-126.543526	1676.268555	-456.586456	92.357178	1154.431885	-297.961731	-338.086975	1124.058838	-304.730499	189.483658	980.398499	-193.439301	-313.620422	873.231567	-290.988251	-98.464729	1023.023926	333.918518	-113.441002	955.656128	326.008057	65.953156
-343.396942	-16.033646	927.193115	-257.782227	-183.478745	919.712585	-418.705719	53.571541	502.955994	-301.876465	-194.838196	491.504211	-454.960083	77.935890	74.217751	-371.535339	-161.983643	81.022415	-359.302429	46.598034	1401.234863	-223.518555	-272.012878	1362.091553	-267.237244	-111.417252	1391.427856	-219.593735	-126.570770	1676.435181	-456.162384	91.894699	1154.184814	-297.279022	-338.200562	1124.121094	-304.914612	189.356461	979.984375	-193.047363	-313.343903	873.272827	-290.103363	-98.837196	1022.897278	333.924377	-113.764244	955.653748	326.053528	65.631096
-342.597351	-16.499630	927.022400	-256.931824	-183.817810	919.562561	-418.358093	52.719345	502.825958	-301.635956	-194.989655	491.498535	-454.470459	77.738342	74.132423	-371.501587	-161.961639	81.047028	-358.655090	46.271954	1400.956787	-222.693024	-272.263184	1362.153931	-266.465271	-111.629204	1391.458496	-219.490845	-126.592125	1676.568848	-455.729645	91.402100	1153.905518	-296.646545	-338.428833	1124.241943	-304.818878	189.177719	979.590820	-192.705032	-313.109924	873.244568	-289.205231	-99.185768	1022.728638	333.949432	-114.196037	955.649475	326.123169	65.252586
-341.863708	-16.966518	926.856567	-256.075775	-184.115814	919.423645	-417.894684	51.838398	502.628204	-301.368744	-195.182648	491.441101	-454.079346	77.529053	74.038185	-371.465851	-161.953430	81.057465	-358.080627	46.010567	1400.723267	-221.784668	-272.472595	1362.215698	-265.713562	-111.867882	1391.384399	-219.374054	-126.608658	1676.713623	-455.234131	90.934181	1153.646484	-296.027710	-338.612701	1124.475220	-304.681610	188.960709	979.184204	-192.380463	-312.882202	873.248779	-288.361298	-99.518013	1022.570496	333.969177	-114.502144	955.643555	326.208160	64.816193
-341.192749	-17.218018	926.724060	-255.175323	-184.379532	919.268127	-417.411682	51.124977	502.400482	-301.052246	-195.304794	491.396423	-453.736694	77.350601	73.955635	-371.428162	-161.928146	81.085617	-357.547943	45.734726	1400.475464	-220.956879	-272.706146	1362.193848	-265.022461	-112.033310	1391.286621	-219.275970	-126.579697	1676.838135	-454.797974	90.495743	1153.397217	-295.360229	-338.777893	1124.531616	-304.441437	188.680786	978.753662	-192.053253	-312.655548	873.220764	-287.503143	-99.737206	1022.418396	334.014648	-114.866554	955.624146	326.301880	64.448051
-340.476776	-17.592466	926.512451	-254.273849	-184.570480	919.108521	-416.815521	50.431389	502.173035	-300.804321	-195.577652	491.393463	-453.312836	77.209038	73.832436	-371.371002	-161.981201	81.116409	-356.894714	45.519833	1400.165649	-220.027466	-272.765747	1362.145386	-264.210968	-112.147247	1391.187500	-219.072861	-126.605904	1676.959839	-454.323700	90.074501	1153.161743	-294.734253	-338.885986	1124.493774	-304.087616	188.419220	978.348511	-191.896378	-312.676727	872.800903	-286.690704	-99.973969	1022.231873	334.088562	-115.194084	955.571594	326.424011	64.199608
-339.835022	-17.947926	926.387939	-253.368408	-184.758804	919.004700	-416.284180	49.775143	501.967072	-300.452209	-195.631866	491.375763	-452.967316	77.111946	73.722656	-371.382751	-162.023697	81.167320	-356.261963	45.313545	1399.995361	-219.108032	-272.910797	1362.095947	-263.450623	-112.297966	1391.071533	-218.870209	-126.615486	1677.041260	-453.757721	89.626930	1152.876343	-294.120361	-338.999817	1124.528076	-303.854340	188.197540	977.885559	-191.642197	-312.516663	872.567444	-285.884827	-100.198586	1022.113708	334.059784	-115.553917	955.479675	326.416199	63.833115
-339.252014	-18.181854	926.262634	-252.537857	-184.890335	918.889038	-415.793793	49.227142	501.829071	-300.122437	-195.747360	491.363647	-452.703369	77.029953	73.639885	-371.308624	-162.010101	81.195221	-355.712463	45.129005	1399.836426	-218.255264	-272.979126	1362.013062	-262.741272	-112.408607	1390.960449	-218.669556	-126.610298	1677.137207	-453.205627	89.246071	1152.662598	-293.508423	-339.010498	1124.509644	-303.660126	187.980637	977.433167	-191.406876	-312.325470	872.319824	-285.141602	-100.339775	1021.988770	333.907166	-115.942711	955.281799	326.299713	63.418850
-338.706604	-18.462593	926.089600	-251.681870	-185.025787	918.723389	-415.428772	48.734459	501.666260	-299.730347	-195.664658	491.360748	-452.502655	76.978073	73.560219	-371.316071	-162.087082	81.238815	-355.182526	44.951408	1399.630737	-217.403793	-273.027344	1361.912842	-262.078217	-112.457436	1390.898193	-218.442184	-126.621895	1677.181641	-452.703766	88.878647	1152.466553	-292.897736	-339.114960	1124.510010	-303.558899	187.533295	976.780640	-191.180344	-312.131714	872.121704	-284.398468	-100.499969	1021.814270	333.982513	-116.305656	955.253906	326.446106	62.992325
-338.273132	-18.773584	925.954224	-250.932281	-185.170441	918.620422	-415.086639	48.251049	501.542480	-299.291107	-195.623703	491.312683	-452.416626	76.903778	73.504776	-371.178192	-162.040344	81.276390	-354.632080	44.768051	1399.467529	-216.484543	-273.060455	1361.808716	-261.352295	-112.523972	1390.805054	-218.229828	-126.605766	1677.220459	-452.003021	88.471916	1152.179443	-292.288635	-339.154541	1124.555786	-303.289642	187.431992	976.385132	-190.907028	-311.892487	871.984741	-283.731537	-100.646698	1021.685852	334.435455	-116.609596	955.453186	326.939148	62.692310
-337.746918	-19.018515	925.852234	-250.147400	-185.253204	918.560913	-414.720642	47.815823	501.373230	-298.912537	-195.703415	491.303009	-452.221863	76.887672	73.439674	-371.139069	-162.058853	81.308044	-354.132874	44.638256	1399.365967	-215.511642	-272.602783	1361.668823	-260.665833	-112.588860	1390.715210	-217.908203	-126.633209	1677.387451	-451.439789	88.170143	1151.974609	-291.693390	-339.199585	1124.447021	-303.061188	187.144211	975.843506	-190.648132	-311.620056	871.817566	-283.047394	-100.751701	1021.601135	334.544037	-116.966812	955.450867	327.127167	62.397968
-337.201935	-19.252869	925.725098	-249.252640	-185.361328	918.483215	-414.374664	47.441906	501.299194	-298.589050	-195.852234	491.302246	-452.128906	76.828300	73.440964	-371.184174	-162.201050	81.344162	-353.657654	44.506077	1399.254761	-214.706146	-272.564026	1361.594360	-260.041321	-112.612854	1390.653564	-217.555542	-126.681847	1677.348022	-450.856812	87.857979	1151.783325	-291.093872	-339.125580	1124.356445	-302.824585	186.846985	975.283142	-190.420685	-311.469116	871.544312	-282.325348	-100.868141	1021.497681	334.299164	-117.339752	955.122498	326.939270	62.022640
-336.682129	-19.364517	925.687805	-248.463882	-185.403656	918.415955	-414.060730	47.040718	501.262390	-298.181854	-195.976883	491.284088	-451.968414	76.783546	73.407509	-371.168121	-162.214554	81.409515	-353.225983	44.367168	1399.115112	-213.811707	-272.515961	1361.476685	-259.428284	-112.583473	1390.620850	-217.208069	-126.704712	1677.415283	-450.240784	87.532104	1151.570313	-290.476379	-339.044312	1124.362427	-302.667297	186.564362	974.673706	-190.205933	-311.315216	871.274414	-281.677948	-100.948479	1021.446228	334.367493	-117.649658	955.072388	327.049316	61.708000
-336.263489	-19.613228	925.624512	-247.729050	-185.472443	918.330383	-413.767975	46.601112	501.218842	-297.775604	-195.977402	491.316162	-451.789581	76.734093	73.405045	-371.100067	-162.215698	81.428070	-352.809631	44.244564	1399.011963	-213.028885	-272.520721	1361.405762	-258.785614	-112.615189	1390.573730	-216.843719	-126.712860	1677.443848	-449.698059	87.236969	1151.380127	-289.798706	-338.996094	1124.299561	-302.437347	186.230759	974.176392	-190.060638	-311.171387	870.998901	-281.027832	-101.058716	1021.362976	334.460693	-117.983055	955.018372	327.184479	61.337009
-335.809845	-19.855553	925.535339	-246.992401	-185.562180	918.257507	-413.655518	46.266369	501.235992	-297.397491	-196.030472	491.321442	-451.708771	76.660744	73.410706	-371.052032	-162.180511	81.501900	-352.393463	44.120808	1398.964111	-212.555786	-273.108124	1361.238892	-258.175201	-112.623055	1390.547119	-216.465637	-126.713509	1677.456055	-449.110779	86.952881	1151.197632	-289.130310	-338.993927	1124.300537	-302.219727	185.954376	973.702942	-189.873154	-310.981506	870.743164	-280.411377	-101.183304	1021.278992	334.542755	-118.303978	954.947876	327.310577	61.045372
-335.321289	-20.092772	925.461121	-246.249878	-185.677094	918.232544	-413.644623	45.936092	501.287964	-297.041565	-196.066345	491.338257	-451.629028	76.604248	73.438736	-371.036469	-162.238251	81.551208	-352.035187	44.018505	1398.906372	-211.725143	-273.038330	1361.187866	-257.574432	-112.606201	1390.552856	-216.133392	-126.703049	1677.476807	-448.615326	86.663742	1151.056396	-288.506439	-338.873962	1124.318848	-301.997040	185.574646	973.148987	-189.671494	-310.816284	870.492615	-279.780792	-101.303612	1021.226868	334.618774	-118.690155	954.890686	327.437683	60.783710
-334.806244	-20.159946	925.425232	-245.488052	-185.698547	918.180603	-413.609497	45.595146	501.380463	-296.619934	-195.961548	491.356934	-451.492737	76.550659	73.420013	-371.000854	-162.235794	81.638168	-351.706604	43.932945	1398.845825	-210.972610	-272.877441	1361.118408	-257.020996	-112.539803	1390.493408	-215.779297	-126.701950	1677.589600	-448.071320	86.377060	1150.869019	-287.851685	-338.814819	1124.237793	-302.621918	185.437271	971.965027	-189.538757	-310.698364	870.261292	-279.138916	-101.338867	1021.182434	334.726715	-119.003639	954.869141	327.608490	60.440720
-334.350433	-20.271950	925.406250	-244.810318	-185.778976	918.138672	-413.592438	45.214134	501.443390	-296.255646	-195.924438	491.373230	-451.425385	76.500801	73.463234	-370.929749	-162.206421	81.677444	-351.408264	43.867668	1398.797852	-210.221298	-272.680573	1361.089844	-256.494568	-112.488564	1390.417236	-215.345108	-126.769577	1677.533569	-447.643433	86.082176	1150.737671	-287.172821	-338.705048	1124.212524	-301.770935	184.858749	972.074036	-189.419983	-310.603851	869.970703	-278.519928	-101.405281	1021.145752	334.718567	-119.319138	954.903992	327.764465	60.029125
-333.845581	-20.459736	925.340088	-244.149063	-185.792297	918.046997	-413.690460	44.896351	501.523895	-295.873810	-195.906311	491.352814	-451.320343	76.447853	73.501480	-370.943176	-162.178970	81.749954	-351.002197	43.749401	1398.703979	-209.506378	-272.566956	1361.095947	-255.916077	-112.485611	1390.365112	-214.950653	-126.736664	1677.597778	-446.949677	85.847580	1150.522095	-286.493744	-338.721008	1124.272217	-303.390778	184.850708	971.164246	-189.258026	-310.435547	869.728394	-277.892975	-101.484947	1021.061523	334.899811	-119.692108	954.848450	327.969421	59.739140
-333.300018	-20.544062	925.315002	-243.468002	-185.853256	918.032471	-413.839417	44.666874	501.602386	-295.492767	-195.899384	491.352905	-451.261902	76.399780	73.524475	-370.904327	-162.193680	81.775146	-350.627502	43.672741	1398.614136	-208.755783	-272.423462	1361.080688	-255.370132	-112.491722	1390.317871	-214.568359	-126.722488	1677.616699	-446.598267	85.614159	1150.369019	-285.816620	-338.585358	1124.211792	-303.367340	184.418442	970.658020	-188.825974	-310.102722	869.342224	-277.252808	-101.527161	1021.038208	334.991425	-120.038055	954.820435	328.171143	59.423923
-332.701569	-20.586895	925.265869	-242.761169	-185.826050	917.991638	-413.992401	44.427929	501.708557	-295.026001	-195.786407	491.328552	-451.223541	76.347267	73.553482	-370.774231	-162.113617	81.808174	-350.283142	43.589321	1398.492798	-208.046524	-272.335510	1361.048462	-254.872208	-112.471947	1390.269653	-214.210114	-126.707245	1677.640747	-446.237915	85.337135	1150.196411	-285.212616	-338.526978	1124.265137	-303.282776	184.013092	970.161987	-188.891037	-310.020386	869.327148	-276.637604	-101.542549	1020.997559	335.079895	-120.316589	954.799561	328.357056	59.098289
-332.256927	-20.704716	925.229248	-242.101990	-185.865601	917.941772	-414.117676	44.241436	501.808624	-294.669647	-195.718323	491.320007	-451.220612	76.298973	73.613701	-370.747528	-162.160690	81.848236	-349.926514	43.530533	1398.404907	-207.438477	-272.249146	1361.021362	-254.319855	-112.388252	1390.278931	-213.898392	-126.621346	1677.697632	-445.860443	85.008888	1150.040405	-284.589050	-338.442505	1124.217651	-303.218964	183.669022	969.697998	-188.713364	-309.804840	869.158691	-276.069366	-101.604988	1020.952209	335.145081	-120.669991	954.774414	328.535583	58.786163
-331.774292	-20.724752	925.177429	-241.485123	-185.899750	917.887390	-414.128662	44.052238	501.873077	-294.514923	-196.206650	491.361908	-451.136383	76.310532	73.620117	-370.889557	-162.236328	81.939507	-349.591339	43.476543	1398.292480	-206.758972	-272.175629	1361.024292	-253.799026	-112.369698	1390.249634	-213.511871	-126.600685	1677.713379	-445.617523	84.711411	1149.955322	-283.933258	-338.411041	1124.168823	-302.628754	183.152985	969.244934	-188.518951	-309.651550	868.951233	-275.502197	-101.615128	1020.896851	335.229309	-120.951118	954.749207	328.696167	58.485172
-331.164124	-20.730816	925.120056	-240.893005	-185.816452	917.808350	-414.219299	43.913200	501.921051	-294.131592	-196.098206	491.359497	-451.119202	76.321846	73.644279	-370.831482	-162.250443	81.973747	-349.208496	43.421963	1398.186890	-206.159592	-272.126190	1360.957031	-253.258316	-112.357689	1390.224365	-213.207230	-126.475899	1677.727661	-445.342621	84.441681	1149.833252	-283.349457	-338.394501	1124.210449	-302.172638	182.762619	968.816528	-188.035965	-309.188721	868.685730	-274.884766	-101.580849	1020.826904	335.336029	-121.248535	954.695862	328.864044	58.190620
-330.673096	-20.759899	925.083679	-240.321289	-185.791153	917.738708	-414.230438	43.792786	501.926575	-293.760834	-196.070236	491.345612	-451.112885	76.325958	73.682701	-370.759705	-162.212418	82.019341	-348.822052	43.386009	1398.056641	-205.529800	-272.087921	1360.919556	-252.712021	-112.343269	1390.111694	-212.820923	-126.412941	1677.740967	-445.018005	84.167847	1149.687866	-282.791656	-338.326172	1124.190186	-302.217804	182.438950	968.265686	-187.827896	-308.978760	868.513855	-274.275269	-101.553596	1020.764648	335.497040	-121.574646	954.729736	329.055939	57.920227
-330.167023	-20.764774	925.032959	-239.747620	-185.746460	917.659363	-414.211517	43.696354	501.916687	-293.403687	-196.033661	491.322601	-450.997681	76.402702	73.685776	-370.757446	-162.198883	82.062149	-348.462463	43.307869	1397.933960	-204.900146	-272.067047	1360.876831	-252.212555	-112.309708	1390.021240	-212.481354	-126.311440	1677.748413	-444.654175	83.868034	1149.541016	-282.224915	-338.203217	1124.088623	-302.362732	182.111481	967.725769	-187.559814	-308.764374	868.308289	-273.724060	-101.539528	1020.698425	335.616791	-121.870186	954.724426	329.264099	57.671284
-329.640808	-20.745525	924.982300	-239.131958	-185.678680	917.628540	-414.203979	43.645401	501.950867	-293.052399	-195.958862	491.339661	-450.985748	76.469299	73.686813	-371.910339	-163.159775	82.107513	-348.135071	43.240913	1397.826660	-204.346176	-272.014130	1360.789185	-251.726349	-112.267128	1389.961182	-212.155258	-126.174545	1677.838379	-444.233612	83.530060	1149.371826	-281.719513	-338.059204	1123.989746	-302.937622	181.860413	967.088440	-187.277786	-308.499420	868.162598	-273.142456	-101.471558	1020.656067	335.718231	-122.110199	954.723511	329.470215	57.402077
-329.128448	-20.693180	924.951233	-238.536728	-185.601318	917.597229	-414.136993	43.529793	501.921814	-292.737915	-195.980957	491.327820	-450.934387	76.568764	73.689293	-371.938171	-163.245316	82.182343	-347.821442	43.239628	1397.748901	-203.785995	-271.934021	1360.726440	-251.238678	-112.225273	1389.920776	-211.866272	-126.024406	1677.844238	-443.861633	83.232033	1149.240234	-281.256134	-337.987030	1123.956299	-303.026215	181.598038	966.549316	-186.981552	-308.241272	868.030457	-272.581390	-101.396912	1020.623840	335.868561	-122.364136	954.731140	329.684265	57.156597
-328.681000	-20.540129	924.910400	-237.982117	-185.468872	917.505371	-414.019684	43.458416	501.938629	-292.289764	-195.482574	491.298889	-450.915436	76.660500	73.680336	-370.592987	-162.135269	82.154800	-347.513245	43.224033	1397.669556	-203.236847	-271.859833	1360.677124	-250.766693	-112.194939	1389.858521	-211.526459	-125.933990	1677.821899	-443.563965	82.991821	1149.147461	-280.761383	-337.948456	1123.921509	-303.135437	181.290726	965.914063	-186.686569	-307.959625	867.927368	-272.076477	-101.275627	1020.557434	336.006378	-122.610405	954.718933	329.893738	56.896832
-328.364258	-20.533577	924.928711	-237.568054	-185.350128	917.454651	-413.925140	43.311321	501.920868	-292.219269	-195.785385	491.282288	-450.911102	76.771057	73.665558	-370.615936	-162.177338	82.205017	-347.193420	43.202770	1397.594360	-202.677902	-271.871979	1360.558350	-250.327362	-112.183479	1389.773682	-211.166473	-125.836975	1677.839600	-443.284821	82.739456	1149.103027	-280.320587	-337.859070	1123.887695	-302.973755	180.876175	965.278564	-186.392380	-307.726349	867.781311	-271.592133	-101.180603	1020.527100	336.139465	-122.828186	954.697937	330.067078	56.632889
-327.958710	-20.497860	924.891602	-237.043015	-185.185974	917.381958	-413.768738	43.180420	501.912598	-291.842987	-195.321732	491.261780	-450.872284	76.831703	73.629227	-370.537018	-162.080063	82.213005	-346.858978	43.141815	1397.524902	-202.139267	-271.828979	1360.493042	-249.868118	-112.158554	1389.709839	-210.849121	-125.710213	1677.857300	-442.838562	82.519020	1148.965210	-279.877228	-337.744354	1123.861084	-303.685089	180.603394	964.541809	-186.172821	-307.610718	867.694580	-271.089172	-101.071556	1020.467712	336.313446	-123.085693	954.708862	330.267883	56.389648
-327.578888	-20.478792	924.847961	-236.534729	-185.016312	917.285950	-413.622253	43.029915	501.900574	-291.619171	-195.174927	491.257111	-450.755249	76.910851	73.622673	-370.452148	-162.034271	82.232445	-346.535614	43.079933	1397.424072	-201.577759	-271.732697	1360.448730	-249.441513	-112.081467	1389.662231	-210.502472	-125.542015	1677.901001	-442.446808	82.331001	1148.885254	-279.445618	-337.589233	1123.797852	-304.068146	180.276245	963.799072	-185.774673	-307.301086	867.605225	-270.610138	-100.978745	1020.393921	336.487000	-123.358093	954.726501	330.467377	56.148869
-327.190063	-20.422966	924.840576	-235.988922	-184.873383	917.288147	-413.508698	42.859657	501.914825	-291.501740	-195.299454	491.299255	-450.702454	76.890358	73.622581	-370.521393	-162.101456	82.257759	-346.240906	43.032719	1397.377075	-201.094772	-271.671448	1360.382080	-249.024979	-112.018066	1389.614380	-210.222046	-125.371887	1677.894043	-442.019196	82.167252	1148.844604	-278.970490	-337.442993	1123.716431	-304.879028	180.023376	962.931458	-185.420990	-307.098511	867.552612	-270.120056	-100.848900	1020.388184	336.657990	-123.608902	954.777466	330.687561	55.918415
-326.810516	-20.290535	924.824890	-235.465836	-184.681549	917.276855	-413.433899	42.702515	501.911804	-291.369995	-195.299973	491.352356	-450.611267	76.845490	73.641487	-370.570435	-162.118805	82.296967	-345.947632	42.981094	1397.338745	-200.615814	-271.572510	1360.343140	-248.607040	-111.987885	1389.578003	-209.846283	-125.257477	1677.916626	-441.661621	82.091591	1148.864258	-278.544128	-337.325592	1123.669312	-305.376495	179.589844	962.000427	-185.065369	-306.830048	867.511047	-269.675690	-100.677353	1020.375305	336.878510	-123.813133	954.815735	330.938812	55.711136
-326.499054	-20.099602	924.847046	-234.957764	-184.503021	917.205627	-413.359619	42.509480	501.923706	-291.180389	-195.146851	491.387573	-450.507599	76.809532	73.659019	-370.547638	-162.148285	82.339867	-345.670776	42.946400	1397.366089	-200.066925	-271.430847	1360.295166	-248.236160	-111.957657	1389.529541	-209.508026	-125.100052	1677.950806	-441.254333	82.064461	1148.923462	-278.126404	-337.208862	1123.644653	-305.919250	179.255722	961.089905	-184.731216	-306.611786	867.502136	-269.234344	-100.517700	1020.347534	337.092468	-124.008713	954.863281	331.182892	55.460083
-326.198853	-19.993633	924.838135	-234.528656	-184.331818	917.175232	-413.358612	42.344864	501.982391	-290.967590	-194.996719	491.426270	-450.119720	76.517937	73.535172	-370.554718	-162.128784	82.369186	-345.461517	42.900745	1397.392334	-199.561325	-271.265076	1360.235107	-247.871948	-111.923279	1389.481689	-209.167679	-124.931396	1677.950928	-440.852539	82.060196	1148.990112	-277.723328	-337.135071	1123.677124	-306.608643	178.831665	960.079346	-184.391144	-306.366272	867.459351	-268.839355	-100.365311	1020.324158	337.279877	-124.234184	954.891235	331.426758	55.235683
-325.910950	-19.845684	924.846924	-234.090012	-184.152832	917.132019	-413.314911	42.159729	502.020538	-290.742401	-194.918152	491.466400	-450.001495	76.394524	73.546371	-370.529633	-162.157364	82.419647	-345.216919	42.850697	1397.448486	-199.076111	-271.114349	1360.176025	-247.498535	-111.897942	1389.438721	-208.859406	-124.757927	1677.952637	-440.489288	82.177071	1149.072388	-277.275787	-337.153564	1123.674561	-307.382874	178.389236	959.019958	-184.084702	-306.163635	867.430908	-268.450806	-100.208115	1020.304138	337.520111	-124.481110	954.923889	331.640411	55.017628
-325.628937	-19.850561	924.811035	-233.684402	-184.037292	917.092346	-413.296387	41.939476	502.043793	-290.513763	-194.831268	491.451324	-449.871490	76.309517	73.550781	-370.473755	-162.141281	82.448112	-345.007141	42.776852	1397.460327	-198.608246	-270.935913	1360.166016	-247.146454	-111.826088	1389.431641	-208.527084	-124.615036	1677.939575	-440.138580	82.278740	1149.209839	-276.831818	-337.052765	1123.599243	-308.420868	177.955673	957.718445	-183.757568	-305.983276	867.386353	-268.063293	-100.120285	1020.260620	337.738190	-124.705620	954.948608	331.861176	54.792065
-325.363983	-19.777756	924.828308	-233.277298	-183.919144	917.087524	-413.285339	41.770313	502.074371	-290.232239	-194.692123	491.447815	-449.786011	76.233391	73.542618	-370.496796	-162.163742	82.459190	-344.774384	42.683437	1397.489380	-198.096268	-270.730408	1360.146851	-246.794052	-111.762474	1389.451172	-208.141846	-124.499489	1677.909546	-439.775269	82.483109	1149.287842	-276.358154	-336.990601	1123.557617	-309.369843	177.584976	956.505249	-183.421219	-305.803009	867.351929	-267.684845	-100.003609	1020.261475	337.968384	-124.902588	954.969910	332.068359	54.571880
-325.091125	-19.744024	924.791687	-232.933838	-183.798447	917.064880	-413.201141	41.612907	502.091156	-289.867615	-194.434082	491.383392	-449.684357	76.188286	73.566689	-370.351379	-162.078735	82.451370	-344.493622	42.635311	1397.512451	-197.635513	-270.558502	1360.092529	-246.497726	-111.700378	1389.424316	-207.795013	-124.329659	1677.963257	-439.469849	82.681839	1149.364990	-275.918915	-336.933563	1123.588623	-310.589233	177.158905	955.041138	-183.053146	-305.558716	867.298157	-267.346405	-99.894737	1020.227783	338.213928	-125.101349	955.000671	332.306488	54.377083
-324.795685	-19.602150	924.805481	-232.554001	-183.635574	917.040710	-413.090942	41.519844	502.114410	-289.602753	-194.303741	491.351929	-449.863617	76.376457	73.710030	-370.286285	-162.068405	82.456001	-344.198242	42.598705	1397.528442	-197.159805	-270.406158	1360.062012	-246.193588	-111.643791	1389.416260	-207.419342	-124.185654	1677.948486	-439.118439	82.836235	1149.372803	-275.470154	-336.841705	1123.576294	-311.831512	176.919708	953.726379	-182.652451	-305.356720	867.221069	-267.022888	-99.767159	1020.224670	338.437653	-125.270309	955.054260	332.550232	54.200855
-324.538177	-19.535538	924.777527	-232.204666	-183.507339	916.977905	-413.030243	41.459751	502.134613	-289.291779	-194.081497	491.324860	-449.901672	76.343452	73.748726	-370.276245	-162.031799	82.484505	-343.880737	42.569542	1397.514648	-196.727463	-270.336975	1360.054443	-245.883316	-111.599625	1389.356934	-207.028915	-124.059296	1677.954102	-438.912384	83.035263	1149.355835	-275.000671	-336.782379	1123.465698	-313.105072	176.680496	952.215515	-182.260025	-305.180603	867.152527	-266.694794	-99.669563	1020.176392	338.702972	-125.438034	955.093445	332.827606	54.038776
-324.296631	-19.387344	924.788269	-231.877151	-183.352600	916.948975	-412.988068	41.452854	502.161133	-289.075165	-194.053360	491.332367	-449.851532	76.396629	73.749550	-370.203583	-161.997467	82.513725	-343.567383	42.561443	1397.484741	-196.352509	-270.241943	1360.006714	-245.594345	-111.518227	1389.357422	-206.653351	-123.981956	1677.855835	-438.793732	83.213219	1149.292969	-274.516632	-336.751923	1123.388794	-314.639832	176.446289	950.801819	-181.866318	-305.050323	867.132202	-266.396729	-99.528221	1020.165894	338.936218	-125.594139	955.105530	333.060669	53.874531
-324.049591	-19.327448	924.757080	-231.584290	-183.219757	916.910889	-412.887421	41.494686	502.151581	-288.861786	-193.969696	491.316010	-449.881378	76.423103	73.771362	-370.223877	-162.018707	82.524834	-343.260376	42.572285	1397.451538	-196.099518	-270.548767	1359.965454	-245.292389	-111.456215	1389.336060	-206.281876	-123.876320	1677.802246	-438.752930	83.309265	1149.217407	-274.071747	-336.712524	1123.389160	-316.181885	176.183441	949.383911	-181.499664	-304.896393	867.029175	-266.101807	-99.417740	1020.128052	339.172363	-125.822006	955.130127	333.263092	53.705925
-323.801636	-19.287447	924.711365	-231.261520	-183.101395	916.852112	-412.827515	41.591957	502.171600	-288.826172	-194.245804	491.345001	-449.891235	76.494987	73.789185	-370.303101	-162.119125	82.628937	-342.998230	42.620541	1397.401123	-195.749863	-270.450165	1359.890015	-244.976761	-111.401077	1389.289551	-205.943604	-123.742386	1677.751221	-438.690063	83.369095	1149.121216	-273.643097	-336.650208	1123.344971	-317.783813	175.975143	947.947144	-181.140549	-304.703064	866.939758	-265.809296	-99.336143	1020.074890	339.408905	-125.990562	955.150208	333.462341	53.538105
-323.523834	-19.207577	924.676331	-230.936005	-182.999802	916.804443	-412.733612	41.684807	502.191742	-288.624878	-194.184586	491.337250	-449.930756	76.544075	73.782417	-370.303284	-162.136108	82.635696	-342.681854	42.712406	1397.345581	-195.419037	-270.339935	1359.849609	-244.690979	-111.322678	1389.241821	-205.519516	-123.659508	1677.694580	-438.685699	83.403481	1149.080322	-273.183716	-336.540894	1123.299438	-319.421234	175.743393	946.601929	-180.737503	-304.554413	866.887451	-265.537201	-99.266312	1020.037415	339.688354	-126.154015	955.166260	333.701416	53.363235
-323.266907	-19.073059	924.650269	-230.672867	-182.886581	916.768311	-412.644440	41.796459	502.216461	-288.352997	-193.889389	491.309998	-449.979095	76.601944	73.797295	-370.146790	-162.038406	82.615578	-342.374481	42.804684	1397.271484	-195.084213	-270.224640	1359.850830	-244.393112	-111.259026	1389.123901	-205.118683	-123.548141	1677.631714	-438.692230	83.356674	1148.999268	-272.757874	-336.381897	1123.225586	-321.239838	175.388412	945.205688	-180.318283	-304.408417	866.842102	-265.266937	-99.142494	1020.005127	339.908325	-126.353310	955.163635	333.933655	53.171829
-322.990509	-19.023767	924.604126	-230.420380	-182.777313	916.745361	-412.552795	41.887413	502.232025	-288.187866	-193.775925	491.273743	-449.997925	76.686272	73.799759	-370.178192	-162.084396	82.601738	-342.126862	42.900928	1397.166260	-194.799164	-270.125122	1359.837402	-244.071075	-111.158432	1389.129150	-204.729233	-123.436554	1677.594238	-438.711609	83.312096	1148.972534	-272.383514	-336.272827	1123.215820	-323.033875	175.057495	943.901062	-179.933151	-304.249115	866.817383	-265.014374	-99.056992	1019.971863	340.140350	-126.506691	955.176147	334.183960	52.983685
-322.794189	-18.856323	924.590149	-230.221252	-182.701111	916.700500	-412.463623	42.009438	502.234497	-288.038574	-193.718719	491.276031	-450.021912	76.742676	73.812561	-370.169006	-162.048691	82.631310	-341.852112	43.001495	1397.095093	-194.499023	-270.033844	1359.841187	-243.773987	-111.032745	1389.106934	-204.343460	-123.358406	1677.553467	-438.769592	83.235085	1149.008423	-272.026398	-336.161957	1123.214844	-324.975830	174.655304	942.551147	-179.562393	-304.129578	866.779907	-264.792633	-98.940987	1019.939697	340.405579	-126.685951	955.196472	334.431183	52.868225
-322.554596	-18.689396	924.564331	-229.984711	-182.562836	916.643860	-412.358978	42.111702	502.281708	-287.959717	-193.679764	491.264954	-450.056274	76.787033	73.852013	-370.123505	-162.014648	82.583534	-341.619568	43.108746	1397.048462	-194.236328	-269.943054	1359.818359	-243.462082	-110.940788	1389.090332	-203.958389	-123.268837	1677.529541	-438.838959	83.168037	1149.074463	-271.694611	-336.057800	1123.180908	-326.941956	174.275589	941.342712	-179.200119	-304.011078	866.742798	-264.566437	-98.814384	1019.900391	340.619537	-126.927139	955.218079	334.617523	52.751118
-322.375183	-18.556570	924.562744	-229.796158	-182.499802	916.594910	-412.262085	42.249195	502.314819	-287.880554	-193.691360	491.283844	-450.126740	76.810593	73.876396	-370.168304	-162.077408	82.613625	-341.356628	43.201603	1397.004639	-193.899139	-269.865112	1359.779053	-243.170532	-110.814972	1389.062744	-203.579407	-123.187477	1677.514771	-438.994781	83.127617	1149.155151	-271.309052	-335.940552	1123.162720	-329.054077	173.822189	940.049133	-178.772400	-303.909607	866.765564	-264.351532	-98.727654	1019.871704	340.868713	-127.097954	955.231750	334.877502	52.634933
-322.142426	-18.443623	924.557617	-229.543854	-182.407837	916.578003	-412.129761	42.369621	502.327698	-287.805725	-193.613205	491.291931	-450.084015	76.866821	73.929329	-370.144897	-162.029175	82.636223	-341.077606	43.279202	1396.969238	-193.583832	-269.734772	1359.791138	-242.874008	-110.746597	1389.048950	-203.202179	-123.107292	1677.513184	-439.146942	83.063416	1149.255249	-270.944580	-335.801636	1123.100586	-331.136444	173.442749	938.854736	-178.369293	-303.763153	866.794556	-264.103851	-98.628235	1019.860107	341.066986	-127.254669	955.240662	335.091064	52.513233
-321.918640	-18.292519	924.554260	-229.328064	-182.347321	916.574402	-412.042084	42.468399	502.384247	-287.757416	-193.576248	491.308807	-450.061188	76.870102	73.961586	-370.144653	-162.027328	82.636246	-340.744537	43.394436	1396.986328	-193.256714	-269.616974	1359.793335	-242.572311	-110.669518	1389.007690	-202.813141	-123.009453	1677.534790	-439.352325	82.994247	1149.332886	-270.597534	-335.709473	1123.089478	-333.314240	173.077637	937.679565	-177.964874	-303.594910	866.851868	-263.885376	-98.524841	1019.856812	341.296783	-127.432289	955.313049	335.378174	52.362022
-321.744049	-18.212351	924.570068	-229.177505	-182.261749	916.553955	-411.910828	42.530731	502.382019	-287.715607	-193.509521	491.332367	-450.107697	76.867943	73.987144	-370.134857	-162.002121	82.652954	-340.457062	43.466091	1396.946655	-192.960480	-269.566650	1359.806763	-242.241257	-110.610619	1388.997192	-202.458221	-122.924271	1677.545166	-439.656158	82.903595	1149.406494	-270.282135	-335.588013	1123.134644	-335.506287	172.664856	936.496765	-177.623093	-303.424744	866.874634	-263.679718	-98.441048	1019.849426	341.598724	-127.540268	955.357300	335.703461	52.213375
-321.544037	-18.195305	924.567749	-229.009476	-182.214340	916.582458	-411.774017	42.619316	502.397095	-287.715179	-193.514511	491.351837	-450.048645	76.911980	74.057610	-370.142212	-162.008270	82.654213	-340.197540	43.530750	1396.923340	-192.667419	-269.482941	1359.820435	-241.964355	-110.513748	1389.000854	-202.105194	-122.835045	1677.567871	-440.013397	82.803200	1149.480591	-269.975494	-335.534546	1123.198242	-337.787781	172.288223	935.449219	-177.315323	-303.347443	866.939636	-263.478668	-98.382408	1019.859985	341.834137	-127.684410	955.439941	336.031616	52.008583
-321.401031	-18.191782	924.553528	-228.891205	-182.177719	916.585938	-411.674011	42.684574	502.397003	-287.708984	-193.444839	491.342010	-449.993317	76.921738	74.077538	-370.135040	-162.000778	82.648270	-339.937714	43.636940	1396.887451	-192.380142	-269.363678	1359.846436	-241.681442	-110.398132	1389.002686	-201.740128	-122.707375	1677.652344	-440.440857	82.628433	1149.549561	-269.678528	-335.506226	1123.233154	-340.140717	171.899170	934.280396	-177.004639	-303.289124	866.996704	-263.298859	-98.324944	1019.848022	342.126801	-127.857651	955.514404	336.372192	51.889931
-321.286255	-18.087566	924.579590	-228.764984	-182.120193	916.559326	-411.595947	42.774532	502.433746	-287.722961	-193.413254	491.372803	-449.968842	76.915169	74.141281	-370.133240	-161.998123	82.643974	-339.612671	43.753319	1396.880859	-192.013657	-269.267670	1359.861206	-241.408081	-110.313126	1388.979614	-201.390076	-122.599869	1677.591309	-440.858246	82.455475	1149.621948	-269.392578	-335.458923	1123.266724	-342.285400	171.683472	933.377380	-176.687408	-303.140259	867.043335	-263.121552	-98.243294	1019.841003	342.406006	-127.992783	955.602051	336.707214	51.777481
-320.706757	-16.720549	924.884827	-228.586136	-181.567627	916.518250	-411.523956	42.797325	502.672516	-287.660614	-193.158035	491.343475	-449.936096	76.919029	74.194115	-370.036316	-161.906219	82.615921	-339.310455	43.898804	1396.833618	-191.700958	-269.141479	1359.892822	-241.126160	-110.162651	1389.000488	-200.974197	-122.493759	1677.685303	-441.385193	82.264038	1149.767212	-269.104401	-335.371918	1123.285645	-344.698181	171.189468	932.417358	-176.400864	-303.046936	867.115234	-262.736786	-97.527260	1019.976624	342.721924	-128.116562	955.709290	337.048889	51.695251
-320.578217	-16.767159	924.803284	-228.489578	-181.545853	916.493286	-411.429657	42.853519	502.728424	-287.702301	-193.156479	491.347717	-449.898407	76.928352	74.258507	-370.042511	-161.926941	82.592583	-339.042969	44.011715	1396.830322	-191.427505	-269.020966	1359.926147	-240.790726	-110.051704	1389.004517	-200.581726	-122.444801	1677.639160	-441.913147	82.085144	1149.927856	-268.815704	-335.280762	1123.329468	-347.016785	170.759201	931.542236	-176.113525	-302.929749	867.197998	-262.561798	-97.471909	1019.914734	343.009888	-128.243454	955.799133	337.392334	51.600578
-320.612427	-17.149982	924.717590	-228.431885	-181.661133	916.500977	-411.412781	42.905109	502.748413	-287.769012	-193.268646	491.372925	-449.831482	76.938240	74.324127	-370.045288	-161.931030	82.596458	-338.808899	44.126774	1396.814697	-191.138916	-268.901825	1359.991943	-240.488892	-109.949341	1389.019897	-200.206192	-122.344063	1677.649414	-442.480377	81.950241	1150.142212	-268.537079	-335.247711	1123.468506	-349.345428	170.287521	930.723572	-175.851135	-302.787567	867.269592	-262.490112	-97.621094	1019.866760	343.357086	-128.336212	955.927979	337.840942	51.484772
-320.646942	-17.562977	924.592285	-228.389999	-181.785049	916.496338	-411.352661	42.984917	502.726105	-287.837189	-193.339111	491.389709	-449.826141	76.940941	74.372246	-370.070984	-161.975235	82.620117	-338.582184	44.267487	1396.827393	-190.818604	-268.766174	1360.072510	-240.199844	-109.841965	1389.039917	-199.837753	-122.242798	1677.691040	-443.020111	81.781036	1150.333740	-268.220306	-335.175171	1123.552368	-351.549652	169.885574	929.914978	-175.590912	-302.669067	867.370850	-262.424500	-97.772652	1019.792053	343.692841	-128.393387	955.992493	338.239685	51.397297
-320.587799	-17.732872	924.535339	-228.337891	-181.815674	916.487366	-411.303223	43.034241	502.753052	-287.880310	-193.371841	491.404877	-449.801422	76.952881	74.441162	-370.120117	-161.954269	82.602379	-338.326782	44.352596	1396.848999	-190.484863	-268.652222	1360.115356	-239.936600	-109.707909	1389.032837	-199.481262	-122.089256	1677.717285	-443.647919	81.649254	1150.554932	-267.910278	-335.144653	1123.669189	-354.134003	169.176239	928.963928	-175.378662	-302.575531	867.428528	-262.326447	-97.818634	1019.752930	344.021790	-128.492447	956.069641	338.628052	51.300125
-320.532928	-17.750135	924.538940	-228.278366	-181.790787	916.474365	-411.231537	43.110760	502.747284	-287.897125	-193.338425	491.421204	-449.770966	76.974564	74.510986	-370.117981	-161.947723	82.596581	-338.102997	44.461319	1396.837769	-190.192062	-268.552948	1360.143433	-239.656387	-109.583755	1389.050781	-199.092224	-121.964981	1677.743896	-444.192535	81.532486	1150.817017	-267.608826	-335.064026	1123.746704	-356.387146	168.624481	928.319702	-175.167160	-302.533813	867.501526	-262.217438	-97.794518	1019.741455	344.406921	-128.606506	956.153320	339.010376	51.275620
-320.458405	-17.703735	924.565857	-228.218674	-181.734970	916.459778	-411.201172	43.206017	502.811462	-287.922852	-193.296524	491.415649	-449.768890	76.971344	74.528328	-370.157745	-162.004822	82.616913	-337.902100	44.533218	1396.836792	-189.866287	-268.428467	1360.175537	-239.406693	-109.464195	1389.053345	-198.709991	-121.879349	1677.789551	-444.739532	81.384277	1151.072388	-267.360260	-335.034058	1123.812256	-358.640350	168.085220	927.621521	-174.993774	-302.430847	867.555298	-262.102051	-97.742088	1019.741638	344.788879	-128.684723	956.220886	339.424133	51.195843
-320.439636	-17.677309	924.588501	-228.196762	-181.688248	916.440002	-411.110046	43.283661	502.794983	-287.937622	-193.287292	491.421417	-449.764252	77.006538	74.566406	-370.120941	-161.951889	82.591553	-337.681244	44.633747	1396.819580	-189.508865	-268.283081	1360.173218	-239.140152	-109.341377	1389.061646	-198.346130	-121.749023	1677.771973	-445.279083	81.230995	1151.289429	-267.121796	-334.990540	1123.869385	-360.888214	167.553253	926.951294	-174.822189	-302.398956	867.592957	-262.028717	-97.700546	1019.736450	345.202057	-128.773026	956.249084	339.880585	51.086601
-320.380768	-17.597168	924.596802	-228.125198	-181.639038	916.427917	-411.087891	43.405354	502.812042	-287.965668	-193.232437	491.436340	-449.760284	77.015663	74.576370	-370.144989	-161.990463	82.606407	-337.501953	44.696346	1396.800659	-189.187393	-268.143677	1360.208374	-238.899796	-109.238480	1389.037598	-197.990723	-121.631859	1677.760864	-445.891785	81.154663	1151.517822	-266.863342	-334.954742	1123.912354	-362.909149	167.156128	926.412292	-174.674118	-302.315186	867.619385	-261.932556	-97.630051	1019.730591	345.642944	-128.804169	956.259155	340.305817	51.041172
-320.354858	-17.521664	924.626465	-228.111176	-181.579620	916.425476	-411.013794	43.510353	502.809570	-287.978729	-193.204544	491.426819	-449.747345	77.013824	74.598404	-370.117279	-161.946014	82.581535	-337.285706	44.790318	1396.782837	-188.915634	-268.006134	1360.187988	-238.683990	-109.152687	1388.988647	-197.661560	-121.493683	1677.683472	-446.467621	80.986862	1151.719238	-266.613739	-334.983673	1124.011230	-365.207489	166.520538	925.719177	-174.519180	-302.272552	867.644714	-261.872803	-97.560478	1019.739197	346.133850	-128.806732	956.252563	340.737213	50.982014
-320.323425	-17.475157	924.622070	-228.076645	-181.531067	916.406799	-410.925995	43.602760	502.776642	-287.998871	-193.178421	491.420471	-449.684387	77.055809	74.614609	-370.156311	-161.911072	82.557564	-337.102142	44.880417	1396.792603	-188.491638	-267.419891	1360.151367	-238.438736	-109.071831	1388.961670	-197.260101	-121.399200	1677.673096	-446.951355	80.793869	1151.874756	-266.376343	-334.962494	1124.043457	-367.161224	166.212967	925.241821	-174.384781	-302.205872	867.625610	-261.820007	-97.510071	1019.725159	346.635529	-128.840729	956.240845	341.180542	50.960510
-320.310242	-17.442688	924.640137	-228.035538	-181.478348	916.401062	-410.911682	43.677547	502.804047	-287.976410	-193.168457	491.398743	-449.677338	77.034935	74.645271	-370.134094	-161.918121	82.530106	-336.909332	44.949490	1396.755371	-188.182373	-267.273010	1360.130859	-238.181747	-108.942886	1388.966919	-196.935181	-121.232231	1677.670044	-447.560059	80.582169	1152.057739	-266.124481	-334.903168	1124.058105	-369.127716	165.687469	924.715759	-174.230515	-302.127686	867.602356	-261.765747	-97.464081	1019.727844	347.062958	-128.917130	956.251953	341.648193	50.840881
-320.306274	-17.424311	924.641235	-228.028717	-181.430954	916.377808	-410.861481	43.762459	502.815308	-287.985535	-193.231079	491.378845	-449.673187	77.056717	74.656181	-370.183228	-161.958389	82.586304	-336.702026	45.050415	1396.735229	-187.907318	-267.182678	1360.105469	-237.937378	-108.843575	1388.959717	-196.584137	-121.067711	1677.661865	-448.227142	80.448898	1152.302368	-265.830933	-334.855042	1124.064209	-371.302399	165.081146	924.213318	-174.117172	-302.072693	867.579407	-261.722321	-97.423714	1019.711853	347.524658	-128.988708	956.238464	342.108002	50.748272
-320.351105	-17.408955	924.626709	-227.992340	-181.413849	916.376282	-410.838989	43.802372	502.811371	-287.993500	-193.252121	491.384186	-449.644562	77.035538	74.681442	-370.168823	-161.975189	82.561806	-336.558258	45.145912	1396.727539	-187.602417	-267.036285	1360.067505	-237.726028	-108.738770	1388.924561	-196.241531	-120.889107	1677.674316	-448.797363	80.290337	1152.510010	-265.567139	-334.791840	1124.047974	-372.965179	164.629868	923.832214	-174.001556	-302.021179	867.538818	-261.707703	-97.382645	1019.700928	347.981079	-128.988647	956.156921	342.536163	50.679302
-320.367737	-17.393267	924.640198	-227.950760	-181.359451	916.359192	-410.818634	43.816170	502.826630	-288.004395	-193.267776	491.374847	-449.615814	77.052101	74.693260	-370.202484	-162.022156	82.544868	-336.450226	45.236961	1396.704468	-187.289566	-266.888489	1360.036255	-237.496445	-108.571930	1388.949951	-195.910706	-120.723549	1677.650024	-449.314026	80.004860	1152.684204	-265.314178	-334.736145	1124.066162	-374.785461	164.177185	923.465881	-173.950699	-301.993958	867.496948	-261.666229	-97.344673	1019.695435	348.429901	-129.020432	956.046509	343.004150	50.617023
-320.402100	-17.360170	924.674072	-227.925278	-181.280396	916.371094	-410.902832	43.881653	502.838318	-288.001129	-193.182526	491.361542	-449.568634	77.034691	74.714439	-370.185394	-162.005173	82.536232	-336.338226	45.313457	1396.714355	-187.093643	-267.197021	1360.027832	-237.300125	-108.448471	1388.950928	-195.606079	-120.504944	1677.682861	-449.880585	79.771782	1152.903442	-265.067596	-334.692444	1124.129028	-376.430389	163.578934	923.141052	-173.889984	-301.936066	867.465515	-261.643555	-97.281319	1019.714783	348.899109	-129.028244	955.962708	343.523285	50.569603
-320.469086	-17.332710	924.676941	-227.899414	-181.224762	916.341736	-410.908600	43.888748	502.837769	-287.997437	-193.190994	491.351013	-449.542297	77.007965	74.689636	-370.184601	-162.004456	82.537407	-336.247681	45.406403	1396.723022	-186.803818	-267.034058	1360.015015	-237.123032	-108.327003	1388.927734	-195.249512	-120.371017	1677.661011	-450.357208	79.523109	1153.073730	-264.838867	-334.673798	1124.152100	-377.984619	162.919342	922.843567	-173.860306	-301.906036	867.423157	-261.645569	-97.241203	1019.699219	349.305939	-129.033844	955.839722	343.959076	50.532238
-320.560455	-17.316690	924.690063	-227.877655	-181.177002	916.333313	-410.977600	43.935085	502.851379	-288.027893	-193.205780	491.339081	-449.541321	76.986282	74.724922	-370.136719	-161.968842	82.485458	-336.172058	45.461590	1396.721313	-186.510742	-266.854736	1359.990479	-236.949539	-108.221870	1388.862915	-194.932648	-120.172020	1677.605469	-450.831268	79.251465	1153.287476	-264.611145	-334.604645	1124.180664	-379.426331	162.219025	922.564209	-173.867813	-301.867615	867.360596	-261.641663	-97.191154	1019.696289	349.666321	-129.127350	955.726929	344.396362	50.494362
-320.627228	-17.305805	924.712891	-227.832520	-181.102783	916.334412	-410.999237	43.926201	502.842041	-288.044769	-193.216202	491.330811	-449.484467	76.946487	74.691376	-370.152802	-161.998276	82.464874	-336.121796	45.520390	1396.745361	-186.184708	-266.688507	1359.970581	-236.759766	-108.088333	1388.820313	-194.634232	-119.984245	1677.593140	-451.292206	78.984695	1153.522827	-264.384064	-334.541016	1124.231812	-380.802277	161.477249	922.337952	-173.850662	-301.782043	867.329529	-261.620514	-97.134033	1019.703918	350.046356	-129.154572	955.609070	344.867798	50.498291
-320.755585	-17.260212	924.731506	-227.801193	-181.016113	916.315125	-411.087585	43.918232	502.848541	-288.089508	-193.175568	491.325989	-449.509735	76.911957	74.718887	-370.237244	-162.028610	82.465469	-336.088440	45.574108	1396.785278	-185.882187	-266.538177	1359.932007	-236.584061	-107.976273	1388.777832	-194.349503	-119.757309	1677.517456	-451.784302	78.834816	1153.748169	-264.169861	-334.486969	1124.221924	-382.066071	160.716171	922.078247	-173.884369	-301.747467	867.275330	-261.644531	-97.063934	1019.700317	350.415100	-129.097153	955.496155	345.363708	50.484695
-320.885620	-17.237347	924.775024	-227.716095	-180.830429	916.241882	-411.152710	43.900520	502.883728	-288.109253	-193.178207	491.334656	-449.449646	76.902466	74.708298	-370.209290	-162.068771	82.485100	-336.073334	45.612701	1396.834229	-185.545868	-266.378113	1359.910889	-236.430298	-107.845085	1388.786011	-194.002533	-119.573685	1677.493896	-452.186981	78.623260	1153.952759	-263.954712	-334.520355	1124.314697	-383.277252	159.847656	921.851685	-174.267334	-302.032806	867.023743	-261.573395	-96.957893	1019.673462	350.769531	-129.082703	955.404297	345.797577	50.476048
-321.040924	-17.227854	924.806213	-227.704910	-180.716537	916.190308	-411.280975	43.886524	502.877655	-288.120239	-193.096741	491.337891	-449.463074	76.865837	74.728752	-370.231110	-162.022934	82.457230	-336.098083	45.624592	1396.875854	-185.195999	-266.150940	1359.928711	-236.283752	-107.683029	1388.804688	-193.712616	-119.367737	1677.467407	-452.599792	78.434219	1154.161133	-263.724792	-334.412933	1124.359009	-384.524323	158.934326	921.537231	-174.002838	-301.599640	867.198853	-261.578552	-96.893425	1019.654602	351.053406	-129.039597	955.291931	346.199799	50.516144
-321.314209	-17.295750	924.950134	-227.810440	-180.648666	916.254883	-411.360931	43.863136	502.878998	-288.165527	-193.118790	491.308289	-449.471161	76.821075	74.718132	-370.209869	-162.066406	82.476646	-336.163574	45.605206	1396.910889	-184.902222	-265.947784	1359.917480	-235.995499	-107.405159	1388.962402	-193.441605	-119.148254	1677.471802	-452.948395	78.241760	1154.351440	-263.505859	-334.402344	1124.414917	-385.597260	158.074585	921.267517	-174.046997	-301.519623	867.149353	-261.548248	-96.799370	1019.728271	351.360382	-129.031921	955.225586	346.678894	50.553181
-321.475220	-17.312271	924.984741	-227.790482	-180.580429	916.227356	-411.468384	43.849220	502.885406	-288.199066	-193.104050	491.282928	-449.405975	76.787521	74.726860	-370.216614	-162.091507	82.454834	-336.192261	45.637600	1396.937866	-184.577835	-265.717743	1359.874023	-235.996414	-107.408501	1388.841064	-193.166962	-118.922462	1677.477051	-453.211426	78.126129	1154.539795	-263.299896	-334.345154	1124.438477	-386.559082	157.328476	921.054443	-174.141205	-301.420563	867.094727	-261.558594	-96.760681	1019.723572	351.654907	-129.036667	955.182739	347.113556	50.556080
-321.618225	-17.302700	925.017212	-227.806412	-180.463364	916.180481	-411.515198	43.812309	502.918030	-288.234711	-193.137024	491.269379	-449.302765	76.763023	74.721245	-370.285950	-162.116241	82.414131	-336.272919	45.641792	1396.958130	-184.231552	-265.519867	1359.828735	-235.872147	-107.238770	1388.824463	-192.962555	-118.659393	1677.494995	-453.423676	77.994919	1154.680420	-263.089905	-334.325256	1124.498047	-387.449463	156.503296	920.798645	-174.524567	-301.635162	866.867004	-261.579742	-96.699997	1019.708740	351.880768	-129.043198	955.148315	347.481750	50.531021
-321.774353	-17.269342	925.075623	-227.810486	-180.326340	916.153809	-411.592316	43.749249	502.922150	-288.244598	-193.027145	491.256531	-449.283081	76.670082	74.697029	-370.280945	-162.107117	82.403168	-336.374664	45.634109	1396.983276	-183.850525	-265.282928	1359.779907	-235.770721	-107.107033	1388.816406	-192.710999	-118.419792	1677.490967	-453.685028	77.910118	1154.859253	-262.858643	-334.334381	1124.583618	-388.346741	155.489090	920.531799	-174.574677	-301.475586	866.794495	-261.613678	-96.625969	1019.718689	352.160065	-128.948944	955.107117	347.863922	50.487812
-321.978668	-17.276464	925.117798	-227.875320	-180.220978	916.123840	-411.658783	43.718227	502.942596	-288.315277	-193.040131	491.247498	-449.235748	76.624985	74.741394	-370.316254	-162.139175	82.404747	-336.477051	45.625954	1397.025635	-183.460831	-265.047089	1359.748291	-235.624344	-106.941345	1388.858765	-192.428925	-118.215439	1677.490356	-453.883820	77.885040	1155.010864	-262.619080	-334.270782	1124.624146	-389.136139	154.715027	920.295288	-174.647400	-301.346436	866.724670	-261.688843	-96.573181	1019.716858	352.506073	-128.922104	955.122009	348.334656	50.461723
-322.185944	-17.247950	925.168762	-227.909744	-180.134308	916.123718	-411.723694	43.620361	502.988373	-288.394012	-193.112335	491.263306	-448.737122	76.381409	74.551704	-370.349701	-162.169739	82.409096	-336.565155	45.615986	1397.070923	-183.106003	-264.808258	1359.733643	-235.522476	-106.823029	1388.863403	-192.197723	-117.971954	1677.487061	-454.075531	77.856361	1155.171875	-262.391205	-334.207764	1124.672241	-389.863800	153.982727	920.086060	-174.503845	-300.954620	866.793762	-261.769653	-96.508377	1019.736694	352.834778	-128.832169	955.166138	348.796692	50.484013
-322.422913	-17.193541	925.220459	-227.988235	-180.005646	916.110413	-411.795135	43.550499	503.032501	-288.427124	-193.056503	491.241364	-448.629974	76.300568	74.560410	-370.358887	-162.176544	82.404045	-336.667145	45.602890	1397.093628	-182.768051	-264.581543	1359.737671	-235.432236	-106.646744	1388.891602	-192.004959	-117.658066	1677.523804	-454.173157	77.737076	1155.254639	-262.156982	-334.180023	1124.745483	-390.524292	153.293716	919.852661	-174.818268	-301.016937	866.640076	-261.888672	-96.419739	1019.750793	353.131531	-128.739380	955.220764	349.182739	50.488918
-322.654510	-17.159117	925.304382	-228.081039	-179.885513	916.123657	-411.856323	43.472221	503.034180	-288.442719	-192.968079	491.235535	-448.890442	76.439468	74.747162	-370.345917	-162.162704	82.394402	-336.751617	45.612995	1397.129883	-182.452759	-264.374298	1359.784058	-235.324951	-106.524094	1388.930908	-191.774933	-117.442719	1677.542236	-454.270172	77.656044	1155.337891	-261.887238	-334.145691	1124.860840	-391.093781	152.690750	919.684998	-174.911514	-300.840637	866.624573	-261.997711	-96.341705	1019.792236	353.428345	-128.735809	955.296082	349.588135	50.523079
-322.884369	-17.106173	925.373474	-228.150848	-179.752563	916.128601	-411.944336	43.438446	503.071289	-288.461121	-192.931732	491.224365	-448.695709	76.381645	74.742935	-370.362701	-162.161224	82.413757	-336.848480	45.636181	1397.181030	-182.088364	-264.128418	1359.830444	-235.234146	-106.379982	1388.960205	-191.587601	-117.178070	1677.564331	-454.315063	77.461441	1155.363403	-261.606384	-334.041443	1124.940430	-391.619690	152.198807	919.518311	-175.003693	-300.683563	866.611511	-262.119507	-96.257065	1019.825623	353.752045	-128.738815	955.367798	349.989655	50.527840
-323.138428	-17.034447	925.446167	-228.228958	-179.626373	916.139587	-411.996216	43.411251	503.080688	-288.504059	-192.954605	491.215881	-448.588959	76.282532	74.739182	-370.341705	-162.120209	82.390503	-336.967010	45.635174	1397.206665	-181.753098	-263.903717	1359.872803	-235.139725	-106.189667	1389.041016	-191.420120	-116.918694	1677.603027	-454.394196	77.269875	1155.396851	-261.318176	-333.956451	1125.043579	-392.019073	151.722336	919.429077	-175.124039	-300.476532	866.602966	-262.270721	-96.171715	1019.865723	354.070862	-128.771988	955.415161	350.397675	50.560123
-323.357635	-16.952108	925.513184	-228.288864	-179.500717	916.151062	-412.014893	43.375401	503.059113	-288.571320	-192.962051	491.203369	-448.406464	76.218727	74.708626	-370.391754	-162.179260	82.371048	-337.085876	45.679417	1397.234985	-181.486603	-263.659515	1359.902344	-235.041092	-105.996933	1389.100586	-191.259430	-116.632118	1677.644165	-454.512299	77.058952	1155.453125	-261.047821	-333.894653	1125.169067	-392.370056	151.268097	919.328064	-175.207367	-300.283752	866.579529	-262.396118	-96.079468	1019.903320	354.361359	-128.746536	955.469299	350.793915	50.599880
-323.622803	-16.920008	925.608276	-228.373245	-179.363510	916.188660	-412.080811	43.385555	503.048523	-288.566772	-192.914841	491.171112	-448.314423	76.150085	74.762360	-370.430756	-162.215836	82.373604	-337.202332	45.707024	1397.280029	-181.162918	-263.407257	1359.972900	-234.983810	-105.810959	1389.146362	-191.113342	-116.355385	1677.670166	-454.688141	76.878319	1155.487183	-260.796417	-333.786987	1125.256348	-392.555115	150.901138	919.300903	-175.306442	-300.033325	866.571472	-262.543701	-95.997406	1019.966003	354.643982	-128.632568	955.532471	351.153656	50.622875
-323.859680	-16.938822	925.642151	-228.427734	-179.239777	916.221619	-412.097717	43.424149	503.053711	-288.545807	-192.822861	491.173157	-448.394775	76.050926	74.851593	-370.429077	-162.146942	82.394341	-337.412476	45.717346	1397.309937	-180.890366	-263.186310	1360.011597	-234.610291	-105.333641	1389.404297	-190.999237	-116.018433	1677.796509	-454.843445	76.596176	1155.467285	-260.551270	-333.686127	1125.364014	-392.714783	150.562134	919.249756	-175.393799	-299.800720	866.546692	-262.676483	-95.920753	1019.997192	355.037628	-128.472565	955.575439	351.581848	50.689301
-324.083527	-16.863091	925.719299	-228.438324	-179.045197	916.273438	-412.102234	43.445103	503.076843	-288.532257	-192.737045	491.164093	-448.263214	75.961082	74.916817	-370.439301	-162.151505	82.389664	-337.561066	45.810131	1397.366455	-180.610229	-262.911407	1360.101318	-234.580902	-105.178238	1389.413574	-190.858322	-115.712875	1677.877563	-455.100403	76.382103	1155.512085	-260.298309	-333.598541	1125.487183	-392.756561	150.225113	919.294128	-175.463577	-299.572876	866.535156	-262.794403	-95.782188	1020.061707	355.705261	-128.328918	955.892273	352.287384	50.813892
-324.282104	-16.866371	925.804688	-228.399445	-178.831619	916.340210	-412.115112	43.476589	503.114777	-288.520050	-192.675873	491.169922	-447.906281	75.857597	74.881569	-370.447784	-162.159821	82.386848	-337.765503	45.911320	1397.456543	-180.317322	-262.585846	1360.158936	-234.554871	-105.023323	1389.431641	-190.747879	-115.405273	1677.946289	-455.330933	76.128136	1155.548706	-260.028046	-333.482544	1125.637573	-392.731049	149.794586	919.276245	-175.517059	-299.354431	866.560852	-262.869568	-95.662949	1020.136780	356.052521	-128.272903	955.954834	352.631195	50.913498
-324.438599	-16.799623	925.896606	-228.217636	-178.555069	916.447266	-412.166931	43.539700	503.158112	-288.480347	-192.526901	491.167725	-447.910797	75.781387	74.998192	-370.429077	-162.124619	82.396683	-337.945953	45.999493	1397.534302	-180.015228	-262.254181	1360.224121	-234.525711	-104.797707	1389.489746	-190.640793	-115.091476	1678.025635	-455.547394	75.888313	1155.563965	-259.753479	-333.372192	1125.780640	-392.714050	149.628952	919.310974	-175.540833	-299.120758	866.594543	-262.908264	-95.481949	1020.243042	356.343964	-128.241135	956.001099	352.960938	51.052601
-324.554016	-16.774584	925.992798	-227.976379	-178.269699	916.537842	-412.144409	43.562664	503.205566	-288.456543	-192.367081	491.170227	-447.712128	75.691429	75.085083	-370.414063	-162.107407	82.384010	-338.198853	46.035831	1397.591797	-179.753723	-261.970093	1360.309814	-234.545135	-104.577431	1389.549927	-190.542664	-114.746674	1678.096802	-455.687012	75.538605	1155.495117	-259.469208	-333.203430	1125.902466	-392.598602	149.415100	919.393738	-175.569412	-298.889099	866.619812	-262.906250	-95.333939	1020.344788	356.718506	-128.092453	956.032166	353.317352	51.196175
-324.886963	-16.737007	926.109375	-228.086838	-178.055115	916.540894	-412.224548	43.592518	503.298492	-288.454529	-192.260132	491.152252	-447.533142	75.621498	75.190720	-370.419769	-162.110931	82.376717	-338.432678	46.133144	1397.662109	-179.441269	-261.618378	1360.402588	-234.534561	-104.299187	1389.633057	-190.447250	-114.394562	1678.179810	-455.922394	75.215706	1155.496216	-259.199066	-333.094360	1126.011475	-392.334045	149.004654	919.508057	-175.605911	-298.624695	866.663818	-263.077393	-95.226067	1020.398193	357.080780	-127.873558	956.058899	353.658539	51.320637
-325.168457	-16.720583	926.230469	-228.154999	-177.841690	916.585388	-412.240021	43.608952	503.397705	-288.441040	-192.131271	491.162872	-447.230042	75.560905	75.290764	-370.451172	-162.108322	82.396751	-338.739288	46.209438	1397.783936	-179.180237	-261.272430	1360.451538	-234.540878	-104.064270	1389.690796	-190.370514	-114.042465	1678.252808	-456.141937	74.981293	1155.569946	-258.915863	-332.899048	1126.116455	-392.087738	148.749908	919.674255	-175.609589	-298.376282	866.718018	-263.213715	-95.114319	1020.475830	357.496155	-127.646530	956.115723	354.004272	51.492470
-325.499847	-16.610897	926.383423	-228.234955	-177.612488	916.648987	-412.261017	43.562447	503.499176	-288.464752	-191.948715	491.139954	-447.049347	75.475151	75.398567	-370.399811	-162.035446	82.355026	-339.068817	46.332474	1397.928833	-178.907745	-260.899597	1360.565186	-234.578781	-103.802010	1389.756226	-190.278366	-113.688644	1678.287842	-456.251038	74.696938	1155.571045	-258.627716	-332.737488	1126.288452	-391.809570	148.521713	919.857544	-175.608322	-298.114227	866.812866	-263.374939	-94.950050	1020.578247	357.776215	-127.426811	956.172607	354.289795	51.640842
-325.809998	-16.444162	926.584473	-228.288605	-177.337448	916.720093	-412.299561	43.560036	503.630310	-288.460999	-191.803406	491.171539	-446.347198	75.124130	75.292381	-370.407318	-161.992981	82.389229	-339.389557	46.437454	1398.044556	-178.636093	-260.448578	1360.668335	-234.592819	-103.538490	1389.812500	-190.205505	-113.272049	1678.375488	-456.407410	74.414337	1155.620850	-258.288300	-332.579712	1126.493164	-391.480347	148.297791	920.095703	-175.614594	-297.828033	866.899963	-263.528595	-94.768883	1020.711304	358.073761	-127.360161	956.268372	354.599243	51.832989
-326.162537	-16.327030	926.769897	-228.350220	-177.104843	916.789551	-412.427826	43.592205	503.757843	-288.470428	-191.665909	491.141693	-446.433777	75.048546	75.587059	-371.516602	-162.806000	82.377907	-339.702057	46.587482	1398.192261	-178.384781	-260.020508	1360.803833	-234.599945	-103.190338	1389.897583	-190.170074	-112.866653	1678.486084	-456.549377	74.156456	1155.650513	-258.011383	-332.402069	1126.679810	-391.110168	148.071106	920.323303	-175.607132	-297.498322	866.991638	-263.702271	-94.618912	1020.834656	358.452759	-127.139503	956.351624	354.920685	52.031071
-326.505402	-16.330385	926.925415	-228.438614	-176.889130	916.862976	-412.514374	43.625092	503.914368	-288.529388	-191.566666	491.159363	-446.503448	75.118164	75.868164	-370.539429	-162.003510	82.409424	-340.034912	46.715111	1398.307373	-178.162811	-259.621033	1360.956055	-234.601852	-102.840492	1389.987549	-190.126068	-112.407265	1678.627197	-456.637970	73.888451	1155.665161	-257.733978	-332.249664	1126.875488	-390.677887	147.835342	920.559631	-175.566391	-297.151306	867.112061	-263.860321	-94.503387	1020.941101	358.834625	-126.904549	956.438904	355.278625	52.185558
-326.876251	-16.266136	927.110901	-228.571854	-176.570023	916.901001	-412.512695	43.670410	504.040222	-288.527771	-191.452362	491.136566	-446.244781	74.966583	75.971107	-370.505402	-161.940659	82.412987	-340.386353	46.900787	1398.461792	-177.923874	-259.103394	1361.100342	-234.634430	-102.499313	1390.071045	-190.101303	-111.967987	1678.770020	-456.681396	73.613945	1155.697998	-257.462219	-332.027710	1127.065796	-390.194122	147.610596	920.851074	-175.484543	-296.758881	867.238892	-264.037750	-94.332870	1021.042969	359.193634	-126.642776	956.499512	355.608093	52.333103
-327.289612	-16.073578	927.304626	-228.694107	-176.209564	916.944641	-412.516663	43.709850	504.169128	-288.561218	-191.313736	491.136292	-446.007080	74.797180	76.086136	-371.582733	-162.713348	82.379158	-340.778931	47.084496	1398.645630	-177.670670	-258.662598	1361.275757	-234.671265	-102.133362	1390.198364	-190.073425	-111.486992	1678.897705	-456.761383	73.400169	1155.780029	-257.112793	-331.787659	1127.339355	-389.686829	147.436310	921.167786	-175.380249	-296.416840	867.429504	-264.241272	-94.082024	1021.153320	359.537476	-126.525070	956.597534	355.928589	52.558781
-327.769226	-15.835557	927.518188	-228.834290	-175.876175	917.006287	-412.555298	43.787682	504.345337	-288.574738	-191.167587	491.128418	-445.714172	74.606087	76.234634	-370.598938	-161.964355	82.430244	-341.169830	47.266743	1398.787842	-177.446625	-258.161987	1361.479248	-234.716751	-101.694550	1390.332397	-190.063095	-111.002113	1679.062744	-456.885651	73.210297	1155.851563	-256.822083	-331.526184	1127.583130	-389.194916	147.284882	921.477234	-175.304932	-296.052795	867.620911	-264.481720	-93.816383	1021.281677	359.856262	-126.320190	956.729370	356.247742	52.770927
-328.177856	-15.713379	927.690308	-228.969498	-175.480713	917.055054	-412.601166	43.882683	504.509033	-288.564026	-190.979248	491.101715	-445.190948	74.356361	76.277130	-371.626831	-162.679077	82.399979	-341.583160	47.438915	1398.911377	-177.174927	-257.592834	1361.682861	-234.777267	-101.300842	1390.439331	-190.098450	-110.438934	1679.220703	-456.998413	73.044052	1155.894653	-256.496185	-331.248962	1127.791382	-388.748260	147.289627	921.814392	-175.204102	-295.682831	867.808167	-264.699463	-93.572739	1021.384827	360.208679	-126.023949	956.843872	356.605774	52.999546
-328.595917	-15.540971	927.918823	-229.109085	-175.061081	917.153259	-412.593689	44.010830	504.684814	-288.528900	-190.785248	491.080811	-445.068329	74.213348	76.588531	-370.649841	-161.923965	82.441940	-341.995697	47.604832	1399.049683	-176.932800	-257.014893	1361.893311	-234.840363	-100.864090	1390.574463	-190.126953	-109.906395	1679.406372	-457.144348	72.900406	1155.958008	-256.135834	-331.041534	1128.035278	-388.165131	147.214813	922.207947	-175.129211	-295.240845	868.009094	-264.952393	-93.313927	1021.545349	360.590820	-125.671135	956.923645	356.947815	53.257957
-329.120850	-15.235694	928.192566	-229.236435	-174.599487	917.236877	-412.547699	44.095657	504.830963	-288.495575	-190.613419	491.086609	-444.471558	73.911804	76.639099	-370.639679	-161.885986	82.447021	-342.456573	47.828960	1399.209473	-176.654312	-256.446106	1362.122925	-234.914108	-100.370972	1390.713623	-190.144287	-109.316254	1679.570801	-457.333649	72.826698	1156.039185	-255.749054	-330.737640	1128.344727	-387.540375	147.169952	922.632141	-175.082230	-294.846466	868.254578	-265.233948	-92.983650	1021.718811	360.962433	-125.356102	957.020935	357.303040	53.480583
-329.616364	-15.060417	928.404297	-229.408264	-174.176483	917.351685	-412.550385	44.223946	504.987274	-288.451965	-190.293579	491.051361	-444.141144	73.677628	76.807312	-371.627228	-162.563919	82.394112	-342.931213	48.079445	1399.375122	-176.377319	-255.819656	1362.354370	-234.962402	-99.886147	1390.853760	-190.177307	-108.728210	1679.813110	-457.502258	72.699226	1156.099609	-255.408905	-330.361450	1128.565674	-386.959381	147.072906	922.999512	-174.955856	-294.402466	868.493042	-265.518524	-92.682068	1021.875061	361.290131	-125.133369	957.102417	357.599854	53.762222
-330.118866	-14.737900	928.654724	-229.615097	-173.665619	917.424500	-412.517242	44.366543	505.165405	-288.465088	-190.082474	491.048981	-443.468079	73.146919	76.860626	-371.733246	-162.636444	82.414421	-343.392456	48.320793	1399.489624	-176.101685	-255.154541	1362.590210	-235.094467	-99.373337	1391.007080	-190.328369	-108.219757	1679.882568	-457.701416	72.593994	1156.191040	-254.977997	-330.121765	1128.859375	-386.366425	147.096512	923.390381	-174.607086	-293.659210	868.859070	-265.817993	-92.312248	1022.029785	361.649445	-124.911270	957.190063	357.950775	53.954113
-330.737152	-14.432961	928.919739	-229.852280	-173.176788	917.480957	-412.465332	44.498466	505.336212	-288.503204	-189.809692	491.082916	-443.525574	73.217400	77.356056	-371.717773	-162.538498	82.436440	-343.931122	48.531906	1399.649536	-175.801910	-254.487366	1362.846313	-235.123505	-98.839920	1391.175049	-190.382339	-107.587021	1680.023315	-457.926270	72.542824	1156.239136	-254.515854	-329.821777	1129.272461	-385.801300	147.159637	923.830627	-174.478317	-293.093140	869.137451	-266.155060	-91.951012	1022.178284	362.076294	-124.538696	957.254333	358.335480	54.215710
-331.297333	-14.224205	929.163391	-230.086121	-172.656433	917.566956	-412.468384	44.672577	505.536072	-288.523468	-189.503906	491.105225	-443.085571	72.947472	77.550903	-371.739532	-162.464081	82.448380	-344.456451	48.801308	1399.828613	-175.526306	-253.825333	1363.105469	-235.202133	-98.365219	1391.306885	-190.466705	-106.878632	1680.204224	-458.090118	72.487099	1156.269653	-254.146286	-329.459076	1129.558228	-385.189301	147.276917	924.253723	-174.302658	-292.489288	869.402283	-266.482025	-91.606682	1022.333496	362.468414	-124.224701	957.336121	358.695496	54.551422
-331.843201	-13.851797	929.432251	-230.256592	-172.053635	917.656067	-412.527771	44.872799	505.735474	-288.587158	-189.104111	491.168060	-442.728607	72.705254	77.747910	-371.709564	-162.366470	82.428719	-344.979279	49.064087	1399.977173	-175.241913	-253.058792	1363.374268	-235.407684	-97.742439	1391.473755	-190.539764	-106.148834	1680.382690	-458.315521	72.492828	1156.313477	-253.669800	-329.117126	1129.878052	-384.686920	147.473068	924.686401	-174.145096	-291.966034	869.736145	-266.816681	-91.179916	1022.510193	362.856781	-123.969215	957.455505	359.057800	54.873245
-332.452759	-13.455437	929.724060	-230.452759	-171.484253	917.751221	-412.422974	45.020241	505.916107	-288.705048	-188.718338	491.210144	-442.245239	72.463005	77.954552	-370.758026	-161.643814	82.468903	-345.562805	49.360363	1400.121948	-174.937775	-252.306274	1363.668823	-235.549789	-97.132347	1391.650391	-190.629044	-105.357208	1680.554199	-458.594574	72.508507	1156.402710	-253.156876	-328.821350	1130.294312	-384.146667	147.655075	925.126160	-173.999542	-291.381104	869.993103	-267.208618	-90.773949	1022.703430	363.225037	-123.705879	957.551575	359.399292	55.177567
-332.995667	-13.164888	929.967346	-230.689957	-170.913788	917.841309	-412.271606	45.192619	506.084534	-288.809509	-188.416824	491.228363	-441.730896	72.243774	78.162766	-370.846313	-161.571747	82.495308	-346.183228	49.683437	1400.288818	-174.660065	-251.503647	1363.932495	-235.670395	-96.532959	1391.804443	-190.734756	-104.520798	1680.725342	-458.914307	72.554077	1156.473022	-252.704132	-328.418396	1130.568237	-383.627167	147.844223	925.572815	-173.777252	-290.669861	870.238647	-267.543274	-90.372429	1022.862671	363.664825	-123.300720	957.614441	359.803223	55.425743
-333.717804	-12.638117	930.288391	-230.973038	-170.242508	917.912842	-412.353485	45.387997	506.332520	-288.915955	-188.088226	491.238220	-441.278442	72.000008	78.363869	-370.913666	-161.604660	82.452255	-346.798645	49.994560	1400.459961	-174.404984	-250.577118	1364.182373	-235.814972	-95.901276	1391.910522	-190.811600	-103.673988	1680.920654	-459.181519	72.580841	1156.536743	-252.122116	-327.938812	1130.937134	-383.099426	148.059357	926.027344	-173.587921	-290.109222	870.536499	-267.970123	-89.838516	1023.049011	364.044830	-122.928101	957.672913	360.159332	55.733856
-334.284607	-12.346753	930.502319	-231.229324	-169.537613	917.978394	-412.113953	45.592396	506.408447	-288.941956	-187.728958	491.276978	-440.677795	71.744019	78.535789	-371.875031	-162.209412	82.403313	-347.478790	50.328835	1400.628296	-174.112366	-249.703568	1364.448242	-236.037979	-95.135124	1392.011719	-190.942444	-102.783752	1681.101318	-459.416351	72.575790	1156.585327	-251.600601	-327.583466	1131.219604	-382.611328	148.298706	926.464722	-173.405197	-289.486603	870.803528	-268.333405	-89.369026	1023.182190	364.429749	-122.607063	957.722534	360.529022	56.141201
-335.012360	-11.821973	930.807678	-231.512054	-168.876312	918.130493	-412.098785	45.894611	506.650024	-289.059875	-187.426819	491.309143	-440.218781	71.458031	78.746223	-371.995789	-162.235748	82.453804	-348.238678	50.651440	1400.820435	-173.815521	-248.770065	1364.711792	-236.223373	-94.408653	1392.068481	-191.084686	-101.838066	1681.281250	-459.758911	72.664520	1156.652832	-251.039566	-327.048767	1131.564575	-382.142792	148.594376	926.936707	-173.174545	-288.715637	871.079834	-268.805908	-88.808411	1023.406616	364.826691	-122.177010	957.769287	360.868317	56.495049
-335.681000	-11.407108	931.049072	-231.849701	-168.159286	918.210449	-411.957123	46.179657	506.804749	-289.211151	-187.030823	491.337555	-439.677979	71.269859	78.959785	-371.998413	-162.189087	82.447090	-349.010254	51.020916	1400.964111	-173.527817	-247.811584	1364.988892	-236.376831	-93.642868	1392.100708	-191.213531	-100.862831	1681.480103	-460.163086	72.794914	1156.708984	-250.468979	-326.581665	1131.915039	-381.754089	148.888092	927.394226	-172.900986	-287.992157	871.381714	-269.228027	-88.256226	1023.555664	365.310120	-121.831657	957.787842	361.344391	56.836742
-336.398529	-10.715120	931.317505	-232.147232	-167.359512	918.277588	-411.823181	46.484047	507.044800	-289.361969	-186.542191	491.385040	-438.965485	70.777573	79.048996	-372.041656	-162.114929	82.416695	-349.867310	51.358662	1401.123779	-173.253601	-246.762085	1365.230591	-236.576294	-92.787361	1392.088745	-191.376633	-99.845612	1681.689819	-460.499969	72.872231	1156.745483	-249.906067	-326.044373	1132.277832	-381.477203	149.314774	927.827271	-172.665726	-287.186859	871.584290	-269.700653	-87.573875	1023.719238	365.700470	-121.454872	957.830444	361.744171	57.188629
-336.994873	-10.187211	931.571106	-232.430847	-166.536697	918.379639	-411.691315	46.856056	507.210785	-289.491150	-186.050858	491.417084	-438.726868	70.734032	79.466743	-371.188232	-161.442062	82.456467	-350.767487	51.703850	1401.249023	-172.954269	-245.669998	1365.451782	-236.728836	-91.935005	1392.086304	-191.600220	-98.761887	1681.864502	-460.895355	72.941216	1156.702759	-249.331299	-325.447693	1132.658325	-381.167816	149.710861	928.259460	-172.376038	-286.413177	871.888306	-270.114014	-86.944427	1023.893860	366.155029	-120.973679	957.875061	362.107117	57.625393
-337.675629	-9.492151	931.879822	-232.724243	-165.703644	918.541016	-411.395721	47.215855	507.367767	-289.697876	-185.825790	491.458313	-438.180023	70.412025	79.646820	-372.117859	-162.064148	82.387680	-351.760040	52.070324	1401.346802	-172.653183	-244.501297	1365.733032	-236.864151	-91.027901	1392.042725	-191.713501	-97.684181	1682.093750	-461.336121	73.047279	1156.683838	-248.728561	-324.801422	1132.915771	-380.940857	150.163773	928.637878	-172.108093	-285.614044	872.168152	-270.597839	-86.234024	1024.129150	366.573608	-120.574310	957.916748	362.488678	58.058418
-338.356171	-8.979068	932.126587	-233.101639	-164.862946	918.649048	-411.145874	47.587963	507.492981	-289.856323	-185.369873	491.498901	-437.642029	70.094582	79.750061	-372.189240	-162.008179	82.412872	-352.731293	52.479389	1401.421997	-172.276978	-243.323837	1365.981689	-237.039337	-90.063568	1391.974487	-191.907776	-96.539673	1682.284790	-461.823975	73.166710	1156.586914	-248.092133	-324.065155	1133.234009	-380.714417	150.657547	929.002686	-171.820038	-284.753174	872.419983	-271.092621	-85.590446	1024.302002	366.972198	-120.152565	957.936523	362.918091	58.453979
-339.123291	-8.155305	932.404846	-233.478622	-163.914734	918.750183	-410.997925	48.056644	507.682892	-290.040253	-184.857788	491.521637	-437.179443	69.883530	79.850830	-372.257294	-161.939041	82.376083	-353.787537	52.914711	1401.385376	-171.893890	-242.054825	1366.195557	-237.245071	-89.103714	1391.854614	-192.133255	-95.318420	1682.546143	-462.357880	73.202873	1156.493896	-247.444641	-323.326019	1133.521484	-380.525238	151.122681	929.341064	-171.463898	-283.883453	872.764709	-271.623505	-84.750816	1024.486206	367.407318	-119.698128	957.928223	363.329010	58.901348
-339.833923	-7.647560	932.629028	-233.859421	-163.039368	918.871887	-410.755829	48.565845	507.781158	-290.195618	-184.415527	491.583405	-436.736877	69.647964	80.017387	-372.235291	-161.807098	82.344994	-354.847168	53.368130	1401.365234	-171.533218	-240.744080	1366.460693	-237.442169	-88.087296	1391.780029	-192.352188	-94.095612	1682.657837	-462.951996	73.350075	1156.356323	-246.824081	-322.509338	1133.929443	-380.422424	151.657928	929.679626	-171.172211	-283.010345	873.020630	-272.147736	-84.075333	1024.656128	367.812805	-119.195381	957.934265	363.733063	59.400520
-340.633484	-6.898757	932.880249	-234.275024	-162.106461	918.965515	-410.707367	49.085251	507.968903	-290.376526	-183.800049	491.621277	-436.407318	69.406601	80.165596	-372.300781	-161.756439	82.332726	-355.930756	53.866154	1401.263672	-171.191223	-239.364487	1366.725586	-237.705261	-86.977165	1391.711182	-192.605591	-92.772354	1682.882690	-463.554047	73.397995	1156.185669	-246.212860	-321.685303	1134.289551	-380.399292	152.227386	929.964233	-170.864212	-282.049377	873.377991	-272.744781	-83.289772	1024.827759	368.238312	-118.802216	957.919312	364.167175	59.876392
-341.413879	-6.206792	933.128601	-234.731674	-161.158722	919.073792	-410.554626	49.612335	508.061737	-290.552521	-183.313278	491.616150	-436.107178	69.116112	80.367821	-372.322083	-161.696793	82.313454	-357.090637	54.267044	1401.160034	-170.803864	-237.985428	1367.000977	-237.952103	-85.944077	1391.591675	-192.852753	-91.414581	1683.035156	-464.237762	73.498276	1155.967041	-245.545929	-320.860321	1134.802002	-380.460785	152.914703	930.232483	-170.537979	-281.040863	873.708984	-273.323242	-82.498497	1025.000366	368.600800	-118.275543	957.920105	364.606842	60.300526
-342.195740	-5.578511	933.329895	-235.176285	-160.178421	919.153503	-410.429535	50.201973	508.148834	-290.753723	-182.725266	491.667480	-435.662933	68.860397	80.495522	-372.389984	-161.625488	82.283760	-358.304993	54.783802	1401.127319	-170.536926	-236.649384	1367.274780	-238.290329	-84.732971	1391.507813	-193.183167	-90.008766	1683.097290	-464.959503	73.589951	1155.723267	-244.951141	-319.911041	1135.171021	-380.555817	153.478897	930.459900	-170.149612	-280.068970	874.014526	-273.901947	-81.712753	1025.135986	369.051361	-117.707115	957.929138	365.069641	60.848202
-342.993683	-4.723892	933.517029	-235.496918	-159.224426	919.251282	-410.240417	50.741589	508.228699	-291.007813	-182.401337	491.732849	-435.032166	68.391144	80.463501	-372.427521	-161.632156	82.251991	-359.559296	55.266407	1400.950439	-170.288101	-235.191589	1367.577271	-238.533203	-83.595734	1391.404663	-193.422073	-88.593132	1683.247559	-465.749908	73.700287	1155.419312	-244.294800	-318.915436	1135.504517	-380.718994	154.047806	930.657593	-169.741104	-279.096313	874.352966	-274.494873	-80.843155	1025.283813	369.421875	-117.270012	957.979431	365.524475	61.370884
-343.763184	-4.000995	933.620300	-235.926773	-158.185593	919.273804	-410.119995	51.374306	508.263947	-291.241089	-181.916504	491.759125	-434.678680	68.182739	80.579994	-372.477356	-161.590454	82.216637	-360.841461	55.809349	1400.791992	-170.072495	-233.779312	1367.880493	-238.840424	-82.288750	1391.371582	-193.754791	-87.110329	1683.362427	-466.562225	73.814102	1155.097900	-243.679474	-317.960358	1135.821411	-380.984589	154.752335	930.793762	-169.365219	-277.977234	874.607361	-275.104858	-79.986618	1025.348511	369.812744	-116.804428	958.006348	366.005127	61.873672
-344.516571	-3.199514	933.755127	-236.349548	-157.151199	919.304016	-410.065125	52.000420	508.331482	-291.475861	-181.284637	491.778076	-434.725739	68.279556	80.847076	-372.510132	-161.512100	82.168785	-362.194733	56.396954	1400.753174	-169.916168	-232.292633	1368.139648	-239.171021	-81.082336	1391.264404	-194.106888	-85.592407	1683.528442	-467.408905	73.934105	1154.816528	-243.087433	-316.902130	1136.128052	-381.347961	155.381912	930.921326	-168.945007	-276.891296	874.937439	-275.673309	-79.088501	1025.428345	370.188751	-116.159019	958.021240	366.489960	62.393967
-345.360291	-2.226607	933.915771	-236.716003	-156.049149	919.366150	-409.998566	52.628716	508.365295	-291.769104	-180.797699	491.859497	-434.542297	68.023773	80.960068	-372.538971	-161.422516	82.142311	-363.448242	57.043228	1400.636597	-169.822144	-230.847824	1368.381592	-239.560532	-79.750145	1391.267944	-194.521133	-83.990906	1683.635498	-468.328583	74.052551	1154.551025	-242.518799	-315.873718	1136.396362	-381.750977	155.924057	931.039795	-168.468185	-275.714355	875.173462	-276.299316	-78.082748	1025.543213	370.576813	-115.525375	958.059448	366.999481	63.016548
-346.172302	-1.357186	934.036743	-237.118683	-154.947250	919.365112	-409.970734	53.263973	508.412567	-292.092163	-180.272400	491.964081	-434.240356	67.812767	81.042870	-372.671814	-161.459335	82.165489	-364.760437	57.800529	1400.537476	-169.721313	-229.361465	1368.681763	-239.961823	-78.410576	1391.220825	-194.994125	-82.324577	1683.760010	-469.198914	74.145500	1154.250244	-241.941452	-314.738098	1136.654663	-382.293030	156.517975	931.138550	-167.879471	-274.534821	875.464172	-276.832184	-77.080826	1025.591919	370.893921	-115.021103	958.132202	367.491943	63.537697
-346.941071	-0.487855	934.174500	-237.460464	-153.817154	919.459351	-409.892273	53.803379	508.434357	-292.342743	-179.476639	492.007751	-433.937622	67.540260	81.114342	-372.651337	-161.317383	82.097946	-366.015045	58.590065	1400.375977	-169.697815	-227.760117	1368.887573	-240.450150	-77.017632	1391.172607	-195.427429	-80.724167	1683.900391	-470.082458	74.295349	1153.943115	-241.353439	-313.685425	1136.898926	-382.706390	157.294769	931.394104	-167.333344	-273.346527	875.640808	-277.366913	-76.051140	1025.704468	371.153595	-114.434937	958.171875	367.951172	64.150482
-347.728333	0.503057	934.339294	-237.768799	-152.645065	919.566956	-409.929871	54.401997	508.489014	-292.644684	-179.010727	492.121796	-433.608612	67.309494	81.169983	-372.745758	-161.317169	82.120438	-367.255432	59.451050	1400.301147	-169.689270	-226.216827	1369.097290	-240.978180	-75.604546	1391.168823	-195.948563	-79.028976	1684.019043	-471.030212	74.434235	1153.733398	-240.785782	-312.474884	1137.061768	-383.367950	157.768036	931.406311	-166.757126	-272.058624	875.918823	-277.887268	-74.938690	1025.836182	371.479614	-113.752831	958.218750	368.447968	64.857399
-348.503998	1.385657	934.473206	-238.227539	-151.448380	919.656250	-410.228516	55.030918	508.562225	-292.879089	-178.147110	492.210815	-433.395599	67.076302	81.228645	-372.660858	-161.113739	82.059586	-368.518311	60.396954	1400.195313	-169.700089	-224.591019	1369.337891	-241.496399	-74.238281	1391.146484	-196.576630	-77.254066	1684.131958	-472.052979	74.669754	1153.523438	-240.229263	-311.343109	1137.266235	-384.229828	158.313828	931.426941	-166.262787	-270.786499	876.118713	-278.461853	-73.863411	1025.940918	371.818787	-112.994728	958.275452	368.975769	65.509193
-349.199615	2.369300	934.577942	-238.467697	-150.280975	919.815857	-410.313293	55.564045	508.539124	-293.215637	-177.562805	492.308746	-432.843140	66.671120	81.070625	-372.753662	-161.078461	82.038506	-369.740723	61.362148	1400.091187	-169.764938	-222.908463	1369.577515	-242.099182	-72.768967	1391.156616	-197.132324	-75.386917	1684.348633	-473.100983	74.861969	1153.310181	-239.657196	-310.095215	1137.460693	-385.148773	158.831207	931.420044	-165.619461	-269.399017	876.441467	-278.951904	-72.722778	1026.075684	372.078552	-112.308060	958.299683	369.392059	66.278770
-350.005066	3.522123	934.748779	-238.926483	-148.944092	919.838196	-410.586182	56.061306	508.527893	-293.479767	-177.029312	492.428558	-432.953278	66.802483	81.302498	-372.879974	-161.072617	82.063713	-370.934448	62.380154	1399.979980	-169.843124	-221.293579	1369.806152	-242.737747	-71.245766	1391.268188	-197.794785	-73.603699	1684.453735	-474.245117	75.134941	1153.144409	-239.111755	-308.787537	1137.680298	-386.233856	159.304306	931.387634	-164.905960	-268.008667	876.573608	-279.493073	-71.471321	1026.158447	372.248016	-111.600601	958.347046	369.850525	66.984566
-350.730377	4.559408	934.855713	-239.216492	-147.703613	919.950806	-410.848236	56.547539	508.557068	-293.701294	-176.194565	492.509918	-432.748932	66.704391	81.302063	-372.920746	-160.967117	82.074608	-372.095306	63.485878	1399.912720	-169.873764	-219.515320	1370.005981	-243.371460	-69.793922	1391.319824	-198.537567	-71.769112	1684.549316	-475.373444	75.451843	1152.992920	-238.595505	-307.393585	1137.847412	-387.338104	159.830521	931.335205	-164.134918	-266.133484	876.499268	-279.978485	-70.267555	1026.264038	372.425049	-110.806427	958.349976	370.245392	67.840683
-351.412079	5.675428	934.953796	-239.607605	-146.346970	920.014893	-411.214142	57.000210	508.606506	-293.926697	-175.558151	492.602844	-432.730896	66.548592	81.246490	-372.984802	-160.865143	82.069427	-373.205383	64.652504	1399.872559	-170.054657	-217.719269	1370.264404	-244.086227	-68.253731	1391.421631	-199.369370	-69.910248	1684.671143	-476.599365	75.808167	1152.911987	-238.054901	-306.130524	1138.023804	-388.601654	160.301392	931.222473	-163.759628	-264.613464	876.853394	-280.479340	-68.995903	1026.339233	372.684875	-109.958580	958.361816	370.727722	68.629654
-352.115509	6.925545	935.001892	-239.933594	-145.013580	920.114502	-411.523041	57.446659	508.536804	-294.090515	-174.997971	492.672760	-432.614410	66.457436	81.147667	-373.086517	-160.839035	82.076591	-374.355408	65.820251	1399.814087	-170.208359	-215.944305	1370.525513	-244.812180	-66.725677	1391.532227	-200.202789	-68.027664	1684.789429	-477.803864	76.241188	1152.762939	-237.494995	-304.569122	1138.144531	-389.903687	160.743729	931.104675	-162.920334	-263.412048	877.456909	-281.034943	-67.663300	1026.418701	372.851227	-109.101898	958.369263	371.112396	69.516800
-352.819946	8.113724	935.051636	-240.318314	-143.638885	920.237366	-411.951813	57.875614	508.455933	-294.220062	-174.209595	492.792084	-432.605408	66.357231	81.002434	-373.050629	-160.680984	82.078033	-375.530609	67.070808	1399.700928	-170.453384	-214.054337	1370.782837	-245.609222	-65.171219	1391.604736	-201.119659	-66.112137	1684.915283	-479.075256	76.739861	1152.683228	-236.958374	-303.096313	1138.335083	-391.369080	161.231262	930.908020	-162.165054	-261.872833	877.673828	-281.566620	-66.291046	1026.501709	372.923950	-108.296936	958.363403	371.442017	70.406746
-353.472107	9.265185	934.995667	-240.660034	-142.246338	920.325562	-412.317627	58.296452	508.411011	-294.444122	-173.579895	492.895264	-432.643066	66.326416	80.854706	-373.237122	-160.702621	82.120216	-376.697723	68.341980	1399.613525	-170.738724	-212.242493	1371.077881	-246.416733	-63.564297	1391.733887	-202.110153	-64.187836	1685.032349	-480.342407	77.303650	1152.585693	-236.388428	-301.712677	1138.421997	-392.901489	161.754059	930.703247	-161.431976	-260.225159	877.898682	-282.092102	-64.913414	1026.520630	372.961609	-107.366905	958.358704	371.781433	71.402031
-354.064240	10.610415	934.976318	-240.917419	-140.669785	920.409180	-412.792633	58.717773	508.235718	-294.508301	-172.794662	492.919189	-432.672852	66.303856	80.620926	-373.262909	-160.660660	82.119484	-377.882782	69.696480	1399.546875	-171.085571	-210.294525	1371.339966	-247.268768	-61.966270	1391.798096	-203.109192	-62.234886	1685.105957	-481.652832	77.944206	1152.481445	-235.983521	-300.087250	1138.602051	-394.517334	162.242630	930.407471	-160.700790	-258.522552	878.253662	-282.585388	-63.401867	1026.562256	373.086578	-106.427376	958.318298	372.103058	72.377625
-354.773529	12.026286	934.923523	-241.220184	-139.157059	920.463928	-413.321838	59.143490	508.015472	-294.465363	-171.961395	492.992920	-432.705231	66.380035	80.357841	-373.280701	-160.505142	82.118172	-379.130005	71.058617	1399.499146	-171.496780	-208.385696	1371.538940	-248.181427	-60.249546	1391.942505	-204.139435	-60.279976	1685.231689	-482.970215	78.606544	1152.350708	-235.592880	-298.549835	1138.763550	-396.213745	162.797867	930.002197	-159.977554	-256.738800	878.537292	-283.140991	-61.863918	1026.569458	373.149048	-105.390663	958.247375	372.445953	73.333084
-355.409363	13.433396	934.794983	-241.547699	-137.562988	920.481018	-413.894470	59.536636	507.816193	-294.506561	-171.131042	493.065704	-432.759125	66.434563	80.078445	-373.304291	-160.423599	82.122948	-380.372681	72.463997	1399.334595	-171.937363	-206.438538	1371.755249	-249.110428	-58.561031	1392.029419	-205.248856	-58.270882	1685.318359	-484.293030	79.358353	1152.227417	-235.224960	-296.819244	1138.876221	-397.967560	163.399597	929.632813	-159.127274	-255.000519	878.641113	-283.670288	-60.271969	1026.519287	373.111969	-104.495377	958.202271	372.733276	74.323647
-356.100555	14.825077	934.654846	-241.944733	-135.990234	920.501465	-414.585602	59.934940	507.676392	-294.583466	-170.293549	493.088257	-433.012512	66.434097	79.837654	-373.361908	-160.417603	82.123100	-381.607574	73.898621	1399.250610	-172.398102	-204.404907	1371.920532	-250.061920	-56.811188	1392.113403	-206.400345	-56.235210	1685.366577	-485.690582	80.160522	1152.151978	-234.978790	-294.990417	1138.979858	-399.798309	163.974030	929.203796	-158.312744	-252.993652	878.976746	-284.260803	-58.689053	1026.464478	373.066864	-103.594742	958.154907	372.983826	75.287102
-356.902069	16.372654	934.574097	-242.615219	-134.382385	920.432495	-415.383514	60.320614	507.379181	-294.578827	-169.400238	493.084442	-433.220520	66.450233	79.564392	-373.382507	-160.362335	82.124565	-382.920166	75.380089	1399.145996	-172.954132	-202.360001	1372.058594	-251.029587	-54.992695	1392.138672	-207.628632	-54.140442	1685.378296	-487.055206	81.016159	1151.961426	-234.605011	-293.282837	1138.840576	-401.750946	164.652100	928.788940	-157.595016	-251.004837	879.254578	-284.932495	-57.040237	1026.378662	372.978851	-102.488701	958.048584	373.176636	76.331612
-357.614868	17.931513	934.429688	-243.066467	-132.697449	920.480103	-416.211212	60.620590	507.234070	-294.470459	-168.055542	493.091919	-433.322266	66.526428	79.169624	-373.238525	-160.147903	82.072449	-384.267517	76.916176	1398.944458	-173.569214	-200.241745	1372.111084	-252.028809	-53.109917	1392.055786	-208.858307	-52.073544	1685.415527	-488.475433	81.836975	1151.772095	-234.428467	-291.387177	1138.891357	-403.789337	165.309891	928.223022	-156.814255	-248.826187	879.904724	-285.557709	-55.298077	1026.334229	372.983215	-101.385300	957.947754	373.335236	77.521461
-358.276031	19.560631	934.251160	-243.387558	-130.949280	920.436035	-417.122406	60.945908	507.021545	-294.584320	-167.393906	493.125732	-433.551727	66.589233	78.771278	-373.328003	-160.137512	82.102547	-385.607513	78.511658	1398.725098	-173.910187	-198.115891	1372.251099	-253.006927	-51.163780	1391.987549	-210.147552	-49.983109	1685.421387	-489.937622	82.782639	1151.546875	-234.096283	-289.548004	1138.681519	-406.025421	165.929718	927.615906	-155.871902	-246.934631	879.635559	-286.080261	-53.510330	1026.225464	372.863068	-100.363045	957.828552	373.539276	78.553848
-358.850494	21.262241	934.090393	-243.596466	-129.037872	920.434692	-417.942688	61.260147	506.826721	-294.505463	-165.970078	493.124268	-433.814392	66.612488	78.325356	-373.249908	-159.946609	82.028915	-387.009247	80.190262	1398.515015	-174.824829	-195.933472	1372.204102	-254.080734	-49.182999	1391.987793	-211.466034	-47.919075	1685.516235	-491.394165	83.748451	1151.246460	-234.085358	-287.670227	1138.789063	-408.176300	166.691711	926.927185	-155.765640	-246.339493	879.368347	-286.554840	-51.624466	1026.154907	372.673828	-99.323517	957.691956	373.649933	79.655960
-359.428833	22.901236	933.828064	-243.858429	-127.153252	920.409180	-418.981232	61.590809	506.584290	-294.417023	-164.800552	493.145294	-434.075897	66.629532	77.981392	-373.206421	-159.809692	82.026413	-388.409576	81.912666	1398.212524	-175.372391	-193.780426	1372.296265	-255.198441	-47.156677	1391.852905	-212.845016	-45.756306	1685.515259	-492.940704	84.778702	1150.977905	-233.832733	-285.805573	1138.621338	-410.438843	167.451859	926.170410	-155.092865	-244.474579	879.461548	-287.066254	-49.743252	1026.021729	372.565094	-98.219872	957.525879	373.768250	80.874733
-360.007324	24.498953	933.560181	-244.105453	-125.297447	920.391052	-419.908417	61.841209	506.251251	-294.436615	-163.761215	493.233337	-434.318207	66.694260	77.538475	-373.222260	-159.710907	82.000130	-389.821106	83.673737	1397.926025	-176.179901	-191.575485	1372.311401	-256.339508	-45.063381	1391.757568	-214.262070	-43.482056	1685.373169	-494.471191	85.825470	1150.584351	-233.890900	-283.612640	1138.672607	-412.779755	168.235321	925.380249	-154.358215	-242.152664	879.674438	-287.581451	-47.895554	1025.890747	372.446381	-96.950943	957.382996	373.842499	82.114746
-360.547882	26.281500	933.314453	-244.298599	-123.367332	920.407898	-421.013245	62.089611	505.993256	-294.397614	-162.559753	493.248199	-434.498444	66.723541	76.948723	-373.200317	-159.544968	82.015266	-391.262146	85.501724	1397.604858	-177.020676	-189.262848	1372.331543	-257.480408	-42.972282	1391.680908	-215.683105	-41.264988	1685.371094	-496.059998	86.930161	1150.199707	-233.870102	-281.457977	1138.619751	-415.152161	169.041534	924.532166	-153.648834	-239.847900	879.885925	-288.128052	-45.971310	1025.800781	372.280121	-95.754745	957.211853	373.905670	83.218117
-361.173645	27.964916	932.974243	-244.580826	-121.452568	920.366333	-422.114594	62.357353	505.696747	-294.379761	-161.528580	493.304688	-434.413879	66.475731	76.167770	-373.239410	-159.491669	81.985176	-392.733643	87.335510	1397.217285	-177.893143	-186.904678	1372.411865	-258.669647	-40.847374	1391.563477	-217.168488	-39.019230	1685.360229	-497.613892	88.044868	1149.804443	-233.744690	-279.463196	1138.394409	-417.609039	169.874023	923.630371	-152.965210	-237.542191	880.083862	-288.679047	-44.014118	1025.619507	372.041840	-94.608917	957.063538	373.914764	84.411530
-361.855835	29.882675	932.781128	-244.957596	-119.466820	920.302734	-423.267609	62.569817	505.308228	-294.251373	-160.385315	493.338928	-434.989380	66.718224	75.754555	-373.227631	-159.357483	82.015320	-394.222656	89.273834	1396.837158	-178.814484	-184.545746	1372.481323	-259.879089	-38.673012	1391.460815	-218.664215	-36.674614	1685.304688	-499.171082	89.229576	1149.393921	-233.868942	-277.161407	1138.449707	-420.052246	170.707123	922.696960	-152.361465	-235.101669	880.276123	-289.229523	-41.962746	1025.491455	371.956604	-93.438164	956.888489	373.986145	85.727036
-362.470886	31.730509	932.403015	-245.243225	-117.519257	920.305359	-424.337921	62.828640	505.033081	-294.244873	-159.279678	493.366150	-435.393555	66.660507	75.093956	-373.208069	-159.279388	82.019257	-395.729736	91.255203	1396.502563	-179.729858	-182.154266	1372.590454	-261.110718	-36.494370	1391.391357	-220.197723	-34.273434	1685.270996	-500.872101	90.504135	1149.011475	-233.950806	-274.878998	1138.403442	-422.897705	171.427460	921.562866	-151.831924	-232.763611	880.461487	-289.847015	-39.912327	1025.322998	371.846619	-92.132408	956.724182	374.044434	86.960739
-363.128876	33.612808	932.108582	-245.554565	-115.531891	920.313599	-425.445801	62.983944	504.599091	-294.104187	-158.030136	493.394257	-435.196289	66.314888	74.109283	-373.156525	-159.157898	82.037781	-397.272766	93.259827	1396.146362	-180.729279	-179.715607	1372.682251	-262.405792	-34.211536	1391.379028	-221.787628	-31.805298	1685.153809	-502.555511	91.810219	1148.620605	-234.031296	-272.615387	1138.229248	-425.773621	172.078156	920.308167	-151.353363	-230.263428	880.682739	-290.454163	-37.839565	1025.192871	371.675110	-90.959282	956.625183	374.066803	88.181892
-363.799896	35.545811	931.696899	-245.931931	-113.461533	920.219238	-426.352509	63.157997	504.174561	-293.999146	-156.892853	493.430817	-435.219788	66.231041	73.362236	-373.208130	-159.203140	82.115227	-398.863434	95.280113	1395.749390	-181.711960	-177.267380	1372.787231	-263.768219	-31.895870	1391.321289	-223.388824	-29.315928	1685.076172	-504.215363	93.141891	1148.164673	-234.125504	-270.329376	1138.227783	-428.377930	172.980515	919.292603	-150.906845	-227.623383	880.946533	-291.100922	-35.694752	1024.952393	371.547485	-89.701485	956.516174	374.061127	89.511391
-364.492828	37.663891	931.391968	-246.379745	-111.294609	920.246521	-427.536865	63.381840	503.874725	-293.850586	-155.529404	493.401886	-435.903992	66.349472	73.126266	-373.079529	-159.057907	82.072342	-400.452820	97.399948	1395.427124	-182.749390	-174.751205	1372.895264	-265.149292	-29.596672	1391.290283	-225.035477	-26.785919	1685.064697	-505.870575	94.560844	1147.722290	-234.382446	-267.764740	1138.200928	-431.035492	173.962494	918.252319	-150.538345	-225.089310	881.143677	-291.852661	-33.453167	1024.835327	371.550018	-88.392227	956.498596	374.140839	90.792351
-365.105194	39.645809	930.997009	-246.748611	-109.167755	920.205566	-428.358704	63.539993	503.472260	-293.681000	-154.341843	493.467438	-435.907959	66.255920	72.538147	-373.122894	-159.042480	82.132271	-402.065094	99.536385	1395.092041	-183.734085	-172.230469	1373.013550	-266.550751	-27.189228	1391.342529	-226.715302	-24.153994	1684.911133	-507.509888	96.044609	1147.302368	-234.705048	-265.368469	1138.333618	-433.709503	174.957077	917.237427	-150.189682	-222.357681	881.368042	-292.513092	-31.274174	1024.636230	371.417084	-87.111633	956.499695	374.123779	92.103035
-365.833649	41.765320	930.696533	-247.174316	-107.038872	920.145508	-429.261230	63.854340	503.129333	-293.516327	-153.036499	493.503510	-435.825470	66.145210	72.039581	-373.154144	-159.064972	82.157753	-403.715607	101.714096	1394.752686	-184.774948	-169.631699	1373.117188	-268.052948	-24.774361	1391.433716	-228.409973	-21.479879	1684.823730	-509.206421	97.584106	1146.921265	-234.775482	-262.984161	1138.116089	-436.428223	175.983368	916.242004	-149.903549	-219.507507	881.710388	-293.219421	-29.066557	1024.470337	371.365112	-85.785805	956.537598	374.158844	93.424263
-366.597137	43.840118	930.423462	-247.636322	-104.927444	920.178528	-430.268677	64.192719	502.950104	-293.396484	-151.824554	493.591858	-435.466675	65.746681	71.446571	-373.224640	-159.063248	82.231102	-405.379578	103.920425	1394.469727	-185.835342	-166.987183	1373.266724	-269.552643	-22.406181	1391.442017	-230.139740	-18.718975	1684.770630	-510.877625	99.162743	1146.504517	-235.124054	-260.453735	1138.174194	-439.189758	177.045502	915.223206	-149.710114	-216.781128	881.975342	-293.976349	-26.858152	1024.365356	371.369934	-84.570839	956.632019	374.192383	94.622704
-367.225647	45.982552	930.147644	-247.991104	-102.717323	920.239929	-431.077393	64.481819	502.738983	-293.273193	-150.244278	493.584625	-435.981750	66.029877	71.474968	-373.176208	-158.968170	82.248360	-407.060730	106.102509	1394.239868	-186.890579	-164.354538	1373.411377	-271.135193	-19.903093	1391.551880	-231.860291	-15.957653	1684.802246	-512.517944	100.828880	1146.119873	-235.462448	-257.826477	1138.271973	-441.685974	178.452805	914.485291	-149.582703	-214.101288	882.338623	-294.642883	-24.572851	1024.277100	371.259979	-83.322266	956.744202	374.178436	95.845657
-368.068359	48.119030	929.985474	-248.640900	-100.535095	920.244446	-432.004944	64.887764	502.616699	-293.157623	-148.871262	493.640198	-435.679565	65.853157	70.996864	-373.241272	-158.931427	82.315659	-408.799072	108.356621	1393.920288	-188.042404	-161.661606	1373.515015	-272.678802	-17.440714	1391.712524	-233.655243	-13.069652	1684.761963	-514.283020	102.571655	1145.738159	-235.761307	-255.230850	1138.296387	-444.475159	179.563339	913.476501	-149.525620	-211.291595	882.739075	-295.447418	-22.331532	1024.202637	371.157623	-82.090996	956.895813	374.118225	97.107048
-368.783417	50.253895	929.799377	-249.167908	-98.326317	920.338135	-432.790863	65.424149	502.629486	-293.056793	-147.293304	493.686584	-435.697296	65.935646	70.832993	-373.133209	-158.694931	82.380386	-410.518585	110.579666	1393.814331	-189.211060	-158.918350	1373.719971	-274.283813	-14.944008	1391.830933	-235.456070	-10.177179	1684.817261	-516.025696	104.364159	1145.402710	-236.276413	-252.511139	1138.434204	-447.278961	180.769287	912.526245	-149.531174	-208.532166	883.164246	-296.202209	-20.063379	1024.169922	371.116516	-80.855309	957.058411	374.088776	98.347946
-369.490570	52.424633	929.715454	-249.636398	-96.100449	920.456604	-433.654144	66.024063	502.707855	-292.948029	-145.878937	493.782593	-435.350861	65.754776	70.342140	-373.188660	-158.573959	82.505646	-412.302185	112.785103	1393.541992	-190.430084	-156.179794	1373.874878	-275.873932	-12.420678	1391.896729	-237.278046	-7.191288	1684.872314	-517.827698	106.180092	1145.128784	-236.546875	-249.975662	1138.385132	-450.072479	181.983307	911.613037	-149.639648	-205.759705	883.607117	-296.901245	-17.798529	1024.198853	371.012207	-79.685478	957.223267	374.088684	99.669312
-370.289703	54.598743	929.669800	-250.321228	-93.887810	920.563782	-434.637451	66.717850	502.802002	-292.836670	-144.314697	493.883728	-435.958771	66.154160	70.630577	-373.107025	-158.381042	82.625526	-414.089081	114.982155	1393.382568	-191.686356	-153.519669	1374.126831	-277.380676	-9.885548	1392.024170	-239.135666	-4.096268	1684.908691	-519.596130	107.981865	1144.827637	-237.007462	-247.125458	1138.506348	-452.909607	183.281647	910.723022	-149.683350	-203.126541	883.898987	-297.710175	-15.546771	1024.235718	370.786804	-78.338112	957.350952	373.945068	100.889717
-371.037170	56.704975	929.661133	-250.895264	-91.649651	920.695190	-435.446228	67.457741	502.948578	-292.786804	-142.812943	494.010223	-436.026428	66.140961	70.475372	-373.184784	-158.342117	82.764046	-415.920074	117.208374	1393.187378	-192.952728	-150.889481	1374.468384	-278.869507	-7.275694	1392.161499	-241.030304	-1.022660	1684.970215	-521.364929	109.830383	1144.574585	-237.410660	-244.458694	1138.458618	-455.656128	184.664398	909.903809	-149.902435	-200.151764	884.251770	-298.450378	-13.327474	1024.305176	370.432068	-77.110054	957.361267	373.764771	102.135284
-371.809753	58.910069	929.708557	-251.555984	-89.366432	920.893005	-436.448792	68.492645	503.093018	-292.664246	-141.271896	494.099731	-436.191345	66.294693	70.439453	-373.064789	-158.109039	82.873535	-417.709534	119.430321	1392.989380	-194.296326	-148.250076	1374.775024	-280.302246	-4.722162	1392.176392	-242.971466	1.993939	1685.203491	-523.141357	111.653366	1144.261719	-237.981400	-241.648605	1138.662109	-458.441833	186.078461	909.106384	-150.155457	-197.299561	884.971008	-299.275208	-11.059620	1024.440430	370.186859	-75.895676	957.532593	373.651062	103.328880
-372.496368	61.144882	929.705078	-252.113037	-87.031067	920.995728	-437.192047	69.420906	503.230774	-292.554474	-139.627747	494.219604	-436.423798	66.484940	70.418427	-373.059937	-158.039276	82.992592	-419.454193	121.674843	1392.763184	-195.593536	-145.635971	1375.097290	-281.761353	-2.092698	1392.229980	-244.967957	5.115973	1685.327637	-524.941223	113.492294	1143.965454	-238.976318	-238.591827	1139.317993	-461.154938	187.578003	908.336548	-150.346466	-193.725998	885.181702	-300.049103	-8.814546	1024.510620	369.953796	-74.587830	957.649170	373.651978	104.574677
-373.330536	63.254021	929.742676	-252.897522	-84.719933	921.149841	-438.098877	70.549240	503.318604	-292.365234	-138.073807	494.242218	-436.662292	66.680229	70.399330	-373.019531	-157.965561	83.138435	-421.200500	123.967705	1392.406128	-196.811981	-142.986816	1375.525635	-283.166565	0.491925	1392.263184	-246.990616	8.332754	1685.428955	-526.991394	115.453873	1143.689575	-239.725876	-235.751953	1139.581177	-463.888306	189.082703	907.633057	-150.748123	-190.457520	885.571228	-300.912476	-6.560874	1024.611328	369.668701	-73.378227	957.762573	373.579071	105.800583
-374.171600	65.386597	929.730164	-253.580856	-82.446419	921.262695	-438.907928	71.716469	503.397980	-292.232605	-136.452606	494.290161	-436.815704	66.847328	70.371658	-372.965790	-157.855209	83.231514	-422.850006	126.295959	1392.077026	-198.123489	-140.388046	1375.855347	-284.624054	3.108099	1392.252808	-249.047485	11.647619	1685.363403	-528.676208	117.208115	1143.362061	-240.497833	-232.845764	1139.883667	-466.503510	190.695496	906.914673	-150.811432	-186.180939	886.416077	-301.760620	-4.327367	1024.670776	369.395508	-72.132362	957.931702	373.589386	107.124641
-375.041809	67.575554	929.775940	-254.479034	-80.117744	921.394592	-439.712860	73.007141	503.428986	-292.046265	-134.907486	494.263275	-436.968414	66.983200	70.315742	-372.970520	-157.772110	83.378723	-424.447571	128.657074	1391.676758	-199.297546	-137.762833	1376.271973	-286.041138	5.643521	1392.175537	-251.144119	14.852245	1685.587769	-530.518005	119.058533	1142.991333	-241.174881	-229.739700	1139.876221	-469.093903	192.246231	906.279114	-150.775894	-181.227356	887.775208	-302.732513	-2.081258	1024.770752	369.085297	-70.846581	958.002625	373.555695	108.428215
-375.918610	69.745842	929.765381	-255.235260	-77.784416	921.446716	-440.525940	74.275200	503.443878	-291.804932	-133.082123	494.193939	-437.683594	67.432167	70.619499	-372.846130	-157.529007	83.415375	-426.091614	131.071762	1391.255371	-200.578949	-135.123840	1376.630981	-287.500336	8.222540	1392.154907	-253.250214	18.166857	1685.584595	-532.581055	121.014320	1142.683228	-241.981140	-227.025894	1139.974976	-471.647736	193.855927	905.628357	-151.394058	-177.802948	888.322998	-303.622162	0.166818	1024.800659	368.785553	-69.503670	958.060242	373.603271	109.762886
-376.889862	71.931282	929.701904	-256.237335	-75.493759	921.490845	-441.273163	75.560043	503.454987	-291.636688	-131.604904	494.216034	-437.826691	67.613686	70.606918	-373.244171	-157.861969	83.880043	-427.630524	133.432724	1390.826050	-201.854263	-132.485535	1377.002075	-288.996887	10.828661	1392.114380	-255.389618	21.546509	1685.600342	-534.495056	122.915443	1142.277710	-242.903473	-224.241028	1140.227173	-474.166687	195.468475	904.968140	-152.034729	-174.445801	888.746948	-304.702057	2.400808	1024.802246	368.391022	-68.155258	958.068787	373.660553	111.047089
-377.821991	74.171417	929.651917	-257.095520	-73.164093	921.536377	-441.921936	76.878159	503.361053	-291.419586	-129.849365	494.138123	-437.975189	67.770943	70.599388	-373.301300	-157.629547	84.045403	-429.257111	135.824478	1390.341309	-203.087799	-129.841125	1377.368408	-290.489441	13.325056	1392.030884	-257.527008	24.955833	1685.605469	-536.378906	124.837227	1141.905762	-243.884232	-221.408722	1140.553101	-476.610443	197.088684	904.368042	-152.550323	-171.092957	888.996399	-305.713440	4.662461	1024.814819	368.029785	-66.800720	958.010864	373.669373	112.456703
-378.773956	76.402153	929.528687	-257.951569	-70.811188	921.506165	-442.518097	78.252800	503.296326	-291.299957	-128.255890	494.055206	-438.101929	67.927231	70.529991	-373.459229	-157.419403	84.255371	-430.860626	138.172775	1389.893311	-204.344254	-127.118820	1377.639893	-292.058411	16.013344	1392.072510	-259.654572	28.438179	1685.611450	-537.980042	126.587395	1141.450317	-245.037292	-218.537598	1140.966797	-478.933319	198.732086	903.722107	-153.519348	-167.908249	889.549255	-306.744568	6.922873	1024.754395	367.667480	-65.428978	957.972412	373.709686	113.832413
-379.815186	78.674606	929.373779	-258.965698	-68.437004	921.419250	-443.146027	79.700790	503.262299	-291.068146	-126.410965	493.933380	-438.246277	68.115166	70.524147	-373.409607	-156.928741	84.364311	-432.476868	140.577820	1389.406372	-205.628540	-124.494621	1377.844238	-293.615143	18.512482	1391.946655	-261.820953	31.924910	1685.540039	-540.043091	128.584442	1141.019165	-245.960175	-215.919052	1141.238037	-481.225433	200.346024	903.091125	-154.316605	-164.639282	889.903870	-307.863861	9.221181	1024.645264	367.182953	-64.088402	957.935730	373.713135	115.251488
-380.819336	80.951675	929.253235	-259.818268	-66.062958	921.351379	-443.903809	81.111847	503.234161	-290.852509	-124.733597	493.794769	-438.363708	68.325478	70.462120	-373.394196	-156.570801	84.511101	-434.200531	142.911362	1388.968018	-206.954208	-121.904671	1377.993530	-295.198883	21.098963	1391.934937	-263.939178	35.502148	1685.506348	-541.939453	130.574844	1140.629639	-246.926682	-213.167770	1141.329346	-483.430847	202.042007	902.474243	-155.129959	-161.497009	890.276489	-308.910248	11.498894	1024.566650	366.884155	-62.692711	957.860474	373.872528	116.628021
-381.837494	83.225296	929.084778	-260.727905	-63.713280	921.307068	-444.548645	82.562393	503.090149	-290.636292	-122.998260	493.799744	-438.570068	68.478050	70.421310	-373.360626	-156.220032	84.644028	-435.895599	145.260254	1388.550293	-208.291397	-119.238060	1378.139038	-296.793579	23.682619	1391.893188	-266.125427	39.044338	1685.376587	-543.686218	132.507858	1140.183228	-247.921280	-210.499390	1141.511719	-485.494751	203.830688	901.911072	-156.027679	-158.195770	890.617004	-310.020203	13.783604	1024.478027	366.339355	-61.217175	957.721069	373.849915	118.470757
-382.907745	85.466003	928.899048	-261.668915	-61.345409	921.259216	-445.375702	84.011330	503.103058	-290.383911	-121.189575	493.695465	-438.527527	68.404305	70.229637	-373.340912	-155.916351	84.853188	-437.705231	147.674072	1388.156128	-209.588242	-116.584045	1378.336548	-298.419678	26.239384	1391.877319	-268.240204	42.643585	1685.351318	-545.474304	134.425705	1139.811768	-248.934692	-207.792084	1141.617676	-487.205963	205.449753	901.304138	-156.935822	-155.019165	890.903076	-311.167664	16.076548	1024.377686	365.884491	-60.050968	957.645569	373.791351	118.798409
-383.949310	87.749069	928.787048	-262.515076	-58.886837	921.231750	-446.217499	85.367126	503.089691	-290.092987	-119.416946	493.711182	-439.093170	68.844688	70.440392	-373.270264	-155.684998	85.067909	-439.434174	150.052353	1387.864746	-210.892731	-113.903755	1378.515259	-300.070709	28.787012	1391.878784	-270.414734	46.265175	1685.268799	-547.232544	136.342697	1139.441284	-249.979568	-205.184341	1141.818481	-489.798981	206.914261	900.608154	-157.879822	-151.939194	891.174622	-312.275513	18.387400	1024.328613	365.517212	-58.699802	957.553284	373.984863	120.228577
-385.089813	90.054893	928.644592	-263.486969	-56.473454	921.190918	-446.968445	86.741516	503.002502	-289.718506	-117.531891	493.646118	-439.360687	69.012177	70.468933	-373.133331	-155.343033	85.310555	-441.246124	152.402390	1387.519043	-212.332886	-111.201073	1378.630981	-301.738159	31.365194	1391.963379	-272.584106	49.846775	1685.182617	-548.861572	138.212479	1139.058960	-251.290985	-202.355347	1142.092896	-491.769867	208.576385	900.073792	-158.842972	-148.729935	891.380066	-313.464752	20.720177	1024.252563	365.082001	-57.342213	957.442078	374.093079	121.638466
-386.243500	92.216705	928.511597	-264.425751	-54.045307	921.223938	-447.983490	88.116066	503.037048	-289.263397	-115.726547	493.569916	-439.579102	69.204865	70.471016	-373.029327	-155.019913	85.599640	-443.073090	154.625565	1387.198242	-213.659454	-108.614220	1378.729004	-303.430389	33.887508	1391.940430	-274.782288	53.442570	1685.068848	-550.619446	140.243820	1138.725830	-252.250992	-199.781784	1141.999390	-493.567596	210.344635	899.637939	-159.824005	-145.707245	891.592224	-314.642212	23.041016	1024.215820	364.465179	-55.987427	957.321167	374.083954	122.879082
-387.408875	94.460083	928.386475	-265.333282	-51.615524	921.223145	-448.871124	89.384583	503.000336	-288.804718	-113.881012	493.581635	-439.733063	69.398697	70.510117	-373.021118	-154.861160	86.022011	-444.905579	156.580612	1386.806274	-215.036530	-105.793495	1378.872681	-305.200226	36.509586	1392.003906	-276.970093	57.033882	1684.960327	-552.256775	142.128342	1138.292114	-253.390518	-197.034393	1142.035767	-495.271027	212.134109	899.155457	-160.854614	-142.615662	891.799622	-315.791199	25.391468	1024.164307	364.006104	-54.670509	957.252686	374.188446	124.315315
-388.634369	96.703217	928.255615	-266.307709	-49.141159	921.247192	-449.896759	90.582062	502.903229	-288.271790	-111.975555	493.560364	-439.981079	69.499893	70.503716	-372.903198	-154.618774	86.401619	-446.803802	158.858368	1386.557983	-216.357285	-103.053856	1379.004517	-306.921143	39.034775	1392.071533	-279.103943	60.553333	1684.825928	-553.880615	144.074677	1137.971436	-254.730240	-194.191544	1142.419189	-496.929596	213.907745	898.787354	-162.063705	-140.126007	891.720703	-317.008453	27.781311	1024.122070	363.515198	-53.381203	957.137939	374.239807	125.897995
-389.877319	98.973236	928.192932	-267.202087	-46.655552	921.326782	-450.875763	91.783096	502.831970	-287.657013	-110.102921	493.586975	-440.109497	69.654404	70.534447	-372.844147	-154.501694	86.894875	-448.711273	161.064789	1386.308716	-217.702301	-100.368317	1379.101318	-308.693878	41.665833	1392.088135	-281.357147	64.149773	1684.760864	-555.390747	145.970566	1137.539673	-255.702637	-191.528366	1142.325317	-498.410431	215.724823	898.334839	-163.162857	-137.080826	891.964050	-318.193298	30.188841	1024.141479	363.250549	-51.480904	957.241211	374.565186	126.686394
-391.115112	101.103569	928.025269	-268.093750	-44.252972	921.416321	-451.753815	92.951218	502.863861	-286.926666	-108.230476	493.547180	-440.223816	69.771324	70.551781	-372.690674	-154.333435	87.441971	-450.724182	163.338058	1386.132324	-219.148254	-97.640633	1379.170776	-310.414032	44.160454	1392.104614	-283.556244	67.627991	1684.655884	-556.937439	147.933853	1137.193604	-257.017456	-188.835037	1142.421387	-499.894958	217.521149	897.975891	-164.188873	-133.727463	892.149170	-319.389465	32.551567	1024.112061	362.744995	-50.217548	957.175476	374.895599	127.636040
-392.422333	103.265160	927.929382	-269.075226	-41.791988	921.507996	-452.630096	94.029892	502.652679	-286.201874	-106.354591	493.582306	-439.954315	69.622917	70.334068	-372.563965	-154.155197	88.072884	-452.731873	165.488983	1385.894775	-220.468735	-94.874939	1379.286011	-312.213654	46.805737	1392.181763	-285.797546	71.109695	1684.551270	-558.478210	149.875397	1136.753540	-258.299927	-185.955643	1142.764404	-501.233612	219.371323	897.537659	-165.301392	-130.638412	892.328552	-320.653870	34.920326	1024.119873	362.174530	-48.846558	957.099854	375.138794	128.815109
-393.769287	105.459206	927.804504	-270.053650	-39.280361	921.652100	-453.615143	95.133904	502.615173	-285.301880	-104.344223	493.608490	-440.400055	69.993996	70.537483	-372.487183	-154.113388	88.814926	-454.723663	167.747665	1385.677979	-221.826752	-92.114311	1379.391724	-313.990601	49.350590	1392.137695	-288.060059	74.544205	1684.473633	-560.032776	151.889633	1136.360352	-259.299744	-183.361343	1142.618896	-502.572723	221.243164	897.188904	-166.517380	-127.626999	892.474548	-321.948853	37.379333	1024.138306	361.493103	-47.197353	957.043762	375.010376	130.666992
-395.114288	107.637367	927.685608	-270.933533	-36.831715	921.741455	-454.222076	96.182198	502.548492	-284.318634	-102.445412	493.616211	-440.363647	70.214638	70.480385	-372.165588	-153.901550	89.503937	-456.794159	169.891357	1385.412476	-223.158630	-89.386147	1379.491211	-315.762482	51.972015	1392.171143	-290.310608	77.935555	1684.372070	-561.616821	153.858826	1135.952148	-260.728577	-180.502396	1142.886963	-503.741852	223.088791	896.722839	-167.754349	-124.670387	892.538086	-323.191833	39.763538	1024.133423	360.940125	-45.700691	956.948059	375.283356	132.183670
-396.496582	109.850090	927.579773	-271.851349	-34.306248	921.890686	-455.222229	97.339165	502.367096	-283.236450	-100.474777	493.699768	-440.549042	70.314728	70.456131	-371.988190	-153.873489	90.317970	-458.896179	172.030823	1385.160645	-224.500183	-86.582153	1379.568848	-317.541351	54.544174	1392.181152	-292.598877	81.292778	1684.277100	-563.117065	155.827179	1135.488403	-261.554291	-177.865875	1142.441040	-504.837830	224.988480	896.402771	-168.926605	-121.712959	892.652527	-324.472595	42.236359	1024.163330	360.327118	-44.297859	956.863831	375.497772	133.491592
-397.857758	111.941185	927.410217	-272.759705	-31.780434	922.025574	-455.623932	98.440727	502.192932	-282.106567	-98.495659	493.722260	-440.430054	70.562935	70.382301	-371.894562	-154.028183	91.251991	-460.950684	174.140488	1384.936890	-225.828293	-83.784492	1379.644897	-319.337036	57.097137	1392.173706	-294.761292	84.565201	1684.171509	-564.635193	157.777054	1135.023804	-263.059021	-175.041107	1143.021362	-505.544464	226.751083	895.960571	-170.165558	-118.726517	892.674866	-325.772339	44.655460	1024.156982	359.714233	-42.889751	956.777405	375.657227	134.797409
-399.254395	114.042915	927.259705	-273.695831	-29.210863	922.138184	-456.580719	99.660973	502.086334	-280.871948	-96.453094	493.838531	-440.575745	70.732841	70.376839	-371.456543	-153.922897	91.994614	-463.093933	176.279770	1384.660645	-227.082062	-81.018547	1379.761963	-321.180420	59.755718	1392.273926	-297.122681	87.884048	1684.166504	-566.074463	159.712173	1134.569824	-263.984985	-172.357346	1142.864014	-506.843628	228.715500	895.657776	-171.486862	-115.849335	892.724182	-327.099823	47.077759	1024.149292	359.156555	-41.525284	956.748962	375.934204	135.960373
-400.732361	116.126617	927.122009	-274.569061	-26.708857	922.314758	-457.835022	100.804695	501.920380	-279.452362	-94.329422	493.895264	-440.845581	70.878677	70.377403	-371.180420	-154.015320	92.969093	-465.243103	178.389572	1384.446289	-228.379471	-78.110214	1379.808716	-322.952423	62.269760	1392.336304	-299.457916	91.112183	1684.095581	-567.570862	161.638763	1134.087402	-265.159576	-169.614151	1142.964111	-507.416199	230.494217	895.285339	-172.802094	-113.035881	892.740234	-328.464569	49.475266	1024.181396	358.577454	-40.124550	956.645813	376.245972	137.158752
-402.181549	118.238510	927.031006	-275.465179	-24.130278	922.505005	-459.150757	102.042252	501.794403	-277.856964	-92.121971	493.962494	-441.116211	71.024170	70.412453	-370.488525	-154.364853	93.655396	-467.349335	180.477249	1384.209839	-229.660721	-75.237381	1379.916870	-324.829681	64.936073	1392.400879	-301.769592	94.289803	1684.067871	-568.915833	163.599899	1133.553955	-266.225372	-166.976486	1143.034912	-508.411011	232.507095	894.966370	-174.061462	-109.801979	893.023560	-329.817902	51.907116	1024.243408	357.977081	-38.643936	956.644470	376.418213	138.362961
-403.635895	120.277962	926.855225	-276.261475	-21.545921	922.684326	-460.416199	103.200378	501.722534	-276.117157	-89.888016	493.995453	-441.338318	71.194565	70.491203	-370.101257	-154.450668	94.798584	-469.559540	182.538193	1383.997925	-230.739273	-72.367996	1379.986450	-326.639526	67.534134	1392.543335	-304.052368	97.427361	1684.005127	-570.325806	165.548309	1133.081909	-267.315735	-164.301773	1143.206787	-509.162445	234.315247	894.577026	-175.458450	-107.313820	892.744324	-331.155731	54.337254	1024.258301	357.267609	-37.199612	956.569458	376.396362	140.005493
-405.217773	122.285263	926.740540	-277.222626	-18.956490	922.814636	-461.523621	104.240906	501.622894	-274.236603	-87.509216	494.022888	-441.502472	71.313866	70.565529	-369.571136	-154.437103	95.962135	-471.752136	184.566360	1383.765991	-231.960510	-69.328102	1380.256714	-328.478760	70.203140	1392.810913	-306.262970	100.437088	1683.878052	-571.673645	167.462372	1132.609863	-268.080597	-161.835327	1142.894409	-509.761047	236.060379	894.227539	-176.876480	-104.636696	892.759399	-332.584930	56.724159	1024.275513	356.657532	-35.659481	956.565430	376.625549	141.391296
-406.749298	124.164993	926.606323	-278.101990	-16.458328	923.021545	-462.227936	105.180519	501.376648	-272.161377	-84.630615	493.996857	-441.357849	71.535744	70.573036	-369.115814	-154.443344	97.223923	-473.966248	186.564484	1383.659302	-233.145111	-66.440742	1380.176636	-330.351959	72.775566	1393.008423	-308.701050	103.602692	1683.927734	-573.046631	169.402313	1132.131104	-269.593231	-158.979660	1143.714233	-510.140625	237.712738	893.987671	-178.283981	-102.007446	892.784668	-333.957611	59.063633	1024.318481	356.079651	-34.224190	956.427795	376.939392	142.624557
-408.351074	126.088638	926.536987	-278.996765	-13.851768	923.243652	-463.415649	106.155174	501.315552	-269.966125	-82.017311	493.944489	-441.547180	71.597206	70.558968	-368.556183	-154.428452	98.601219	-476.187805	188.509903	1383.470703	-234.193497	-63.468906	1380.301758	-332.235779	75.343887	1393.104492	-311.028992	106.627090	1683.909790	-574.200256	171.193634	1131.655273	-270.624695	-156.433670	1143.966553	-510.751740	239.587845	893.607056	-179.806564	-99.212334	892.860474	-335.402863	61.421818	1024.406494	355.501251	-32.690937	956.392029	377.186493	143.928970
-409.893311	127.984459	926.369019	-279.725189	-11.300140	923.453918	-464.100708	107.014771	501.160370	-267.695068	-79.232368	493.972443	-441.402649	71.790848	70.557785	-367.970062	-154.350204	100.044449	-478.450684	190.384521	1383.380615	-235.277740	-60.444729	1380.468384	-334.089417	77.855560	1393.121338	-313.372620	109.625366	1683.893311	-575.436523	173.007706	1131.198853	-271.549408	-153.917969	1143.910278	-511.060150	241.253265	893.473511	-181.683640	-97.244499	892.832336	-336.790039	63.753403	1024.442383	355.139832	-31.181332	956.508118	377.683502	145.381805
-411.565704	129.757828	926.242432	-280.647736	-8.824065	923.647766	-465.128723	107.852074	500.984619	-265.276764	-76.386581	493.944366	-441.002472	71.497322	70.032707	-367.278198	-154.160141	101.555504	-480.712280	192.286743	1383.280396	-236.398346	-57.391426	1380.567871	-335.984039	80.307671	1393.083740	-315.534119	112.502289	1683.745850	-576.508911	174.610672	1130.769653	-272.128296	-151.622757	1143.740356	-511.438812	242.966095	893.176880	-182.963013	-94.237778	893.024963	-338.245392	66.029846	1024.480225	354.593048	-29.661615	956.375183	378.014496	146.790314
-413.179504	131.472061	926.113892	-281.492584	-6.299411	923.804382	-466.079376	108.700348	500.816559	-262.798492	-73.300713	493.938843	-441.522888	72.025948	70.528503	-366.396912	-153.702118	103.058380	-482.935333	194.105728	1383.253906	-237.446075	-54.337078	1380.732544	-337.825043	82.866013	1393.205688	-318.061035	115.559212	1683.858765	-577.679565	176.233459	1130.325317	-273.075226	-149.210846	1144.000610	-511.675781	244.609436	893.067261	-184.589569	-91.319763	893.512390	-339.667084	68.247887	1024.503784	354.002869	-27.964689	956.200928	378.350586	148.493240
-414.827423	133.229111	925.925964	-282.192108	-3.828240	923.977600	-466.628571	109.494057	500.623779	-260.280243	-70.304283	493.927521	-441.391296	72.212463	70.500237	-365.618256	-153.260696	104.738754	-485.220062	195.880524	1383.200439	-238.447556	-51.301609	1380.848755	-339.711517	85.254120	1393.158569	-320.116730	118.274841	1683.601685	-578.766052	177.713974	1129.938232	-274.007538	-146.862274	1144.305298	-511.854065	246.239441	893.065857	-186.327286	-89.340225	893.454895	-341.064117	70.490646	1024.505981	353.456116	-26.553461	955.997803	378.521332	149.684265
-416.456299	134.928741	925.811035	-283.008484	-1.291703	924.169006	-467.675751	110.359848	500.457062	-257.583191	-67.098808	493.962433	-441.438599	72.323975	70.504677	-364.864746	-153.033340	106.630714	-487.531921	197.621338	1383.177734	-239.343613	-48.230553	1381.069946	-341.558960	87.650841	1393.176758	-322.375549	121.105873	1683.651855	-579.857056	179.108887	1129.597778	-275.138336	-144.349625	1145.080811	-512.022827	247.852859	893.070679	-187.677368	-86.208290	893.701416	-342.479126	72.723991	1024.551636	352.891785	-24.908329	955.815979	378.790314	151.302475
-418.095673	136.468048	925.607849	-283.807434	1.156507	924.348633	-468.834320	111.198166	500.277039	-254.927490	-63.855083	493.863434	-441.273010	72.165802	70.360069	-363.949799	-152.398544	108.456200	-489.778320	199.290405	1383.239014	-240.299973	-45.224335	1381.171753	-343.389374	90.069557	1393.217651	-324.757019	124.074211	1683.585083	-580.941833	180.387970	1129.235229	-276.092377	-142.068542	1145.501831	-512.089050	249.384445	893.137329	-189.215439	-83.762688	894.078308	-343.927307	74.856812	1024.547974	352.333374	-23.251459	955.608398	379.241852	152.923813
-419.684784	138.095978	925.480469	-284.474335	3.629351	924.511719	-469.724640	111.869377	500.121948	-252.176987	-60.386009	493.887268	-441.371552	72.262367	70.356758	-363.103455	-151.847488	110.436012	-492.118530	200.882629	1383.179199	-241.140213	-42.218788	1381.366211	-345.200165	92.384651	1393.226563	-326.842804	126.883156	1683.388184	-582.039001	181.550385	1128.823608	-277.287750	-139.604843	1146.086670	-512.099182	250.895462	893.225830	-190.898117	-81.401703	894.349548	-345.275208	76.987221	1024.576172	351.908600	-21.574438	955.389587	379.484406	154.433456
-421.115814	139.540176	925.278137	-284.896851	6.111241	924.781982	-470.899048	112.635620	500.004364	-249.439438	-57.033165	493.875244	-441.736572	72.663353	70.619850	-362.255707	-151.251190	112.528633	-494.474365	202.391815	1383.127441	-242.010727	-39.325191	1381.460938	-346.977570	94.778954	1393.333740	-329.168640	129.697006	1683.395996	-583.097046	182.631729	1128.457031	-277.864197	-137.642319	1146.278687	-512.258301	252.407974	893.408508	-192.524796	-79.080063	894.476624	-346.517181	79.080193	1024.623047	351.475006	-19.870790	955.150513	379.861023	156.010406
-422.693512	141.120468	925.182312	-285.534302	8.556914	924.987427	-471.636292	113.257629	499.879089	-246.553070	-53.402260	493.888824	-441.384247	72.457405	70.402725	-361.395508	-150.508011	114.655106	-496.924225	203.808380	1383.088867	-242.878372	-36.311607	1381.545776	-348.720276	97.057869	1393.251709	-331.470856	132.588470	1683.379639	-584.221802	183.606232	1128.064209	-278.394806	-135.653412	1146.050903	-511.983124	253.782227	893.455444	-194.127655	-76.793060	894.683594	-347.878754	81.143593	1024.690918	351.030945	-18.296591	954.798279	380.053741	157.440247
-424.200745	142.532379	924.997803	-286.176575	10.897689	925.140869	-472.437103	113.823265	499.719330	-243.728485	-49.857937	493.852509	-441.320221	72.562347	70.414383	-360.384399	-149.520676	116.748154	-499.188568	205.154633	1382.960571	-243.648834	-33.438519	1381.649048	-350.449707	99.341469	1393.306396	-333.656677	135.416306	1683.249512	-585.204285	184.556671	1127.613403	-279.441010	-133.433456	1146.855225	-511.662964	255.712158	893.994995	-195.584335	-74.445160	894.481628	-349.185303	83.118042	1024.683350	350.707611	-16.682096	954.525146	380.502350	158.957809
-425.603394	144.029129	924.754150	-286.697540	13.353189	925.221680	-473.138580	114.320923	499.649811	-240.940521	-45.973408	493.790344	-441.146027	72.735161	70.413506	-359.406708	-148.596771	118.854210	-501.523407	206.420792	1382.859375	-244.389404	-30.574381	1381.716187	-352.108582	101.537506	1393.325439	-335.879272	138.239319	1683.132446	-586.325195	185.350189	1127.226563	-280.221619	-131.671188	1147.361450	-511.282715	257.043304	894.101379	-198.175598	-75.824409	893.217651	-350.496857	85.057297	1024.624756	350.439453	-14.981109	954.204834	380.872162	160.569214
-427.085938	145.479767	924.602783	-287.253967	15.778708	925.290405	-473.998840	114.852417	499.558044	-237.937607	-42.287712	493.799225	-441.163727	72.795700	70.456825	-358.339996	-147.536285	120.996437	-503.910828	207.634460	1382.645264	-244.879913	-27.626066	1381.587646	-353.675568	103.610893	1392.802612	-338.114288	141.054626	1683.022583	-587.357300	186.014969	1126.780884	-280.852539	-129.627930	1147.680908	-511.528595	258.403503	894.427429	-199.866943	-74.290703	893.094971	-351.768188	86.981216	1024.598389	350.101166	-13.382980	953.900940	381.094971	162.087662
-428.454285	146.750992	924.388489	-287.626465	18.107838	925.418762	-474.738495	115.255669	499.381836	-235.234863	-38.432491	493.796478	-441.098541	72.885910	70.470963	-357.239655	-146.437027	123.079887	-506.284882	208.763672	1382.523438	-245.566696	-24.819197	1381.690308	-355.305573	105.738098	1392.762451	-340.322571	143.893326	1682.856567	-588.442139	186.605515	1126.371826	-281.552887	-127.579529	1148.009277	-511.461365	259.728302	894.635010	-201.301956	-72.124626	893.108704	-352.920959	88.831955	1024.567017	349.757202	-11.733701	953.566772	381.449158	163.826309
-429.781372	148.017502	924.227051	-288.015717	20.473730	925.554504	-475.556732	115.729370	499.244171	-232.803574	-34.205296	493.716583	-441.417999	73.259918	70.727814	-356.014221	-145.124008	124.989716	-508.468079	209.738419	1382.350708	-246.103210	-22.095760	1381.742798	-356.854187	107.860641	1392.889648	-342.539551	146.718307	1682.708496	-589.560913	187.076096	1125.965698	-281.943359	-125.728020	1147.859741	-511.403503	260.943054	894.898193	-202.763245	-70.132843	893.111877	-354.049133	90.673187	1024.566040	349.533600	-10.018395	953.228149	381.746613	165.364639
-431.074463	149.263916	923.963257	-288.319092	22.783365	925.631409	-476.329071	116.056694	499.170654	-230.051086	-30.268337	493.753693	-441.027100	73.068176	70.455681	-354.719208	-143.837524	126.928864	-510.741608	210.756927	1382.046265	-246.698364	-19.286659	1381.845215	-358.367767	109.970856	1392.752563	-344.719849	149.494354	1682.577271	-590.566223	187.402878	1125.556641	-282.459686	-123.714775	1148.141235	-511.354187	262.187927	895.264648	-204.177948	-68.212303	893.085754	-355.147949	92.472557	1024.485474	349.189148	-8.403896	952.992065	381.983215	166.649292
-432.403381	150.447754	923.814697	-288.688080	25.055803	925.735107	-477.257813	116.463333	499.106262	-227.973999	-26.168074	493.771698	-441.076965	73.114944	70.448746	-353.328857	-142.580856	128.811493	-512.979553	211.673248	1381.924194	-247.300858	-16.522839	1381.928833	-359.876221	112.014435	1392.640015	-346.895599	152.304749	1682.374756	-591.718994	187.705917	1125.229736	-282.957062	-121.833145	1148.556152	-510.676910	263.451294	895.862366	-205.781677	-66.901482	893.535095	-356.240051	94.213531	1024.473022	349.022980	-6.942075	952.682922	382.407806	167.972153
-433.731659	151.566010	923.683105	-289.038635	27.295073	925.810181	-478.124573	116.702576	499.076569	-225.451996	-22.205664	493.901917	-441.185242	73.157875	70.432243	-351.760498	-141.360992	130.587967	-515.150269	212.511185	1381.668213	-247.760193	-13.812706	1382.046387	-361.275269	114.000320	1392.651001	-349.044312	155.103073	1682.218140	-592.734741	187.890167	1124.833740	-283.365417	-119.885170	1148.871826	-511.131531	264.669952	896.479126	-207.129379	-65.252068	893.588318	-357.294373	95.900230	1024.453247	348.789917	-5.129286	952.452393	382.761200	170.085541
-434.926453	152.525986	923.497620	-289.395477	29.485378	925.943665	-478.722504	116.999565	499.068695	-223.772186	-17.667768	493.893616	-441.068451	73.296074	70.454689	-349.740509	-139.842010	131.882935	-517.335938	213.203156	1381.419189	-248.223862	-11.143573	1382.141357	-362.654663	115.989159	1392.679077	-351.202148	157.836761	1682.060791	-593.932922	187.945007	1124.476074	-283.856995	-117.841301	1149.704834	-511.260986	265.571655	896.801880	-208.187454	-62.922073	892.899353	-358.308655	97.544434	1024.432251	348.522491	-3.481852	952.287598	382.991486	171.596527
-436.058655	153.524490	923.380432	-289.503815	31.730310	926.082764	-479.570892	117.203606	498.980957	-221.902847	-13.261932	493.949432	-441.113220	73.311256	70.493629	-347.501007	-138.394135	133.058853	-519.550842	213.850845	1381.199585	-248.647537	-8.511888	1382.270630	-364.047119	117.965614	1392.673950	-353.305817	160.539215	1681.927734	-595.136658	187.927963	1124.182861	-284.374268	-115.856796	1150.466309	-510.769745	266.542908	897.379272	-209.374832	-61.242859	892.804871	-359.154510	99.203964	1024.449219	348.471741	-1.877394	952.222900	383.395935	172.779953
-437.263733	154.414764	923.290039	-289.774506	33.788769	926.273743	-479.990265	117.274635	498.884491	-219.849838	-9.427249	494.143799	-440.968903	73.426018	70.465828	-345.022369	-136.710495	134.129654	-521.634399	214.498062	1380.954834	-248.988907	-5.837368	1382.490356	-365.486694	119.836624	1392.943359	-355.393677	163.262726	1681.766602	-596.210388	187.867722	1123.836914	-284.406860	-113.928535	1150.322998	-511.354797	267.589355	898.015808	-210.549255	-59.530613	892.747559	-360.090027	100.761154	1024.500977	348.330688	-0.311799	952.165100	383.740601	174.147354
-438.370880	155.140854	923.138000	-290.106201	35.757866	926.459351	-480.562042	117.408455	498.813202	-218.435791	-4.700128	494.109039	-440.818054	73.522682	70.451805	-342.305267	-134.863205	134.928833	-523.760803	215.064224	1380.817139	-249.294647	-3.186257	1382.655762	-366.800354	121.673660	1392.994751	-357.466125	165.907181	1681.633545	-597.339111	187.657578	1123.537598	-284.434479	-111.976723	1150.785278	-510.890076	268.502808	898.751831	-211.643234	-57.892704	892.677979	-361.017548	102.223839	1024.516968	348.246033	1.398490	952.142456	384.059357	175.609070
-439.376770	155.851196	923.000366	-290.237305	37.704353	926.641724	-480.916748	117.495819	498.755249	-217.220734	0.368518	494.016693	-440.660797	73.631653	70.448059	-339.428345	-132.878006	135.503738	-525.877808	215.464478	1380.562500	-249.555908	-0.520866	1382.864014	-368.126190	123.465492	1393.022461	-359.474854	168.539566	1681.465088	-598.440552	187.418610	1123.178345	-283.976898	-110.393005	1150.860718	-511.610748	269.387451	899.366150	-212.754349	-56.215485	892.662109	-361.787720	103.662468	1024.538086	348.158508	2.998617	952.179688	384.926910	177.785431
-440.388702	156.315521	922.972046	-290.424622	39.503883	926.937683	-481.152740	117.564400	498.678497	-216.259476	4.804372	494.005188	-440.562683	73.706726	70.442596	-336.371887	-130.331009	135.766296	-527.886047	215.946014	1380.343994	-249.754776	2.160747	1383.056274	-369.402222	125.212982	1393.063721	-361.486511	171.118484	1681.334229	-599.583191	187.097519	1122.933838	-284.037628	-108.386467	1151.610352	-512.073669	269.987396	899.791565	-213.663254	-54.588528	892.564270	-362.491486	105.037041	1024.657959	348.341522	4.652056	952.357727	385.557343	179.314285
-441.290894	156.932907	922.847656	-290.507874	41.413578	927.147888	-481.507050	117.652992	498.675537	-215.458130	10.243363	493.789520	-440.547699	73.739220	70.431503	-333.145996	-128.208374	135.978821	-529.966370	216.261139	1380.273071	-249.961990	4.845390	1383.253418	-370.646393	126.926521	1393.160645	-363.466553	173.670807	1681.262817	-600.858521	186.713242	1122.681396	-283.445160	-106.629822	1151.776245	-512.006042	270.436829	900.112122	-214.497360	-52.997147	892.517578	-363.211395	106.393242	1024.700562	348.237793	6.359895	952.417847	386.190033	180.863373
-442.135132	157.517578	922.760010	-290.497101	43.287239	927.398010	-481.801392	117.790115	498.638245	-214.965729	16.009331	493.653076	-440.455414	73.796875	70.412193	-329.723572	-125.224411	135.660599	-531.890991	216.542633	1380.022583	-250.101471	7.467720	1383.501953	-371.918243	128.684555	1393.350220	-365.412140	176.137115	1681.154785	-602.055969	186.268417	1122.474731	-282.985413	-104.747818	1152.221069	-512.161499	270.934906	900.426880	-215.327866	-51.402142	892.466858	-363.865448	107.703758	1024.781982	348.208069	8.134515	952.454041	386.551483	182.431320
-443.163757	158.382935	922.765076	-290.411316	45.249771	927.625122	-482.261963	117.933876	498.583984	-214.809235	22.105429	493.476349	-440.417114	73.862144	70.416771	-323.857086	-119.704247	140.610168	-533.888062	216.803177	1379.812866	-250.283600	10.144905	1383.752197	-373.100372	130.332901	1393.372437	-367.321472	178.610580	1681.040527	-603.087646	185.727371	1122.230591	-282.494812	-102.994987	1152.705933	-513.171448	271.382080	900.908325	-216.318420	-50.891994	893.431702	-364.555359	109.113602	1024.903442	348.083344	9.779692	952.547302	387.010437	183.872162
-444.468994	159.903900	923.026428	-290.325226	47.424488	927.819153	-482.635406	118.067047	498.722748	-214.849594	27.880072	493.410645	-440.356018	73.888916	70.421936	-320.523407	-115.943550	140.182434	-535.767517	217.064590	1379.652832	-250.412689	12.799734	1383.972900	-374.287628	132.006042	1393.417114	-369.189148	181.014221	1680.924194	-604.144104	185.170807	1121.966309	-281.875885	-101.014992	1153.175659	-513.773071	271.799011	901.203064	-216.899933	-49.556068	893.554199	-365.282745	110.810898	1025.144653	347.989532	11.585850	952.603271	387.520660	185.393448
-445.292694	160.331421	922.928467	-290.336273	49.105854	928.046265	-483.005066	118.216393	498.708496	-214.901505	33.218468	493.396820	-440.350677	73.893402	70.438461	-317.090973	-111.994766	139.298843	-537.676941	217.242157	1379.468994	-250.501602	15.434070	1384.208740	-375.397949	133.612747	1393.501465	-371.017059	183.368378	1680.803955	-605.202820	184.608276	1121.764648	-281.121765	-99.205597	1153.662720	-514.760193	272.132080	901.523499	-217.397598	-48.166592	893.572388	-365.877380	112.005585	1025.202759	347.858124	13.308988	952.631348	388.143005	186.962952
-445.994385	160.562378	922.852478	-290.206970	50.811565	928.256409	-483.144806	118.334641	498.618652	-215.105682	38.318954	493.438507	-440.257660	73.962059	70.450142	-313.605530	-107.837456	138.427979	-539.457214	217.432892	1379.312134	-250.520172	18.066246	1384.448730	-376.484344	135.210526	1393.565918	-372.775391	185.677765	1680.658081	-606.310669	183.966721	1121.594116	-280.403809	-97.208389	1154.203125	-515.300720	272.294769	901.695679	-217.783356	-46.486519	893.598572	-366.316528	113.128876	1025.261230	347.784454	15.194790	952.666199	388.761810	188.629761
-447.047211	161.408585	922.969055	-290.108459	52.707722	928.491028	-483.299835	118.460030	498.617676	-215.364639	43.221058	493.523987	-440.216278	73.997528	70.449440	-310.096161	-103.350594	137.469269	-541.197693	217.568634	1379.143188	-250.521912	20.701017	1384.720337	-377.498993	136.771194	1393.630615	-374.532532	187.962738	1680.505127	-607.249634	183.321732	1121.378052	-279.513245	-95.321465	1154.690308	-516.791931	272.558807	901.974915	-218.065582	-44.910599	893.733398	-366.925873	114.508331	1025.438477	347.588959	17.011417	952.723816	389.410889	190.253662
-448.258545	162.932770	923.315002	-289.791809	55.014126	928.708069	-483.762848	118.624634	498.706970	-215.784836	48.375462	493.711975	-440.246979	73.954819	70.446480	-306.575531	-98.451996	136.234650	-542.829895	217.692795	1378.903931	-250.530624	23.334990	1385.013306	-378.517822	138.300385	1393.685791	-376.241821	190.177231	1680.397339	-608.296143	182.605988	1121.155029	-278.599213	-93.351379	1155.192505	-517.483826	272.530518	901.944275	-218.232513	-43.366730	893.843506	-367.493744	116.205841	1025.737915	347.485535	18.838634	952.652771	390.140747	191.922440
-449.095947	163.426102	923.297485	-289.588684	56.793045	928.936157	-483.722046	118.832375	498.669403	-216.468491	53.282310	493.923004	-440.062958	74.078575	70.438271	-302.781982	-93.152901	134.239029	-544.461365	217.793472	1378.708374	-250.455826	25.917553	1385.323730	-379.478485	139.815979	1393.689575	-377.846710	192.355789	1680.286255	-609.261780	181.905518	1120.917236	-277.616547	-91.466515	1155.713379	-518.635620	272.515747	901.934937	-218.259094	-41.789730	893.910583	-367.967621	117.439163	1025.838379	347.374969	20.801584	952.678650	390.883514	193.492310
-449.897003	163.675842	923.238708	-289.589905	58.407143	929.072327	-484.077087	119.046967	498.500946	-217.053192	58.267967	494.066742	-440.064941	74.097679	70.460907	-299.573547	-87.858208	133.613556	-546.005615	217.906708	1378.467285	-250.387283	28.507862	1385.600708	-380.411743	141.288712	1393.746826	-379.533722	194.557129	1680.144653	-610.237732	181.175430	1120.705200	-276.537537	-89.465797	1156.172974	-519.872742	272.396240	901.835510	-218.177841	-40.128159	894.109741	-368.506683	118.450851	1025.873047	347.264587	22.680004	952.618469	391.728516	195.151688
-450.483490	163.859116	923.142456	-288.998230	60.264923	929.265991	-483.973022	119.309410	498.383972	-217.865814	63.434193	494.369476	-439.951599	74.197868	70.454720	-295.979401	-83.017731	132.334824	-547.490479	217.992371	1378.300171	-250.264587	31.125515	1385.875122	-381.263275	142.767120	1393.795776	-381.098328	196.702240	1679.988525	-611.160034	180.458054	1120.403809	-275.402130	-87.552505	1156.577637	-521.244812	272.237762	901.615417	-217.969437	-38.314316	894.285706	-368.704895	119.570930	1025.916504	347.149567	24.674475	952.573486	392.556305	196.787720
-451.234222	164.017044	923.049377	-288.960968	61.886833	929.437622	-483.994293	119.584610	498.211304	-218.443604	68.091057	494.495514	-439.855194	74.275337	70.457954	-292.416077	-75.892235	130.165558	-548.921326	217.977692	1378.024658	-250.116547	33.699219	1386.131714	-382.055908	144.206436	1393.830322	-382.621979	198.807617	1679.821411	-612.064819	179.757629	1120.169189	-274.307343	-85.507530	1157.118286	-522.697205	271.953217	901.311523	-217.665955	-36.592075	894.429993	-369.227753	120.570633	1025.949097	347.006531	26.639246	952.430115	393.449677	198.433716
-451.692749	164.092636	922.945007	-288.228027	63.744087	929.618835	-484.053711	119.955246	498.016785	-219.072433	72.872353	494.712616	-439.820557	74.338852	70.459511	-288.960205	-69.177948	128.279633	-550.341187	217.931671	1377.797241	-249.886963	36.315414	1386.374756	-382.869995	145.664291	1393.807495	-384.069458	200.889832	1679.636230	-612.936279	179.012955	1119.914551	-273.020355	-83.606842	1157.531128	-524.379089	271.643005	900.973083	-217.239594	-34.900085	894.646545	-369.286530	121.646660	1025.980591	347.131409	28.541397	952.576111	394.636749	199.962479
-452.353638	164.298294	922.919006	-287.910553	65.566292	929.757629	-484.071594	120.349564	498.002472	-219.627228	77.458939	494.862396	-439.787659	74.406136	70.443375	-285.046997	-61.789387	125.205956	-551.695313	217.742035	1377.370117	-249.672424	38.912670	1386.591309	-383.635681	147.103439	1393.826904	-385.525055	202.925476	1679.450684	-613.789795	178.229584	1119.650024	-271.708374	-81.642830	1158.007690	-525.981506	271.148193	900.470459	-216.739761	-32.861324	894.897766	-369.613770	122.701004	1026.034790	346.935913	30.633528	952.495667	395.579987	201.542175
-453.027100	164.313675	922.829224	-287.874146	67.153938	929.920715	-484.169281	120.654747	497.850311	-220.066757	81.771545	495.171326	-439.696808	74.543633	70.423409	-282.288513	-55.316772	124.780472	-552.857971	217.766068	1377.077881	-249.416031	41.529362	1386.814819	-384.335236	148.508163	1393.815308	-386.894775	204.951767	1679.304321	-614.589966	177.454269	1119.420532	-270.330627	-79.635529	1158.446533	-527.700012	270.617432	899.943237	-216.097534	-30.997631	895.194458	-370.096588	123.611664	1026.063477	346.695374	32.666363	952.328003	396.486328	203.181152
-453.523315	164.440598	922.765320	-287.186432	69.117973	930.100891	-484.179993	120.995529	497.664825	-220.656372	86.103966	495.491486	-439.651367	74.617401	70.439926	-278.992126	-48.004997	122.957024	-553.941101	217.838882	1376.798828	-249.078827	44.134640	1387.043945	-385.052856	149.881393	1393.860840	-388.223114	206.949951	1679.153198	-615.281799	176.622070	1119.156250	-268.905823	-77.707993	1158.890259	-529.526917	269.956970	899.337036	-215.388458	-28.877279	895.404053	-370.188049	124.741478	1026.115479	346.438538	34.779327	952.237915	397.354431	204.757553
-454.120850	164.654190	922.733459	-286.878418	70.932617	930.267456	-484.175293	121.186295	497.408661	-221.068588	90.242065	495.764130	-439.625916	74.681076	70.404671	-277.856812	-42.925533	116.152283	-555.371643	217.726654	1376.892822	-248.752258	46.816677	1387.287964	-385.787781	151.059891	1393.683350	-389.537720	208.946960	1679.018311	-616.059814	175.758972	1118.981079	-267.411774	-75.706268	1159.374268	-531.355103	269.183502	898.710815	-214.616852	-26.930777	895.724060	-370.491669	125.820427	1026.177734	346.191406	36.924000	952.110474	398.275574	206.510620
-454.738129	164.778000	922.705872	-286.490112	72.686241	930.484009	-484.425201	121.465523	497.306061	-221.569977	94.471024	496.038879	-439.654388	74.775444	70.354645	-274.603210	-35.147125	114.137352	-556.762512	217.477646	1376.892456	-248.417084	49.509674	1387.510620	-386.429901	152.422302	1393.728394	-390.755646	210.925293	1678.901367	-616.741760	174.888275	1118.804932	-265.871094	-73.631210	1159.811768	-533.560669	268.329926	898.008789	-213.734375	-24.906393	896.052124	-370.776367	126.853935	1026.264404	345.892548	39.184975	951.960388	399.148315	208.364990
-455.205261	164.910721	922.708984	-285.948608	74.593826	930.760010	-484.113129	121.812065	497.155457	-222.047699	98.617424	496.463043	-439.496552	74.888237	70.378738	-271.519196	-27.167234	112.262321	-558.008850	217.298386	1376.846802	-248.039200	52.258255	1387.785767	-387.091949	153.812836	1393.817749	-391.953796	212.861725	1678.779297	-617.360352	173.959122	1118.654907	-264.315002	-71.559425	1160.266113	-535.995300	267.432220	897.314575	-212.816284	-22.636629	896.433350	-370.952209	127.933228	1026.398560	345.589264	41.354671	951.858459	400.100311	210.133713
-455.858643	165.028824	922.718201	-285.776306	76.314766	930.919006	-484.063568	122.039810	497.007080	-222.585037	102.902893	496.714905	-439.411530	74.999504	70.377945	-268.459229	-19.124212	110.304260	-559.203125	217.084244	1376.777222	-247.657288	54.999165	1388.019165	-387.646851	155.187958	1393.902832	-393.079865	214.810699	1678.677124	-617.917114	173.000122	1118.525146	-262.630768	-69.359962	1160.719360	-538.673950	266.342529	896.710571	-211.751434	-20.524599	896.821045	-371.298431	128.961868	1026.473267	345.406525	43.731392	951.660828	401.098450	212.226471
-456.408875	165.147018	922.726379	-285.500702	78.052345	931.149597	-483.912750	122.195587	496.931183	-222.901932	106.687134	497.139343	-439.347748	75.044441	70.363686	-265.474579	-10.906969	108.431549	-560.473022	216.824127	1376.919312	-247.213394	57.796230	1388.288696	-388.246796	156.602188	1393.983765	-394.181854	216.733688	1678.580322	-618.557251	171.990662	1118.480469	-260.875092	-67.490448	1161.426392	-541.367554	265.061951	896.225830	-212.030731	-16.160244	893.856079	-371.577820	130.013931	1026.581421	345.218903	46.058479	951.494202	402.028107	214.142288
-456.923553	165.208038	922.778870	-285.161682	79.792450	931.392456	-483.596069	122.426849	496.860229	-223.488647	110.904419	497.408173	-439.193817	75.135109	70.314415	-262.473755	-1.498685	106.415367	-561.567139	216.607681	1376.895264	-246.789856	60.588631	1388.512695	-388.804749	158.021271	1394.082397	-395.205566	218.648132	1678.488281	-619.111328	170.884338	1118.445435	-259.115387	-65.293152	1161.847290	-543.908447	263.768799	895.477661	-210.788849	-13.694349	894.253662	-371.800751	131.023102	1026.718872	345.068665	48.349731	951.128906	402.988770	216.164444
-457.498322	165.456192	922.911987	-284.812500	81.646164	931.641357	-483.278473	122.620018	496.856110	-223.978592	115.066467	497.817291	-439.024353	75.265457	70.310760	-259.490692	7.462818	104.589027	-562.675659	216.344879	1376.976318	-246.376541	63.384895	1388.736084	-389.301270	159.419144	1394.204224	-396.198608	220.522186	1678.392822	-619.739929	169.720032	1118.429932	-257.355347	-62.976837	1162.361328	-546.100281	262.293884	894.699036	-209.547379	-11.255713	894.685974	-372.022430	132.141556	1026.903198	345.038300	50.899563	950.931152	403.881104	218.157806
-457.878082	165.424240	922.909058	-284.543640	83.307564	931.880676	-482.715515	123.027252	496.992737	-224.513596	119.064178	498.170471	-438.750275	75.478928	70.300842	-256.473846	16.185789	102.839851	-563.757080	216.112228	1377.061279	-245.902237	66.221008	1389.000366	-389.759338	160.811096	1394.291016	-397.189850	222.388840	1678.295166	-620.338989	168.487137	1118.458984	-255.541229	-60.581104	1162.771362	-548.244446	260.825897	893.900696	-208.221725	-8.687858	895.142639	-372.227997	133.102020	1027.007324	345.148071	53.347630	950.562012	404.918427	220.175217
-458.361877	165.516495	922.962158	-284.194397	85.022034	932.122559	-482.457764	123.149452	496.932770	-225.059525	123.316238	498.605377	-438.631470	75.600433	70.294487	-253.131042	25.674089	101.193680	-564.508972	215.854172	1376.738770	-245.462372	69.055344	1389.248657	-390.220551	162.285370	1394.429688	-398.118256	224.189774	1678.350830	-621.156067	167.138702	1118.579590	-253.741043	-58.129040	1163.186768	-549.188477	259.164551	892.774292	-206.778336	-5.755422	895.616272	-372.420624	134.131927	1027.142334	345.445679	55.790493	950.116272	406.022461	222.230881
-458.715363	165.601120	923.011353	-283.763214	86.736885	932.404785	-482.155121	123.279259	496.888702	-225.535278	127.133629	499.015869	-438.531250	75.711258	70.276711	-250.114883	34.804935	99.608635	-565.593872	215.667877	1377.035645	-244.976425	71.910797	1389.469971	-390.634674	163.755402	1394.518677	-398.980682	226.046112	1678.299438	-621.761597	165.859268	1118.627563	-251.857956	-55.666412	1163.590332	-551.589600	257.377808	891.974670	-205.325699	-2.937691	896.089050	-372.553223	135.116211	1027.298340	345.838593	58.293911	949.635986	407.099487	224.401871
-459.133057	165.873047	923.082520	-283.539398	88.524361	932.550049	-481.947449	123.360054	496.878418	-226.112976	131.243027	499.441376	-438.462677	75.785896	70.224655	-247.257904	44.244358	98.108826	-566.440796	215.483749	1377.014038	-244.482635	74.783157	1389.663086	-391.006836	165.153244	1394.554321	-399.803680	227.983124	1678.071289	-622.400696	164.544037	1118.670654	-249.943176	-53.121361	1164.000732	-553.904724	255.527740	891.252808	-203.729630	-0.117998	896.460693	-372.735840	136.210464	1027.399536	346.153625	60.753109	949.059326	408.074493	226.588730
-459.445038	165.822174	923.124756	-283.162842	90.226509	932.815491	-481.661041	123.507370	496.861359	-226.517776	135.054047	499.797455	-438.308472	75.932892	70.183456	-244.503113	53.483612	96.765671	-567.256958	215.290176	1376.977905	-244.005173	77.670403	1389.870728	-391.316742	166.632767	1394.604858	-400.614410	229.783005	1678.146606	-623.052124	163.152817	1118.756958	-248.044495	-50.558933	1164.347046	-556.286438	253.543930	890.474243	-202.111145	2.598862	896.770203	-372.871582	137.133041	1027.542114	346.669647	63.321941	948.401733	409.239075	229.054703
-459.708466	165.949814	923.169983	-282.819061	91.893997	932.974060	-481.353607	123.452667	496.641144	-227.027863	139.027939	500.307526	-438.268768	76.029823	70.156441	-241.870071	62.880482	95.574219	-568.071350	215.124344	1376.985596	-243.435928	80.588882	1390.038696	-391.643555	168.134354	1394.656006	-401.368317	231.656815	1678.045532	-623.632202	161.733398	1118.857300	-246.144653	-47.881207	1164.618774	-558.635315	251.477615	889.796265	-200.461731	5.645939	897.193298	-372.931274	138.119705	1027.634155	347.283112	65.784233	947.676147	410.305664	231.368637
-459.970245	166.070511	923.171875	-282.372833	93.600151	933.128174	-481.067047	123.543129	496.621185	-227.169113	142.533768	500.688263	-438.132446	76.098976	70.115982	-239.212341	72.226212	94.526016	-568.770142	214.986862	1376.911987	-242.964172	83.500816	1390.174438	-391.916565	169.583450	1394.701416	-402.094238	233.527176	1677.955200	-624.286560	160.289902	1118.991089	-244.136139	-45.215881	1164.930054	-560.829590	249.308395	889.048218	-198.756607	8.642512	897.480225	-372.973053	139.097717	1027.703857	347.891052	68.175659	947.081726	411.377380	233.512253
-460.162506	166.177475	923.219788	-281.987366	95.276672	933.275330	-480.948944	123.534592	496.638367	-227.648819	146.706726	501.182404	-438.089752	76.167137	70.109642	-236.763077	81.772881	93.518921	-569.370422	214.835846	1376.818115	-242.226639	86.496140	1390.282471	-392.109619	171.085388	1394.722900	-402.777771	235.426147	1677.832031	-624.903809	158.802307	1119.142090	-242.173035	-42.375031	1165.134033	-563.311218	247.069687	888.369385	-196.958176	11.863623	897.853455	-372.969391	140.084030	1027.790771	348.612671	70.527473	946.435913	412.362061	235.605362
-460.357697	166.255035	923.235657	-281.616333	96.959328	933.369202	-480.317871	123.764442	496.754974	-227.800674	150.379410	501.593658	-437.767242	76.394478	70.081573	-234.373840	91.167328	92.753456	-569.757507	214.722672	1376.437744	-241.636383	89.474884	1390.319336	-392.326599	172.613037	1394.779541	-403.358002	237.404800	1677.544678	-625.510376	157.248947	1119.258423	-240.187927	-39.548264	1165.400757	-565.617615	244.759140	887.700806	-195.149887	15.224551	898.235596	-372.976807	141.030334	1027.837524	349.325012	72.770973	945.855774	413.302246	237.630463
-460.375641	166.385757	923.249329	-281.124207	98.683960	933.561584	-479.574524	123.865959	496.695313	-227.972015	154.137497	502.095245	-437.479614	76.593361	70.045334	-232.260590	100.613426	91.989174	-570.353516	214.617554	1376.352661	-241.165497	92.408585	1390.399902	-392.517548	174.133820	1394.753784	-403.948944	239.313095	1677.378540	-625.690796	155.687683	1119.118774	-238.144653	-36.671185	1165.618286	-567.962158	242.414047	887.041931	-193.265778	18.531509	898.537964	-372.898773	142.005295	1027.932739	350.091309	74.943733	945.420044	414.122467	239.580933
-460.779755	166.429398	923.257568	-280.679840	99.896545	933.359741	-479.980103	123.620110	496.754761	-227.983276	157.668930	502.492493	-438.255127	76.909531	70.728111	-230.092270	109.824646	91.316742	-570.823608	214.524841	1376.280151	-240.675934	95.358482	1390.450439	-392.616089	175.656372	1394.748047	-404.505920	241.203384	1677.387939	-626.661682	154.163712	1119.666992	-236.173416	-33.746288	1165.764282	-570.156799	239.972000	886.535034	-191.498108	21.914856	898.862976	-372.753510	142.794952	1027.823120	350.885468	77.077553	945.111084	414.945953	241.606201
-460.706696	166.592255	923.274963	-280.179291	101.678658	933.522583	-479.871674	123.494530	496.667114	-228.001678	161.252869	502.914795	-438.101807	76.913673	70.639809	-228.102570	119.046318	90.807465	-571.309509	214.400894	1376.223511	-240.126160	98.288452	1390.550903	-392.740875	177.238708	1394.713745	-405.024750	243.184784	1677.235352	-627.282715	152.584106	1119.850098	-234.017960	-30.841105	1165.983521	-572.437378	237.440903	885.822388	-189.601242	25.533913	899.199768	-372.610657	143.815857	1027.905518	351.687408	79.104759	944.909546	415.755402	243.670288
-460.659180	166.748596	923.258118	-279.673859	103.372292	933.628723	-479.761200	123.443123	496.690948	-227.985672	164.899826	503.369202	-438.327850	77.048721	70.833092	-226.275330	128.164612	90.423744	-571.735657	214.301361	1376.116089	-239.502960	101.256393	1390.659912	-392.809021	178.760635	1394.666870	-405.477295	245.170410	1677.054077	-627.777039	150.974655	1120.017090	-232.054428	-27.733582	1166.074219	-574.674683	235.068253	885.399048	-187.631653	28.946661	899.453491	-372.453430	144.810928	1027.940674	352.488281	81.161964	944.798767	416.502930	245.689285
-460.652863	166.936874	923.272400	-279.115082	104.985107	933.678955	-479.327972	123.584480	496.780518	-227.870850	168.581375	503.830933	-437.840576	77.107216	70.555885	-224.709824	137.069382	90.113861	-572.064636	214.199921	1375.996216	-238.858093	104.199760	1390.748779	-392.862488	180.316605	1394.621216	-405.881775	247.199829	1676.856934	-628.474304	149.409775	1120.335815	-229.990662	-24.658840	1166.246216	-576.818237	232.566925	884.864685	-185.757462	32.449154	899.640869	-372.226624	145.807877	1027.962158	353.298340	83.192886	944.792725	417.189148	247.849579
-460.543274	167.088715	923.295288	-278.554993	106.690063	933.757446	-479.031616	123.516510	496.732361	-227.784775	172.291397	504.275940	-437.744202	77.218933	70.516724	-223.162399	145.980316	89.846382	-572.409607	214.099442	1375.896729	-238.198837	107.264046	1390.882690	-392.850464	181.909973	1394.602417	-406.275208	249.244080	1676.659912	-628.391174	147.584061	1120.185547	-227.835510	-21.510292	1166.365723	-579.029968	229.773300	884.060730	-183.844437	36.299007	900.000122	-371.974182	146.813583	1028.003174	354.114502	85.203537	944.857666	417.910889	249.931107
-460.308838	167.284180	923.324707	-277.956696	108.479034	933.924011	-478.716187	123.547890	496.769043	-226.366638	173.337936	504.343018	-438.231323	77.702560	71.227318	-221.587692	153.251343	89.852257	-572.753479	214.024811	1376.041260	-237.509644	110.295692	1390.954834	-392.789612	183.519913	1394.529541	-406.610596	251.296158	1676.459717	-629.213684	146.112473	1120.627441	-225.780151	-18.326946	1166.439941	-581.179565	227.124725	883.556641	-182.030289	40.578350	900.533081	-371.699677	147.850449	1028.093140	355.004059	87.208763	945.018066	418.616547	252.050507
-460.176697	167.465408	923.392212	-277.397186	110.177383	933.977844	-478.412262	123.603539	496.879700	-226.523087	177.455322	504.792023	-438.273712	77.949287	71.474350	-220.404083	161.855545	89.764023	-572.941895	213.942688	1375.921143	-236.803940	113.312874	1391.098877	-392.727020	185.146927	1394.501953	-406.923950	253.375610	1676.229492	-629.487427	144.484055	1120.760132	-223.701523	-14.964605	1166.533203	-583.238159	224.507065	883.077454	-179.959259	45.492279	900.974304	-371.394836	148.878830	1028.143799	355.846680	89.210381	945.107849	419.287231	254.253082
-460.321625	168.442551	923.427063	-276.912140	112.116501	934.057251	-478.205719	123.524696	497.021362	-226.515884	181.193878	505.100677	-438.162567	78.020195	71.475540	-219.283203	170.241394	89.691406	-573.016907	213.863510	1375.535522	-236.057266	116.381149	1391.224609	-392.579956	186.835129	1394.467407	-407.111877	255.479813	1675.971069	-629.890686	142.824875	1121.048218	-221.608353	-11.704697	1166.692139	-585.382507	221.465363	882.516174	-178.146942	49.098816	901.250854	-371.288818	150.349045	1028.197998	356.837250	91.094521	945.018982	420.094757	256.433441
-460.172852	168.835831	923.461792	-276.355804	113.937431	934.154114	-477.847351	123.526337	497.111084	-226.447815	184.916290	505.435242	-438.089783	78.066261	71.451607	-218.287643	178.242920	89.793159	-573.142395	213.790329	1375.396851	-235.297699	119.456268	1391.353638	-392.437775	188.475098	1394.359131	-407.339264	257.561371	1675.718262	-629.483337	141.112045	1120.883911	-219.329926	-8.575994	1166.946777	-587.213562	219.231308	882.068909	-176.412567	53.215519	901.758728	-371.019684	151.529480	1028.254028	357.788605	93.199547	945.135742	420.818329	258.670319
-459.909515	169.061462	923.520752	-275.734863	115.745804	934.172913	-477.454376	123.492126	497.148407	-226.566391	189.020218	505.803528	-437.975342	78.113663	71.445778	-217.575729	186.975006	89.588638	-573.196472	213.765335	1375.277588	-234.521149	122.577888	1391.450073	-392.264252	190.171951	1394.288818	-407.551849	259.691498	1675.524658	-629.962036	139.670181	1121.275757	-217.286240	-5.250142	1167.064209	-589.138489	216.521591	881.681885	-174.596634	57.131996	902.064453	-370.619629	152.607422	1028.285522	358.855591	95.208694	945.331543	421.650330	260.776276
-459.542358	169.251633	923.561829	-275.061340	117.566444	934.226563	-477.055756	123.511215	497.183594	-226.705719	192.682755	506.096283	-437.517822	78.303444	71.373520	-216.866638	194.475296	89.783104	-573.242188	213.739182	1375.208130	-233.760712	125.742554	1391.566895	-392.024963	191.828537	1394.202881	-407.690399	261.810242	1675.294678	-629.774536	138.030472	1121.354858	-215.212463	-1.976079	1167.204956	-590.978394	213.849594	881.284546	-172.636887	60.404694	902.104614	-370.172455	153.679245	1028.323975	359.668610	97.238136	945.347778	422.296143	262.926483
-459.079895	169.538834	923.590027	-274.272003	119.581467	934.335693	-476.618256	123.503212	497.211670	-226.929840	196.515244	506.433136	-437.243652	78.520699	71.348068	-216.200562	201.268921	90.043892	-573.183289	213.714508	1375.115601	-232.928452	128.853073	1391.640503	-391.772736	193.500519	1394.144897	-407.787415	263.906433	1675.047607	-629.504333	136.381668	1121.513794	-212.915527	1.300621	1167.408569	-592.672363	211.190353	880.912720	-170.997284	65.276230	902.811035	-369.668488	154.875061	1028.384399	360.636780	99.266838	945.362732	423.088989	265.073456
-458.710602	169.819107	923.614380	-273.258881	121.571999	934.273865	-476.421844	123.405502	497.290192	-226.940842	200.122513	506.704102	-437.502960	78.421761	71.441612	-215.737991	208.713074	90.047493	-573.085571	213.735809	1375.064575	-232.056351	132.031525	1391.651001	-391.495636	195.206406	1394.050415	-407.846069	266.063354	1674.829834	-629.666809	134.960678	1121.893433	-210.880188	4.845942	1167.394409	-594.307312	208.579468	880.638367	-169.110016	70.087822	903.158875	-368.988190	156.114166	1028.354492	361.570404	101.243851	945.420410	423.849792	267.129181
-458.171631	170.256927	923.619385	-272.161652	123.828804	934.353271	-476.011200	123.400497	497.340820	-227.540970	204.777161	507.164978	-437.372589	78.525917	71.461128	-215.424301	215.344269	90.475479	-572.933716	213.751312	1375.028931	-231.160751	135.279602	1391.713623	-391.167419	196.910690	1393.983032	-407.860016	268.196259	1674.612549	-629.593445	133.411758	1122.250488	-208.608154	8.139064	1167.551392	-595.845520	205.995468	880.367310	-167.334259	74.185585	903.397278	-368.290375	157.509033	1028.388062	362.427856	103.152542	945.318726	424.576965	269.086456
-457.611816	170.699265	923.666504	-271.122253	126.145020	934.462219	-475.378082	123.454933	497.360504	-227.390442	207.842972	507.307037	-437.088318	78.722313	71.410507	-215.136307	221.464569	90.598763	-572.733093	213.781158	1374.985596	-230.267685	138.510330	1391.736206	-390.821747	198.645401	1393.896973	-407.800201	270.322510	1674.369141	-629.148376	131.849365	1122.507080	-206.496490	11.585602	1167.543701	-597.296692	203.419159	880.138733	-165.237457	78.236900	903.475647	-367.609375	158.934143	1028.457397	363.192444	104.985039	945.150574	425.319489	271.038269
-457.067474	171.167801	923.692017	-270.364563	128.206573	934.626587	-474.948547	123.406586	497.437317	-227.512207	211.537949	507.574402	-437.039764	78.691978	71.405281	-215.029160	227.514496	90.688835	-572.440369	213.794571	1375.126709	-229.359390	141.737808	1391.704834	-390.393188	200.425217	1393.821167	-407.741791	272.486908	1674.155396	-629.058472	130.422012	1122.938354	-204.227890	14.813215	1167.709106	-598.628296	200.871292	879.943726	-163.591888	81.581665	903.397156	-367.109863	160.233597	1028.543701	363.932343	106.845909	944.977661	425.958679	273.026459
-456.595398	171.643463	923.718994	-269.932739	130.090546	934.734863	-474.572998	123.302040	497.532074	-227.584702	215.112366	507.602448	-435.987152	78.050026	70.020226	-214.664688	233.829941	91.059311	-572.141724	213.850128	1374.950806	-228.363693	145.009125	1391.667236	-389.959930	202.200455	1393.772827	-407.624695	274.625214	1673.935791	-628.538147	128.921722	1123.214966	-202.100327	18.285957	1167.784912	-599.865479	198.378265	879.774170	-162.259018	86.011223	903.935852	-366.772186	161.452988	1028.603149	364.624146	108.708382	944.820007	426.638000	274.878418
-456.152008	172.137268	923.735718	-269.303192	132.052017	934.646423	-473.998474	123.223396	497.624146	-227.911621	218.753143	507.804047	-435.686859	78.122055	69.920845	-215.368362	238.378220	90.912811	-571.797424	213.890335	1374.923462	-227.415741	148.343811	1391.652954	-389.454376	203.992355	1393.673340	-407.469452	276.758331	1673.711914	-628.255127	127.563919	1123.744873	-199.800491	21.429043	1168.305908	-601.012573	195.930328	879.668091	-160.749039	90.086014	904.094299	-366.237610	162.779602	1028.556641	365.241699	110.474670	944.672424	427.263092	276.570892
-455.526245	172.767075	923.732849	-268.546631	134.219406	934.658264	-473.537109	122.902534	497.781616	-228.340744	222.780121	507.906311	-435.435486	78.359978	69.985428	-216.000076	244.154816	90.695786	-571.376892	213.946991	1374.998169	-226.382843	151.621338	1391.575562	-388.916779	205.792267	1393.594849	-407.246399	278.926300	1673.509033	-627.918152	126.265884	1124.223511	-197.672745	24.969229	1168.305054	-602.010498	193.566437	879.613953	-159.259567	94.264709	904.222656	-365.634583	164.201309	1028.555420	365.730011	112.246643	944.482849	427.861176	278.315216
-454.859436	173.343109	923.715759	-267.614441	136.367218	934.636536	-473.142151	122.153259	497.871185	-229.081711	226.902145	508.101349	-435.422302	78.312714	69.962166	-216.471527	248.358551	90.921616	-570.917664	214.089874	1374.917236	-225.344299	154.885803	1391.461548	-388.343445	207.623917	1393.474487	-406.981445	281.079041	1673.269531	-627.227722	124.903252	1124.640259	-195.492111	28.475080	1168.250366	-602.936646	191.231140	879.525818	-157.779800	98.475128	904.330811	-364.899780	165.648987	1028.524414	366.708069	113.917389	944.065125	428.770233	280.157623
-454.160034	174.045380	923.739136	-266.776581	138.660233	934.602783	-472.822357	121.703911	497.967102	-229.611572	230.709076	508.064209	-435.447815	78.176010	69.901199	-217.015259	252.598038	90.833374	-570.381836	214.206085	1374.916504	-224.260010	158.169571	1391.341797	-387.700623	209.433151	1393.341797	-406.666138	283.190125	1672.986206	-626.338501	123.502121	1124.995972	-193.317261	32.086323	1168.097290	-603.708801	188.965347	879.472839	-156.543701	102.875092	904.351013	-364.182129	167.185349	1028.513062	366.801697	115.645805	944.147888	429.183929	281.647644
-453.426300	174.820770	923.736938	-265.739563	141.096909	934.542480	-472.587982	122.293930	498.160645	-229.956406	233.912369	508.047913	-434.958374	78.584755	69.956978	-217.754364	256.448303	90.741173	-569.775085	214.401566	1374.900024	-223.176422	161.541962	1391.206787	-387.061676	211.287628	1393.220459	-406.311707	285.359314	1672.779541	-625.530029	122.289879	1125.371216	-191.246307	35.875877	1167.883667	-604.382507	186.854660	879.494934	-154.228928	107.116211	904.427124	-363.351318	168.815262	1028.477173	367.271790	117.321144	943.963196	429.837280	283.201874
-452.724304	175.628448	923.729858	-264.713776	143.485031	934.400635	-472.119934	122.186493	498.275482	-230.318924	237.172089	507.955444	-434.775604	78.748039	69.967575	-218.556625	259.773315	90.599716	-569.104553	214.601501	1374.918335	-222.029312	164.884857	1390.997559	-386.342133	213.171921	1393.082275	-405.895630	287.511414	1672.488159	-624.643921	121.078377	1125.755859	-189.045944	39.559101	1167.688110	-604.923767	184.707932	879.449280	-152.683807	111.527985	904.401550	-362.497650	170.431808	1028.400269	367.778839	118.969582	943.826050	430.503113	284.645599
-451.992889	176.611481	923.792236	-263.781372	146.037125	934.317383	-471.113556	122.603996	498.333191	-230.762787	240.220245	507.805542	-434.472504	78.948753	69.909180	-219.461060	262.547455	90.451553	-568.359253	214.857132	1374.994019	-220.852478	168.255386	1390.825195	-385.552765	215.067535	1392.926270	-405.421997	289.631226	1672.213135	-623.874390	120.054108	1126.192871	-186.851273	43.312458	1167.466309	-605.316711	182.728989	879.443787	-151.250565	115.894264	904.313538	-361.673035	172.214005	1028.388062	368.205353	120.570473	943.770020	431.166168	286.042206
-451.057953	177.439438	923.709229	-262.625488	148.588379	934.185547	-470.558044	122.718513	498.414459	-230.722641	244.417465	507.700073	-434.150177	79.339470	69.976166	-220.476074	265.389679	90.308189	-567.565796	215.111359	1374.881836	-219.625778	171.614319	1390.632690	-384.752991	216.957123	1392.762329	-404.891083	291.767395	1671.940918	-622.787781	118.965767	1126.575806	-184.655609	47.111774	1167.257446	-605.586975	180.885376	879.512085	-149.901825	120.412888	904.211670	-360.684692	173.980362	1028.269897	368.646332	122.147736	943.705261	431.869843	287.476837
-450.242065	178.389496	923.678101	-261.490662	151.202896	933.944092	-469.993378	122.883446	498.526306	-231.210464	247.887177	507.629333	-434.849670	79.650360	71.658508	-221.643784	267.706177	89.932449	-566.704102	215.395630	1374.877319	-218.403915	175.042343	1390.386108	-383.899811	218.896439	1392.590088	-404.317444	293.956970	1671.693604	-621.407043	117.865578	1126.845093	-182.482025	50.973465	1166.939331	-605.739868	179.067169	879.571960	-148.540771	125.018768	903.880981	-359.682068	175.808365	1028.129639	369.180206	123.764389	943.598938	432.605896	288.905975
-449.396881	179.390656	923.629639	-260.481079	153.887604	933.658081	-469.771912	122.828911	498.684601	-231.644592	250.208481	507.014465	-434.787750	79.648209	71.690926	-222.532669	269.160889	89.545380	-565.751160	215.705612	1374.822632	-217.072510	178.527145	1390.154541	-382.970032	220.871567	1392.428467	-403.676514	296.079590	1671.371826	-620.351685	117.012581	1127.260986	-180.244049	54.846066	1166.607544	-605.780823	177.405762	879.643555	-147.115921	129.486053	903.666870	-358.718567	177.695007	1027.958984	370.555695	125.345306	943.127869	433.737976	290.537842
-448.902252	178.570114	924.877625	-259.760742	154.817886	934.734863	-469.472870	122.875977	498.603638	-231.814102	252.251312	506.231384	-434.719421	79.629181	71.688980	-223.478790	270.078766	89.048805	-564.734009	215.966171	1374.817505	-215.725433	181.985825	1389.859741	-381.985657	222.796417	1392.189819	-402.974731	298.226837	1671.088379	-619.037415	116.159302	1127.591797	-178.068573	58.803001	1166.254272	-605.693604	175.892746	879.758606	-145.808762	133.939316	903.326660	-357.849335	179.797729	1028.881592	370.151886	126.760658	943.537781	434.086853	291.615051
-447.895630	179.683594	924.775635	-258.568085	157.787872	934.289429	-468.890656	123.082504	498.755066	-232.347183	254.797806	505.677673	-434.462708	79.776031	71.677963	-224.488434	271.056122	88.401962	-563.725464	216.282166	1374.776611	-214.439774	185.560196	1389.521362	-381.038635	224.841232	1391.988647	-402.222961	300.337219	1670.764771	-617.565613	115.317245	1127.874023	-175.851135	62.790630	1165.815674	-605.456787	174.454956	879.853577	-144.475571	138.412735	902.990112	-356.694519	181.844116	1028.609253	370.714691	128.291031	943.452637	434.836365	293.060608
-447.067108	180.929688	924.693176	-257.446625	160.712784	933.840149	-468.164856	122.789742	498.886536	-232.914169	257.055206	504.964111	-434.266632	79.874725	71.633728	-225.359192	271.485809	87.720062	-562.488403	216.533920	1374.783081	-212.898453	189.016083	1389.205078	-379.849976	226.831039	1391.727783	-401.402832	302.463928	1670.439697	-615.924683	114.571373	1128.148193	-173.561661	66.798286	1165.406128	-605.254822	173.169739	879.909729	-143.140411	142.854584	902.572083	-355.632721	183.982346	1028.339355	372.786133	129.823074	942.696655	436.391113	294.979706
-446.200989	182.172897	924.628662	-256.299561	163.625046	933.410095	-467.859863	123.496124	499.017120	-233.286987	259.277069	504.199615	-434.010712	80.227470	71.961075	-226.308578	271.596405	86.954193	-561.324524	216.904984	1374.719971	-211.487885	192.694855	1388.792480	-378.801605	228.899887	1391.440918	-400.505554	304.550232	1670.069458	-614.302795	113.861183	1128.403442	-171.251297	70.902115	1164.914795	-604.699219	171.986649	879.986816	-141.915436	147.366577	902.089417	-354.533020	186.187759	1028.078125	372.880066	131.185974	942.869507	437.039520	296.197021
-445.271942	183.652344	924.485962	-255.103210	166.946487	932.808289	-467.284393	123.886284	499.157379	-233.797775	261.063354	503.296997	-433.702057	80.485184	71.965561	-227.089996	271.484192	85.957664	-560.021362	217.227524	1374.668091	-209.938721	196.286469	1388.351196	-377.553528	230.975571	1391.180176	-399.580475	306.651947	1669.705200	-612.567749	113.251312	1128.591553	-168.860001	74.996956	1164.384033	-604.118042	171.008148	880.047546	-140.639969	151.875870	901.569702	-353.357391	188.567505	1027.712280	373.314117	132.611084	942.894897	437.864349	297.477570
-444.366089	185.200287	924.339294	-253.995468	170.262131	932.166565	-466.559204	123.582153	499.280060	-234.040787	262.750031	502.210236	-433.480164	80.664505	71.872940	-228.085495	271.250641	84.979103	-558.806152	217.582779	1374.540649	-208.541473	200.018845	1387.850098	-376.219696	233.108795	1391.353149	-398.548309	308.734863	1669.323120	-610.659058	112.740723	1128.810791	-166.460571	79.119072	1163.813965	-603.350220	170.060120	880.108032	-139.428772	156.393967	900.991577	-352.214935	190.975861	1027.325439	373.897247	134.017502	942.825500	438.783264	298.828735
-443.423096	186.777054	924.166626	-252.861557	173.604004	931.450439	-466.035522	123.978981	499.403809	-234.518997	264.496918	501.223541	-433.214233	80.907738	71.842728	-228.890671	270.717316	83.806763	-556.927124	217.850113	1374.417725	-206.510605	203.650253	1387.385376	-374.974396	235.237259	1390.868530	-397.492432	310.804596	1668.936401	-608.598389	112.154190	1128.724976	-164.081985	83.383469	1163.188843	-602.470581	169.374420	880.201355	-138.247986	160.918320	900.342712	-351.013367	193.440964	1026.885132	374.499634	135.461716	942.728821	439.668762	300.197998
-442.515076	188.421432	924.007019	-251.658859	177.050186	930.651062	-465.433258	124.438309	499.517426	-234.710037	265.702240	499.943237	-433.064789	81.068176	71.830788	-229.792160	269.931030	82.453896	-555.685120	218.279770	1374.272583	-205.112656	207.491501	1386.808594	-373.408966	237.417648	1390.616211	-396.358429	312.851532	1668.485840	-606.437927	111.797943	1128.882568	-161.611420	87.582443	1162.454224	-601.701904	168.702896	880.065735	-137.030777	165.400284	899.609680	-349.742371	196.054779	1026.402466	375.191345	136.849442	942.601135	440.654907	301.534637
-441.753937	190.261292	923.860779	-250.579834	180.547653	929.838501	-464.838745	124.949158	499.654388	-234.728653	266.530670	498.487549	-432.826141	81.347252	71.872139	-230.498276	268.913574	81.073906	-553.963440	218.707458	1374.103516	-203.315140	211.232437	1386.130127	-371.910950	239.623032	1390.174927	-395.155518	314.855408	1668.034180	-604.205322	111.427788	1128.863281	-159.142365	91.831490	1161.772827	-600.659485	168.131119	880.037170	-135.874390	169.975815	898.848755	-348.590576	198.680634	1025.934814	375.858887	138.250549	942.465942	441.632843	302.865540
-440.933105	192.063995	923.617065	-249.484818	184.222336	928.848999	-464.231476	125.507637	499.758606	-234.854996	267.372253	496.971680	-432.629852	81.582924	71.836151	-231.035248	267.906921	79.480438	-552.210876	219.237503	1373.965088	-201.416107	214.889481	1385.402466	-370.297943	241.883347	1389.679688	-393.861542	316.878906	1667.541138	-601.964783	111.087059	1128.953857	-156.541519	96.114777	1160.964111	-599.572876	167.044952	879.718018	-134.749191	174.537430	898.056885	-347.367432	201.547882	1025.307007	376.051422	139.660080	942.522156	442.333069	303.962067
-440.024414	193.977325	923.349670	-248.137207	188.434326	927.574524	-463.405121	125.485832	499.832642	-234.788239	267.866119	495.380981	-432.546783	81.606941	71.563324	-231.347443	267.363434	77.728752	-550.497681	219.883148	1373.881348	-199.508698	218.625366	1384.551392	-368.604553	244.166199	1389.156128	-392.542633	318.833893	1667.022705	-599.475952	110.919411	1128.963257	-153.903244	100.413002	1160.153931	-598.289429	166.846924	879.668823	-133.601624	179.077499	897.146057	-345.869202	204.795822	1024.518188	377.559509	140.960556	942.041077	443.686493	305.351166
-439.311127	195.886215	923.169434	-246.912338	192.389267	926.228027	-462.691254	126.312935	499.951538	-234.548218	268.165619	493.675842	-432.317780	81.916710	71.570625	-231.276825	267.594147	76.214104	-548.331177	220.253723	1373.627686	-197.638153	223.153320	1383.837524	-366.829102	246.489334	1388.600098	-391.110138	320.828186	1666.544800	-596.972595	110.730110	1128.896362	-151.299561	104.868881	1159.179077	-596.885071	166.797165	879.562744	-132.457611	183.672333	896.153931	-344.436493	207.877182	1023.741516	377.518127	142.201050	942.194763	444.246704	306.234253
-438.435791	197.683304	922.959595	-245.773346	196.248337	924.981934	-462.175751	127.844353	500.069305	-234.228485	268.229889	492.102203	-432.093353	82.436539	71.888977	-231.206573	269.721832	74.934517	-546.330872	220.849991	1373.242554	-195.614471	227.005188	1382.982300	-364.990234	248.785782	1388.095703	-389.647003	322.932892	1666.179932	-594.365662	110.660080	1128.838867	-148.629974	109.264755	1158.142944	-595.399475	166.601929	879.412659	-131.259613	188.283936	895.095886	-343.039917	210.930817	1022.986450	378.242645	143.248367	942.019348	445.268829	307.213013
-437.429626	199.548859	922.763123	-245.122559	200.035431	924.062012	-461.341278	128.768616	500.117523	-233.904663	268.597748	490.991730	-431.952698	82.656761	71.915169	-231.842834	272.578003	74.344124	-544.244934	221.560715	1373.291748	-193.626465	230.941818	1382.086182	-363.119141	251.061203	1387.671021	-388.039368	324.678284	1665.811279	-591.569214	110.718285	1128.758057	-145.924591	113.660561	1157.130981	-593.785339	166.926117	879.383606	-130.171143	192.874573	894.047791	-341.980347	213.830139	1022.419800	379.240173	144.535965	941.570313	446.165253	308.320129
-436.574524	201.405869	922.640503	-244.204285	203.840454	923.111206	-460.261566	129.939056	500.207336	-233.374985	269.165253	490.364960	-431.782562	82.870285	72.003059	-231.849136	274.770630	73.822426	-542.137573	222.213348	1373.195068	-191.582153	234.714767	1381.246582	-361.243256	253.357285	1387.453369	-386.388855	326.892822	1665.687378	-588.657654	110.903877	1128.693237	-143.146942	118.063095	1156.081299	-591.982971	167.528763	879.623840	-128.990814	197.478226	892.988220	-340.811188	216.812469	1021.863159	380.009979	145.439270	941.478149	447.211151	309.133331
-435.632935	203.158020	922.620544	-243.314453	207.506516	922.427734	-458.970032	131.103821	500.283295	-232.690903	269.980743	490.130280	-431.532013	83.034622	72.134674	-231.290909	275.486237	73.227974	-540.159058	222.839798	1373.301758	-189.731430	238.308090	1380.550781	-359.380371	255.674271	1387.427246	-384.663513	329.214600	1665.705444	-585.695862	111.181656	1128.817261	-140.484436	122.462219	1155.109863	-590.063843	167.926041	879.761902	-127.834671	202.076797	892.080688	-339.700073	219.730728	1021.481873	380.717529	146.351868	941.400635	448.088776	309.904968
-434.634003	204.762283	922.706421	-242.294449	210.934036	922.010864	-457.737671	132.314484	500.354980	-231.403824	271.411652	489.978638	-431.085388	83.210152	72.128471	-230.968994	274.859406	73.072639	-538.232239	223.658554	1373.780396	-187.837524	242.033325	1379.943115	-357.517212	258.084076	1387.497192	-382.847198	331.558502	1665.850586	-582.572998	111.634247	1129.121704	-137.948624	126.865875	1154.307495	-588.016846	168.554489	880.078125	-126.730202	206.620453	891.248108	-338.576569	222.497040	1021.279846	381.700836	147.197922	941.188232	449.114197	310.736328
-433.519653	206.437485	923.048340	-241.655563	214.171432	922.160156	-456.368744	133.596039	500.489532	-229.841629	273.284668	489.926636	-430.736328	83.304482	72.377159	-230.803024	274.251007	73.210045	-536.442383	224.527359	1374.628906	-186.021362	245.550232	1379.528442	-355.736420	260.474701	1387.752563	-380.910858	333.985596	1666.158325	-579.288391	112.144341	1129.624756	-135.508591	131.217224	1153.620972	-585.824646	168.835205	880.442749	-125.641342	211.180420	890.582031	-337.723083	225.024750	1021.514771	382.655548	148.031509	941.131104	450.132263	311.496735
-432.516327	208.076752	923.399292	-240.649155	217.392441	922.475708	-454.751160	135.097458	500.621765	-228.227493	274.986877	490.138702	-430.438385	83.431122	72.876801	-230.360397	274.313934	73.420517	-534.770569	225.491409	1375.820435	-184.320068	248.883591	1379.321533	-354.051544	262.855072	1388.238159	-378.914520	336.426422	1666.570557	-575.798096	112.900932	1130.313843	-133.234680	135.527771	1153.076660	-583.457581	170.023788	881.385986	-124.576576	215.671509	890.064636	-336.829376	227.618088	1021.823425	383.654480	148.656326	940.917969	451.236298	312.106232
-431.423828	209.644226	923.879761	-239.632950	220.422318	923.105774	-453.413361	137.884247	500.780334	-226.446472	276.281464	490.554138	-429.630249	83.831184	73.293732	-229.780701	274.550507	73.560158	-533.029419	226.615402	1376.961914	-182.682632	252.118484	1379.238281	-352.401245	265.268280	1388.808594	-376.778809	338.866425	1666.996094	-572.310120	113.672478	1131.307739	-131.090225	139.715485	1152.684692	-580.923889	170.579727	882.160889	-123.543266	220.155685	889.714661	-335.977051	230.115555	1022.347839	384.440186	149.439346	940.719910	452.175507	312.772644
-430.368622	211.233780	924.471863	-238.861710	223.264450	924.069702	-451.461243	138.397675	500.979279	-224.757813	277.352325	491.054169	-429.286316	83.576477	73.660576	-229.038559	274.620087	73.687660	-531.352234	227.806213	1378.232544	-181.150543	255.175064	1379.199341	-350.815887	267.709717	1389.341553	-374.538879	341.312408	1667.386963	-568.683838	114.597099	1132.406982	-129.168716	143.719223	1152.390137	-578.189514	171.984329	883.494629	-122.516922	224.694641	889.555237	-335.362335	232.446457	1023.106384	385.178680	150.128418	940.529114	453.105896	313.411774
-429.374146	212.769760	925.077759	-237.988022	226.061874	925.007751	-449.813843	139.867767	501.139313	-223.214188	278.442657	491.543396	-428.858643	83.755402	74.222855	-228.640381	274.773956	73.932732	-529.451782	228.762299	1379.400757	-179.475189	258.041077	1379.354126	-349.057556	269.939606	1389.810547	-372.262207	343.752441	1667.717529	-565.129944	115.478035	1133.663330	-127.392754	147.597458	1152.135376	-575.295166	172.883560	884.621033	-121.587173	229.120499	889.445374	-334.713409	234.800034	1023.846863	385.758240	150.804047	940.375732	453.912048	313.986725
-428.326324	214.205414	925.698120	-237.154938	228.784241	925.885498	-448.394379	141.781662	501.330750	-221.880936	279.620880	491.812164	-428.194092	83.874809	74.768951	-228.315796	274.807709	74.142769	-527.823364	230.020844	1380.728760	-178.004608	260.989929	1379.437134	-347.586060	272.375916	1390.309448	-369.889893	346.161621	1668.081299	-561.623169	116.390991	1135.027100	-125.881805	151.401840	1151.971436	-572.239258	174.070206	885.899170	-120.644699	233.579895	889.504578	-334.027039	237.093643	1024.559326	386.189117	151.623459	940.080078	454.636780	314.598511
-427.406128	215.528732	926.284668	-236.269928	231.465042	926.557800	-446.967529	143.741928	501.433929	-220.550522	280.793884	491.867004	-427.512024	83.885826	75.452644	-227.873245	274.628632	74.224586	-526.282410	231.380096	1382.098999	-176.606522	263.915741	1379.484375	-346.132202	274.770264	1390.771606	-367.489655	348.579468	1668.477417	-558.198303	117.432930	1136.296509	-124.504257	154.951981	1151.759644	-568.987000	176.232697	887.626770	-119.738129	237.935974	889.529236	-333.300995	239.351532	1025.145508	386.719971	152.129028	940.036011	455.571320	315.035370
-426.538910	216.809952	926.837341	-235.352112	234.240555	926.959717	-446.299622	145.254791	501.461609	-219.337952	281.911621	491.632813	-426.884521	83.309433	76.124763	-227.500732	274.448242	74.295296	-525.060913	232.853546	1383.322388	-175.217102	266.829895	1379.479004	-344.686157	277.148010	1391.184692	-365.056458	351.004089	1668.887085	-555.014709	118.418144	1137.618042	-123.128159	158.394958	1151.569214	-565.618225	177.678406	889.003357	-118.925102	242.357880	889.628845	-332.477386	241.634781	1025.580566	387.444305	152.786896	940.148499	456.592987	315.444763
-425.690918	217.938751	927.290955	-234.443680	237.123108	927.138916	-444.334625	147.851303	501.554138	-218.114975	282.465576	491.409088	-425.931641	83.537827	76.987862	-227.194077	274.269470	74.449486	-523.310852	234.163971	1384.620361	-173.770660	269.552216	1379.282593	-343.254150	279.460632	1391.529907	-362.570343	353.398376	1669.227539	-552.077637	119.329460	1138.812378	-121.670250	161.594925	1151.296021	-562.179688	179.307800	890.358948	-118.223152	246.726257	889.724304	-331.627808	243.869125	1025.858887	387.816040	153.371048	940.173157	457.533081	315.906128
-424.815186	218.975479	927.657837	-233.695633	240.016418	927.181580	-442.608063	150.218155	501.607117	-217.357147	282.916687	491.213196	-424.721222	83.405289	77.781761	-227.007523	274.153412	74.457985	-521.686768	235.635422	1385.652466	-172.303436	272.448425	1379.013916	-341.807037	281.705963	1391.748535	-360.115631	355.787720	1669.507446	-549.367188	120.369095	1139.903931	-120.457169	164.746704	1150.867188	-558.706604	181.049896	891.643921	-117.582161	251.001572	889.710693	-330.827087	246.004044	1026.035156	388.219543	154.071045	940.110901	458.444244	316.228180
-423.976501	219.891327	927.939209	-233.115982	242.829132	927.031738	-441.164520	152.183121	501.682800	-216.655487	283.241058	490.873962	-423.176117	82.768814	78.312988	-227.026794	274.244812	74.437897	-520.023804	237.333649	1386.572266	-170.828979	275.400482	1378.595215	-340.365112	283.962219	1391.892578	-357.683228	358.202576	1669.674683	-546.814575	121.430794	1140.840698	-119.190521	167.840683	1150.382568	-555.229004	182.829346	892.871521	-117.045113	255.194672	889.685852	-330.076599	247.994644	1026.080322	388.547302	154.774887	940.089905	459.272858	316.631470
-423.120056	220.711990	928.152344	-232.497299	245.662354	926.798889	-439.734863	154.053940	501.682251	-216.111374	283.413055	490.687866	-421.284912	82.732697	78.911583	-227.084396	274.348419	74.365692	-518.445251	238.943863	1387.149414	-169.428833	278.364624	1378.086792	-338.960419	286.267029	1391.950562	-355.280701	360.637177	1669.780640	-544.522278	122.698555	1141.784546	-117.921654	170.813995	1149.777710	-551.816162	184.960495	894.164978	-116.538193	259.369232	889.644104	-329.298309	249.915680	1026.055176	388.661591	155.454330	939.865479	460.074615	317.066956
-422.278809	221.516998	928.346436	-232.013138	248.402832	926.526794	-438.224579	156.007935	501.631683	-215.560562	283.624084	490.549774	-419.131897	83.003654	79.552704	-227.086014	274.483521	74.315773	-516.832703	240.626572	1387.730835	-168.007767	281.411560	1377.451416	-337.666351	287.809753	1391.838623	-352.935303	363.093933	1669.874268	-542.335388	123.952209	1142.496948	-116.690681	173.711594	1149.161377	-548.423889	186.903763	895.135010	-116.090965	263.401306	889.524719	-328.575562	251.748215	1026.006958	388.960449	156.192200	939.802307	460.932007	317.448456
-421.389801	222.218506	928.499023	-231.403976	251.094360	926.200256	-436.583801	157.926849	501.561279	-214.822372	283.902252	490.468750	-416.922211	82.760315	79.307915	-226.981354	274.429657	74.296402	-515.171509	242.161438	1388.304443	-166.631409	284.361267	1376.877197	-336.295258	289.910645	1391.847534	-350.624237	365.569458	1669.928467	-540.266357	125.199463	1143.178833	-115.433067	176.574936	1148.632080	-545.102966	188.932846	896.138977	-115.843979	267.437714	889.512390	-327.771301	253.545044	1025.903564	389.224396	156.803864	939.798340	461.944122	317.720032
-420.465698	222.955185	928.665039	-230.867264	253.671738	926.012695	-434.692261	159.706512	501.347168	-214.007614	284.340790	490.449951	-414.425598	82.811729	79.992592	-226.880493	274.553314	74.341728	-513.858093	243.633347	1388.686890	-165.260803	287.389221	1376.378662	-334.985260	291.986389	1391.882446	-348.367706	368.062500	1669.953979	-538.271973	126.593109	1143.901367	-114.150726	179.398697	1148.098145	-541.905701	191.464539	897.416138	-115.587219	271.295654	889.477417	-327.031677	255.249481	1025.884888	389.604004	157.430023	939.755554	462.964294	318.011536
-419.569092	223.595993	928.816101	-230.476700	256.045166	925.901672	-432.788696	161.812515	501.185181	-213.251404	284.844025	490.426666	-411.754120	82.882713	80.588104	-226.705704	274.641510	74.365417	-512.028259	244.864471	1389.355591	-163.963104	290.338409	1375.791626	-333.717651	294.051270	1391.955688	-346.179260	370.597198	1669.894653	-536.438843	127.770432	1144.545776	-112.911728	182.213394	1147.607422	-538.680725	193.491089	898.242676	-115.352386	275.070618	889.471802	-326.427856	256.857086	1025.886963	389.944214	158.055939	939.737610	464.000183	318.317841
-418.679962	224.220764	929.015869	-230.147919	258.236481	925.893433	-431.417938	163.505692	501.070740	-212.477036	285.418304	490.368866	-409.110046	82.907379	81.266525	-226.508743	274.790222	74.410561	-510.481171	246.067734	1389.814941	-162.753937	293.283295	1375.265381	-332.460541	296.036804	1392.016479	-344.068634	373.134247	1669.800537	-534.576416	129.040131	1145.168579	-111.788101	185.012985	1147.110962	-535.565125	195.800781	899.282715	-115.206383	278.702881	889.458679	-325.876495	258.377258	1025.962402	390.279083	158.749237	939.709412	464.993927	318.544250
-417.824432	224.856018	929.198486	-229.769226	260.432129	925.866272	-429.812103	165.478851	500.968384	-211.619736	285.814819	490.355377	-406.071716	82.783531	81.496239	-226.187088	274.796295	74.378059	-509.022614	247.137329	1390.514038	-161.584167	296.277466	1374.832886	-331.242462	298.040466	1392.039185	-342.068542	375.713623	1669.662964	-532.666321	130.347397	1145.879761	-110.564880	187.789642	1146.703979	-532.543518	198.354019	900.480957	-115.037918	282.180237	889.410645	-325.317688	259.907990	1026.019165	390.625214	159.252472	939.711914	466.100159	318.725433
-417.065552	225.367706	929.471680	-229.433228	262.380035	925.804199	-428.294067	167.438324	500.764709	-210.707626	286.152191	490.328979	-403.301270	83.174149	82.297523	-225.861374	274.798035	74.353088	-507.665466	248.119995	1390.959839	-160.462006	299.159332	1374.375977	-330.117584	299.996674	1392.123291	-340.146515	378.294006	1669.472168	-530.750671	131.551132	1146.544556	-109.520203	190.594650	1146.352295	-529.602844	200.850555	901.597412	-115.045334	285.562134	889.393066	-324.770294	261.339233	1026.089233	390.895264	159.827713	939.738953	467.107727	318.871582
-416.280090	225.937180	929.776489	-229.055008	264.362396	925.826538	-426.455597	169.893677	500.541412	-209.836517	286.442169	490.323181	-399.293213	82.719246	81.399780	-225.615646	274.712585	74.312340	-506.273132	248.935410	1391.660400	-159.376358	302.110260	1373.979614	-328.977020	301.881073	1392.238525	-338.307678	380.866028	1669.285767	-528.879150	132.723480	1147.359619	-108.414322	193.372742	1145.953003	-526.734375	203.418121	902.885620	-114.975052	288.759735	889.293213	-324.210052	262.782837	1026.222534	391.130676	160.380676	939.765930	468.037903	319.019623
[truncated: 108 more rows]
[truncated: 40 more columns]
