# Supplementary material for: A dyadic stimulus set of audiovisual affective displays for the study of multisensory, emotional, social interactions
Source: Behav Res Methods. 2015 Nov 5;48(4):1285–95. doi: 10.3758/s13428-015-0654-4 (PMC5101291; doi:10.3758/s13428-015-0654-4)
Supplement: Supplementary file 1 — (ZIP 270 MB) [file 13428_2015_654_MOESM1_ESM.zip › supplementary_material_2_stimuli_set_files/E/E10.txt]

-508.868774	146.083496	921.129456	-461.752106	-36.442898	920.674377	-597.077209	182.775177	501.903778	-493.433777	-103.239761	499.310760	-598.316345	199.045517	68.219597	-579.219604	-122.078316	83.747345	-530.640686	244.369034	1380.745117	-445.301788	-94.017708	1375.687988	-465.259888	74.287796	1388.510742	-422.550751	78.807747	1675.242432	-615.920959	271.496338	1126.494507	-540.119812	-165.776062	1147.581299	-521.644165	273.017792	889.464355	-455.475464	-156.860947	886.643250	-473.753937	57.555859	1020.194214	397.686646	-45.619930	960.745850	397.007446	132.392685
-508.832245	146.092896	921.136841	-461.677063	-36.397064	920.671265	-597.064331	182.787781	501.934448	-493.417053	-103.298279	499.363220	-598.301331	199.046753	68.204552	-579.268799	-122.098648	83.785416	-530.578125	244.370514	1380.736816	-445.189270	-93.996880	1375.650879	-465.201050	74.287598	1388.487061	-422.339172	78.978561	1675.376221	-615.889404	271.511871	1126.512085	-540.000793	-165.851349	1147.608765	-521.624878	273.031281	889.468201	-455.403046	-156.890366	886.626953	-473.694031	57.581863	1020.195923	397.648743	-45.582619	960.734375	396.988525	132.395203
-508.802887	146.138474	921.151245	-461.630524	-36.342728	920.663513	-597.025085	182.857697	501.946594	-493.382874	-103.202606	499.292389	-598.321106	199.048706	68.212151	-579.235229	-122.087265	83.750740	-530.519226	244.387314	1380.754272	-445.092499	-93.989494	1375.689331	-465.142181	74.293533	1388.475830	-422.231232	79.008446	1675.366333	-615.824585	271.498871	1126.513184	-539.892578	-165.835281	1147.606323	-521.623535	273.138092	889.438904	-455.297882	-156.979218	886.617859	-473.642151	57.624554	1020.197876	397.608826	-45.544537	960.746887	396.952789	132.442520
-508.729156	146.147476	921.139221	-461.580078	-36.281662	920.630615	-596.980774	182.871399	501.924683	-493.325439	-103.137238	499.311920	-598.258789	199.060349	68.218765	-579.211853	-122.086433	83.752045	-530.448547	244.378601	1380.770996	-444.984467	-93.994110	1375.671997	-465.074158	74.296738	1388.503174	-422.145081	79.157417	1675.204346	-615.787720	271.504364	1126.533569	-539.765564	-165.894104	1147.631714	-521.624451	273.203369	889.427979	-455.207520	-157.020691	886.619690	-473.561493	57.652336	1020.173401	397.581757	-45.508808	960.730469	396.944611	132.457626
-508.674469	146.154968	921.144409	-461.494904	-36.263454	920.666321	-596.948608	182.885574	501.913544	-493.286407	-103.196922	499.335327	-598.287659	199.058853	68.214119	-579.214966	-122.057800	83.754578	-530.370544	244.366974	1380.788208	-444.872742	-93.993729	1375.688965	-465.030701	74.341187	1388.551392	-422.032654	79.186485	1675.181641	-615.741150	271.509613	1126.554688	-539.661255	-165.890457	1147.622559	-521.604065	273.243439	889.444214	-455.115112	-157.073822	886.637512	-473.495789	57.682819	1020.193848	397.545959	-45.500805	960.732178	396.923309	132.505341
-508.621643	146.222351	921.151367	-461.426239	-36.209267	920.642944	-596.920715	182.947678	501.950531	-492.457397	-101.234123	497.819397	-598.276184	199.047104	68.215523	-578.443909	-121.617470	83.484306	-530.313538	244.374863	1380.801758	-444.770447	-94.001343	1375.705688	-464.956757	74.327271	1388.553467	-422.039093	79.083244	1675.036865	-615.711487	271.553711	1126.578735	-539.555664	-165.912811	1147.610840	-521.579285	273.273438	889.459351	-454.985107	-157.069931	886.632629	-473.427551	57.729839	1020.185181	397.491730	-45.462933	960.738770	396.903320	132.517792
-508.565704	146.217819	921.157349	-461.350433	-36.175079	920.646545	-596.864990	182.973297	501.951813	-490.518555	-98.229187	494.981567	-598.274353	199.045746	68.250778	-577.007019	-120.839203	82.989159	-530.226501	244.362747	1380.809937	-444.646210	-93.985397	1375.710083	-464.888031	74.322243	1388.517456	-421.818268	79.233429	1675.160522	-615.673462	271.557281	1126.601074	-539.429810	-165.914185	1147.592407	-521.566833	273.319366	889.466248	-454.875031	-157.108078	886.630066	-473.357574	57.746277	1020.189453	397.491394	-45.392746	960.705261	396.901611	132.553925
-508.515259	146.252655	921.185303	-461.283539	-36.085007	920.632935	-596.838013	183.016632	501.962341	-490.101929	-97.769989	494.563965	-598.274231	199.045822	68.256195	-576.698975	-120.683990	82.889717	-530.159790	244.380447	1380.836304	-444.536438	-93.975395	1375.718872	-464.808075	74.332108	1388.557861	-421.701355	79.248695	1675.152100	-615.620789	271.566284	1126.614502	-539.316956	-165.886169	1147.603882	-521.529236	273.367584	889.487244	-454.732056	-157.132431	886.634949	-473.292114	57.789742	1020.196289	397.460114	-45.348740	960.699646	396.878265	132.600861
-508.468842	146.304642	921.188354	-461.218506	-36.057041	920.613281	-596.802795	183.033432	501.955017	-490.260315	-97.990341	494.770935	-598.255310	199.040283	68.248268	-576.863647	-120.757988	82.961731	-530.081970	244.375015	1380.884766	-444.445374	-93.962341	1375.754272	-464.761993	74.323120	1388.523804	-421.685913	79.129982	1675.004150	-615.566711	271.572815	1126.645996	-539.178711	-165.895218	1147.584229	-521.492737	273.407379	889.513794	-454.594788	-157.143524	886.672302	-473.235321	57.818462	1020.188232	397.422943	-45.358002	960.699158	396.829346	132.655014
-508.424042	146.318710	921.175720	-461.176270	-36.016922	920.597290	-596.745605	183.096848	501.981384	-492.916870	-102.581879	499.012604	-598.280762	199.054688	68.281311	-579.021606	-121.936256	83.753517	-530.003113	244.376526	1380.902344	-444.337463	-93.933884	1375.770264	-464.681091	74.349350	1388.564331	-421.552917	79.028542	1675.126709	-615.537659	271.608246	1126.696289	-539.061768	-165.929367	1147.625977	-521.462036	273.427673	889.536377	-454.459747	-157.179596	886.658386	-473.174103	57.848541	1020.171753	397.375916	-45.306751	960.703674	396.814178	132.672302
-508.366455	146.296234	921.194824	-461.084839	-35.967342	920.599243	-596.678589	183.077286	501.966217	-492.370148	-101.553009	498.157532	-598.239929	199.036362	68.276009	-578.596436	-121.690231	83.590675	-529.976624	244.365204	1380.914185	-444.230408	-93.906883	1375.768066	-464.598969	74.357567	1388.580688	-421.430389	79.048477	1675.115967	-615.515686	271.644104	1126.724365	-538.943481	-165.940186	1147.625732	-521.437195	273.469421	889.563599	-454.294464	-157.189941	886.668457	-473.100647	57.855717	1020.182556	397.353699	-45.267815	960.704102	396.791962	132.708099
-508.418945	146.415192	921.200378	-461.042114	-35.603088	920.339355	-596.665100	183.184494	501.994049	-490.275269	-98.138535	494.987396	-598.315369	199.053253	68.285004	-576.951294	-120.802689	82.995621	-529.906006	244.371338	1380.943970	-444.119995	-93.886620	1375.796631	-464.528503	74.377579	1388.579834	-421.203094	79.200836	1675.237427	-615.451599	271.647827	1126.727173	-538.812195	-165.919937	1147.627563	-521.376709	273.497040	889.575745	-454.149628	-157.224060	886.692627	-472.963318	57.999279	1020.041260	397.312805	-45.248856	960.689331	396.771149	132.759384
-508.394562	146.461884	921.198303	-461.048737	-35.546516	920.321411	-596.654663	183.241577	502.011383	-489.648895	-97.425270	494.381012	-598.329041	199.054443	68.285294	-576.563354	-120.597923	82.875206	-529.873474	244.376404	1380.959106	-444.007416	-93.881119	1375.763550	-464.464172	74.378716	1388.592407	-421.199585	79.065468	1675.085938	-615.414063	271.684540	1126.738403	-538.675293	-165.933456	1147.639648	-521.347351	273.534790	889.589966	-454.003906	-157.190063	886.683960	-472.946198	58.042572	1020.030457	397.281128	-45.225525	960.688599	396.753113	132.806702
-508.342041	146.446991	921.189453	-460.968170	-35.520298	920.334839	-596.614624	183.227936	502.001434	-489.728485	-96.835052	494.223877	-598.309082	199.034714	68.275963	-576.485168	-120.556778	82.795761	-529.802246	244.379944	1380.974121	-443.936798	-93.873238	1375.781616	-464.401947	74.387741	1388.582764	-421.060730	79.086517	1675.063232	-615.361023	271.724976	1126.760132	-538.542480	-165.950790	1147.621948	-521.297791	273.595337	889.605591	-453.855103	-157.158188	886.674805	-472.888947	58.060360	1020.033569	397.225616	-45.166782	960.662537	396.703552	132.842667
-508.244415	146.400101	921.205994	-460.914581	-35.828354	920.573364	-596.590088	183.256088	502.021393	-489.705261	-97.603233	494.452301	-598.303467	199.047363	68.277328	-576.640137	-120.636314	82.907944	-529.756531	244.380463	1380.992065	-443.854767	-93.855988	1375.775269	-464.334656	74.407036	1388.602783	-420.848694	79.250961	1675.170898	-615.323364	271.775574	1126.794556	-538.397644	-165.976242	1147.660767	-521.242065	273.620789	889.645752	-453.691864	-157.094437	886.694153	-472.924225	57.968426	1020.171875	397.206238	-45.183346	960.671143	396.685211	132.882568
-508.195282	146.430450	921.190857	-460.856537	-35.826164	920.596619	-596.494263	183.250000	501.991852	-489.796295	-97.761543	494.593628	-598.257324	199.047546	68.284180	-576.715881	-120.670479	82.974724	-529.713928	244.388977	1381.020142	-443.759277	-93.847847	1375.758301	-464.258698	74.414436	1388.606445	-420.710449	79.270195	1675.170166	-615.251343	271.769501	1126.804199	-538.255310	-165.949982	1147.645630	-521.177429	273.670624	889.653809	-453.520020	-157.061020	886.678711	-472.875000	58.004616	1020.175964	397.134491	-45.149719	960.673218	396.653290	132.888565
-508.161285	146.465149	921.205444	-460.816864	-35.787071	920.570618	-596.499084	183.254028	501.999512	-490.031555	-98.023254	494.844147	-598.269043	199.048889	68.284782	-576.896729	-120.753334	83.051910	-529.652100	244.400314	1381.039063	-443.680023	-93.829170	1375.787354	-464.213531	74.427315	1388.621460	-420.605530	79.434250	1675.039673	-615.196411	271.810577	1126.833496	-538.123230	-165.966003	1147.619263	-521.146362	273.713074	889.683472	-453.359222	-156.973343	886.629517	-472.836121	58.020344	1020.170532	397.113739	-45.125721	960.652344	396.636383	132.945129
-508.149780	146.465042	921.214600	-460.774567	-35.764973	920.584534	-596.471924	183.315750	502.024933	-489.873901	-97.930298	494.730743	-598.262390	199.059372	68.310371	-576.827454	-120.732887	83.007057	-529.569824	244.412582	1381.050049	-443.588470	-93.793541	1375.760620	-464.134827	74.422935	1388.604004	-420.472778	79.464111	1674.992554	-615.135864	271.830475	1126.866821	-537.991272	-165.946869	1147.639038	-521.094116	273.752899	889.686584	-453.166321	-156.867935	886.641907	-472.801270	58.038292	1020.180969	397.079102	-45.071983	960.636536	396.588196	133.001984
-508.083313	146.484329	921.199768	-460.703522	-35.742882	920.561157	-596.449219	183.300598	502.041107	-489.912292	-97.957222	494.812744	-598.260864	199.060852	68.306320	-576.838623	-120.734993	83.047478	-529.511536	244.423126	1381.082764	-443.522797	-93.781792	1375.764282	-464.041840	74.427422	1388.634766	-420.340363	79.480705	1674.966187	-615.095337	271.868286	1126.887817	-537.859924	-165.927582	1147.605225	-521.026306	273.725037	889.713745	-452.962006	-156.781967	886.641296	-472.735352	58.053940	1020.162354	397.018799	-45.073856	960.655273	396.568848	133.010391
-508.082001	146.494980	921.195679	-460.702515	-35.700203	920.541809	-596.439941	183.315414	502.046417	-489.892426	-97.968704	494.803619	-598.290649	199.060684	68.313980	-576.898560	-120.754410	83.054153	-529.464417	244.431808	1381.091553	-443.461182	-93.738533	1375.774902	-463.988922	74.452805	1388.595093	-420.173859	79.396019	1675.074097	-615.031189	271.901886	1126.916504	-537.728699	-165.910263	1147.566528	-521.000061	273.843475	889.727173	-452.775574	-156.702957	886.655151	-472.714508	58.077858	1020.148376	396.955566	-45.038197	960.615601	396.519501	133.060471
-508.039032	146.484299	921.192261	-460.654572	-35.696064	920.558228	-596.389587	183.336380	502.023834	-491.648682	-100.555878	497.466492	-598.267639	199.063950	68.304520	-578.212952	-121.465721	83.525108	-529.414001	244.439026	1381.119751	-443.355865	-93.717407	1375.786987	-463.931885	74.449516	1388.614014	-420.059967	79.539673	1674.912964	-614.963257	271.882019	1126.926392	-537.584595	-165.902710	1147.566650	-520.964722	273.886322	889.734436	-452.583740	-156.578903	886.670471	-472.675903	58.084167	1020.155457	396.888123	-45.009361	960.613708	396.463318	133.083435
-507.990082	146.531265	921.195129	-460.590149	-35.685596	920.553589	-596.370911	183.347672	502.034943	-491.751556	-100.969421	497.763367	-598.293579	199.062347	68.317009	-578.325989	-121.520477	83.570137	-529.354858	244.448792	1381.171753	-443.279724	-93.694374	1375.760376	-463.856659	74.473343	1388.628784	-419.986176	79.295776	1674.880127	-614.923645	271.918488	1126.945679	-537.464294	-165.831146	1147.523193	-520.908508	273.918732	889.774414	-452.399506	-156.446075	886.687988	-472.629700	58.106487	1020.155945	396.848694	-44.978058	960.615784	396.443573	133.122864
-507.958862	146.551559	921.178650	-460.583282	-35.650867	920.535767	-596.348145	183.371262	502.037109	-492.423737	-102.635323	499.077698	-598.255005	199.043243	68.297539	-579.025391	-121.924217	83.848335	-529.309570	244.459549	1381.166870	-443.204956	-93.687614	1375.750854	-463.803680	74.469734	1388.618652	-419.838226	79.320320	1674.855469	-614.870544	271.923187	1126.974365	-537.323608	-165.794922	1147.465332	-520.873657	273.959045	889.774658	-452.186096	-156.344315	886.689514	-472.598297	58.135136	1020.137329	396.808136	-44.976845	960.591858	396.406647	133.164780
-507.939087	146.540726	921.181580	-460.503387	-35.653934	920.527222	-596.365662	183.405991	502.048859	-491.701904	-101.000572	497.815369	-598.276489	199.042938	68.322052	-578.345581	-121.554039	83.594490	-529.236206	244.456268	1381.183350	-443.118134	-93.653900	1375.745361	-463.719269	74.489655	1388.658203	-419.700592	79.340797	1674.817627	-614.840393	271.976166	1126.991211	-537.176453	-165.738098	1147.470093	-520.842102	274.001740	889.783508	-452.007172	-156.194550	886.655884	-472.544586	58.126904	1020.134094	396.727356	-44.960800	960.592407	396.348022	133.206512
-507.905365	146.560806	921.173462	-460.496338	-35.625122	920.525940	-596.337280	183.387329	502.048615	-490.235504	-98.530235	495.355743	-598.278870	199.057327	68.318604	-577.167053	-120.915329	83.164856	-529.174011	244.470261	1381.214478	-443.051025	-93.628784	1375.740356	-463.655121	74.507309	1388.617920	-419.446106	79.527596	1674.822998	-614.792847	272.009399	1126.976563	-537.050781	-165.701279	1147.402344	-520.781799	274.014984	889.833496	-451.848053	-156.102554	886.639893	-472.508698	58.157551	1020.127380	396.655670	-44.916756	960.573547	396.295319	133.232956
-507.900940	146.549622	921.178650	-460.472290	-35.609589	920.519470	-596.336670	183.424774	502.050171	-489.333527	-96.754608	494.117889	-598.298462	199.059647	68.322426	-576.465881	-120.556541	82.873032	-529.108337	244.493362	1381.231689	-442.977264	-93.592186	1375.745483	-463.562134	74.518784	1388.653076	-419.289215	79.664909	1674.673218	-614.744019	272.023590	1127.015991	-536.915405	-165.667542	1147.361450	-520.746338	274.051453	889.849548	-451.681915	-155.968536	886.654541	-472.484406	58.157658	1020.125610	396.578217	-44.914524	960.582458	396.241516	133.241394
-507.865448	146.618271	921.185852	-460.413055	-35.578636	920.513977	-596.287476	183.391891	502.029266	-491.361176	-100.270752	497.226837	-598.268921	199.062149	68.307388	-578.085754	-121.408089	83.484566	-529.051208	244.480728	1381.250244	-442.844452	-93.561134	1375.723389	-463.499084	74.539619	1388.613770	-419.140198	79.709442	1674.714722	-614.719543	272.056000	1127.037842	-536.797729	-165.604630	1147.318481	-520.694946	274.088196	889.869812	-451.535217	-155.878357	886.650269	-472.438324	58.201183	1020.126831	396.545441	-44.857635	960.550415	396.204803	133.304565
-507.815521	146.621445	921.179260	-460.349640	-35.538860	920.510681	-596.267334	183.399857	502.033478	-491.598145	-100.872177	497.701996	-598.275513	199.049118	68.310875	-578.320496	-121.539948	83.582527	-528.983521	244.502762	1381.260254	-442.758240	-93.543053	1375.729736	-463.415405	74.562653	1388.643799	-419.071991	79.479073	1674.550781	-614.672546	272.083069	1127.037354	-536.661011	-165.534607	1147.300903	-520.684509	274.127319	889.887878	-451.361908	-155.762390	886.645935	-472.390320	58.223602	1020.122864	396.466278	-44.857075	960.536560	396.139771	133.336639
-507.781677	146.630539	921.171997	-460.299469	-35.548702	920.518311	-596.287170	183.431747	502.048706	-491.473083	-100.659035	497.607178	-598.296753	199.051224	68.314209	-578.240784	-121.494820	83.550415	-528.909485	244.506271	1381.293213	-442.688538	-93.502792	1375.698486	-463.350403	74.568283	1388.622925	-418.820740	79.677666	1674.656982	-614.639282	272.092133	1127.077637	-536.530334	-165.469315	1147.283081	-520.658508	274.178741	889.898682	-451.206238	-155.675690	886.618042	-472.348663	58.232006	1020.122803	396.372894	-44.853981	960.551697	396.081451	133.335083
-507.775452	146.631592	921.164185	-460.285553	-35.504215	920.498413	-596.260620	183.474670	502.052307	-491.471252	-100.600830	497.489624	-598.260620	199.054871	68.327965	-578.207153	-121.475967	83.537689	-528.844360	244.510300	1381.280396	-442.573792	-93.485222	1375.665649	-463.274628	74.603813	1388.628784	-418.757813	79.615448	1674.482300	-614.607361	272.117371	1127.095337	-536.430847	-165.401123	1147.214478	-520.634460	274.230194	889.927673	-451.065216	-155.553375	886.577698	-472.310547	58.256660	1020.105591	396.309601	-44.814541	960.521667	396.035370	133.372818
-507.756226	146.629654	921.170532	-460.238068	-35.494892	920.504456	-596.271606	183.483902	502.055634	-491.462982	-100.615036	497.512207	-598.314270	199.061203	68.329445	-578.208496	-121.476997	83.539597	-528.790466	244.551071	1381.304199	-442.471954	-93.454689	1375.649780	-463.192230	74.620941	1388.597290	-418.594299	79.653763	1674.550781	-614.559021	272.126099	1127.126831	-536.300659	-165.341095	1147.186279	-520.615540	274.259979	889.932312	-450.910522	-155.437180	886.535828	-472.271362	58.263683	1020.111023	396.240997	-44.817310	960.509094	395.968689	133.406631
-507.737091	146.681320	921.161316	-460.236053	-35.438049	920.479553	-596.266174	183.481949	502.040314	-491.438110	-100.583855	497.506958	-598.325623	199.050888	68.310219	-578.193237	-121.468315	83.534355	-528.706970	244.556808	1381.310425	-442.346924	-93.429039	1375.619263	-463.079437	74.650688	1388.608398	-418.426544	79.708565	1674.527832	-614.508972	272.129822	1127.125000	-536.187134	-165.283630	1147.146851	-520.572266	274.299011	889.955078	-450.778442	-155.335342	886.513428	-472.241150	58.313503	1020.091736	396.140015	-44.785812	960.493652	395.910461	133.418091
-507.695984	146.695343	921.163208	-460.183380	-35.422050	920.495239	-596.203430	183.493484	502.015778	-491.712006	-100.779579	497.880035	-598.306335	199.046036	68.333054	-578.365234	-121.563797	83.577469	-528.642212	244.572067	1381.339233	-442.251953	-93.403793	1375.615967	-463.026703	74.650681	1388.600220	-418.180328	80.026871	1674.416016	-614.485840	272.159454	1127.188110	-536.062317	-165.230743	1147.123413	-520.560181	274.344971	889.982056	-450.639801	-155.179047	886.494019	-472.196960	58.336086	1020.100647	396.089630	-44.757206	960.493286	395.871979	133.434280
-507.685394	146.740311	921.163513	-460.147156	-35.393089	920.486450	-596.207520	183.520767	502.032043	-491.664551	-100.667442	497.826538	-598.317810	199.047485	68.336533	-578.335144	-121.546425	83.562523	-528.584290	244.588791	1381.371338	-442.116730	-93.403557	1375.577637	-462.936890	74.679611	1388.641602	-417.995392	80.016129	1674.500122	-614.454163	272.164886	1127.209106	-535.958801	-165.152496	1147.107666	-520.566101	274.381287	889.985718	-450.506805	-155.019974	886.491882	-472.169281	58.370632	1020.096008	396.024109	-44.769672	960.462585	395.853333	133.451538
-507.656372	146.792816	921.152710	-460.112366	-35.346699	920.480225	-596.195313	183.513016	502.037720	-491.658691	-100.615852	497.758789	-598.316345	199.067368	68.328133	-578.305359	-121.529633	83.551277	-528.522278	244.594284	1381.388428	-442.052887	-93.379829	1375.568237	-462.857544	74.684776	1388.618286	-417.927704	80.050446	1674.231079	-614.417542	272.170197	1127.252075	-535.862427	-165.108582	1147.102295	-520.557373	274.451508	890.011414	-450.386475	-154.891190	886.468750	-472.137207	58.422901	1020.087341	395.941620	-44.761871	960.486023	395.796722	133.465073
-507.633148	146.826645	921.158936	-460.093689	-35.326004	920.479797	-596.168457	183.555679	502.046051	-491.537476	-100.560867	497.560059	-598.338257	199.064133	68.344948	-578.227173	-121.486549	83.534874	-528.443054	244.626373	1381.402710	-441.893372	-93.338608	1375.534424	-462.774231	74.696487	1388.629028	-417.750916	80.031441	1674.289307	-614.403259	272.190430	1127.279419	-535.747192	-165.044968	1147.081055	-520.547424	274.464661	890.045227	-450.274323	-154.765152	886.429260	-472.100891	58.450081	1020.088440	395.900635	-44.720749	960.469055	395.756561	133.521042
-507.614288	146.841705	921.162109	-460.045746	-35.283642	920.478516	-596.159485	183.589401	502.049408	-491.540344	-100.554695	497.548096	-598.326538	199.076218	68.346016	-578.230347	-121.457268	83.529015	-528.366638	244.632309	1381.431274	-441.793579	-93.309570	1375.517090	-462.689911	74.718849	1388.635132	-417.566925	80.126801	1674.267700	-614.360962	272.202728	1127.313965	-535.621826	-165.037918	1147.081909	-520.576843	274.511444	890.046997	-450.142029	-154.640152	886.418884	-472.060974	58.480331	1020.088623	395.815979	-44.719296	960.436768	395.699615	133.521439
-507.571808	146.874817	921.152466	-460.011322	-35.253113	920.477966	-596.086670	183.579681	502.030701	-491.587677	-100.437904	497.626434	-598.299500	199.076935	68.346733	-578.233704	-121.457527	83.515556	-528.313171	244.636459	1381.467651	-441.688599	-93.272644	1375.504272	-462.584717	74.762794	1388.645508	-417.278625	80.476189	1674.275879	-614.341125	272.240356	1127.351563	-535.510071	-164.978592	1147.048462	-520.523682	274.502411	890.100159	-450.046539	-154.526382	886.381958	-472.017731	58.517838	1020.082764	395.750946	-44.703712	960.449402	395.665741	133.532486
-507.554260	146.920059	921.154175	-459.991455	-35.211777	920.461243	-596.059387	183.642456	502.059723	-491.612915	-100.457275	497.634460	-598.307983	199.077621	68.353676	-578.256653	-121.470772	83.521606	-528.226746	244.666245	1381.476929	-441.585663	-93.278046	1375.466064	-462.489716	74.760361	1388.621460	-417.103027	80.523781	1674.350830	-614.300781	272.256653	1127.385376	-535.399353	-164.916214	1147.027222	-520.540833	274.549561	890.118286	-449.977142	-154.430496	886.370239	-471.981262	58.555798	1020.073303	395.696259	-44.710590	960.429810	395.636780	133.571152
-507.527588	147.004837	921.166809	-459.921021	-35.200222	920.473999	-596.035217	183.667709	502.057495	-491.647766	-100.435463	497.685608	-598.326355	199.077347	68.352394	-578.270081	-121.477974	83.520660	-528.130005	244.666672	1381.490967	-441.480865	-93.247101	1375.439697	-462.401306	74.763924	1388.601563	-416.930359	80.733673	1674.243286	-614.267639	272.298431	1127.426514	-535.302185	-164.879639	1147.012451	-520.542786	274.564392	890.143433	-449.873169	-154.308411	886.359985	-471.933563	58.605564	1020.086060	395.515808	-44.697426	960.360474	395.467224	133.556992
-507.500916	147.029709	921.163513	-459.902252	-35.142086	920.455322	-596.032532	183.687744	502.081238	-491.598328	-100.432961	497.599152	-598.343445	199.086044	68.324097	-578.279236	-121.460594	83.510765	-528.013489	244.699371	1381.519409	-441.354462	-93.229210	1375.393677	-462.301849	74.784264	1388.576172	-416.748352	80.889938	1674.206543	-614.225464	272.307983	1127.475830	-535.199219	-164.790237	1146.995605	-520.563965	274.616150	890.175049	-449.774719	-154.220200	886.361755	-471.891602	58.643677	1020.072876	395.195313	-44.688026	960.181580	395.178894	133.591934
-507.495239	147.080841	921.184143	-459.894043	-35.101807	920.461670	-595.969727	183.767639	502.052704	-491.592468	-100.334404	497.601715	-598.323608	199.077499	68.344162	-578.259521	-121.448502	83.496780	-527.922058	244.719604	1381.541260	-441.227905	-93.226845	1375.363525	-462.209290	74.796967	1388.582886	-416.568054	81.075104	1674.161987	-614.171021	272.309570	1127.522095	-535.087524	-164.776764	1146.962036	-520.554810	274.651489	890.209229	-449.695740	-154.124756	886.323425	-471.876678	58.683701	1020.085571	395.102722	-44.690052	960.178223	395.097260	133.586288
-507.457794	147.101608	921.170471	-459.855042	-35.024433	920.441895	-595.980042	183.776932	502.060486	-491.597717	-100.318184	497.573578	-598.346375	199.086029	68.333710	-578.249329	-121.442970	83.492851	-527.815247	244.711792	1381.551880	-441.149780	-93.202980	1375.332397	-462.093964	74.845711	1388.581543	-416.401733	81.150017	1674.246094	-614.134216	272.365021	1127.554932	-535.009216	-164.696289	1146.915771	-520.572937	274.666504	890.221375	-449.608856	-154.026077	886.297729	-471.823029	58.734440	1020.066956	395.033447	-44.677464	960.173523	395.082123	133.582214
-507.408600	147.207260	921.190063	-459.796844	-34.988747	920.425781	-595.931641	183.845154	502.052277	-491.640259	-100.318130	497.634521	-598.336182	199.088272	68.341995	-578.285828	-121.450874	83.488396	-527.691162	244.759354	1381.587891	-441.056061	-93.175293	1375.308105	-461.961792	74.873192	1388.587158	-416.217987	81.330315	1674.223633	-614.070679	272.401337	1127.627563	-534.924255	-164.646179	1146.831909	-520.616699	274.758270	890.227234	-449.556976	-153.946732	886.250244	-471.770477	58.784901	1020.069397	394.972748	-44.637230	960.142212	395.028076	133.625290
-507.378357	147.225983	921.182678	-459.786163	-34.939648	920.413086	-595.883057	183.869492	502.030609	-491.684814	-100.345581	497.665558	-598.336121	199.083221	68.324913	-578.307068	-121.474548	83.504066	-527.568665	244.777893	1381.589722	-440.912415	-93.174042	1375.228149	-461.816833	74.894814	1388.598877	-416.023132	81.559784	1674.181641	-614.001221	272.440186	1127.683716	-534.836914	-164.565781	1146.764526	-520.603271	274.817139	890.253418	-449.481079	-153.864731	886.231323	-471.728546	58.820702	1020.056763	394.878357	-44.644699	960.144104	394.973663	133.631439
-507.347748	147.275162	921.181458	-459.754913	-34.880604	920.421265	-595.855469	183.913116	502.041901	-491.691925	-100.344040	497.641968	-598.349731	199.080795	68.328323	-578.307312	-121.474937	83.503929	-527.435913	244.784973	1381.620117	-440.802063	-93.158806	1375.173462	-461.677673	74.943329	1388.601318	-415.848145	81.895775	1674.055176	-613.929260	272.465424	1127.762573	-534.761658	-164.532532	1146.722046	-520.613464	274.842194	890.296814	-449.425018	-153.749146	886.212585	-471.694580	58.880917	1020.059692	394.887115	-44.647591	960.129944	394.980377	133.649017
-507.322388	147.333405	921.190796	-459.713776	-34.824638	920.402344	-595.834534	183.938278	502.037109	-491.641052	-100.246880	497.593719	-598.389709	199.112808	68.358238	-578.246033	-121.440804	83.482948	-527.329224	244.783173	1381.651855	-440.706299	-93.165451	1375.117310	-461.547180	74.959297	1388.576294	-415.645386	82.155205	1674.037109	-613.852417	272.479462	1127.825562	-534.674438	-164.514542	1146.700562	-520.586182	274.888275	890.304932	-449.359100	-153.643097	886.164429	-471.644806	58.927937	1020.053162	394.748322	-44.607571	960.118286	394.904846	133.669113
-507.289795	147.405151	921.195984	-459.674133	-34.739674	920.392944	-595.773193	183.979416	502.061829	-491.556488	-100.191605	497.478424	-598.354187	199.122894	68.361862	-578.200989	-121.415977	83.471962	-527.211792	244.823547	1381.693726	-440.552399	-93.134666	1375.026001	-461.415924	74.995354	1388.578857	-415.451294	82.292831	1674.083984	-613.769348	272.514587	1127.869751	-534.589966	-164.475220	1146.632202	-520.554443	274.924530	890.342834	-449.287079	-153.530151	886.146912	-471.604187	59.000202	1020.050720	394.698242	-44.599373	960.108765	394.880157	133.689835
-507.353821	147.533035	921.209351	-459.677094	-34.330173	920.127380	-595.802856	184.084061	502.070435	-491.475708	-100.046814	497.453613	-598.375549	199.124969	68.372108	-578.152222	-121.388466	83.450928	-527.084106	244.837204	1381.727173	-440.460999	-93.098236	1374.980469	-461.241272	75.007095	1388.549194	-415.237518	82.675392	1673.932007	-613.692200	272.514160	1127.944092	-534.533569	-164.393066	1146.563599	-520.501038	274.975739	890.390076	-449.251007	-153.383377	886.069031	-471.493378	59.162674	1019.910034	394.675171	-44.597599	960.110779	394.877960	133.681580
-507.325775	147.615784	921.232239	-459.629395	-34.251247	920.118164	-595.781311	184.150162	502.056458	-491.449463	-99.979782	497.463074	-598.359802	199.126755	68.388435	-578.144104	-121.383728	83.443909	-526.983704	244.853317	1381.772705	-440.340820	-93.049866	1374.926636	-461.090576	75.032677	1388.524658	-415.042877	82.952858	1673.852661	-613.623657	272.534302	1128.001831	-534.453125	-164.311401	1146.498901	-520.442322	275.036652	890.434143	-449.272186	-153.342773	885.957031	-471.438995	59.231583	1019.915222	394.583862	-44.568653	960.115417	394.821869	133.697723
-507.294067	147.724564	921.235779	-459.623901	-34.132687	920.109253	-595.772400	184.176132	502.072815	-491.476440	-99.929817	497.458771	-598.400024	199.126419	68.385071	-578.138550	-121.380310	83.436493	-526.879089	244.877396	1381.820068	-440.235504	-93.017242	1374.884033	-460.926758	75.082352	1388.496216	-414.802582	83.278282	1673.855103	-613.531555	272.538544	1128.065918	-534.379700	-164.275330	1146.469360	-520.412659	275.084778	890.458496	-449.250153	-153.268219	885.888733	-471.406830	59.340439	1019.911011	394.519775	-44.582779	960.107971	394.797729	133.713257
-507.195648	147.726273	921.237305	-459.554688	-34.370354	920.335999	-595.709900	184.210861	502.084900	-491.576233	-100.071266	497.515839	-598.358398	199.116135	68.368828	-578.208618	-121.388222	83.455231	-526.774719	244.901230	1381.843506	-440.131989	-92.948944	1374.834961	-460.756866	75.107895	1388.455078	-414.584045	83.483902	1673.926270	-613.456604	272.550140	1128.113159	-534.306641	-164.239136	1146.419556	-520.390015	275.174713	890.513428	-449.253204	-153.160553	885.815857	-471.412720	59.316418	1020.033508	394.508636	-44.566822	960.110413	394.794739	133.733292
-507.132294	147.802887	921.232300	-459.480164	-34.276936	920.339233	-595.670288	184.284836	502.071442	-491.590057	-99.969742	497.500397	-598.335449	199.116196	68.359795	-578.188171	-121.367241	83.460075	-526.656006	244.953369	1381.867188	-440.005524	-92.907112	1374.748901	-460.568146	75.170357	1388.445068	-414.343811	83.902046	1673.742798	-613.361145	272.605621	1128.192871	-534.246277	-164.181503	1146.418457	-520.317505	275.217529	890.552307	-449.274780	-153.119064	885.724609	-471.334106	59.409447	1020.031250	394.448364	-44.542728	960.092834	394.776062	133.722717
-507.189087	148.039780	921.260376	-459.472534	-33.794399	920.037781	-595.705444	184.374878	502.091736	-491.506134	-99.792442	497.489288	-598.368164	199.119766	68.368813	-578.155090	-121.348389	83.440254	-526.554871	245.006348	1381.898926	-439.877808	-92.867455	1374.695801	-460.423950	75.258812	1388.426270	-414.143158	84.060875	1673.841431	-613.255615	272.658264	1128.229248	-534.201172	-164.119110	1146.364624	-520.190063	275.277405	890.595947	-449.281128	-153.010651	885.621887	-471.209869	59.636269	1019.879944	394.400208	-44.522770	960.100464	394.753693	133.755707
-507.074615	148.078491	921.251404	-459.402924	-34.005981	920.280701	-595.666809	184.410004	502.094482	-491.550812	-99.849602	497.523682	-598.368774	199.139648	68.404846	-578.195313	-121.379265	83.432327	-526.475342	245.052521	1381.930664	-439.738647	-92.815208	1374.634521	-460.277618	75.327797	1388.378418	-413.861938	84.536171	1673.625488	-613.189758	272.694275	1128.284546	-534.100159	-164.073624	1146.315552	-520.096497	275.312042	890.644653	-449.292389	-152.898270	885.516663	-471.214722	59.655212	1020.005981	394.347290	-44.506882	960.092529	394.737274	133.744217
-507.073395	148.170120	921.262085	-459.339417	-33.883846	920.253906	-595.616577	184.443527	502.080688	-490.392242	-97.743561	495.458954	-598.367249	199.134811	68.389572	-577.241211	-120.852608	83.060371	-526.398560	245.113724	1381.950684	-439.546448	-92.714149	1374.577881	-460.129791	75.446220	1388.390259	-413.616791	84.858284	1673.558105	-613.107239	272.765778	1128.304199	-534.040405	-163.984589	1146.272217	-520.011475	275.381531	890.690674	-449.339264	-152.781342	885.415527	-471.163208	59.751259	1019.995850	394.279572	-44.513630	960.088501	394.706421	133.726181
-507.054840	148.321030	921.266602	-459.334290	-33.716690	920.229309	-595.621094	184.554276	502.117889	-490.059692	-97.252831	495.000427	-598.393127	199.145660	68.421600	-576.972595	-120.714172	82.963585	-526.330322	245.173477	1381.995483	-439.368347	-92.627365	1374.510986	-459.965881	75.554718	1388.389526	-413.353638	85.182281	1673.506226	-613.060059	272.850616	1128.345337	-533.968872	-163.904755	1146.265991	-519.915283	275.378632	890.751587	-449.375702	-152.650955	885.344727	-471.121490	59.901634	1019.982422	394.251587	-44.477329	960.083313	394.701233	133.763077
-507.013794	148.463608	921.294312	-459.235779	-33.604366	920.208984	-595.580383	184.583374	502.092194	-490.165100	-97.309273	495.188171	-598.393433	199.140884	68.405617	-577.101624	-120.779221	82.997032	-526.249390	245.246948	1382.005127	-439.214294	-92.543266	1374.475586	-459.828186	75.674911	1388.384644	-413.121155	85.388054	1673.625732	-613.000916	272.912354	1128.355835	-533.879578	-163.821960	1146.307617	-519.864990	275.510773	890.752563	-449.451019	-152.557938	885.325134	-471.039185	60.009548	1019.985107	394.224792	-44.473240	960.095703	394.696747	133.774506
-506.998047	148.597595	921.295532	-459.201813	-33.447681	920.186462	-595.553223	184.647903	502.111664	-490.260803	-97.423836	495.253937	-598.367920	199.137344	68.411713	-577.128784	-120.794273	83.006920	-526.175110	245.302795	1382.007446	-439.003876	-92.429749	1374.442871	-459.683594	75.792595	1388.345459	-412.895142	85.818268	1673.450195	-612.933838	272.967407	1128.350952	-533.799011	-163.724106	1146.323486	-519.785034	275.624420	890.769836	-449.515564	-152.422852	885.270508	-470.990540	60.149746	1019.971680	394.176697	-44.497929	960.105530	394.692719	133.777374
-506.998566	148.770676	921.335022	-459.191193	-33.278683	920.174866	-595.525330	184.768738	502.140076	-491.449921	-99.450066	497.347748	-598.374939	199.160278	68.431107	-578.172241	-121.342545	83.369698	-526.116638	245.383545	1381.997925	-438.801544	-92.327896	1374.411987	-459.584351	75.876923	1388.304321	-412.621643	86.166199	1673.405396	-612.882996	273.032471	1128.362427	-533.672363	-163.592590	1146.330811	-519.732727	275.727417	890.773132	-449.553497	-152.320435	885.205200	-470.953369	60.302094	1019.982178	394.159485	-44.446220	960.092407	394.695709	133.773376
-506.976288	148.970078	921.343994	-459.128204	-33.162506	920.156555	-595.455200	184.883133	502.130951	-491.589844	-99.730362	497.631256	-598.374390	199.160248	68.443810	-578.270874	-121.409813	83.421738	-526.009521	245.469162	1381.975342	-438.531189	-92.220970	1374.409790	-459.442719	76.001228	1388.279419	-412.389008	86.459312	1673.382446	-612.817932	273.119720	1128.342163	-533.542786	-163.482254	1146.371460	-519.647156	275.821777	890.788086	-449.620087	-152.185455	885.178528	-470.884247	60.453522	1019.974426	394.141846	-44.441082	960.069885	394.698608	133.822830
-506.948364	149.119202	921.364075	-459.077454	-33.020588	920.157898	-595.417542	184.963379	502.165924	-491.506805	-99.524185	497.500366	-598.381897	199.165695	68.472504	-578.249390	-121.428619	83.408165	-525.919983	245.574539	1381.964966	-438.253815	-92.095200	1374.410522	-459.300812	76.149132	1388.290649	-412.169220	86.778572	1673.367310	-612.765747	273.190247	1128.367798	-533.400208	-163.321777	1146.383179	-519.598572	275.951660	890.813965	-449.668793	-152.080719	885.166138	-470.818756	60.597153	1019.981995	394.093018	-44.470848	960.087219	394.678741	133.805588
-506.939117	149.249573	921.393799	-459.061798	-32.869156	920.152283	-595.364197	185.105988	502.152161	-491.484222	-99.400246	497.460052	-598.371582	199.159149	68.467873	-578.270020	-121.464943	83.389549	-525.857178	245.718918	1381.947632	-438.024689	-91.955292	1374.436157	-459.164307	76.292259	1388.277100	-411.922913	86.960533	1673.459961	-612.746521	273.298340	1128.351685	-533.271606	-163.181778	1146.400757	-519.515076	276.026337	890.825378	-449.703583	-151.946869	885.165283	-470.775482	60.727673	1019.990540	394.080444	-44.437710	960.091736	394.704407	133.811188
-506.935486	149.427353	921.428101	-459.020294	-32.703011	920.146912	-595.325378	185.256638	502.180084	-491.520355	-99.420105	497.473999	-598.397339	199.160583	68.486092	-578.309143	-121.509583	83.413490	-525.762878	245.834610	1381.930054	-437.826019	-91.802025	1374.468994	-458.993835	76.495697	1388.314209	-411.671509	87.430557	1673.285645	-612.699951	273.355804	1128.363281	-533.134827	-163.078232	1146.472412	-519.478699	276.141998	890.817383	-449.741821	-151.817093	885.218079	-470.727051	60.887215	1020.002136	394.078796	-44.433136	960.092163	394.709869	133.853531
-506.908173	149.528961	921.453918	-458.949371	-32.568741	920.158691	-595.233398	185.377563	502.163422	-491.442932	-99.229294	497.419495	-598.403931	199.174835	68.497261	-578.237671	-121.499092	83.354431	-525.694763	245.990189	1381.897827	-437.583893	-91.620972	1374.496338	-458.823639	76.710091	1388.318604	-411.459961	87.743294	1673.303345	-612.667603	273.428894	1128.342285	-532.993835	-162.941223	1146.540771	-519.443420	276.263885	890.825623	-449.761597	-151.682449	885.242371	-470.664368	61.004490	1020.019287	394.062042	-44.409233	960.073547	394.716766	133.836792
-506.895447	149.702972	921.479492	-458.894836	-32.385532	920.155823	-595.152039	185.481277	502.178925	-491.433197	-99.216232	497.410492	-598.422363	199.211212	68.514565	-578.271729	-121.533447	83.333664	-525.605225	246.149277	1381.864990	-437.331970	-91.390121	1374.534180	-458.668579	76.928520	1388.327026	-411.252319	88.050026	1673.316284	-612.642456	273.512756	1128.333984	-532.830444	-162.872116	1146.639526	-519.455139	276.446869	890.781677	-449.759216	-151.540482	885.266479	-470.601349	61.178326	1020.027100	394.061005	-44.399712	960.076721	394.722260	133.889557
-506.878876	149.880234	921.496643	-458.873413	-32.167770	920.145447	-595.005310	185.622864	502.181183	-491.361023	-99.007973	497.326477	-598.395142	199.244385	68.534576	-578.251282	-121.560860	83.298401	-525.487671	246.360016	1381.814575	-437.043945	-91.173424	1374.567017	-458.494720	77.154991	1388.345703	-411.018066	88.259537	1673.468750	-612.615356	273.619415	1128.299072	-532.668396	-162.705887	1146.688477	-519.420959	276.626373	890.756592	-449.774902	-151.429871	885.298462	-470.558960	61.367893	1020.027771	394.047058	-44.410339	960.066528	394.774841	133.843338
-506.883545	150.039490	921.536865	-458.856354	-31.979313	920.144348	-594.895264	185.832977	502.213898	-491.313385	-98.912628	497.262390	-598.451660	199.237030	68.559578	-578.232544	-121.605736	83.245979	-525.404602	246.540298	1381.765747	-436.748108	-90.929657	1374.578125	-458.308044	77.411095	1388.351074	-410.864685	88.656158	1673.335693	-612.626648	273.775238	1128.298828	-532.465637	-162.567673	1146.793579	-519.413574	276.785858	890.732971	-449.715240	-151.228394	885.322144	-470.494568	61.536514	1020.040222	394.018555	-44.398323	960.052551	394.747528	133.869354
-506.862640	150.309738	921.592896	-458.807098	-31.748285	920.125000	-594.745178	186.017868	502.205231	-491.304474	-98.797401	497.240784	-598.435364	199.247604	68.578384	-578.253235	-121.681923	83.212120	-525.321655	246.741364	1381.726074	-436.424713	-90.651802	1374.591797	-458.150726	77.669479	1388.298950	-410.696228	88.945488	1673.359863	-612.638306	273.894684	1128.248291	-532.230225	-162.421219	1146.904663	-519.400940	276.951447	890.702759	-449.639648	-151.053467	885.374451	-470.432068	61.754715	1020.055969	394.028107	-44.377254	960.062683	394.779022	133.903183
-506.809082	150.513275	921.603882	-458.778992	-31.502295	920.106750	-594.525879	186.229263	502.242279	-491.235016	-98.619202	497.181793	-598.450500	199.249008	68.602875	-578.245789	-121.751152	83.149567	-525.171204	247.022537	1381.668213	-436.116547	-90.338570	1374.623047	-457.991730	77.948318	1388.267456	-410.530487	89.113724	1673.569702	-612.621338	274.015228	1128.223755	-532.005371	-162.239105	1147.020508	-519.379456	277.116058	890.671509	-449.543610	-150.815994	885.420227	-470.369232	61.968208	1020.049866	394.022156	-44.379547	960.057617	394.780640	133.913162
-506.781708	150.796661	921.654968	-458.787079	-31.231550	920.085632	-594.316528	186.511246	502.276031	-491.202332	-98.549072	497.142090	-598.493042	199.253067	68.634758	-578.276978	-121.846413	83.136139	-525.100342	247.327942	1381.577637	-435.752930	-90.014832	1374.637695	-457.763458	78.292244	1388.262939	-410.372467	89.371216	1673.650146	-612.640991	274.153870	1128.135498	-531.738159	-162.025085	1147.131714	-519.321289	277.236786	890.659668	-449.457916	-150.645523	885.474060	-470.311340	62.216145	1020.059509	393.979919	-44.351761	960.059937	394.784210	133.917999
-506.752136	151.130630	921.697571	-458.787323	-30.916941	920.043213	-594.122437	186.768967	502.302246	-491.139587	-98.366730	497.060760	-598.575684	199.283951	68.673546	-578.298706	-121.916840	83.047958	-525.014587	247.588379	1381.508667	-435.389252	-89.649902	1374.646118	-457.558533	78.680565	1388.277344	-410.242859	89.727013	1673.581787	-612.646729	274.299316	1128.063110	-531.487061	-161.782593	1147.187866	-519.328857	277.482727	890.609863	-449.316437	-150.452499	885.505859	-470.248413	62.504543	1020.054443	393.980499	-44.365631	960.056274	394.817932	133.930359
-506.708771	151.464523	921.745361	-458.811951	-30.574316	920.024292	-593.918640	187.138367	502.356598	-491.056580	-98.110825	496.928741	-598.622498	199.304810	68.691872	-578.258972	-122.002556	82.996635	-524.916443	247.912827	1381.426270	-435.071869	-89.274498	1374.682129	-457.349884	79.051445	1388.289795	-410.191315	89.917923	1673.701172	-612.623413	274.410797	1127.949341	-531.198730	-161.600204	1147.304077	-519.292480	277.671051	890.558594	-449.174042	-150.242203	885.581604	-470.201996	62.811657	1020.064880	393.965973	-44.344608	960.049866	394.806671	133.928101
-506.672485	151.838959	921.809204	-458.841583	-30.228960	920.025696	-593.640930	187.542633	502.391388	-490.986176	-97.904984	496.880463	-598.681396	199.333099	68.743355	-578.265747	-122.062050	82.941277	-524.801697	248.261627	1381.338867	-434.702423	-88.886124	1374.776367	-457.173431	79.414543	1388.290039	-410.137329	90.143051	1673.824829	-612.647156	274.607788	1127.890015	-530.857788	-161.345795	1147.406128	-519.279297	277.893036	890.520142	-448.996460	-150.062775	885.670593	-470.170929	63.139980	1020.094788	393.978455	-44.342041	960.041016	394.860687	133.955124
-506.617859	152.261841	921.882446	-458.826874	-29.851709	920.025269	-593.359192	187.929443	502.409241	-490.955658	-97.724518	496.819427	-598.673035	199.363113	68.774307	-578.307068	-122.148972	82.907715	-524.681580	248.615997	1381.260620	-434.362885	-88.422318	1374.839233	-456.969788	79.841446	1388.349731	-410.088196	90.369934	1673.981323	-612.673401	274.790314	1127.859741	-530.512024	-161.089767	1147.573120	-519.296448	278.139801	890.465576	-448.784882	-149.870438	885.798096	-470.112885	63.502689	1020.129089	393.981995	-44.339211	960.044434	394.872681	133.948837
-506.589203	152.644424	921.970886	-458.864716	-29.466677	920.035767	-593.069946	188.347153	502.453186	-490.906006	-97.468948	496.758911	-598.760559	199.373276	68.821754	-578.284241	-122.144318	82.860764	-524.559265	249.013947	1381.181885	-434.038300	-87.957085	1374.932007	-456.753906	80.284492	1388.436157	-410.055786	90.584694	1674.154907	-612.654968	274.970337	1127.783325	-530.121338	-160.832474	1147.756104	-519.343384	278.491913	890.397034	-448.550659	-149.655991	885.900757	-470.083740	63.848377	1020.175110	393.985992	-44.299141	960.058472	394.886169	133.953629
-506.521790	153.127487	922.055908	-458.866119	-29.018736	920.050537	-592.708374	188.785858	502.479187	-490.805786	-97.219025	496.714355	-598.802856	199.438675	68.898750	-578.216064	-122.151604	82.803871	-524.425049	249.406174	1381.067993	-433.637238	-87.482178	1375.015137	-456.541473	80.759338	1388.490479	-410.012665	90.798668	1674.384521	-612.655762	275.167969	1127.749756	-529.758301	-160.496750	1147.847778	-519.364319	278.834534	890.328552	-448.296753	-149.393799	885.973816	-470.039429	64.273384	1020.224487	394.012512	-44.275757	960.038086	394.902374	134.002472
-506.408936	153.635696	922.124207	-458.876007	-28.520920	920.043030	-592.291870	189.209717	502.503571	-490.795624	-96.973564	496.674255	-598.779480	199.459335	68.961655	-578.204712	-122.154816	82.792358	-524.287903	249.850006	1380.957764	-433.391022	-86.976540	1375.169800	-456.311523	81.251945	1388.518799	-409.993408	91.000938	1674.469727	-612.695190	275.459717	1127.689209	-529.369141	-160.117874	1147.991211	-519.313904	279.232422	890.334106	-447.977264	-149.103119	886.055420	-469.940643	64.738884	1020.249695	394.015106	-44.273697	960.027710	394.920380	134.005692
-506.306274	154.170609	922.205200	-458.914490	-27.964933	920.027466	-591.967102	189.819534	502.611816	-490.829254	-96.801598	496.673767	-598.869141	199.518463	69.048004	-578.254883	-122.200417	82.782341	-524.124329	250.354736	1380.838867	-433.048584	-86.404686	1375.274292	-456.116577	81.720100	1388.549927	-409.997742	91.069954	1674.691895	-612.783752	275.817780	1127.637085	-528.959534	-159.752823	1148.148315	-519.182617	279.543945	890.331360	-447.619080	-148.779388	886.123962	-469.845581	65.238617	1020.275269	394.040955	-44.281895	960.013489	394.950256	134.022598
-506.195953	154.706299	922.288330	-458.924225	-27.433264	920.025635	-591.553955	190.152130	502.604370	-491.688019	-98.657738	498.325958	-598.856934	199.542709	69.112808	-579.073730	-122.671585	83.103806	-523.914612	250.893906	1380.675659	-432.758636	-85.816521	1375.455688	-455.931152	82.233124	1388.569702	-409.975952	91.313927	1674.723511	-612.811401	276.134491	1127.571777	-528.530701	-159.354355	1148.278687	-519.090088	279.987030	890.293030	-447.180878	-148.528717	886.289673	-469.751709	65.728981	1020.311218	394.024780	-44.277988	960.006531	394.957611	134.038544
-506.237427	155.339508	922.359009	-459.170410	-26.494938	919.724548	-591.241211	190.764587	502.693268	-490.822571	-96.489426	496.780426	-598.893677	199.597366	69.179893	-578.221069	-122.214912	82.770050	-523.765381	251.481888	1380.561646	-432.517212	-85.199829	1375.621582	-455.732971	82.785255	1388.617798	-409.996857	91.507843	1674.848022	-612.819336	276.394135	1127.442505	-528.165161	-158.935623	1148.382690	-519.005859	280.600861	890.254883	-446.678650	-148.180923	886.451416	-469.691742	66.354202	1020.172791	394.021332	-44.278210	960.005066	394.954926	134.038330
-505.948334	155.828537	922.433044	-459.020752	-26.277657	920.028015	-590.800659	191.236572	502.727814	-489.253784	-93.635887	494.232117	-598.942932	199.643066	69.227081	-576.993591	-121.556381	82.283524	-523.602661	252.065552	1380.414673	-432.253601	-84.606873	1375.723755	-455.536896	83.413124	1388.734863	-410.124725	91.408455	1674.933716	-612.884216	276.858917	1127.328735	-527.760620	-158.497543	1148.568115	-518.842712	281.165833	890.195801	-446.117676	-147.781479	886.556824	-469.582458	66.790863	1020.374207	394.019928	-44.255341	960.008484	394.954803	134.036484
-505.763031	156.556946	922.504211	-459.118500	-25.543732	920.033997	-590.417236	191.833755	502.806274	-488.904846	-92.887352	493.860016	-598.977600	199.675674	69.297569	-576.787903	-121.395790	82.219505	-523.415588	252.774826	1380.253296	-432.045166	-83.822929	1375.768799	-455.427856	84.008743	1388.776123	-410.107910	91.592255	1675.000977	-612.916382	277.375488	1127.209106	-527.339661	-158.160477	1148.753540	-518.656799	281.651215	890.192688	-445.450867	-147.452820	886.830933	-469.486359	67.479996	1020.406860	394.028534	-44.257935	960.013245	394.982910	134.060181
-505.578278	157.240143	922.584045	-459.077698	-24.900160	920.048279	-590.016602	192.423965	502.883606	-489.175140	-92.841057	494.165833	-598.997925	199.733368	69.373642	-577.004395	-121.488480	82.282784	-523.237915	253.420227	1380.148193	-431.877228	-83.066757	1375.739990	-455.261963	84.691154	1388.844482	-410.103882	91.763390	1675.115723	-612.926941	277.984589	1127.082275	-526.862244	-157.918182	1148.818115	-518.510925	282.400238	890.163635	-444.601410	-147.168243	887.136475	-469.341553	68.105270	1020.450439	394.026703	-44.263905	960.009521	394.996399	134.048187
-505.383301	157.992249	922.642029	-459.051056	-24.115458	920.005432	-589.617859	193.043213	502.926544	-489.242889	-92.562355	494.260010	-599.011963	199.794098	69.467735	-577.057068	-121.510674	82.304062	-523.043823	254.158905	1380.025879	-431.920013	-82.186516	1375.624023	-455.082245	85.397224	1388.921631	-410.071045	91.967850	1675.164551	-612.889709	278.599731	1126.978638	-526.398499	-157.767487	1148.806763	-518.259949	283.041931	890.180603	-443.610077	-147.023224	887.280884	-469.180908	68.819908	1020.452515	394.015533	-44.251537	960.007141	394.982483	134.066849
-505.159454	158.846725	922.695801	-459.015045	-23.350470	919.986328	-589.302979	193.723999	503.010651	-489.029205	-92.027229	494.146698	-599.118652	199.851959	69.546738	-576.979431	-121.430069	82.258240	-522.865356	255.002289	1379.963623	-432.020996	-81.253815	1375.431152	-454.899902	86.131790	1388.979004	-410.102112	92.325432	1675.167603	-612.791626	279.292511	1126.938232	-525.810547	-157.756073	1148.735718	-518.058960	283.910675	890.192200	-442.130737	-147.127991	887.692932	-468.986023	69.592186	1020.461975	394.050598	-44.254940	960.006836	395.033356	134.040192
-504.969269	159.637115	922.751404	-458.965332	-22.657177	919.966736	-589.531921	196.606979	503.650726	-488.828796	-91.444839	494.059021	-599.731812	199.983810	69.839592	-576.877869	-121.343826	82.240295	-522.691101	255.864029	1379.949707	-432.178162	-80.285042	1375.099243	-454.783356	86.842430	1388.993774	-409.986267	92.483871	1675.239136	-612.745544	280.141083	1126.948120	-525.267700	-157.710388	1148.479004	-517.809875	284.604279	890.216431	-440.617371	-147.834900	887.711792	-468.828400	70.291618	1020.475769	394.058655	-44.248615	960.010132	395.044525	134.051910
-504.677612	160.506866	922.794617	-458.895630	-21.757824	919.955322	-589.171936	197.544128	503.804688	-489.350433	-91.786125	494.987488	-599.796021	200.048721	69.937477	-577.328125	-121.577347	82.389244	-522.453430	256.787476	1379.964355	-432.522125	-79.287926	1374.692749	-454.627197	87.705650	1389.032959	-409.981018	92.832756	1675.145142	-612.546936	281.064056	1126.894287	-524.734009	-157.659439	1148.130127	-517.555542	285.601318	890.247681	-438.379211	-148.729645	888.028748	-468.642914	71.131973	1020.491821	394.086273	-44.223255	959.983887	395.067932	134.072952
-504.443573	161.406418	922.852600	-458.876373	-20.822203	919.939209	-588.740356	198.313263	503.819641	-489.911469	-92.930367	496.459869	-599.833313	200.104904	70.003891	-578.009399	-121.954590	82.709839	-522.182678	257.815796	1379.971069	-432.884399	-78.371452	1374.223267	-454.506287	88.519524	1389.046265	-409.868439	93.105820	1675.121704	-612.350281	282.009460	1126.974487	-524.124268	-157.470245	1147.584229	-517.294128	286.548584	890.264709	-435.194946	-149.829575	888.776306	-468.500275	71.998154	1020.511536	394.091339	-44.250240	959.968628	395.092255	134.077957
-504.164551	162.231216	922.844910	-458.869232	-19.893719	919.919434	-588.223999	198.987762	503.814026	-490.067810	-93.360428	496.921600	-599.833252	200.180145	70.086723	-578.414795	-122.191574	82.917351	-521.882751	258.919342	1380.072021	-433.360168	-77.512184	1373.695313	-454.438751	89.332138	1389.062866	-409.771057	93.441399	1675.022217	-612.129150	283.277313	1127.067993	-523.605774	-157.449097	1146.998169	-516.933167	287.511749	890.361084	-432.183777	-151.684296	889.212524	-468.370270	72.846260	1020.500061	394.101685	-44.251572	959.975403	395.104492	134.077698
-503.865906	163.231445	922.878723	-458.816254	-18.935072	919.930542	-587.751404	199.735153	503.927521	-489.252350	-91.846321	496.291473	-599.867554	200.266083	70.128403	-578.021545	-121.980011	82.793266	-521.429138	260.098602	1380.196411	-433.977600	-76.678474	1373.191406	-454.380157	90.097122	1389.109497	-409.616455	93.776543	1674.906738	-611.819946	284.537109	1127.218506	-523.077332	-157.472870	1146.327759	-516.600098	288.555054	890.468689	-428.515259	-153.690506	889.745178	-468.227051	73.787064	1020.527466	394.081635	-44.251587	959.990479	395.109802	134.048126
-503.593170	164.279083	922.919312	-458.761017	-17.820221	919.900818	-587.277710	200.524048	503.938904	-488.689911	-90.979927	495.973297	-599.940857	200.363037	70.199272	-577.879517	-121.911026	82.778999	-520.904968	261.239807	1380.314819	-434.782776	-75.875259	1372.739990	-454.305054	90.978928	1389.166260	-409.376587	94.099831	1674.729004	-611.409363	285.897247	1127.304810	-522.485413	-157.492676	1145.578735	-516.238342	289.700562	890.556152	-424.483948	-156.076340	890.555542	-468.095306	74.806969	1020.538147	394.073730	-44.267719	959.990906	395.110077	134.040649
-503.281555	165.428940	922.922852	-458.766724	-16.736015	919.844849	-586.844666	201.499786	503.947754	-488.291229	-90.523994	495.996948	-600.034851	200.439331	70.261520	-577.858826	-121.902832	82.831680	-520.255920	262.440063	1380.443237	-435.639465	-75.127998	1372.420776	-454.345398	91.776711	1389.149048	-409.133606	94.433792	1674.548828	-610.958679	287.482849	1127.474487	-521.898315	-157.575333	1144.866943	-515.809814	290.897552	890.671387	-420.333740	-158.639847	891.382080	-467.985565	75.857567	1020.518677	394.065765	-44.269333	959.985474	395.132355	134.046371
-503.157684	166.700256	922.895264	-459.022797	-15.174520	919.475220	-586.454285	202.390503	504.029816	-487.710815	-89.909081	495.912720	-600.148499	200.580780	70.346161	-577.878174	-121.917618	82.923172	-519.480408	263.677887	1380.593262	-436.649963	-74.374847	1372.146851	-454.377655	92.571449	1389.164917	-408.854492	94.764420	1674.354858	-610.433044	289.317535	1127.702393	-521.235718	-157.820465	1144.269653	-515.368530	292.200531	890.724731	-416.031342	-161.315750	892.540710	-467.950928	77.087372	1020.309448	394.100494	-44.264267	959.969910	395.162170	134.075500
-502.692047	167.865723	922.820618	-458.737885	-14.392478	919.638550	-585.999878	203.368057	504.040253	-487.135437	-89.230141	495.791626	-600.219177	200.679245	70.419266	-577.814514	-121.888107	83.048500	-518.606079	264.939423	1380.729126	-437.779816	-73.543716	1372.067017	-454.412231	93.367279	1389.140381	-408.563171	95.039444	1674.110718	-609.777771	291.229462	1127.896973	-520.565186	-158.097702	1143.736694	-514.828796	293.528442	890.812805	-411.652649	-164.320374	893.867615	-467.785370	78.123688	1020.380493	394.089935	-44.268585	959.960632	395.162994	134.059021
-502.347107	169.270584	922.805420	-458.782959	-13.097037	919.563965	-585.598022	204.444519	504.027863	-486.281006	-88.316223	495.626617	-600.325195	200.815018	70.466164	-577.660522	-121.732010	83.096481	-517.747864	266.136139	1380.852905	-438.995728	-72.775055	1372.078369	-454.568115	94.187469	1389.154419	-408.256348	95.336510	1673.890991	-608.983459	293.296600	1128.036743	-519.855347	-158.468094	1143.390259	-514.311829	294.999329	890.885315	-407.235504	-167.360535	895.486572	-467.728760	79.390556	1020.348877	394.095551	-44.273743	959.962158	395.167328	134.068802
-501.987335	170.693481	922.737305	-458.828217	-11.838603	919.489014	-585.192932	205.482651	504.113678	-485.500397	-87.553864	495.483948	-600.439514	200.959763	70.525757	-577.646790	-121.673225	83.278702	-516.802246	267.381989	1380.950073	-440.328705	-71.900414	1372.292969	-454.688904	95.069260	1389.115479	-407.942902	95.584442	1673.679688	-608.127380	295.578796	1128.265381	-519.185669	-158.748260	1143.088013	-513.627075	296.526917	890.946777	-402.707733	-170.594406	897.342712	-467.706879	80.665512	1020.295593	394.078918	-44.272831	959.980225	395.196045	134.067261
-501.591675	172.203568	922.697266	-458.994995	-10.479182	919.374756	-584.790405	206.693726	504.107971	-483.509857	-84.929810	493.327454	-600.561829	201.128433	70.610809	-576.630920	-121.048370	83.186630	-515.825806	268.665253	1381.015503	-441.536896	-70.935982	1372.530518	-454.794189	95.941422	1389.110229	-407.633606	95.819099	1673.468750	-607.076660	297.956940	1128.431641	-518.432129	-158.997452	1143.000854	-512.942017	298.183563	890.979004	-398.189850	-173.895859	899.623962	-467.646912	82.006973	1020.226501	394.050598	-44.240925	959.973206	395.195831	134.074448
-501.214661	173.647415	922.661194	-459.157715	-9.083743	919.305298	-584.355225	207.891739	504.068024	-482.115906	-83.615952	492.786438	-600.738770	201.306946	70.721031	-576.244019	-120.730003	83.330315	-514.876831	269.966003	1381.071533	-442.719360	-69.957130	1372.869263	-454.936249	96.912903	1389.134155	-407.301758	95.925301	1673.295654	-605.934204	300.427612	1128.512207	-517.730408	-159.189957	1143.093994	-512.068054	299.873535	891.031738	-393.574921	-177.287338	902.159790	-467.659973	83.342896	1020.189941	394.055939	-44.246311	959.974304	395.220673	134.088470
-500.764282	175.283081	922.615356	-459.341919	-7.712983	919.232849	-583.721558	208.901199	504.126007	-481.314972	-82.994247	492.846924	-600.790649	201.479996	70.769859	-576.276123	-120.654617	83.705399	-513.944885	271.255585	1381.115356	-444.011627	-68.912819	1373.241089	-455.112427	97.943283	1389.123657	-406.994507	96.128296	1673.088867	-604.738464	303.049774	1128.579834	-517.188477	-159.423294	1143.259644	-511.196716	301.699310	890.987183	-388.987732	-180.672379	905.057251	-467.619476	84.765511	1020.143311	394.088837	-44.240105	959.976868	395.253296	134.067474
-500.698303	177.418060	922.784058	-459.664490	-6.199600	919.137329	-583.305359	210.252686	504.093842	-481.306061	-83.818062	494.701263	-600.911682	201.671844	70.856483	-576.996704	-120.918030	84.376846	-513.020752	272.601929	1381.119019	-445.098206	-67.804489	1373.572632	-455.201447	98.965553	1389.094849	-406.688385	96.307724	1672.890503	-603.450012	305.726990	1128.671265	-516.702332	-159.592514	1143.507568	-510.241180	303.603027	890.862976	-384.412292	-184.054077	908.248718	-467.890839	86.384918	1020.199463	394.085846	-44.245808	959.971985	395.276733	134.050583
-500.250580	178.998169	922.726257	-459.917267	-4.849878	919.133057	-582.857544	211.454773	504.211243	-480.285889	-83.271729	494.719971	-601.099426	201.862381	70.931038	-577.010315	-120.877853	84.822159	-512.133240	273.976074	1381.096924	-446.065582	-66.669518	1373.948853	-455.351471	100.119545	1389.137085	-406.363342	96.525124	1672.702881	-602.047485	308.329498	1128.621582	-516.324219	-159.628601	1143.825684	-509.224915	305.644623	890.749756	-379.867310	-187.473160	911.832092	-467.911713	87.804695	1020.183411	394.072113	-44.245228	959.963013	395.261292	134.050949
-499.831787	180.709335	922.703003	-460.254059	-3.280082	919.085693	-582.336853	212.916306	504.153229	-477.758881	-80.470055	492.740906	-601.220825	202.110962	71.039131	-575.820801	-120.156960	84.832809	-511.271027	275.339233	1381.101929	-447.132477	-65.466187	1374.294189	-455.450867	101.284103	1389.124268	-406.033997	96.738525	1672.500732	-600.650391	311.074188	1128.615723	-516.122681	-159.802933	1144.282471	-508.087128	307.617706	890.640381	-375.276276	-190.677673	915.823608	-467.961395	89.361862	1020.159729	394.076385	-44.248810	959.964417	395.283508	134.065186
-499.726624	182.879181	922.837219	-460.763428	-1.401332	918.740906	-582.124695	214.403290	504.229218	-477.307129	-81.021278	494.097626	-601.509888	202.351013	71.109024	-576.397156	-120.335579	85.684097	-510.424713	276.739777	1381.073608	-448.040863	-64.264069	1374.681030	-455.448273	102.459267	1389.150024	-405.690277	96.954742	1672.315552	-599.179016	313.770569	1128.595947	-515.946960	-159.917267	1144.713013	-506.851898	309.701355	890.495300	-370.826874	-194.327469	920.148865	-468.171539	91.085091	1020.056946	394.070038	-44.252636	959.958679	395.288574	134.071655
-499.267975	185.050308	923.040283	-460.894867	-0.196219	918.975647	-581.814758	216.001755	504.256134	-475.207123	-79.299583	493.154938	-601.775818	202.634140	71.196953	-575.710999	-119.833496	86.053421	-509.572174	278.189697	1381.068481	-448.966034	-63.072502	1375.064087	-455.521271	103.705772	1389.171997	-405.334167	97.159386	1672.138916	-597.679321	316.426086	1128.588745	-516.047791	-159.998245	1145.188843	-505.579987	311.812927	890.426514	-366.309540	-197.366348	924.735107	-468.347473	92.678688	1020.316833	394.045990	-44.276024	959.954590	395.294434	134.043121
-498.935791	187.234589	923.230164	-461.155670	1.414365	918.967102	-581.566406	217.557434	504.438477	-473.137665	-77.777237	492.614319	-602.001099	202.900620	71.250443	-575.154602	-119.375320	86.539871	-508.730530	279.679260	1381.112793	-449.893250	-61.818924	1375.344604	-455.470428	104.974106	1389.190186	-404.941711	97.458984	1671.947632	-596.154480	319.026306	1128.568726	-516.263367	-160.147568	1145.656738	-504.192993	313.980286	890.369446	-361.704010	-200.201904	929.812317	-468.505524	94.391914	1020.430481	394.080109	-44.255363	959.964722	395.324982	134.024673
-498.358063	188.843170	923.128113	-461.450226	2.905397	918.971130	-581.191956	218.987747	504.421722	-472.153931	-78.035759	493.918488	-602.161560	203.186218	71.316216	-575.452209	-119.345512	87.475060	-507.881653	281.132874	1381.120850	-450.779877	-60.592880	1375.680298	-455.505890	106.251518	1389.163452	-404.520996	97.794044	1671.758179	-594.677429	321.578186	1128.534058	-516.594116	-160.155807	1146.072876	-502.775238	316.191650	890.351074	-357.188080	-203.111938	935.062561	-468.593781	95.898003	1020.407898	394.079559	-44.285538	959.944702	395.338196	134.028580
-498.032959	191.011307	923.285034	-462.054596	4.968709	918.621277	-580.853760	220.436264	504.448273	-470.218689	-77.269386	494.010284	-602.328674	203.468002	71.339302	-575.092834	-119.013481	88.230606	-506.942078	282.611542	1381.151123	-451.684509	-59.388927	1375.955078	-455.504303	107.496994	1389.134644	-404.067566	98.126572	1671.574707	-593.140320	324.043335	1128.557129	-517.018433	-160.023529	1146.374023	-501.280823	318.361786	890.357910	-352.500885	-205.891769	940.802490	-468.705078	97.692123	1020.307800	394.097107	-44.320770	959.943970	395.346222	134.025406
-497.223206	192.337967	923.153809	-462.249481	6.012901	918.972534	-580.382813	221.844406	504.278015	-468.161926	-76.279747	493.950897	-602.361572	203.709351	71.379250	-574.666809	-118.633377	88.986404	-506.028870	284.107574	1381.260376	-452.697357	-58.221165	1376.144043	-455.405823	108.763954	1389.170776	-403.571014	98.536224	1671.370728	-591.642517	326.462372	1128.573608	-517.536316	-159.764450	1146.704346	-499.706299	320.484436	890.435364	-347.936279	-208.664520	946.883179	-468.636292	99.028725	1020.445129	394.096161	-44.333469	959.937744	395.356628	133.999710
-497.130463	194.891693	923.857971	-462.747833	8.204383	918.714417	-580.296448	223.402557	504.493317	-465.853119	-75.194214	493.878204	-602.684509	204.031616	71.444252	-574.141418	-118.173607	89.813515	-505.011047	285.611603	1381.349609	-453.646484	-57.089699	1376.374512	-455.359894	110.022865	1389.236816	-403.025269	98.972252	1671.145264	-590.106262	328.766418	1128.704956	-518.165649	-159.448212	1146.990601	-498.078766	322.637939	890.565491	-343.372192	-211.255661	953.307312	-469.001892	100.823822	1020.683655	394.092682	-44.340397	959.932617	395.369751	133.987183
-496.490753	195.771011	923.557251	-463.005646	8.997605	919.206787	-579.707031	224.689865	504.284210	-463.209381	-73.626549	493.097168	-602.738770	204.280563	71.511017	-573.234436	-117.552299	90.509453	-503.981750	287.106018	1381.506592	-454.739014	-55.969215	1376.624023	-455.323120	111.197273	1389.224243	-402.486816	99.517426	1670.939453	-588.561829	331.023682	1128.806763	-518.832703	-158.922195	1147.048462	-496.417725	324.759094	890.769897	-338.980896	-213.778656	960.081787	-468.983215	101.998566	1020.800171	394.106964	-44.322662	959.926697	395.375763	133.973846
-496.081238	197.926727	923.813171	-463.384399	10.610259	919.326782	-579.532715	225.991943	504.404938	-460.675934	-72.533203	493.140778	-602.956421	204.537704	71.611099	-572.308350	-116.573784	91.433105	-502.878052	288.540405	1381.729248	-455.886688	-54.833866	1376.827637	-455.187439	112.401955	1389.308594	-401.883148	100.105568	1670.779907	-587.050293	333.201263	1129.014648	-519.593506	-158.267456	1147.280029	-494.722900	326.879883	891.005859	-334.727020	-216.335266	967.169739	-469.163727	103.731750	1021.008423	394.114258	-44.335777	959.937744	395.411987	133.961761
-495.620087	199.644119	923.877136	-463.835480	11.969666	919.548767	-579.413025	227.447723	504.430176	-458.700897	-72.553276	494.222900	-603.228027	204.768219	71.697685	-572.044983	-116.331673	92.577194	-501.763123	290.013184	1381.950928	-456.962952	-53.798512	1377.014771	-455.072510	113.626999	1389.404785	-401.280518	100.715004	1670.628296	-585.487427	335.329987	1129.249390	-520.410522	-157.500671	1147.377686	-493.008484	328.953400	891.344055	-330.795166	-218.784866	974.395569	-469.287872	105.281303	1021.165100	394.135193	-44.365818	959.958984	395.433075	133.960098
-495.354980	201.273071	923.796448	-464.583405	13.719593	919.457092	-579.221069	228.594604	504.406311	-455.770752	-71.568161	494.408691	-603.288818	204.910095	71.717262	-571.688354	-116.120018	93.909409	-500.539948	291.453461	1382.193970	-458.078064	-52.723682	1377.215576	-454.913208	114.803162	1389.473145	-400.680237	101.399071	1670.526733	-583.941528	337.413818	1129.524658	-521.246826	-156.638916	1147.479858	-491.324677	331.036285	891.722778	-327.179047	-221.102005	981.827026	-469.449646	106.921471	1021.070251	394.176056	-44.397339	959.956055	395.478149	133.909744
-494.884125	202.170670	923.457214	-465.120361	14.814582	919.744202	-578.853027	229.521530	504.311249	-453.258331	-71.149490	494.773773	-603.246765	205.034363	71.767197	-570.838135	-115.589317	95.123032	-499.385712	292.880981	1382.493286	-459.132355	-51.711006	1377.381226	-454.698456	115.949394	1389.512817	-400.056152	102.112938	1670.435547	-582.369629	339.449646	1129.844360	-522.151184	-155.702377	1147.710083	-489.542938	333.045471	892.118652	-323.990601	-223.333694	989.187988	-469.493011	108.191338	1021.046509	394.182983	-44.397938	959.931824	395.494110	133.903793
-494.329346	203.378220	923.395264	-465.480438	15.688199	920.302185	-578.504211	230.457993	504.119171	-449.904510	-69.823036	494.570679	-603.291748	205.169815	71.829269	-569.743408	-115.015617	96.334785	-498.069794	294.339691	1382.827026	-460.063293	-50.655109	1377.536499	-454.455627	117.141800	1389.664307	-399.416626	102.885513	1670.380737	-580.784485	341.405853	1130.245605	-522.989319	-154.541458	1147.716309	-487.745117	334.995667	892.596863	-321.040436	-225.270737	996.642517	-469.633911	109.472656	1021.319824	394.189209	-44.405354	959.931946	395.506317	133.911667
-493.900604	205.263733	923.614746	-465.946442	16.948763	920.610352	-578.254761	231.398453	504.144775	-447.446167	-70.413231	496.044678	-603.331360	205.334869	71.856590	-569.642273	-114.936188	98.256660	-496.714050	295.757355	1383.187866	-461.004395	-49.615868	1377.739136	-454.224243	118.285248	1389.750610	-398.798401	103.700943	1670.364380	-579.168640	343.393311	1130.622437	-523.853516	-153.358810	1147.974365	-485.940186	336.853333	893.057739	-318.051208	-226.787567	1004.269531	-469.842377	111.015427	1021.603088	394.169403	-44.404217	959.948059	395.515808	133.903214
-493.523651	206.617157	923.577393	-466.537445	18.077959	920.958313	-578.156311	232.378479	504.139923	-443.698761	-68.697037	495.448456	-603.476929	205.515488	71.878334	-568.302002	-114.284637	99.690186	-495.345154	297.161957	1383.528198	-463.953430	-48.673943	1378.571777	-453.892120	119.456589	1389.945801	-398.167847	104.488770	1670.365479	-577.542542	345.378906	1131.063354	-524.970032	-152.135468	1148.167725	-484.106079	338.667755	893.573425	-315.702698	-227.681747	1011.612488	-470.025848	112.397392	1021.766113	394.193848	-44.419487	959.956055	395.549774	133.887024
-493.173523	207.656708	923.436340	-467.176697	19.019487	921.407288	-578.192078	233.821014	504.074219	-440.414917	-67.986259	495.662689	-603.776917	205.750885	71.954544	-567.335938	-113.893448	101.365829	-493.869507	298.486206	1383.922485	-464.949066	-47.591709	1378.657715	-453.485474	120.584999	1390.176147	-397.531464	105.351593	1670.430298	-575.848999	347.333862	1131.508423	-525.616333	-150.783417	1148.182617	-482.213989	340.390228	894.150146	-314.205200	-230.281418	1018.805786	-470.255707	113.634796	1021.928223	394.194427	-44.423298	959.954285	395.552826	133.863007
-492.816895	208.796005	923.414734	-467.750549	20.065090	921.804016	-577.987305	234.665283	504.048645	-437.092865	-67.668388	496.223663	-603.886963	205.962234	71.940704	-566.407104	-113.582748	103.228409	-492.427399	299.851593	1384.330811	-465.711121	-46.514706	1378.556641	-453.037048	121.642334	1390.335083	-396.904724	106.180153	1670.493652	-574.167053	349.282654	1131.959839	-526.476868	-149.432587	1148.255127	-480.210114	341.856110	894.754517	-312.696136	-231.817856	1026.018555	-470.421295	114.891159	1022.120789	394.199707	-44.449337	959.952209	395.568512	133.852676
-492.392487	210.004654	923.434692	-468.305145	20.987268	922.230347	-577.695740	235.400299	503.958130	-433.742310	-67.441444	496.617188	-603.910095	206.134659	71.989014	-565.528015	-113.248146	105.303719	-490.871002	301.126770	1384.753662	-466.434448	-45.463352	1378.484619	-452.517578	122.732033	1390.567627	-396.278870	107.060471	1670.569946	-572.430115	351.237457	1132.524170	-527.345947	-147.921631	1148.245972	-478.369141	343.518738	895.330200	-311.398376	-232.967926	1033.160522	-470.608124	116.103142	1022.355164	394.198181	-44.451622	959.950195	395.597687	133.859009
-491.591431	211.462936	923.769470	-468.753418	22.264126	922.607361	-577.673340	236.594376	504.054901	-430.120544	-66.895088	496.983887	-604.122070	206.354065	72.041153	-564.354370	-112.767975	107.304947	-489.363342	302.413849	1385.181274	-466.751434	-44.559055	1378.311646	-451.974609	123.815620	1390.652954	-395.649506	107.912262	1670.672974	-570.668884	353.172455	1132.992188	-528.153198	-146.377457	1148.302002	-476.560760	345.183319	895.825195	-310.408173	-234.010025	1040.107544	-470.623627	117.404747	1022.730042	394.243103	-44.475986	959.938538	395.629303	133.849258
-491.375580	212.815765	923.689758	-469.526001	23.466005	922.731628	-577.627136	237.381577	504.132568	-426.443085	-66.460930	497.377014	-604.298645	206.536026	72.072792	-563.144470	-112.308571	109.418533	-487.749481	303.643646	1385.569214	-467.892700	-43.352791	1378.533691	-451.373199	124.828865	1390.841919	-395.025818	108.851463	1670.712646	-568.867554	355.101807	1133.475586	-529.025513	-144.824142	1148.333374	-474.720764	346.757385	896.404175	-309.675354	-234.767700	1046.893921	-470.805664	118.750244	1022.742615	394.274170	-44.462593	959.936890	395.665009	133.834488
-490.795013	214.170532	923.859619	-469.990570	24.482464	923.100464	-577.367493	237.743118	504.167847	-422.678497	-65.889671	497.811737	-604.231506	206.650894	72.036888	-561.761780	-111.813293	111.468140	-486.030670	304.831421	1385.911133	-468.342560	-42.320126	1378.450195	-450.875031	125.659378	1391.137329	-394.423553	109.551895	1670.893555	-567.008118	356.996063	1133.971924	-529.835815	-143.216187	1148.320801	-472.891205	348.252533	896.874084	-309.188110	-235.596664	1053.474121	-470.856506	119.974022	1023.022217	394.280914	-44.478111	959.934814	395.689392	133.814026
-490.332947	215.225052	923.956299	-470.446014	25.371159	923.479675	-577.433289	238.665207	504.200562	-418.997284	-65.645493	498.354614	-604.430664	206.792313	72.082397	-560.449768	-111.276062	113.682976	-484.381531	305.926849	1386.233032	-468.805420	-41.323563	1378.445801	-449.995270	126.782257	1391.161255	-393.798401	110.330109	1671.047363	-565.163513	358.934662	1134.424072	-530.594421	-141.644669	1148.362061	-471.057251	349.745514	897.381958	-308.886169	-236.145264	1059.814087	-470.928345	121.039230	1023.266663	394.331787	-44.475327	959.948486	395.768738	133.784439
-490.509613	214.864563	923.681702	-470.717194	25.131903	924.303406	-577.245483	239.323624	503.891724	-415.664551	-65.844299	499.056091	-604.399353	206.906540	72.089905	-560.125671	-111.724060	115.673462	-482.676880	307.052307	1386.527954	-469.066803	-40.291851	1378.448730	-449.381653	127.535294	1391.311035	-393.174652	111.041084	1671.178711	-563.231323	360.798889	1134.817261	-531.348267	-140.012314	1148.344849	-469.220764	351.172638	897.797241	-308.769867	-236.621246	1065.920166	-471.191193	121.307327	1023.539063	394.327087	-44.509396	959.965027	395.787842	133.782257
-490.417480	215.884155	923.674561	-471.644745	26.355728	924.349854	-576.318665	237.431656	503.306549	-412.035065	-65.696548	499.549469	-603.686951	206.749405	71.830841	-559.162048	-111.331940	117.965385	-480.939178	308.085388	1386.769287	-469.403564	-39.395542	1378.446533	-448.445435	128.520523	1391.308350	-392.530396	111.727646	1671.307617	-561.314148	362.650879	1135.168823	-532.108215	-138.483276	1148.356201	-467.381226	352.530396	898.207275	-308.749603	-236.888229	1071.568604	-471.432953	122.425247	1023.541931	394.344360	-44.485748	959.965088	395.825317	133.791016
-490.173279	216.561722	923.653687	-472.043457	26.984064	924.714050	-576.247559	237.993881	503.249512	-408.422852	-65.411423	500.119385	-603.663391	206.879044	71.829659	-557.334290	-110.218353	119.801750	-479.212524	309.055603	1386.965210	-469.528717	-38.475861	1378.471436	-447.658173	129.218964	1391.371338	-391.851501	112.455849	1671.386719	-559.377747	364.436829	1135.477539	-532.812561	-137.078400	1148.470703	-465.611542	353.910400	898.459778	-308.939301	-237.166916	1077.081543	-471.484863	123.249863	1023.708740	394.358826	-44.503189	959.966125	395.857788	133.791183
-489.641693	217.473297	923.825439	-472.237122	27.635960	925.024109	-576.294006	238.768311	503.341461	-404.878815	-65.205109	500.724365	-603.801941	207.015198	71.839790	-556.001953	-109.418976	121.878471	-477.422424	309.978638	1387.109131	-469.775421	-37.607224	1378.501709	-446.770905	129.994705	1391.401489	-391.176239	112.962860	1671.557495	-557.376343	366.152802	1135.757080	-533.433899	-135.742355	1148.579834	-463.726807	355.164459	898.786438	-309.254425	-237.440857	1082.251099	-471.376892	124.059792	1023.955139	394.375122	-44.526436	959.964478	395.875275	133.773087
-489.403259	217.881897	923.648071	-472.563873	28.053717	925.298767	-576.333496	239.375961	503.281494	-401.576385	-65.074020	501.314178	-603.911926	207.157227	71.804298	-554.761108	-108.710617	123.967560	-475.666840	310.852814	1387.189209	-469.915436	-36.757092	1378.538940	-445.822510	130.704315	1391.310913	-390.446686	113.538399	1671.628418	-555.387329	367.789978	1135.973267	-534.060852	-134.477158	1148.699829	-461.913208	356.384094	898.953064	-309.644012	-237.673859	1087.014404	-471.330505	124.689514	1023.991516	394.367188	-44.530025	959.957458	395.886566	133.747299
-489.102142	218.196426	923.525085	-472.787384	28.425034	925.604919	-576.269531	239.864594	503.241882	-398.439148	-64.954201	501.943604	-603.901428	207.271515	71.775490	-553.480957	-107.788666	125.815514	-473.853546	311.608551	1387.260742	-469.953033	-36.081280	1378.642822	-444.784424	131.400482	1391.252930	-389.724976	113.986130	1671.796631	-553.386292	369.342804	1136.170654	-534.576050	-133.329269	1148.874023	-460.037628	357.537659	899.143982	-310.138672	-237.983658	1091.476929	-471.238312	125.235802	1024.074219	394.381683	-44.556259	959.956482	395.940063	133.745987
-488.498962	218.824539	923.656555	-472.731659	28.836843	925.890076	-575.879028	240.262314	502.831421	-396.268433	-66.169037	503.757355	-603.807007	207.358719	71.771454	-552.936157	-107.361542	127.961571	-472.083221	312.298828	1387.251587	-469.933838	-35.384727	1378.700928	-443.724365	131.989166	1391.148193	-388.956451	114.391869	1671.930542	-551.344971	370.834808	1136.232178	-535.122070	-132.299210	1149.057739	-458.234558	358.677307	899.199890	-310.662415	-238.093796	1095.608032	-471.017639	125.797173	1024.292236	394.386597	-44.560139	959.979614	395.967285	133.720474
-487.845337	219.120377	923.620178	-472.574219	28.982038	926.207520	-576.126343	240.925568	503.305359	-392.677826	-64.143089	503.117523	-604.047241	207.535248	71.778633	-550.918396	-105.860481	129.023834	-470.295349	312.980621	1387.199951	-469.869324	-34.796997	1378.812256	-442.622925	132.482437	1391.049316	-388.135193	114.789627	1672.045166	-549.321838	372.196411	1136.310547	-535.616943	-131.288071	1149.275391	-456.386627	359.802521	899.293091	-311.278870	-238.358429	1099.341309	-470.638275	126.174171	1024.432129	394.383575	-44.526356	959.992554	395.942871	133.808426
-486.865753	219.403381	923.812683	-472.388458	29.442091	926.379395	-575.918823	241.121063	503.364594	-389.782104	-63.242512	503.336548	-604.021179	207.581406	71.729546	-549.185364	-104.750610	130.097000	-468.477783	313.515564	1387.088623	-469.758240	-34.267956	1378.895630	-441.454193	132.918457	1390.885498	-387.249451	115.122772	1672.135254	-547.291504	373.475006	1136.244385	-536.015686	-130.491348	1149.489990	-454.493958	360.724640	899.224365	-311.878143	-238.591904	1102.740845	-470.125397	126.491646	1024.622070	394.377106	-44.528282	959.986816	395.954742	133.821014
-486.260284	219.445313	923.738464	-472.175446	29.517090	926.606201	-575.869080	241.355164	503.413910	-387.530273	-62.712437	503.763702	-604.125427	207.642746	71.758171	-547.348938	-103.769524	130.763824	-466.680389	314.050629	1386.960693	-469.520538	-33.771702	1379.033569	-440.447235	133.341171	1390.758423	-386.325287	115.404060	1672.267090	-545.240784	374.622528	1136.155884	-536.385620	-129.752365	1149.858887	-452.728363	361.694977	899.112732	-312.458282	-238.799225	1105.787964	-469.711700	126.688866	1024.694946	394.376953	-44.532703	959.985107	395.964539	133.800064
-485.482391	219.423080	923.666016	-471.850342	29.513231	926.811707	-575.299988	241.015259	502.940033	-385.659393	-62.403107	504.253510	-603.822388	207.566284	71.730125	-545.096375	-102.841148	130.940338	-464.917938	314.422211	1386.759155	-469.273956	-33.396343	1379.225342	-439.301666	133.600739	1390.663086	-385.343384	115.631607	1672.377686	-543.212646	375.602631	1136.038696	-536.570435	-129.179352	1150.170166	-450.843323	362.533203	898.992676	-313.021912	-239.096313	1108.493164	-469.111389	126.802429	1024.753906	394.376068	-44.579979	959.964661	396.021545	133.704788
-484.796082	219.347641	923.645081	-471.478333	29.428043	927.039612	-575.049500	240.845245	502.950684	-383.946228	-61.836136	504.471710	-603.755859	207.535187	71.747200	-542.375366	-102.030785	130.630417	-463.071259	314.914612	1386.672974	-468.908386	-33.085567	1379.367065	-438.159668	133.867630	1390.602783	-384.326019	115.839287	1672.492432	-541.152344	376.515228	1135.933472	-536.826111	-128.667603	1150.621460	-448.982849	363.384399	898.913391	-313.534668	-239.455521	1110.860474	-468.536316	126.839653	1024.850220	394.408875	-44.536495	959.978455	396.026825	133.786743
-484.321716	219.310730	923.512634	-471.136139	29.141449	927.289429	-575.238220	241.059799	503.530823	-382.827301	-61.533665	504.764832	-603.983826	207.609390	71.789108	-539.194946	-101.217651	129.798584	-461.388885	315.077698	1386.423706	-468.495636	-32.773849	1379.660156	-437.028625	134.064041	1390.557739	-383.275238	115.995720	1672.630737	-539.165955	377.255219	1135.788818	-536.956787	-128.357254	1151.054321	-447.235687	364.133118	898.670166	-314.027435	-239.767731	1112.857300	-467.984039	126.877632	1024.889771	394.406525	-44.571850	959.988342	396.069641	133.728958
-483.328369	219.068207	923.559021	-470.501251	28.982523	927.482117	-574.799072	240.800781	503.591248	-381.816528	-61.196426	504.978851	-603.836548	207.548309	71.799965	-535.757690	-100.544121	128.623474	-459.673706	315.294769	1386.255737	-467.962921	-32.597652	1379.915649	-435.751099	134.146286	1390.536743	-382.206696	116.107986	1672.726318	-537.166687	377.906586	1135.654297	-537.057983	-128.042145	1151.474976	-445.405762	364.764465	898.485474	-314.348602	-240.162872	1114.519897	-467.132538	126.738663	1025.003906	394.401306	-44.515217	959.982361	396.016052	133.833862
-482.442291	218.741821	923.540955	-469.943665	28.779596	927.674438	-574.476196	240.627640	503.639801	-381.007172	-60.865841	505.172943	-603.829468	207.531281	71.823181	-531.472412	-99.166206	127.527802	-457.933014	315.454010	1386.081299	-467.380890	-32.482353	1380.177124	-434.546509	134.227371	1390.460449	-381.056519	116.166588	1672.855835	-535.113525	378.319611	1135.466064	-537.061035	-127.866615	1151.891479	-443.452881	365.375580	898.349854	-314.679657	-240.511856	1115.835938	-466.299896	126.576035	1025.077271	394.435638	-44.565037	959.984131	396.115234	133.715668
-481.536774	218.407806	923.504456	-469.261536	28.440678	927.858704	-572.962219	239.133896	502.998596	-380.420166	-60.516819	505.273193	-603.035645	207.265930	71.742699	-527.130859	-98.380898	125.519585	-456.181000	315.514740	1385.968262	-466.712463	-32.457954	1380.434082	-433.186371	134.182739	1390.406982	-379.891754	116.158752	1673.008423	-533.176270	378.662079	1135.334106	-537.101501	-127.868019	1152.286987	-441.868286	365.929962	898.069946	-314.879211	-240.821182	1116.826294	-465.378082	126.351341	1025.135132	394.431946	-44.557796	959.984924	396.115112	133.702499
-480.759369	217.965576	923.512695	-468.626373	27.974937	928.046143	-571.956726	237.624573	502.625488	-380.079163	-60.189537	505.348602	-602.536499	207.083237	71.628143	-522.933899	-98.060104	123.611588	-454.442627	315.503479	1385.813354	-465.836792	-32.529278	1380.635132	-431.791779	134.118103	1390.383789	-378.698761	116.117165	1673.181152	-531.208435	378.823883	1135.177490	-537.048096	-127.892532	1152.678589	-440.112183	366.330719	897.863647	-314.953339	-241.149673	1117.506226	-464.494446	125.994156	1025.212036	394.391266	-44.545815	960.000366	396.033813	133.828629
-479.846924	217.502029	923.462097	-467.951019	27.543751	928.169312	-571.817566	237.651276	502.788788	-379.869141	-59.707806	505.303619	-602.743103	207.132645	71.693283	-518.306030	-97.804848	121.244576	-452.745056	315.433167	1385.674683	-464.834930	-32.671009	1380.809692	-430.356415	133.935013	1390.337646	-377.484863	116.071106	1673.286865	-529.290466	378.837494	1135.049683	-536.894714	-128.041870	1153.075562	-438.423462	366.727295	897.661621	-314.929657	-241.411469	1117.896973	-463.525452	125.636002	1025.227417	394.442047	-44.588043	959.996887	396.126984	133.725037
-478.831848	217.025085	923.473083	-467.063995	27.027187	928.279480	-571.699951	238.652985	503.310486	-379.751068	-59.096832	505.224579	-603.122803	207.247986	71.855537	-513.461670	-97.588890	118.847229	-450.900208	315.326172	1385.647461	-463.777191	-32.896244	1380.969360	-428.854462	133.677353	1390.317017	-376.236786	115.946213	1673.426147	-527.397095	378.712860	1134.917358	-536.708435	-128.325485	1153.480103	-436.754639	366.959412	897.459534	-314.832428	-241.693726	1117.972534	-462.459473	125.190254	1025.274414	394.399261	-44.614033	960.011780	396.117981	133.704895
-477.830780	216.561264	923.481018	-466.240326	26.469105	928.345154	-572.332642	241.286957	503.918213	-379.772430	-58.528255	505.105591	-604.101196	207.583481	72.154350	-508.483032	-97.607620	116.339149	-449.109924	314.932343	1385.464600	-462.369293	-33.239986	1381.034058	-427.320984	133.327438	1390.288086	-374.945862	115.746353	1673.593994	-525.605286	378.482391	1134.799927	-536.484680	-128.656586	1153.819702	-434.706207	366.423553	897.056763	-314.656250	-241.990051	1117.720337	-461.418274	124.705605	1025.296631	394.385437	-44.613934	960.003723	396.104980	133.706146
-476.743408	215.769928	923.445679	-465.309662	25.686689	928.473450	-570.314087	237.873032	503.272644	-379.873413	-57.907005	504.866577	-602.990601	207.187195	71.880501	-503.549896	-97.962715	113.898804	-447.291321	314.555359	1385.355347	-461.073883	-33.645794	1381.122803	-425.836456	132.910019	1390.249390	-373.638458	115.527283	1673.729248	-523.791626	378.104431	1134.697144	-536.195435	-129.035660	1154.103516	-432.935791	366.313843	896.966492	-314.413696	-242.220795	1117.117554	-460.274384	124.003319	1025.325928	394.355652	-44.659695	960.012939	396.098694	133.689560
-475.614655	215.115295	923.440308	-464.370453	25.031351	928.456360	-569.533264	237.130341	503.201904	-379.934296	-57.099827	504.488800	-602.896301	207.138351	71.869362	-497.825653	-97.996162	111.141876	-445.412720	314.172394	1385.352051	-459.526581	-34.142040	1381.140991	-424.240479	132.378876	1390.267212	-372.308289	115.281830	1673.895508	-521.991394	377.656097	1134.578369	-535.734680	-129.412949	1154.353760	-431.134155	365.899658	896.715576	-314.064545	-242.466965	1116.270020	-459.100739	123.339371	1025.299683	394.348206	-44.624546	960.011597	396.083954	133.723068
-475.520935	212.311539	922.017273	-464.096405	23.060469	928.634949	-568.168030	235.484482	502.550415	-380.408691	-56.819168	504.163147	-602.330750	206.932861	71.751030	-492.752075	-98.913986	108.662338	-443.595398	313.463348	1385.167969	-457.931030	-34.804329	1381.134644	-422.593048	131.799225	1390.291992	-370.934998	114.921875	1674.020874	-520.256470	377.109863	1134.461426	-535.074036	-129.975174	1154.656372	-429.631622	365.756012	896.663269	-313.579224	-242.857391	1115.140625	-458.150116	121.859650	1024.556396	394.341583	-44.597149	960.017883	396.043610	133.794571
-474.336761	211.413116	921.965515	-463.069427	22.183014	928.592957	-567.801331	235.902008	502.847595	-380.481293	-55.986980	503.673889	-602.564270	206.975006	71.843750	-487.008057	-99.319313	106.083344	-441.717316	312.740814	1385.023315	-456.171539	-35.455841	1381.086792	-420.954010	131.141479	1390.297119	-369.544403	114.498550	1674.096802	-518.482788	376.449432	1134.424561	-534.376099	-130.516632	1154.880737	-427.928253	365.329071	896.499695	-313.103912	-243.291306	1113.691040	-456.933167	120.973763	1024.496338	394.310822	-44.596024	960.012390	396.001221	133.824387
-473.069214	210.485092	921.853027	-462.002838	21.106358	928.551941	-567.218506	235.945038	503.013214	-380.528473	-55.310581	503.174225	-602.770874	207.012344	71.941338	-481.299835	-99.852669	103.579987	-439.854218	311.924835	1384.891479	-454.418488	-36.213108	1381.074097	-419.296814	130.354736	1390.306030	-368.073303	114.009583	1674.134033	-516.743591	375.679352	1134.312500	-533.505005	-131.066132	1155.035645	-426.258240	364.695892	896.344543	-312.486847	-243.836975	1111.956421	-455.635986	120.000130	1024.402832	394.280212	-44.573349	959.989807	395.970032	133.845779
-471.689758	209.612473	921.818359	-460.657715	20.071905	928.446228	-565.881042	234.902481	502.891266	-380.119202	-54.337559	502.404083	-602.402222	206.851593	71.891991	-475.216492	-100.173592	101.027931	-438.059479	311.061279	1384.770386	-452.687164	-37.106682	1381.063232	-417.623108	129.476044	1390.208374	-366.561188	113.406075	1674.172485	-515.025085	374.842804	1134.191772	-532.464294	-131.741394	1155.118774	-424.702209	364.004517	896.177917	-311.769958	-244.297165	1109.991699	-454.198303	119.007790	1024.325195	394.255890	-44.617092	960.004211	395.984711	133.823303
-470.410461	208.466339	921.673523	-459.326233	18.909468	928.303528	-565.398438	234.770538	502.963715	-380.189270	-53.912045	502.165131	-602.552917	206.858414	71.925690	-469.467194	-100.729172	98.695839	-436.230316	310.060455	1384.604248	-450.765839	-38.101048	1380.954346	-415.850067	128.540161	1390.259644	-364.984680	112.752640	1674.180664	-513.345520	373.914063	1134.084595	-531.317322	-132.369751	1155.241943	-422.713928	362.736450	895.864136	-310.927246	-244.853699	1107.764893	-452.728851	117.866432	1024.161011	394.236237	-44.584126	960.006409	395.944397	133.910980
-468.966644	207.488724	921.632874	-457.913727	17.755941	928.151733	-564.771851	234.520966	503.135956	-380.252747	-53.717083	501.683105	-602.620667	206.839310	71.986267	-463.642395	-101.151558	96.418930	-434.361023	309.105957	1384.550781	-448.921631	-39.203644	1380.837646	-414.050232	127.498337	1390.244019	-363.349823	111.884903	1674.139648	-511.616730	372.860809	1133.945923	-530.111206	-133.182785	1155.184814	-421.203583	361.867340	895.688782	-309.997833	-245.386795	1105.336426	-451.212341	116.741753	1024.056396	394.202118	-44.555832	959.997681	395.916840	133.927887
-467.514801	206.324951	921.578247	-456.392944	16.487741	928.015625	-563.550781	233.290680	502.979889	-380.093475	-53.431572	501.165192	-602.336792	206.719391	71.899063	-457.833588	-101.589142	94.342094	-432.596252	307.881744	1384.353882	-446.946259	-40.404579	1380.743652	-412.269104	126.328415	1390.205200	-361.648438	111.043777	1674.095947	-509.936188	371.682434	1133.791870	-528.837280	-134.014267	1155.120728	-419.683716	360.973480	895.614380	-308.907196	-245.860077	1102.768799	-449.647125	115.489723	1023.952759	394.179779	-44.635941	959.986145	395.839081	133.700699
-466.054047	205.079941	921.469482	-454.787140	15.208919	927.814575	-562.798584	232.946350	503.058502	-379.075958	-52.695683	499.980316	-602.411804	206.707214	71.935394	-451.701782	-101.698639	92.279533	-430.882690	306.439484	1383.985596	-444.934967	-41.709209	1380.630249	-410.496033	125.084145	1390.119629	-359.864655	110.024948	1674.026245	-508.313110	370.543457	1133.667358	-527.389160	-134.909042	1154.939575	-418.297821	359.881287	895.485107	-307.739532	-246.402237	1099.973877	-448.007568	114.194199	1023.785950	394.204254	-44.730213	959.976990	395.718842	133.215149
-464.460266	203.924789	921.367188	-453.104401	13.948036	927.534973	-561.421265	231.212280	502.660492	-378.734711	-52.592007	499.453400	-601.975708	206.515747	71.803856	-446.034271	-102.074219	90.398056	-429.150757	305.032379	1383.760498	-442.902588	-43.026272	1380.451538	-408.665985	123.732796	1390.104736	-358.055450	108.909866	1673.890991	-506.682983	369.173737	1133.523438	-525.924561	-136.036697	1154.771606	-416.730103	358.712921	895.346008	-306.482483	-246.799545	1097.005615	-446.277924	112.902397	1023.586914	394.178070	-44.712662	959.976685	395.695892	133.177689
-462.708130	203.024231	921.450439	-451.273834	12.631847	927.332520	-560.865784	231.309494	503.047272	-378.840851	-52.816334	499.740540	-602.208801	206.543289	71.890518	-440.817535	-102.642120	88.737144	-427.442780	303.556610	1383.605835	-440.759186	-44.495762	1380.220093	-406.798126	122.300255	1390.036621	-356.188080	107.702225	1673.796387	-505.069824	367.664429	1133.289673	-524.334656	-137.139725	1154.496704	-415.267975	357.478943	895.138123	-305.157257	-247.215286	1093.826172	-444.484985	111.642044	1023.533081	394.142517	-44.762489	959.995728	395.678558	133.204269
-460.343262	203.070251	922.212280	-448.988617	11.714045	927.008667	-559.774902	230.386398	503.236053	-377.264221	-51.824493	498.605804	-602.138855	206.439819	71.906242	-434.851227	-102.733459	87.062881	-425.753540	302.084717	1383.521362	-438.509674	-46.066132	1380.004395	-404.877625	120.784576	1389.929443	-354.280090	106.389259	1673.680054	-503.487579	366.041321	1133.133057	-522.488098	-138.825851	1154.135132	-413.934875	356.207581	894.892883	-303.774231	-247.686752	1090.376831	-442.497833	110.600792	1023.815552	394.114319	-44.757816	959.958618	395.629120	133.212494
-460.474823	197.263626	920.269836	-448.223236	8.674517	926.937134	-558.067871	228.526855	502.344482	-376.919495	-52.026852	497.909485	-601.566040	206.190323	71.785774	-429.816589	-103.293060	85.610847	-424.091095	300.269989	1383.233643	-436.326202	-47.676868	1379.768799	-402.974670	119.140526	1389.727905	-352.341888	104.991394	1673.554688	-501.967438	364.321289	1132.975098	-520.698059	-139.447662	1153.888916	-412.497559	354.644012	894.733215	-302.335114	-248.253372	1086.706665	-441.142792	107.327995	1022.631714	394.082977	-44.765778	959.954895	395.593903	133.187546
-458.880219	195.382751	920.114868	-446.350403	6.881331	926.732422	-557.403442	228.655289	502.631897	-376.601196	-52.352242	498.368347	-601.834839	206.172073	71.932732	-425.131165	-103.901443	84.247520	-422.413605	298.513916	1383.011230	-434.103271	-49.403778	1379.626953	-401.055969	117.404083	1389.610474	-350.361084	103.405594	1673.390869	-500.482422	362.489197	1132.837524	-518.736572	-140.652603	1153.506348	-411.076385	352.900696	894.604126	-300.819946	-248.854752	1082.814087	-439.297699	105.493256	1022.436890	394.050385	-44.749104	959.944092	395.565582	133.162170
-457.097046	193.782669	919.997437	-444.348206	5.026551	926.530518	-557.512939	230.479416	503.451508	-375.473358	-51.996990	497.916016	-602.717102	206.383499	72.301834	-420.221222	-103.985779	82.965096	-420.749817	296.770203	1382.932251	-431.837036	-51.245613	1379.341553	-399.092712	115.570816	1389.476563	-348.353546	101.763374	1673.274292	-499.015289	360.497375	1132.720337	-516.396118	-142.621277	1153.085815	-409.671692	351.054138	894.437439	-299.382843	-249.615906	1078.707031	-437.328003	103.735939	1022.268127	394.074127	-44.843307	959.953430	395.642975	132.956711
-455.296021	191.894608	919.808838	-442.239471	3.154348	926.249023	-556.423523	229.508667	503.406342	-373.546936	-51.231220	496.683563	-602.648743	206.233978	72.349068	-415.721161	-103.884117	81.747475	-419.100769	294.738525	1382.693970	-429.609100	-53.185108	1379.153076	-397.116241	113.693130	1389.414429	-346.335754	100.075859	1673.143066	-497.598999	358.391632	1132.546021	-514.185242	-143.302521	1152.689087	-408.268799	349.138580	894.332703	-297.738403	-250.360382	1074.380615	-435.282990	101.835144	1022.021729	394.003662	-44.784824	959.952454	395.491089	133.159500
-453.469482	189.976318	919.685181	-440.130554	1.198250	926.021912	-554.907959	227.869354	503.403015	-372.016479	-50.937370	496.278046	-602.330322	206.011063	72.317291	-412.399261	-103.716736	80.917480	-417.461548	292.599091	1382.487061	-427.238495	-55.183178	1378.960815	-395.094177	111.663994	1389.171387	-344.279083	98.213158	1673.005859	-496.219330	356.120972	1132.415283	-511.814697	-144.655334	1152.207642	-406.875122	347.087555	894.188721	-296.147919	-250.951462	1069.987793	-433.279388	99.865448	1021.842896	393.994232	-44.773315	959.951416	395.452698	133.186752
-451.604919	187.902481	919.601990	-437.890381	-0.887992	925.812927	-553.407288	226.136551	503.342682	-370.248383	-50.728874	495.972076	-602.057678	205.781662	72.297668	-410.675964	-103.572418	80.526016	-415.857513	290.455963	1382.299683	-424.839294	-57.370880	1378.684692	-393.017273	109.561256	1389.074707	-342.220612	96.279640	1672.930420	-494.861328	353.811523	1132.279541	-509.300415	-146.162735	1151.686157	-405.391846	344.873230	894.008423	-294.499329	-251.638290	1065.436401	-431.196350	97.748199	1021.694214	393.955109	-44.784527	959.938538	395.422821	133.204865
-449.766174	185.750122	919.483521	-435.609650	-2.994682	925.575073	-551.802917	224.226212	503.285645	-368.025391	-50.575867	495.566010	-601.746643	205.563766	72.253738	-410.530701	-103.470062	80.381340	-414.257935	288.195068	1382.087036	-422.442749	-59.634289	1378.321289	-390.931702	107.384758	1388.917358	-340.160126	94.267273	1672.819946	-493.545776	351.330261	1132.102051	-506.898865	-147.776764	1151.052490	-404.077393	342.580017	893.844543	-292.778534	-252.167801	1060.932983	-429.079407	95.592888	1021.509338	393.929138	-44.800674	959.942688	395.407837	133.169510
-447.909668	183.495514	919.375000	-433.271210	-5.338218	925.402832	-550.469360	222.769531	503.398102	-365.670227	-50.695244	495.247925	-601.752014	205.457886	72.334862	-411.597900	-103.625900	80.258438	-412.694061	285.852997	1381.947144	-419.843597	-62.033356	1377.958252	-388.866089	105.086845	1388.756714	-338.085754	92.119835	1672.755249	-492.225342	348.748291	1131.945801	-504.486938	-149.563370	1150.344360	-402.802612	340.275208	893.696960	-291.056702	-252.601715	1056.264526	-426.925232	93.297302	1021.360962	393.878021	-44.799561	959.932312	395.341278	133.178452
-446.061432	181.186295	919.330383	-430.920990	-7.515603	925.241577	-548.968079	221.138290	503.524139	-363.366272	-51.235260	494.830841	-601.609863	205.249222	72.426407	-412.314026	-103.726692	80.101776	-411.137970	283.379181	1381.842651	-417.211670	-64.503380	1377.632446	-386.745667	102.699745	1388.645508	-336.035095	89.931854	1672.718506	-490.945618	346.005829	1131.869873	-502.072662	-152.096878	1149.732544	-401.454346	337.749115	893.633301	-289.254944	-252.682312	1051.610962	-424.800415	91.034096	1021.255371	393.826996	-44.782074	959.935791	395.295929	133.180405
-444.188812	178.826889	919.255737	-428.413849	-9.843849	925.075623	-547.482605	219.475510	503.608917	-361.820557	-52.779297	494.590759	-601.556885	205.083282	72.579216	-412.356293	-103.712990	79.880493	-409.655212	280.891571	1381.766846	-414.524414	-67.057281	1377.266602	-384.603729	100.312813	1388.586426	-333.992554	87.650276	1672.712769	-489.708435	343.195801	1131.831177	-499.708008	-153.369446	1149.091187	-400.244415	335.215302	893.551819	-287.388000	-252.942307	1046.867920	-422.555878	88.693459	1021.127319	393.783661	-44.798870	959.950500	395.248291	133.193390
-442.263824	176.442627	919.242126	-425.842010	-12.216689	925.000427	-545.823914	217.859482	503.684692	-360.977570	-55.176594	494.496338	-601.318359	204.848038	72.737648	-412.043518	-103.851143	79.583755	-408.160004	278.261047	1381.721558	-411.713379	-69.677780	1376.929199	-382.373230	97.783531	1388.479370	-332.023926	85.294113	1672.763184	-488.454315	340.248840	1131.776001	-497.306213	-155.329895	1148.384644	-399.001343	332.622528	893.463928	-285.514130	-252.905792	1042.259155	-420.312683	86.329536	1021.083008	393.766663	-44.800629	959.919373	395.226227	133.116516
-440.271484	174.028763	919.259583	-423.192871	-14.517389	924.909363	-544.080444	216.181931	503.785553	-360.927917	-58.243210	494.543335	-601.165344	204.632782	72.896858	-411.562927	-104.064407	79.402885	-406.690796	275.587524	1381.724243	-408.799377	-72.403061	1376.575317	-380.249542	95.242615	1388.397583	-329.999756	82.796318	1672.886108	-487.238129	337.172546	1131.800171	-494.850555	-157.319092	1147.705078	-397.723816	329.860443	893.463989	-283.759369	-252.987045	1037.601074	-418.050476	83.960632	1021.054810	393.671844	-44.819603	959.921753	395.160583	133.130310
-438.358002	171.449585	919.222412	-420.497833	-16.911028	924.876282	-542.267883	214.363937	503.819794	-360.859589	-61.148178	494.448517	-600.928650	204.415421	73.095001	-411.037109	-104.292908	79.234215	-405.304504	272.866730	1381.776855	-405.933929	-75.118568	1376.249146	-378.018372	92.634766	1388.426392	-328.030273	80.339493	1673.050171	-486.060791	334.006104	1131.815552	-492.248993	-159.399048	1147.203247	-396.519775	327.075195	893.471619	-282.074768	-253.138031	1032.911011	-415.733917	81.538322	1021.015259	393.635773	-44.828716	959.916931	395.113495	133.107010
-436.397583	168.963867	919.286560	-417.721558	-19.425983	924.934937	-540.232300	212.411087	503.764374	-361.207581	-64.551384	495.407349	-600.695496	204.140656	73.318901	-411.442749	-104.909004	79.292168	-403.963379	270.095947	1381.912598	-402.964111	-77.903801	1376.059082	-375.795227	90.037880	1388.415771	-326.051117	77.764023	1673.299316	-484.936859	330.704468	1131.948975	-489.524292	-161.327011	1146.628784	-395.359222	324.238586	893.556152	-280.468231	-253.360001	1028.208618	-413.420410	79.088432	1021.082031	393.563293	-44.865280	959.904785	395.085205	133.044556
-434.523987	166.279373	919.389709	-415.047485	-21.944880	925.078247	-537.303345	208.087723	502.811859	-359.674530	-65.969643	494.466797	-599.654663	203.650406	73.374161	-411.169281	-104.872475	79.239723	-402.643219	267.365814	1382.142212	-400.018219	-80.674065	1375.924438	-373.587585	87.373764	1388.491821	-324.113800	75.137177	1673.583496	-483.829987	327.353210	1132.069946	-486.762268	-163.310638	1146.113770	-394.153076	321.309662	893.702881	-278.979767	-253.604858	1023.382813	-411.182526	76.566002	1021.206726	393.489288	-44.845203	959.925415	395.020142	133.053406
-432.678864	163.556656	919.533875	-412.293243	-24.471146	925.199402	-535.169678	206.416992	502.901978	-357.877838	-67.585190	494.351318	-599.405090	203.357346	73.875061	-410.996368	-104.901505	79.363480	-401.333618	264.558319	1382.417358	-396.586060	-83.340401	1375.897339	-371.460419	84.735703	1388.582031	-322.186218	72.454384	1673.886230	-482.767242	323.865692	1132.289673	-483.756775	-165.254486	1145.800781	-393.005524	318.264862	893.932861	-277.689758	-254.019852	1018.459167	-408.893219	73.998627	1021.338257	393.421234	-44.827946	959.920776	394.957733	133.079117
-430.847321	160.805359	919.735718	-409.580139	-27.077877	925.394104	-533.136719	204.844116	503.029907	-355.995728	-69.243942	494.347748	-599.286987	203.136871	74.486053	-410.614777	-104.897133	79.613358	-400.136414	261.748901	1382.768066	-393.604797	-86.081825	1375.806396	-369.265015	82.098953	1388.782593	-320.316559	69.738022	1674.235474	-481.764160	320.312225	1132.580322	-480.594269	-167.086517	1145.398804	-391.879303	315.260132	894.245667	-276.498383	-254.565140	1013.453186	-406.618317	71.383217	1021.533264	393.323730	-44.844337	959.908386	394.884979	133.051758
-429.023010	157.950043	919.945435	-406.779999	-29.799276	925.653687	-530.860535	203.119385	503.122406	-354.802979	-71.455063	495.579315	-598.964233	202.834030	75.102936	-410.522522	-105.181244	79.956543	-398.917145	258.957062	1383.126587	-390.525879	-88.765625	1375.800781	-367.100250	79.459587	1389.011108	-318.469543	67.019325	1674.541748	-480.785370	316.692688	1132.936279	-477.291351	-168.998779	1145.126343	-390.732727	312.070190	894.615540	-275.569702	-255.313553	1008.306396	-404.315247	68.693855	1021.764648	393.229889	-44.848827	959.924988	394.792114	133.048981
-427.203888	155.180206	920.212769	-404.092133	-32.389748	925.883972	-528.135498	201.101822	503.139343	-352.003510	-71.621735	494.507721	-598.237610	202.401154	75.826599	-409.584961	-104.717415	80.010078	-397.721191	256.123505	1383.544800	-387.502411	-91.483704	1375.725098	-364.947693	76.833252	1389.235352	-316.627808	64.016983	1674.881348	-479.839722	313.029724	1133.296143	-473.915527	-170.960938	1144.883179	-389.605255	308.861084	894.946533	-274.262634	-255.964081	1003.510925	-402.106049	66.056198	1022.017517	393.153442	-44.870628	959.903625	394.726959	133.023727
-425.461151	152.278870	920.500000	-401.385284	-35.071121	926.106079	-526.863342	201.499115	503.854218	-350.034332	-72.222580	494.364319	-598.699463	202.374893	76.804901	-409.102203	-104.524765	79.988464	-396.616852	253.317871	1383.999146	-384.528229	-94.192810	1375.775146	-362.866821	74.143806	1389.529663	-314.875488	61.492744	1675.206177	-478.935638	309.367981	1133.652710	-470.763336	-173.002319	1144.625000	-388.541290	305.659943	895.387329	-273.233063	-255.696091	998.460999	-399.861084	63.308041	1022.267395	393.067780	-44.866722	959.878845	394.639221	133.107819
-423.671234	149.837326	920.545593	-398.659271	-37.798943	926.285400	-524.575562	200.167587	504.237396	-348.603577	-73.143463	494.283905	-598.238342	202.024384	77.731850	-408.906311	-104.489059	79.951393	-395.486206	250.435074	1384.372437	-381.479218	-96.906822	1375.732910	-360.867767	71.523399	1389.740723	-313.101013	58.691151	1675.540771	-478.101471	305.694061	1133.932007	-467.606659	-175.220505	1144.440674	-387.348602	302.296906	895.718262	-272.029846	-255.594986	993.630127	-397.551758	60.860779	1022.366150	392.902130	-44.731514	959.913147	394.664581	134.006424
-422.242523	146.665298	920.791870	-396.045288	-40.553490	926.400574	-523.173584	199.370789	504.731720	-347.625793	-74.731705	494.280731	-598.282715	201.827347	78.754486	-408.861969	-104.576233	79.966248	-394.463135	247.571365	1384.743774	-378.403595	-99.629990	1375.713867	-358.845551	68.872917	1389.965820	-311.372559	55.960205	1675.872314	-477.286407	302.067352	1134.287842	-464.479828	-177.625275	1144.308716	-386.275696	299.016693	896.139954	-271.055054	-255.645691	988.794250	-395.471985	57.933052	1022.537048	392.816650	-44.835854	959.926575	394.688019	133.604675
-420.729553	143.233490	921.056458	-393.330536	-43.372837	926.604675	-521.107605	198.070541	504.975403	-346.865662	-76.663322	494.315308	-597.907288	201.431824	79.742821	-408.916779	-104.800491	80.046349	-393.436859	244.738632	1385.123413	-375.364349	-102.324310	1375.657837	-357.018860	66.234177	1390.204468	-309.634766	53.142242	1676.169189	-476.473450	298.458588	1134.578613	-461.573090	-180.113907	1144.119141	-385.197937	295.687073	896.588806	-269.986237	-255.314651	984.023682	-393.373688	54.877144	1022.770142	392.783600	-44.848953	959.916443	394.632446	133.595551
-418.369812	141.064148	921.628784	-390.221985	-45.746853	926.744690	-519.146790	196.889679	505.391754	-345.957642	-78.382874	494.180481	-597.511536	201.032425	80.736450	-408.800018	-104.974770	80.044746	-392.452454	241.818085	1385.457886	-372.221436	-105.047287	1375.729126	-355.147339	63.547333	1390.492188	-307.932312	50.404335	1676.546509	-475.684814	294.875244	1134.864258	-458.580933	-182.809219	1144.082886	-384.015106	292.336517	896.994446	-269.166840	-255.154984	979.417175	-390.833649	52.397591	1023.163025	392.662567	-44.865429	959.935364	394.528320	133.593643
-416.575073	138.350403	921.910034	-387.295929	-48.457333	926.892761	-516.673950	195.229736	505.335419	-345.254181	-80.420807	494.184052	-596.849487	200.580353	81.521706	-408.813629	-105.369942	80.145943	-391.519470	238.913742	1385.828125	-369.298706	-107.735451	1375.792725	-353.321655	60.888096	1390.844238	-306.254791	47.609325	1676.885620	-474.924072	291.296753	1135.110229	-455.603424	-185.382980	1144.033936	-382.856384	288.955658	897.442200	-268.274750	-254.897446	974.907776	-388.549377	49.684860	1023.388062	392.575287	-44.908226	959.969604	394.473053	133.540131
-414.981506	135.714096	922.285889	-384.826477	-50.762123	926.867371	-514.651123	193.821930	505.644287	-344.493652	-82.313347	494.014954	-596.551880	200.213470	82.429733	-408.795868	-105.771088	80.224602	-390.679443	235.993607	1386.138306	-366.274536	-110.461311	1375.869629	-351.471985	58.127289	1391.251099	-304.639862	44.891079	1677.288818	-474.161072	287.788269	1135.392578	-452.544769	-187.955505	1143.924072	-381.760620	285.657532	897.792175	-267.641998	-254.948959	970.422302	-386.512146	47.073681	1023.569153	392.450562	-44.901089	959.961426	394.368500	133.556381
-413.308472	132.909439	922.591309	-382.112549	-53.418373	927.058594	-512.566223	192.481918	505.899933	-344.991180	-85.414879	495.507996	-596.116760	199.865265	83.373482	-409.451630	-106.547485	80.426437	-389.888245	233.049011	1386.484863	-363.377563	-113.207535	1376.054810	-349.613037	55.528008	1391.600342	-303.043762	42.184853	1677.659302	-473.438934	284.325928	1135.587402	-449.409119	-190.361313	1143.852783	-380.610443	282.255310	898.202820	-267.207397	-255.084106	965.987122	-384.377869	44.351334	1023.825073	392.360687	-44.936993	959.954651	394.296082	133.507187
-411.657806	130.221710	922.966858	-379.327698	-55.967621	927.127258	-509.902374	190.162064	506.053833	-343.314514	-85.557449	494.115692	-594.932251	199.180008	84.085838	-408.732788	-106.439751	80.266197	-389.131775	230.113708	1386.733521	-360.571960	-115.875725	1376.270752	-347.839752	52.907436	1391.811035	-301.470825	39.506775	1678.061523	-472.691284	280.817627	1135.827393	-446.163696	-192.728180	1143.885620	-379.581146	278.970459	898.558960	-266.931641	-255.367188	961.598938	-382.205627	41.646606	1024.057251	392.218445	-44.971157	959.922424	394.177856	133.482712
-409.878174	127.267311	923.323547	-376.048157	-58.910595	927.447449	-507.742035	188.652435	506.345886	-343.504547	-87.971725	494.349396	-594.271729	198.682114	84.920410	-409.005005	-106.927406	80.376175	-388.418488	227.171310	1387.059204	-357.768433	-118.533440	1376.533203	-346.256287	50.073692	1392.137451	-299.951721	36.916588	1678.442383	-471.986237	277.380646	1136.039185	-442.795685	-194.884094	1143.821045	-378.453888	275.652069	898.998474	-266.809113	-255.911621	957.292786	-379.815277	38.760910	1024.411377	392.134003	-45.023663	959.923706	394.066895	133.458099
-408.601288	124.721916	923.732422	-373.929016	-61.147797	927.351074	-505.792358	187.295090	506.809204	-343.454254	-89.858986	494.411163	-593.513794	197.988708	85.721024	-409.184296	-107.268425	80.465759	-387.782471	224.233566	1387.452271	-355.096344	-121.282135	1376.793823	-344.451904	47.604107	1392.295166	-298.422760	34.336754	1678.883301	-471.260040	273.851563	1136.285400	-439.477631	-197.003677	1143.858276	-377.254730	272.408997	899.490540	-266.748047	-256.430939	953.078918	-377.982117	36.192616	1024.557617	392.001343	-45.070278	959.925415	393.921021	133.413391
-407.150299	122.104980	924.212769	-371.348694	-63.621666	927.509827	-503.735107	185.973282	507.171112	-343.296417	-91.545662	494.548553	-592.983154	197.325912	86.518898	-409.046387	-107.406860	80.497513	-387.217346	221.381775	1387.808838	-352.354767	-123.956322	1377.020874	-342.813202	44.885612	1392.514893	-296.940460	31.779148	1679.241943	-470.570007	270.296631	1136.585327	-436.164398	-199.198608	1143.934692	-376.034241	269.230988	899.967957	-266.856506	-257.006714	949.074097	-375.938080	33.565384	1024.877075	391.869446	-45.046177	959.899353	393.777252	133.406708
-405.532135	119.206047	924.604858	-368.287048	-66.646721	927.940796	-501.513794	184.555939	507.579132	-343.296417	-93.322723	494.683441	-592.046204	196.536911	87.254829	-409.196198	-107.763573	80.582954	-386.561920	218.442368	1388.212891	-349.768951	-126.688515	1377.444092	-341.253571	42.236546	1392.777466	-295.538330	29.265697	1679.681885	-470.018585	266.856842	1136.957520	-432.947693	-201.383148	1144.090088	-375.472260	265.697235	900.058411	-266.997101	-257.490540	945.255920	-373.708984	30.702511	1025.298950	391.792389	-45.156502	959.939697	393.665771	133.376968
-404.330719	116.756584	925.077026	-366.196838	-68.641357	927.754211	-499.420197	183.157364	507.809357	-343.692413	-95.525734	494.857147	-591.439758	195.839355	88.033585	-409.660309	-108.312973	80.715721	-385.947723	215.536041	1388.585327	-346.968506	-129.240250	1377.693115	-339.853760	39.411808	1393.265137	-294.147217	26.704796	1680.090576	-469.438354	263.330475	1137.317017	-429.807312	-203.680405	1144.259155	-374.476440	262.424103	900.506897	-267.104980	-257.808411	941.617249	-371.898376	28.236475	1025.430298	391.444061	-45.677650	959.719116	393.523926	133.463928
-402.808350	113.846924	925.429871	-363.319611	-71.555931	928.178406	-497.300385	181.759644	508.125244	-343.794037	-97.283585	495.018250	-590.783569	195.003433	88.749100	-409.776337	-108.724266	80.698898	-385.445465	212.639114	1388.998413	-344.455994	-131.851059	1377.965820	-338.133545	36.967888	1393.368774	-292.838898	24.304840	1680.516235	-468.898499	259.844818	1137.603394	-426.706635	-206.119095	1144.482910	-373.430084	259.242126	901.049011	-267.176392	-258.257080	938.105591	-369.852661	25.427435	1025.835083	391.304413	-45.711815	959.677734	393.400726	133.443924
-401.685150	111.509377	925.803528	-361.205353	-73.441086	927.918701	-495.805389	180.865143	508.528320	-343.809784	-99.055542	495.018311	-590.531128	194.345871	89.675858	-409.840759	-109.018112	80.671135	-384.913971	209.773956	1389.298706	-341.797668	-134.460327	1378.196411	-336.696075	34.419476	1393.624146	-291.553986	21.880936	1680.807861	-468.401276	256.336273	1137.900635	-423.926361	-208.676315	1144.751709	-372.523010	256.118164	901.529053	-267.997620	-258.455353	934.196472	-368.076721	23.092539	1025.880371	391.177338	-45.693684	959.643616	393.241913	133.424774
-400.450409	108.730530	926.108887	-358.609161	-76.231644	928.206604	-493.689331	179.494247	508.750824	-343.907501	-100.923340	495.035156	-589.939270	193.563797	90.475883	-409.957977	-109.460030	80.578445	-384.439056	206.968033	1389.603882	-339.260864	-136.975159	1378.373169	-335.233398	31.890072	1393.733398	-290.340698	19.403175	1681.149902	-467.951477	252.884079	1138.096680	-421.179443	-211.321518	1144.912231	-371.476318	252.996475	901.970154	-268.506836	-258.687256	930.802063	-366.179840	20.392387	1026.176025	391.003998	-45.723602	959.601318	393.090332	133.427322
-399.443634	106.526283	926.423401	-356.503601	-78.061195	927.909119	-491.493042	178.210220	508.818512	-344.094635	-102.753448	494.928436	-589.234314	192.708115	91.217781	-410.163605	-109.917999	80.535583	-383.962616	204.174759	1389.815674	-336.539398	-139.463028	1378.454590	-333.832397	29.380531	1393.876221	-289.156189	17.102787	1681.434082	-467.562866	249.473709	1138.302368	-418.479706	-214.016357	1144.967896	-370.556000	249.929626	902.477051	-269.105988	-259.108368	927.489502	-364.479645	18.168505	1026.173462	390.787262	-45.765842	959.589783	392.890076	133.369324
-398.218628	103.875992	926.595215	-353.945313	-80.573685	928.074829	-489.174744	176.902420	508.949860	-344.169708	-104.434334	495.157623	-588.822937	191.974594	92.064407	-410.281281	-110.322823	80.516319	-383.533112	201.437103	1390.033936	-333.774475	-141.890503	1378.470581	-332.426483	26.874418	1394.045288	-288.022308	14.716498	1681.680908	-467.195343	246.100357	1138.416992	-415.840851	-216.639847	1145.096069	-369.630005	246.978531	902.837280	-269.773254	-259.426849	924.425110	-362.706360	15.656010	1026.355469	390.611816	-45.764694	959.588440	392.684143	133.394943
-397.013489	101.629684	926.849487	-351.560089	-82.675903	927.992920	-487.062988	175.773315	509.025116	-343.901611	-105.736641	495.065979	-588.207886	191.166290	92.917336	-410.199310	-110.587234	80.479813	-383.066315	198.682068	1390.185425	-330.633331	-144.324722	1378.291748	-331.086456	24.409849	1394.207886	-286.945374	12.434036	1681.933105	-466.847382	242.734375	1138.524536	-413.192780	-219.092056	1145.155518	-368.625519	244.024048	903.297607	-270.433441	-260.019806	921.497437	-360.978485	13.373393	1026.455078	390.472626	-45.739502	959.582886	392.527710	133.383270
-396.091309	99.435791	926.988953	-349.585266	-84.333099	927.600098	-484.919220	174.639877	509.097809	-343.760376	-107.229988	495.093079	-587.513000	190.255753	93.611992	-410.204163	-110.854797	80.498650	-382.700378	196.018387	1390.338379	-328.129578	-146.597534	1378.219727	-329.707977	21.961046	1394.343018	-285.912109	10.191428	1682.166382	-466.541382	239.454895	1138.650879	-410.702484	-221.563126	1145.070923	-367.730286	241.126434	903.655334	-271.184357	-260.751160	918.837341	-359.400848	11.281240	1026.317383	390.290009	-45.775753	959.596985	392.322540	133.382858
-392.351563	101.930038	928.175720	-346.194000	-85.071754	927.637512	-482.865204	173.413803	509.953033	-343.039368	-108.109268	495.018463	-586.804626	189.337021	94.335129	-409.887726	-110.939819	80.373634	-382.435760	193.037689	1390.437378	-325.638306	-149.131943	1378.144897	-328.357239	19.384872	1394.444824	-284.892822	7.911916	1682.327637	-466.261230	236.170410	1138.680054	-408.208618	-223.948685	1145.117432	-366.794098	238.261902	903.967957	-271.941223	-261.734070	916.204407	-356.539398	11.286778	1027.051392	390.118683	-45.764797	959.589722	392.131287	133.404694
-391.133026	100.003761	928.353149	-343.996063	-86.925087	927.484070	-480.720886	172.172165	509.917694	-342.890869	-109.720352	495.052399	-586.184570	188.437576	95.037933	-409.924927	-111.242882	80.349625	-382.171417	190.402023	1390.560181	-323.062042	-151.386520	1378.020264	-327.051666	17.051777	1394.514282	-283.907410	5.652709	1682.506348	-466.032715	232.957077	1138.689453	-405.880554	-226.210144	1145.004028	-365.998444	235.485901	904.307129	-272.696472	-262.645996	913.778259	-354.874207	9.278413	1027.072266	389.919281	-45.822235	959.568115	391.931366	133.379776
-390.290314	97.950867	928.473267	-342.202545	-88.377022	926.999084	-478.835815	171.068588	510.032776	-342.802185	-111.443275	494.907532	-585.168640	187.358963	95.561050	-409.924927	-111.570847	80.306366	-381.961884	187.832443	1390.652832	-320.470490	-153.552811	1377.803101	-325.738342	14.870084	1394.484131	-282.983459	3.474261	1682.659912	-465.810333	229.791901	1138.738403	-403.629333	-228.496155	1145.018799	-365.183838	232.820648	904.643982	-273.549622	-263.686768	911.394348	-353.406799	7.316236	1026.876221	389.757843	-45.829372	959.533142	391.721008	133.395264
-389.224792	94.908463	928.122375	-340.017914	-90.963219	927.138550	-476.767578	169.805069	509.881195	-342.492157	-113.054726	494.846039	-584.352295	186.349426	96.049606	-409.902496	-111.826950	80.252396	-381.773285	185.266205	1390.756348	-317.837708	-155.744995	1377.576782	-324.506012	12.657295	1394.500977	-282.083527	1.304126	1682.745728	-465.580963	226.594086	1138.785156	-401.409912	-230.705200	1144.851685	-364.459839	230.177551	904.911865	-274.569153	-265.132751	909.395508	-351.816284	4.837873	1026.765869	389.551025	-45.819305	959.515930	391.486694	133.438370
-388.504730	93.314743	928.548828	-338.162872	-92.346588	926.655762	-475.191956	168.933029	509.979126	-341.948730	-114.157555	494.776093	-584.211060	185.738159	97.031425	-409.762604	-111.979095	80.191795	-381.632385	182.728897	1390.852783	-315.286041	-157.791901	1377.270386	-323.215973	10.500896	1394.532104	-281.190277	-0.837193	1682.859009	-465.405579	223.412064	1138.820557	-399.427765	-232.962173	1144.858276	-363.744843	227.603210	905.338623	-275.160645	-265.770233	907.206055	-350.505188	2.951628	1026.745361	389.364624	-45.803177	959.500427	391.282104	133.493622
-387.540039	90.935272	928.571716	-335.990601	-94.614166	926.783691	-473.441559	167.864243	510.017181	-341.774078	-115.751373	494.794861	-583.173828	184.641968	97.316254	-409.830139	-112.290375	80.209885	-381.456726	180.253418	1390.987427	-312.749878	-159.854370	1376.962036	-321.935791	8.358794	1394.583008	-280.310181	-2.925797	1682.959473	-465.276031	220.327225	1138.950928	-397.390808	-235.070099	1144.812988	-363.071045	225.096039	905.646790	-276.290375	-267.099731	905.510681	-349.105286	0.722214	1026.839966	389.184448	-45.763721	959.489929	391.064270	133.532974
-387.607117	85.812958	927.519531	-334.549835	-97.586975	926.719910	-471.429871	166.663376	509.383575	-339.647614	-114.466209	494.670441	-582.729553	183.947693	98.190338	-408.730347	-111.788963	79.949265	-381.296997	177.824829	1391.137939	-310.339752	-161.836426	1376.720947	-320.724243	6.184391	1394.540405	-279.470581	-4.971267	1683.024902	-465.174133	217.315445	1139.049316	-395.532501	-237.267868	1144.702271	-362.475311	222.639404	906.046326	-276.863861	-267.831757	903.441895	-348.079651	-2.558517	1026.215454	388.974030	-45.681488	959.484192	390.788879	133.643539
-386.783173	83.624802	927.515015	-332.701599	-99.398827	926.510376	-470.043030	165.817276	509.450958	-339.326324	-115.799515	494.517944	-581.766724	182.806747	98.380844	-408.686859	-111.980759	79.946144	-381.104767	175.390060	1391.254028	-307.873260	-163.775543	1376.412598	-319.521820	4.125851	1394.593384	-278.656525	-6.955207	1683.101929	-465.101807	214.292572	1139.151978	-393.736877	-239.449295	1144.703003	-361.988678	220.238815	906.429504	-277.673828	-268.749908	901.700256	-346.759033	-4.594536	1026.111572	388.798035	-45.621258	959.476440	390.508789	133.765335
-385.971893	81.324791	927.466431	-330.925018	-101.238861	926.361267	-468.523438	164.696838	509.364777	-339.327606	-117.211090	494.538361	-581.184570	181.934372	98.889610	-408.776672	-112.281578	80.002129	-380.909943	173.070450	1391.350098	-305.449890	-165.745392	1376.143555	-318.377838	2.136917	1394.555664	-277.879791	-8.944320	1683.159546	-465.007446	211.266129	1139.256348	-392.029968	-241.627090	1144.720459	-361.484344	217.979477	906.789001	-278.570648	-269.744019	900.054321	-345.415283	-6.627084	1026.005005	388.656250	-45.530773	959.453308	390.291046	133.780594
-385.386444	79.022614	927.598389	-329.200439	-102.921074	926.116272	-467.267059	163.699692	509.330841	-339.592712	-119.029037	494.656982	-580.620117	181.002182	99.288986	-409.026031	-112.645897	80.063339	-380.694305	170.744431	1391.432495	-303.343781	-167.606735	1375.808594	-317.300354	0.128529	1394.421143	-277.079102	-10.922855	1683.263428	-465.059540	208.393097	1139.356323	-390.445557	-243.816849	1144.609497	-361.211426	215.695404	907.116516	-279.675232	-270.993774	898.728699	-344.296234	-8.742826	1025.957275	388.475555	-45.530525	959.412537	390.124634	133.696121
-384.663422	76.930519	927.600464	-327.452240	-104.623695	925.942505	-466.174500	162.810471	509.362000	-339.386566	-120.178833	494.534943	-580.616211	180.414841	100.156578	-408.967865	-112.813057	80.091408	-380.488129	168.499893	1391.512939	-301.272430	-169.481308	1375.484253	-316.237335	-1.837970	1394.376709	-276.332764	-12.830317	1683.248535	-465.233185	205.684448	1139.508789	-388.948517	-245.969101	1144.507080	-360.702881	213.034561	907.435547	-280.230743	-271.861725	897.071289	-343.090942	-10.665511	1025.876221	388.265625	-45.475113	959.396362	389.838715	133.729126
-383.914093	74.983788	927.614807	-325.756622	-106.279701	925.757019	-464.849121	161.564697	509.217407	-339.443481	-121.460709	494.502747	-579.740601	179.231583	100.210915	-409.028381	-113.057320	80.065895	-380.259766	166.218964	1391.590942	-299.215881	-171.429245	1375.184814	-315.143219	-3.746507	1394.371094	-275.578217	-14.804842	1683.357178	-465.345551	202.956482	1139.659424	-387.462738	-247.969513	1144.403320	-360.375153	210.776306	907.816956	-280.808838	-272.880402	895.818298	-341.886536	-12.509186	1025.794312	388.042145	-45.501202	959.372253	389.570129	133.740585
-383.104584	72.906731	927.506287	-324.014801	-107.900085	925.586304	-463.852448	160.460464	509.327057	-339.495331	-122.873581	494.561981	-579.285461	178.284058	100.574432	-409.095215	-113.297806	80.134666	-380.015533	164.074799	1391.611206	-297.315002	-173.243210	1374.905273	-314.078033	-5.635352	1394.360718	-274.852997	-16.610462	1683.334106	-465.410339	200.265915	1139.795410	-386.034546	-250.009033	1144.342407	-360.177673	208.743347	908.119812	-281.366425	-273.812408	894.707581	-340.653717	-14.331331	1025.659424	387.822906	-45.474663	959.367981	389.321381	133.741501
-382.304962	70.931168	927.464111	-322.321533	-109.476723	925.412476	-463.007904	159.492783	509.405914	-339.524963	-124.170357	494.597839	-578.965820	177.412140	100.966454	-409.217377	-113.612038	80.165184	-379.792023	161.962753	1391.614746	-295.275238	-175.060211	1374.550171	-312.960480	-7.477324	1394.293457	-274.114594	-18.466045	1683.449219	-465.580170	197.760269	1139.845581	-384.533203	-251.791321	1144.177368	-360.044739	206.763443	908.377747	-281.463470	-274.603485	894.219788	-339.487244	-16.135555	1025.562744	387.584137	-45.517391	959.396240	389.040649	133.776245
-381.614838	69.151863	927.418152	-320.687103	-110.936470	925.212158	-461.654327	158.209229	509.191040	-339.541229	-125.248756	494.648285	-578.400146	176.550644	101.185837	-409.293579	-113.799706	80.188950	-379.518097	159.863129	1391.570801	-293.407043	-176.819931	1374.212646	-311.889282	-9.285748	1394.101074	-273.413574	-20.248857	1683.429077	-465.697205	195.276596	1139.906006	-383.280487	-253.681808	1144.053711	-359.939850	204.734955	908.602966	-282.040985	-275.575043	893.072632	-338.319397	-17.765312	1025.439209	387.340485	-45.561382	959.414551	388.749268	133.829132
-380.880554	67.341431	927.386292	-318.862823	-112.111786	924.897888	-460.792236	157.139633	509.148438	-339.339142	-126.178825	494.675842	-577.910095	175.618210	101.412720	-409.256012	-113.964066	80.188774	-379.249664	157.811066	1391.543579	-291.549103	-178.545059	1373.906738	-310.879578	-11.062509	1393.863403	-272.725281	-21.923485	1683.313721	-465.817627	192.824585	1139.943481	-382.050598	-255.507568	1143.924805	-360.020325	202.958633	908.718994	-282.374329	-276.520172	892.092896	-337.044098	-19.326588	1025.268799	387.036591	-45.567245	959.381165	388.395813	133.833908
-380.233856	65.717018	927.260010	-317.643555	-113.668968	924.675903	-460.433136	156.413269	509.301849	-339.354248	-127.431198	494.652771	-577.719604	174.715454	101.664330	-409.356201	-114.192070	80.319855	-378.989807	155.845154	1391.487793	-289.742401	-180.129883	1373.562988	-309.899170	-12.738934	1393.713501	-272.042023	-23.665369	1683.236328	-465.969482	190.465698	1139.987427	-380.874207	-257.400116	1143.865479	-360.048584	201.106705	908.839600	-283.036865	-277.601990	891.045410	-336.086121	-20.919432	1025.091431	386.739075	-45.559853	959.364441	388.076569	133.911911
-379.659119	64.225281	927.203430	-316.312103	-115.124199	924.429443	-459.818726	155.451721	509.357544	-339.429901	-128.540329	494.664917	-577.476685	173.908615	101.882843	-409.442352	-114.400955	80.355370	-378.731293	153.943451	1391.449341	-287.942596	-181.690674	1373.248047	-308.914490	-14.399855	1393.543579	-271.383759	-25.424732	1683.288696	-466.147583	188.292908	1140.032715	-379.713379	-259.148560	1143.760132	-360.271820	199.381363	908.967896	-283.641022	-278.892883	889.662842	-335.129791	-22.441881	1024.941040	386.469238	-45.513111	959.333435	387.779602	134.033554
-378.734344	62.666588	927.125305	-314.385864	-116.206467	924.228516	-458.820648	154.283066	509.145905	-339.179138	-129.336533	494.659607	-577.274414	173.319092	102.388374	-409.397675	-114.503502	80.387703	-378.474884	152.085739	1391.428223	-286.250092	-183.228653	1372.968750	-307.939362	-16.018843	1393.457886	-270.739746	-27.002655	1683.154541	-466.264221	186.085876	1140.067383	-378.566498	-260.920288	1143.705811	-360.421356	197.640305	908.956482	-283.840088	-279.775696	888.931824	-333.790985	-23.781811	1024.813232	386.169342	-45.376968	959.333252	387.483887	134.088531
-378.057404	61.088089	926.975891	-312.873962	-117.466385	923.998962	-458.371368	153.350342	509.148926	-339.031586	-130.364410	494.610931	-576.438171	172.139221	102.009140	-409.419342	-114.687393	80.454826	-378.182892	150.174530	1391.346558	-284.527802	-184.677612	1372.635010	-307.012054	-17.588263	1393.325317	-270.101196	-28.666103	1683.023071	-466.374237	183.942139	1140.088501	-377.514099	-262.706482	1143.644897	-360.729889	196.135757	908.959045	-284.038208	-280.407379	888.304565	-332.724457	-25.190693	1024.627075	385.860107	-45.250126	959.321960	387.163513	134.203613
-377.269257	59.675323	926.860046	-311.388458	-118.647705	923.813782	-457.614807	152.247833	508.971039	-338.937958	-131.311890	494.648956	-575.831421	171.338745	101.933830	-409.451904	-114.850418	80.466927	-377.987152	148.403732	1391.269409	-282.827332	-186.083344	1372.289673	-306.122070	-19.143230	1393.107300	-269.495087	-30.235771	1682.952637	-466.573730	181.803070	1140.042480	-376.370911	-264.300568	1143.541260	-361.009796	194.585815	908.993286	-284.071716	-281.285217	887.624451	-331.649048	-26.495392	1024.484619	385.539612	-45.113747	959.302124	386.812103	134.280289
-376.619904	58.195854	926.678650	-309.985901	-119.767517	923.515137	-457.074768	151.195953	508.851379	-338.795715	-132.112823	494.661011	-575.136169	170.384232	101.774475	-409.471039	-114.980057	80.509331	-377.755005	146.639252	1391.184204	-281.138519	-187.473160	1371.951172	-305.262421	-20.629824	1392.891479	-268.862122	-31.778313	1682.804321	-466.078705	178.563721	1139.767456	-375.244080	-265.838287	1143.391602	-361.407043	193.157959	908.746704	-283.754181	-281.557800	887.471313	-330.657501	-27.813625	1024.249634	385.177582	-44.999382	959.266235	386.453064	134.426636
-376.238403	56.792698	926.521973	-308.834503	-120.588341	922.949768	-456.620331	150.211746	508.715210	-338.490204	-132.842651	494.537323	-574.670166	169.418716	101.658966	-409.452148	-115.101997	80.510445	-377.525360	144.901352	1391.063721	-279.488129	-188.790924	1371.577637	-304.510925	-22.105957	1392.520264	-268.278717	-33.271221	1682.644409	-466.443939	177.153717	1139.943481	-374.085083	-267.292572	1143.253052	-361.913208	191.783081	908.687256	-282.670258	-281.794952	887.057373	-329.710663	-29.020456	1023.868225	384.873505	-44.912724	959.281128	386.170959	134.530792
-375.574707	55.298340	926.248535	-307.463501	-121.692726	922.691528	-455.971069	149.127365	508.465546	-338.269836	-133.523697	494.477509	-574.328857	168.489136	101.630295	-409.421600	-115.256851	80.520470	-377.328278	143.252930	1390.940430	-277.905731	-190.087708	1371.160034	-303.723907	-23.480701	1392.214966	-267.701141	-34.752342	1682.409180	-466.316376	174.682999	1139.655273	-373.064209	-268.774963	1143.021729	-362.377502	190.528305	908.448303	-282.444611	-282.450226	886.437805	-328.782227	-30.288153	1023.612915	384.843781	-44.867771	959.502502	386.183716	134.639481
-374.956482	54.109524	926.057007	-306.210175	-122.771408	922.417786	-455.689850	148.282135	508.360199	-338.293030	-134.471939	494.539307	-574.060486	167.347168	101.597504	-409.503143	-115.484917	80.571472	-377.206146	141.671585	1390.818481	-276.405945	-191.358643	1370.726563	-302.905090	-24.918835	1391.888550	-267.173920	-36.153637	1682.276855	-466.698822	173.345947	1139.702026	-372.041809	-270.220428	1142.740723	-362.977692	189.264709	908.233398	-282.277588	-283.155243	885.819519	-327.849304	-31.421572	1023.380615	384.521667	-44.721378	959.505554	385.856262	134.816650
-374.217316	52.666119	925.836609	-304.761383	-124.076202	922.386963	-455.002136	147.239868	508.071289	-338.233704	-135.395447	494.541290	-573.632324	166.153397	101.549988	-409.570374	-115.745544	80.629959	-376.966187	140.018417	1390.681763	-275.045624	-192.598648	1370.311890	-302.101746	-26.211954	1391.716919	-266.641174	-37.551109	1682.079834	-466.651520	171.257660	1139.494141	-371.086853	-271.612244	1142.529541	-363.525299	188.028625	907.958008	-283.103912	-284.868713	884.532288	-326.931244	-32.705418	1023.274719	384.010284	-44.592453	959.455261	385.394684	134.939651
-373.618683	51.199596	925.577820	-303.474487	-125.182510	922.144836	-454.623566	146.263397	507.850189	-338.111023	-136.242294	494.549591	-573.585632	165.148270	101.581924	-409.560730	-115.908806	80.675186	-376.842926	138.494949	1390.528931	-273.647614	-193.835464	1369.885986	-301.378540	-27.483122	1391.485596	-266.099884	-38.956322	1681.884521	-466.905792	169.698349	1139.486206	-370.075775	-272.905670	1142.236084	-364.174500	186.904541	907.680115	-282.520050	-285.182678	883.948547	-326.058746	-33.955441	1023.032104	383.792511	-44.418999	959.534912	385.165253	135.106964
-373.200989	49.495487	925.326721	-302.351471	-126.324829	921.939758	-454.379852	145.434586	507.693054	-337.991028	-136.985992	494.527435	-573.630798	164.226196	101.930153	-409.562592	-116.059448	80.676796	-376.653137	136.975403	1390.373901	-272.359406	-194.996521	1369.513306	-300.600861	-28.752283	1391.302979	-265.596344	-40.237099	1681.746094	-467.161133	168.262939	1139.488892	-368.977142	-274.106445	1141.869019	-364.928284	185.809570	907.394836	-281.612396	-285.289215	883.832397	-325.285217	-35.291573	1022.800903	383.478790	-44.309292	959.583984	384.845245	135.268524
-372.547913	48.245411	925.078735	-301.135101	-127.271164	921.659851	-454.084259	144.485245	507.568268	-337.890106	-137.630585	494.549194	-572.971130	162.731171	101.378731	-409.604034	-116.203278	80.691475	-376.509521	135.536423	1390.214722	-271.235596	-196.134705	1369.150269	-299.910156	-30.014183	1391.036011	-265.078552	-41.574295	1681.511230	-467.147400	166.376450	1139.246582	-367.896576	-275.250824	1141.509521	-365.647552	184.843155	907.019043	-280.777435	-285.640106	883.412842	-324.430939	-36.395271	1022.547180	383.165741	-44.197479	959.583801	384.530090	135.413818
-372.023987	46.947826	924.819153	-299.989899	-128.221252	921.361145	-453.879730	143.524338	507.398193	-337.657288	-138.305435	494.472992	-572.694031	161.665802	101.261597	-409.598267	-116.358833	80.733635	-376.341888	134.107269	1390.014282	-270.031067	-197.225861	1368.764160	-299.255524	-31.237043	1390.756592	-264.556213	-42.852783	1681.301147	-467.583740	165.361862	1139.314453	-366.821045	-276.429108	1141.178589	-366.492920	183.879074	906.677734	-279.954651	-286.079590	882.900391	-323.579529	-37.484062	1022.264832	382.873291	-44.033329	959.556519	384.178162	135.586243
-371.440216	45.857529	924.633972	-298.837555	-129.140015	921.110840	-453.751404	142.604462	507.305084	-337.399445	-138.897018	494.365601	-572.530640	160.781143	101.434441	-409.557251	-116.465889	80.733627	-376.192474	132.677979	1389.862793	-268.961700	-198.368271	1368.410278	-298.645447	-32.397549	1390.544312	-264.092194	-44.026291	1681.181641	-468.099884	164.847519	1139.484741	-365.684082	-277.534424	1140.859131	-367.408875	182.982819	906.360168	-279.119080	-286.401642	882.411133	-322.747559	-38.497101	1022.051880	382.497375	-43.849911	959.529785	383.749664	135.738373
-370.830994	44.670975	924.413147	-297.742065	-129.979477	920.904541	-453.576294	141.579468	507.181061	-337.136658	-139.449463	494.375916	-571.766357	159.490463	100.790741	-409.474609	-116.592476	80.719437	-376.027588	131.309448	1389.733643	-267.823822	-199.474442	1368.075195	-298.066711	-33.538937	1390.322144	-263.558136	-45.287056	1680.922485	-468.321014	163.460220	1139.484863	-364.524902	-278.539276	1140.422485	-368.313446	182.142090	905.994324	-277.986053	-286.651581	881.970398	-321.929230	-39.475414	1021.841492	382.187286	-43.680683	959.530334	383.370178	135.885376
-370.232330	43.727379	924.318359	-296.627411	-130.803040	920.715576	-453.578094	140.696518	507.205475	-336.891235	-140.001236	494.360413	-571.362915	158.480576	100.587250	-409.471191	-116.723656	80.774437	-375.892090	129.970978	1389.607544	-266.862457	-200.522461	1367.797852	-297.521912	-34.697338	1390.199951	-263.141632	-46.410286	1680.835205	-468.500092	162.129242	1139.462158	-363.448059	-279.429260	1140.025879	-369.282471	181.374283	905.592957	-276.998505	-286.976196	881.565918	-321.128052	-40.397327	1021.707703	381.916534	-43.470177	959.512512	383.021881	136.041748
-369.688354	42.600437	924.161316	-295.633026	-131.657471	920.515503	-453.560822	139.664719	507.189270	-336.598022	-140.661163	494.354370	-571.244324	157.725739	100.781685	-409.453308	-116.845367	80.856369	-375.778168	128.703018	1389.520996	-266.015381	-201.487427	1367.689453	-296.976654	-35.841076	1390.093018	-262.667480	-47.636105	1680.669434	-468.628357	160.732910	1139.421265	-362.354218	-280.353912	1139.722900	-370.220642	180.657181	905.293884	-275.847870	-287.263458	881.186829	-320.398773	-41.392860	1021.534241	381.593445	-43.312897	959.536072	382.644653	136.175079
-369.176056	41.585991	924.081848	-294.636597	-132.464478	920.372986	-453.445129	138.558472	507.140442	-336.124847	-141.082687	494.323486	-570.869934	156.823212	100.576584	-409.379303	-116.945854	80.877647	-375.665771	127.400467	1389.450806	-264.956360	-202.610916	1367.327637	-296.489075	-36.888447	1389.949585	-262.238556	-48.717300	1680.591064	-468.844940	159.452087	1139.438477	-361.215820	-281.085571	1139.367432	-371.230652	179.933746	904.968018	-274.663422	-287.456848	880.852539	-319.658966	-42.307987	1021.425171	381.302429	-43.170662	959.547119	382.250793	136.341415
-368.654480	40.585648	923.973938	-293.706726	-133.302139	920.225769	-453.405182	137.478745	507.070068	-335.770538	-141.535309	494.322784	-570.127808	155.688492	99.997215	-409.412018	-117.052689	80.970413	-375.562225	126.156013	1389.403320	-264.230225	-203.559219	1367.224731	-295.955719	-37.986027	1389.847412	-261.789337	-49.873646	1680.423950	-469.048706	158.212143	1139.428223	-360.131042	-281.890137	1138.997192	-372.332642	179.332947	904.628418	-273.374329	-287.620483	880.495667	-318.970795	-43.234013	1021.302490	381.025421	-43.044209	959.586548	381.846008	136.524734
-367.741608	40.538807	923.977539	-292.685303	-133.823807	920.085449	-453.461426	136.444016	507.267059	-335.238068	-141.829346	494.263824	-569.736938	154.787720	99.776558	-409.344391	-117.112389	81.030914	-375.414337	124.938721	1389.353271	-263.348602	-204.561600	1367.024902	-295.459961	-39.046951	1389.694336	-261.445129	-50.919273	1680.403931	-469.211792	156.976669	1139.395752	-359.058838	-282.688446	1138.662109	-373.319977	178.691864	904.254944	-272.145416	-287.825562	880.157288	-318.059875	-43.625481	1021.244324	380.724670	-42.898506	959.585876	381.455841	136.727280
-367.236115	39.623661	923.807495	-291.905457	-134.609024	919.925293	-453.485840	135.526535	507.327423	-334.784821	-142.349808	494.213928	-569.797180	154.290436	100.096756	-408.289429	-116.831551	81.223595	-375.328583	123.751778	1389.316650	-262.518188	-205.560898	1366.809326	-294.967041	-40.078644	1389.607422	-261.057312	-52.018253	1680.254517	-469.482513	155.879410	1139.459351	-357.920593	-283.300385	1138.254517	-374.298492	177.920593	903.883118	-270.774231	-287.961914	879.900391	-317.421051	-44.450283	1021.078979	380.450592	-42.733547	959.559448	381.060425	136.973984
-366.824432	38.570858	923.708374	-291.049500	-135.417252	919.813416	-453.353088	134.382874	507.326447	-334.344910	-142.746094	494.258362	-569.104919	153.441910	99.600189	-408.266724	-116.936081	81.261566	-375.181305	122.520363	1389.278076	-261.865692	-206.482330	1366.739380	-294.575867	-41.050617	1389.486816	-260.685547	-53.050705	1680.218750	-469.646454	154.726425	1139.447266	-356.790924	-284.066437	1137.997070	-375.207001	177.427979	903.776428	-269.488678	-288.384125	879.730591	-316.803558	-45.359901	1020.974792	380.155853	-42.532890	959.551453	380.621521	137.168213
-366.314087	37.958591	923.615906	-290.262329	-136.112137	919.661987	-453.263123	133.276245	507.407379	-334.046082	-143.115021	494.273102	-568.707764	152.774750	99.407776	-408.199738	-117.032631	81.283798	-375.100159	121.445755	1389.264038	-261.022064	-207.439758	1366.509277	-294.067810	-42.110352	1389.417480	-260.350281	-54.066757	1680.180542	-469.836609	153.658234	1139.512573	-355.649567	-284.881836	1137.728394	-376.486237	177.054077	903.447327	-267.898041	-288.122162	879.452393	-316.188751	-46.044235	1020.857910	379.926544	-42.323261	959.584473	380.201172	137.408264
-366.078583	36.459595	923.458252	-289.547699	-137.039337	919.556458	-453.314972	132.434677	507.368652	-333.757355	-143.719391	494.237030	-568.317932	152.082642	99.217300	-409.339294	-117.544746	81.211922	-374.913208	120.280540	1389.203003	-260.361389	-208.339996	1366.465576	-293.681335	-43.034256	1389.376099	-259.952576	-55.137402	1680.061401	-470.001892	152.550522	1139.578003	-354.544220	-285.594025	1137.419800	-377.557251	176.570694	903.146667	-266.513153	-288.244904	879.211670	-315.715424	-47.184818	1020.724304	379.726654	-42.134556	959.581787	379.847168	137.609024
-365.840363	35.410919	923.408813	-288.882843	-137.857834	919.528259	-453.356506	131.435776	507.339966	-333.376831	-144.270004	494.205566	-568.074951	151.504578	99.108986	-409.383270	-117.654030	81.314041	-374.831451	119.208290	1389.247681	-259.648438	-209.214279	1366.351440	-293.276886	-44.024872	1389.277344	-259.651611	-56.094654	1680.076172	-470.262085	151.547180	1139.690063	-353.414673	-286.260773	1137.159546	-378.608429	176.029022	902.906006	-264.973907	-288.275452	879.050903	-315.234192	-48.058998	1020.679993	379.537659	-41.975437	959.593750	379.483307	137.747391
-365.464233	34.460453	923.324951	-288.186157	-138.546738	919.368469	-453.247467	130.453033	507.297607	-333.034607	-144.669037	494.225525	-567.978210	151.203247	99.310875	-409.341278	-117.730515	81.367119	-374.682129	118.134369	1389.217163	-258.926331	-210.043777	1366.257446	-292.907837	-44.978794	1389.234863	-259.355011	-57.088371	1680.004639	-470.513184	150.629974	1139.832153	-352.307373	-286.964020	1136.864380	-379.592072	175.550980	902.727783	-263.659271	-288.657776	878.471375	-314.750427	-48.918652	1020.565857	379.352142	-41.781445	959.598755	379.077393	137.984772
-365.163330	33.530922	923.259460	-287.504608	-139.270508	919.263794	-453.347992	129.551605	507.346832	-332.748749	-144.982025	494.222626	-567.403870	150.367767	98.877884	-409.369202	-117.827385	81.412865	-374.551025	117.028801	1389.215942	-258.256989	-210.848297	1366.206299	-292.506805	-45.847141	1389.162842	-259.030579	-58.023849	1679.998047	-470.678314	149.666962	1139.883667	-351.172516	-287.698547	1136.552002	-380.611206	175.233322	902.596313	-262.064575	-288.630463	878.355286	-314.245361	-49.731224	1020.478638	379.128021	-41.541592	959.623901	378.622498	138.249939
-364.883453	32.731407	923.214966	-286.884979	-139.962082	919.184204	-453.529877	128.755768	507.408661	-332.461548	-145.397064	494.153320	-567.405579	150.019897	98.995338	-409.369019	-117.897491	81.488327	-374.512970	116.023430	1389.220337	-257.559692	-211.651169	1366.111328	-292.149902	-46.777279	1389.057373	-258.744537	-58.936993	1679.958984	-470.864716	148.701782	1139.924805	-350.022919	-288.349274	1136.366333	-381.579041	174.774399	902.307617	-260.301147	-288.626099	878.299927	-313.809723	-50.477612	1020.418335	379.276062	-41.291882	959.145081	378.412811	138.773041
-364.682678	32.010448	923.147522	-286.371094	-140.348221	918.729797	-453.711182	127.965637	507.550385	-332.144409	-145.710266	493.985809	-567.014771	149.274414	98.619995	-409.293396	-117.939842	81.497902	-374.421051	114.958847	1389.224121	-256.841187	-212.451691	1365.991211	-291.853271	-47.651524	1388.963745	-258.410583	-59.898376	1679.835083	-471.051331	147.858154	1140.000122	-348.792053	-288.957733	1136.035889	-382.500946	174.345062	902.246277	-258.535431	-288.734039	878.443726	-313.298157	-51.155441	1020.142395	378.767212	-41.349705	959.494263	377.944122	138.704514
-364.207703	31.166130	923.067993	-285.574799	-141.254715	918.879150	-453.702698	127.020638	507.509430	-331.852417	-146.158142	494.041016	-567.079407	148.955902	98.782715	-408.257477	-117.611748	81.647163	-374.393982	113.963501	1389.229248	-256.255890	-213.215591	1365.954346	-291.452057	-48.527275	1388.904053	-258.120941	-60.793182	1679.761719	-471.346069	147.028976	1140.159180	-347.668030	-289.697693	1135.860352	-383.537933	173.935898	901.932739	-256.668427	-288.503754	878.458008	-312.887573	-51.980701	1020.203247	378.535797	-41.131317	959.574463	377.494965	138.944778
-363.925537	30.431620	923.066956	-285.005554	-141.852768	918.804199	-453.814087	126.291344	507.576630	-331.591003	-146.499466	493.997009	-566.925110	148.420929	98.783829	-409.240021	-118.089699	81.494362	-374.391388	112.978714	1389.220459	-255.654541	-213.967346	1365.868530	-291.150421	-49.364975	1388.899048	-257.878418	-61.652775	1679.770508	-471.651794	146.195572	1140.298340	-346.547607	-290.292450	1135.535034	-384.294220	173.315399	901.769897	-254.905914	-288.731781	878.593140	-312.485840	-52.678219	1020.169067	378.394257	-40.827953	959.571655	377.052887	139.228043
-363.674530	29.824900	923.062683	-284.439819	-142.462494	918.698730	-453.968323	125.509285	507.650391	-331.463409	-146.788147	494.032928	-566.655151	147.807114	98.645302	-409.335480	-118.214928	81.548958	-374.344604	111.957848	1389.270264	-254.988586	-214.702972	1365.800293	-290.851318	-50.139507	1388.888916	-257.599335	-62.567570	1679.702026	-471.835083	145.368286	1140.363647	-345.436584	-290.902893	1135.272095	-385.362885	173.142532	901.692627	-253.001251	-288.569122	878.673340	-312.081055	-53.324558	1020.115784	378.265320	-40.577023	959.560059	376.667816	139.490814
-363.408783	28.942217	923.010498	-283.959808	-143.061890	918.622131	-454.169769	124.803650	507.673889	-331.352997	-147.251541	493.990234	-566.525818	147.213806	98.566376	-409.324677	-118.319031	81.575470	-374.320465	110.989151	1389.307983	-254.310486	-215.410187	1365.719116	-290.527222	-51.008327	1388.828247	-257.401459	-63.345257	1679.730957	-472.101318	144.433075	1140.433228	-344.359528	-291.578674	1135.013672	-386.157654	172.702209	901.589661	-251.163681	-288.424713	878.802856	-311.686584	-54.049786	1020.048340	378.108978	-40.301327	959.551331	376.304596	139.633118
-363.133179	28.194145	922.945435	-283.425018	-143.659073	918.524841	-454.274200	123.950722	507.645721	-331.069153	-147.486465	493.909088	-566.353516	146.614548	98.431458	-409.257294	-118.311317	81.612091	-374.210114	110.109116	1389.316772	-253.644272	-216.041199	1365.651123	-290.207733	-51.728031	1388.760864	-257.115204	-64.246658	1679.622925	-472.294373	143.595047	1140.510010	-343.229614	-292.174683	1134.813232	-387.033478	172.288895	901.491882	-249.187775	-288.194611	879.005493	-311.292236	-54.725368	1019.968567	378.020569	-40.017551	959.530090	375.934326	139.911331
-362.962799	27.585831	922.899109	-282.937195	-144.236893	918.437927	-454.368835	123.161385	507.648926	-330.865265	-147.728958	493.869537	-566.226135	146.049347	98.365845	-409.235321	-118.410332	81.629570	-374.191101	109.172630	1389.306396	-252.990967	-216.723373	1365.520996	-289.921173	-52.530582	1388.643066	-256.874023	-65.015480	1679.626465	-472.559052	142.779083	1140.631958	-342.158203	-292.829102	1134.632080	-387.775085	171.935532	901.525696	-247.307312	-287.974640	879.004395	-310.967407	-55.321190	1019.902527	377.876587	-39.701302	959.515930	375.547852	140.189621
-362.781891	26.987581	922.875671	-282.495148	-144.745010	918.293762	-454.559998	122.290161	507.683899	-330.681335	-148.000137	493.876465	-565.782837	145.286011	98.030365	-408.105804	-117.975159	81.740425	-374.233521	108.252678	1389.314331	-252.429092	-217.360321	1365.448608	-289.628265	-53.270348	1388.671021	-256.626862	-65.812325	1679.569824	-472.823120	141.859482	1140.718262	-341.054688	-293.486633	1134.340942	-388.608795	171.483978	901.356995	-245.299820	-287.504547	879.047485	-310.637421	-55.915672	1019.817749	377.782593	-39.385891	959.494690	375.192596	140.558960
-362.581787	26.202133	922.815369	-282.053284	-145.346649	918.213074	-454.932251	121.612228	507.824493	-330.564575	-148.367737	493.883179	-565.872437	144.796310	98.131149	-408.053925	-118.063034	81.792175	-374.302704	107.404716	1389.340088	-251.870102	-217.987045	1365.349487	-289.369171	-54.001019	1388.676270	-256.397705	-66.622894	1679.553467	-473.099670	141.052689	1140.828125	-340.003632	-294.027710	1134.099854	-389.263458	171.051590	901.371582	-243.402893	-287.265289	879.078430	-310.308380	-56.597095	1019.745911	377.661499	-39.111290	959.473450	374.864624	140.843491
-362.424164	25.521454	922.792175	-281.689056	-145.929962	918.136475	-455.240784	120.835861	507.917664	-330.543732	-148.742340	493.860504	-565.733521	144.162491	98.005180	-408.089905	-118.160126	81.763702	-374.321564	106.489059	1389.333618	-251.305222	-218.633499	1365.276001	-289.151764	-54.687233	1388.624512	-256.171021	-67.342194	1679.492432	-473.415405	140.200439	1140.907593	-338.883209	-294.607361	1133.738647	-389.911072	170.572632	901.318237	-241.404236	-287.005157	879.361145	-310.013733	-57.227833	1019.691895	377.590271	-38.814240	959.445007	374.535797	141.182327
-362.398346	24.894844	922.810669	-281.410278	-146.439606	918.069885	-455.644165	120.137482	508.021698	-330.538422	-149.127670	493.820496	-565.436035	143.413055	97.784653	-408.097748	-118.199829	81.772308	-374.287933	105.938637	1389.377197	-250.675705	-218.933533	1365.171509	-288.856445	-55.201797	1388.538940	-255.974014	-68.095917	1679.424072	-473.715088	139.340057	1141.118042	-337.818787	-295.176880	1133.524414	-390.446686	169.761276	901.289673	-239.546524	-286.919495	879.369202	-309.782104	-57.787643	1019.657959	377.511505	-38.484787	959.440735	374.188812	141.542679
-362.380615	24.331736	922.886902	-281.119904	-146.946548	918.028931	-455.892334	119.253502	508.006165	-330.585480	-149.556458	493.810394	-565.389832	142.867371	97.823204	-408.225525	-118.369003	81.796715	-374.343597	105.101837	1389.425293	-250.140594	-219.489441	1365.123291	-288.630737	-55.842289	1388.559326	-255.747711	-68.867302	1679.409058	-473.915100	138.423813	1141.165649	-336.756653	-295.728516	1133.288696	-391.162018	169.521484	901.375793	-237.678040	-286.803558	879.497742	-309.542389	-58.329369	1019.665283	377.430084	-38.158894	959.424377	373.882263	141.868530
-362.347748	23.642073	922.895691	-280.866394	-147.506271	917.998169	-456.154541	118.470886	508.001526	-330.538086	-149.876999	493.761780	-565.143677	142.139023	97.683807	-408.228546	-118.425438	81.782410	-374.442657	104.335258	1389.477417	-249.678741	-220.087357	1365.101929	-288.421112	-56.539043	1388.515869	-255.547318	-69.537117	1679.444580	-474.248444	137.642395	1141.334351	-335.656494	-296.320770	1133.093994	-391.557190	168.745270	901.398621	-235.776443	-286.570251	879.687378	-309.343597	-58.932289	1019.646729	377.325958	-37.799789	959.422119	373.603912	142.199860
-362.279358	22.986044	922.906311	-280.583191	-147.985489	917.947449	-456.313507	117.577164	507.967468	-330.437195	-150.224686	493.772827	-564.876465	141.424332	97.532692	-408.178345	-118.484299	81.809875	-374.464325	103.468002	1389.521484	-249.193680	-220.630493	1365.047241	-288.221832	-57.197899	1388.477661	-255.397202	-70.263214	1679.411255	-474.423279	136.653625	1141.349121	-334.640076	-296.759216	1132.870605	-392.180969	168.517105	901.493896	-233.885239	-286.386200	879.915405	-309.128998	-59.498295	1019.621887	377.192627	-37.409416	959.383667	373.297852	142.572678
-362.255524	22.431252	922.933350	-280.365234	-148.438934	917.903870	-456.653656	116.800362	508.057953	-330.354187	-150.476334	493.682526	-564.686523	140.798294	97.400841	-408.154846	-118.520851	81.789001	-374.540710	102.671059	1389.577637	-248.666214	-221.211075	1365.003418	-288.021332	-57.870438	1388.447632	-255.174072	-70.931114	1679.370605	-474.704651	135.838013	1141.469238	-333.569946	-297.215912	1132.560669	-392.610596	167.946671	901.544250	-232.089966	-286.291473	880.041687	-308.994293	-60.021030	1019.612488	377.073212	-37.027901	959.356445	372.983002	142.988510
-362.247131	21.838945	922.935608	-280.068451	-148.922577	917.872437	-456.964844	115.931526	508.122437	-330.249664	-150.792206	493.678986	-564.421204	140.123428	97.266045	-408.183044	-118.620476	81.798126	-374.623932	101.927185	1389.611206	-248.220398	-221.717102	1364.992432	-287.846497	-58.504608	1388.439453	-254.915955	-71.581734	1679.319702	-474.930450	134.974808	1141.652832	-332.506348	-297.576111	1132.350098	-392.962585	167.356720	901.657410	-230.207230	-286.651459	880.345581	-308.837524	-60.553848	1019.597229	376.917511	-36.609539	959.329468	372.667450	143.420242
-362.268188	21.324320	922.985413	-279.809052	-149.322708	917.796326	-457.275696	115.165367	508.192810	-330.130219	-150.948608	493.663757	-564.230652	139.366058	97.175720	-408.119476	-118.627640	81.764343	-374.745819	101.148079	1389.680298	-247.789856	-222.256973	1364.959473	-287.699493	-59.126316	1388.416138	-254.761002	-72.158165	1679.367432	-475.209930	134.134567	1141.834351	-331.462372	-298.072418	1132.139404	-393.357056	166.779739	901.822876	-228.556732	-286.530121	880.713684	-308.704529	-61.055462	1019.583679	376.786102	-36.214092	959.316711	372.357758	143.758163
-362.339874	20.804037	923.047424	-279.585907	-149.757782	917.760925	-457.593719	114.308357	508.234253	-330.312012	-151.588196	493.661041	-564.023132	138.718826	97.031929	-408.221832	-118.841759	81.819359	-374.841949	100.342049	1389.770020	-247.326111	-222.831100	1364.937256	-287.541748	-59.797131	1388.354614	-254.573792	-72.817017	1679.309692	-475.549164	133.390442	1142.005493	-330.463074	-298.587830	1132.057495	-393.542023	165.869492	901.875793	-226.863541	-285.846558	881.209595	-308.603668	-61.554710	1019.594482	376.715820	-35.822750	959.309326	372.113525	144.191742
-362.465973	20.280060	923.096252	-279.418152	-150.174561	917.691040	-457.987305	113.580841	508.293182	-330.192535	-151.673065	493.623840	-563.827087	138.112503	96.925941	-408.133301	-118.788193	81.824249	-374.949677	99.555771	1389.838257	-246.908844	-223.322525	1364.943359	-287.390594	-60.372475	1388.354370	-254.402756	-73.395401	1679.352661	-475.773285	132.509750	1142.078979	-329.521088	-299.019318	1131.841187	-393.786377	165.242371	901.994690	-225.222961	-285.476318	881.312561	-308.542084	-62.051056	1019.579651	376.589172	-35.434708	959.316101	371.861786	144.607346
-362.590790	19.716253	923.134705	-279.249756	-150.568451	917.661804	-458.438416	112.780876	508.360718	-330.371490	-152.181320	493.606293	-563.703735	137.541763	96.821823	-408.432861	-118.988701	81.825630	-375.079437	98.824600	1389.916870	-246.442963	-223.788620	1364.915405	-287.272552	-60.986835	1388.350464	-254.234009	-73.989075	1679.369141	-475.938171	131.670639	1142.181763	-328.569183	-299.491852	1131.657715	-394.118591	164.856201	902.208862	-223.462982	-285.173584	881.215759	-308.473267	-62.521847	1019.578064	376.462952	-34.986347	959.294495	371.582581	145.055710
-362.676849	19.165773	923.170959	-279.048370	-150.968002	917.611267	-458.851685	112.076973	508.388153	-330.164703	-151.997025	493.545776	-563.504395	136.920441	96.686470	-408.196808	-118.875526	81.783707	-375.292908	98.110733	1390.088745	-246.004669	-224.303131	1364.895020	-287.178650	-61.576351	1388.341553	-254.095917	-74.553246	1679.381836	-476.164520	130.882706	1142.295532	-327.649567	-299.893127	1131.552246	-394.300873	164.189087	902.377930	-221.924133	-285.004761	881.435669	-308.393463	-63.012939	1019.568604	376.316650	-34.576530	959.313110	371.310242	145.483459
-362.522156	18.746656	922.999023	-278.597443	-151.244431	917.395142	-459.013458	111.174171	508.352112	-330.178619	-152.240845	493.567719	-563.111572	136.302628	96.447060	-408.192780	-118.925034	81.757744	-375.423492	97.340660	1390.079956	-245.559418	-224.754730	1364.935913	-287.052216	-62.177387	1388.348877	-253.961548	-75.153107	1679.351685	-476.332947	129.971512	1142.377563	-326.654297	-300.441437	1131.500732	-394.408203	163.525894	902.526855	-220.447067	-284.981293	881.584473	-308.364594	-63.498821	1019.412598	376.170135	-34.092831	959.282898	371.044342	145.977310
-362.587128	18.276636	922.972168	-278.364258	-151.533066	917.252686	-459.379456	110.398422	508.360809	-330.152802	-152.428482	493.550354	-562.915588	135.737900	96.293945	-408.200623	-118.979050	81.729256	-375.677246	96.651909	1390.260254	-245.119736	-225.155334	1364.942383	-286.942139	-62.745537	1388.396851	-253.801910	-75.608093	1679.379517	-476.527557	129.198166	1142.480835	-325.785553	-300.815948	1131.373047	-394.472870	162.874588	902.674744	-218.995468	-284.899902	881.772095	-308.358673	-63.960548	1019.339722	376.082428	-33.613422	959.280334	370.834351	146.455322
-362.790802	17.764952	923.017334	-278.229156	-151.899780	917.194641	-459.842194	109.608917	508.474884	-330.170868	-152.705399	493.532166	-562.707092	135.246262	96.156578	-409.395569	-119.782547	81.611046	-375.872772	95.888092	1390.343872	-244.700119	-225.624969	1364.913086	-286.848572	-63.248135	1388.467163	-253.654480	-76.154289	1679.384521	-476.777557	128.284332	1142.551025	-324.860931	-301.289276	1131.182739	-394.441650	161.883133	902.708862	-217.640869	-284.877960	881.842468	-308.366211	-64.420189	1019.330566	375.976959	-33.203716	959.267456	370.573120	146.943771
-362.988831	17.310436	923.057678	-278.117737	-152.223053	917.108521	-460.309906	108.842758	508.560577	-330.178101	-152.918671	493.469147	-562.581177	134.739212	96.020523	-409.453400	-119.914032	81.601463	-376.130035	95.180519	1390.393677	-244.269699	-226.012863	1364.860229	-286.813904	-63.788200	1388.456665	-253.500443	-76.682411	1679.312866	-476.858643	127.332748	1142.542114	-324.015991	-301.724182	1131.061401	-394.583588	161.420944	902.832214	-216.330124	-284.856873	881.911499	-308.382019	-64.845024	1019.305298	375.861237	-32.671211	959.247803	370.331696	147.467667
-363.223175	16.830839	923.081726	-278.025543	-152.560410	917.041321	-460.761810	108.082451	508.595947	-330.173920	-153.190033	493.484589	-562.454590	134.213486	95.844490	-409.528107	-120.023430	81.601059	-376.421234	94.451675	1390.469360	-243.806366	-226.393311	1364.870605	-286.754456	-64.330826	1388.432617	-253.369217	-77.133774	1679.289551	-477.115326	126.520409	1142.642822	-323.112976	-302.162445	1130.876953	-394.554413	160.754120	903.011902	-215.100021	-284.798767	882.010742	-308.425201	-65.267174	1019.280640	375.719360	-32.193497	959.216614	370.119354	148.006271
-363.460999	16.316570	923.107605	-277.923767	-152.864517	916.988647	-461.299591	107.335136	508.587006	-330.105560	-153.387726	493.405212	-562.286499	133.692719	95.663498	-409.522675	-120.129448	81.598030	-376.733215	93.754295	1390.537231	-243.361771	-226.809341	1364.859863	-286.700714	-64.802139	1388.444824	-253.256516	-77.605103	1679.263062	-477.205841	125.528267	1142.620728	-322.276825	-302.584808	1130.828857	-394.515106	160.079666	903.177185	-213.931824	-284.773590	882.037964	-308.477753	-65.686836	1019.265625	375.550018	-31.622538	959.171326	369.900970	148.477295
-363.694244	15.840751	923.107239	-277.844543	-153.181473	916.923035	-461.813751	106.638664	508.613220	-330.097137	-153.655731	493.409668	-562.069092	133.156128	95.480934	-409.566376	-120.223808	81.584572	-377.051086	93.049805	1390.572510	-242.998795	-227.164276	1364.828369	-286.660522	-65.305130	1388.441406	-253.181335	-78.025169	1679.331909	-477.231842	124.457603	1142.440552	-321.423981	-303.135376	1130.751709	-394.410980	159.386459	903.326599	-212.831421	-284.751007	882.144531	-308.542664	-66.090286	1019.231323	375.424957	-31.135221	959.138672	369.755737	148.928650
-363.884003	15.374573	923.119690	-277.719635	-153.496475	916.905823	-462.329254	105.833588	508.636658	-330.050720	-153.796448	493.366852	-561.947937	132.661987	95.333611	-408.363495	-119.507233	81.620255	-377.364471	92.348305	1390.618286	-242.581421	-227.503540	1364.786133	-286.645569	-65.834221	1388.441040	-253.047745	-78.481483	1679.247559	-477.455719	123.576012	1142.478271	-320.595154	-303.559753	1130.607788	-394.327881	158.636093	903.449646	-211.801407	-284.833313	882.140991	-308.591461	-66.481636	1019.230957	375.264069	-30.625502	959.104614	369.541107	149.518646
-364.121674	14.960953	923.131714	-277.648804	-153.761612	916.839905	-462.888580	105.164032	508.671356	-330.054199	-153.955338	493.331482	-561.759155	132.189072	95.098053	-408.375549	-119.581581	81.606628	-377.724640	91.656006	1390.632690	-242.129761	-227.862061	1364.769043	-286.618622	-66.282181	1388.464478	-252.936172	-78.907402	1679.237549	-477.645142	122.658493	1142.445190	-319.847168	-303.985992	1130.531494	-394.189423	157.885010	903.588928	-210.875473	-284.902435	882.104553	-308.677673	-66.843712	1019.204956	375.135376	-30.188955	959.057251	369.386993	150.022308
-364.442871	14.487611	923.147095	-277.619171	-154.043625	916.779114	-463.431610	104.381767	508.621460	-330.030121	-154.061935	493.280853	-561.567383	131.661819	94.846649	-408.347839	-119.616119	81.568779	-378.077087	91.002007	1390.698730	-241.713074	-228.226852	1364.732056	-286.619934	-66.747711	1388.484009	-252.854218	-79.296654	1679.203735	-477.858978	121.770355	1142.477783	-319.037262	-304.444092	1130.382813	-394.017303	157.194885	903.727966	-209.999588	-284.989563	882.015869	-308.800476	-67.226006	1019.179504	374.973785	-29.697386	959.026062	369.248535	150.471451
-364.765564	14.032778	923.172180	-277.604828	-154.304016	916.705017	-463.941772	103.671509	508.593842	-330.196747	-154.382050	493.248627	-561.397766	131.120972	94.644211	-408.481995	-119.717667	81.511726	-378.438354	90.300850	1390.786621	-241.374619	-228.499512	1364.701782	-286.629547	-67.211792	1388.496460	-252.752319	-79.647751	1679.162109	-478.153015	120.943039	1142.557495	-318.348663	-304.861572	1130.327759	-393.755981	156.231277	903.823853	-209.181213	-285.090027	882.019958	-308.927765	-67.600586	1019.152161	374.878143	-29.238083	959.009827	369.227051	150.953415
-365.062164	13.630950	923.180908	-277.580719	-154.566147	916.653687	-464.478943	102.889328	508.592133	-330.294403	-154.591644	493.208252	-561.206055	130.537704	94.417068	-408.536255	-119.802498	81.483231	-378.799286	89.673492	1390.822021	-240.979736	-228.797592	1364.652100	-286.652069	-67.661575	1388.494019	-252.689163	-79.951935	1679.166748	-478.246490	119.877380	1142.473145	-317.575256	-305.378052	1130.287842	-393.728210	155.777725	904.020325	-208.366013	-285.108673	882.023254	-309.050873	-67.935631	1019.129333	374.760010	-28.814966	958.985840	369.240448	151.345901
-365.412903	13.150445	923.174133	-277.583923	-154.810516	916.586121	-464.970428	102.123413	508.533020	-330.385712	-154.826050	493.180267	-561.005737	129.970932	94.151672	-408.608368	-119.931946	81.480675	-379.190674	88.966949	1390.844727	-240.546478	-229.083984	1364.584839	-286.652039	-68.061165	1388.511353	-252.602142	-80.293457	1679.096436	-478.500397	119.003555	1142.437866	-316.884979	-305.765533	1130.134277	-393.548218	155.009277	904.238159	-207.672440	-285.126984	881.971558	-309.197449	-68.288956	1019.088135	374.753815	-28.572033	958.928589	369.562347	151.451202
-365.787262	12.703552	923.169800	-277.582916	-155.072250	916.525330	-465.478973	101.354736	508.436096	-330.388275	-154.998306	493.122955	-560.865234	129.427505	93.882904	-408.616638	-119.988983	81.451439	-379.586060	88.354393	1390.815308	-240.122559	-229.371399	1364.494751	-286.688538	-68.500572	1388.478027	-252.511536	-80.618523	1679.035645	-478.775726	118.210457	1142.462158	-316.215149	-306.262207	1130.059814	-393.213196	154.029999	904.368530	-207.020142	-285.267456	881.827332	-309.339447	-68.622612	1019.049500	374.596069	-28.086506	958.881592	369.459381	151.992569
-366.132935	12.345500	923.152222	-277.561615	-155.302582	916.473999	-465.901367	100.611214	508.349060	-330.476776	-155.242188	493.048767	-560.696533	128.957031	93.591141	-408.765228	-120.112099	81.435066	-379.965240	87.739647	1390.815308	-239.778000	-229.619934	1364.379272	-286.708862	-68.920753	1388.453735	-252.468964	-80.920013	1678.978149	-479.032166	117.247963	1142.439331	-315.534882	-306.672394	1129.864380	-392.992767	153.321152	904.544617	-206.448349	-285.314636	881.696289	-309.491638	-68.902489	1019.013428	374.400909	-27.524698	958.835144	369.312195	152.602615
-366.523804	11.810582	923.102844	-277.605225	-155.554474	916.425110	-466.296387	99.846001	508.185944	-330.556610	-155.567612	493.026123	-560.488037	128.441986	93.297424	-408.834351	-120.256821	81.373459	-380.386230	87.120926	1390.821899	-239.435623	-229.839554	1364.306030	-286.748016	-69.252747	1388.429810	-252.397659	-81.254456	1678.864502	-479.261475	116.429749	1142.370850	-314.965149	-307.113617	1129.745483	-392.967987	152.905975	904.784729	-205.925049	-285.399750	881.592468	-309.696228	-69.258759	1018.961731	374.211029	-27.008472	958.827393	369.197479	153.021637
-366.907654	11.418839	923.062378	-277.671906	-155.767807	916.354309	-466.682190	99.046661	508.058899	-330.503967	-155.739685	492.942322	-560.262085	127.878410	92.979492	-408.821960	-120.299187	81.343636	-380.816986	86.552727	1390.812988	-239.097763	-230.047073	1364.203979	-286.811951	-69.556686	1388.433716	-252.313049	-81.549126	1678.777954	-479.557892	115.552475	1142.375610	-314.370300	-307.625214	1129.660522	-392.821381	152.233337	904.961182	-205.513977	-285.585266	881.419983	-309.907471	-69.545502	1018.903931	374.104431	-26.500793	958.811157	369.107697	153.627426
-367.318939	10.948906	923.000488	-277.713104	-156.038544	916.309265	-467.118042	98.332527	507.925842	-330.561188	-155.995468	492.881989	-560.029541	127.296120	92.670044	-408.917786	-120.435028	81.307434	-381.232361	85.954529	1390.782715	-238.688019	-230.282837	1364.090454	-286.865997	-69.927170	1388.381470	-252.297943	-81.842506	1678.692871	-479.865326	114.773277	1142.331299	-313.782196	-307.958374	1129.481323	-392.684967	151.535385	905.145752	-205.122131	-285.719543	881.193848	-310.121094	-69.868317	1018.847595	373.875610	-25.951767	958.789551	368.951660	154.143188
-368.029327	10.331569	923.145630	-278.085205	-156.438477	916.475159	-467.687927	97.653534	507.790009	-330.660156	-156.448944	492.790649	-559.865662	126.772446	92.380920	-409.029846	-120.598694	81.282944	-381.658112	85.404167	1390.764160	-238.364563	-230.476990	1363.935669	-286.810059	-70.169533	1388.420654	-252.294098	-82.060081	1678.609253	-480.203827	113.945831	1142.245483	-313.190125	-308.435577	1129.444946	-392.515350	150.810608	905.310730	-204.791229	-285.824432	880.996643	-310.355133	-70.168533	1018.958435	373.696136	-25.331278	958.789246	368.793610	154.638092
-368.432709	9.934471	923.081177	-278.125366	-156.688507	916.411438	-468.211334	97.021729	507.657837	-330.576294	-156.538910	492.716675	-559.746216	126.252930	92.056320	-409.010284	-120.633484	81.247208	-382.089844	84.904106	1390.734253	-238.053360	-230.625015	1363.785278	-287.003357	-70.613579	1388.210327	-252.302689	-82.327065	1678.523926	-480.534943	113.156654	1142.213867	-312.648010	-308.860443	1129.319824	-392.357910	150.111069	905.468872	-204.493973	-285.948792	880.781982	-310.580536	-70.463371	1018.893982	373.521729	-24.777542	958.743103	368.666840	155.278503
-368.800476	9.508905	922.995483	-278.196533	-156.883041	916.349548	-468.618134	96.326874	507.490753	-330.571503	-156.706375	492.634369	-559.512695	125.778275	91.732521	-409.089417	-120.740479	81.226440	-382.508820	84.382301	1390.693481	-237.787292	-230.795609	1363.659424	-287.072449	-70.905342	1388.119263	-252.295837	-82.524086	1678.437256	-480.643127	112.194054	1141.812134	-312.154846	-309.164856	1129.065918	-392.246399	149.483627	905.637390	-204.237289	-286.093414	880.440552	-310.823975	-70.745720	1018.822449	373.387878	-24.268490	958.710571	368.541870	155.832596
-369.146240	9.170589	922.942749	-278.192841	-157.093414	916.285522	-469.113892	95.621788	507.406372	-330.542572	-156.792709	492.567993	-559.382813	125.349815	91.464294	-409.113586	-120.789345	81.213783	-382.926910	83.888870	1390.665405	-237.470261	-230.947189	1363.483643	-287.143402	-71.145615	1388.072754	-252.264297	-82.714226	1678.407959	-481.018951	111.410591	1141.800049	-311.678467	-309.531586	1128.960083	-392.010101	148.546387	905.764160	-204.087250	-286.259552	880.109680	-311.039246	-71.022316	1018.769775	373.221832	-23.715715	958.676270	368.398529	156.341049
-369.561523	8.797039	922.891907	-278.251007	-157.311874	916.228394	-469.625549	95.009003	507.323792	-330.472260	-156.895203	492.576630	-559.281982	124.907753	91.223663	-409.149475	-120.835884	81.209923	-383.340515	83.377815	1390.644043	-237.127533	-231.068680	1363.295898	-287.213593	-71.388893	1388.031372	-252.250214	-82.912918	1678.326660	-481.325226	110.656212	1141.747437	-311.240479	-309.855774	1128.864502	-392.081299	148.157028	906.005554	-203.983978	-286.428314	879.845215	-311.289001	-71.299362	1018.716858	373.044952	-23.154766	958.657104	368.236084	156.953033
-369.947083	8.353743	922.840332	-278.299438	-157.550690	916.192505	-470.141113	94.300133	507.261292	-330.426392	-157.086502	492.508972	-559.223083	124.547516	90.935799	-409.163025	-120.923309	81.159332	-383.777435	82.895233	1390.602783	-236.808731	-231.172043	1363.196289	-287.318359	-71.648148	1387.945435	-252.282272	-83.064468	1678.251953	-481.660645	109.885231	1141.646729	-310.836487	-310.120880	1128.733521	-392.092865	147.543839	906.174316	-204.122467	-286.841949	879.394714	-311.546021	-71.624069	1018.677734	372.920349	-22.638498	958.631714	368.142548	157.433884
-370.331482	7.966914	922.795776	-278.365112	-157.754440	916.164612	-470.500977	93.632111	507.155273	-330.443298	-157.281540	492.466919	-559.038452	124.252556	90.663528	-409.183899	-121.050476	81.154854	-384.242798	82.427948	1390.604126	-236.546219	-231.282333	1363.091919	-287.418243	-71.896561	1387.852783	-252.269669	-83.262047	1678.171875	-482.168976	109.260201	1141.713623	-310.448334	-310.358917	1128.624512	-391.940857	146.591019	906.285645	-204.051147	-286.898499	879.219543	-311.785828	-71.890152	1018.642517	372.734436	-22.140953	958.613342	367.943359	158.016769
-370.752014	7.608897	922.763794	-278.452484	-157.937851	916.096924	-470.907654	92.999924	507.083496	-330.374847	-157.484970	492.416504	-558.949951	124.031433	90.407265	-409.194885	-121.094658	81.153778	-384.760925	81.946045	1390.629639	-236.330215	-231.386017	1363.000854	-287.503998	-72.145706	1387.765381	-252.271423	-83.385307	1678.076416	-482.488739	108.487328	1141.649536	-310.133575	-310.648895	1128.520874	-391.977692	146.045074	906.426880	-204.043457	-286.982422	879.073486	-312.052460	-72.160927	1018.594238	372.562714	-21.574745	958.604126	367.768463	158.553619
-371.097992	7.114941	922.690674	-278.465271	-158.150986	916.079346	-471.319672	92.316658	506.947388	-330.276825	-157.516769	492.339233	-558.859253	123.817139	90.189598	-409.180084	-121.129486	81.114738	-385.250488	81.501480	1390.616333	-236.088913	-231.452820	1362.891602	-287.613861	-72.360413	1387.661987	-252.246124	-83.535217	1677.938599	-482.952759	107.868584	1141.701294	-309.813629	-310.961304	1128.469238	-392.074158	145.498672	906.578918	-204.130920	-287.134796	878.820313	-312.268799	-72.471588	1018.552246	372.357300	-20.981485	958.573242	367.544952	159.055573
-371.417999	6.735868	922.654968	-278.484589	-158.329849	916.023987	-471.661530	91.737427	506.884827	-330.219086	-157.733658	492.298889	-558.806885	123.711395	90.009621	-409.171753	-121.235512	81.113449	-385.756317	81.047539	1390.627930	-235.856842	-231.549759	1362.749634	-287.706299	-72.566124	1387.598267	-252.247192	-83.664139	1677.842285	-483.260529	107.137299	1141.614502	-309.532043	-311.161621	1128.341064	-392.274445	145.223648	906.821411	-204.326462	-287.403687	878.468689	-312.464966	-72.750961	1018.510132	372.154663	-20.412792	958.546631	367.301514	159.694977
-371.731934	6.308325	922.601379	-278.487762	-158.551315	915.988831	-472.178680	91.110359	506.903900	-330.168488	-157.929871	492.245972	-558.838135	123.657135	89.877113	-409.267517	-121.387642	81.119659	-386.318146	80.570259	1390.622803	-235.676025	-231.686142	1362.664551	-287.494629	-72.460846	1387.820557	-252.237152	-83.757278	1677.762451	-483.682465	106.506798	1141.550293	-309.276886	-311.403900	1128.312622	-392.435303	144.711334	906.997742	-204.545486	-287.598083	878.147339	-312.660065	-73.057846	1018.469788	372.015320	-19.824930	958.504944	367.072937	160.303253
-372.138794	5.901420	922.626892	-278.550018	-158.774124	915.966980	-472.555481	90.487099	506.933197	-330.193390	-158.213821	492.177063	-558.864258	123.658318	89.775085	-409.342682	-121.524216	81.080673	-386.760590	80.174118	1390.645142	-235.416565	-231.742020	1362.576538	-287.918793	-72.918907	1387.521729	-252.244476	-83.827454	1677.704590	-484.068939	105.791840	1141.552734	-309.056427	-311.592133	1128.304077	-392.571564	144.188202	907.137451	-204.775726	-287.755951	877.862000	-312.869324	-73.357201	1018.467957	371.919098	-19.296165	958.503174	366.881409	160.785736
-372.501770	5.531355	922.640320	-278.598114	-158.993240	915.947388	-472.488647	89.867195	506.849182	-330.130798	-158.412811	492.154602	-558.700928	123.728203	89.676476	-409.313019	-121.586746	81.054443	-387.296936	79.711998	1390.629883	-235.225571	-231.858612	1362.548096	-287.764832	-72.841805	1387.677368	-252.263565	-83.909790	1677.689209	-484.658722	105.215393	1141.689087	-308.848877	-311.856018	1128.353027	-392.742065	143.595032	907.216797	-205.096558	-287.918762	877.654846	-313.069061	-73.641663	1018.463806	371.704712	-18.566105	958.447632	366.394684	161.663528
-372.836121	5.232026	922.705139	-278.669556	-159.170059	915.942200	-473.392609	89.511108	507.048157	-330.109467	-158.704941	492.138214	-558.988647	123.762573	89.722412	-409.430328	-121.737793	81.088997	-387.784424	79.336304	1390.698120	-234.961029	-231.898193	1362.566772	-288.224915	-73.297066	1387.507202	-252.239471	-84.009224	1677.689575	-485.021698	104.516876	1141.582886	-308.647491	-312.174866	1128.431885	-393.087494	143.266678	907.413879	-205.463791	-288.066437	877.479797	-313.275513	-73.901802	1018.494812	371.529480	-18.008947	958.411377	366.204437	162.142731
-373.185547	4.893594	922.760803	-278.733612	-159.403152	915.927734	-473.464294	88.984802	507.004242	-330.062317	-158.872559	492.074310	-558.888733	123.874763	89.645988	-409.513000	-121.852264	81.071739	-388.292725	78.930420	1390.717773	-234.734344	-231.983292	1362.572998	-288.387848	-73.487343	1387.510498	-252.260254	-84.065506	1677.687988	-485.479980	103.904465	1141.616455	-308.491974	-312.423553	1128.500610	-393.377655	142.826904	907.555359	-205.862015	-288.217560	877.292664	-313.483307	-74.206894	1018.516113	371.401672	-17.369015	958.375244	365.866333	162.862610
-373.501251	4.595147	922.843994	-278.789856	-159.601288	915.919495	-473.985687	88.635063	507.144867	-329.977448	-159.025284	492.035034	-558.995972	123.948402	89.704956	-409.535034	-121.873787	81.092400	-388.832642	78.456268	1390.744019	-234.568588	-232.109116	1362.587036	-288.261292	-73.486298	1387.592163	-252.321411	-84.060410	1677.726929	-486.027557	103.276039	1141.606812	-308.385315	-312.650208	1128.601074	-393.760712	142.406601	907.659180	-206.246445	-288.329742	877.143433	-313.686707	-74.499023	1018.557129	371.231079	-16.714766	958.384216	365.452209	163.617966
-373.800140	4.325768	922.916504	-278.898102	-159.821930	915.930542	-474.530273	88.309151	507.304962	-329.970245	-159.178070	491.952911	-559.040894	124.052994	89.775856	-409.542053	-121.988335	81.085762	-389.289917	78.056335	1390.761108	-234.396484	-232.236450	1362.640625	-288.419098	-73.715858	1387.602295	-252.371674	-84.065216	1677.743530	-486.490173	102.611908	1141.623169	-308.260345	-312.887421	1128.713135	-394.174652	142.020111	907.801208	-206.681641	-288.529816	877.041504	-313.873444	-74.756004	1018.597107	371.104309	-16.130491	958.389465	365.112915	164.255066
-374.072327	4.125956	923.020874	-278.980164	-160.022797	915.940735	-475.156677	88.100937	507.574738	-329.940094	-159.276138	491.891479	-559.026733	124.126808	89.913391	-409.548523	-121.990479	81.057236	-389.777527	77.657310	1390.781250	-234.237152	-232.359222	1362.730957	-288.488861	-73.903702	1387.710449	-252.417328	-84.057487	1677.789063	-487.050323	102.027451	1141.672485	-308.198059	-313.100311	1128.871216	-394.629913	141.574173	907.947205	-207.209442	-288.710632	876.866455	-314.046692	-74.996582	1018.655151	370.958344	-15.504927	958.375854	364.788696	164.909103
-374.339966	3.837258	923.172729	-279.108490	-160.214050	915.954163	-476.114349	88.021347	507.992340	-329.933594	-159.382736	491.806946	-559.148010	124.194626	90.121696	-409.584412	-122.045486	81.045563	-390.211304	77.243454	1390.821411	-234.062027	-232.506851	1362.853882	-288.814423	-74.246681	1387.879395	-252.452957	-84.030823	1677.853638	-487.550568	101.330635	1141.743774	-308.140381	-313.319641	1129.039063	-395.147186	141.211548	908.026611	-207.767014	-288.843079	876.750000	-314.210907	-75.288162	1018.735046	370.819824	-14.764118	958.335327	364.444031	165.618790
-374.582031	3.657627	923.353516	-279.236603	-160.370392	915.983948	-476.555206	87.808334	508.293671	-329.978912	-159.521103	491.765900	-559.101257	124.226822	90.294838	-409.586914	-122.129715	81.058609	-390.677094	76.787857	1390.913574	-233.931885	-232.651810	1363.027710	-288.760651	-74.382576	1387.864014	-252.452835	-84.018349	1677.944702	-488.109589	100.778526	1141.805054	-308.112427	-313.585114	1129.214966	-395.723907	140.862228	908.109009	-208.340820	-288.982880	876.692688	-314.357880	-75.516090	1018.837219	370.743896	-14.129778	958.323547	364.237793	166.100815
-374.857758	3.440924	923.591187	-279.399811	-160.557556	916.030579	-476.988983	87.587105	508.639130	-329.978271	-159.592758	491.722809	-558.997681	124.302773	90.491936	-409.597382	-122.187469	81.020760	-391.093170	76.375748	1390.997681	-233.798386	-232.810730	1363.205933	-289.050079	-74.648178	1387.938965	-252.489838	-83.949097	1678.046753	-488.806091	100.263824	1142.228882	-308.105011	-313.866028	1129.446777	-396.289886	140.351608	908.182251	-208.882660	-289.122009	876.719666	-314.518860	-75.790115	1018.973999	370.659851	-13.474217	958.299438	363.950623	166.763901
-375.113434	3.274388	923.847229	-279.529938	-160.724258	916.095154	-477.573395	87.441566	509.029724	-330.121002	-159.739365	491.746796	-559.007996	124.345917	90.726746	-409.620972	-122.234657	80.999809	-391.517853	75.935394	1391.111328	-233.683777	-233.001328	1363.394775	-289.189423	-74.905556	1388.110229	-252.586502	-83.843140	1678.295288	-489.315002	99.680817	1142.367798	-308.116302	-314.138519	1129.707764	-396.940765	140.013458	908.346863	-209.470642	-289.388184	876.765625	-314.677979	-76.043053	1019.132385	370.595245	-12.920924	958.301147	363.700073	167.350128
-375.374664	3.141016	924.127319	-279.693024	-160.863510	916.179932	-477.862518	87.276825	509.302673	-330.263306	-159.849686	491.739868	-558.863403	124.472717	90.956085	-409.649445	-122.283287	81.023476	-391.921753	75.533379	1391.265747	-233.593552	-233.198837	1363.591064	-289.362762	-75.171509	1388.288452	-252.613403	-83.790497	1678.390137	-489.854889	99.040573	1142.529785	-308.133698	-314.401855	1130.020874	-397.688324	139.688507	908.446472	-210.049530	-289.566223	876.817688	-314.834717	-76.257385	1019.309814	370.506775	-12.291906	958.292419	363.379120	167.964310
-375.636353	2.937705	924.401672	-279.855469	-161.056595	916.291443	-478.189056	87.156487	509.646118	-330.383667	-159.846512	491.756042	-558.828918	124.624023	91.179779	-409.631958	-122.286179	80.993431	-392.339569	75.086182	1391.406494	-233.495514	-233.404404	1363.826416	-289.516144	-75.453819	1388.459839	-252.658463	-83.702309	1678.568848	-490.262848	98.401428	1142.624512	-308.184387	-314.693054	1130.303955	-398.505859	139.518829	908.613159	-210.638626	-289.728363	876.829590	-314.993134	-76.514610	1019.497437	370.438751	-11.606410	958.296875	363.117798	168.635818
-375.930237	2.649821	924.669861	-280.106506	-161.220367	916.353882	-478.496704	87.041161	510.011353	-330.571533	-159.898407	491.728302	-558.811890	124.809410	91.445229	-409.628418	-122.219528	80.961418	-392.684204	74.646774	1391.522949	-233.368622	-233.644608	1364.111694	-289.631561	-75.730904	1388.595825	-252.711594	-83.626892	1678.757202	-490.800385	97.821243	1142.773682	-308.252167	-314.955475	1130.648315	-399.291931	139.134750	908.712769	-211.241318	-289.906952	876.898682	-315.160278	-76.797478	1019.650574	370.401245	-10.877288	958.259216	362.877502	169.237350
-376.248108	2.444795	924.987671	-280.374359	-161.392456	916.447510	-478.593719	86.913918	510.308075	-330.760101	-159.841476	491.768829	-558.702332	125.046059	91.682968	-409.673859	-122.212051	80.944626	-393.064880	74.257843	1391.647339	-233.253220	-233.893936	1364.351685	-289.765106	-76.021416	1388.723267	-252.707855	-83.552834	1678.916992	-491.287811	97.207390	1142.956055	-308.305634	-315.276855	1130.990845	-400.143616	138.813797	908.826721	-211.875839	-290.038483	877.068054	-315.353516	-77.058418	1019.845093	370.355042	-10.162042	958.234436	362.587158	169.939117
-376.613342	2.282787	925.333557	-280.752106	-161.539276	916.531433	-478.818298	86.853912	510.636536	-331.005463	-159.863266	491.762390	-558.735474	125.334351	92.068817	-409.731018	-122.163589	80.940346	-393.404724	73.815857	1391.806152	-233.159866	-234.112381	1364.584106	-289.895416	-76.290390	1388.882690	-252.778275	-83.476357	1679.103516	-491.908417	96.737450	1143.263672	-308.399811	-315.557678	1131.289307	-401.070465	138.476151	908.886658	-212.435852	-290.188263	877.169922	-315.598389	-77.297203	1020.045410	370.275696	-9.417970	958.217468	362.318085	170.573090
-376.962555	2.193049	925.661865	-281.081390	-161.659897	916.614685	-478.922363	86.885300	510.958435	-331.185303	-159.829666	491.729340	-558.724731	125.578011	92.396523	-409.729279	-122.155914	80.926186	-393.751801	73.370346	1391.955200	-233.064545	-234.310043	1364.793823	-290.022644	-76.541710	1389.067627	-252.824371	-83.380829	1679.279053	-492.482147	96.214180	1143.471313	-308.504791	-315.918152	1131.623291	-402.021545	138.157959	908.959717	-213.011948	-290.377716	877.244202	-315.832123	-77.487007	1020.239136	370.237640	-8.784117	958.192749	362.020996	171.281403
-377.304596	1.987998	925.952393	-281.434906	-161.820343	916.678345	-478.952606	86.951324	511.223602	-331.326050	-159.748795	491.741486	-558.742371	125.818726	92.759415	-409.773926	-122.152527	80.911797	-394.070251	72.953758	1392.094604	-232.983337	-234.531708	1364.998657	-290.151794	-76.799194	1389.215088	-252.865967	-83.285133	1679.447266	-493.053558	95.732323	1143.724243	-308.621002	-316.273987	1131.934937	-402.946686	137.826721	909.041138	-213.592178	-290.653900	877.383545	-316.098633	-77.759277	1020.407349	370.173828	-8.100580	958.173706	361.757874	171.970856
-377.696228	1.823367	926.265686	-281.772339	-162.004013	916.756531	-478.974976	87.081039	511.460358	-331.543030	-159.722137	491.760559	-558.751160	126.111664	93.093315	-409.755829	-122.134384	80.893639	-394.377808	72.563309	1392.234375	-232.871277	-234.729019	1365.196777	-290.267548	-77.092659	1389.342896	-252.911743	-83.204468	1679.649780	-493.575531	95.200966	1143.930298	-308.729279	-316.644073	1132.275513	-403.929016	137.493820	909.112793	-214.155777	-290.946106	877.550049	-316.390533	-78.028526	1020.595398	370.139038	-7.333904	958.161865	361.521301	172.664948
-378.013306	1.593976	926.500305	-282.100098	-162.193604	916.835388	-479.001953	87.280960	511.774811	-331.767059	-159.744904	491.787170	-558.769775	126.426132	93.463188	-409.790375	-122.096199	80.861076	-394.676941	72.117744	1392.350464	-232.755692	-234.917236	1365.408936	-290.377350	-77.371696	1389.500854	-252.938049	-83.120712	1679.832642	-494.105042	94.595345	1144.095581	-308.820496	-317.001251	1132.574829	-404.901947	137.151031	909.154419	-214.641388	-291.110779	877.770142	-316.698547	-78.324196	1020.751953	370.144470	-6.576679	958.099548	361.282104	173.435379
-378.358734	1.478617	926.776367	-282.473206	-162.327286	916.915710	-479.000946	87.512123	512.136169	-333.312469	-161.063156	492.777344	-558.793762	126.732887	93.852562	-410.469971	-122.627098	80.931274	-394.987823	71.713509	1392.459839	-232.638992	-235.106003	1365.599243	-290.505402	-77.654045	1389.620605	-252.972107	-83.012108	1679.987549	-494.648590	94.095512	1144.279663	-308.957336	-317.378723	1132.908691	-405.899414	136.816818	909.181335	-215.131943	-291.296875	877.922363	-317.021423	-78.548096	1020.927124	370.149628	-5.815356	958.093506	361.103943	174.122055
-378.724030	1.398024	927.016968	-282.904816	-162.487778	916.935059	-479.057739	87.776031	512.461731	-333.570282	-161.007813	492.871796	-558.846741	127.064575	94.191383	-410.505066	-122.587799	80.889069	-395.302368	71.344658	1392.612427	-232.556305	-235.302444	1365.748657	-290.632782	-77.915184	1389.731201	-252.960846	-82.934662	1680.105225	-495.154480	93.512169	1144.406982	-309.076813	-317.754761	1133.185059	-406.971832	136.469193	909.200684	-215.659760	-291.575104	878.053162	-317.383636	-78.787399	1021.054382	370.005737	-5.104980	958.124756	360.842529	174.836670
-379.079224	1.200175	927.266846	-283.352356	-162.638718	917.024780	-479.086426	88.072960	512.737427	-333.738922	-160.890884	492.777069	-558.902893	127.358444	94.560425	-410.507965	-122.580330	80.916092	-395.620789	70.966866	1392.706055	-232.450516	-235.494751	1365.880127	-290.745300	-78.162300	1389.846802	-252.913483	-82.871384	1680.224609	-495.685089	92.909370	1144.562378	-309.148895	-318.098511	1133.427368	-408.041931	136.139145	909.177185	-216.146484	-291.866699	878.143372	-317.779175	-79.062347	1021.225098	370.012421	-4.341918	958.112183	360.590088	175.636078
-379.669159	1.162620	927.696411	-283.785980	-162.787613	917.088135	-479.146027	88.405258	513.023499	-333.920624	-160.968216	492.745361	-558.929993	127.646622	94.905464	-410.518768	-122.527283	80.890846	-395.941132	70.559036	1392.808350	-232.399734	-235.696060	1366.030762	-290.866821	-78.443977	1389.964722	-252.813660	-82.821358	1680.306152	-496.309937	92.455437	1144.772949	-309.257874	-318.457977	1133.657104	-409.115265	135.810959	909.208496	-216.593613	-292.131866	878.232544	-318.300537	-79.371117	1021.476257	370.113678	-3.443433	958.038269	360.367676	176.524124
-380.136749	1.201985	928.028870	-284.174225	-162.942932	917.166626	-479.128784	88.784012	513.285339	-334.127838	-161.043930	492.708191	-558.955688	127.913010	95.237610	-410.542084	-122.478134	80.861916	-396.222839	70.187019	1392.916748	-232.326843	-235.923187	1366.186035	-290.990021	-78.674744	1390.050781	-252.733490	-82.766548	1680.416504	-496.832214	91.870331	1144.895020	-309.312500	-318.806854	1133.892822	-410.178192	135.407166	909.207581	-216.977661	-292.396332	878.358093	-318.697266	-79.559204	1021.679321	369.988556	-2.569458	958.056519	360.176819	177.254242
-380.528870	1.258295	928.274780	-284.608368	-163.057953	917.198975	-479.064209	89.203262	513.539185	-334.408600	-161.167908	492.720947	-558.962952	128.230042	95.574097	-410.598328	-122.562012	80.859009	-396.477631	69.848839	1393.016724	-232.297577	-236.140640	1366.330200	-291.107422	-78.953598	1390.137207	-252.653702	-82.724716	1680.475830	-497.418304	91.330688	1145.074829	-309.379089	-319.151184	1134.082642	-411.258270	135.060944	909.189209	-217.362885	-292.647552	878.492554	-319.073517	-79.700371	1021.814819	369.991974	-1.790598	958.031677	360.018188	178.105743
-380.951477	1.092585	928.454224	-285.091705	-163.272919	917.215393	-478.868988	89.530342	513.707336	-334.717468	-161.300217	492.680389	-558.940247	128.479691	95.890236	-410.638733	-122.516922	80.854057	-396.772949	69.518494	1393.126587	-232.240097	-236.337723	1366.479370	-291.244110	-79.217896	1390.269897	-252.598541	-82.624619	1680.549561	-497.965851	90.800568	1145.241943	-309.455170	-319.525269	1134.332397	-412.358551	134.687347	909.265930	-217.751266	-292.925110	878.643311	-319.472778	-79.962563	1021.906311	369.941315	-0.960350	958.029175	359.811035	179.015427
-381.566376	0.961677	928.701294	-285.729645	-163.208923	916.996704	-478.814392	89.939735	514.010254	-334.876831	-161.203979	492.636078	-558.925110	128.801392	96.275612	-410.601593	-122.460648	80.761337	-397.100006	69.151154	1393.263062	-232.246216	-236.516953	1366.598389	-291.395264	-79.495735	1390.366211	-252.425140	-82.606232	1680.642578	-498.506958	90.178650	1145.422974	-309.547577	-319.841614	1134.588867	-413.369202	134.382874	909.349243	-218.096375	-293.248352	878.815063	-319.866272	-80.139503	1021.889893	370.186188	-0.082373	957.922241	359.753418	179.881836
-381.892761	0.794469	928.938660	-286.053162	-163.630844	917.343201	-478.640778	90.348640	514.264832	-335.236877	-161.376526	492.705109	-558.893799	129.089828	96.638405	-410.714417	-122.511292	80.759048	-397.399811	68.774521	1393.411987	-232.240891	-236.688019	1366.702026	-291.534943	-79.736656	1390.463867	-252.307190	-82.566795	1680.736328	-499.135864	89.756027	1145.642456	-309.635162	-320.199799	1134.803589	-414.469788	134.006683	909.386658	-218.407852	-293.600922	878.908264	-320.323639	-80.448120	1022.200317	370.103516	0.833277	957.938110	359.546387	180.717560
-382.375031	0.577155	929.194031	-286.522827	-163.782806	917.400024	-478.572479	90.807121	514.573730	-335.544678	-161.343445	492.728241	-558.936829	129.388611	97.014992	-410.692383	-122.488586	80.734901	-397.699707	68.407318	1393.568848	-232.275757	-236.896454	1366.841553	-291.687714	-79.963135	1390.562988	-252.180023	-82.549080	1680.786621	-499.709717	89.168831	1145.844849	-309.739532	-320.590820	1135.006714	-415.605469	133.583572	909.420044	-218.668411	-293.934906	879.052979	-320.749176	-80.721146	1022.350220	370.199158	1.713972	957.896851	359.420258	181.640030
-382.870331	0.278426	929.429993	-287.005219	-164.023621	917.465210	-478.425781	91.168427	514.798889	-335.775055	-161.345093	492.698853	-558.899597	129.644699	97.319305	-410.685974	-122.389526	80.722794	-398.017059	68.090034	1393.742554	-232.289322	-237.064453	1366.946899	-291.843597	-80.174789	1390.711792	-252.061676	-82.555634	1680.859131	-500.228271	88.591911	1146.053955	-309.809143	-320.920563	1135.176147	-416.683258	133.225067	909.516602	-218.915909	-294.298645	879.150635	-321.177917	-81.056824	1022.493042	370.222839	2.658742	957.822510	359.294952	182.561432
-383.414429	0.042779	929.682922	-287.521057	-164.269623	917.554932	-478.207672	91.503838	515.024109	-336.037781	-161.414703	492.690704	-558.913635	129.893265	97.683029	-410.728546	-122.459808	80.715324	-398.332214	67.759125	1393.889404	-232.289795	-237.258560	1367.041016	-291.992462	-80.400795	1390.822021	-251.963058	-82.501228	1680.904541	-500.872040	88.119843	1146.390137	-309.857147	-321.256592	1135.375244	-417.745850	132.914154	909.588806	-219.137497	-294.644379	879.280029	-321.672089	-81.372475	1022.659973	370.271088	3.615941	957.800720	359.198853	183.495941
-383.982849	-0.181945	929.951355	-288.035004	-164.560959	917.663696	-478.039154	91.860580	515.225342	-336.305481	-161.506699	492.670349	-558.878235	130.122070	98.047211	-410.785248	-122.444290	80.689873	-398.644592	67.399963	1394.070435	-232.288589	-237.422043	1367.150513	-292.122833	-80.619423	1390.935669	-251.819107	-82.518730	1680.978271	-501.416992	87.566284	1146.595947	-309.900696	-321.565094	1135.526978	-418.858032	132.488266	909.679260	-219.374588	-295.015686	879.376465	-322.177917	-81.701462	1022.844116	370.319519	4.529180	957.759949	359.064606	184.408920
-384.512909	-0.449160	930.205200	-288.541840	-164.793839	917.754578	-477.761322	92.179939	515.451477	-336.587463	-161.571075	492.606232	-558.843323	130.332016	98.368523	-410.811859	-122.501625	80.679573	-398.959167	67.085976	1394.210449	-232.278015	-237.592819	1367.259521	-292.270508	-80.873528	1391.032349	-251.674881	-82.539833	1681.052734	-501.929443	86.991249	1146.805420	-309.904510	-321.916626	1135.689819	-419.821014	132.146393	909.819519	-219.599274	-295.385406	879.499756	-322.632050	-82.009422	1023.007874	370.352631	5.447246	957.709839	358.938843	185.388016
-385.114716	-0.766214	930.397156	-289.081390	-165.081451	917.833679	-477.477020	92.466095	515.565918	-336.808289	-161.690033	492.581940	-558.736633	130.527100	98.700760	-410.849060	-122.499916	80.631584	-399.260712	66.753922	1394.382324	-232.204315	-237.750031	1367.347778	-292.414948	-81.119003	1391.110840	-251.538376	-82.559669	1681.143311	-502.554504	86.556564	1147.080688	-309.924591	-322.253479	1135.887939	-420.789612	131.773621	909.967590	-219.810822	-295.752350	879.607666	-323.140747	-82.337540	1023.134827	370.370911	6.455532	957.639954	358.834930	186.272446
-385.678467	-1.107000	930.604858	-289.668091	-165.346481	917.920288	-477.220917	92.733398	515.701904	-336.996033	-161.886627	492.556274	-558.625610	130.678085	99.035538	-410.798645	-122.458153	80.629562	-399.537689	66.436195	1394.553467	-232.139832	-237.873245	1367.455200	-292.551788	-81.352013	1391.222778	-251.421997	-82.587448	1681.230835	-503.081146	85.966309	1147.311401	-309.896454	-322.606232	1136.040283	-421.859467	131.411179	910.078552	-219.998734	-296.123077	879.718445	-323.683929	-82.696068	1023.277832	370.412628	7.411548	957.611511	358.728241	187.322113
-386.296021	-1.423568	930.873352	-290.304260	-165.611115	918.005432	-477.066895	92.941597	515.869141	-337.300415	-162.080719	492.605621	-558.527100	130.869476	99.332954	-410.995026	-122.576538	80.643044	-399.792023	66.091362	1394.758301	-232.061722	-238.003372	1367.586914	-292.696716	-81.553947	1391.367554	-251.304382	-82.629341	1681.344971	-503.658234	85.543770	1147.597168	-309.873688	-322.985016	1136.246094	-422.849548	131.048187	910.229553	-220.153152	-296.427551	879.845398	-324.240051	-83.056549	1023.445007	370.478363	8.332346	957.581482	358.648956	188.259964
-386.895782	-1.764585	931.093323	-290.902863	-165.866776	918.097595	-476.686127	93.099236	516.057068	-337.607971	-162.295059	492.610748	-558.333435	131.067383	99.640671	-411.083405	-122.646263	80.650124	-400.048279	65.782082	1394.966431	-231.975906	-238.146515	1367.681030	-292.823151	-81.771095	1391.513428	-251.148544	-82.686852	1681.469360	-504.222137	85.091377	1147.842407	-309.858582	-323.310089	1136.421631	-423.776001	130.688568	910.403320	-220.302780	-296.748077	879.978821	-324.809937	-83.414207	1023.597107	370.542511	9.329600	957.544617	358.555878	189.257156
-387.513458	-2.030673	931.324646	-291.480225	-166.115723	918.166809	-476.688782	93.355759	516.355896	-337.822693	-162.280075	492.645081	-558.348877	131.210876	100.029366	-411.030548	-122.537537	80.605850	-400.277374	65.432457	1395.161865	-231.911743	-238.296585	1367.781494	-292.927643	-81.985756	1391.648193	-251.073624	-82.705093	1681.555420	-504.788513	84.622604	1148.201294	-309.810333	-323.627655	1136.562622	-424.769135	130.324188	910.617249	-220.423416	-297.028625	880.085876	-325.375458	-83.746933	1023.743103	370.566254	10.338332	957.513000	358.478241	190.262833
-388.197205	-2.424185	931.576050	-292.101746	-166.437195	918.261658	-476.469086	93.529335	516.583984	-338.206451	-162.453461	492.704834	-558.266479	131.417389	100.383644	-411.051117	-122.591103	80.595390	-400.488312	65.078621	1395.351196	-231.831711	-238.458359	1367.848389	-293.021729	-82.235573	1391.770630	-250.937180	-82.747787	1681.660156	-505.363770	84.214272	1148.587524	-309.734985	-323.971497	1136.700195	-425.689056	129.976440	910.846191	-220.517227	-297.339081	880.220398	-325.950195	-84.146919	1023.905212	370.523499	11.317610	957.469299	358.413483	191.183380
-388.894226	-2.761143	931.806885	-292.728882	-166.735641	918.342224	-476.247711	93.691093	516.766785	-338.524353	-162.625259	492.701385	-558.105774	131.604416	100.675262	-411.097565	-122.584419	80.551025	-400.689270	64.741272	1395.569092	-231.695648	-238.590027	1367.942017	-293.105896	-82.472229	1391.903320	-250.803284	-82.778923	1681.773560	-505.855347	83.695198	1148.911499	-309.637756	-324.275299	1136.869019	-426.564026	129.597229	911.059387	-220.603531	-297.607605	880.353027	-326.542847	-84.507706	1024.051025	370.601471	12.334153	957.400635	358.336212	192.245819
-389.608368	-3.100579	932.016541	-293.351227	-166.983536	918.378906	-476.095917	93.814362	516.930359	-338.833252	-162.583237	492.604645	-557.957092	131.730377	100.934219	-411.101379	-122.579346	80.528709	-400.908325	64.378448	1395.782104	-231.563873	-238.742905	1368.040527	-293.186615	-82.720085	1392.041748	-250.679169	-82.854416	1681.862061	-506.319672	83.123383	1149.209961	-309.552063	-324.593475	1137.058228	-427.380371	129.207352	911.287903	-220.720413	-297.898529	880.430725	-327.144867	-84.858002	1024.164795	370.622070	13.315193	957.366882	358.244110	193.178772
-390.343536	-3.506029	932.236084	-294.044434	-167.311920	918.484802	-476.118317	94.006592	517.089539	-339.250275	-162.802170	492.595520	-557.946899	131.868118	101.207680	-411.170044	-122.612297	80.504143	-401.117828	64.008736	1395.981323	-231.394821	-238.888809	1368.144897	-293.254242	-82.960510	1392.158081	-250.554733	-82.916313	1681.955566	-506.822083	82.709442	1149.514282	-309.441620	-324.912323	1137.234253	-428.237030	128.910507	911.521362	-220.821014	-298.173370	880.545837	-327.750458	-85.224640	1024.311646	370.669159	14.194095	957.331604	358.208832	194.208984
-391.012421	-3.981027	932.372437	-294.700409	-167.614502	918.568237	-475.567444	93.991600	517.132996	-339.692230	-162.963989	492.539642	-557.600342	132.003799	101.375740	-411.264374	-122.621490	80.476318	-401.325653	63.607899	1396.193237	-231.231628	-239.014908	1368.232178	-293.319122	-83.188866	1392.271851	-250.432846	-82.983253	1682.043701	-507.256042	82.148949	1149.776367	-309.282379	-325.264893	1137.450928	-429.051666	128.623154	911.753784	-220.908325	-298.414703	880.638672	-328.362549	-85.613884	1024.414307	370.722015	15.190370	957.290527	358.245453	195.110672
-391.761963	-4.391470	932.561462	-295.349731	-167.922119	918.656921	-475.519012	94.084686	517.282898	-340.157745	-163.195801	492.511047	-557.494812	132.106354	101.608795	-411.301361	-122.700050	80.463615	-401.545380	63.211205	1396.399292	-231.109451	-239.151489	1368.297241	-293.363953	-83.414337	1392.405518	-250.322815	-83.037338	1682.158691	-507.675018	81.643562	1150.032593	-309.112762	-325.640930	1137.666626	-429.802399	128.323166	912.072449	-221.017776	-298.690674	880.736267	-329.012695	-85.994965	1024.545898	370.714203	16.227062	957.257202	358.216339	195.985565
-392.507690	-4.698481	932.766968	-296.031128	-168.149261	918.702881	-475.503937	94.099609	517.460693	-340.521912	-163.302109	492.457458	-557.356445	132.240891	101.868126	-411.365173	-122.714996	80.455048	-401.768921	62.844994	1396.605347	-230.903549	-239.271729	1368.359375	-293.412720	-83.649193	1392.519287	-250.168747	-83.103584	1682.258545	-508.138428	81.166710	1150.361816	-308.919250	-325.997681	1137.805786	-430.534302	127.961723	912.321594	-221.077286	-298.925507	880.844543	-329.651398	-86.307648	1024.660645	370.791656	17.013424	957.236267	358.436066	196.796814
-393.293610	-5.047227	932.987183	-296.739838	-168.406509	918.785889	-475.406067	94.040092	517.612732	-340.912506	-163.436981	492.502563	-557.216309	132.319260	102.068352	-411.380737	-122.730171	80.392578	-401.984467	62.423882	1396.789307	-230.708466	-239.343704	1368.450806	-293.439484	-83.906555	1392.644531	-249.991364	-83.178429	1682.385742	-508.616394	80.728149	1150.699463	-308.704437	-326.353973	1137.953491	-431.184113	127.629715	912.627869	-221.162292	-299.163727	880.880493	-330.300629	-86.627541	1024.797729	371.059906	17.818340	957.222717	358.901459	197.399124
-394.128937	-5.361213	933.204712	-297.451080	-168.622559	918.835266	-475.434418	94.000542	517.766235	-341.112579	-163.530518	492.487183	-557.083496	132.368164	102.271622	-411.316437	-122.677986	80.290588	-402.210785	62.031456	1397.018921	-230.450851	-239.438324	1368.499512	-293.448181	-84.170708	1392.714111	-249.852844	-83.221588	1682.425049	-509.076538	80.235809	1151.099243	-308.502533	-326.643829	1138.037354	-431.847321	127.332199	912.910461	-221.240646	-299.353394	880.931396	-330.967468	-86.918716	1024.915283	371.051819	18.787226	957.181519	358.820831	198.384140
-394.998901	-5.818029	933.396667	-298.282623	-168.890060	918.842712	-475.481750	93.918465	517.864136	-341.549408	-163.799118	492.474670	-556.987671	132.442978	102.469749	-411.408264	-122.728310	80.269005	-402.434967	61.639381	1397.208740	-230.227859	-239.535873	1368.501953	-293.442719	-84.409874	1392.832397	-249.628906	-83.313263	1682.519043	-509.509674	79.727798	1151.415649	-308.272888	-326.952087	1138.139038	-432.546356	126.992500	913.159790	-221.286926	-299.528229	880.934753	-331.626831	-87.273109	1024.986084	371.044342	19.731377	957.139587	358.798706	199.325470
-395.828339	-6.238598	933.591370	-298.963776	-169.190720	918.977173	-475.435425	93.776115	517.924988	-341.961395	-163.891983	492.439240	-556.835144	132.502701	102.591888	-411.435455	-122.700165	80.210655	-402.658508	61.182716	1397.410400	-229.988800	-239.649658	1368.496826	-293.472534	-84.678116	1392.869263	-249.467621	-83.348961	1682.532959	-509.947937	79.255470	1151.693237	-308.022247	-327.267090	1138.252075	-433.112122	126.678123	913.433533	-221.338898	-299.730835	880.921936	-332.315521	-87.616081	1025.140625	371.125580	20.692940	957.113220	358.821381	200.272049
-396.712158	-6.618941	933.805481	-299.761566	-169.468445	919.028992	-475.502319	93.600151	518.054932	-342.484375	-164.146500	492.450989	-556.737610	132.549423	102.742554	-411.564819	-122.761185	80.206856	-402.896545	60.778469	1397.652710	-229.704910	-239.748657	1368.509888	-293.475311	-84.931252	1392.930298	-249.263519	-83.383995	1682.613647	-510.399109	78.781151	1152.001831	-307.725250	-327.593811	1138.357666	-433.733948	126.340805	913.753479	-221.384354	-299.878357	880.887878	-333.012238	-87.947807	1025.251465	371.211548	21.673458	957.030945	358.823578	201.273819
-397.601379	-6.953912	934.044617	-300.506561	-169.708603	919.130371	-475.616089	93.437592	518.165833	-343.013000	-164.314636	492.412842	-556.640137	132.621964	102.878799	-411.642914	-122.798889	80.172714	-403.095581	60.304443	1397.908325	-229.369537	-239.857101	1368.511230	-293.468140	-85.145065	1392.998535	-249.039063	-83.457451	1682.660645	-510.788727	78.262711	1152.296753	-307.410828	-327.949371	1138.430664	-434.291931	126.004120	914.080811	-221.412415	-300.010162	880.892639	-333.746246	-88.254707	1025.408936	371.259033	22.552208	957.007629	358.845734	202.146225
-398.463196	-7.391439	934.287048	-301.314026	-169.959503	919.245239	-475.707458	93.176277	518.246582	-343.549774	-164.415512	492.360413	-556.532043	132.647614	103.026459	-411.586365	-122.686089	80.120155	-403.318787	59.845707	1398.092529	-229.073883	-239.981018	1368.515137	-293.469574	-85.400307	1393.057129	-248.779327	-83.547089	1682.712036	-511.154358	77.674599	1152.611206	-307.074097	-328.243439	1138.456665	-434.807648	125.674797	914.395691	-221.462006	-300.088654	880.848145	-334.453125	-88.593124	1025.567627	371.306580	23.535181	956.958557	358.911163	203.113174
-399.391266	-7.883966	934.503113	-302.162750	-170.218567	919.309937	-475.880493	92.856285	518.383972	-344.044495	-164.566986	492.283844	-556.420288	132.687897	103.150520	-411.616211	-122.666496	80.102844	-403.516968	59.419472	1398.319824	-228.788696	-240.079605	1368.472290	-293.444794	-85.685074	1393.084106	-248.502762	-83.589600	1682.754395	-511.521851	77.173409	1152.995239	-306.723907	-328.543762	1138.474609	-435.354553	125.256554	914.755310	-221.478378	-300.178894	880.815308	-335.204956	-88.969574	1025.686646	371.360535	24.604616	956.895508	358.919769	204.059692
-400.353149	-8.261986	934.721802	-302.991852	-170.440613	919.338501	-475.974060	92.463341	518.489624	-344.507751	-164.748306	492.316315	-556.247620	132.737167	103.244553	-411.677856	-122.641487	80.043396	-403.740204	58.899998	1398.557251	-228.464432	-240.189606	1368.467651	-293.427948	-86.004875	1393.104126	-248.212173	-83.628525	1682.812500	-511.907318	76.571564	1153.351563	-306.345673	-328.868835	1138.561401	-435.920166	124.879646	915.115479	-221.523849	-300.262299	880.755920	-335.947784	-89.278641	1025.786011	371.425201	25.460596	956.833923	358.955750	204.947540
-401.395538	-8.646570	934.973450	-303.888580	-170.685532	919.457336	-476.163727	92.139359	518.651855	-345.068207	-164.952042	492.308289	-556.164429	132.764099	103.377899	-411.767059	-122.702522	79.987938	-403.973846	58.436962	1398.822388	-228.091843	-240.258804	1368.456421	-293.380402	-86.251549	1393.178955	-247.873611	-83.683098	1682.832642	-512.246765	75.976372	1153.672363	-305.929016	-329.146698	1138.618286	-436.466705	124.501343	915.447510	-221.527893	-300.332184	880.670410	-336.781799	-89.576462	1025.949585	371.483551	26.355654	956.761536	358.942749	205.918152
-402.408051	-8.929375	935.227478	-304.730133	-170.885162	919.547424	-476.505432	91.823273	518.827698	-345.549347	-165.089035	492.303314	-556.069641	132.789307	103.485352	-411.841980	-122.739258	79.953056	-404.176727	57.950527	1399.123291	-227.793518	-240.336975	1368.381592	-293.334167	-86.523140	1393.233521	-247.470428	-83.787895	1682.834229	-512.649658	75.391426	1154.055176	-305.532715	-329.480957	1138.723755	-437.023621	124.086548	915.829041	-221.541626	-300.307465	880.598328	-337.582855	-89.822899	1026.101318	371.638062	27.378592	956.673706	359.009552	206.847260
-403.445923	-9.476605	935.441650	-305.688232	-171.118973	919.592957	-476.955353	91.421028	518.975159	-346.067657	-165.427963	492.308563	-556.009705	132.747604	103.564110	-411.910248	-122.728966	79.931213	-404.412201	57.446861	1399.418945	-227.430267	-240.422607	1368.317017	-293.273438	-86.754112	1393.296021	-247.078476	-83.846596	1682.836060	-513.018982	74.766312	1154.425415	-305.135101	-329.633148	1138.664673	-437.560059	123.599113	916.248352	-221.533493	-300.254608	880.529907	-338.409332	-90.201866	1026.203247	371.693420	28.254814	956.606018	359.080078	207.790009
-404.509399	-9.907718	935.713257	-306.658844	-171.400970	919.747864	-477.521606	90.979393	519.145264	-346.672821	-165.700867	492.263458	-555.932617	132.699509	103.631500	-412.070892	-122.829361	79.905800	-404.617645	56.937584	1399.702148	-227.010605	-240.496552	1368.270874	-293.219299	-86.996979	1393.333252	-246.694885	-83.886429	1682.783325	-513.416565	74.125145	1154.888184	-304.703064	-329.870697	1138.610474	-438.125244	123.133118	916.671387	-221.537430	-300.195648	880.430664	-339.256927	-90.514961	1026.388550	371.801208	29.196114	956.512939	359.064209	208.720276
-405.616364	-10.286518	935.975830	-307.572235	-171.558517	919.834839	-477.967102	90.505081	519.214783	-347.179932	-165.617203	492.229431	-555.745605	132.601181	103.676147	-412.058167	-122.776031	79.865776	-404.837463	56.478577	1399.998169	-226.620987	-240.562836	1368.228516	-293.181641	-87.253685	1393.382813	-246.263306	-83.957153	1682.770874	-513.815308	73.486717	1155.319214	-304.263855	-330.132507	1138.617920	-438.682190	122.676872	917.104675	-221.518997	-300.059845	880.367859	-340.122192	-90.780251	1026.539307	372.025299	30.110708	956.420166	359.274811	209.632294
-406.657013	-10.673960	936.203430	-308.479126	-171.765457	919.917664	-478.523438	89.986053	519.286377	-347.795410	-165.745575	492.194244	-555.585022	132.487961	103.685822	-412.098480	-122.738670	79.819229	-405.006439	55.994247	1400.302734	-226.259491	-240.589539	1368.087891	-293.126251	-87.500862	1393.421265	-245.801697	-84.088646	1682.858032	-514.264893	72.859352	1155.730713	-303.824341	-330.447479	1138.597412	-439.270111	122.112190	917.546936	-221.492249	-299.958221	880.254944	-340.965118	-91.070297	1026.672485	372.199036	30.990992	956.337463	359.359924	210.530457
-407.760956	-11.164753	936.448792	-309.375000	-171.967758	920.083252	-479.246368	89.374222	519.414795	-348.345673	-165.920822	492.163635	-555.499512	132.284302	103.659889	-412.107269	-122.747559	79.751198	-405.215393	55.458313	1400.642822	-225.839447	-240.607391	1368.002808	-293.036499	-87.797874	1393.417603	-245.298782	-84.145950	1682.820190	-514.691895	72.147507	1156.166626	-303.343506	-330.649750	1138.560669	-439.906647	121.605042	917.969666	-221.477371	-299.864471	880.098267	-341.849152	-91.371101	1026.858276	372.344391	31.878811	956.220398	359.394257	211.371277
-408.894989	-11.486601	936.726013	-310.308655	-172.031845	920.185303	-480.056458	88.766342	519.573730	-348.889435	-166.022675	492.124023	-555.378235	132.039139	103.644325	-412.204346	-122.721321	79.709892	-405.423523	55.033115	1400.972168	-225.403244	-240.647934	1367.916870	-292.952606	-88.048424	1393.423340	-244.738373	-84.220917	1682.669312	-515.140137	71.420647	1156.691284	-302.854797	-330.902985	1138.487671	-440.531342	121.030098	918.461182	-221.477112	-299.694977	879.916443	-342.722565	-91.549118	1027.020630	372.601654	32.845905	956.051086	359.551422	212.351944
-410.034912	-11.930255	936.982178	-311.277954	-172.175369	920.333984	-480.821503	87.991875	519.680359	-349.499054	-166.195129	492.100342	-555.269836	131.748779	103.575569	-412.279236	-122.751518	79.669464	-405.567749	54.534843	1401.301270	-224.937042	-240.711639	1367.751587	-292.857330	-88.313911	1393.442139	-244.162598	-84.368027	1682.692871	-515.663086	70.644539	1157.223389	-302.349609	-331.140259	1138.500488	-441.202484	120.378807	918.971619	-221.445587	-299.558167	879.716187	-343.633759	-91.799500	1027.198242	372.721741	33.966560	955.975037	359.648560	213.121689
-411.342285	-12.310525	937.283020	-312.476624	-172.330292	920.423279	-481.694183	87.203728	519.905212	-350.097870	-166.311691	492.165009	-555.114014	131.459259	103.501175	-412.311096	-122.725838	79.599747	-405.761353	54.055637	1401.622681	-224.541580	-240.684937	1367.580566	-292.739868	-88.558426	1393.472900	-243.553207	-84.476471	1682.648193	-516.208252	69.826859	1157.713379	-301.814636	-331.349060	1138.347656	-441.917664	119.761528	919.521851	-221.366928	-299.398895	879.499268	-344.669861	-92.047455	1027.355591	372.923798	35.308842	955.892456	359.690186	213.984100
-412.788147	-12.542893	937.620239	-313.996918	-172.440796	920.466980	-482.850006	86.469330	520.129578	-350.771027	-166.483383	492.099487	-555.106323	131.162460	103.452393	-412.437012	-122.779999	79.579559	-405.917389	53.611240	1401.969360	-224.131195	-240.703583	1367.449829	-292.638885	-88.777786	1393.553833	-242.874954	-84.632706	1682.594849	-516.802185	68.821327	1158.297485	-301.263702	-331.521912	1138.219116	-442.690094	118.960587	920.205750	-221.318893	-299.149750	879.313721	-345.875671	-92.230965	1027.497070	373.282715	36.164112	955.715454	359.951263	214.796967
-414.096741	-12.907169	937.911255	-315.088623	-172.534241	920.531067	-483.764008	85.574471	520.237549	-351.298798	-166.650360	492.109741	-554.931519	130.840012	103.342186	-412.406616	-122.706902	79.515907	-406.131256	53.109196	1402.388550	-223.697037	-240.718887	1367.239014	-292.521423	-89.073730	1393.580078	-242.154510	-84.684853	1682.385376	-517.576111	67.782013	1159.073608	-300.788971	-331.619659	1138.080933	-443.469421	118.103630	920.988464	-221.257980	-298.862488	879.157227	-346.865967	-92.441292	1027.637085	373.572693	36.922554	955.552063	360.176849	215.683746
-415.414215	-13.163921	938.203857	-316.183472	-172.639755	920.658997	-484.720703	84.672592	520.300720	-351.894745	-166.850494	492.051788	-554.739746	130.551620	103.207695	-412.510040	-122.773552	79.474876	-406.339783	52.547092	1402.926392	-223.280533	-240.768814	1367.083008	-292.391479	-89.329094	1393.597290	-241.416565	-84.942642	1682.441162	-518.464966	66.592987	1159.858887	-300.232941	-331.826416	1137.938721	-444.388763	117.131134	921.903381	-221.160736	-298.619446	878.942688	-347.866852	-92.567177	1027.809937	373.843811	38.051880	955.412842	360.138062	216.583633
-416.692169	-13.425613	938.464905	-317.260498	-172.646713	920.739258	-485.693604	83.639618	520.333740	-352.513062	-166.849930	491.917389	-554.523926	130.179138	103.032974	-412.570068	-122.885124	79.416901	-406.616272	52.015190	1403.492920	-222.864090	-240.824951	1366.880005	-292.224335	-89.592926	1393.607666	-240.621796	-85.200470	1682.396973	-519.442810	65.272911	1160.744751	-299.715576	-331.905792	1137.683472	-445.371094	116.007256	922.908630	-221.050552	-298.281769	878.686096	-348.857788	-92.669739	1027.946289	374.192413	38.892078	955.263000	360.394531	217.439560
-418.039978	-13.586041	938.750854	-318.399902	-172.624359	920.860107	-486.621582	82.606468	520.274109	-353.222931	-167.007217	491.869995	-554.267700	129.734085	102.831650	-412.597473	-122.884277	79.367393	-406.855164	51.437191	1404.053467	-222.419983	-240.884842	1366.640137	-292.045837	-89.836906	1393.618530	-239.768311	-85.497177	1682.309570	-520.546204	63.874130	1161.754028	-299.310120	-331.911499	1137.511353	-446.451965	114.838875	924.182190	-220.933273	-297.919769	878.404175	-349.880920	-92.673943	1028.108521	374.531372	39.706749	955.111511	360.686279	218.130402
-419.353821	-13.748543	939.058228	-319.545959	-172.555984	921.065125	-487.793152	81.526794	520.355835	-353.890686	-167.081528	491.989716	-554.120728	129.234558	102.604874	-402.557098	-109.532242	74.993240	-407.118500	50.905277	1404.670654	-221.977646	-240.947403	1366.372192	-291.830719	-90.054665	1393.646973	-238.901138	-85.818802	1682.176025	-521.739380	62.348598	1162.749390	-298.851105	-331.934723	1137.183105	-447.529999	113.731758	925.449951	-220.818253	-297.405945	878.001953	-350.907837	-92.632401	1028.326294	374.687500	40.374168	954.893921	360.923981	218.984390
-420.717194	-13.840075	939.362549	-320.781036	-172.479355	921.159790	-488.925903	80.390144	520.345459	-354.473053	-167.165787	492.080231	-553.873474	128.679230	102.311295	-402.600616	-109.568916	74.974068	-407.314941	50.293552	1405.261108	-221.471344	-240.965881	1365.991211	-291.582672	-90.285927	1393.672729	-237.955933	-86.113823	1681.951660	-523.140686	60.824596	1163.950928	-298.353363	-331.825500	1136.739868	-448.739441	112.451805	926.796509	-220.802307	-298.065460	878.097473	-351.944672	-92.583145	1028.475586	374.955353	41.074738	954.850159	361.156128	219.754669
-422.173065	-13.880286	939.687012	-322.062073	-172.351563	921.303833	-490.215424	79.237556	520.379272	-355.190643	-167.320862	491.951080	-553.690857	128.098190	101.965904	-402.689758	-109.635292	74.959015	-407.534668	49.720383	1405.824951	-220.981796	-241.013885	1365.600098	-291.308380	-90.533569	1393.646240	-236.969360	-86.569984	1681.755615	-524.572021	59.163887	1165.092407	-297.936401	-331.814056	1136.363892	-450.082672	111.049057	928.182800	-220.577728	-297.596191	877.788391	-353.058044	-92.462852	1028.660156	375.220245	41.915096	954.857361	361.352875	220.640045
-423.596741	-14.052036	940.025208	-323.384033	-172.260437	921.450684	-491.445343	77.955605	520.299500	-355.855530	-167.222443	491.752899	-553.346802	127.464943	101.587982	-402.784576	-109.707664	74.924835	-407.755737	49.127296	1406.355103	-220.359818	-241.027725	1365.098389	-291.018127	-90.770790	1393.539551	-235.948181	-87.193718	1681.698730	-526.195801	57.561028	1166.393677	-297.485687	-331.660583	1135.782593	-451.540588	109.637436	929.600098	-220.348862	-296.999329	877.390686	-354.133087	-92.413025	1028.843750	375.918884	42.239429	954.670227	361.802216	221.597183
-425.092834	-13.985105	940.387817	-324.737579	-172.074585	921.557800	-492.864380	76.640572	520.297485	-356.655304	-167.194778	491.751923	-553.098938	126.687592	101.163589	-402.696289	-109.545952	74.785568	-407.958954	48.469986	1406.951538	-219.793045	-241.027328	1364.502319	-290.729218	-90.951363	1393.405029	-234.836929	-87.821373	1681.473267	-527.806458	55.846092	1167.636230	-297.023071	-331.455261	1135.233276	-453.077759	108.235680	931.052612	-219.682327	-295.912598	877.572205	-355.258423	-92.229950	1029.018555	375.811066	43.506302	955.029663	361.941742	222.217545
-426.443756	-14.088664	940.692566	-325.996338	-171.855270	921.722778	-494.553009	75.319107	520.274292	-357.410461	-167.207916	491.898773	-552.884888	125.931114	100.788040	-402.659149	-109.382042	74.665062	-408.258301	47.877007	1407.455688	-219.163223	-240.966492	1363.849609	-290.442871	-91.151329	1393.212646	-233.717896	-88.478241	1681.182495	-529.492310	54.173508	1168.899780	-296.568024	-331.297150	1134.497437	-454.800446	106.790489	932.498901	-219.434875	-295.234650	876.950562	-356.353760	-92.107254	1029.210571	376.116211	44.373619	955.193909	362.269012	222.955475
-427.991974	-14.149645	941.078552	-327.277771	-171.634125	921.843323	-496.431946	74.024124	520.362549	-358.264832	-167.224121	491.859985	-552.660461	125.158623	100.423935	-402.859467	-109.505539	74.618469	-408.584625	47.248318	1408.020874	-218.470062	-240.851730	1363.095337	-290.141541	-91.347710	1392.955811	-232.539871	-89.151863	1680.768433	-531.206238	52.457802	1170.288574	-296.148132	-331.232513	1133.885254	-456.531555	105.439400	934.014038	-219.626892	-295.099457	875.580261	-357.469391	-91.958313	1029.402100	376.371094	45.193924	955.394592	362.505280	223.817291
-429.457153	-14.142900	941.415283	-328.627838	-171.345779	921.951416	-498.383209	72.652153	520.372864	-359.226074	-167.238098	491.785095	-552.366028	124.319916	99.998665	-402.994049	-109.474007	74.550690	-408.955963	46.599407	1408.656738	-217.767700	-240.691879	1362.303955	-289.830505	-91.523308	1392.760620	-231.249023	-90.037048	1680.604370	-532.899536	50.725632	1171.565063	-295.626953	-331.083038	1133.048218	-458.404999	104.048363	935.487488	-219.449921	-294.530914	874.772827	-358.621674	-91.766342	1029.571167	376.718353	46.063885	955.656738	362.834259	224.643784
-430.925140	-14.131587	941.758728	-329.904968	-171.018539	921.956543	-500.378784	71.259735	520.461365	-359.893402	-167.080185	491.682800	-552.006226	123.496025	99.631798	-402.935120	-109.322517	74.450325	-409.389069	45.821373	1409.386230	-217.082382	-240.468246	1361.403076	-289.529633	-91.652832	1392.578613	-229.952332	-90.906715	1680.215332	-534.646057	49.031960	1172.980591	-295.036163	-330.776520	1132.125610	-460.338104	102.738762	936.924988	-218.749985	-293.230927	874.670288	-359.710754	-91.591301	1029.685913	377.024841	46.921761	955.949829	363.145325	225.476593
-432.468842	-14.169457	942.114746	-331.191681	-170.689545	922.089478	-502.724762	69.952736	520.546143	-360.815430	-166.953552	491.642334	-551.772827	122.672485	99.245842	-402.955536	-109.222275	74.341248	-409.839203	45.153328	1410.040405	-216.419022	-240.208847	1360.488403	-289.252045	-91.725555	1392.337402	-228.623367	-91.796936	1679.820313	-536.258484	47.360893	1174.263916	-294.477753	-330.624969	1131.324097	-462.334625	101.528549	938.385132	-218.981949	-293.050232	873.199463	-360.900146	-91.396553	1029.881714	377.304443	47.850662	956.267761	363.505920	226.346970
-433.941498	-14.164792	942.479736	-332.393036	-170.342087	922.209351	-505.105347	68.606804	520.885437	-361.735138	-166.854858	491.656494	-551.448303	121.858940	98.969261	-403.175079	-109.276787	74.309868	-410.298492	44.371342	1410.685059	-215.726959	-240.014282	1359.535522	-288.964508	-91.857712	1392.096558	-227.234131	-92.676994	1679.290649	-537.940674	45.749882	1175.641479	-293.735291	-330.311707	1130.356201	-464.407288	100.385757	939.852417	-218.313492	-291.725647	872.789490	-362.044769	-91.204834	1030.082642	377.693817	48.648102	956.530945	363.943787	227.126282
-435.607483	-14.043334	942.880310	-333.694427	-169.926239	922.228516	-507.291931	67.315018	521.013672	-362.670807	-166.911667	491.744629	-551.101624	121.053032	98.660355	-403.338440	-109.302849	74.248581	-410.830048	43.632572	1411.549438	-215.015564	-239.641525	1358.586304	-288.666443	-92.025543	1391.814697	-225.839874	-93.650284	1678.894653	-539.593750	44.150288	1177.010620	-293.035431	-330.135345	1129.443115	-466.777313	99.214363	941.176819	-218.586899	-291.198822	871.429138	-363.254456	-90.936913	1030.232910	377.943787	49.489563	956.809753	364.246399	228.077164
-437.231445	-14.045205	943.296082	-334.985992	-169.462479	922.306946	-509.379364	65.621132	520.846985	-363.602509	-166.806381	491.701752	-550.680969	120.305359	98.397606	-403.358307	-109.198029	74.143799	-411.287506	42.906754	1412.203491	-214.327667	-239.291367	1357.660034	-288.400391	-92.120049	1391.617676	-224.400879	-94.720932	1678.569092	-541.184326	42.562160	1178.342163	-292.280914	-329.872437	1128.508179	-469.171875	98.144577	942.450134	-218.277664	-289.539337	870.406799	-364.442444	-90.683495	1030.420288	378.137299	50.611122	957.191345	364.523163	228.971634
-438.942841	-13.992962	943.734924	-336.285278	-169.001953	922.363708	-511.474945	64.139839	520.973389	-364.458191	-166.556976	491.643250	-550.369934	119.556885	98.209351	-403.492004	-109.171082	74.086311	-411.760406	42.180752	1412.935669	-213.680389	-239.038864	1356.797852	-288.166901	-92.212639	1391.409912	-222.979553	-95.720436	1678.105469	-542.739624	41.084713	1179.729126	-291.487457	-329.546143	1127.549561	-471.600922	97.224442	943.671326	-217.855347	-287.846985	869.185486	-365.700012	-90.435661	1030.612915	378.292450	51.480968	957.341614	364.596069	230.223511
-440.658875	-13.989099	944.134338	-337.547363	-168.535278	922.451782	-513.130859	62.553719	520.939087	-365.110657	-166.369659	491.505310	-549.781616	118.875038	98.048141	-403.494537	-109.028618	74.000572	-412.209747	41.413509	1413.627441	-213.026642	-238.685440	1355.903076	-287.917358	-92.313477	1391.152832	-221.573013	-96.749535	1677.629150	-544.234741	39.642605	1181.013062	-290.652313	-329.199402	1126.665405	-474.118317	96.437767	944.841858	-217.827667	-287.192902	868.145874	-366.967773	-90.174660	1030.806396	378.478333	52.413689	957.555725	364.871246	231.480637
-442.458435	-13.917001	944.577332	-338.810577	-168.043869	922.493103	-514.939087	61.068623	520.989929	-366.133972	-166.114197	491.601501	-549.284302	118.099487	97.870224	-403.545593	-108.869965	73.828102	-412.653473	40.717644	1414.265137	-212.403625	-238.297607	1355.084595	-287.664398	-92.350922	1390.874390	-220.187790	-97.768639	1677.134644	-545.708313	38.324417	1182.306274	-289.867737	-328.873840	1125.794312	-476.663879	95.835548	945.976501	-217.930984	-286.173615	867.365906	-368.260773	-89.898972	1030.994141	378.914856	52.999165	957.764832	365.663910	231.886612
-444.250854	-13.982591	944.988098	-340.164185	-167.508820	922.587402	-516.833069	59.764137	521.041870	-366.945984	-165.995972	491.564056	-548.882690	117.354874	97.738602	-403.713379	-108.917175	73.815239	-413.094086	40.012123	1414.953491	-211.801010	-237.945969	1354.224854	-287.482422	-92.412491	1390.595703	-218.881424	-98.734680	1676.660156	-547.122437	37.033215	1183.595337	-289.076080	-328.295013	1124.780396	-479.247192	95.401024	947.080566	-217.620361	-285.351196	866.020020	-369.578064	-89.614876	1031.187134	379.146423	53.712166	958.030884	366.218445	232.826080
-446.023590	-13.939682	945.458069	-341.354736	-167.007614	922.686462	-518.634338	58.582493	521.089294	-367.669403	-165.813232	491.632385	-548.452942	116.598366	97.702835	-403.812439	-108.957146	73.778938	-413.565002	39.329098	1415.649292	-211.245667	-237.550034	1353.430054	-287.350983	-92.466515	1390.270752	-217.662964	-99.611717	1676.068970	-548.489197	35.906216	1184.749390	-288.248932	-327.973938	1123.925171	-481.879578	95.105888	948.120850	-217.706131	-284.501831	865.141052	-370.847015	-89.336517	1031.421875	379.435760	54.495052	958.231567	366.758209	233.615677
-447.953644	-13.953667	945.920898	-342.730042	-166.461792	922.788574	-520.411682	57.481354	521.260071	-368.603668	-165.761703	491.608398	-548.098999	115.807014	97.716026	-403.918274	-108.922462	73.691788	-413.982025	38.638817	1416.184082	-210.619965	-237.109329	1352.617920	-287.216522	-92.539268	1390.006104	-216.452881	-100.588226	1675.599609	-549.806091	34.887936	1185.962769	-287.450226	-327.408203	1122.942383	-484.594910	95.044403	949.064453	-217.833679	-284.235321	862.865479	-372.221069	-89.011284	1031.637817	379.701477	55.171280	958.396484	367.240631	234.462326
-449.817230	-13.999125	946.354004	-343.964600	-165.886536	922.817322	-522.187256	56.335178	521.541565	-369.340302	-165.599258	491.625885	-547.780701	114.983299	97.695610	-403.979004	-108.835754	73.578087	-414.458984	37.989964	1416.803223	-210.109100	-236.651932	1351.785400	-287.140381	-92.564537	1389.748779	-215.295792	-101.536263	1675.141968	-551.087952	33.965164	1187.062378	-286.642914	-326.966248	1122.056519	-487.298492	95.214577	950.020996	-217.774887	-283.083374	861.853333	-373.537811	-88.734177	1031.813110	379.822601	56.048000	958.512268	367.575684	235.257874
-451.621368	-14.064010	946.758423	-345.169373	-165.318863	922.928406	-524.057129	55.552029	521.966797	-370.210205	-165.585663	491.690857	-547.742310	114.018250	97.710495	-404.084747	-108.852005	73.559875	-414.902344	37.284618	1417.386597	-209.487228	-236.114716	1351.014526	-287.047699	-92.620628	1389.528931	-214.213974	-102.434959	1674.694580	-552.312073	33.138374	1188.079224	-285.904419	-326.304108	1121.180908	-490.082062	95.622948	950.877136	-217.528839	-281.758789	860.989380	-374.858368	-88.437233	1032.025879	379.822784	57.131462	958.466614	367.973114	236.014374
-453.475464	-14.097021	947.207886	-346.401001	-164.668320	922.967590	-525.551392	54.651119	522.100403	-370.922394	-165.258957	491.613617	-547.509399	113.105865	97.708427	-404.164032	-108.859802	73.497185	-415.405060	36.662067	1417.915283	-208.960220	-235.668274	1350.265625	-287.017883	-92.619499	1389.292969	-213.200211	-103.291351	1674.276978	-553.478455	32.461445	1189.015747	-285.181396	-325.816010	1120.414551	-492.899109	96.262794	951.696533	-217.522720	-280.626648	860.017517	-376.181335	-88.125298	1032.216675	379.730530	57.946514	958.809143	368.274689	236.649002
-455.359650	-14.124447	947.686401	-347.562866	-164.084244	923.084351	-526.975464	53.881828	522.342407	-371.661530	-165.026596	491.567078	-547.576111	111.958221	97.790466	-404.212555	-108.785690	73.402084	-415.960663	35.975475	1418.452515	-208.393341	-235.050705	1349.563599	-287.040863	-92.646935	1389.067261	-212.238068	-104.115021	1673.867432	-554.618713	31.831560	1189.961304	-284.507965	-325.183716	1119.585693	-495.739288	97.114624	952.478271	-217.473740	-279.348389	859.143433	-377.515747	-87.818474	1032.467529	379.773987	58.817921	958.852478	368.705963	237.447830
-457.265808	-14.104729	948.175476	-348.768555	-163.422546	923.174194	-528.249207	53.216019	522.583679	-372.399323	-164.657349	491.584625	-547.550842	110.675697	97.857140	-404.319977	-108.827324	73.313171	-416.504456	35.323074	1419.045898	-207.839279	-234.512299	1348.914917	-287.090698	-92.656342	1388.869873	-211.362976	-104.853928	1673.534790	-555.732849	31.381447	1190.787842	-283.820007	-324.596802	1118.819824	-498.640259	98.177818	953.261536	-217.434998	-278.016357	858.476379	-378.868256	-87.463249	1032.706421	379.881409	59.764217	958.790405	369.112396	238.282608
-459.123199	-14.267339	948.609192	-349.907074	-162.837784	923.198547	-529.528015	52.759102	522.866333	-373.127899	-164.548218	491.597198	-547.767700	109.095764	97.774124	-404.520111	-108.928085	73.335770	-417.105774	34.623997	1419.582642	-207.274353	-233.855362	1348.322632	-287.184967	-92.634453	1388.642456	-210.613251	-105.610321	1673.068848	-556.811157	31.036201	1191.692627	-283.160400	-323.949036	1118.086548	-501.553741	99.469391	954.045898	-217.439819	-276.730682	857.728699	-380.164093	-87.238892	1032.884766	379.922211	60.581245	958.679321	369.558807	239.210083
-460.968231	-14.415827	949.063904	-351.098236	-162.299149	923.326416	-530.754333	52.401119	523.166748	-373.495911	-163.896042	491.348053	-548.195557	107.300247	97.720802	-404.508606	-108.923820	73.274300	-417.781097	33.956535	1420.107788	-206.655441	-233.119019	1347.476807	-287.383514	-92.587418	1388.476196	-209.856766	-106.299126	1672.704712	-557.888062	30.844769	1192.485229	-282.584686	-323.396667	1117.540039	-504.507996	100.943726	954.773560	-217.566833	-275.377106	857.190186	-381.485565	-86.989502	1033.125732	379.695404	61.706806	958.531860	369.589386	240.378525
-462.736298	-14.561071	949.472107	-352.173523	-161.697952	923.363403	-531.618896	52.061893	523.335876	-373.279572	-163.666214	490.631226	-548.653259	105.342018	97.528137	-404.274780	-108.741852	73.279480	-418.536713	33.198471	1420.678345	-206.230713	-232.439026	1346.979614	-287.611938	-92.524139	1388.335083	-209.246933	-106.900620	1672.338135	-558.898315	30.772110	1193.232056	-282.191162	-322.531036	1117.155518	-507.446503	102.550766	955.515259	-217.660797	-274.113068	856.674011	-382.741364	-86.751404	1033.306030	379.585754	62.854820	958.294128	369.693390	241.586945
-464.571777	-14.622721	949.898743	-353.403503	-161.150620	923.395203	-532.463989	51.709869	523.589478	-373.976501	-163.479752	490.559631	-549.435364	103.081810	97.260956	-404.355896	-108.714287	73.182259	-419.298462	32.570786	1421.324585	-205.825989	-231.706497	1346.647583	-287.879730	-92.420853	1388.228271	-208.685425	-107.426270	1671.986328	-559.917664	30.828094	1194.041138	-281.757996	-321.902557	1116.766113	-510.457153	104.401375	956.197449	-217.789230	-272.813324	856.252625	-384.070557	-86.497894	1033.482910	379.558014	63.802250	958.039001	370.138916	242.625549
-466.247192	-14.701570	950.343933	-354.439941	-160.544861	923.506348	-533.095215	51.417831	523.712219	-374.503845	-163.307770	490.506317	-550.364929	100.598831	97.047943	-404.396698	-108.723038	73.127815	-420.148071	31.874437	1421.966064	-205.474442	-231.013428	1346.345215	-288.194489	-92.337395	1388.138062	-208.220490	-107.928368	1671.655396	-560.964966	30.980339	1194.782593	-281.417938	-321.219513	1116.518433	-513.557678	106.287743	956.959473	-217.933365	-271.431976	856.021423	-385.298462	-86.236343	1033.728149	379.328705	64.705246	957.788818	370.642609	243.454498
-467.965790	-14.748984	950.738342	-355.637115	-160.015121	923.573730	-533.711426	51.168858	523.812256	-375.012939	-163.057755	490.510010	-551.873962	98.048325	96.969795	-404.541809	-108.867813	73.113640	-421.010498	31.211407	1422.525269	-205.200851	-230.250916	1346.179688	-288.583679	-92.180923	1388.101440	-207.813675	-108.358650	1671.384521	-561.985046	31.213491	1195.504883	-281.016907	-320.560516	1116.079590	-516.585083	108.301277	957.813599	-218.096161	-270.092834	855.854004	-386.613342	-86.000198	1033.921997	379.098633	65.685913	957.592896	371.151337	244.309433
-469.514740	-14.821767	951.072449	-356.573486	-159.489883	923.612183	-534.125122	50.967327	523.947083	-375.558167	-162.778534	490.610046	-553.617249	95.470444	96.915359	-404.654663	-108.954071	73.079231	-421.973389	30.607046	1423.151978	-204.987411	-229.556580	1346.095459	-289.023468	-91.996170	1388.064209	-207.517838	-108.727539	1671.060913	-563.102051	31.565840	1196.313477	-280.812592	-319.849030	1115.797974	-519.562256	110.381119	958.685852	-218.245026	-268.696991	855.747986	-387.765320	-85.784103	1034.084717	379.368805	66.452011	956.972534	371.784485	245.551971
-471.064850	-14.836994	951.437256	-357.621155	-159.009277	923.749146	-534.761169	50.780079	524.052368	-377.245758	-163.379791	491.640442	-555.680054	92.759422	97.009514	-405.183899	-109.220161	72.977753	-422.885529	30.027220	1423.715698	-204.839081	-228.820984	1345.947876	-289.543854	-91.793999	1388.083374	-207.325851	-109.052032	1670.776001	-564.256348	31.992233	1196.979858	-280.744659	-319.025848	1115.853271	-522.552551	112.523552	959.578918	-218.354889	-267.258545	855.660278	-388.995972	-85.554337	1034.317871	379.174072	67.468719	956.585876	372.270050	246.648468
-472.530518	-14.812274	951.743164	-358.578461	-158.489929	923.796326	-535.462219	50.704044	524.122803	-377.702393	-163.188065	491.754822	-557.972839	89.877129	97.025795	-405.273010	-109.259995	72.977005	-423.835449	29.534805	1424.334717	-204.776031	-228.082901	1345.843140	-290.112091	-91.577835	1388.062256	-207.253281	-109.362015	1670.439331	-565.465698	32.439987	1197.744141	-280.599640	-318.401093	1115.790894	-525.535583	114.662354	960.462097	-218.557678	-265.785461	855.631531	-390.132202	-85.298622	1034.474854	379.064362	68.645645	955.984680	372.838135	247.830551
-473.936462	-14.811574	951.980957	-359.562866	-158.088699	923.876038	-536.314209	50.647278	524.172852	-378.118378	-162.934998	491.662811	-560.323975	86.883949	96.982574	-405.299438	-109.285820	72.948837	-424.819763	29.061321	1424.850952	-204.851837	-227.371674	1345.741577	-290.737640	-91.403114	1388.028442	-207.243546	-109.582832	1670.198242	-566.825867	33.017303	1198.485352	-280.519379	-317.702667	1115.585083	-528.287781	116.784569	961.359985	-218.685303	-264.325684	855.622742	-391.270874	-85.077698	1034.618408	378.955353	69.999367	955.440979	373.392975	248.935577
-475.291016	-14.780725	952.189026	-360.479462	-157.590332	923.886475	-537.428589	50.581684	524.311096	-378.675537	-162.837021	491.702667	-563.071167	83.772461	97.064995	-405.400391	-109.248108	72.868332	-425.751099	28.651558	1425.307129	-204.956757	-226.640442	1345.697266	-291.425262	-91.217590	1387.982910	-207.360352	-109.764496	1669.930298	-568.116699	33.635719	1199.071411	-280.360901	-317.130859	1115.222168	-531.012085	119.247910	962.492981	-218.807892	-262.893219	855.684875	-392.343994	-84.810783	1034.711182	378.253357	70.932442	955.330505	373.720764	249.835388
-476.490845	-14.664070	952.322632	-361.373444	-157.198532	923.892334	-538.557312	50.463192	524.447021	-379.173859	-162.606506	491.716949	-565.796265	80.649117	97.145760	-405.598938	-109.408730	72.834526	-426.769806	28.359600	1425.776489	-205.204285	-225.994873	1345.647461	-292.198547	-90.954483	1387.993286	-207.542725	-109.856979	1669.709229	-569.543396	34.288048	1199.835205	-280.375275	-316.373383	1115.079712	-534.161194	121.327332	963.269348	-218.968063	-261.401337	855.699097	-393.388916	-84.584137	1034.780762	377.863770	72.078178	954.834900	374.249512	251.001877
-477.598877	-14.555168	952.457214	-362.169403	-156.721008	923.941772	-539.867554	50.382000	524.541504	-379.616425	-162.410721	491.653625	-568.804932	77.446358	97.289650	-405.594543	-109.369507	72.781616	-427.732513	28.125467	1426.130981	-205.329865	-225.281448	1345.552979	-292.964752	-90.737053	1387.976196	-207.887955	-109.934044	1669.483765	-570.939697	35.103966	1200.465210	-280.421631	-315.704834	1115.006348	-537.132996	123.800888	964.397461	-219.124268	-260.010132	855.670776	-394.352722	-84.299461	1034.876099	377.419495	73.210976	954.332336	374.767334	252.080185
-478.677704	-14.339304	952.547852	-362.977356	-156.299362	924.028992	-541.314148	50.263649	524.645203	-379.999023	-162.302490	491.627686	-571.825623	74.244835	97.389359	-407.834564	-110.931229	72.690041	-428.760406	27.972893	1426.485474	-205.961395	-224.675705	1345.465820	-293.816071	-90.397552	1387.978516	-208.350586	-109.978951	1669.316772	-572.360962	35.914604	1201.006592	-280.556946	-315.116455	1114.786499	-539.736206	126.375038	965.459290	-219.287247	-258.509613	855.681946	-395.353821	-83.982506	1034.980225	376.869598	74.292419	953.855225	375.307373	253.217850
-479.719360	-14.123746	952.623840	-363.731293	-155.892914	923.996155	-542.796875	50.076389	524.666138	-380.434967	-162.122757	491.651855	-575.056885	71.056061	97.629364	-407.894165	-110.966629	72.643761	-429.761780	27.951036	1426.786743	-206.596939	-224.116058	1345.469116	-294.719635	-90.486610	1387.949463	-208.924118	-109.960030	1669.196655	-573.850403	36.785984	1201.580444	-280.694977	-314.512939	1114.440552	-542.379272	128.770798	966.461731	-219.418701	-257.139709	855.673706	-396.261047	-83.700531	1035.004639	376.309662	75.470085	953.305237	375.798004	254.380615
-480.568756	-13.885457	952.598328	-364.478027	-155.369446	923.986633	-544.130371	49.928020	524.725891	-380.859314	-161.920502	491.676544	-578.346985	67.895668	97.786041	-407.964264	-110.923683	72.628494	-430.841919	27.904055	1427.013672	-207.385010	-223.640427	1345.414795	-295.626373	-89.852501	1387.999512	-209.629242	-109.877541	1669.094727	-575.366150	37.704002	1202.112793	-280.950195	-313.831299	1114.300659	-545.063477	131.031616	967.370789	-219.613541	-255.698105	855.708801	-397.139160	-83.357628	1035.008667	375.704865	76.677330	952.785217	376.288635	255.601608
-481.488159	-13.543118	952.612549	-365.131561	-154.934479	923.994324	-545.577942	49.713661	524.709290	-381.284912	-161.829468	491.757629	-581.677368	64.705826	98.064163	-408.155701	-111.111656	72.625221	-431.827515	27.975767	1427.245483	-208.120514	-223.130402	1345.399902	-296.606659	-89.465027	1388.041748	-210.436737	-109.779167	1669.027100	-576.894714	38.683949	1202.610962	-281.263580	-313.156830	1114.119629	-547.753296	133.252914	968.254639	-219.680237	-254.335220	855.730347	-397.970459	-82.964165	1035.031372	374.808838	77.853394	952.106262	376.587799	256.786896
-482.275909	-13.279797	952.532349	-365.831116	-154.459335	923.928894	-547.076416	49.624889	524.731445	-381.494080	-161.628204	491.758606	-584.987183	61.631317	98.331963	-415.765717	-125.227455	86.312782	-432.887695	28.170864	1427.404785	-209.069077	-222.641632	1345.367310	-297.571289	-89.128326	1388.101563	-211.367950	-109.670700	1669.018311	-578.442688	39.706139	1203.112061	-281.664734	-312.460876	1113.846680	-550.296631	135.354706	969.038940	-219.861130	-252.904144	855.755310	-398.750977	-82.599434	1034.968262	374.191437	79.117317	951.683899	377.145966	257.992279
-483.169373	-12.818830	952.506287	-366.557343	-154.011063	923.950562	-548.502502	49.557053	524.680481	-381.843475	-161.470016	491.785065	-588.530640	58.589355	98.690384	-415.442047	-124.081848	85.060715	-433.922089	28.414801	1427.495117	-210.002106	-222.252762	1345.367676	-298.686432	-88.720169	1388.162964	-212.420120	-109.484413	1669.034668	-580.042542	40.776096	1203.532959	-282.125916	-311.790619	1113.656738	-552.818176	137.454865	969.769836	-219.944565	-251.568115	855.780823	-399.626221	-82.139687	1034.983032	373.614471	80.353325	951.249634	377.778198	259.149872
-483.759705	-12.351371	952.397034	-367.047211	-153.466354	923.972351	-549.908997	49.569649	524.583252	-382.044861	-161.083954	491.728546	-592.046509	55.585896	99.040016	-415.356750	-123.911644	84.851074	-435.013184	28.723841	1427.577759	-211.074753	-221.844177	1345.385742	-299.766388	-88.413315	1388.237427	-213.588593	-109.273178	1669.098267	-581.578003	41.879696	1203.912354	-282.747070	-311.021820	1113.519409	-555.286865	139.453873	970.396179	-220.140045	-250.170273	855.876465	-400.311737	-81.653038	1034.977417	373.073914	81.598213	950.939087	378.432526	260.373810
-484.536133	-11.971220	952.250671	-367.697327	-153.031860	923.975281	-551.552856	49.620197	524.584290	-382.333221	-160.817749	491.676117	-595.820251	52.635563	99.516281	-415.363922	-123.931824	84.847458	-436.042694	29.039402	1427.714111	-212.297546	-221.434509	1345.455200	-300.943176	-87.957283	1388.321411	-214.887604	-109.035316	1669.205444	-583.096985	43.018562	1204.256348	-283.422974	-310.301605	1113.210571	-557.590210	141.412903	970.950500	-220.282211	-248.892563	855.956360	-401.105072	-81.190636	1034.925659	372.530762	82.885727	950.636780	379.075043	261.596191
-485.149933	-11.530864	952.087402	-368.257355	-152.523041	923.968567	-553.127014	49.845757	524.719727	-382.593719	-160.507980	491.699127	-599.428833	49.773556	100.034615	-415.338715	-123.929901	84.815056	-437.164764	29.518009	1427.804565	-213.360916	-221.121368	1345.524902	-302.152100	-87.495674	1388.413330	-216.286133	-108.781349	1669.369507	-584.578552	44.216938	1204.523560	-284.157898	-309.484467	1113.130249	-559.351135	143.462280	971.484619	-220.494110	-247.563217	856.157776	-401.819916	-80.711006	1034.873535	371.892090	84.236160	950.408142	379.601715	262.843872
-485.798065	-11.094364	951.938232	-368.718323	-152.034897	923.972534	-554.902466	49.908012	524.797485	-382.818878	-160.312622	491.703094	-603.218872	47.029461	100.472900	-415.417969	-123.951180	84.829071	-438.311249	29.972860	1427.807617	-214.655609	-220.641754	1345.642212	-303.393372	-87.053459	1388.543091	-217.754745	-108.543373	1669.643921	-585.799377	45.472912	1204.601685	-285.123596	-308.657166	1113.124878	-561.347229	146.020996	972.414490	-220.689087	-246.295227	856.304993	-402.488495	-80.210350	1034.829590	371.411438	85.588478	950.257385	380.266479	264.104614
-486.454224	-10.474732	951.813049	-369.334412	-151.461746	923.971436	-556.534180	50.173832	524.763123	-382.881683	-159.970352	491.675293	-606.904663	44.346306	101.063995	-415.327209	-123.849770	84.781998	-439.497711	30.498339	1427.852661	-216.091141	-220.352844	1345.799927	-304.652588	-86.624664	1388.674438	-219.415527	-108.153168	1669.778198	-587.179321	46.710190	1204.700684	-286.111084	-307.877380	1113.067505	-563.265198	147.946030	972.763306	-220.983948	-244.950180	856.521851	-403.223358	-79.609077	1034.791626	370.847321	86.983139	949.997498	380.778992	265.414276
-487.015594	-10.038614	951.622437	-369.817810	-150.913055	923.987549	-558.131653	50.375019	524.850464	-382.997131	-159.648621	491.684662	-610.743042	41.835503	101.642738	-415.326385	-123.828621	84.801659	-440.711548	31.042755	1427.843872	-217.401550	-220.000595	1345.932251	-305.971222	-86.045746	1388.825195	-221.152008	-107.803116	1670.036621	-588.534790	48.064880	1204.782715	-287.092255	-307.063416	1113.042114	-565.124634	149.744659	972.921692	-221.250427	-243.765259	856.778564	-403.881470	-79.079323	1034.738403	370.455048	88.392044	949.961121	381.510956	266.653290
-487.618927	-9.472482	951.413879	-370.237549	-150.357452	923.991638	-559.624634	50.503426	524.675842	-383.184845	-159.262314	491.706055	-614.183838	39.175621	102.096153	-415.308807	-123.783173	84.793709	-441.939117	31.717588	1427.818970	-218.737976	-219.456223	1346.064087	-307.301056	-85.544357	1388.953003	-222.997528	-107.437393	1670.327393	-589.795166	49.436195	1204.765991	-288.221222	-306.128418	1112.886230	-566.813538	151.542984	972.992798	-221.599930	-242.527557	857.080872	-404.539063	-78.469040	1034.672241	369.992645	89.893639	949.925232	382.166626	267.932617
-488.226746	-8.942147	951.154724	-370.813965	-149.813065	924.014282	-561.342224	50.736012	524.698425	-383.390717	-158.996521	491.731384	-618.284790	37.006535	102.729530	-415.351410	-123.771957	84.779198	-443.222076	32.424603	1427.798462	-220.361633	-219.098801	1346.262817	-308.688751	-84.913712	1389.134399	-224.933044	-107.036026	1670.619629	-591.046143	50.877411	1204.654419	-289.427979	-305.340454	1112.969482	-568.368652	153.333176	972.996277	-221.919937	-241.377747	857.420105	-405.277771	-77.861145	1034.589600	369.540436	91.473778	949.884705	382.836212	269.294647
-488.807953	-8.383054	950.911621	-371.186523	-149.250732	924.016602	-562.687073	50.671326	524.304626	-383.622375	-158.669754	491.704224	-621.791870	34.901100	103.150711	-415.343964	-123.732994	84.752792	-444.553101	33.195580	1427.786499	-222.007278	-218.608109	1346.524780	-310.132141	-84.232819	1389.330811	-226.962189	-106.613014	1670.965576	-592.201660	52.347759	1204.494385	-290.726196	-304.494110	1113.033203	-569.761047	155.113205	972.833618	-222.421982	-240.176422	857.751587	-405.916199	-77.237846	1034.508545	369.131409	92.951981	949.881775	383.602478	270.702820
-489.416595	-7.784899	950.699646	-371.541382	-148.723373	924.041260	-564.322327	50.776760	524.106812	-383.747223	-158.297729	491.738373	-625.368225	32.947933	103.618500	-415.335388	-123.711128	84.732231	-445.833862	33.998501	1427.696899	-223.621368	-218.128326	1346.782593	-311.548462	-83.618210	1389.490479	-229.089462	-106.143280	1671.328613	-593.272949	53.853561	1204.245605	-292.062225	-303.684631	1113.143433	-570.980774	156.830521	972.650696	-222.838226	-239.059097	858.122986	-406.547119	-76.601082	1034.450439	368.651947	94.634781	949.843262	384.337280	272.484619
-490.017334	-7.220255	950.404968	-372.001282	-148.067047	924.043213	-565.963013	50.990547	523.989624	-383.910309	-158.005569	491.788239	-628.568298	30.967140	103.827156	-415.353973	-123.674370	84.694038	-447.203400	34.963314	1427.568237	-225.117508	-217.514877	1347.026367	-313.082092	-82.919136	1389.611450	-231.294022	-105.687698	1671.679932	-594.306030	55.403931	1203.930054	-293.366150	-302.757965	1113.001099	-572.084900	158.470779	972.268799	-223.360916	-237.986954	858.580322	-407.235809	-75.900856	1034.341431	368.280212	96.222717	949.858887	385.217651	273.898163
-490.573456	-6.683781	950.110107	-372.254181	-147.495316	924.046570	-567.531311	50.855919	523.662109	-383.904572	-157.669922	491.844360	-632.214539	29.497976	104.186813	-415.364716	-123.661049	84.734871	-448.546509	35.960514	1427.443115	-226.950348	-217.012863	1347.310791	-314.602844	-82.206757	1389.752686	-233.570587	-105.188797	1672.078613	-595.303711	57.029980	1203.516357	-294.823334	-301.994965	1113.135620	-573.006531	160.053940	971.829834	-223.940628	-236.880707	858.969604	-407.794403	-75.225426	1034.231079	367.949158	97.712967	949.855896	386.096649	275.219025
-491.126465	-6.049421	949.770691	-372.510925	-146.713821	924.050110	-569.328918	50.799896	523.504272	-383.975128	-157.286880	491.907562	-635.200378	27.934368	104.339279	-415.383453	-123.617752	84.722603	-449.896301	37.067719	1427.273438	-229.027222	-216.582870	1347.628418	-316.184296	-81.429123	1389.842896	-235.951843	-104.664558	1672.448608	-596.204285	58.655815	1202.942383	-296.418213	-301.111603	1113.463379	-573.815430	161.585602	971.120667	-224.580551	-235.926544	859.469788	-408.403839	-74.410103	1034.110474	367.474579	99.486061	949.863647	386.792358	277.361176
-491.708038	-5.300721	949.495972	-372.834045	-145.964294	924.050476	-571.380798	50.640804	523.460510	-383.979980	-156.905945	491.874878	-638.694946	26.829853	104.555794	-415.340515	-123.659912	84.719559	-451.293518	38.350048	1427.013672	-231.046814	-216.078384	1347.998413	-317.770905	-80.653114	1389.952393	-238.370728	-104.143211	1672.834595	-597.013855	60.343769	1202.354370	-297.922852	-300.423401	1113.532715	-574.408020	163.021667	970.400146	-225.274765	-234.947830	859.907288	-409.034058	-73.585640	1034.014404	367.230164	100.899445	949.799072	387.646423	278.412170
-492.309540	-4.573789	949.085571	-373.107391	-145.139679	924.057068	-573.665771	50.511311	523.554382	-383.961670	-156.353333	491.908844	-641.773193	25.755266	104.565598	-415.327118	-123.670921	84.687119	-452.653625	39.677105	1426.721191	-233.156250	-215.625076	1348.433594	-319.380280	-79.872849	1390.058960	-240.903046	-103.578033	1673.194824	-597.818909	62.087177	1201.678589	-299.663635	-299.465027	1113.808594	-574.929443	164.306000	969.469360	-226.032089	-234.070633	860.396240	-409.681885	-72.652443	1033.859131	367.004456	102.229500	949.818665	388.719727	279.425842
-492.864502	-4.029081	948.652283	-373.238281	-144.250793	924.072266	-575.622620	49.917610	523.185120	-384.025146	-155.827438	491.953033	-644.258606	24.937866	104.269600	-415.346954	-123.673447	84.682648	-453.967468	41.115753	1426.431274	-235.476028	-215.287445	1348.886597	-321.030884	-79.012596	1390.114014	-243.492249	-103.006279	1673.572510	-598.544861	63.882320	1200.921997	-301.408539	-298.726563	1114.055298	-575.252808	165.644318	968.466858	-226.842239	-233.222397	860.873779	-410.228363	-71.730644	1033.693237	366.702240	103.621552	949.748230	389.817871	280.614990
-493.472870	-3.006353	948.228333	-373.407257	-143.178177	924.005615	-577.758667	49.433357	523.092834	-383.998474	-155.364594	491.983612	-646.548767	24.014515	103.852814	-415.394623	-123.682175	84.599983	-455.271057	42.623592	1426.002808	-237.901474	-214.996155	1349.373901	-322.745850	-78.140213	1390.152954	-246.145020	-102.408264	1673.924438	-599.204346	65.726387	1200.041504	-303.280090	-297.893250	1114.282837	-575.334290	166.760971	967.334412	-227.732880	-232.379105	861.421692	-410.907562	-70.622726	1033.514038	366.550964	104.863701	949.718750	390.916595	281.334442
-494.055878	-2.390303	947.709290	-373.552307	-142.221436	924.057861	-580.103088	48.657368	522.717224	-383.944153	-154.895004	491.982513	-648.675415	23.736616	103.477943	-415.406860	-123.698349	84.557564	-456.528320	44.263077	1425.609619	-240.418869	-214.640778	1349.902832	-324.536041	-77.327499	1390.126343	-248.893723	-101.768547	1674.234009	-599.851746	67.644211	1199.161499	-305.262360	-297.110413	1114.547729	-575.336182	167.848999	966.054321	-228.635803	-231.540009	862.002869	-411.542328	-69.604614	1033.336670	366.288910	106.156097	949.653076	391.878632	282.674377
-494.704681	-1.547014	947.236206	-373.762207	-141.090500	923.984985	-582.344421	47.880470	522.316528	-383.737640	-154.233765	491.969116	-650.820251	23.264328	102.957191	-415.357239	-123.656944	84.573441	-457.824860	45.956913	1425.057007	-243.008743	-214.353638	1350.373413	-326.380280	-76.396179	1390.145874	-251.670166	-101.090805	1674.558105	-600.371155	69.590279	1198.141602	-307.393250	-296.184296	1114.800659	-575.183289	168.840378	964.619446	-229.659134	-230.872299	862.564697	-412.201599	-68.469696	1033.111816	366.130920	107.432381	949.540833	392.826752	283.561005
-495.513000	-0.740500	946.706543	-373.939941	-140.022339	923.935913	-584.737366	47.118542	521.866333	-383.718079	-153.976578	492.081085	-652.940430	22.868725	102.362740	-415.502747	-123.782036	84.600464	-459.077667	47.684032	1424.554688	-245.657761	-213.982635	1350.915161	-328.274139	-75.497429	1390.141357	-254.537750	-100.403557	1674.833374	-600.924133	71.703468	1197.098389	-309.617218	-295.399902	1115.146240	-574.859436	169.737610	963.103210	-230.717621	-230.125946	863.168518	-412.942963	-67.315636	1032.871582	365.888062	108.838432	949.475342	393.684296	284.823029
-496.188019	0.025716	946.163818	-374.133179	-138.832367	923.892578	-586.849854	46.204033	521.390808	-383.712524	-153.469528	492.123657	-654.519897	22.552803	101.690552	-415.584900	-123.844887	84.573608	-460.334625	49.509907	1423.940674	-248.330948	-213.614746	1351.377441	-330.272827	-74.492989	1390.244385	-257.447083	-99.641174	1675.160034	-601.308838	73.826492	1195.988525	-311.933960	-294.536285	1115.401978	-574.361816	170.568665	961.484619	-231.932632	-229.461365	863.789124	-413.653320	-66.153481	1032.633911	365.770569	109.961472	949.287231	394.700165	285.609070
-497.011139	0.794644	945.698975	-374.531158	-137.605759	923.898926	-589.368408	45.384201	521.070068	-383.698669	-152.973053	492.182281	-656.269104	22.185091	101.029800	-415.632538	-123.850349	84.509575	-461.715057	51.323215	1423.401001	-251.143417	-213.154083	1351.882568	-332.393555	-73.538452	1390.227783	-260.470123	-98.855629	1675.418579	-601.722290	76.066063	1194.760010	-314.398987	-293.725006	1115.763916	-573.705261	171.369186	959.832092	-233.109360	-228.853485	864.479919	-414.485535	-64.949295	1032.446167	365.732910	111.254585	949.107300	395.627533	286.613953
-497.893463	1.612288	945.227173	-374.781250	-136.346222	923.917786	-591.692017	44.478558	520.714722	-383.680084	-152.549667	492.301514	-657.674011	21.782648	100.433289	-415.738617	-123.967209	84.537598	-463.107941	53.153065	1422.851074	-253.961060	-212.711090	1352.392456	-334.551422	-72.543770	1390.316406	-263.526245	-97.994881	1675.793945	-601.967712	78.317429	1193.516357	-316.977539	-292.855316	1116.085815	-572.934692	172.168823	958.066406	-234.437408	-228.269989	865.124939	-415.314117	-63.696507	1032.268677	365.573242	112.401047	948.970886	396.458038	287.546997
-498.861450	2.499133	944.750732	-375.211517	-135.152863	923.870178	-593.917114	43.522789	520.368896	-383.583649	-151.999741	492.310730	-658.912842	21.469797	99.763596	-415.805115	-124.022911	84.519020	-464.681305	54.921711	1422.291626	-256.724548	-212.166885	1352.849976	-336.811615	-71.454369	1390.419922	-266.667236	-97.071144	1676.165771	-602.264709	80.689255	1192.242310	-319.564606	-292.033112	1116.466919	-571.979797	172.912598	956.333252	-235.903656	-227.777481	865.812073	-416.262177	-62.492485	1032.053589	365.529236	113.635330	948.789551	397.407715	288.806549
-499.725708	3.217527	944.222656	-375.588867	-133.889908	923.896057	-596.002869	42.625610	520.001831	-383.549103	-151.387009	492.302917	-659.889221	21.080990	99.110001	-415.835571	-124.083076	84.531685	-466.303925	56.721436	1421.757568	-259.591125	-211.430450	1353.323853	-339.084534	-70.336731	1390.542358	-269.925659	-96.153587	1676.476196	-602.563171	83.038498	1190.985840	-322.222992	-291.326447	1116.695923	-570.983276	173.423431	954.523682	-237.425491	-227.297379	866.521729	-417.189636	-61.303947	1031.859253	365.498840	114.726921	948.615967	398.340637	289.823517
-500.748108	4.165889	943.849121	-376.230286	-132.585434	923.890076	-598.031189	41.702675	519.634277	-383.273376	-150.955566	492.338379	-660.809204	20.572374	98.356911	-415.938019	-124.119362	84.526237	-468.127655	58.448280	1421.272949	-262.424377	-210.751450	1353.752319	-341.514648	-69.156410	1390.700806	-273.255402	-95.109764	1676.852783	-602.785217	85.385750	1189.682129	-325.006195	-290.359192	1117.079468	-569.367981	174.092941	952.652832	-239.038681	-226.860123	867.240845	-418.205109	-60.018875	1031.701050	365.477478	115.758598	948.413025	399.186859	290.563416
-501.746460	5.020001	943.312317	-376.713043	-131.402328	923.937073	-599.807739	40.758186	519.314636	-383.025696	-150.263641	492.345093	-661.358521	20.097845	97.580894	-415.980621	-124.121063	84.540443	-470.161285	60.190754	1420.810913	-265.385315	-209.848999	1354.225220	-343.968567	-67.991531	1390.838379	-276.680878	-93.985733	1677.231323	-602.856323	87.684509	1188.262817	-327.932312	-289.505157	1117.658691	-568.057861	175.217606	951.082825	-240.726761	-226.378326	867.915283	-419.251953	-58.783211	1031.509644	365.612488	116.786758	948.182495	400.050476	291.369171
-502.860657	6.141094	942.935181	-377.397644	-130.038101	923.953369	-601.648071	39.941784	518.954041	-383.648865	-149.627518	492.473663	-661.616638	19.226873	96.506371	-416.163147	-124.219627	84.490654	-472.268738	61.935406	1420.405640	-268.294220	-209.002533	1354.683594	-346.507355	-66.708267	1391.022949	-280.205566	-92.822365	1677.658325	-602.868286	89.889137	1186.850220	-330.819641	-288.498230	1118.065674	-566.302551	176.367569	949.447632	-242.579208	-225.993271	868.548279	-420.409760	-57.431484	1031.376587	365.633820	117.704208	947.927917	400.770477	292.096252
-503.944977	7.189407	942.465637	-378.117218	-128.728577	923.948669	-603.355530	39.107658	518.676086	-383.209930	-148.782776	492.585602	-662.136047	18.478901	95.704826	-416.034698	-124.044037	84.570854	-474.552551	63.627705	1420.038940	-271.188782	-208.014862	1355.132324	-349.168365	-65.364525	1391.241455	-283.848663	-91.576675	1678.080322	-602.928833	91.965012	1185.402466	-333.641998	-287.786194	1118.536255	-564.444031	177.507248	947.944397	-244.565659	-225.689545	869.273560	-421.577057	-56.108021	1031.185791	365.808350	118.608826	947.704407	401.565674	292.789185
-505.055695	8.291963	942.058960	-378.859741	-127.389030	924.051331	-604.743164	38.375759	518.190002	-383.836212	-148.099991	492.755127	-662.403442	17.779514	94.884483	-416.201752	-124.211647	84.604271	-476.947327	65.372139	1419.719360	-274.129089	-206.904099	1355.614868	-351.856018	-64.029816	1391.455078	-287.632721	-90.244949	1678.538086	-603.192200	93.995712	1184.053833	-336.568054	-286.785217	1118.901611	-562.622742	178.530792	946.278809	-246.600113	-225.362213	869.930237	-422.807892	-54.748245	1031.087036	365.929596	119.432571	947.465149	402.303040	293.412994
-506.214203	9.511669	941.635986	-379.717163	-125.968994	924.031006	-605.944214	37.840504	517.726318	-383.442963	-147.544617	492.929108	-662.543701	16.977989	94.088783	-416.160400	-124.072266	84.649979	-479.420837	67.106178	1419.435913	-277.090485	-205.718445	1356.041260	-354.623047	-62.563187	1391.658569	-291.510437	-88.850304	1678.980957	-603.357178	95.823898	1182.627930	-339.594879	-285.875000	1119.621582	-560.593933	179.787842	944.993530	-248.800552	-224.993057	870.508179	-424.069061	-53.329536	1030.909546	365.991333	120.152321	947.325195	402.987305	293.996796
-507.394989	10.718954	941.218689	-380.669922	-124.569298	924.083252	-606.879883	37.318920	517.213318	-383.758881	-146.794968	492.970398	-662.583069	16.163473	93.397285	-416.246216	-124.029045	84.597038	-482.066284	68.886589	1419.188843	-280.071228	-204.442825	1356.478394	-357.506592	-61.039246	1391.896118	-295.501648	-87.354744	1679.449951	-603.607849	97.514832	1181.257080	-342.419586	-284.955902	1119.871704	-558.402222	181.101593	943.900085	-251.073212	-224.763565	871.108582	-425.418854	-51.918106	1030.775635	366.174286	120.947411	947.164917	403.674866	294.576630
-508.643188	12.152061	940.830811	-381.756409	-123.037895	924.075439	-607.978455	37.003387	516.713257	-384.506073	-145.683578	492.898804	-663.386230	15.826415	95.180992	-416.320251	-123.992424	84.522827	-484.834167	70.669380	1418.974121	-283.068237	-203.069077	1356.941406	-360.401642	-59.551651	1392.057495	-299.560913	-85.781151	1679.905518	-604.036377	99.106354	1179.892090	-345.379395	-284.086975	1120.446289	-556.129272	182.244385	942.835388	-253.466064	-224.525681	871.549316	-426.830017	-50.368183	1030.620361	366.328369	121.633186	947.111267	404.322235	295.078369
-509.850830	13.673696	940.421265	-382.833130	-121.440033	924.044434	-608.361694	36.789967	516.142212	-384.743652	-144.945511	493.013794	-663.145203	15.297674	94.502617	-416.334747	-123.946159	84.532082	-487.730713	72.478081	1418.666626	-285.966980	-201.595978	1357.347290	-363.436951	-57.930130	1392.221802	-303.717041	-84.134605	1680.356689	-604.574707	100.504715	1178.564087	-348.239410	-283.111877	1120.948120	-553.825195	183.332550	941.974487	-255.967758	-224.288757	872.030640	-428.279266	-48.808311	1030.457031	366.416718	122.206261	947.097107	404.962219	295.493988
-511.197571	14.777558	940.084290	-383.613312	-119.935158	924.279541	-609.226990	36.713673	515.487000	-385.184082	-144.157135	493.059601	-662.728210	14.247219	93.817902	-416.402527	-123.987076	84.538681	-490.652252	74.330063	1418.508301	-289.008789	-200.036575	1357.802612	-366.499390	-56.258915	1392.433594	-308.018860	-82.382744	1680.801758	-605.204163	101.781609	1177.240479	-351.118347	-282.046021	1121.385620	-551.537354	184.437759	941.355286	-258.596924	-224.033646	872.309021	-429.781250	-47.419884	1030.481323	366.635712	122.791336	947.108032	405.602386	295.852173
-512.840759	16.188257	939.640198	-385.157288	-118.605637	924.034973	-609.940063	36.729858	515.037170	-384.939484	-143.405029	493.269592	-662.597473	13.589105	93.041397	-416.411285	-123.875381	84.512436	-493.821014	76.078445	1418.170044	-292.009033	-198.471146	1358.213623	-369.587738	-54.613079	1392.588623	-312.366211	-80.563080	1681.242676	-606.203552	102.985405	1176.020142	-353.943878	-280.977936	1121.827393	-549.204651	184.890610	940.690063	-261.252045	-223.828812	872.666626	-431.489563	-46.005161	1030.155151	367.017517	123.269630	947.289673	406.400360	296.282501
-514.201477	17.734699	939.174988	-386.422913	-117.100578	924.063782	-610.375427	36.952770	514.360046	-385.197388	-142.347717	493.376251	-661.939514	13.007786	92.102066	-416.358368	-123.685760	84.454605	-497.020203	77.960121	1417.890869	-295.045074	-196.690689	1358.635498	-372.818817	-52.837151	1392.758301	-316.785675	-78.676071	1681.664551	-607.167053	104.036362	1174.756226	-356.769623	-279.925232	1122.353882	-546.912903	185.715240	940.295715	-264.000397	-223.627426	872.850647	-433.127808	-44.422626	1029.991211	367.304596	123.707100	947.506775	407.092133	296.602173
-515.654541	19.231716	938.713745	-387.835663	-115.571434	924.057251	-610.815979	37.283150	513.709412	-386.385529	-140.952454	493.165131	-661.037354	12.641106	91.266006	-416.396484	-123.619354	84.349945	-500.357178	79.789642	1417.544800	-298.112549	-194.880768	1359.027222	-376.037018	-51.011261	1392.960938	-321.265625	-76.714714	1682.115356	-608.339966	105.094826	1173.531860	-359.681213	-278.677063	1122.897217	-544.673157	186.507446	940.005859	-266.805786	-223.312912	873.026855	-434.858582	-42.859112	1029.806274	367.601379	124.156151	947.643921	407.737549	296.982758
-517.071045	20.878424	938.237854	-389.136017	-114.055542	924.096741	-611.157959	37.758461	513.129028	-386.342072	-140.159546	493.491669	-659.859070	12.555902	90.296661	-416.390533	-123.455017	84.318642	-503.860718	81.642509	1417.166382	-301.223083	-193.089096	1359.464355	-379.385193	-49.155876	1393.125000	-325.805420	-74.691269	1682.526978	-609.757141	106.056259	1172.318726	-362.323425	-277.579163	1123.266602	-542.362366	187.208481	939.814636	-269.703705	-223.045410	873.263916	-436.570160	-41.233330	1029.645508	367.860168	124.578438	947.901062	408.310211	297.307983
-518.698181	22.617741	937.758606	-390.796234	-112.539833	923.996216	-611.527649	38.149204	512.393921	-387.035126	-139.398712	493.493225	-658.681641	12.737565	89.296478	-416.512329	-123.370125	84.342758	-507.440796	83.518616	1416.677368	-304.369263	-191.111740	1359.880981	-382.756653	-47.242897	1393.245483	-330.355225	-72.623802	1682.911865	-611.240540	106.959526	1171.015869	-365.252136	-276.220703	1123.874512	-540.270020	187.864502	939.719543	-272.713318	-222.755676	873.343262	-438.479980	-39.599056	1029.399658	368.048523	124.891159	948.171875	408.814667	297.609406
-520.217957	24.322447	937.294067	-392.459259	-111.007118	924.007507	-611.816223	38.621273	511.741730	-388.452240	-137.993042	493.306335	-657.824646	12.800752	88.292664	-416.681793	-123.288307	84.201019	-511.122528	85.393372	1416.163574	-307.540436	-189.176453	1360.289063	-386.160004	-45.315262	1393.435791	-334.996124	-70.424530	1683.240845	-612.907471	107.816017	1169.701294	-367.890259	-275.064148	1124.266724	-538.153320	188.500412	939.794250	-275.800171	-222.412109	873.421936	-440.369507	-37.944035	1029.219727	368.339508	125.247162	948.404602	409.330170	297.873291
-521.768494	26.154678	936.807007	-394.140686	-109.414368	923.997864	-612.006897	39.286938	511.189972	-388.551636	-137.224945	493.661407	-657.011597	13.007901	87.319557	-416.714905	-123.081680	84.230064	-514.935791	87.294724	1415.580444	-310.759552	-187.133087	1360.706055	-389.654694	-43.343323	1393.493164	-339.659760	-68.204811	1683.578003	-614.779724	108.636757	1168.380981	-370.749298	-273.527435	1124.759766	-536.134949	189.069183	939.910278	-278.909943	-221.982208	873.405579	-442.331024	-36.239971	1029.027222	368.662354	125.585655	948.652466	409.879272	298.157471
-523.329956	27.982939	936.311218	-395.833984	-107.771118	923.941467	-612.386719	39.913879	510.642883	-390.988617	-135.972839	492.771118	-656.345825	13.011573	86.546524	-416.982605	-123.066681	84.005211	-518.795471	89.252640	1414.904175	-313.994659	-185.104218	1361.186401	-393.188324	-41.284985	1393.683838	-344.375366	-65.914436	1683.896606	-616.830688	109.390892	1167.037109	-373.534515	-272.126923	1125.269897	-534.319458	189.633850	940.070923	-282.098328	-221.543533	873.505676	-444.285889	-34.519798	1028.803345	368.950958	125.822815	948.974487	410.313721	298.334625
-524.942261	29.924393	935.844849	-397.586029	-106.112045	923.918152	-612.849182	40.624218	510.016235	-390.042694	-134.443207	493.441376	-655.797363	12.762675	85.792534	-416.568756	-122.416519	83.988976	-522.744019	91.244186	1414.126953	-317.310577	-182.994614	1361.623169	-396.801208	-39.235294	1393.742065	-349.104797	-63.555389	1684.140747	-618.940186	110.205772	1165.691528	-376.336792	-270.583130	1125.714111	-532.293518	190.451660	940.661438	-285.287384	-221.019531	873.499268	-446.301880	-32.742184	1028.610840	369.253967	126.013779	949.381958	410.781830	298.431396
-526.559326	31.853489	935.278442	-399.320801	-104.462677	923.888306	-613.540833	41.297264	509.163971	-391.168854	-133.928604	493.993561	-655.619507	12.308571	85.110512	-416.796417	-122.385071	83.910187	-526.785339	93.224045	1413.383667	-320.676239	-180.851074	1362.041870	-400.485291	-37.145901	1393.732544	-353.894775	-61.138470	1684.369019	-621.322937	111.059883	1164.432861	-379.131653	-268.989746	1126.105713	-530.700684	191.001495	941.060852	-288.550262	-220.418961	873.644592	-448.341492	-30.932154	1028.366089	369.579163	126.211273	949.738953	411.233337	298.619171
-528.287048	33.803631	934.748291	-401.222412	-102.748024	923.795044	-614.232483	42.276005	508.709839	-392.300964	-133.077805	494.132141	-655.734192	11.827231	84.568932	-416.945038	-122.259193	83.835876	-530.875488	95.216133	1412.563965	-324.085358	-178.678665	1362.440186	-404.203888	-35.052792	1393.760986	-358.675842	-58.668598	1684.553711	-623.711243	111.794685	1163.000854	-381.954224	-267.554901	1126.498291	-529.412415	191.584824	941.478210	-292.022217	-219.952011	873.674438	-450.465454	-29.102987	1028.099731	369.986786	126.441254	950.141663	411.640839	298.808929
-529.941833	35.634811	934.128784	-402.997314	-101.121475	923.802612	-615.224365	43.140583	508.183685	-393.873810	-131.794357	494.004456	-655.831177	11.279757	83.958229	-417.078613	-122.206161	83.759087	-535.020813	97.256668	1411.731445	-327.519073	-176.483261	1362.962769	-408.022980	-32.869072	1393.768066	-363.489685	-56.116859	1684.715332	-626.259155	112.613327	1161.698242	-384.797546	-266.087646	1127.054810	-528.251099	192.170166	941.904480	-295.619659	-219.481110	873.749084	-452.561218	-27.298931	1027.843994	370.345886	126.595291	950.568970	412.046722	298.963501
-531.515869	37.544998	933.556274	-404.399109	-99.335663	923.836975	-616.264709	43.681213	507.418732	-394.248413	-130.643356	494.264252	-656.382385	11.528576	83.050812	-417.049622	-121.939110	83.776489	-539.231018	99.281624	1410.884277	-331.016754	-174.200211	1363.420044	-411.876953	-30.680031	1393.786987	-368.364014	-53.509125	1684.825439	-628.892090	113.480225	1160.399780	-387.920502	-264.271729	1127.604858	-527.309570	192.738464	942.397095	-299.267181	-219.040710	873.532471	-454.505737	-25.428423	1027.636841	370.751343	126.719727	950.981934	412.436035	299.106537
-533.159912	39.420143	932.938477	-405.962830	-97.595642	923.825745	-617.640442	44.387642	507.005432	-395.036133	-129.364014	494.284790	-656.970642	11.772631	82.017456	-417.135559	-121.793083	83.705292	-543.528809	101.345734	1410.025024	-334.591095	-171.983566	1363.889404	-415.786926	-28.479103	1393.776611	-373.226715	-50.825848	1684.973145	-631.671143	114.394440	1159.164917	-390.992584	-262.432312	1128.104248	-526.622009	193.232727	942.756226	-302.843964	-218.409210	873.576721	-456.526581	-23.570932	1027.375366	371.175659	126.831062	951.386047	412.868317	299.175507
-534.972229	41.300827	932.347778	-407.912354	-95.870674	923.698425	-619.170471	45.374878	506.817566	-396.746521	-128.131454	494.235870	-657.687439	11.942928	80.996521	-417.413849	-121.837059	83.580254	-547.816956	103.416946	1409.144531	-338.231903	-169.695175	1364.299683	-419.714539	-26.219555	1393.723877	-378.110962	-48.125343	1685.058838	-634.570190	115.450966	1157.891357	-394.011841	-260.828583	1128.587524	-526.138489	193.862396	943.247620	-306.452057	-217.653183	873.534851	-458.718536	-21.743582	1027.055420	371.616821	126.977554	951.871277	413.270905	299.199493
-536.831116	43.495373	931.852356	-409.813202	-94.025810	923.638306	-620.945313	46.255146	506.414825	-397.066162	-127.192337	494.573273	-658.918701	12.004055	80.133957	-417.364441	-121.546944	83.562401	-552.210571	105.536812	1408.310425	-341.905853	-167.459671	1364.843506	-423.697540	-24.033331	1393.679810	-383.062164	-45.325840	1685.172852	-637.469421	116.558960	1156.613770	-397.036560	-259.177643	1128.959961	-525.817444	194.691742	943.918518	-309.978546	-216.793457	873.595825	-460.982086	-19.785851	1026.829590	372.045471	127.026199	952.222290	413.705536	299.284058
-538.853760	45.979626	931.575623	-411.906097	-91.922295	923.463196	-622.798096	47.335136	505.972992	-398.549896	-125.684586	494.352295	-660.226257	12.053628	79.405327	-417.486755	-121.470451	83.406685	-556.580994	107.643661	1407.495605	-345.701263	-165.219925	1365.303101	-427.742462	-21.713028	1393.679321	-388.015198	-42.497860	1685.291016	-640.448364	117.723274	1155.436035	-400.108582	-257.414734	1129.488525	-525.833801	195.417023	944.376770	-313.658600	-215.824326	873.700989	-463.303009	-17.685162	1026.646606	372.462585	127.093399	952.553894	414.132294	299.315887
-540.920349	48.769501	931.503296	-413.932861	-89.703300	923.360291	-624.751343	48.454426	505.651245	-398.992523	-124.557289	494.526489	-661.231201	12.248533	78.664307	-417.481781	-121.174545	83.346855	-560.979919	109.738785	1406.652832	-349.456421	-162.904449	1365.914917	-431.832245	-19.411156	1393.684814	-392.969238	-39.622360	1685.472900	-643.464050	118.944588	1154.275024	-403.297577	-255.564423	1130.134644	-526.073364	196.266663	944.782776	-317.351349	-214.808838	873.803284	-465.639374	-15.489543	1026.609863	372.905884	127.157814	952.847107	414.524628	299.370239
-542.945557	50.649323	930.990723	-416.033112	-87.864922	923.294373	-626.615967	49.605698	505.255249	-400.443359	-123.134773	494.387909	-661.901550	12.573206	78.129189	-417.702515	-121.108902	83.227455	-565.379456	111.824074	1405.870483	-353.299591	-160.634949	1366.569092	-435.911652	-17.135662	1393.757935	-397.957428	-36.656036	1685.660400	-646.521118	120.326797	1153.121216	-406.533142	-253.487930	1130.718506	-526.513611	197.239456	945.244690	-321.060455	-213.666992	874.041931	-468.011169	-13.603654	1026.355469	373.381287	127.258179	953.107178	414.946167	299.456757
-545.057190	52.867928	930.783142	-418.074463	-85.852768	923.300049	-628.372314	50.546135	504.910950	-400.963623	-122.006340	494.594727	-662.569519	12.727771	77.681168	-417.733185	-120.858727	83.238503	-569.751770	113.973885	1405.142334	-357.162781	-158.382141	1367.304199	-439.973419	-14.932119	1393.809204	-402.959778	-33.684219	1685.918213	-649.594421	121.673080	1152.046875	-409.833954	-251.573822	1131.567627	-527.253784	198.228088	945.424927	-324.842285	-212.506042	874.408081	-470.403168	-11.628483	1026.297485	373.812866	127.371391	953.321411	415.370941	299.568970
-547.217346	54.939648	930.585205	-420.234650	-83.784714	923.253662	-630.059326	51.495380	504.792084	-401.713928	-120.241798	494.726471	-662.858826	12.692163	77.484390	-417.728638	-120.526672	83.234230	-574.132385	116.083130	1404.381836	-361.176483	-156.153625	1368.120728	-444.023254	-12.576903	1393.992432	-407.965302	-30.643818	1686.210938	-652.728210	123.218109	1151.003540	-413.206665	-249.386078	1132.205811	-528.255371	199.346252	945.644104	-328.584442	-211.090057	874.883667	-472.799866	-9.668527	1026.207031	374.254272	127.479286	953.483337	415.815186	299.609741
-549.543640	56.947285	930.461182	-422.368011	-81.849594	923.332397	-631.635193	52.409973	504.710785	-402.694244	-118.491959	494.786041	-663.167358	12.779578	77.334961	-417.796906	-120.141243	83.137428	-578.440247	118.175705	1403.694702	-365.011902	-154.021637	1368.993042	-448.144501	-10.315475	1394.206055	-413.017426	-27.570463	1686.546143	-655.784363	124.713730	1150.000977	-416.663788	-247.231506	1133.038574	-529.399109	200.681061	946.029419	-332.351166	-209.509750	875.430603	-475.288208	-7.777918	1026.216309	374.687256	127.545708	953.586548	416.274261	299.671814
-551.855896	58.953354	930.393250	-424.467987	-79.850639	923.405762	-633.089478	53.233929	504.637451	-404.201263	-116.582809	494.691559	-663.319031	12.865300	77.215408	-417.978760	-119.986046	83.065758	-582.783630	120.215935	1403.062134	-368.904846	-151.824036	1369.899902	-452.199524	-8.059360	1394.403320	-418.066956	-24.553797	1687.033447	-658.973877	126.373840	1149.068970	-420.293701	-244.923706	1134.135010	-530.923279	201.952698	946.005493	-336.131378	-207.870712	876.013245	-477.738098	-5.883508	1026.249878	375.102417	127.650948	953.617981	416.709442	299.773102
-554.456482	60.918362	930.329346	-426.897430	-77.807770	923.451477	-634.585510	53.905380	504.630768	-404.514343	-115.120224	495.040649	-663.485657	12.949115	77.065536	-417.923431	-119.546707	83.134155	-587.106140	122.253387	1402.399170	-372.781830	-149.649994	1370.783936	-456.242157	-5.731014	1394.676758	-423.132416	-21.295271	1687.220825	-662.132874	127.951744	1148.152222	-423.849457	-242.699921	1134.988525	-532.724243	203.389908	945.865906	-339.900665	-206.032150	876.668274	-480.422180	-3.942068	1026.261230	375.496307	127.834076	953.620178	417.171356	299.969299
-557.302612	62.990688	930.193909	-429.232605	-75.883324	923.521912	-636.136902	54.616890	504.700439	-405.836975	-113.198349	494.843781	-663.767700	12.958598	76.925232	-418.221924	-119.437019	83.094986	-591.430603	124.261482	1401.764038	-376.605469	-147.399979	1371.700195	-460.261078	-3.424695	1394.850586	-428.216431	-18.087151	1687.511597	-665.351318	129.715973	1147.219971	-427.490143	-240.465195	1135.894043	-534.734009	204.865021	945.596252	-343.712891	-204.048737	877.409302	-483.191803	-1.929366	1026.246460	375.892395	127.953423	953.569946	417.656891	300.096527
-559.877258	64.542259	930.039612	-431.578888	-74.001396	923.601196	-637.669006	55.318275	504.696198	-406.246216	-111.741379	495.151733	-663.878662	13.041832	76.777779	-418.400879	-119.196724	83.191750	-595.771606	126.260201	1401.106323	-380.320496	-145.149963	1372.547485	-464.293488	-1.178864	1394.979370	-433.297424	-14.900295	1687.853882	-668.547668	131.439682	1146.335815	-431.155670	-238.135117	1136.731567	-537.010315	206.449966	945.258789	-347.448608	-201.830872	878.217651	-485.806427	-0.161020	1026.222046	376.183380	128.158951	953.485962	418.048767	300.185547
-562.483704	66.264275	929.937744	-433.979889	-71.996994	923.703064	-639.163818	56.014725	504.568817	-406.952484	-109.770882	495.247467	-664.218018	13.319529	76.706253	-418.474701	-118.786797	83.211647	-600.086853	128.224976	1400.508301	-384.062805	-142.858673	1373.369019	-468.302917	1.233241	1395.193970	-438.374115	-11.780503	1688.196045	-671.774597	133.213287	1145.380371	-434.900269	-235.980057	1137.658447	-539.504822	208.116653	944.799316	-351.313324	-199.764435	879.031738	-488.499847	1.695541	1026.241089	376.549164	128.315598	953.377991	418.533203	300.275513
-565.206421	68.221878	929.904358	-436.355194	-69.994308	923.790649	-640.780701	56.837418	504.636627	-407.704224	-108.241867	495.546661	-664.498535	13.393603	76.626152	-418.704498	-118.532104	83.253983	-604.413513	130.174210	1399.833862	-387.651672	-140.478455	1374.188110	-472.290924	3.580958	1395.300415	-443.405518	-8.437152	1688.260498	-675.067444	135.041977	1144.409180	-438.495850	-233.866531	1138.470825	-542.265503	209.860458	944.162231	-355.085449	-197.436432	879.826111	-491.239349	3.610117	1026.289673	376.897003	128.522705	953.232666	419.056458	300.404358
-567.911926	69.985191	929.724854	-438.759125	-68.084389	923.912476	-642.588562	57.570107	504.562195	-408.813232	-106.184738	495.399261	-664.869690	13.480566	76.501488	-418.974365	-118.288521	83.294601	-608.770569	132.151260	1399.160278	-391.231415	-138.017654	1374.913208	-476.262695	5.928598	1395.349976	-448.451843	-5.173223	1688.413086	-678.375671	136.853760	1143.456665	-442.247711	-231.663559	1139.368164	-545.225342	211.637039	943.356689	-358.831360	-195.090164	880.625122	-494.045197	5.453496	1026.284302	377.341553	128.683853	952.808594	419.704254	300.776154
-570.620972	71.797348	929.578247	-441.224243	-66.076546	923.933472	-644.406494	58.341122	504.552124	-409.396942	-104.452057	495.448822	-665.285400	13.577389	76.410019	-419.093109	-117.952850	83.454895	-613.171387	134.097794	1398.478271	-394.772278	-135.525757	1375.549561	-480.236694	8.262894	1395.284668	-453.467102	-1.932961	1688.539673	-681.783752	138.691422	1142.433716	-445.931915	-229.370926	1140.053467	-548.427185	213.454666	942.431274	-362.543549	-192.676682	881.313049	-496.847321	7.304467	1026.244019	377.643677	128.823502	952.500977	420.260254	300.947998
-573.359192	73.668861	929.373108	-443.610535	-64.147583	923.963318	-646.448547	59.046947	504.460083	-409.356506	-102.947083	495.888031	-665.493958	13.599057	76.212250	-419.217224	-117.734161	83.635132	-617.577148	135.987854	1397.731445	-398.246155	-133.020798	1376.048096	-484.231079	10.791249	1395.579224	-458.448669	1.306071	1688.627686	-685.249146	140.535522	1141.411621	-449.523346	-227.243454	1140.690552	-551.855774	215.286850	941.321167	-366.103943	-190.134567	882.025696	-499.662659	9.160128	1026.181030	377.624146	128.765549	952.218018	420.719940	301.003998
-576.050598	75.522842	929.139587	-446.047760	-62.111500	923.957092	-648.543457	59.772850	504.455658	-410.108307	-100.694756	495.701965	-666.159180	13.922180	75.995735	-419.247437	-117.341705	83.717255	-622.041748	137.850449	1396.982544	-401.687897	-130.484085	1376.528687	-488.174103	13.367558	1395.921021	-463.366882	4.490450	1688.582275	-688.762573	142.384369	1140.290283	-453.014221	-225.165497	1141.365723	-555.561768	217.148285	940.061035	-369.715546	-187.612717	882.735046	-502.503418	11.029487	1026.088623	377.614380	128.894333	952.154053	421.147369	301.132782
-578.710388	77.299820	928.852173	-448.293060	-60.099827	923.848877	-650.787964	60.498638	504.335999	-409.926483	-99.134483	496.060547	-666.738281	14.009489	75.840660	-419.552002	-117.152946	83.904076	-626.488953	139.752579	1396.203979	-405.068390	-127.810570	1376.939697	-492.144958	15.687334	1395.788330	-468.295319	7.620759	1688.720459	-692.378418	144.175415	1139.219727	-456.610443	-222.773422	1142.004150	-559.507141	219.016876	938.671509	-373.100555	-184.812134	883.492676	-505.208435	12.846287	1025.915527	378.334656	129.187119	952.275574	422.092316	301.143616
-581.577026	79.152145	928.618652	-450.976105	-58.231808	923.788635	-653.039307	61.182060	504.258514	-410.042480	-97.185730	496.102509	-667.047668	14.169521	75.689987	-419.808350	-116.892616	84.026512	-630.923828	141.640228	1395.389038	-408.437897	-125.177544	1377.272339	-496.120636	18.113958	1395.711304	-473.068481	10.931359	1688.485596	-696.006042	145.963074	1138.089722	-459.827240	-220.841721	1142.341187	-563.674011	220.882614	937.155396	-376.501160	-182.101898	884.098206	-508.208984	14.628242	1025.790527	378.737488	129.627289	952.046570	422.656647	301.282532
-584.295410	80.847946	928.278137	-453.324524	-56.320744	923.720520	-655.270874	61.843636	504.212097	-409.955353	-95.247116	496.152740	-667.624268	14.163404	75.058403	-420.057098	-116.752350	84.261208	-635.359680	143.452225	1394.572144	-411.813995	-122.663773	1377.565063	-500.104767	20.494747	1395.567993	-477.863739	14.036413	1688.586060	-699.720947	147.670044	1136.978882	-463.247681	-218.539978	1142.934082	-568.023254	222.729767	935.559265	-379.923981	-179.621506	884.372253	-511.020508	16.391401	1025.609985	379.028870	129.963242	951.799255	423.252136	301.413452
-586.923767	82.544579	927.971924	-455.394104	-54.209343	923.656372	-657.416626	62.445744	504.144440	-409.933105	-92.428886	495.852936	-667.763123	14.349319	74.840919	-419.975159	-116.264526	84.444992	-639.797852	145.259140	1393.744263	-415.092499	-120.091469	1377.857544	-503.991455	22.827995	1395.448120	-482.550751	17.228176	1688.487305	-703.481750	149.324020	1135.849243	-466.212158	-216.631958	1143.134766	-572.643372	224.543381	933.840149	-383.134369	-177.082855	884.853027	-513.651245	18.244301	1025.448608	379.310760	130.230576	951.589661	423.845886	301.503845
-589.714600	84.170769	927.618774	-457.786652	-52.309391	923.587158	-659.488586	62.923244	504.020630	-409.260773	-90.678017	496.254547	-667.986938	14.501815	74.622803	-420.171509	-115.953598	84.828415	-644.203979	146.983688	1392.897583	-418.385376	-117.574478	1378.105713	-507.936432	25.086348	1395.286011	-487.177795	20.368027	1688.377075	-707.308899	150.945587	1134.734619	-469.130829	-214.483536	1143.383545	-577.494934	226.373260	932.018799	-386.148010	-174.368088	885.325256	-516.508606	19.987371	1025.257813	379.339111	130.258453	951.352661	424.386414	301.502106
-592.415894	85.751610	927.296509	-460.125458	-50.355453	923.497314	-661.397705	63.303764	503.821869	-408.756683	-88.508820	496.305450	-668.192627	14.597500	74.467796	-420.453857	-115.754448	85.176689	-648.587769	148.733063	1392.074341	-421.710846	-115.087303	1378.246704	-511.807373	27.350431	1395.086914	-491.671448	23.637127	1688.063232	-711.199585	152.404831	1133.642334	-472.201813	-212.161758	1143.896362	-582.557312	228.162933	930.163025	-389.053650	-171.830841	885.543884	-519.300476	21.690500	1025.073730	379.571075	130.535172	951.170715	424.916687	301.584198
-595.201843	87.235748	926.882263	-462.479523	-48.435970	923.375061	-663.349915	63.676052	503.769928	-408.072205	-86.269150	496.407684	-668.468018	14.720447	74.379875	-420.613403	-115.301498	85.623207	-652.945496	150.393936	1391.295410	-424.933777	-112.676384	1378.481079	-515.628113	29.632330	1395.079590	-496.148163	26.758732	1687.895752	-715.197571	153.915222	1132.550171	-474.905853	-209.863068	1144.087158	-587.817261	229.879333	928.307800	-391.671448	-169.463058	885.794617	-522.120483	23.396854	1024.822510	379.666077	130.644333	950.966492	425.458466	301.579712
-597.699585	89.267296	926.590149	-464.847229	-46.323444	923.290405	-665.214355	64.009933	503.682434	-407.216705	-83.523994	496.229156	-668.628967	14.839779	74.185020	-420.703064	-114.823380	86.122955	-657.233337	152.014725	1390.494263	-428.150208	-110.281029	1378.637695	-519.513428	31.747204	1394.749634	-500.600647	29.756227	1687.884766	-719.190430	155.284058	1131.483887	-477.322418	-207.765686	1144.028442	-593.251343	231.556320	926.277527	-394.025635	-166.963684	886.049927	-524.809143	25.378954	1024.654663	379.743469	130.642853	950.804504	426.056335	301.405243
-600.441406	90.539139	926.084534	-467.048340	-44.596767	923.233337	-667.122803	64.340767	503.528656	-406.478882	-80.666183	495.875702	-668.776733	14.942398	74.009781	-420.961273	-114.435158	86.756233	-661.486450	153.535751	1389.731445	-431.418274	-107.903847	1378.723999	-523.238770	33.929775	1394.676636	-504.921936	32.782703	1687.668335	-723.316345	156.555313	1130.540894	-479.919922	-205.382874	1144.198975	-599.032654	233.085144	924.212341	-396.087677	-164.826874	886.083862	-527.562988	26.969212	1024.387573	380.136566	130.366074	950.721436	426.982483	301.333954
-603.536865	92.496674	926.023987	-469.347076	-42.570194	923.179138	-669.336304	64.668350	503.556152	-405.439911	-78.647934	496.361328	-668.873596	15.077403	73.862839	-421.333191	-114.102516	87.468826	-665.694397	154.998413	1388.982056	-434.610413	-105.673576	1378.907837	-526.873352	36.025013	1394.571411	-509.143127	35.795029	1687.471680	-727.477539	157.819229	1129.632690	-482.214203	-202.968918	1144.145630	-604.981201	234.630692	922.196594	-397.765778	-162.694946	886.134338	-530.469788	28.795736	1024.349487	380.295044	130.388504	950.654114	427.568848	301.196259
-606.235718	93.741043	925.646301	-471.458771	-40.837700	923.225342	-671.348755	65.041603	503.426910	-404.401825	-76.272903	496.585297	-669.191528	15.072988	73.806900	-421.621674	-113.648224	88.234001	-669.865540	156.430740	1388.261475	-437.704773	-103.405800	1379.094604	-530.570068	37.990860	1394.318970	-513.286560	38.759583	1687.298340	-731.645142	158.920593	1128.766113	-484.031647	-200.750366	1143.615601	-611.109680	236.050140	920.182922	-399.194763	-160.594193	886.294128	-533.180115	30.332445	1024.199707	380.311798	130.276749	950.670410	428.123810	300.915894
-608.875427	95.003418	925.358582	-473.602509	-39.056240	923.289673	-673.206482	65.417595	503.216461	-403.561401	-72.615250	496.198761	-669.329651	15.172333	73.672432	-421.822937	-112.950829	89.005600	-673.997559	157.683456	1387.620239	-440.777954	-101.273605	1379.218994	-534.124146	39.952873	1394.246094	-517.325195	41.668034	1687.140625	-735.948914	160.011169	1127.999634	-485.982880	-198.220779	1143.448242	-617.399353	237.394135	918.108154	-400.308197	-158.494492	886.345703	-535.835449	31.886147	1024.101318	380.294250	130.164703	950.739258	428.570038	300.696075
-611.418396	96.203896	925.113098	-475.634796	-37.273537	923.374023	-674.966980	65.785896	503.119415	-402.095612	-70.225174	497.011566	-669.481812	15.268353	73.591446	-422.229248	-112.516518	90.080338	-678.083984	158.924774	1387.038452	-443.757721	-99.167427	1379.391113	-537.649414	41.811520	1394.148682	-521.276794	44.507221	1687.051880	-740.263855	160.973297	1127.202026	-487.946777	-195.656235	1143.683228	-623.944458	238.628189	916.036499	-401.277466	-156.574326	886.387329	-538.379700	33.400818	1024.033447	380.264862	130.006424	950.881958	429.060699	300.432251
-613.909607	97.386223	924.914246	-477.608643	-35.470421	923.474915	-676.685608	66.258316	502.974792	-401.068665	-67.293289	497.271973	-669.619141	15.354700	73.554886	-422.434540	-111.726807	91.014061	-682.118408	159.986710	1386.481934	-446.679260	-97.154053	1379.664429	-541.114319	43.618313	1394.117310	-525.103577	47.257149	1686.941650	-744.623230	161.872208	1126.508789	-489.320587	-193.473679	1143.381958	-630.531494	239.808197	914.077698	-401.974884	-154.639526	886.451721	-540.869263	34.893280	1023.997437	380.271698	129.801514	951.069519	429.588379	300.087952
-616.343079	98.605858	924.759338	-479.447113	-33.708603	923.695984	-678.262512	66.735931	502.876984	-400.226318	-64.342834	497.304047	-669.575073	15.515884	73.577766	-422.727844	-110.973755	91.918526	-686.125732	161.022812	1386.024414	-449.437622	-95.075684	1380.031616	-544.563538	45.342571	1394.082642	-528.850708	49.968258	1686.839844	-749.052734	162.660767	1125.970825	-490.852295	-190.939728	1143.696289	-637.413696	240.839386	912.090149	-402.550934	-152.981705	886.844971	-543.320374	36.379555	1024.045532	380.202423	129.573685	951.339661	430.064423	299.723236
-618.634277	99.663918	924.590393	-481.032379	-31.963005	923.944092	-679.476990	67.133995	502.629456	-399.140228	-62.164757	498.301270	-669.568665	15.661502	73.558334	-423.149658	-110.169769	93.137268	-690.051697	161.933746	1385.530273	-452.170349	-93.019424	1380.482422	-547.868896	47.026955	1394.202515	-532.488464	52.600311	1686.805908	-753.637695	163.379150	1125.496094	-492.077454	-188.754242	1143.840820	-644.517578	241.689774	910.100464	-402.905121	-150.850037	887.048340	-545.656311	37.726868	1024.104736	380.165070	129.326721	951.686401	430.575378	299.300995
-620.910461	100.557976	924.527344	-482.731171	-30.194948	924.291870	-681.036377	67.554344	502.547852	-398.262970	-59.692322	498.849274	-669.823181	15.607804	73.616997	-423.425873	-109.395424	94.232384	-693.945862	162.736664	1385.172485	-454.801147	-91.035278	1381.047485	-551.188843	48.618553	1394.260376	-536.022217	55.137775	1686.806519	-758.200073	163.933105	1125.048462	-493.039795	-186.676270	1144.114136	-651.486633	242.384628	908.382813	-403.131287	-149.005035	887.378174	-547.919617	39.124470	1024.255737	380.115906	128.977768	952.126709	431.109009	298.765594
-623.151855	101.363235	924.489685	-484.206940	-28.521360	924.735962	-682.080566	67.989662	502.468719	-397.617188	-56.586536	499.021515	-669.819275	15.668232	73.669403	-423.818176	-108.149185	95.370644	-697.814026	163.453888	1384.816895	-457.343292	-88.945503	1381.645142	-554.375488	50.213779	1394.469238	-539.467529	57.576294	1686.823608	-762.838379	164.415359	1124.810181	-493.788483	-184.698135	1144.565674	-659.148926	243.100876	906.511902	-403.258636	-147.276367	887.966492	-550.134705	40.402256	1024.470581	380.030273	128.637711	952.607727	431.597534	298.346619
-625.439331	102.138428	924.531128	-485.752258	-26.832054	925.281006	-683.177734	68.467827	502.215973	-396.814026	-54.656296	500.299683	-669.626038	15.818152	73.727295	-424.517303	-107.083305	96.697212	-701.648254	164.073181	1384.601196	-459.697205	-86.918236	1382.251709	-557.554443	51.750832	1394.731567	-542.810303	59.934792	1686.902588	-767.704956	164.875076	1124.679565	-494.536896	-182.711319	1145.317261	-666.432190	243.512390	904.805725	-403.317261	-145.647873	888.601746	-552.338257	41.762043	1024.768433	379.894440	128.264374	953.134460	432.030640	297.834686
-627.659912	102.944084	924.612549	-487.078613	-25.135946	925.839417	-683.833496	68.947342	502.142792	-396.363068	-52.701435	501.005280	-669.575745	15.931155	73.766220	-425.324677	-106.063995	98.128838	-705.453430	164.561035	1384.376465	-461.902832	-84.730515	1383.036133	-560.691223	53.265606	1394.996582	-546.063477	62.193531	1687.021729	-772.463867	165.145706	1124.623657	-494.989502	-180.906204	1146.007080	-674.058105	243.949875	903.268677	-403.128540	-144.142883	889.308533	-554.451172	43.063644	1025.096802	379.816589	127.883316	953.717468	432.501038	297.249207
-629.872925	104.310509	924.869263	-488.200775	-23.103264	926.404480	-684.646057	69.472771	502.072479	-395.706299	-49.099018	501.676086	-669.573547	15.993460	73.855370	-425.941437	-104.445053	99.396622	-709.253479	164.976471	1384.286987	-463.951233	-82.501175	1383.781616	-563.799500	54.726524	1395.350098	-549.231140	64.344872	1687.168579	-777.160522	165.176392	1124.404541	-495.112061	-179.242294	1146.503662	-681.688293	244.310913	901.946777	-402.868286	-142.621185	890.280762	-556.601074	44.515602	1025.530640	379.712158	127.513657	954.297424	432.878601	296.729736
-631.779297	104.600761	924.731079	-489.283630	-21.590616	927.028870	-685.098755	69.936737	501.842896	-395.412262	-46.060093	502.361237	-669.630676	15.990026	73.922729	-426.754791	-102.858200	100.726357	-713.099548	165.374802	1384.193237	-465.700195	-80.107887	1384.408447	-566.816162	55.973915	1395.126343	-552.341248	66.454376	1687.441406	-782.104492	165.221954	1124.437500	-495.449402	-177.551910	1147.637939	-689.330933	244.647507	900.879700	-402.400604	-141.216629	891.357117	-558.547974	45.563862	1025.777832	379.599670	127.031136	954.900146	433.341339	296.079132
-633.657837	104.693359	924.717163	-490.256226	-20.182718	927.757813	-685.381958	70.415855	501.671753	-395.202789	-42.755001	503.146881	-669.448608	16.152912	73.991394	-427.698944	-101.346519	101.913536	-716.890991	165.554306	1384.151123	-467.513428	-77.814583	1385.206299	-569.812683	57.422668	1395.495972	-555.337158	68.372612	1687.622192	-786.874390	165.044479	1124.479248	-495.438385	-176.001007	1148.565308	-697.121582	244.766846	899.759766	-401.553253	-139.504700	892.631165	-560.382874	46.495487	1026.135132	379.499847	126.528473	955.559021	433.782776	295.405579
-635.455505	104.851082	924.763977	-491.023773	-18.736675	928.562195	-685.682739	70.819031	501.490845	-395.154877	-39.143185	503.839630	-668.434875	15.523038	72.664536	-428.599518	-99.859093	103.199982	-720.633667	165.762054	1384.075806	-469.341248	-75.432098	1386.019409	-572.760986	58.880543	1395.900269	-558.265076	70.225700	1687.843750	-791.908630	164.839859	1124.729126	-495.241638	-174.739304	1149.259277	-704.949768	244.733246	898.707397	-400.690399	-138.190994	893.906311	-562.096375	47.463379	1026.559448	379.353729	126.075684	956.215942	434.145966	294.805389
-637.316528	105.022697	924.897644	-491.979065	-17.327246	929.344910	-686.290710	71.128265	501.395630	-395.214966	-35.184456	504.443939	-669.147156	16.316290	74.118896	-429.487793	-98.315437	104.439796	-724.439148	165.794006	1384.014282	-471.012512	-73.057236	1386.827148	-575.610352	60.293709	1396.292847	-561.173218	72.039879	1688.080322	-796.903931	164.444244	1124.848022	-495.197968	-173.168961	1150.523804	-712.763672	244.615845	897.737610	-399.752258	-137.127029	895.109741	-563.906494	48.359383	1027.016724	378.985352	126.086113	956.919006	434.052582	294.587219
-639.065796	105.190521	925.035156	-492.463867	-15.793101	930.102112	-686.847656	71.289177	501.317841	-395.533783	-31.429615	505.041504	-668.277039	15.642397	72.882439	-430.387848	-96.620987	105.401138	-728.136292	165.836548	1383.860107	-472.687408	-70.607117	1387.611084	-578.428406	61.687752	1396.705200	-563.985352	73.759598	1688.293091	-801.897949	163.880173	1125.101196	-494.845734	-171.971619	1151.323486	-720.851624	244.411911	896.989441	-398.715363	-135.963913	896.508484	-565.398804	49.325832	1027.460815	378.770660	125.510994	957.557983	434.371063	293.812225
-640.946411	105.032303	925.127380	-493.520355	-14.697631	930.897827	-687.553955	71.256348	501.252167	-396.069244	-27.084158	505.481323	-668.094666	15.597414	72.780594	-431.349915	-94.590210	106.340370	-731.842834	165.753006	1383.721924	-474.294220	-68.224342	1388.351563	-581.198059	63.012043	1396.989502	-566.762024	75.432365	1688.479492	-807.018433	163.211151	1125.274048	-494.318939	-170.852386	1152.438477	-728.434387	243.998932	896.111084	-397.536316	-134.947571	897.894409	-567.223694	49.993183	1027.896118	378.519196	124.925117	958.176880	434.662964	293.077301
-642.655579	104.866936	925.208557	-494.120453	-13.456930	931.670715	-688.276001	71.185883	501.213013	-396.774353	-23.142221	505.976257	-668.017578	15.688442	72.936455	-432.474182	-92.547974	107.050507	-735.575500	165.265640	1383.604492	-475.772003	-65.926292	1389.080322	-583.954590	64.323425	1397.282227	-569.467285	77.024185	1688.662842	-812.241394	162.395111	1125.251221	-494.264313	-169.394974	1153.729980	-736.500549	243.630341	895.434570	-396.176178	-133.869400	899.371277	-568.720459	50.742111	1028.312134	378.285828	124.307053	958.739868	434.982880	292.286591
-644.192200	104.604042	925.376038	-494.278473	-12.011971	932.460327	-688.947144	71.024170	501.108032	-397.880951	-18.943985	506.360779	-667.855896	15.682969	72.944595	-433.617126	-90.375282	107.937874	-739.174744	165.037079	1383.482666	-477.355682	-63.589176	1389.820801	-586.617065	65.594795	1397.504395	-572.178162	78.584648	1688.816895	-817.400330	161.468262	1125.349731	-493.481934	-168.518814	1154.647217	-743.854370	243.056335	894.890747	-394.727234	-132.772812	900.938538	-569.905457	51.501129	1028.780396	377.944733	123.629150	959.301636	435.293884	291.355499
-645.883362	104.383919	925.449829	-495.169556	-10.888324	933.241516	-689.593201	70.725777	500.987213	-399.088837	-15.230683	506.765198	-667.493835	15.813404	72.909958	-435.033844	-88.194771	108.560753	-742.695984	164.761841	1383.256836	-478.715942	-61.379639	1390.584106	-589.210754	66.898079	1397.813721	-574.776001	80.050034	1688.908203	-822.449463	160.313599	1125.449951	-493.326202	-167.061142	1155.913574	-751.355469	242.379486	894.126587	-393.188568	-131.792130	902.435425	-571.600220	52.093243	1029.196899	377.926788	123.142609	959.704956	435.607727	290.729126
-647.296204	103.977066	925.508972	-495.073914	-9.437562	933.905579	-689.918823	70.404701	500.808594	-400.617371	-12.575577	506.843658	-667.347961	15.781228	72.903854	-436.599396	-86.277397	109.502350	-746.124084	164.446884	1382.957886	-480.148071	-59.192177	1391.302124	-591.721680	68.025635	1398.016357	-577.361511	81.505325	1688.978516	-827.535522	159.178360	1125.523926	-492.233276	-166.304901	1156.337402	-758.994690	241.591431	893.565186	-391.550903	-130.689316	904.068054	-572.615540	52.741428	1029.547241	377.745270	122.524010	960.086060	435.941284	289.933716
-649.233582	103.318169	925.573181	-496.427124	-8.664146	934.536865	-689.885559	70.163475	500.594269	-403.014465	-13.824815	504.385040	-666.890076	15.948237	72.848488	-438.717041	-85.743729	110.512566	-749.573303	163.827515	1382.669067	-481.599335	-57.228657	1392.036865	-594.261597	68.994843	1398.148193	-579.908325	82.932831	1689.042725	-832.514587	157.852509	1125.429199	-491.885803	-165.094986	1157.703857	-766.364014	240.754288	892.963074	-389.876892	-129.556335	905.653381	-574.457458	53.096878	1029.875122	377.541595	121.952164	960.395508	436.243500	289.118622
-650.679626	102.906334	925.521606	-496.369720	-7.163174	935.081970	-692.279785	69.575653	500.729065	-404.258850	-9.567208	504.705566	-667.330627	15.520469	72.813850	-440.154968	-82.774521	110.982719	-752.893555	163.363052	1382.336792	-482.915192	-55.187458	1392.700928	-596.690125	70.069618	1398.246826	-582.404358	84.325676	1689.047363	-837.396912	156.416183	1125.367920	-491.606995	-163.731140	1158.982178	-773.797485	239.845200	892.395630	-388.114502	-128.472626	907.136902	-575.503235	53.766724	1030.108276	377.308044	121.377686	960.651611	436.452209	288.405121
-652.208191	102.291153	925.507935	-496.619995	-5.938466	935.615112	-691.810669	69.254745	500.514282	-405.734406	-5.903332	504.931000	-667.729919	16.588902	74.247154	-441.851776	-80.088135	111.533844	-756.146545	162.823120	1381.909424	-484.145416	-53.145775	1393.386597	-599.045410	71.080376	1398.337646	-584.854492	85.674850	1689.012451	-842.274048	154.941666	1125.259033	-490.749878	-162.645554	1159.546021	-781.181152	238.802399	891.757324	-386.199310	-127.114510	908.708862	-576.695923	54.215252	1030.352905	377.109741	120.771378	960.821106	436.727783	287.586884
-653.588318	101.335732	925.388184	-496.807190	-4.792778	936.059631	-692.771484	68.462769	500.231995	-407.288696	-2.145639	505.151794	-667.758972	16.491796	74.248093	-443.585510	-77.247650	111.855980	-759.346252	162.143158	1381.445190	-485.344391	-51.160767	1394.046509	-601.355652	72.011284	1398.352173	-587.289856	87.019211	1688.953369	-846.981018	153.372604	1125.063477	-490.254089	-161.362335	1160.849976	-788.605042	237.734818	891.258484	-384.108154	-125.344597	910.301636	-577.775085	54.496376	1030.496704	376.861053	120.116112	960.945679	436.936066	286.837128
-655.047546	101.254753	925.464966	-496.841492	-3.244361	936.489014	-693.352844	67.821274	500.222534	-408.927765	1.951671	505.357666	-667.653137	16.471039	74.177162	-445.360779	-74.063156	112.085632	-762.461182	161.375519	1380.870972	-486.470886	-49.197651	1394.741333	-603.603699	72.902061	1398.415039	-589.661621	88.330589	1688.876709	-851.656189	151.691757	1124.913208	-489.244568	-160.416748	1161.593506	-795.532227	236.513535	890.644714	-382.271698	-123.940025	911.735901	-578.819763	55.177090	1030.744995	376.652771	119.586319	960.951111	437.105652	286.132507
-656.324158	100.253700	925.310059	-496.886871	-2.114032	936.820190	-694.394653	67.122627	500.102539	-410.174042	2.651277	505.578308	-666.549561	15.729610	72.648705	-447.289490	-71.946968	112.570473	-765.518250	160.473206	1380.340332	-487.531708	-47.299244	1395.396118	-605.819336	73.743851	1398.431519	-592.015381	89.615654	1688.736206	-856.189758	149.880478	1124.735229	-488.279968	-159.351196	1162.230713	-802.502625	235.251495	890.054626	-380.285400	-122.859489	913.288147	-579.759766	55.373016	1030.816406	376.363953	119.175636	960.912354	437.038422	285.469177
-657.674438	99.684113	925.272949	-497.234894	-0.937097	937.253723	-694.570129	66.523727	499.976044	-411.757355	6.462042	505.645996	-666.381897	15.678937	72.484016	-449.472107	-68.808159	113.060791	-768.515869	159.521805	1379.705322	-488.546967	-45.447887	1396.070557	-607.940063	74.538368	1398.429565	-594.339172	90.897583	1688.595215	-860.587158	148.052582	1124.471313	-487.433441	-158.195847	1163.161743	-809.288818	233.926147	889.546631	-378.473724	-121.305496	914.787292	-580.951477	55.673779	1031.003418	376.181793	118.659744	960.815247	437.096680	284.827240
-658.969666	99.082191	925.231506	-497.354156	0.314861	937.474731	-695.195251	65.779785	499.971832	-413.380249	10.406228	505.755402	-666.360168	15.620708	72.444328	-451.419647	-65.281639	113.216270	-771.490662	158.377609	1379.119751	-489.493439	-43.631569	1396.768311	-609.945923	75.300667	1398.488770	-596.622375	92.141487	1688.443970	-864.800537	146.059845	1124.104004	-486.762207	-156.892792	1164.529785	-815.914001	232.570740	889.018799	-376.720215	-119.451622	916.189575	-581.873535	55.987953	1031.086060	376.184998	116.840820	960.642273	438.366669	283.518372
-660.018616	98.487381	925.156921	-496.953461	1.784943	937.747498	-695.588074	65.125832	499.901001	-415.055450	14.120582	505.938629	-666.149170	15.703764	72.387039	-453.441132	-61.739155	113.400887	-774.521545	156.910431	1378.542969	-490.403198	-41.994385	1397.456055	-612.001648	75.909264	1398.546997	-598.862793	93.359688	1688.276245	-868.870300	143.963226	1123.744507	-485.685303	-155.777237	1165.131958	-822.668457	231.141647	888.450195	-374.947449	-117.543968	917.697876	-582.472534	56.397823	1031.176270	375.962250	116.030266	960.485535	438.595978	282.581482
-661.168884	97.883492	925.139038	-496.952850	3.073324	938.057190	-696.107422	64.592812	500.070007	-416.682404	17.887959	506.018890	-665.891418	15.805933	72.320427	-455.386047	-57.757984	113.513466	-777.401184	155.578384	1377.923340	-491.220978	-40.223598	1398.098511	-613.964905	76.422806	1398.573730	-601.090576	94.595833	1688.078125	-872.878662	141.782120	1123.406006	-484.661102	-154.496094	1166.021118	-828.699524	229.521439	887.795105	-372.873871	-115.931351	919.184021	-583.300232	56.722080	1031.312866	375.725983	115.272781	960.250977	438.600342	281.730499
-662.304871	97.270279	925.131470	-496.967072	4.342613	938.279846	-696.831299	63.573742	499.873505	-418.455750	21.641201	506.148376	-666.822876	16.443394	73.627197	-457.417572	-53.740261	113.584259	-780.181580	154.090439	1377.216919	-491.989227	-38.473148	1398.764404	-615.804077	76.933296	1398.458618	-603.267456	95.797363	1687.882690	-876.512756	139.478729	1122.946533	-483.756226	-153.072479	1167.294312	-835.144714	228.011353	887.327271	-371.007355	-114.016220	920.570068	-584.091248	56.987530	1031.414917	375.471313	114.442299	960.049377	438.657715	280.793335
-663.368408	96.652016	925.120422	-497.001648	5.612128	938.523804	-697.256042	62.966164	500.032349	-420.390350	25.408264	506.328033	-666.572937	16.539047	73.571861	-459.471802	-49.645382	113.491539	-782.976501	152.454391	1376.596924	-492.743683	-36.787769	1399.400024	-617.581665	77.428444	1398.375122	-605.419128	96.981071	1687.681885	-880.111145	137.098526	1122.457642	-482.477661	-151.880981	1167.816528	-841.006165	226.330109	886.723816	-369.186432	-111.987671	921.949341	-584.871216	57.247330	1031.524902	375.049011	113.646973	959.864502	438.372955	279.986053
-664.496460	96.035484	925.139893	-497.182037	6.721263	938.856384	-698.125122	61.823139	499.888580	-422.254486	29.305159	506.418274	-666.553711	16.414516	73.400398	-461.378967	-45.194286	113.413490	-785.614075	150.802780	1375.845825	-493.406982	-35.135822	1400.033813	-619.272400	77.904884	1398.247681	-607.527405	98.103386	1687.520264	-883.432861	134.582108	1121.988159	-481.305725	-150.532181	1168.637085	-846.768555	224.664185	886.223145	-367.359283	-109.834785	923.276123	-585.793762	57.407654	1031.693115	374.737793	112.755135	959.633362	438.258698	278.935242
-665.492249	95.291298	925.169617	-497.418243	7.961250	939.074036	-698.721985	60.836639	499.942352	-424.439728	33.229004	506.597015	-666.427612	16.404423	73.301315	-463.327484	-40.635906	113.345512	-788.333252	148.997620	1375.318970	-494.049347	-33.494793	1400.652710	-620.946472	78.279251	1398.149292	-609.611816	99.225716	1687.366211	-886.534546	131.971008	1121.477905	-480.077362	-149.271606	1169.546265	-852.450317	222.932831	885.688538	-365.541016	-107.732620	924.530640	-586.600281	57.596313	1031.810791	374.352875	111.774834	959.401001	438.062012	278.002136
-666.467224	94.599045	925.222595	-497.357056	9.253334	939.392212	-699.227722	59.886261	499.975220	-426.388794	37.198433	506.740387	-666.162842	16.471708	73.157578	-465.020447	-37.256325	113.472313	-790.890198	147.214066	1374.730347	-494.633240	-31.941080	1401.216187	-622.608337	78.595825	1398.054565	-611.654846	100.289955	1687.214600	-889.400269	129.179184	1120.956909	-478.963470	-147.879959	1170.780762	-857.641907	221.080627	885.207520	-363.987793	-105.248405	925.868408	-587.296448	57.807114	1031.989014	373.980682	110.793098	959.195374	437.750793	276.998901
-667.537048	94.043991	925.278870	-497.468628	10.624134	939.619202	-699.828003	58.803406	500.076843	-428.300720	40.581673	506.855408	-665.993896	16.499926	73.048546	-466.806427	-31.517658	112.708122	-793.421326	145.304367	1374.162231	-495.189941	-30.370159	1401.750366	-624.250000	78.871544	1397.947021	-613.659607	101.287247	1687.082153	-892.081116	126.361565	1120.375610	-477.511261	-146.558945	1171.234619	-862.715698	219.230576	884.715027	-362.101257	-103.073746	926.973633	-588.102783	58.052895	1032.128174	373.587158	109.669113	959.042419	437.549286	275.805237
-668.473694	93.260941	925.322937	-497.521942	11.859955	939.869995	-700.397095	57.668552	500.140717	-430.200409	44.231266	507.075653	-665.822266	16.532866	72.961670	-468.532715	-26.402113	112.442276	-795.856262	143.349548	1373.616089	-495.760895	-28.800634	1402.289795	-625.884277	79.050148	1397.790894	-615.673889	102.334908	1686.953979	-894.566101	123.388321	1119.848145	-476.344269	-145.080246	1172.350708	-867.574402	217.269531	884.307922	-360.430237	-100.652588	928.102051	-588.806824	58.173309	1032.269653	373.199860	108.588905	958.873108	437.138763	274.694031
-669.473267	92.468513	925.370361	-497.360809	13.118565	940.018188	-700.801453	56.304981	500.186981	-432.051117	47.392529	507.257050	-665.532410	16.595886	72.778549	-469.993469	-20.853781	110.829231	-798.312500	141.284729	1373.127686	-496.243103	-27.300163	1402.782227	-627.515564	79.185326	1397.690918	-617.568237	103.262932	1686.739014	-896.790710	120.332214	1119.260742	-474.845428	-143.697418	1172.682861	-872.113770	215.275253	883.911438	-358.787415	-98.190216	929.194153	-589.339111	58.347130	1032.364136	372.821899	107.367249	958.740234	436.826080	273.472504
-670.556335	91.813484	925.451416	-497.453339	14.282194	940.215210	-701.397339	55.405998	500.421417	-433.970734	50.885250	507.452362	-665.371216	16.670174	72.730141	-471.410187	-15.321452	109.995598	-800.637878	139.140991	1372.644165	-496.838928	-25.852314	1403.240967	-629.099243	79.304367	1397.597290	-619.472351	104.178947	1686.524658	-898.930359	117.178619	1118.721069	-473.515167	-142.283203	1173.420410	-876.348877	213.137527	883.532227	-357.270203	-95.778435	930.285278	-590.081299	58.460217	1032.501709	372.438477	106.104477	958.607971	436.417328	272.260132
-671.520081	91.019455	925.456909	-497.644989	15.390478	940.395081	-701.856689	54.119835	500.472443	-435.930054	54.139973	507.698425	-665.131653	16.771507	72.639687	-473.314209	-10.110952	109.777504	-803.043640	136.905075	1372.319824	-497.382324	-24.435801	1403.672241	-630.635376	79.314964	1397.484741	-621.317871	105.081467	1686.269531	-900.776672	113.930969	1118.109985	-472.169769	-140.867859	1174.073120	-880.380676	210.957001	883.194763	-355.707672	-93.169586	931.086914	-590.832520	58.521294	1032.588745	372.015411	104.739792	958.476746	436.024780	270.976837
-672.463013	90.226372	925.496460	-497.758850	16.490129	940.614502	-702.342041	52.532497	500.611816	-437.825836	57.313744	507.832886	-664.914185	16.865084	72.535736	-474.882172	-4.672727	109.226074	-805.283447	134.618576	1371.881226	-497.900848	-23.086533	1404.062866	-632.113159	79.351318	1397.364990	-623.138184	105.946594	1685.970093	-902.502869	110.642738	1117.615234	-470.753387	-139.490112	1174.691528	-884.075745	208.729980	882.910950	-354.240448	-90.490341	932.018433	-591.546265	58.543571	1032.713379	371.716553	103.379982	958.370544	435.639160	269.619904
-673.409546	89.492889	925.475708	-497.950378	17.519094	940.737488	-703.100830	51.178020	500.489624	-439.598724	60.556885	507.975494	-664.567200	17.010759	72.383881	-476.373749	0.648411	108.906792	-807.575256	132.226608	1371.567261	-498.380646	-21.729099	1404.463745	-633.542664	79.325699	1397.282349	-624.895203	106.795540	1685.669678	-903.580444	107.164536	1116.672729	-469.439575	-137.947662	1175.150879	-887.506714	206.423294	882.601807	-352.861664	-87.770844	933.020386	-592.265442	58.582985	1032.760254	371.227722	102.941406	958.314880	434.201141	268.749451
-674.332397	88.716125	925.475464	-498.077393	18.534151	940.870544	-703.468384	49.589222	500.676422	-441.531097	63.914066	508.191589	-664.467590	16.990013	72.240227	-477.881958	6.399874	108.313637	-809.721252	129.905930	1371.252441	-498.848602	-20.418278	1404.779053	-634.937500	79.267654	1397.202393	-626.565613	107.566933	1685.381226	-905.141785	103.923279	1116.212280	-468.158417	-136.395966	1175.634521	-890.592163	204.023392	882.385193	-351.534058	-84.997475	933.788574	-592.933899	58.585056	1032.822998	370.875977	101.487045	958.250671	433.665314	267.413513
-675.268860	87.834084	925.455383	-498.275848	19.420383	941.031250	-704.092712	48.061924	500.729950	-443.113617	67.120735	508.371674	-664.270386	17.013834	72.088882	-479.232605	11.734468	108.229942	-811.740173	127.614296	1370.867554	-499.260559	-19.183430	1405.110229	-636.304077	79.160225	1397.144653	-628.182617	108.343422	1685.039429	-906.259949	100.530319	1115.571411	-466.948212	-134.858856	1176.154053	-893.370972	201.596832	882.139648	-350.318359	-82.126846	934.542297	-593.629883	58.571789	1032.885254	370.522308	99.869766	958.161865	433.319366	265.870392
-676.181885	86.814987	925.482056	-498.510559	20.139919	941.208130	-704.737366	46.863476	500.661499	-445.010010	69.914795	508.590302	-664.004883	17.151333	72.007202	-480.611969	17.205112	107.924507	-813.981689	125.403709	1370.875610	-499.680725	-17.889593	1405.421143	-637.706604	78.800255	1396.830322	-629.727844	109.070808	1684.718384	-907.224670	97.217407	1114.970581	-465.765991	-133.362946	1176.566650	-895.864868	199.103622	881.936279	-349.164612	-79.092453	935.127869	-594.274353	58.515320	1032.977539	370.200378	98.351364	958.035583	432.763947	264.422882
-677.059143	85.967316	925.481018	-498.649628	20.933506	941.314758	-705.308105	45.396305	500.662933	-446.865234	73.195671	508.769897	-663.825073	17.162691	71.868507	-482.046234	22.828432	107.833733	-815.859253	123.156456	1370.507324	-499.985779	-16.743263	1405.809448	-639.016357	78.847420	1397.082031	-631.173706	109.719620	1684.410400	-907.943237	93.839806	1114.271606	-464.637970	-131.729904	1176.907104	-898.058716	196.560898	881.646484	-348.135956	-76.157051	935.811279	-594.872437	58.453815	1033.025757	369.979614	96.698364	957.838440	432.313080	262.927063
-677.830750	85.192520	925.422791	-498.811493	21.811201	941.444702	-705.787964	43.546986	500.688293	-448.335693	76.030815	509.088287	-663.659119	17.206327	71.711342	-483.267395	28.522942	107.683212	-817.813354	121.016441	1370.394409	-500.334503	-15.481889	1406.192017	-640.359436	78.468994	1396.925415	-632.555298	110.308350	1684.090576	-908.922852	90.549309	1113.944092	-463.564514	-130.036880	1177.247803	-899.887329	193.937805	881.430908	-347.298340	-73.117554	936.654541	-595.490173	58.435669	1033.054321	369.677155	94.955437	957.617615	431.840240	261.357727
-678.635986	84.407959	925.385193	-498.903839	22.669746	941.575378	-706.727295	42.092590	500.616760	-449.791718	78.697235	509.307861	-662.656494	16.347843	70.251732	-484.185333	34.270527	107.261452	-819.537781	118.859756	1370.098145	-500.611542	-14.293931	1406.589478	-641.637268	78.258102	1396.991333	-633.900146	110.786789	1683.792358	-908.755554	87.257782	1112.622314	-462.560364	-128.434341	1177.685547	-901.509521	191.329147	881.071045	-346.511719	-70.075188	937.367615	-596.080017	58.380600	1033.095093	369.275055	93.956619	957.371521	430.625641	260.528198
-679.348999	83.634506	925.392090	-498.925598	23.499170	941.805603	-706.329834	41.107349	500.733337	-451.198792	81.632637	509.627838	-662.115356	16.638004	70.044518	-485.237000	40.011967	107.182381	-820.996826	116.695099	1369.479248	-500.958405	-13.146980	1407.003052	-642.886414	78.057350	1397.079224	-635.154724	111.217972	1683.497437	-909.738708	84.049957	1112.437988	-461.630737	-126.786690	1178.121094	-902.858765	188.592346	880.848694	-345.843933	-66.795616	937.818420	-596.604736	58.349010	1033.204956	368.987518	92.260185	957.037048	430.148193	258.699188
-680.014709	82.806366	925.367310	-499.061371	24.258425	941.976746	-706.636475	39.758152	500.791748	-452.398163	84.299561	510.063202	-661.937317	16.717194	69.941032	-486.146240	45.538273	107.473427	-822.565308	114.595726	1369.177002	-501.302826	-12.025739	1407.406982	-644.061951	77.792961	1397.168823	-636.342346	111.525909	1683.244751	-909.626831	80.753510	1111.500610	-460.786743	-125.101181	1178.914307	-903.935608	185.831573	880.476135	-345.356873	-63.583923	938.445801	-597.149109	58.263855	1033.269653	368.764557	90.139687	956.588989	429.898224	256.782074
-680.649414	81.875206	925.371582	-499.197784	24.931250	942.174927	-707.046265	39.262772	500.845306	-453.558502	86.971878	510.391785	-661.581360	16.959597	69.920845	-486.832062	51.635315	107.202522	-824.240906	112.532425	1369.236206	-501.669159	-10.753814	1407.816772	-645.223511	77.566399	1397.300049	-637.458008	111.733131	1683.090332	-910.155884	77.734726	1111.133545	-459.865936	-123.348106	1178.845215	-904.706360	183.062576	880.185425	-344.887543	-60.443962	939.301208	-597.671509	58.101803	1033.361816	368.524994	87.959679	956.157593	429.675751	254.652786
-681.259583	80.966713	925.340393	-499.300323	25.530451	942.359009	-706.937256	37.306530	500.788391	-454.565460	89.494835	510.807739	-661.431091	16.927362	69.721489	-487.319366	57.246574	107.532196	-825.642761	110.578506	1369.007935	-501.946747	-9.617455	1408.294678	-646.310120	77.232796	1397.334473	-638.577271	111.860947	1682.888428	-910.483521	74.750420	1110.769775	-459.052032	-121.661438	1179.335449	-905.234924	180.201706	879.906555	-344.482117	-57.121136	939.809387	-598.167664	57.928604	1033.428223	368.259674	85.926361	955.578918	429.254578	252.797440
-681.733765	80.141464	925.345154	-499.379272	26.209251	942.614258	-706.977356	36.063026	500.723816	-455.559723	92.026375	511.355652	-661.189697	17.066883	69.555412	-487.761597	63.174820	107.448929	-827.005371	108.693886	1368.891479	-502.055481	-8.374483	1408.787598	-647.411987	76.950676	1397.424316	-639.619629	111.845459	1682.782959	-910.678772	71.808037	1110.285278	-458.293030	-119.827209	1179.781372	-905.542664	177.325287	879.526978	-344.196960	-53.799728	940.426880	-598.620117	57.792366	1033.547119	367.961670	83.937019	955.069214	428.806305	250.900543
-682.285278	79.276711	925.405273	-499.533173	26.802389	942.832214	-706.992981	34.982601	500.761780	-456.565521	94.492073	511.894043	-660.916626	17.144907	69.392212	-487.873779	69.017242	107.425613	-828.005554	106.801102	1368.228149	-502.455109	-7.432089	1409.139404	-648.440491	76.643318	1397.555054	-640.627075	111.802933	1682.713989	-910.944641	68.909576	1109.955200	-457.498291	-118.133652	1180.089355	-905.548767	174.388901	879.166687	-343.946686	-50.517319	940.992310	-599.089722	57.613659	1033.678589	367.684753	82.012962	954.438660	428.183228	249.094818
-682.758545	78.415276	925.410095	-499.628418	27.313372	943.075989	-707.195679	33.661156	500.584778	-457.270813	96.867088	512.356995	-660.746887	17.183584	69.247681	-488.028412	74.881805	107.389397	-829.146606	105.077362	1368.017334	-502.956543	-6.594511	1409.508423	-649.389526	76.278816	1397.662231	-641.569946	111.625130	1682.671143	-910.705505	65.986107	1109.430176	-456.804871	-116.505188	1180.372559	-905.355164	171.502151	878.745056	-343.780609	-47.169445	941.569946	-599.524109	57.424145	1033.791016	367.274567	80.014229	953.898682	427.521393	247.215836
-683.156982	77.571175	925.411560	-499.700897	27.831646	943.326782	-706.799927	33.683838	500.750031	-458.128174	99.192482	512.796021	-660.192017	17.695341	69.244072	-487.973907	80.521759	107.494400	-830.274414	103.411476	1367.907349	-503.229980	-5.654992	1409.865356	-650.321533	75.979828	1397.749146	-642.477356	111.367119	1682.663330	-910.724487	63.290619	1109.109375	-456.085907	-114.850517	1180.669922	-904.961975	168.581558	878.353027	-343.601807	-43.711693	941.764282	-599.914307	57.255211	1033.904419	366.861786	77.880135	953.237000	426.894897	245.259857
-683.596680	76.690590	925.427734	-499.818176	28.325533	943.587158	-707.107605	32.382751	500.729492	-459.042206	101.684578	513.260315	-660.136230	17.639839	69.207230	-487.638031	86.133301	107.537140	-831.300171	101.917686	1367.764160	-503.426086	-4.727958	1410.165771	-651.212341	75.693642	1397.825806	-643.338501	110.976967	1682.692383	-910.657959	60.685299	1108.854248	-455.507568	-113.147179	1180.883667	-904.328796	165.669937	877.985291	-343.543671	-40.386372	942.316284	-600.347412	57.045074	1034.030151	366.568054	75.802292	952.776794	426.264435	243.233566
-684.232971	77.001984	925.562500	-500.159607	29.030987	943.752869	-706.384949	30.399576	500.820343	-459.872437	104.319923	513.793335	-660.036743	17.629940	69.055382	-487.112549	91.763466	107.605888	-832.187439	100.624596	1367.551636	-503.569031	-3.754915	1410.414917	-651.981628	75.432442	1397.933472	-644.172302	110.606094	1682.742065	-910.797424	58.248058	1108.737549	-454.918549	-111.486038	1181.126953	-903.495728	162.767319	877.648926	-343.520752	-37.058880	942.780212	-600.874878	57.454071	1034.181519	366.221588	73.711182	952.321777	425.591339	241.163101
-684.555237	76.003204	925.551086	-500.293060	29.343485	943.994446	-706.275146	29.110956	500.805511	-460.431122	106.506714	514.370300	-659.736389	17.705326	68.946373	-486.435608	97.392906	107.627213	-833.130249	99.408791	1367.822510	-503.872955	-2.938095	1410.612061	-652.762390	75.102539	1398.031982	-644.927856	110.123360	1682.857056	-910.476929	55.777569	1108.479614	-454.352844	-109.927818	1181.191528	-902.486450	159.821228	877.166321	-343.540161	-33.715084	943.193359	-601.256104	57.128674	1034.282349	365.939087	71.417030	951.956055	425.147217	238.944839
-684.874390	74.948524	925.560791	-500.360077	29.618673	944.227112	-706.230286	28.679132	500.878510	-461.113342	108.830841	514.940125	-659.363403	17.943676	68.933342	-485.649567	103.108101	107.728020	-833.943909	98.139786	1367.757080	-504.209900	-2.485377	1410.784058	-653.479980	74.695953	1398.127319	-645.685181	109.522507	1682.995972	-910.322205	53.424610	1108.308105	-453.842773	-108.424194	1181.267578	-901.293274	156.896683	876.707520	-343.578552	-30.389282	943.637207	-601.587097	56.743523	1034.390991	365.574097	69.211769	951.693481	424.497925	236.737457
-685.114075	73.963310	925.547791	-500.441559	29.876564	944.475281	-705.697327	27.635675	500.817078	-461.630402	111.145531	515.506409	-659.056946	18.153364	68.905388	-484.697815	108.531395	107.883453	-834.557739	97.305901	1367.561890	-504.447723	-1.666173	1410.932739	-654.059326	74.643562	1398.227539	-646.409180	108.954224	1683.160522	-909.886658	51.161381	1107.995483	-453.439880	-106.885796	1181.259644	-899.946350	154.045410	876.246765	-343.669464	-27.102352	943.997925	-601.912415	56.366749	1034.494141	365.274170	66.920738	951.387939	423.884308	234.674042
-685.374939	72.999725	925.528870	-500.467896	30.078045	944.694763	-705.303101	25.205805	500.713959	-462.440887	114.268211	516.265015	-659.071472	17.922421	68.719864	-483.047241	116.475258	105.338867	-835.101196	96.332939	1367.033691	-504.767090	-1.202039	1411.039795	-654.667480	74.385948	1398.334106	-646.985291	108.228600	1683.286133	-909.747009	49.042942	1108.000488	-453.041351	-105.485924	1181.279297	-898.450562	151.178360	875.838562	-343.887451	-23.787895	944.488525	-602.194580	56.006058	1034.580688	364.950012	64.776268	951.282471	423.218048	232.554794
-685.612305	71.997009	925.475830	-500.450256	30.154606	944.899536	-704.982788	23.779545	500.708252	-462.462250	116.656349	516.936523	-658.834778	18.007210	68.595352	-481.788208	122.160332	105.528679	-835.655518	95.504684	1366.851440	-505.076172	-0.799387	1411.168579	-655.183594	74.113831	1398.475464	-647.565796	107.512390	1683.472046	-909.348450	47.016235	1107.800293	-452.783691	-104.091476	1181.192871	-896.825134	148.432480	875.395569	-344.118774	-20.632912	944.859680	-602.443542	55.591961	1034.641235	364.666748	62.495167	951.247559	422.613281	230.480133
-685.876587	71.116013	925.490540	-500.491119	30.206772	945.120361	-704.891724	23.181095	500.789001	-462.504822	118.039383	517.455322	-658.490356	18.344387	68.637947	-481.199829	124.804306	108.913719	-836.208313	94.791649	1366.742432	-505.316101	-0.413992	1411.276733	-655.674255	73.827553	1398.553345	-648.066223	106.696373	1683.681152	-908.585205	44.992134	1107.536987	-452.519958	-102.810616	1181.103394	-895.121338	145.667282	874.825623	-344.361206	-17.480698	945.233337	-602.706482	55.223888	1034.746460	364.322632	60.166988	951.237976	422.006592	228.311188
-686.168579	70.181534	925.487305	-500.573669	30.142704	945.259033	-704.554626	21.859837	500.799500	-462.474365	119.883453	518.047485	-658.129639	18.595596	68.541496	-479.701202	130.086731	109.178261	-836.665283	94.118385	1366.590942	-505.553436	-0.149552	1411.398560	-656.074402	73.701378	1398.756104	-648.540283	105.937103	1683.868286	-908.032959	43.248665	1107.381348	-452.391205	-101.499367	1180.991089	-893.306274	143.062576	874.296448	-344.652069	-14.358340	945.670044	-602.971252	54.762875	1034.804932	364.093689	57.928345	951.266968	421.420563	226.234802
-686.385376	69.236313	925.474915	-500.640076	30.028149	945.449768	-704.119385	19.362398	500.784058	-462.283325	121.867783	518.706421	-658.202393	18.166645	68.300064	-478.370300	135.081512	109.655884	-837.096863	93.532898	1366.484375	-505.749756	0.088090	1411.528076	-656.429749	73.458145	1398.799194	-648.920410	105.077057	1684.086060	-907.616760	41.694260	1107.247314	-452.290710	-100.261078	1180.899658	-891.371643	140.524948	873.794312	-345.055084	-11.219918	946.147522	-603.221436	54.287449	1034.880981	363.798248	55.620113	951.319214	420.877838	224.033386
-686.467773	68.352798	925.448547	-500.615295	29.982862	945.671265	-704.078613	18.959171	500.784882	-462.303925	123.733887	519.370239	-657.791687	18.498819	68.259621	-476.776642	140.047180	110.057716	-837.456848	93.049500	1366.362183	-505.938812	0.243691	1411.646240	-656.742371	73.251442	1398.881592	-649.282227	104.249649	1684.265869	-906.971680	40.231003	1107.117065	-452.217010	-99.166466	1180.797485	-889.366211	138.089203	873.195496	-345.515198	-8.286692	946.546326	-603.389587	53.857063	1034.963257	363.499084	53.187931	951.445251	420.366241	221.800247
-686.498413	67.532066	925.424744	-500.560242	29.885857	945.929077	-703.835938	17.580841	500.786133	-462.123871	125.582695	519.996094	-657.539368	18.557873	68.116264	-474.455688	147.326065	107.380669	-837.775513	92.647827	1366.201050	-506.131958	0.367141	1411.771118	-656.998047	73.027359	1398.941162	-649.545288	103.340523	1684.509399	-906.249512	38.934441	1106.960083	-452.307159	-98.430473	1181.094971	-887.284119	135.810699	872.647644	-345.994293	-5.412362	947.000549	-603.535095	53.421379	1035.063354	363.207825	50.685532	951.503296	419.679108	219.007309
-686.496643	66.691269	925.395569	-500.512421	29.716036	946.192749	-703.478760	15.817490	500.776001	-462.055145	127.569099	520.645935	-657.480042	18.518703	68.013908	-473.586456	150.068680	110.630196	-838.042725	92.207512	1366.001709	-506.290192	0.377226	1411.924072	-657.198486	72.907143	1399.014404	-649.769592	102.463570	1684.712280	-905.345947	37.757874	1106.649170	-452.370392	-97.043587	1180.541870	-885.117554	133.664688	872.063049	-346.499481	-2.482417	947.459106	-603.668152	52.971756	1035.161987	362.913757	48.350040	951.679565	419.267365	216.996140
-686.514832	65.950256	925.407715	-500.457336	29.485619	946.415222	-703.205811	14.155006	500.774261	-461.782928	129.419815	521.352783	-657.362122	18.515778	67.868080	-471.946808	154.436859	111.361794	-838.262146	91.916626	1365.850342	-506.418945	0.427289	1412.067627	-657.357849	72.735085	1399.037964	-649.949585	101.579857	1684.904785	-904.242004	36.628704	1106.312866	-452.388580	-96.199783	1180.476563	-882.800415	131.702866	871.562500	-347.174561	0.242273	947.992432	-603.765808	52.505718	1035.266479	362.589508	45.790947	951.861755	418.771576	214.319565
-686.468750	65.119240	925.411255	-500.351257	29.187912	946.641113	-703.041077	13.288217	500.768250	-461.711761	131.514587	522.028442	-657.009888	18.888186	67.827705	-469.601532	161.191208	108.939857	-838.408325	91.697235	1365.675903	-506.541504	0.373825	1412.191650	-657.500488	72.447205	1398.966553	-650.040161	100.704933	1685.072632	-903.510864	35.848534	1106.173340	-452.574493	-95.383530	1180.354248	-880.458984	129.837173	871.017822	-347.783905	2.767162	948.388367	-603.812134	51.967533	1035.367065	362.260742	43.475769	952.064697	418.313141	211.995483
-686.395935	64.356117	925.403198	-500.237518	28.804482	946.875000	-702.795471	11.775392	500.753357	-462.236115	134.280090	522.918945	-656.983704	18.786409	67.764351	-468.721161	164.078461	111.988792	-838.522095	91.399033	1365.482666	-506.621765	0.278452	1412.327148	-657.575378	72.353943	1399.092163	-650.105713	99.832520	1685.220825	-902.561523	35.096359	1105.944824	-452.716339	-94.569489	1180.208374	-878.048584	128.034988	870.409790	-348.400635	5.261844	948.747925	-603.838013	51.476170	1035.463501	361.894592	41.373470	952.254700	417.551361	210.391785
-686.263428	63.621719	925.354187	-500.088104	28.381638	947.065735	-702.668396	11.146293	500.766266	-461.883362	136.200912	523.655762	-656.738464	19.039692	67.741302	-465.920013	162.152557	117.407761	-838.626038	91.245453	1365.644775	-506.663055	0.166953	1412.443115	-657.644104	72.045998	1398.996582	-650.113220	98.975121	1685.374512	-901.603699	34.470409	1105.692871	-452.857880	-93.955986	1180.161621	-875.512329	126.352501	869.833313	-349.207458	7.649437	949.311707	-603.825012	50.926170	1035.519287	361.630920	38.690441	952.440186	417.568787	207.314453
-686.118958	62.817650	925.331848	-499.970306	27.901165	947.263733	-702.432068	10.071260	500.664551	-461.478546	137.851837	524.365173	-656.717651	18.900606	67.655945	-467.255737	168.811462	108.114296	-838.638489	91.049095	1365.473511	-506.721008	0.012157	1412.578613	-657.665222	71.849129	1398.989258	-650.067383	98.162071	1685.500122	-900.372986	33.864727	1105.349609	-453.113861	-93.693283	1180.498291	-872.878052	125.031654	869.381287	-349.982910	9.927559	949.824646	-603.809326	50.338844	1035.591919	361.281555	36.394402	952.636047	417.082947	205.230316
-685.987244	62.054413	925.289246	-499.831055	27.361135	947.407349	-701.970947	8.796653	500.527191	-460.873962	139.135101	524.898132	-656.651794	18.862011	67.554611	-465.489777	172.350861	108.751198	-838.511414	90.878029	1364.936768	-506.717346	-0.184758	1412.703613	-657.623230	71.656021	1398.973633	-649.972412	97.347397	1685.651123	-899.409302	33.534767	1105.083374	-453.272095	-92.894287	1180.070190	-870.164551	123.936813	869.080811	-350.685760	11.947701	950.243286	-603.763977	49.757938	1035.629028	360.990692	33.896225	952.800903	416.854492	202.594543
-685.505615	59.955006	925.136169	-499.393982	26.386837	947.578857	-702.065918	8.099877	500.370178	-460.300751	140.419724	525.473022	-656.471680	18.970932	67.541077	-463.695892	175.832657	109.319725	-838.413452	90.775299	1364.765381	-506.727600	-0.461860	1412.827759	-657.525757	71.454857	1398.985840	-649.820679	96.567322	1685.754272	-898.233032	33.208691	1104.792847	-453.492279	-92.501740	1180.035889	-867.399048	122.979591	868.747437	-351.545990	13.815980	950.691223	-603.480774	48.369858	1035.611206	360.698853	31.401114	952.990845	416.610657	199.963531
-685.274963	59.087917	925.091125	-499.210876	25.669718	947.694336	-701.842041	7.335952	500.327972	-459.710205	141.637894	526.059326	-656.319946	19.024906	67.520973	-461.997772	178.980148	109.967041	-838.240967	90.708984	1364.583618	-506.625854	-0.766290	1412.973633	-657.372681	71.239754	1398.959717	-649.590332	95.806442	1685.875000	-897.089661	32.917984	1104.551147	-453.706970	-92.227844	1179.978638	-864.603210	121.879097	868.160278	-352.473572	15.822564	951.195923	-603.352295	47.648857	1035.633911	360.385040	28.953152	953.161682	416.340881	197.426407
-685.001038	58.310493	925.052002	-499.062592	25.015272	947.806519	-701.665100	6.505831	500.272430	-459.146332	142.786880	526.661987	-656.378296	18.832680	67.443192	-460.165863	181.968536	110.548248	-837.984680	90.685928	1364.428589	-506.494202	-1.117791	1413.088135	-657.158386	71.003395	1398.976563	-649.322998	95.085861	1685.973145	-895.732117	32.682453	1104.252686	-453.893433	-92.196175	1180.020508	-861.720947	121.131325	867.845215	-353.716827	17.287086	951.106079	-603.223877	46.975666	1035.658813	360.035828	26.414764	953.353699	416.081451	194.851974
-684.758423	57.536152	925.041565	-498.939880	24.288643	947.884521	-701.304993	5.422089	500.145111	-457.861755	145.623245	527.767578	-656.405151	18.697491	67.357269	-458.791473	185.479080	111.364243	-837.690063	90.692902	1364.277588	-506.319458	-1.480619	1413.215576	-656.847900	70.805511	1399.055176	-649.020386	94.422607	1686.116821	-894.346558	32.513557	1103.949585	-454.082977	-92.108688	1179.972290	-858.837769	120.487389	867.586426	-354.455078	18.610638	951.497986	-603.091064	46.253357	1035.685425	359.666351	23.966154	953.523132	415.749176	192.316574
-684.443970	56.759205	925.027527	-498.757416	23.496000	947.986389	-702.440430	4.177948	500.156799	-457.032135	147.657944	528.755920	-656.623779	18.294180	67.335030	-457.239502	188.471069	112.067749	-837.336853	90.723671	1364.159302	-506.115906	-1.898638	1413.323975	-656.529053	70.588234	1399.106812	-648.609436	93.727577	1686.185303	-892.934143	32.423645	1103.696167	-454.234253	-92.104675	1179.915283	-855.854187	120.102760	867.422913	-355.328125	20.101582	951.922668	-602.899353	45.532822	1035.719482	359.291870	21.605635	953.707336	415.386505	189.894577
-684.151978	55.993286	925.040894	-498.538422	22.635584	948.077820	-701.973633	4.106410	500.129089	-456.463318	147.722839	528.944946	-656.440979	18.500196	67.318939	-455.527069	190.362671	112.660957	-836.907288	90.765335	1364.022461	-505.892090	-2.334609	1413.408813	-656.176575	70.330246	1399.146362	-648.163574	93.076225	1686.297852	-891.286438	32.252254	1103.360596	-454.447632	-92.170166	1179.818604	-852.834229	119.701729	867.230774	-356.093201	21.216579	952.263184	-602.678589	44.763519	1035.765503	358.922150	19.155167	953.849731	415.096893	187.398346
-683.816833	55.344658	925.078735	-498.303497	21.854929	948.189270	-701.372925	3.885781	500.066772	-455.751160	147.548538	529.147461	-656.410034	18.512953	67.265358	-453.905640	192.160187	113.189735	-836.412048	90.791718	1363.926758	-505.574982	-2.888201	1413.462036	-655.767273	70.075447	1399.195435	-647.654175	92.433884	1686.392090	-890.199890	32.440334	1103.378174	-454.610931	-92.337570	1179.744873	-849.733032	119.510254	867.276917	-356.898773	22.222904	952.732544	-602.432251	44.061462	1035.835083	358.580200	16.760347	954.024841	414.809662	184.896286
-683.681885	54.439957	925.076477	-498.060699	20.475857	948.022400	-701.278320	3.787915	500.081757	-454.880676	147.707932	529.506409	-656.358887	18.586649	67.260208	-452.292236	193.704147	113.795311	-835.851440	90.880653	1363.849854	-505.250366	-3.360427	1413.547363	-655.293457	69.756111	1399.209106	-647.083618	91.820946	1686.496094	-888.325806	32.388653	1102.992920	-454.832458	-92.550385	1179.697632	-846.596863	119.551445	867.336853	-357.641144	23.034964	953.008972	-602.109802	43.061283	1035.757813	358.207275	14.170889	954.164063	414.462006	182.260132
-683.341492	53.723850	925.082764	-497.776825	19.475662	948.073486	-701.193237	3.496227	500.049316	-454.049561	147.976517	529.925537	-656.351318	18.608700	67.243393	-450.912903	195.253128	114.371361	-835.295044	90.973984	1363.803711	-504.930206	-3.901621	1413.561401	-654.789185	69.343895	1399.147583	-646.454163	91.198257	1686.586670	-887.444885	32.690845	1103.347046	-454.987640	-92.884041	1179.597046	-843.448914	119.629471	867.590332	-358.374725	23.734592	953.248047	-601.802307	42.277035	1035.781738	357.764557	11.687644	954.302063	414.172424	179.662445
-682.898193	53.094284	925.107300	-497.518829	18.628082	948.171570	-701.075867	3.219616	499.994507	-453.252136	148.121429	530.382568	-656.285767	18.644785	67.213692	-449.401917	196.529953	114.848534	-834.720459	90.957458	1363.828613	-504.546143	-4.667345	1413.615723	-654.264221	68.930946	1399.177490	-645.740234	90.585213	1686.678345	-885.225769	32.735367	1102.779663	-455.165558	-93.307121	1179.526245	-840.234070	119.832939	867.760803	-359.056122	24.129572	953.488770	-601.489380	41.567760	1035.837036	357.391602	9.279083	954.463501	413.827942	177.221085
-682.465698	52.490520	925.141418	-497.187531	17.684906	948.207642	-700.877747	3.073298	499.910126	-452.261047	147.621490	530.604126	-656.281860	18.653784	67.242622	-447.952698	197.277069	115.284920	-834.079163	91.188560	1363.898193	-504.121521	-5.179341	1413.592041	-653.669250	68.676010	1399.239990	-644.974915	89.986465	1686.755493	-883.912292	33.149780	1102.792603	-455.290680	-93.777893	1179.422974	-837.061035	120.102577	868.078430	-359.673706	24.451786	953.765991	-601.097046	40.831928	1035.871216	356.987427	6.817673	954.551880	413.524811	174.764023
-682.027649	51.930286	925.176147	-496.891876	16.746302	948.254333	-700.601135	3.001097	499.817841	-451.379089	147.774261	531.081360	-656.220154	18.600433	67.234772	-446.624084	197.961899	115.755173	-833.404236	91.296150	1363.984985	-503.641663	-5.882689	1413.506226	-653.043579	68.313339	1399.263550	-644.100159	89.337196	1686.848633	-882.455688	33.468319	1102.865967	-455.383148	-94.404388	1179.351318	-833.859802	120.362587	868.343628	-360.213654	24.631262	953.820129	-600.722168	40.140728	1035.909424	356.595734	4.305262	954.632629	413.283295	172.274948
-681.594055	51.384838	925.203308	-496.527832	15.832810	948.260132	-700.461670	2.829776	499.852295	-450.255035	146.850998	531.052673	-656.179626	18.521719	67.259018	-445.073364	197.966797	116.070015	-832.707581	91.233017	1364.083618	-503.148865	-6.755716	1413.449707	-652.326233	67.868935	1399.317139	-643.181030	88.696770	1686.916016	-880.856018	33.813263	1102.848022	-455.544922	-95.669167	1179.615967	-830.643005	120.949043	868.902588	-362.113861	24.290295	953.547668	-600.296814	39.452148	1035.926514	356.155579	1.916698	954.794678	412.969330	169.851028
-681.116943	50.880913	925.249634	-496.165863	14.932206	948.283142	-700.279419	2.963906	499.823486	-449.290588	146.458908	531.450439	-656.164856	18.518629	67.337524	-443.696899	197.847656	116.381050	-831.948181	91.211739	1364.200562	-502.635071	-7.591266	1413.386597	-651.656311	67.426781	1399.373291	-642.184998	88.047623	1687.002441	-879.042053	34.095802	1102.695313	-455.764465	-96.446907	1179.434204	-827.383850	121.586281	869.408081	-362.635895	24.024836	953.657959	-599.850403	38.795250	1035.961548	355.757996	-0.512678	954.858582	412.725098	167.523666
-680.614929	50.453888	925.291809	-495.755951	13.990980	948.250122	-699.934448	3.009375	499.786713	-447.953400	147.431213	532.332397	-655.890015	18.361492	67.145729	-442.503174	198.032059	116.796852	-831.120361	91.286255	1364.342407	-502.015839	-8.416263	1413.263306	-650.831787	66.960403	1399.458130	-641.088562	87.363998	1687.081421	-877.831116	34.652042	1102.971680	-455.799744	-97.025887	1178.870483	-824.272034	122.146339	869.929565	-362.955780	23.652481	953.670349	-599.341125	38.125542	1035.971313	355.349213	-2.932598	954.958435	412.505493	165.069550
-680.040100	50.108315	925.327881	-495.318085	13.149586	948.257568	-699.740906	2.977041	499.822266	-446.762543	146.639709	532.438477	-656.057495	18.404793	67.305328	-441.082947	196.901962	116.994667	-830.409729	91.486374	1364.894531	-501.365814	-9.259595	1413.089478	-649.992920	66.622238	1399.511353	-639.939087	86.671669	1687.139404	-876.295654	35.141045	1103.121948	-455.883362	-98.039909	1178.634766	-821.077515	122.916878	870.573975	-363.196930	23.273247	953.773499	-598.806335	37.560318	1035.994507	354.919220	-5.293856	955.048279	412.183289	162.829788
-679.514648	49.704735	925.348083	-494.886292	12.167447	948.216187	-699.569214	3.053185	499.806580	-445.610291	145.528763	532.435974	-656.051758	18.359743	67.341949	-439.593445	195.491699	117.037003	-829.357483	91.506660	1364.745605	-500.716278	-10.212687	1412.894531	-649.093750	66.065392	1399.543579	-638.720764	85.908600	1687.215332	-875.146118	35.773823	1103.484619	-456.001953	-99.418983	1178.719482	-817.941895	123.791016	871.341492	-363.430695	22.740231	953.875977	-598.274475	36.905056	1035.987671	354.489532	-7.602560	955.128174	411.927399	160.460388
-678.840759	49.671722	925.260498	-494.372192	11.552546	948.081726	-699.287720	3.213077	499.818329	-444.398956	144.456619	532.492798	-656.086060	18.307119	67.375702	-438.140778	193.335083	116.966202	-828.367432	91.602692	1364.931763	-499.992065	-11.231863	1412.733643	-648.186401	65.627937	1399.586914	-637.398560	85.096924	1687.263550	-873.311951	36.213619	1103.409546	-456.017212	-100.669655	1178.467773	-814.845581	124.755173	872.018311	-363.579102	22.021006	953.937317	-597.701111	36.322575	1035.889526	354.061340	-10.020569	955.199402	411.696930	158.035370
-678.223999	49.475117	925.300903	-493.869110	10.707894	948.002869	-699.151001	3.417981	499.803650	-443.043732	143.252853	532.452698	-656.123535	18.268074	67.377968	-436.742737	190.881989	116.844215	-827.325012	91.760033	1365.189697	-499.230103	-12.250423	1412.482178	-647.197083	65.071709	1399.551392	-636.041138	84.241318	1687.318115	-872.262573	36.929653	1103.940186	-456.013000	-101.706757	1177.846680	-811.806213	125.647255	872.786804	-363.685394	21.147053	953.950195	-597.069214	35.781391	1035.879517	353.604492	-12.274393	955.276978	411.407196	155.772415
-677.627441	49.208546	925.349976	-493.396942	9.698716	947.925964	-698.881531	3.473355	499.742645	-441.571930	141.873764	532.299133	-656.161072	18.153336	67.344299	-435.210175	187.718155	116.533730	-826.271118	91.920258	1365.491333	-498.435303	-13.344583	1412.229858	-646.199585	64.601868	1399.591797	-634.595459	83.356934	1687.349243	-870.413818	37.501549	1103.821655	-456.022186	-103.369736	1177.870239	-808.767517	126.894852	873.735107	-363.764526	20.148172	953.936096	-596.448303	35.163227	1035.874023	353.193451	-14.662043	955.287170	411.206116	153.414902
-676.983582	49.021965	925.385559	-492.879822	8.761089	947.877808	-699.080322	3.796583	499.836334	-440.242157	140.791977	532.126648	-656.273743	18.026060	67.421387	-433.916687	184.921783	115.987831	-825.238708	92.104729	1366.109131	-497.588837	-14.553570	1411.988281	-645.093994	63.956242	1399.678101	-633.081665	82.406677	1687.386719	-869.404907	38.242615	1104.399780	-455.963776	-104.586052	1177.290894	-805.884277	127.825897	874.481140	-363.747986	19.048235	953.936462	-595.799011	34.640270	1035.873047	352.687622	-16.851629	955.364380	410.920593	151.112930
-676.274109	48.842197	925.484192	-492.385498	7.758370	947.797363	-698.591736	4.189273	499.812012	-438.517212	139.012222	531.851807	-656.231995	18.100685	67.458008	-432.328400	180.530655	115.596603	-823.821838	92.249390	1365.978027	-496.718658	-15.756363	1411.732666	-643.954224	63.381638	1399.701538	-631.504822	81.411316	1687.406006	-867.654968	38.852505	1104.372070	-455.936035	-105.991341	1176.895386	-802.919006	129.102936	875.403625	-363.703278	17.761261	953.867615	-595.072998	34.118843	1035.891602	352.234039	-19.060663	955.449951	410.657715	148.837784
-675.573303	48.644909	925.541931	-491.811340	6.723492	947.725952	-698.729919	4.264099	499.849731	-437.196747	138.037445	531.710693	-656.196716	17.723261	67.299522	-430.828918	176.061844	115.123169	-822.611450	92.421684	1366.273193	-495.829376	-17.050394	1411.398560	-642.773254	62.757797	1399.719360	-629.857849	80.391617	1687.419312	-865.952087	39.450230	1104.437134	-455.860535	-107.622612	1176.608398	-800.075256	130.446335	876.329590	-363.595245	16.393356	953.759827	-594.330261	33.578247	1035.891724	351.793274	-21.284119	955.468872	410.430206	146.543106
-674.795166	48.768749	925.560669	-491.215668	5.971305	947.645142	-698.130676	4.444187	499.843872	-435.568634	136.329010	531.446228	-656.329224	17.856392	67.435516	-429.021820	170.178040	114.803368	-821.403076	92.634056	1366.919556	-494.893677	-18.436560	1411.104614	-641.542114	62.014606	1399.677246	-628.147888	79.324265	1687.422241	-864.973755	40.434135	1104.913574	-455.820435	-109.210762	1176.199585	-797.266418	131.668427	877.244263	-363.389740	14.894083	953.602539	-593.587280	33.203316	1035.870239	351.352112	-23.505518	955.529968	410.193604	144.330353
-674.143982	48.846935	925.567871	-490.738007	4.950552	947.372864	-697.961121	4.699361	499.861206	-433.645447	134.534058	531.023438	-656.387451	17.819605	67.491219	-427.252899	164.264069	114.202675	-820.017151	92.818169	1367.184326	-493.938843	-19.835115	1410.780273	-640.249634	61.309849	1399.688354	-626.388733	78.198814	1687.451172	-863.962830	41.396210	1105.416138	-455.801727	-111.166252	1176.143188	-794.562256	133.013626	878.235352	-363.078491	13.271683	953.387878	-592.862366	32.676521	1035.757935	350.952850	-25.646654	955.584656	409.976593	142.084457
-673.352905	48.767815	925.553589	-490.112549	3.927151	947.154175	-697.790466	4.927189	499.849731	-431.638367	132.531754	530.578491	-656.253357	17.643206	67.328857	-425.435303	157.620972	113.664032	-818.414612	92.964020	1367.155884	-492.949615	-21.360338	1410.401733	-638.924316	60.601067	1399.711792	-624.572021	77.036026	1687.428345	-862.637024	42.292324	1105.690552	-455.699402	-112.647484	1175.353271	-791.890320	134.462479	879.179260	-362.692383	11.568407	953.096436	-592.031738	32.096260	1035.655884	350.543640	-27.860792	955.642822	409.803711	139.805161
-672.556519	48.912811	925.518494	-489.535950	3.040076	946.892273	-697.645569	5.144706	499.872650	-429.548004	130.625061	530.138550	-656.473755	17.722433	67.546104	-423.559113	150.554108	112.993561	-816.859558	93.127289	1367.483032	-491.872650	-22.917053	1410.042358	-637.486877	59.790630	1399.739014	-622.664368	75.806252	1687.414673	-860.975769	43.172386	1105.675903	-455.712006	-114.267212	1174.751831	-789.254333	135.969269	880.188965	-362.264008	9.842477	952.785706	-591.215088	31.681297	1035.523315	350.160187	-29.934492	955.735107	409.565582	137.660355
-671.793457	49.127411	925.481812	-488.904480	2.156018	946.595276	-697.389648	5.390599	499.934143	-427.416077	128.792984	529.659668	-656.539490	17.728817	67.555038	-421.799042	143.021133	112.483772	-815.465149	93.347603	1368.218872	-490.819366	-24.616875	1409.636353	-636.035034	58.961510	1399.726807	-620.697998	74.563309	1687.408447	-859.325317	43.984257	1105.857300	-455.694214	-116.070183	1174.231567	-786.813660	137.316879	880.897095	-361.744110	7.951667	952.432007	-590.361450	31.308083	1035.374512	349.730011	-32.103859	955.818848	409.412994	135.441696
-670.888672	49.126976	925.457703	-488.211670	1.160783	946.302185	-698.020935	5.191709	500.080292	-425.077271	126.771263	529.109741	-656.777649	17.340784	67.552559	-419.943542	135.160065	111.975327	-813.786072	93.490593	1368.491577	-489.710419	-26.398909	1409.219849	-634.505920	58.123074	1399.688232	-618.681213	73.242218	1687.399414	-858.577087	45.225887	1106.598145	-455.661743	-117.906197	1173.590942	-784.390015	138.745331	881.822083	-361.157684	6.005445	952.058228	-589.406372	30.782572	1035.233154	349.372955	-34.241310	955.908630	409.264587	133.268173
-670.087585	49.341579	925.410217	-487.562225	0.240314	945.987183	-698.632874	5.010260	500.207855	-422.167633	123.721268	528.381775	-657.052002	16.984629	67.591072	-418.082245	126.275070	111.726059	-811.887207	93.673630	1368.523193	-488.571899	-28.252995	1408.764160	-632.900269	57.290588	1399.661621	-616.628418	71.875290	1687.384155	-857.196899	46.298374	1106.911255	-455.644043	-119.755203	1172.882080	-782.025024	140.315079	882.780334	-360.537506	4.008757	951.613342	-588.521606	30.388987	1035.069946	349.024933	-36.358536	955.958191	409.106079	131.061996
-669.271179	49.560478	925.370422	-486.853333	-0.675174	945.614258	-697.520813	5.650203	500.144867	-419.862335	121.668022	527.846619	-656.798645	17.381947	67.598778	-416.346741	117.536629	111.479599	-810.288818	93.835983	1369.178955	-487.373047	-30.129383	1408.250732	-631.190247	56.459522	1399.711182	-614.468506	70.455048	1687.374634	-855.718872	47.392120	1107.240356	-455.574280	-121.774704	1172.226807	-779.833923	141.882324	883.666260	-359.854828	1.996027	951.192810	-587.552368	30.034246	1034.883789	348.691956	-38.580521	955.936279	409.045135	128.930511
-668.312866	49.660580	925.301514	-485.952454	-1.625138	945.260742	-697.054443	5.887122	500.098480	-417.353790	119.461456	527.313171	-656.778381	17.455072	67.609505	-414.608124	108.411026	111.428291	-808.422119	94.032715	1369.565552	-486.160889	-32.057076	1407.708496	-629.507263	55.481411	1399.665649	-612.267212	68.991531	1687.359497	-854.053284	48.328709	1107.490234	-455.538849	-123.820473	1171.469116	-777.488770	143.359940	884.375671	-359.132294	-0.110868	950.716492	-586.442749	29.600733	1034.690186	348.310364	-40.807648	955.977173	408.909454	126.906807
-667.311462	49.927139	925.278198	-485.326447	-2.389540	944.983093	-696.774597	6.050077	500.136688	-415.034973	117.334747	526.808167	-656.954773	17.358576	67.668312	-412.920349	98.931282	111.415154	-806.522522	94.221031	1370.047607	-484.843384	-33.966698	1407.201660	-627.748718	54.553165	1399.595337	-609.992676	67.469582	1687.349609	-852.862610	49.656322	1107.966309	-455.492004	-125.828514	1170.694946	-775.476013	144.810074	885.150146	-358.371979	-2.224635	950.256592	-585.502136	29.273083	1034.555786	348.045105	-42.735317	956.171692	408.707184	124.681786
-666.246033	50.215668	925.230591	-484.594269	-3.182614	944.744934	-696.509705	6.173493	500.184906	-412.379517	114.846626	526.109070	-656.952026	17.333918	67.629105	-411.429749	89.240547	111.657776	-804.509583	94.426613	1370.396240	-483.521637	-35.881123	1406.612671	-625.877625	53.617931	1399.584961	-607.648804	65.926003	1687.357056	-851.347961	50.776981	1108.369141	-455.436859	-127.919174	1169.964355	-773.241455	146.297058	885.924438	-357.524872	-4.451717	949.783691	-584.503784	28.955019	1034.425781	347.785004	-44.753227	956.212463	408.587585	122.624840
-665.131775	50.406693	925.186829	-483.816589	-4.063132	944.450806	-696.169983	6.288889	500.170197	-409.900146	112.298836	525.549744	-656.961426	17.357168	67.636093	-409.901825	79.276955	111.970406	-802.425415	94.624092	1370.768188	-482.136749	-37.840057	1406.037598	-623.988770	52.637924	1399.615723	-605.186768	64.432381	1687.250244	-849.770691	51.940834	1108.764771	-455.298523	-130.018295	1169.199219	-771.324646	147.803467	886.645935	-356.675415	-6.789260	949.282776	-583.410828	28.596653	1034.270874	347.531311	-46.861244	956.272827	408.391327	120.421165
-664.180908	50.773579	925.188721	-483.014984	-4.928706	944.017334	-695.937683	6.386738	500.239349	-407.360352	109.180504	524.910339	-657.013977	17.312464	67.631973	-408.470154	68.860825	112.457169	-800.300842	94.844322	1371.218262	-480.664581	-39.837639	1405.375977	-622.028259	51.878532	1399.770142	-602.801392	62.703419	1687.388794	-848.203064	53.120789	1109.169067	-455.207031	-132.154984	1168.462524	-769.338379	149.209656	887.329468	-355.785980	-9.211654	948.764954	-582.287659	28.285728	1034.080322	347.225067	-49.115360	956.291748	408.032715	117.773064
[truncated: 40 more columns]
