# Supplementary material for: A dyadic stimulus set of audiovisual affective displays for the study of multisensory, emotional, social interactions
Source: Behav Res Methods. 2015 Nov 5;48(4):1285–95. doi: 10.3758/s13428-015-0654-4 (PMC5101291; doi:10.3758/s13428-015-0654-4)
Supplement: Supplementary file 1 — (ZIP 270 MB) [file 13428_2015_654_MOESM1_ESM.zip › supplementary_material_2_stimuli_set_files/E/E11.txt]

-476.456909	247.059998	915.486206	-416.176208	67.955696	917.897644	-541.071594	208.792221	496.785553	-370.177734	-1.147142	493.429443	-507.947937	146.808884	70.880806	-340.358978	-54.494408	73.641258	-497.815735	352.396790	1368.863647	-387.826050	26.517542	1385.413086	-416.476715	190.420090	1384.354126	-375.637299	220.254150	1669.033325	-599.392517	369.983063	1119.978027	-471.172729	-79.342941	1160.254150	-518.303772	380.631287	878.966248	-383.771759	-72.884857	905.416809	-436.444611	162.168762	1016.094238	535.054504	10.651157	964.258850	534.536499	187.672745
-476.572357	247.126663	915.474548	-416.174194	68.074936	917.877563	-541.056152	208.783463	496.749390	-369.852936	-1.054992	493.023438	-507.876953	146.808167	70.856544	-340.190247	-54.375618	73.646286	-497.895538	352.633942	1368.975586	-387.694244	26.706232	1385.370483	-416.462769	190.589676	1384.377686	-375.812012	220.021286	1669.141235	-599.659790	369.314453	1120.067261	-469.711334	-78.832535	1165.135132	-518.500671	380.625244	879.214905	-383.858948	-72.495949	905.662964	-436.522614	162.257751	1016.080688	535.049377	10.862546	964.218018	534.492249	187.914780
-476.674316	247.191727	915.456604	-416.153534	68.194397	917.874817	-541.103394	208.790527	496.755035	-370.159393	-0.963022	493.439789	-507.883850	146.807785	70.856834	-340.341553	-54.399250	73.650848	-497.971375	352.869141	1369.073730	-387.542847	26.910963	1385.364014	-416.482788	190.786804	1384.365967	-375.969635	219.829498	1669.144287	-599.935059	368.584534	1120.075317	-469.520782	-78.585968	1165.135132	-518.511719	380.583679	879.462769	-383.720001	-71.946777	905.568481	-436.600525	162.354050	1016.073853	535.035522	11.110792	964.229431	534.475952	188.170761
-476.855438	247.257385	915.455811	-416.191132	68.301300	917.849182	-541.178589	208.805191	496.744629	-370.229553	-0.942061	493.453735	-507.844421	146.807770	70.837120	-340.398499	-54.415756	73.667923	-498.024109	353.181152	1369.143921	-387.367798	27.179436	1385.343018	-416.466858	190.997116	1384.369141	-376.143066	219.507874	1669.264648	-600.262268	367.754608	1120.182007	-469.344025	-78.234001	1164.979370	-518.484436	380.482025	879.734680	-383.600800	-71.412018	905.439819	-436.704712	162.437241	1016.060242	535.019409	11.325768	964.188599	534.419495	188.431290
-477.000458	247.324966	915.449097	-416.186157	68.400734	917.838806	-541.245911	208.841232	496.723602	-370.196136	-0.852476	493.457031	-507.904510	146.807434	70.846863	-340.402374	-54.338154	73.654945	-498.089661	353.464966	1369.170776	-387.179993	27.413473	1385.369019	-416.482666	191.216324	1384.401123	-376.337769	219.149109	1669.446289	-600.604431	366.895935	1120.246460	-469.116760	-77.822830	1164.863525	-518.380920	380.346985	880.033081	-383.496033	-70.962135	905.327393	-436.779938	162.525986	1016.051941	534.961914	11.583412	964.192200	534.378601	188.628906
-477.146698	247.365265	915.442688	-416.216431	68.520485	917.823059	-541.249573	208.841202	496.711914	-370.205566	-0.761956	493.424835	-507.819489	146.807281	70.876495	-340.440796	-54.298817	73.688553	-498.166870	353.728729	1369.177734	-386.922913	27.625193	1385.367920	-416.464844	191.442886	1384.407349	-376.535461	218.707108	1669.603027	-600.995850	366.135254	1120.246338	-468.910919	-77.339462	1164.751831	-518.248840	380.146881	880.371155	-383.350983	-70.478859	905.263428	-436.859680	162.612152	1016.039734	534.874146	11.798998	964.141113	534.273010	188.863297
-477.302124	247.428955	915.457520	-416.242554	68.639862	917.841797	-541.424377	208.927048	496.723236	-370.197876	-0.700577	493.429138	-507.884338	146.806046	70.887199	-340.466766	-54.254765	73.728035	-498.283203	353.973755	1369.161621	-386.688477	27.860575	1385.407349	-416.519806	191.631149	1384.359253	-376.708679	218.250381	1669.736084	-601.395996	365.392487	1120.245972	-468.729218	-76.876053	1164.697510	-517.990601	379.905853	880.690186	-383.238281	-69.864784	905.133484	-436.929016	162.721695	1016.053589	534.817566	12.005980	964.124634	534.233643	189.094055
-477.410004	247.456436	915.457031	-416.201050	68.723801	917.851746	-541.421143	208.887390	496.699493	-370.263977	-0.728787	493.452789	-507.840851	146.794739	70.878410	-340.550568	-54.235935	73.771919	-498.467896	354.217438	1369.156372	-386.793060	28.160603	1385.458252	-416.530975	191.839172	1384.371216	-376.870117	217.751556	1669.888550	-601.783447	364.674927	1120.282715	-468.598175	-76.518379	1164.619751	-517.695313	379.660675	881.004822	-383.067230	-69.306473	905.023682	-436.972809	162.789291	1016.058777	534.775879	12.236173	964.087585	534.205200	189.318909
-477.547424	247.445435	915.456604	-416.221954	68.799980	917.875732	-541.462524	208.859680	496.659088	-369.984375	-0.730972	493.082123	-507.852966	146.772324	70.877304	-340.448669	-54.142159	73.830589	-498.665527	354.438629	1369.117188	-386.226166	28.379145	1385.402344	-416.539215	192.045166	1384.327637	-377.033569	217.225769	1670.034668	-602.172852	364.023438	1120.213135	-468.399597	-75.912811	1164.612061	-517.314758	379.403351	881.318604	-382.862885	-68.739258	904.998657	-437.030914	162.851364	1016.067078	534.710205	12.468460	964.079346	534.144958	189.521667
-477.681366	247.483093	915.469299	-416.211548	68.855766	917.903992	-541.493408	208.846588	496.647980	-370.295288	-0.619922	493.519653	-507.833160	146.782150	70.875458	-340.564697	-54.173454	73.862434	-498.895020	354.654907	1369.069702	-386.058502	28.630400	1385.371216	-416.553284	192.252029	1384.329834	-377.212555	216.707657	1670.198486	-602.505188	363.441071	1120.171143	-468.292175	-75.326645	1164.555542	-516.822632	379.099609	881.659729	-382.606262	-67.965057	904.979309	-437.077881	162.920242	1016.085022	534.679260	12.682023	964.054321	534.121277	189.756790
-477.760956	247.522659	915.465332	-416.163391	68.951874	917.923889	-541.523499	208.855469	496.657288	-370.310394	-0.579783	493.554779	-507.843170	146.751648	70.866241	-340.614471	-54.187393	73.880585	-499.176300	354.836945	1369.043091	-385.852173	28.834410	1385.374390	-416.573883	192.428589	1384.281738	-377.398773	216.364960	1670.339233	-602.796448	362.895538	1120.112061	-468.175537	-74.877090	1164.471191	-516.285889	378.777069	881.968201	-382.401184	-67.295052	904.872253	-437.112366	163.003448	1016.094116	534.636475	12.886814	964.028198	534.101196	189.962112
-477.874481	247.552460	915.464355	-416.144257	69.052025	917.934387	-541.551636	208.849625	496.632935	-370.031281	-0.565089	493.177551	-507.843048	146.733276	70.863182	-340.515686	-54.126419	73.914436	-499.470978	355.029785	1369.013916	-385.593903	29.084005	1385.411255	-416.567566	192.637436	1384.268555	-377.585236	215.845764	1670.487305	-603.047241	362.378235	1120.090332	-468.038269	-74.367760	1164.382080	-515.709412	378.403259	882.279175	-382.156403	-66.658409	904.828003	-437.163269	163.082764	1016.098572	534.593628	13.085107	964.015442	534.061401	190.163315
-478.007385	247.558121	915.473999	-416.115387	69.125755	917.933350	-541.568054	208.803574	496.632904	-370.330597	-0.431646	493.578796	-507.816559	146.735703	70.874771	-340.665924	-54.165718	73.900414	-499.724701	355.177856	1368.986084	-385.386414	29.341183	1385.401978	-416.581299	192.833130	1384.280273	-377.763550	215.303024	1670.655884	-603.223145	361.926208	1120.014404	-467.898987	-73.906273	1164.293579	-515.108643	378.049713	882.626465	-381.895752	-65.852005	904.736877	-437.203094	163.131424	1016.101257	534.564758	13.312309	963.981018	534.047119	190.407059
-478.109344	247.609116	915.479980	-416.012238	69.225342	917.938599	-541.599915	208.800018	496.638519	-370.338989	-0.405981	493.611969	-507.781067	146.733490	70.887581	-340.645996	-54.145466	73.879654	-500.011169	355.295715	1369.003906	-385.196045	29.559834	1385.339111	-416.585938	193.021927	1384.265015	-377.962311	214.776016	1670.784912	-603.403381	361.504639	1120.057739	-467.738831	-73.349426	1164.099121	-514.320068	377.541595	882.959839	-381.644379	-65.198593	904.708252	-437.215759	163.214371	1016.107788	534.513611	13.522807	963.959229	534.006958	190.616898
-478.239746	247.607727	915.468079	-415.978973	69.289276	917.939392	-541.623474	208.729752	496.629181	-370.062042	-0.361824	493.162628	-507.755981	146.732544	70.869217	-340.513245	-54.084045	73.881523	-500.268097	355.370972	1369.031128	-385.218811	29.797035	1385.335571	-416.593597	193.167297	1384.271851	-378.121155	214.229935	1670.837646	-603.474976	361.095856	1120.074341	-467.586182	-72.968033	1163.941528	-513.639099	377.198547	883.427124	-381.370605	-64.363861	904.628906	-437.259491	163.265137	1016.100830	534.450317	13.734425	963.957581	533.980286	190.827194
-478.336426	247.631317	915.471008	-415.861176	69.353264	917.949524	-541.650757	208.730301	496.626740	-370.099762	-0.343243	493.177094	-507.751648	146.738785	70.890587	-340.552277	-54.123329	73.874847	-500.493866	355.415741	1369.080322	-384.782288	29.877594	1385.182373	-416.604767	193.284500	1384.232666	-378.294189	213.754410	1670.972412	-603.533997	360.787994	1120.071167	-467.391907	-72.520622	1163.813843	-512.935791	376.779205	883.782654	-381.067200	-63.572273	904.581665	-437.259399	163.322235	1016.107727	534.407104	13.929802	963.944824	533.955688	191.020355
-478.462006	247.619553	915.485840	-415.790283	69.412109	917.942383	-541.610596	208.687653	496.596985	-370.166443	-0.404950	493.185364	-507.743408	146.701767	70.880287	-340.607544	-54.148823	73.877411	-500.695496	355.419464	1369.142212	-384.528259	29.988409	1385.089844	-416.628082	193.407990	1384.239258	-378.506836	213.249863	1671.145264	-603.553955	360.506622	1120.062622	-467.189148	-72.107704	1163.655273	-512.132996	376.252838	884.162354	-380.739502	-62.750748	904.488708	-437.276398	163.349930	1016.110352	534.365967	14.134633	963.923218	533.934509	191.248749
-478.572449	247.626099	915.494202	-415.713348	69.512238	917.907715	-541.477844	208.539398	496.562653	-370.266449	-0.443364	493.170380	-507.619568	146.707016	70.862770	-340.654388	-54.170364	73.875870	-500.865417	355.420776	1369.238647	-384.347992	30.097103	1385.034546	-416.658691	193.506027	1384.228638	-378.718109	212.801865	1671.246338	-603.498169	360.273529	1120.105957	-467.023682	-71.787437	1163.538818	-511.352631	375.744690	884.681152	-380.401855	-61.950817	904.352722	-437.291748	163.392624	1016.097595	534.310730	14.322808	963.926331	533.919800	191.432129
-478.761383	247.510666	915.518799	-415.650970	69.562599	917.880127	-541.490845	208.496887	496.517212	-370.144348	0.093830	493.569214	-507.588318	146.711288	70.860130	-340.532349	-54.111977	73.800583	-501.033203	355.393768	1369.347290	-384.175690	30.205347	1384.912598	-416.691315	193.599686	1384.228027	-378.912537	212.329315	1671.300049	-603.468567	360.150177	1120.161865	-466.840668	-71.508896	1163.369385	-510.538177	375.175598	884.927734	-380.073639	-61.225712	904.281921	-437.345428	163.352753	1016.095459	534.255493	14.525863	963.903381	533.890442	191.636627
-478.832703	247.571762	915.483887	-415.587341	69.667618	917.853394	-541.253296	208.345840	496.503540	-370.231598	0.061846	493.520294	-507.397339	146.718018	70.821342	-340.561218	-54.114243	73.779343	-501.181915	355.325958	1369.451660	-383.997711	30.257778	1384.819458	-416.731628	193.640076	1384.207397	-379.122986	211.913116	1671.359375	-603.392456	360.059753	1120.217896	-466.622864	-71.263336	1163.178101	-509.603760	374.536072	885.281982	-379.740814	-60.325089	904.183472	-437.333679	163.454559	1016.062195	534.206604	14.695176	963.881836	533.893921	191.773895
-478.927704	247.621216	915.458923	-415.501526	69.758118	917.799011	-541.276123	208.327332	496.491119	-370.284363	0.043336	493.510132	-507.390411	146.705917	70.825798	-340.567352	-54.131657	73.750488	-501.302887	355.271759	1369.531372	-383.899384	30.342335	1384.686279	-416.748077	193.648514	1384.206543	-379.308838	211.557205	1671.513428	-603.211121	359.929077	1120.285522	-466.411896	-70.997902	1162.946045	-508.839783	374.079224	885.635742	-379.411194	-59.594269	904.003357	-437.336670	163.519852	1016.022644	534.160278	14.871643	963.881165	533.881714	191.952728
-479.034302	247.645340	915.449036	-415.433929	69.840569	917.742859	-541.633606	208.379883	496.508514	-370.308105	0.033003	493.501251	-507.491730	146.699142	70.827705	-340.607910	-54.150795	73.749542	-501.407623	355.185974	1369.615356	-383.745728	30.392065	1384.575562	-416.752869	193.670044	1384.198364	-379.533875	211.232437	1671.684448	-603.055298	359.878540	1120.343506	-466.178040	-70.700829	1162.710815	-507.970917	373.556519	886.013184	-379.038696	-58.769978	903.845337	-437.353210	163.559586	1015.989990	534.104553	15.044098	963.849060	533.862122	192.130478
-479.122192	247.634415	915.442871	-415.338562	69.922096	917.723389	-542.011658	208.483704	496.508575	-370.258942	0.124093	493.473663	-507.622620	146.680222	70.839096	-340.545380	-54.121944	73.703110	-501.496552	355.107758	1369.720825	-383.603424	30.426016	1384.470581	-416.767853	193.641998	1384.194092	-379.768188	210.894562	1671.768799	-602.889526	359.808777	1120.413696	-465.966522	-70.449333	1162.508667	-507.119476	373.038513	886.327393	-378.694763	-58.080101	903.763428	-437.343994	163.602097	1015.976196	534.071289	15.253319	963.825256	533.831482	192.334106
-479.225647	247.682907	915.427185	-415.270630	69.994301	917.688782	-542.278259	208.547531	496.525269	-370.257813	0.142785	493.460419	-507.718872	146.671829	70.856987	-340.583923	-54.139778	73.699768	-501.568481	355.025696	1369.809082	-383.503693	30.426661	1384.357056	-416.752014	193.648636	1384.210449	-380.016296	210.493942	1671.827637	-602.715759	359.797943	1120.486816	-465.747528	-70.256226	1162.329468	-506.251678	372.593872	886.704834	-378.351990	-57.334625	903.633850	-437.355042	163.664459	1015.950317	534.018555	15.411132	963.804443	533.804871	192.527679
-479.322540	247.714142	915.428772	-415.212952	70.070808	917.667664	-542.390564	208.498138	496.518646	-370.250336	0.235227	493.448975	-507.700989	146.670532	70.837120	-340.583221	-54.140949	73.691772	-501.609711	354.961914	1369.907715	-383.410431	30.464779	1384.259399	-416.766693	193.584244	1384.204224	-380.271942	210.154663	1671.949463	-602.503052	359.841003	1120.561646	-465.561707	-70.036873	1162.069702	-505.333466	372.112579	887.003967	-377.975189	-56.722229	903.517700	-437.378082	163.714233	1015.941101	533.972961	15.571691	963.790894	533.802551	192.676605
-479.409149	247.749130	915.431030	-415.147552	70.147415	917.641418	-542.254761	208.381104	496.502472	-369.738220	0.834450	493.436951	-507.581055	146.674850	70.845078	-340.259338	-54.000412	73.671532	-501.631317	354.872162	1370.002808	-383.314636	30.422262	1384.158447	-416.762787	193.526108	1384.198364	-380.519348	209.824646	1672.071533	-602.251953	359.848145	1120.610718	-465.308929	-69.902863	1161.901123	-504.471375	371.726959	887.339783	-377.555054	-55.960236	903.454468	-437.381561	163.766220	1015.928589	533.958679	15.720693	963.785583	533.811646	192.876038
-479.453613	247.759933	915.409546	-415.078949	70.207733	917.594604	-542.303772	208.343933	496.492554	-369.685944	0.946550	493.396973	-507.540314	146.677887	70.845314	-340.241608	-53.993797	73.662819	-501.647644	354.770416	1370.101318	-383.213104	30.385351	1384.109863	-416.751923	193.464203	1384.210449	-380.773926	209.447128	1672.240479	-601.982849	359.856201	1120.624878	-465.115875	-69.791756	1161.701416	-503.639252	371.335938	887.626038	-377.169434	-55.297062	903.381958	-437.363586	163.797394	1015.894104	533.928284	15.896422	963.761292	533.808655	193.015671
-479.558105	247.668289	915.442688	-415.040070	70.253044	917.598328	-542.227356	208.275879	496.470734	-369.663239	0.969556	493.397400	-507.516815	146.648209	70.846329	-340.283295	-54.003113	73.683205	-501.669586	354.660309	1370.185181	-383.162170	30.292805	1384.014771	-416.770721	193.404678	1384.233643	-381.046082	209.082764	1672.329956	-601.667236	359.819824	1120.630127	-464.955994	-69.755699	1161.631348	-502.801483	371.003784	888.001770	-376.857025	-54.620766	903.378357	-437.410309	163.764435	1015.914368	533.878479	16.039202	963.736511	533.800781	193.183151
-479.610992	247.714813	915.458374	-414.978210	70.309303	917.586365	-542.271179	208.265442	496.459259	-369.649506	1.024060	493.400269	-507.624695	146.458221	70.670212	-340.284271	-53.960827	73.654900	-501.664337	354.590149	1370.281250	-383.146118	30.278294	1383.956909	-416.751038	193.333298	1384.231079	-381.286072	208.728165	1672.408569	-601.349792	359.753510	1120.663574	-464.757874	-69.627167	1161.494385	-501.997589	370.698364	888.170166	-376.327606	-54.013798	903.372253	-437.405914	163.806961	1015.916626	533.830017	16.190979	963.713196	533.822266	193.360031
-479.596558	247.798386	915.432251	-414.915161	70.367477	917.564270	-542.126526	208.207565	496.445129	-369.662781	0.995322	493.427216	-507.441925	146.667801	70.816498	-340.359161	-53.983555	73.677567	-501.686707	354.476501	1370.375977	-383.128204	30.202032	1383.901245	-416.736023	193.232941	1384.239014	-381.492126	208.453491	1672.333496	-601.056335	359.749298	1120.696411	-464.544617	-69.472137	1161.325317	-501.216125	370.408234	888.366211	-375.789001	-53.500278	903.362305	-437.359161	163.885025	1015.891418	533.790649	16.361462	963.684265	533.818970	193.512817
-479.677216	247.726227	915.459595	-414.882050	70.391144	917.566162	-542.111877	208.203369	496.455811	-369.686096	0.962914	493.434998	-507.442078	146.662918	70.816299	-340.412262	-54.007950	73.680046	-501.701599	354.373047	1370.475708	-383.128906	30.137596	1383.839600	-416.730316	193.176483	1384.236938	-381.753296	208.162338	1672.471802	-600.772522	359.733978	1120.697510	-464.335876	-69.406219	1161.165527	-500.497223	370.182220	888.588501	-375.286072	-53.117752	903.470520	-437.393799	163.851532	1015.907532	533.723328	16.484375	963.678406	533.812073	193.670120
-479.703644	247.758545	915.465393	-414.835999	70.423676	917.528931	-542.285217	208.257233	496.445099	-369.750519	0.896941	493.420715	-507.491669	146.662933	70.832359	-340.410431	-54.015629	73.708572	-501.719971	354.290161	1370.555176	-383.144440	30.052303	1383.806152	-416.684052	193.074524	1384.252686	-382.006409	207.855484	1672.615967	-600.474182	359.787781	1120.685181	-464.132660	-69.334541	1161.045532	-499.761627	370.015717	888.838074	-374.728699	-52.707291	903.563782	-437.381989	163.864594	1015.892578	533.720886	16.621019	963.671875	533.833679	193.829437
-479.721039	247.760941	915.469604	-414.798889	70.432091	917.527100	-542.302551	208.310013	496.458252	-369.829498	0.791455	493.449219	-507.609375	146.463715	70.684654	-340.473694	-54.053623	73.693161	-501.708862	354.187317	1370.631348	-383.167267	29.992435	1383.829224	-416.662079	192.987732	1384.275391	-382.281372	207.543365	1672.769653	-600.158447	359.811066	1120.707764	-463.930542	-69.319931	1160.918945	-499.067627	369.854309	889.004028	-374.153778	-52.304211	903.635864	-437.371368	163.870102	1015.893677	533.711426	16.760700	963.621399	533.853943	193.988022
-479.717682	247.786987	915.470459	-414.762054	70.449608	917.523865	-542.298889	208.276184	496.448547	-369.974976	0.621951	493.470825	-507.557983	146.659760	70.843025	-340.573486	-54.113094	73.673607	-501.695282	354.105865	1370.712524	-383.205780	29.877131	1383.776978	-416.653015	192.898331	1384.298218	-382.498047	207.227829	1672.836670	-599.849487	359.770721	1120.681885	-463.704224	-69.421913	1160.802490	-498.413940	369.817505	889.203613	-373.549164	-51.926044	903.756897	-437.352448	163.890808	1015.892700	533.683350	16.899502	963.621948	533.881470	194.126663
-479.680481	247.796295	915.478027	-414.729431	70.446945	917.505005	-542.274048	208.275253	496.481232	-370.038239	0.528256	493.487152	-507.532074	146.674500	70.842697	-340.612457	-54.130371	73.679092	-501.688812	354.022614	1370.789917	-383.230072	29.791256	1383.793335	-416.638855	192.812576	1384.331055	-382.687408	206.854538	1672.873047	-599.552307	359.714569	1120.645996	-463.509064	-69.478325	1160.707886	-497.695068	369.795593	889.474487	-372.974518	-51.703938	903.923828	-437.320557	163.877640	1015.888062	533.682312	17.010588	963.603516	533.903076	194.260757
-479.664124	247.812576	915.484253	-414.695343	70.453033	917.489746	-542.278503	208.301132	496.488525	-370.192291	0.368089	493.495880	-507.556396	146.670090	70.849037	-340.705444	-54.172413	73.686874	-501.655609	353.949005	1370.841064	-383.275909	29.725714	1383.813843	-416.654510	192.732941	1384.345825	-382.877472	206.510605	1672.875366	-599.235352	359.623566	1120.611816	-463.346252	-69.650352	1160.664551	-497.119843	369.850616	889.498901	-372.421295	-51.439182	904.075317	-437.298645	163.876266	1015.884521	533.661011	17.118332	963.609375	533.911377	194.362732
-479.630066	247.826736	915.488647	-414.673340	70.449242	917.480225	-542.290100	208.333908	496.495697	-370.286285	0.251737	493.490204	-507.580627	146.671936	70.838516	-340.758820	-54.196430	73.693031	-501.627502	353.878845	1370.869019	-383.308197	29.634535	1383.828979	-416.659485	192.627319	1384.366821	-383.095093	206.230530	1672.932007	-598.923157	359.544922	1120.570313	-463.164978	-69.764496	1160.638062	-496.544006	369.933746	889.567810	-371.916992	-51.263763	904.220825	-437.267731	163.873581	1015.882019	533.659180	17.241453	963.587219	533.924377	194.503433
-479.516571	247.875763	915.464478	-414.612030	70.435463	917.491028	-542.240234	208.357056	496.531464	-370.379669	0.143807	493.500000	-507.603271	146.669968	70.838165	-340.813293	-54.231823	73.717232	-501.632477	353.832947	1370.898804	-383.389526	29.560715	1383.839111	-416.703125	192.548630	1384.367798	-383.297699	205.924149	1672.999023	-598.613953	359.483429	1120.490356	-462.989471	-69.971886	1160.659790	-495.940796	370.041870	889.713623	-371.461884	-51.125504	904.336121	-437.193787	163.901291	1015.876221	533.643066	17.367813	963.580322	533.923889	194.606888
-479.480255	247.873199	915.469055	-414.616180	70.415733	917.473389	-542.211975	208.357056	496.514526	-370.383484	0.153998	493.478455	-507.601074	146.670181	70.831238	-340.770660	-54.235229	73.644135	-501.629974	353.766144	1370.906738	-383.479675	29.490604	1383.909180	-416.745483	192.460419	1384.352905	-383.471649	205.550552	1673.084106	-598.352539	359.431030	1120.405273	-462.972534	-69.846916	1160.687378	-495.425262	370.189728	889.749512	-371.018158	-50.990833	904.484314	-437.160614	163.881226	1015.868408	533.634338	17.495180	963.554565	533.939148	194.705322
-479.406555	247.856277	915.454407	-414.580780	70.400459	917.453186	-542.135193	208.379623	496.531647	-370.373444	0.210902	493.459137	-507.613983	146.687027	70.836586	-340.736237	-54.208252	73.631226	-501.629639	353.698334	1370.907471	-383.568176	29.399380	1383.960327	-416.771362	192.352432	1384.362183	-383.684906	205.281235	1673.129150	-598.092041	359.365906	1120.334595	-462.817230	-69.994888	1160.715210	-495.008698	370.429565	889.728943	-370.586945	-50.987438	904.690796	-437.125458	163.852859	1015.853516	533.608093	17.564627	963.567322	533.962158	194.811554
-479.393433	247.769485	915.490112	-414.563538	70.361511	917.431519	-542.111450	208.442810	496.525269	-370.459503	0.123250	493.434265	-507.660034	146.704178	70.853966	-340.750671	-54.214005	73.635757	-501.616547	353.618591	1370.917114	-383.628998	29.322189	1384.004272	-416.807465	192.282181	1384.380859	-383.870697	204.958954	1673.169189	-597.883362	359.372009	1120.268555	-462.657532	-70.195229	1160.721191	-494.779510	370.744110	889.595703	-370.200653	-51.006050	904.866882	-437.106567	163.760712	1015.861511	533.658386	17.744343	963.534912	533.997864	194.959503
-479.297882	247.737869	915.499512	-414.527802	70.348503	917.424438	-542.019043	208.476776	496.550598	-370.520294	0.089235	493.412292	-507.648376	146.692993	70.874290	-340.754150	-54.215721	73.635979	-501.614166	353.528717	1370.883057	-383.690216	29.255587	1384.100830	-416.840027	192.178421	1384.396606	-384.014069	204.576294	1673.222412	-597.667358	359.389038	1120.167114	-462.524902	-70.409615	1160.793213	-494.526306	371.034241	889.535095	-369.822083	-51.165806	905.054260	-437.056335	163.720764	1015.865051	533.606079	17.806370	963.556091	533.984924	195.036545
-479.213196	247.727692	915.510498	-414.506195	70.299965	917.428467	-541.968872	208.552200	496.572113	-370.238434	0.419960	493.375641	-507.670288	146.727158	70.880257	-340.588348	-54.153568	73.577240	-501.615570	353.458740	1370.858276	-383.765350	29.192003	1384.191284	-416.886322	192.093384	1384.429321	-384.106781	204.283722	1673.134644	-597.471313	359.406555	1120.077271	-462.309967	-70.858299	1160.762695	-493.932037	371.078217	889.616760	-369.495331	-51.379971	905.251221	-437.009064	163.680847	1015.873657	533.669495	17.928930	963.526367	534.055237	195.143890
-479.072540	247.810516	915.498596	-414.462738	70.250092	917.445435	-541.927368	208.606400	496.582764	-370.185669	0.495939	493.393158	-507.680450	146.730530	70.873962	-340.467804	-54.097687	73.532684	-501.605804	353.380890	1370.819946	-383.852020	29.101248	1384.286011	-416.924652	192.009979	1384.460449	-384.264923	203.981232	1673.185913	-597.234375	359.459930	1119.985840	-462.172882	-71.096191	1160.851807	-494.006561	371.720428	889.385132	-369.213196	-51.580208	905.423523	-436.944092	163.694794	1015.878967	533.641052	18.016872	963.530762	534.065308	195.250854
-478.951019	247.766830	915.486206	-414.435883	70.200111	917.419678	-541.823486	208.644531	496.588745	-370.109406	0.581482	493.376648	-507.705353	146.728439	70.888290	-340.477631	-54.102089	73.539185	-501.605560	353.298096	1370.776489	-383.909027	29.043736	1384.343140	-416.963043	191.885574	1384.482422	-384.443329	203.624237	1673.246338	-597.007935	359.521667	1119.856079	-462.069946	-71.289894	1160.934570	-493.858429	372.122833	889.276001	-368.934998	-51.774044	905.537598	-436.876526	163.632645	1015.861267	533.672241	18.133558	963.519043	534.102051	195.331329
-478.864105	247.801682	915.489258	-414.435608	70.167801	917.404785	-541.755005	208.737061	496.617828	-370.025848	0.636641	493.320740	-507.712524	146.733582	70.867378	-340.393036	-54.078621	73.510826	-501.606812	353.189575	1370.736084	-383.976105	28.957256	1384.428833	-417.047058	191.776627	1384.453979	-384.614136	203.289261	1673.298706	-596.826782	359.603363	1119.757568	-462.010712	-71.431519	1161.019165	-493.766510	372.523193	889.119080	-368.724091	-52.037746	905.616882	-436.832916	163.617386	1015.856140	533.661438	18.226578	963.508850	534.133484	195.427536
-478.716736	247.746628	915.487610	-414.378235	70.092430	917.407104	-541.647095	208.782074	496.618561	-369.981995	0.630156	493.345856	-507.690826	146.779572	70.869194	-340.370697	-54.110115	73.496811	-501.603027	353.109619	1370.723877	-384.065094	28.836929	1384.466675	-417.081543	191.670532	1384.469482	-384.770355	203.053299	1673.303467	-596.641724	359.731262	1119.664307	-461.924438	-71.647018	1161.107178	-493.750580	372.963501	888.965149	-368.530151	-52.385307	905.689880	-436.750732	163.541611	1015.858948	533.643616	18.310621	963.511169	534.128296	195.527344
-478.602600	247.734467	915.497192	-414.333496	70.029839	917.394531	-541.543640	208.840988	496.615509	-369.918610	0.686720	493.303162	-507.703766	146.774643	70.903412	-340.318909	-54.091110	73.460136	-501.552460	353.023590	1370.684570	-384.128906	28.724903	1384.489258	-417.143494	191.554764	1384.427734	-385.004150	202.809296	1673.487427	-596.489746	359.851227	1119.563599	-461.824890	-71.912071	1161.138428	-493.771362	373.431519	888.814148	-368.383636	-52.700974	905.742676	-436.686279	163.481293	1015.859985	533.649963	18.387489	963.511230	534.176025	195.607300
-478.522156	247.619080	915.529541	-414.311707	69.951370	917.407654	-541.240234	208.759308	496.580078	-369.874542	0.711866	493.293732	-507.591461	146.795807	70.906433	-340.301147	-54.059666	73.449173	-501.527649	352.949829	1370.681152	-384.218140	28.638466	1384.545532	-417.160583	191.454468	1384.444336	-385.193146	202.514603	1673.550903	-596.345886	359.988342	1119.508667	-461.737305	-72.276459	1161.220093	-493.789948	373.859802	888.781311	-368.315887	-53.057510	905.834778	-436.653107	163.364853	1015.885376	533.617798	18.466698	963.511414	534.205933	195.680344
-478.388977	247.678757	915.517761	-414.275482	69.875320	917.422363	-541.352356	208.869919	496.619598	-369.841461	0.671053	493.321747	-507.703918	146.785141	70.917847	-340.241699	-54.073307	73.439301	-501.487610	352.870911	1370.660645	-384.243988	28.552961	1384.644775	-417.202667	191.375854	1384.482666	-385.390228	202.172089	1673.658569	-596.256653	360.181732	1119.470947	-461.680206	-72.639381	1161.301270	-493.883301	374.272339	888.634216	-368.307465	-53.390564	905.913086	-436.576569	163.359741	1015.887512	533.632751	18.542526	963.498840	534.208374	195.800964
-478.272766	247.667099	915.511475	-414.268066	69.794815	917.424072	-541.279541	208.898529	496.643890	-369.835815	0.655028	493.327148	-507.719513	146.797379	70.903374	-339.709747	-53.851948	73.420303	-501.430389	352.784241	1370.677246	-384.260406	28.467503	1384.724609	-417.244324	191.276123	1384.494995	-385.577820	201.926468	1673.689819	-596.162109	360.376801	1119.440186	-461.740845	-72.639290	1161.415771	-494.041321	374.700043	888.471924	-368.351379	-53.769943	905.947571	-436.530792	163.304611	1015.887207	533.673279	18.617756	963.500671	534.283569	195.868286
-478.138550	247.599060	915.518860	-414.183014	69.698891	917.451904	-541.253418	208.986923	496.659332	-369.466675	0.683901	492.896942	-507.745789	146.810211	70.928223	-340.036469	-54.005016	73.399391	-501.378723	352.710144	1370.671021	-384.346466	28.371370	1384.751953	-417.277710	191.159058	1384.526367	-385.733521	201.647385	1673.704712	-596.072266	360.611023	1119.409302	-461.749146	-72.944580	1161.504517	-494.294556	375.176331	888.319702	-368.420685	-54.144157	905.958801	-436.457153	163.217773	1015.908569	533.688416	18.686659	963.503723	534.331482	195.943649
-478.018524	247.560333	915.529968	-414.142578	69.628014	917.460938	-541.227661	208.982498	496.671173	-369.697723	0.709014	493.299744	-507.839508	146.785553	70.935059	-340.141235	-54.052971	73.392067	-501.324860	352.624023	1370.686523	-384.412933	28.278543	1384.794556	-417.305267	191.090271	1384.549072	-385.841370	201.367432	1673.602539	-596.017578	360.871521	1119.397705	-461.713593	-73.219795	1161.582275	-494.588379	375.636810	888.191711	-368.537140	-54.508057	905.954041	-436.403503	163.147125	1015.921936	533.688477	18.731009	963.494446	534.367676	196.018158
-477.916107	247.518494	915.530029	-414.138000	69.544670	917.463989	-541.192993	209.031052	496.670746	-369.633118	0.674626	493.320221	-507.836212	146.800552	70.945435	-340.106140	-54.068439	73.404625	-501.261688	352.556732	1370.698486	-384.491547	28.218859	1384.837891	-417.321716	190.998093	1384.546387	-386.034546	201.106827	1673.661987	-595.984192	361.110718	1119.422852	-461.719940	-73.442924	1161.608643	-494.942169	376.041382	887.931091	-368.633972	-54.897537	905.985291	-436.350494	163.079681	1015.923767	533.670776	18.800608	963.513123	534.403137	196.062531
-477.803528	247.480423	915.556885	-414.092072	69.459877	917.455627	-541.119873	209.045303	496.720367	-369.509888	0.769421	493.319977	-507.948120	146.592361	70.754372	-340.043121	-54.056145	73.374107	-501.197113	352.475922	1370.732544	-384.512726	28.087980	1384.808960	-417.347198	190.884338	1384.563599	-386.313812	200.887085	1673.871216	-595.988953	361.368134	1119.449341	-461.644287	-73.822739	1161.553223	-495.324249	376.457062	887.747314	-368.781464	-55.299145	906.001831	-436.271362	162.993744	1015.934143	533.728577	18.870447	963.501709	534.460754	196.133972
-477.700012	247.430359	915.552673	-414.055878	69.392212	917.454468	-540.992981	209.008255	496.734192	-369.182556	0.713280	492.880188	-507.820496	146.816559	70.945755	-339.907898	-54.016491	73.397133	-501.139679	352.402496	1370.771973	-384.589142	28.021793	1384.817139	-417.366791	190.799789	1384.589111	-386.530640	200.654373	1673.938965	-595.969543	361.567902	1119.498901	-461.689331	-74.005249	1161.559448	-495.798126	376.907318	887.578674	-368.948212	-55.657269	905.969421	-436.220337	162.925766	1015.933716	533.712524	18.898800	963.510437	534.485229	196.185654
-477.621094	247.372086	915.575195	-414.058044	69.300545	917.479614	-540.898865	208.985214	496.769348	-369.485260	0.640010	493.294189	-507.902863	146.622009	70.778870	-340.066742	-54.087719	73.396301	-501.043610	352.337158	1370.817505	-384.599884	27.924520	1384.829224	-417.357391	190.704559	1384.595459	-386.741394	200.349426	1674.047729	-595.957458	361.779877	1119.525513	-461.754974	-74.230659	1161.624878	-496.233093	377.328308	887.423645	-369.116669	-56.001862	905.938538	-436.176147	162.849060	1015.957031	533.744751	18.983707	963.522034	534.534363	196.286819
-477.516541	247.303574	915.601135	-414.027435	69.227592	917.500488	-540.846863	208.979309	496.747192	-369.467438	0.528689	493.323456	-507.847107	146.781143	70.953484	-340.087646	-54.094978	73.407593	-500.951935	352.249817	1370.881836	-384.658691	27.811071	1384.789429	-417.369019	190.598114	1384.624268	-386.948273	200.104614	1674.106323	-595.996887	361.987732	1119.616455	-461.860840	-74.455681	1161.663574	-496.730316	377.706573	887.252014	-369.344940	-56.357475	905.883789	-436.113617	162.769608	1015.981323	533.743958	19.078493	963.490417	534.564941	196.341644
-477.409027	247.210815	915.594116	-413.990570	69.154251	917.526672	-540.763794	208.937363	496.757751	-369.566010	0.298569	493.342072	-507.922943	146.599396	70.792747	-340.131042	-54.122890	73.431061	-500.876373	352.180206	1370.934448	-384.719696	27.703211	1384.753418	-417.371063	190.526001	1384.653198	-387.169983	199.915146	1674.108643	-596.043030	362.175446	1119.681152	-461.971954	-74.683922	1161.737549	-497.349548	378.102631	887.067200	-369.578339	-56.719162	905.878113	-436.064941	162.693390	1015.992859	533.783997	19.121958	963.481018	534.604675	196.415497
-477.322571	247.159485	915.596558	-413.993927	69.082291	917.518005	-540.696716	208.931915	496.772003	-369.644653	-0.200917	492.949371	-507.950958	146.578644	70.767227	-340.280853	-54.194752	73.445038	-500.787994	352.109192	1370.988281	-384.774048	27.601974	1384.739502	-417.302246	190.439392	1384.690918	-387.413452	199.679825	1674.192505	-596.123474	362.391296	1119.784302	-462.076782	-74.935730	1161.777954	-497.919983	378.491669	887.024170	-369.883545	-57.041325	905.836548	-436.020538	162.621201	1015.989990	533.830566	19.190353	963.481323	534.652344	196.496277
-477.209442	247.079346	915.604858	-413.929718	68.990013	917.557861	-540.602539	208.934448	496.793182	-369.613251	-0.269876	492.989319	-507.823303	146.778534	70.941551	-340.286346	-54.195934	73.452896	-500.662598	352.055237	1371.022339	-384.840851	27.498478	1384.713501	-417.284454	190.334946	1384.682251	-387.636322	199.401779	1674.225342	-596.230042	362.571838	1119.890259	-462.224487	-75.198380	1161.807739	-498.561432	378.797760	886.800476	-370.154266	-57.379211	905.806152	-435.960480	162.539490	1016.016663	533.847656	19.232447	963.479492	534.685547	196.575333
-477.139740	246.997116	915.602478	-413.887634	68.894958	917.566772	-540.498779	208.912979	496.817749	-369.565094	-0.315496	493.011902	-507.914886	146.576981	70.766594	-340.290436	-54.196663	73.459717	-500.547394	351.981995	1371.097534	-384.847809	27.369936	1384.617920	-417.213226	190.249207	1384.723022	-387.889313	199.149170	1674.311401	-596.342285	362.746124	1120.017334	-462.341003	-75.455994	1161.826294	-499.226349	379.127625	886.641418	-370.420135	-57.698296	905.761963	-435.909576	162.453568	1016.020264	533.855042	19.276352	963.476318	534.711487	196.618103
-477.049042	246.961075	915.625183	-413.860443	68.826187	917.570862	-540.381287	208.876175	496.852173	-369.449310	-0.303597	493.021637	-507.889343	146.574448	70.774712	-340.243896	-54.174850	73.464195	-500.417755	351.923370	1371.163452	-384.869293	27.239317	1384.524414	-417.165009	190.141678	1384.754395	-388.141846	198.931213	1674.416626	-596.449402	362.899231	1120.150391	-462.469147	-75.719757	1161.839600	-499.918884	379.460205	886.550964	-370.729309	-58.134315	905.736755	-435.861816	162.382599	1016.035583	533.857483	19.328840	963.496643	534.734009	196.658203
-476.964050	246.872665	915.640503	-413.817230	68.721123	917.603149	-540.359497	208.906387	496.875183	-369.445496	-0.374775	493.015717	-507.953369	146.549149	70.776680	-340.244873	-54.229443	73.486481	-500.274750	351.859314	1371.241211	-384.942596	27.151754	1384.394531	-417.102203	190.053055	1384.773315	-388.387695	198.690292	1674.499512	-596.596802	363.059875	1120.320068	-462.590942	-76.116600	1161.897949	-500.606689	379.750122	886.449463	-371.046356	-58.583191	905.767090	-435.811371	162.287811	1016.060608	533.899719	19.382843	963.492981	534.777893	196.721191
-476.894257	246.792618	915.654480	-413.770294	68.626633	917.617554	-540.216614	208.840942	496.859711	-369.382355	-0.423961	493.031952	-507.871307	146.551117	70.787239	-340.190094	-54.208385	73.448631	-500.161865	351.794495	1371.322144	-384.955688	27.022022	1384.310303	-417.041626	189.945343	1384.803345	-388.611877	198.453842	1674.552490	-596.721313	363.175140	1120.484863	-462.870209	-76.318298	1162.060303	-501.330750	380.034576	886.426392	-371.385895	-58.950024	905.743164	-435.757629	162.197525	1016.075378	533.939941	19.432558	963.484863	534.822571	196.767456
-476.856415	246.726257	915.679626	-413.772949	68.571754	917.635010	-540.042175	208.787003	496.864014	-369.307526	-0.479952	493.021851	-507.849976	146.551178	70.796211	-340.188873	-54.205677	73.455482	-500.018921	351.737915	1371.406860	-384.986969	26.929161	1384.195679	-416.973785	189.809570	1384.788818	-388.822388	198.210297	1674.596802	-596.885620	363.285614	1120.645752	-463.036255	-76.747025	1162.139893	-502.136719	380.302032	886.225098	-371.745514	-59.307262	905.724609	-435.719147	162.138123	1016.094604	533.992004	19.478077	963.480042	534.864868	196.858749
-476.759399	246.678864	915.690979	-413.722931	68.495789	917.657532	-539.954895	208.767654	496.868622	-369.297394	-0.571066	493.006561	-507.706909	146.745346	70.960724	-340.230438	-54.255424	73.469940	-499.875000	351.666534	1371.480347	-385.021210	26.827799	1384.078735	-416.883484	189.710388	1384.827759	-389.054871	197.981110	1674.727661	-597.063843	363.428284	1120.851440	-463.186523	-77.144234	1162.192993	-502.905823	380.549469	886.118286	-372.102448	-59.765244	905.749512	-435.657898	162.075089	1016.112793	534.017456	19.498247	963.474731	534.912842	196.890640
-476.692352	246.622803	915.693542	-413.688446	68.444580	917.648315	-539.762939	208.696854	496.871552	-369.215332	-0.594553	493.017487	-507.642761	146.751190	70.956657	-340.205902	-54.258709	73.448532	-499.714844	351.621857	1371.559326	-385.036102	26.772186	1384.010010	-416.806335	189.607498	1384.851440	-389.229279	197.716843	1674.714600	-597.237915	363.516937	1121.001709	-463.374756	-77.552376	1162.244751	-503.713654	380.766846	885.992737	-372.456787	-60.176853	905.786987	-435.619781	162.008804	1016.111267	534.076782	19.543076	963.479614	534.978943	196.932648
-476.626099	246.554672	915.712036	-413.677246	68.369057	917.689514	-539.666260	208.662994	496.848053	-369.180817	-0.657789	493.050690	-507.650696	146.742264	70.962814	-340.219147	-54.273121	73.433456	-499.585632	351.567841	1371.637207	-384.999268	26.669271	1383.960571	-416.715515	189.517609	1384.866089	-389.437164	197.460342	1674.796631	-597.431335	363.567078	1121.175049	-463.546356	-78.063301	1162.338745	-504.473846	380.939331	885.865723	-372.846680	-60.607330	905.868469	-435.568604	161.950867	1016.139282	534.146179	19.585819	963.441650	535.040283	197.007965
-476.566559	246.536942	915.729614	-413.664520	68.336983	917.683838	-539.712097	208.765274	496.890900	-369.419952	-0.723449	493.478088	-507.831848	146.537201	70.808128	-340.329895	-54.378639	73.449989	-499.432587	351.540405	1371.679199	-385.000854	26.566515	1383.911865	-416.642395	189.439087	1384.878540	-389.646393	197.176819	1674.847168	-597.590515	363.554688	1121.307129	-463.714813	-78.543793	1162.411743	-505.246613	381.178192	885.871582	-373.227631	-61.131821	905.910706	-435.529022	161.911362	1016.145569	534.193420	19.639761	963.440002	535.080261	197.041626
-476.507233	246.461868	915.727783	-413.639313	68.252869	917.692810	-539.668335	208.739716	496.895569	-369.289276	-0.679664	493.463196	-507.707306	146.735138	70.994469	-340.214325	-54.352821	73.431702	-499.291565	351.491669	1371.719604	-384.994781	26.443678	1383.868286	-416.551056	189.363571	1384.917725	-389.812134	196.888382	1674.920044	-597.777649	363.511353	1121.452759	-463.783813	-79.216400	1162.485352	-506.094635	381.436249	885.708130	-373.601532	-61.620346	905.975525	-435.489929	161.834641	1016.149292	534.263611	19.710583	963.436768	535.141846	197.094254
-476.459503	246.428314	915.738220	-413.653900	68.189941	917.691650	-539.791077	208.852158	496.907928	-369.314941	-0.814700	493.489502	-507.912598	146.527374	70.821388	-340.266846	-54.374790	73.442291	-499.122498	351.477966	1371.743774	-384.984802	26.335335	1383.804565	-416.503815	189.265167	1384.899292	-390.052734	196.602417	1675.112915	-597.965149	363.449005	1121.564941	-464.121857	-79.357101	1162.652832	-506.885101	381.595825	885.544983	-373.976105	-62.208130	906.036011	-435.457031	161.781555	1016.152588	534.309387	19.761057	963.433105	535.181641	197.148392
-476.399872	246.379669	915.743835	-413.649506	68.153030	917.696960	-539.954590	209.001114	496.943481	-372.741241	-5.136954	493.824829	-507.941071	146.724197	71.000458	-342.468018	-55.405502	73.663513	-498.946777	351.455597	1371.745361	-384.985931	26.245481	1383.754883	-416.412354	189.197495	1384.897827	-390.247131	196.285431	1675.180298	-598.148254	363.366302	1121.633911	-464.358826	-79.833794	1162.783813	-507.575958	381.758636	885.392273	-374.357666	-62.760735	906.092102	-435.418549	161.738205	1016.157410	534.342407	19.777308	963.437561	535.210938	197.166641
-476.324677	246.355743	915.764893	-413.634827	68.112381	917.721863	-539.919678	209.014709	496.954315	-372.719666	-5.140030	493.849976	-508.029602	146.541641	70.843765	-342.436646	-55.386101	73.699547	-498.800232	351.443237	1371.737793	-384.990723	26.145576	1383.721924	-416.341034	189.109116	1384.898193	-390.409241	195.952530	1675.249023	-598.343140	363.245819	1121.685913	-464.442963	-80.556412	1162.860229	-508.308990	381.901917	885.208984	-374.669769	-63.337700	906.168091	-435.375916	161.703552	1016.180725	534.435120	19.827986	963.437988	535.293335	197.210602
-476.269226	246.276886	915.778503	-413.632202	68.073151	917.739258	-539.812378	209.018936	496.966156	-372.624237	-4.982016	493.837799	-508.030243	146.540680	70.827461	-342.392853	-55.332848	73.684875	-498.636932	351.429169	1371.734741	-385.005615	26.035818	1383.702881	-416.263977	189.031876	1384.917236	-390.539948	195.566513	1675.282959	-598.511597	363.131714	1121.715942	-464.642883	-80.899879	1162.996094	-509.112976	382.133759	885.069580	-375.021149	-64.023956	906.291321	-435.359192	161.640472	1016.197571	534.475830	19.887171	963.433838	535.329529	197.266052
-476.195953	246.250778	915.779114	-413.627747	68.038300	917.749634	-539.651611	208.989838	496.929382	-372.471497	-4.876338	493.834473	-508.026550	146.510178	70.805901	-342.292938	-55.280201	73.682739	-498.487671	351.437103	1371.703735	-385.031433	25.960314	1383.673462	-416.225006	188.962402	1384.925171	-390.670807	195.229477	1675.358276	-598.708618	363.056061	1121.810059	-464.821594	-81.350471	1163.157593	-509.824768	382.195648	884.887085	-375.366486	-64.619370	906.360474	-435.320282	161.611542	1016.203003	534.562378	19.916941	963.404358	535.379333	197.308258
-476.136841	246.218414	915.777893	-413.627899	68.020317	917.744568	-539.704529	209.043152	496.940765	-372.372437	-4.723342	493.845123	-508.100952	146.508011	70.811043	-342.214264	-55.231457	73.655838	-498.368042	351.415649	1371.677734	-385.019287	25.880920	1383.668335	-416.148468	188.893814	1384.926636	-390.772095	194.869080	1675.351440	-598.846741	362.928528	1121.822510	-464.985535	-81.790253	1163.321289	-510.600555	382.439148	884.727478	-375.678802	-65.341492	906.510864	-435.316528	161.572372	1016.203003	534.624695	19.959566	963.390503	535.420532	197.371582
-476.072235	246.208664	915.783936	-413.593231	68.014503	917.748230	-539.599976	209.087814	496.942169	-372.266876	-4.550962	493.834381	-508.058441	146.538666	70.834259	-342.117523	-55.160534	73.658165	-498.220551	351.396027	1371.655029	-385.014435	25.831020	1383.626099	-416.075897	188.830078	1384.930908	-390.932037	194.542389	1675.482788	-598.969727	362.778229	1121.883179	-465.308807	-81.932655	1163.584351	-511.262512	382.580109	884.563721	-375.960114	-65.922134	906.581787	-435.277893	161.557953	1016.209229	534.705505	19.990549	963.389099	535.500427	197.379898
-476.027313	246.189774	915.809021	-413.595886	68.002075	917.751831	-539.659851	209.207123	496.951691	-372.154449	-4.374831	493.770599	-508.147583	146.537628	70.845535	-342.027679	-55.097229	73.591354	-498.096008	351.371002	1371.629761	-385.002014	25.764118	1383.631714	-416.025940	188.748230	1384.933228	-391.034668	194.122269	1675.485596	-599.075073	362.623444	1121.915771	-465.482208	-82.284500	1163.730469	-511.921539	382.721497	884.407227	-376.266205	-66.580292	906.632751	-435.257965	161.527496	1016.224304	534.764587	20.006626	963.412781	535.513977	197.377563
-475.987579	246.192596	915.802856	-413.597015	68.001625	917.739868	-539.457581	209.244446	496.956879	-372.049133	-4.224082	493.722748	-508.115143	146.549957	70.847046	-341.981140	-55.061718	73.574493	-497.964752	351.344696	1371.618896	-384.984253	25.703293	1383.636475	-415.941772	188.689499	1384.979858	-391.158264	193.802002	1675.588135	-599.202515	362.508606	1121.965576	-465.670959	-82.673523	1163.893066	-512.626099	382.860901	884.195007	-376.594116	-67.222939	906.773071	-435.234894	161.524475	1016.215088	534.839539	20.026924	963.388855	535.575684	197.444443
-475.919495	246.198257	915.818848	-413.557770	68.006470	917.727295	-539.362366	209.304871	496.963959	-371.925171	-4.112449	493.708130	-508.138336	146.549103	70.860802	-341.938538	-55.074753	73.599358	-497.876984	351.305542	1371.603271	-384.995758	25.622620	1383.598145	-415.899658	188.605759	1384.970459	-391.249084	193.451965	1675.645752	-599.291809	362.411499	1121.998291	-465.856140	-83.113945	1164.073120	-513.227844	382.967438	884.003967	-376.887390	-67.840805	906.887207	-435.190186	161.509079	1016.218567	534.916199	20.058624	963.381042	535.644958	197.481461
-475.907440	246.177704	915.824219	-413.580627	67.979881	917.709351	-539.255371	209.343979	496.949890	-371.897766	-4.096220	493.710449	-508.127930	146.572647	70.877769	-342.020325	-55.125591	73.554512	-497.775635	351.264587	1371.606689	-384.993561	25.569481	1383.612793	-415.841431	188.512955	1384.989380	-391.343048	193.071335	1675.687500	-599.345459	362.304718	1122.009277	-465.999725	-83.524872	1164.184814	-513.783813	383.056030	883.951782	-377.162079	-68.412857	907.002625	-435.183868	161.474594	1016.211670	534.998474	20.108732	963.366333	535.688782	197.484848
-475.855042	246.184097	915.846985	-413.586548	68.015282	917.700134	-539.210022	209.439606	496.933594	-371.830841	-4.009283	493.698547	-508.152740	146.567947	70.889496	-341.981659	-55.106186	73.548508	-497.706146	351.216400	1371.620972	-385.006134	25.477701	1383.593140	-415.816315	188.424561	1385.013550	-391.408508	192.719238	1675.720215	-599.432861	362.265808	1122.046997	-466.167816	-83.873817	1164.288696	-514.391785	383.158539	883.695068	-377.462341	-69.004868	907.071533	-435.166595	161.473145	1016.219971	535.042725	20.103764	963.381287	535.739929	197.504700
-475.812195	246.193573	915.850586	-413.588409	67.960030	917.702698	-539.120422	209.499237	496.909119	-371.826050	-4.010214	493.677094	-508.135101	146.571136	70.905754	-341.972137	-55.101276	73.549019	-497.617615	351.182953	1371.653198	-384.980225	25.407667	1383.605103	-415.781494	188.352798	1385.013550	-391.494751	192.388000	1675.772705	-599.498291	362.213745	1122.107666	-466.317169	-84.234215	1164.436035	-514.934265	383.220795	883.525085	-377.760498	-69.488792	907.114685	-435.131317	161.450851	1016.221619	535.133057	20.117798	963.363586	535.810974	197.503296
-475.738831	246.210007	915.873718	-413.571625	67.985374	917.711548	-539.037964	209.593521	496.921417	-371.842865	-4.040088	493.658325	-508.166229	146.570282	70.912697	-341.986359	-55.123512	73.522774	-497.527100	351.128601	1371.676636	-384.945129	25.335497	1383.598877	-415.781738	188.268997	1385.024902	-391.529663	192.007141	1675.740723	-599.539124	362.213531	1122.149780	-466.350433	-84.935333	1164.524658	-515.465332	383.316498	883.355347	-378.028168	-69.970421	907.192993	-435.101135	161.455795	1016.239746	535.199158	20.116505	963.359314	535.865845	197.526474
-475.747986	246.071167	915.919312	-413.591370	67.967789	917.707275	-539.018738	209.699768	496.935303	-372.126221	-4.437391	493.692047	-508.213654	146.568390	70.920097	-342.147919	-55.215809	73.550545	-497.442017	351.072693	1371.706421	-384.994354	25.249311	1383.563599	-415.743958	188.168121	1385.027466	-391.605286	191.671295	1675.779663	-599.582581	362.206390	1122.185791	-466.525909	-85.300240	1164.635864	-515.929626	383.376953	883.216125	-378.313446	-70.524673	907.324280	-435.113342	161.352890	1016.261292	535.274963	20.137754	963.355530	535.939819	197.532562
-475.616547	246.192200	915.888977	-413.569885	67.982994	917.698547	-538.884521	209.736053	496.955444	-372.430115	-4.846145	493.733734	-508.183136	146.604538	70.911896	-342.357697	-55.308434	73.566376	-497.366333	351.017426	1371.739624	-385.002625	25.162926	1383.532104	-415.697205	188.095154	1385.075806	-391.691833	191.345459	1675.823853	-599.648193	362.273071	1122.251099	-466.709473	-85.602203	1164.729004	-516.327026	383.314758	883.027100	-378.582672	-70.953156	907.392029	-435.054901	161.418365	1016.243530	535.353943	20.152033	963.340637	535.973511	197.546814
-475.535645	246.215347	915.903381	-413.562592	68.014244	917.686096	-538.868042	209.822876	496.950562	-372.437103	-4.855969	493.732697	-508.181396	146.607224	70.927795	-342.377197	-55.318127	73.566666	-497.283020	350.962463	1371.769653	-385.000427	25.056425	1383.473267	-415.677643	188.006760	1385.081909	-391.779510	191.048843	1675.862183	-599.654419	362.298370	1122.286011	-466.891968	-85.908173	1164.832520	-516.718567	383.360809	882.905334	-378.826843	-71.328865	907.453491	-435.018280	161.424240	1016.246216	535.365845	20.149691	963.346680	536.007507	197.563889
-475.503540	246.219955	915.922974	-413.567871	67.998558	917.686462	-538.778687	209.910568	496.965973	-372.414703	-4.825390	493.730286	-508.204498	146.606216	70.934128	-342.355011	-55.306934	73.565132	-497.188019	350.918701	1371.818848	-384.991333	25.001484	1383.461914	-415.628479	187.941544	1385.108398	-391.814575	190.722946	1675.865356	-599.646240	362.373657	1122.349731	-467.032715	-86.256905	1164.935425	-517.151306	383.498291	882.864380	-379.012756	-71.680115	907.575928	-435.006012	161.405075	1016.256836	535.456665	20.158293	963.326843	536.085693	197.553375
-475.487885	246.225784	915.932495	-413.576508	68.010017	917.691406	-538.719543	209.953873	496.967377	-372.395020	-4.799284	493.725891	-508.233582	146.588333	70.938484	-342.334778	-55.296604	73.563797	-497.094604	350.870514	1371.855591	-385.013214	24.904379	1383.362915	-415.613861	187.863342	1385.116943	-391.781586	190.392029	1675.765869	-599.624451	362.420135	1122.401367	-467.218658	-86.625206	1164.995605	-517.483704	383.547913	882.789185	-379.176666	-71.937401	907.728699	-434.996552	161.412079	1016.263611	535.489624	20.170557	963.326355	536.117615	197.570343
-475.422943	246.218277	915.930237	-413.556854	67.978119	917.689270	-538.620972	210.015442	496.965942	-372.375061	-4.797306	493.731567	-508.242859	146.605988	70.950722	-342.317719	-55.265438	73.537117	-497.001099	350.838379	1371.894287	-384.986603	24.827219	1383.320190	-415.579376	187.767288	1385.124756	-391.854126	190.142548	1675.813232	-599.577148	362.478119	1122.471558	-467.420898	-86.961853	1165.050659	-517.725891	383.609802	882.838440	-379.289154	-72.144485	907.877197	-434.966614	161.385178	1016.262939	535.548401	20.126892	963.299133	536.181458	197.554352
-475.374420	246.223587	915.945496	-413.560242	67.996109	917.676880	-538.491028	210.050934	496.965179	-372.375488	-4.800821	493.725311	-508.239929	146.628220	70.967033	-342.333740	-55.263226	73.558388	-496.880829	350.805328	1371.956665	-385.054535	24.733082	1383.202148	-415.563629	187.669022	1385.110352	-391.905457	189.855240	1675.837891	-599.551575	362.548096	1122.554565	-467.610138	-87.339256	1165.131470	-517.977417	383.636505	882.795349	-379.368530	-72.298904	908.063660	-434.942413	161.379471	1016.264893	535.613647	20.180166	963.310242	536.247131	197.571884
-475.307098	246.233261	915.954468	-413.544037	68.019791	917.672424	-538.393372	210.051361	496.939697	-372.351288	-4.749792	493.715759	-508.208710	146.632416	70.954239	-342.330231	-55.262127	73.555573	-496.767303	350.752441	1372.004761	-385.105804	24.658955	1383.150879	-415.552734	187.583328	1385.128418	-391.999329	189.616364	1675.844849	-599.527039	362.629059	1122.592285	-467.842773	-87.722626	1165.238892	-518.167236	383.672546	882.686951	-379.395447	-72.341148	908.258972	-434.925629	161.377686	1016.270386	535.650085	20.163425	963.295532	536.304504	197.595642
-475.273254	246.215302	915.954834	-413.562225	68.011681	917.655884	-538.232788	210.103226	496.943512	-372.325043	-4.797836	493.715271	-508.210876	146.620621	70.956345	-342.271454	-55.233967	73.549065	-496.611664	350.720062	1372.054443	-385.144867	24.513821	1383.074951	-415.528900	187.505173	1385.135986	-391.982544	189.229141	1675.830811	-599.487793	362.696747	1122.676880	-468.067657	-88.156662	1165.369751	-518.300415	383.710968	882.702271	-379.427002	-72.378578	908.470154	-434.920715	161.351608	1016.263123	535.687012	20.177738	963.296753	536.337158	197.597076
-475.220184	246.238083	915.971863	-413.552917	68.040077	917.660400	-538.185242	210.234833	496.990356	-372.084076	-4.513544	493.684448	-508.221863	146.624756	70.972458	-342.139038	-55.167423	73.534691	-496.471527	350.685516	1372.114868	-385.216614	24.398287	1383.003052	-415.544830	187.397003	1385.127441	-392.031494	188.969711	1675.849609	-599.438416	362.724762	1122.780640	-468.292664	-88.550667	1165.464722	-518.402161	383.736542	882.718262	-379.407990	-72.376816	908.690491	-434.906982	161.362030	1016.276184	535.735718	20.168161	963.275208	536.398315	197.622040
-475.178955	246.239899	915.979736	-413.554932	68.045456	917.676453	-538.088318	210.226822	496.979065	-371.735291	-4.076216	493.648346	-508.243805	146.634460	70.986130	-341.964691	-55.081585	73.512291	-496.339905	350.662262	1372.183716	-385.301392	24.270990	1382.938110	-415.545288	187.302383	1385.137939	-392.060974	188.708282	1675.865234	-599.399414	362.803589	1122.872925	-468.527863	-88.842270	1165.537842	-518.441895	383.760071	882.784424	-379.352112	-72.353226	908.961548	-434.884979	161.368820	1016.287781	535.801697	20.199526	963.282532	536.453247	197.627838
-475.131836	246.275589	915.995056	-413.572510	68.064514	917.651306	-537.989685	210.294357	496.988159	-371.592102	-3.987436	493.653320	-508.216522	146.639160	70.978485	-341.872620	-55.058899	73.521652	-496.182892	350.632050	1372.235107	-385.328857	24.150137	1382.914063	-415.530884	187.217606	1385.154297	-392.091553	188.431870	1675.870361	-599.349304	362.896545	1122.967651	-468.720428	-89.146873	1165.578247	-518.456177	383.781555	882.827759	-379.244812	-72.323013	909.253479	-434.889893	161.362961	1016.286133	535.821350	20.204683	963.252380	536.482422	197.679749
-475.063873	246.242203	915.990784	-413.541504	68.057991	917.689148	-537.871826	210.340775	496.957397	-371.528198	-3.952018	493.672150	-508.239655	146.654236	70.987823	-341.870575	-55.026291	73.516182	-496.051056	350.585449	1372.291626	-385.409271	24.048985	1382.899536	-415.530060	187.134216	1385.190918	-392.121216	188.186722	1675.886719	-599.274780	362.951447	1123.033081	-468.947906	-89.481384	1165.615723	-518.377075	383.809631	882.920776	-379.105835	-72.188187	909.550293	-434.872803	161.354034	1016.305542	535.846069	20.226246	963.248962	536.533203	197.670883
-475.029572	246.268829	915.991394	-413.550385	68.072571	917.689636	-537.806458	210.362427	496.952820	-371.528839	-3.974375	493.658264	-508.222412	146.661026	70.988068	-341.897491	-55.038628	73.517342	-495.941437	350.535828	1372.351074	-385.487000	23.946926	1382.916748	-415.525299	187.060333	1385.194580	-392.142487	187.948776	1675.890625	-599.203857	363.055695	1123.140137	-469.168762	-89.809769	1165.663086	-518.280334	383.831146	883.012695	-378.940613	-72.118179	909.865112	-434.859650	161.372192	1016.306152	535.911194	20.241592	963.222778	536.589294	197.693634
-475.012177	246.179352	916.047302	-413.530182	68.087265	917.700134	-537.723328	210.446228	496.960876	-371.587219	-4.075265	493.674103	-508.250702	146.664627	71.013573	-341.949585	-55.061882	73.557869	-495.796783	350.489227	1372.430054	-385.564636	23.849133	1382.907104	-415.543304	186.942200	1385.223022	-392.150024	187.723816	1675.906250	-599.115784	363.143433	1123.215942	-469.404419	-90.022362	1165.741821	-518.146606	383.860931	883.113159	-378.769745	-71.974205	910.131042	-434.879852	161.298584	1016.344604	535.942688	20.258503	963.215027	536.634949	197.745377
-474.917816	246.317169	916.027405	-413.545105	68.095123	917.718811	-537.648438	210.468872	496.963837	-371.615082	-4.179624	493.716003	-508.257538	146.655792	71.014153	-342.016296	-55.052837	73.583031	-495.654419	350.445770	1372.494873	-385.623901	23.760071	1382.913452	-415.567200	186.841461	1385.241821	-392.156616	187.527618	1675.943237	-599.006226	363.226227	1123.292114	-469.657196	-90.214699	1165.811523	-517.966675	383.874725	883.212158	-378.610199	-71.790047	910.388000	-434.841370	161.383759	1016.343567	535.980225	20.310324	963.184631	536.676880	197.791168
-474.939392	246.203568	916.064636	-413.561279	68.071968	917.725830	-537.559814	210.531586	496.943604	-371.688568	-4.301488	493.756866	-508.287567	146.654617	71.018349	-342.085114	-55.076054	73.612617	-495.552826	350.391632	1372.559937	-385.802582	23.624920	1382.887085	-415.605774	186.722870	1385.259277	-392.171570	187.303055	1675.956055	-598.891724	363.331970	1123.347290	-469.857056	-90.446724	1165.877563	-517.733398	383.914551	883.329651	-378.409607	-71.567841	910.733582	-434.866302	161.298859	1016.366943	536.020691	20.313234	963.187622	536.725708	197.777512
-474.805695	246.306412	916.036621	-413.532043	68.111649	917.720093	-537.450134	210.554916	496.947235	-371.722107	-4.412242	493.759247	-508.291901	146.657791	71.024300	-342.091705	-55.068642	73.602852	-495.431396	350.354889	1372.628052	-385.912170	23.520437	1382.880249	-415.644318	186.604324	1385.271729	-392.174316	187.077271	1675.946289	-598.746216	363.428772	1123.420776	-470.178894	-90.388710	1166.007568	-517.423645	383.990997	883.451111	-378.182373	-71.354446	911.047913	-434.807251	161.367874	1016.352295	536.063110	20.332169	963.163086	536.787476	197.811127
-474.751221	246.356888	916.040588	-413.525574	68.109390	917.731873	-537.406616	210.645294	496.962128	-371.754456	-4.461269	493.758240	-508.336700	146.666275	71.027374	-342.165161	-55.105988	73.604416	-495.346405	350.314270	1372.679321	-386.032745	23.395992	1382.893555	-415.695618	186.508957	1385.307861	-392.175323	186.848160	1675.939209	-598.586487	363.546722	1123.460327	-470.349945	-90.560593	1166.044922	-517.091980	384.050873	883.551453	-377.989044	-71.111923	911.333191	-434.784973	161.389786	1016.361023	536.095520	20.372993	963.144592	536.826416	197.841537
-474.688812	246.365494	916.071533	-413.530945	68.130051	917.751282	-537.313721	210.732758	496.979675	-371.863647	-4.658683	493.780975	-508.366119	146.675613	71.030769	-342.248627	-55.157539	73.595139	-495.243347	350.251740	1372.724976	-386.167694	23.288912	1382.934814	-415.710175	186.433060	1385.383423	-392.190155	186.645355	1675.961304	-598.393677	363.660583	1123.522461	-470.535645	-90.704979	1166.078979	-516.740479	384.112854	883.645630	-377.782623	-70.921738	911.595032	-434.766296	161.391357	1016.387695	536.111145	20.386553	963.135803	536.839233	197.878036
-474.626648	246.370956	916.052429	-413.526215	68.146370	917.738831	-537.246521	210.801849	497.007538	-371.903778	-4.758845	493.813690	-508.149384	146.569336	71.007690	-342.298859	-55.182758	73.602028	-495.183136	350.207581	1372.791016	-386.245117	23.181519	1382.989380	-415.740265	186.317566	1385.402466	-392.159454	186.390289	1675.893799	-598.200562	363.758789	1123.553711	-470.724457	-90.849403	1166.121704	-516.338257	384.201233	883.872498	-377.574860	-70.690758	911.846924	-434.745117	161.399002	1016.373169	536.192688	20.436176	963.106384	536.904724	197.912842
-474.580536	246.427246	916.081665	-413.523651	68.146278	917.741394	-537.189819	210.934479	497.040131	-371.964661	-4.879485	493.804413	-508.177094	146.589783	71.010422	-342.347870	-55.207146	73.609825	-495.113525	350.193237	1372.847168	-386.358582	23.077255	1383.008667	-415.738220	186.242569	1385.460083	-392.175049	186.182190	1675.894165	-597.986938	363.840637	1123.564453	-470.887756	-90.924828	1166.131104	-515.918213	384.292480	883.886780	-377.361755	-70.530823	912.073425	-434.729675	161.405563	1016.390808	536.184509	20.458319	963.099548	536.916199	197.976364
-474.515289	246.429932	916.093384	-413.516479	68.168274	917.750488	-537.105896	210.989822	497.022308	-371.959412	-4.892848	493.826996	-508.200439	146.605270	71.034294	-342.362732	-55.214668	73.611519	-495.060547	350.123505	1372.907593	-386.503052	22.978354	1383.016113	-415.782837	186.152969	1385.523560	-392.186829	185.997986	1675.902588	-597.798035	363.974762	1123.594360	-471.050690	-90.994347	1166.127441	-515.350403	384.271332	883.949768	-377.165070	-70.327667	912.279541	-434.704224	161.410172	1016.402527	536.227783	20.495131	963.084045	536.937378	197.997284
-474.463165	246.479294	916.082825	-413.528412	68.152397	917.747498	-536.839905	210.975281	497.009552	-371.871918	-4.790262	493.838837	-508.110077	146.625122	71.042366	-342.344879	-55.206078	73.606644	-495.025421	350.079041	1372.951294	-386.645813	22.860790	1383.003418	-415.838348	186.073990	1385.524048	-392.215210	185.859192	1675.939087	-597.525391	364.001526	1123.600220	-471.183655	-91.050598	1166.131836	-514.897339	384.471313	884.099243	-376.972198	-70.171059	912.419434	-434.707794	161.418243	1016.398315	536.284424	20.556572	963.060974	537.011658	198.044724
-474.400208	246.479736	916.102966	-413.511810	68.183212	917.741577	-536.899231	211.139771	497.025116	-371.959381	-5.011007	493.840485	-508.213470	146.632843	71.034546	-342.426971	-55.236843	73.644073	-494.988983	350.016327	1373.005981	-386.859436	22.745626	1382.961670	-415.860779	185.968384	1385.517578	-392.231934	185.670929	1675.934570	-597.281921	364.093384	1123.597290	-471.295685	-91.072578	1166.099731	-514.305908	384.572510	884.314331	-376.778748	-69.981552	912.536072	-434.680786	161.413300	1016.407471	536.332581	20.599037	963.060547	537.039612	198.068253
-474.334595	246.501968	916.102295	-413.536865	68.195175	917.741150	-536.690796	211.164429	497.009399	-371.971436	-5.044423	493.807068	-508.213165	146.633087	71.035866	-342.449188	-55.248127	73.646347	-494.959015	349.969086	1373.081665	-386.967133	22.684845	1382.970215	-415.876129	185.898270	1385.566772	-392.259521	185.499969	1675.923706	-597.039063	364.170532	1123.605225	-471.395874	-91.056671	1166.028687	-513.737488	384.663635	884.330872	-376.567078	-69.778702	912.654114	-434.669128	161.422623	1016.408081	536.368042	20.653027	963.018066	537.087463	198.146439
-474.285339	246.509949	916.103271	-413.527893	68.177170	917.736633	-536.719788	211.309799	497.033600	-371.955444	-5.038993	493.825073	-508.238586	146.643936	71.050392	-342.448944	-55.240379	73.650925	-494.956482	349.919037	1373.131836	-387.073914	22.577267	1382.961792	-415.901428	185.830780	1385.578613	-392.306671	185.335388	1675.924561	-596.788818	364.264832	1123.573608	-471.460602	-91.007118	1165.961792	-513.156738	384.769897	884.446899	-376.393494	-69.636505	912.693970	-434.656738	161.406189	1016.408325	536.390625	20.699718	963.021790	537.092773	198.192047
-474.214813	246.536957	916.104736	-413.546967	68.193275	917.732361	-536.569275	211.358078	497.040070	-371.907654	-5.028264	493.825226	-508.255981	146.627731	71.041443	-342.389954	-55.212296	73.640121	-494.914459	349.882996	1373.189209	-387.159973	22.523895	1382.966309	-415.892242	185.757584	1385.601318	-392.340698	185.163574	1675.930054	-596.519958	364.368774	1123.559692	-471.506989	-90.965858	1165.888062	-512.536377	384.879883	884.570923	-376.226654	-69.493698	912.711670	-434.646179	161.414505	1016.408875	536.438660	20.777367	962.984863	537.143433	198.257370
-474.148651	246.550674	916.122314	-413.573700	68.201141	917.736633	-536.506775	211.463821	497.049072	-371.900848	-5.029049	493.806519	-508.243958	146.630035	71.035858	-342.421509	-55.238541	73.658188	-494.901764	349.856537	1373.221558	-387.285980	22.440315	1382.972656	-415.913055	185.673904	1385.616821	-392.423645	185.020813	1675.965576	-596.225342	364.442871	1123.564819	-471.550659	-90.938881	1165.786011	-511.881866	384.984863	884.734131	-376.096832	-69.433388	912.714661	-434.635559	161.409882	1016.421265	536.487000	20.851997	962.969055	537.167847	198.341797
-474.068848	246.573196	916.113098	-413.572266	68.209671	917.723572	-536.425171	211.530930	497.052917	-371.851379	-5.039935	493.812134	-508.311646	146.658401	71.054688	-342.392700	-55.223564	73.621964	-494.883331	349.833405	1373.277466	-387.324921	22.375475	1382.984131	-415.948517	185.625656	1385.642456	-392.438019	184.859024	1675.945557	-595.928650	364.491425	1123.550781	-471.549133	-90.902374	1165.727295	-511.202637	385.109711	884.887939	-376.004272	-69.345688	912.724243	-434.625885	161.408401	1016.413696	536.522034	20.924751	962.940308	537.210632	198.399460
-473.988525	246.618744	916.129150	-413.587555	68.230743	917.716736	-536.335388	211.630127	497.060760	-371.830505	-5.008033	493.822968	-508.307159	146.647064	71.091064	-342.377106	-55.215210	73.619026	-494.865509	349.788971	1373.339722	-387.418396	22.310564	1382.942017	-415.963623	185.596130	1385.697144	-392.526855	184.708450	1675.994873	-595.630432	364.561859	1123.528320	-471.430450	-91.185516	1165.631958	-510.527679	385.211090	885.013367	-375.947449	-69.297615	912.701782	-434.606384	161.419098	1016.420410	536.603699	20.997227	962.920410	537.247009	198.529404
-473.898102	246.613449	916.125549	-413.542389	68.231194	917.753052	-536.184753	211.683075	497.050659	-371.817322	-5.015920	493.823608	-508.279663	146.673492	71.075935	-342.375214	-55.172062	73.637207	-494.873322	349.768036	1373.426514	-387.467010	22.251160	1382.959229	-416.002197	185.554001	1385.726929	-392.545166	184.553528	1675.960205	-595.355469	364.670288	1123.501709	-471.436127	-91.141884	1165.563599	-509.783783	385.214203	885.088867	-375.865204	-69.279144	912.641602	-434.578918	161.423126	1016.440186	536.590149	21.061085	962.897461	537.247864	198.598495
-473.818115	246.625183	916.127808	-413.539337	68.246292	917.743652	-536.113342	211.792816	497.046722	-371.765839	-4.967605	493.793549	-508.314026	146.688187	71.107025	-342.409485	-55.149628	73.652710	-494.874908	349.729553	1373.500366	-387.484253	22.201624	1382.972046	-416.047211	185.500671	1385.752319	-392.612091	184.407028	1675.974609	-595.042358	364.798187	1123.472778	-471.420654	-91.077202	1165.500977	-509.112488	385.423889	885.316162	-375.799225	-69.254814	912.594971	-434.549622	161.422043	1016.438354	536.667542	21.118237	962.890137	537.333191	198.669968
-473.774231	246.655777	916.136597	-413.564880	68.264778	917.742065	-536.025635	211.844711	497.046112	-371.758972	-4.949447	493.807159	-508.216827	146.972519	71.414795	-342.377991	-55.157288	73.662025	-494.873383	349.682281	1373.567993	-387.571014	22.155268	1382.948242	-416.097809	185.464691	1385.788086	-392.674072	184.262299	1675.983887	-594.737244	364.916321	1123.456909	-471.428253	-90.989220	1165.406372	-508.392090	385.521545	885.510437	-375.767029	-69.289185	912.525024	-434.541290	161.436722	1016.442383	536.678894	21.220110	962.869568	537.342896	198.772766
-473.704376	246.695389	916.160461	-413.559448	68.292999	917.728943	-535.966736	211.929825	497.035736	-371.684662	-4.933555	493.800110	-508.269745	146.988571	71.443550	-342.364044	-55.140701	73.686172	-494.875610	349.669586	1373.644897	-387.634491	22.115015	1382.899170	-416.166046	185.403412	1385.803345	-392.737396	184.128174	1676.004150	-594.463684	364.996155	1123.453491	-471.421783	-90.947617	1165.344360	-507.710480	385.611267	885.672974	-375.743652	-69.335159	912.438843	-434.503357	161.446533	1016.448730	536.708435	21.327888	962.866760	537.361572	198.885406
-473.613617	246.679596	916.152771	-413.537170	68.297394	917.760376	-535.870605	212.003555	497.043518	-371.659729	-4.903616	493.791931	-508.291290	146.986237	71.425308	-342.348816	-55.132511	73.684952	-494.899750	349.637573	1373.717529	-387.672058	22.048023	1382.955200	-416.187256	185.361771	1385.847412	-392.799805	183.981461	1676.029785	-594.185608	365.084412	1123.427979	-471.431122	-90.852966	1165.278564	-506.970123	385.717224	885.840271	-375.722504	-69.384392	912.361145	-434.471466	161.451309	1016.462402	536.679993	21.390968	962.868286	537.354980	198.978210
-473.565979	246.743622	916.154541	-413.521606	68.321465	917.755310	-535.731262	212.033417	497.025055	-371.654419	-4.895898	493.832825	-508.262421	147.001923	71.434288	-342.368652	-55.118565	73.674736	-494.916046	349.616028	1373.809204	-387.691437	22.007259	1383.017456	-416.268524	185.324295	1385.863037	-392.880768	183.855789	1676.041992	-593.931274	365.199493	1123.414185	-471.431793	-90.818733	1165.196411	-506.229675	385.833160	886.001831	-375.725372	-69.515671	912.288757	-434.449707	161.485733	1016.462036	536.720276	21.520096	962.856812	537.360229	199.124283
-473.502106	246.749832	916.166931	-413.529510	68.339561	917.771362	-535.656189	212.155945	497.050354	-371.649323	-4.890045	493.831421	-508.314880	147.001328	71.443314	-342.350159	-55.100647	73.678581	-494.921234	349.583130	1373.867188	-387.737122	21.961609	1383.050781	-416.319061	185.286743	1385.943604	-392.948792	183.722260	1676.076660	-593.658997	365.324371	1123.391357	-471.587738	-90.485329	1165.188354	-505.497437	385.932373	886.218567	-375.741913	-69.588844	912.193115	-434.413208	161.499374	1016.475464	536.762268	21.615513	962.841980	537.385254	199.242462
-473.413635	246.802811	916.168823	-413.482910	68.339928	917.763123	-535.443970	212.181488	497.041992	-371.565399	-4.812518	493.826172	-508.229950	147.010803	71.464920	-342.327118	-55.121128	73.681374	-494.928162	349.537994	1373.960693	-387.817566	21.911524	1383.047607	-416.398895	185.233536	1385.971313	-393.037018	183.609238	1676.093140	-593.421814	365.453308	1123.393188	-471.605408	-90.416969	1165.163086	-504.764771	386.047333	886.397400	-375.774994	-69.719078	912.129639	-434.374084	161.507584	1016.475586	536.753418	21.742863	962.847961	537.382080	199.363480
-473.328339	246.856827	916.176575	-413.453888	68.370003	917.783386	-535.417114	212.294189	497.048615	-371.548523	-4.769285	493.827881	-508.262024	147.002670	71.467598	-342.323456	-55.088535	73.672920	-494.942108	349.520630	1374.024536	-387.941406	21.872202	1383.097412	-416.428650	185.210342	1386.058350	-393.116302	183.492950	1676.104858	-593.187805	365.551453	1123.421875	-471.625092	-90.388603	1165.103271	-504.042480	386.122864	886.601074	-375.803802	-69.839569	912.067688	-434.334595	161.547302	1016.491333	536.759399	21.866268	962.839661	537.386719	199.497162
-473.259308	246.892914	916.186401	-413.436584	68.396614	917.796814	-535.311218	212.357224	497.050995	-371.496796	-4.767570	493.856537	-508.280121	147.007813	71.482857	-342.328461	-55.074085	73.702980	-494.906311	349.472839	1374.075195	-387.892883	21.816423	1383.159912	-416.461731	185.162399	1386.079346	-393.207642	183.376526	1676.130127	-592.948853	365.657043	1123.387207	-471.518250	-90.627129	1165.058716	-503.304688	386.241699	886.844543	-375.869232	-69.959625	911.982849	-434.288910	161.578690	1016.502686	536.768250	21.994986	962.831055	537.385010	199.665283
-473.175415	246.913864	916.185303	-413.408386	68.429688	917.803650	-535.236328	212.397369	497.043182	-371.440796	-4.750377	493.850891	-508.275940	147.024155	71.473816	-342.333099	-55.091965	73.676888	-494.910889	349.479340	1374.132080	-388.036346	21.784039	1383.122925	-416.545380	185.147491	1386.100830	-393.302338	183.272491	1676.141724	-592.706909	365.755157	1123.396973	-471.671204	-90.328079	1165.013794	-502.610443	386.365143	887.130920	-375.916504	-70.101959	911.868713	-434.227814	161.609238	1016.504944	536.774536	22.135355	962.852356	537.374634	199.815063
-473.113739	247.023315	916.216309	-413.399384	68.492851	917.784668	-534.971802	212.395218	497.061646	-371.363800	-4.675650	493.803558	-508.224365	147.034653	71.496979	-342.314941	-55.067913	73.700150	-494.930176	349.459045	1374.185791	-388.499512	21.809725	1383.201538	-416.585632	185.111694	1386.125366	-393.436188	183.125061	1676.158081	-592.495850	365.861938	1123.402954	-471.650085	-90.654701	1164.917236	-501.942719	386.423004	887.242065	-375.986511	-70.198853	911.789063	-434.187103	161.665802	1016.511658	536.756226	22.248009	962.867676	537.369751	199.944489
-473.046234	247.058136	916.186584	-413.359863	68.496170	917.784790	-534.733765	212.380829	497.019989	-371.329803	-4.668495	493.775116	-508.202454	147.050095	71.481560	-342.290894	-55.060646	73.655235	-494.941101	349.434174	1374.218140	-388.131042	21.717560	1383.180908	-416.646271	185.069519	1386.133423	-393.491486	183.018280	1676.127686	-592.255005	365.991577	1123.357910	-471.627045	-90.597206	1164.904907	-501.275146	386.561279	887.453430	-376.051575	-70.361252	911.676514	-434.136627	161.698380	1016.496582	536.743591	22.388367	962.877991	537.345215	200.088501
-472.950928	247.126068	916.209351	-413.317413	68.552200	917.780396	-534.608704	212.454285	497.006439	-371.228973	-4.551988	493.758423	-508.257813	146.780884	71.174576	-342.231506	-55.027935	73.682228	-494.946350	349.405426	1374.264404	-388.616150	21.753777	1383.240967	-416.706177	185.041565	1386.147583	-393.596161	182.917374	1676.133667	-592.077576	366.117920	1123.369385	-471.853699	-90.338585	1164.839844	-500.520172	386.576813	887.702393	-376.128174	-70.530212	911.582153	-434.093964	161.733551	1016.509216	536.712830	22.564005	962.879456	537.320068	200.302444
-472.889771	247.205170	916.217896	-413.288300	68.603302	917.772705	-534.591064	212.569382	496.991821	-371.193298	-4.527097	493.768433	-508.307343	146.779617	71.177757	-342.217804	-55.036404	73.655228	-494.938690	349.403900	1374.299194	-388.238312	21.654154	1383.192749	-416.756866	185.021271	1386.180054	-393.690491	182.823395	1676.135376	-591.853027	366.200317	1123.371704	-471.859680	-90.222931	1164.860229	-499.936279	386.762451	887.900513	-376.207153	-70.661987	911.519104	-434.068329	161.780884	1016.512146	536.688721	22.719481	962.892029	537.284485	200.466766
-472.823975	247.248444	916.208252	-413.272827	68.625443	917.766357	-534.520020	212.678009	497.000610	-371.161621	-4.481970	493.790649	-508.362030	146.785797	71.195801	-342.221222	-55.006676	73.646294	-494.951752	349.390350	1374.337524	-388.294342	21.650499	1383.217285	-416.788177	185.006470	1386.204102	-393.782959	182.727356	1676.141846	-591.701782	366.289795	1123.364258	-471.907532	-90.210052	1164.796021	-499.317871	386.820618	887.963196	-376.319733	-70.828827	911.455261	-434.035706	161.809769	1016.505005	536.650818	22.884249	962.898376	537.247131	200.685593
-472.744202	247.274841	916.200134	-413.239685	68.670982	917.772339	-534.484863	212.782379	497.010590	-370.871002	-4.116189	493.728455	-508.396881	146.805710	71.220161	-342.075287	-54.932777	73.626625	-494.926758	349.390564	1374.362915	-388.350281	21.625858	1383.170776	-416.839264	184.982574	1386.246094	-393.886658	182.672546	1676.193359	-591.501526	366.356110	1123.349243	-471.838715	-90.523956	1164.749512	-498.781982	386.994751	888.148071	-376.407745	-70.975159	911.434814	-433.994965	161.846420	1016.505310	536.610229	23.039446	962.918945	537.211243	200.867966
-472.660767	247.335663	916.197998	-413.193604	68.714516	917.783264	-534.448486	212.885345	497.022125	-370.732452	-4.064103	493.729523	-508.436707	146.805908	71.232124	-342.069122	-54.904335	73.678551	-494.945129	349.360443	1374.389893	-388.331207	21.607925	1383.229980	-416.873047	184.978821	1386.264160	-393.978241	182.584351	1676.199219	-591.353149	366.495514	1123.355225	-471.870667	-90.523018	1164.733398	-498.205475	387.072723	888.314514	-376.513458	-71.083618	911.361084	-433.955536	161.895218	1016.512146	536.559875	23.201277	962.936768	537.157593	201.096161
-472.577820	247.368866	916.195496	-413.122314	68.753822	917.771790	-534.360474	212.967514	496.999847	-370.666748	-4.004159	493.711487	-508.422974	146.822281	71.245941	-342.070313	-54.905018	73.676971	-494.934357	349.360870	1374.426880	-388.407898	21.583437	1383.211792	-416.951202	184.951828	1386.283936	-394.053864	182.487137	1676.205688	-591.169373	366.577362	1123.370117	-471.944733	-90.493980	1164.687866	-497.621185	387.116669	888.465637	-376.628754	-71.208710	911.285645	-433.900085	161.918823	1016.507568	536.544617	23.463894	962.941467	537.099182	201.349716
-472.516754	247.410400	916.218872	-413.102814	68.790192	917.768677	-534.253967	213.040192	497.019257	-370.888763	-4.326650	493.742676	-508.494934	146.847610	71.239067	-342.215118	-54.980995	73.682747	-494.939850	349.373993	1374.471436	-388.392944	21.609070	1383.243408	-416.965393	184.963760	1386.291260	-394.123474	182.400024	1676.207764	-590.987610	366.669525	1123.366943	-472.032562	-90.492447	1164.673340	-497.129700	387.265656	888.646912	-376.753632	-71.300674	911.219177	-433.874725	161.935867	1016.519897	536.483154	23.666309	962.954041	537.027161	201.620453
-472.453217	247.468628	916.218506	-413.076477	68.864563	917.777100	-534.150879	213.112747	497.013855	-370.774170	-4.220930	493.728027	-508.491058	146.842819	71.257576	-342.160065	-54.945019	73.682358	-494.967651	349.375305	1374.508911	-388.459564	21.578173	1383.278442	-417.056488	184.919159	1386.299561	-394.192566	182.313766	1676.216553	-590.848083	366.819061	1123.363525	-472.109100	-90.462349	1164.670532	-496.591827	387.326233	888.768555	-376.882690	-71.381310	911.141113	-433.852478	161.998001	1016.526123	536.391479	23.886808	962.974915	536.935364	201.828751
-472.418854	247.510345	916.236694	-413.061707	68.884590	917.784180	-534.030762	213.213684	497.004883	-370.720520	-4.236615	493.740845	-508.500519	146.834518	71.249413	-342.181030	-54.955173	73.686607	-494.996185	349.345367	1374.565674	-388.502869	21.532887	1383.263428	-417.100861	184.885620	1386.322266	-394.236237	182.241638	1676.219116	-590.700439	366.886658	1123.369751	-472.175171	-90.411400	1164.647461	-496.160492	387.398285	888.891418	-376.836639	-71.555977	911.131287	-433.825317	162.022141	1016.538757	536.301697	24.102827	962.995361	536.834961	202.125061
-472.359589	247.564804	916.259094	-413.039276	68.961372	917.804077	-533.928833	213.320587	496.972595	-370.395508	-3.883250	493.729095	-508.364777	147.127747	71.553558	-342.037445	-54.857620	73.720192	-495.036316	349.338074	1374.619141	-388.589050	21.489826	1383.277466	-417.189545	184.870041	1386.384888	-394.303284	182.164795	1676.235474	-590.533997	366.919128	1123.346069	-472.273651	-90.381447	1164.631226	-495.703522	387.488464	889.069824	-376.938690	-71.648697	911.097351	-433.798004	162.080536	1016.561401	536.284485	24.369766	963.002991	536.790283	202.379791
-472.306091	247.607956	916.265686	-413.018738	68.989357	917.795959	-533.788940	213.404175	496.971436	-370.513336	-4.117227	493.786377	-508.613983	147.198349	71.508827	-342.160156	-54.931641	73.743614	-495.007874	349.339478	1374.667358	-388.717987	21.473398	1383.257080	-417.220703	184.873734	1386.376221	-394.329651	182.051285	1676.198730	-590.368103	366.990082	1123.339355	-472.416473	-90.296997	1164.625854	-495.350494	387.602051	889.175903	-377.013641	-71.725159	911.071594	-433.776489	162.100830	1016.562622	536.195923	24.619015	963.044617	536.723938	202.619812
-472.256836	247.655350	916.278076	-412.976532	69.035538	917.817871	-533.674866	213.493683	496.954285	-370.450409	-4.078226	493.771393	-508.606537	147.197479	71.535812	-342.164215	-54.916763	73.768707	-495.026672	349.353027	1374.725708	-388.723572	21.472700	1383.297485	-417.250397	184.869873	1386.413086	-394.370972	182.000107	1676.212646	-590.238159	367.053162	1123.380249	-472.505249	-90.234802	1164.642822	-495.012726	387.697601	889.282837	-377.100647	-71.838921	911.033569	-433.749176	162.146439	1016.581482	536.105835	24.911455	963.054749	536.632751	202.916412
-472.242249	247.691910	916.302795	-412.967773	69.081535	917.841125	-533.553101	213.555664	496.960388	-370.312286	-4.047286	493.806732	-508.614685	147.200485	71.552101	-342.103851	-54.887249	73.761192	-495.025970	349.346832	1374.798096	-388.794128	21.465296	1383.300537	-417.280823	184.842972	1386.448853	-394.405731	181.927002	1676.216064	-590.100098	367.134827	1123.422607	-472.599976	-90.213249	1164.599731	-494.687042	387.793396	889.398560	-377.161560	-71.940697	911.056580	-433.750793	162.182419	1016.606873	536.023987	25.184710	963.049438	536.529724	203.233963
-472.261932	247.642578	916.372437	-412.953491	69.115395	917.857483	-533.507446	213.693268	496.964752	-370.311798	-4.022908	493.784668	-508.645935	147.191193	71.558151	-342.169861	-54.906960	73.785522	-495.025970	349.342529	1374.857666	-388.781342	21.434900	1383.338013	-417.301117	184.823593	1386.457153	-394.442596	181.862289	1676.221191	-589.970886	367.194611	1123.432251	-472.716003	-90.161819	1164.613647	-494.404236	387.857483	889.486267	-377.252808	-72.079597	911.037964	-433.783142	162.138611	1016.653870	535.970520	25.471340	963.078003	536.450623	203.552155
-472.150238	247.765488	916.328674	-412.925934	69.172188	917.862549	-533.389526	213.742477	496.968597	-370.222656	-4.000965	493.803986	-508.592285	147.212372	71.556824	-342.182892	-54.871048	73.805176	-495.055725	349.359772	1374.886230	-388.917999	21.443270	1383.287476	-417.364746	184.831253	1386.487549	-394.487305	181.793579	1676.219116	-589.880310	367.252991	1123.482056	-472.834015	-90.111900	1164.539063	-494.131958	387.920959	889.588501	-377.337769	-72.238708	911.046387	-433.723877	162.246658	1016.634766	535.867065	25.783895	963.118042	536.348938	203.864517
-472.130371	247.814148	916.339600	-412.924042	69.185341	917.870544	-533.264343	213.802490	496.945801	-370.162720	-4.000484	493.792236	-508.603210	147.217621	71.550529	-342.213043	-54.870205	73.835342	-495.056976	349.364471	1374.924316	-388.998566	21.430737	1383.281616	-417.388275	184.826431	1386.517334	-394.525177	181.733963	1676.226685	-589.790100	367.344238	1123.499756	-472.953827	-90.140884	1164.564697	-493.912537	387.986755	889.639526	-377.431152	-72.377739	911.016602	-433.719360	162.272232	1016.644958	535.807556	26.108215	963.130066	536.243225	204.186096
-472.070251	247.846390	916.354736	-412.887573	69.243607	917.886108	-533.184143	213.892136	496.973907	-370.096893	-3.949406	493.795074	-508.593140	147.221313	71.567673	-342.215698	-54.872074	73.834389	-495.039124	349.388641	1374.957520	-389.020203	21.411779	1383.277832	-417.407196	184.805542	1386.510498	-394.566895	181.680374	1676.243530	-589.705078	367.407227	1123.494019	-473.033539	-90.152908	1164.491699	-493.714081	388.067596	889.701111	-377.531860	-72.536156	910.983215	-433.702362	162.306747	1016.663452	535.755005	26.419632	963.129211	536.162476	204.514557
-472.045105	247.884903	916.347351	-412.886536	69.268257	917.882568	-533.125488	214.009750	496.972229	-370.045227	-3.907680	493.814362	-508.622589	147.211121	71.578239	-342.173615	-54.836372	73.847351	-495.029053	349.393463	1374.984497	-389.123108	21.368189	1383.225586	-417.427307	184.807068	1386.526123	-394.605957	181.696655	1676.216675	-589.628540	367.518219	1123.522095	-473.095184	-90.228729	1164.477051	-493.543030	388.140442	889.775391	-377.615906	-72.705505	910.973267	-433.703583	162.334244	1016.659424	535.708984	26.773439	963.136292	536.089050	204.853043
-471.999298	247.912476	916.340454	-412.864746	69.319717	917.880005	-532.986328	214.053925	496.970551	-369.961914	-3.857986	493.821442	-508.592651	147.232849	71.610863	-342.160400	-54.828999	73.846786	-495.048706	349.390472	1375.006714	-389.214325	21.365044	1383.231201	-417.499756	184.782669	1386.532593	-394.558929	181.562042	1676.211914	-589.598816	367.622620	1123.521851	-473.217346	-90.213264	1164.420288	-493.439362	388.207642	889.814758	-377.717529	-72.801598	910.945007	-433.682373	162.371368	1016.655884	535.671265	27.085539	963.141296	535.995605	205.182709
-471.965271	247.946793	916.331238	-412.836578	69.338310	917.877075	-532.913940	214.119308	496.943085	-369.924438	-3.859337	493.844025	-508.621277	147.232468	71.612381	-342.178375	-54.838345	73.849060	-495.007813	349.422974	1375.036011	-389.279480	21.370852	1383.230835	-417.525055	184.781448	1386.538696	-394.556915	181.497757	1676.216919	-589.561401	367.692139	1123.533813	-473.299133	-90.297401	1164.433838	-493.366272	388.281097	889.865540	-377.825562	-72.945160	910.914673	-433.669312	162.394775	1016.651550	535.630005	27.459690	963.159668	535.882141	205.561050
-471.921509	247.995224	916.367371	-412.820068	69.375381	917.873779	-532.838379	214.165924	496.954346	-369.849304	-3.824691	493.839172	-508.622192	147.236343	71.621429	-342.118073	-54.809959	73.837341	-495.017181	349.437164	1375.037842	-389.389038	21.324356	1383.250366	-417.533295	184.786606	1386.557373	-394.551636	181.447449	1676.215820	-589.546509	367.796844	1123.563354	-473.418091	-90.336075	1164.421387	-493.320526	388.337646	889.895752	-377.934387	-73.070724	910.898987	-433.651642	162.409821	1016.670044	536.034180	28.544125	963.657898	535.804443	205.862640
-471.913300	248.019531	916.360168	-412.842377	69.416275	917.872070	-532.800171	214.251282	496.967102	-369.787842	-3.750406	493.832062	-508.661682	147.270279	71.619545	-342.114746	-54.793201	73.860710	-494.984558	349.448425	1375.066406	-389.478668	21.297188	1383.203491	-417.576660	184.785965	1386.560425	-394.542999	181.394089	1676.200317	-589.522888	367.880463	1123.581177	-473.537506	-90.375938	1164.411743	-493.311096	388.420135	889.903625	-378.038147	-73.229095	910.896545	-433.668549	162.441116	1016.666565	535.671936	28.370182	963.187256	535.708435	206.403473
-471.881317	248.057602	916.360229	-412.837372	69.436676	917.865662	-532.687500	214.287354	496.972992	-369.785187	-3.803640	493.830414	-508.641693	147.282257	71.620651	-342.149963	-54.810802	73.866440	-494.983337	349.457214	1375.085815	-389.509460	21.295527	1383.239014	-417.594879	184.770615	1386.579346	-394.554382	181.345566	1676.224976	-589.519043	367.945770	1123.593384	-473.642914	-90.441895	1164.418457	-493.339996	388.485382	889.902466	-378.160583	-73.388969	910.886230	-433.653992	162.463760	1016.663940	535.659790	28.804853	963.176514	535.610168	206.870102
-471.842316	248.093140	916.370544	-412.803101	69.462936	917.868408	-532.628418	214.372955	496.970551	-369.693481	-3.730567	493.841827	-508.692169	147.299759	71.638702	-342.140656	-54.806335	73.864098	-494.976166	349.466827	1375.090088	-389.675415	21.272392	1383.173950	-417.606476	184.759750	1386.578125	-394.524689	181.298782	1676.204712	-589.540833	368.049072	1123.611450	-473.775452	-90.444229	1164.365845	-493.404022	388.560669	889.888245	-378.294617	-73.567978	910.869080	-433.621002	162.488815	1016.671021	535.645325	29.246752	963.204041	535.488342	207.319916
-471.797089	248.124390	916.369263	-412.775360	69.490700	917.893372	-532.576172	214.400452	496.958649	-369.629333	-3.693645	493.852264	-508.421234	147.246887	71.705978	-342.114471	-54.760624	73.858276	-494.943024	349.502197	1375.094604	-389.745514	21.263063	1383.178833	-417.643738	184.731369	1386.574219	-394.509674	181.242340	1676.207031	-589.552856	368.085480	1123.625488	-473.894775	-90.477188	1164.352051	-493.484924	388.633911	889.870300	-378.403015	-73.701180	910.878784	-433.603943	162.525589	1016.684265	535.682495	29.747293	963.226318	535.406311	207.833023
-471.787476	248.154480	916.381226	-412.771332	69.513054	917.878540	-532.548828	214.477997	496.959717	-369.624939	-3.688222	493.854340	-508.449860	147.231613	71.699760	-342.154907	-54.771278	73.879654	-494.938782	349.524567	1375.111938	-389.772980	21.241575	1383.173950	-417.657776	184.743011	1386.572144	-394.485718	181.243286	1676.231201	-589.570007	368.166382	1123.651611	-474.011322	-90.486649	1164.352539	-493.605103	388.699432	889.847717	-378.527252	-73.787346	910.866882	-433.594086	162.537476	1016.683105	535.760803	30.292463	963.293335	535.357239	208.290955
-471.757019	248.165054	916.377197	-412.766327	69.520386	917.904663	-532.471863	214.501801	496.956573	-369.542786	-3.663883	493.860596	-508.464813	147.255157	71.708626	-342.107971	-54.746487	73.882118	-494.926239	349.519470	1375.106567	-389.849365	21.234606	1383.177734	-417.713074	184.728058	1386.538574	-394.419037	181.180527	1676.185181	-589.602173	368.204498	1123.657227	-474.123657	-90.576370	1164.390381	-493.739441	388.764404	889.819702	-378.657837	-73.901428	910.870789	-433.581085	162.560364	1016.694031	535.866028	30.910583	963.306763	535.297424	208.820038
-471.728088	248.194168	916.395264	-412.769287	69.563889	917.901733	-532.434631	214.536285	496.963928	-369.535706	-3.657194	493.856415	-508.471741	147.250153	71.696083	-342.108551	-54.771397	73.891670	-494.913788	349.562317	1375.134888	-389.830170	21.224680	1383.178833	-417.718689	184.726898	1386.572266	-394.380554	181.138535	1676.175903	-589.627869	368.238739	1123.684692	-474.262054	-90.532814	1164.361328	-493.890625	388.797913	889.787048	-378.787079	-73.953247	910.864258	-433.575287	162.581360	1016.702820	535.961365	31.486191	963.326477	535.273743	209.324341
-471.702728	248.223434	916.390076	-412.783325	69.602715	917.905457	-532.417297	214.621445	496.958588	-369.434845	-3.566190	493.834534	-508.525452	147.265121	71.703415	-342.050629	-54.742100	73.888199	-494.901917	349.575317	1375.154297	-389.989227	21.194839	1383.070679	-417.737671	184.738464	1386.549194	-394.327271	181.079041	1676.168945	-589.704407	368.339111	1123.707520	-474.414063	-90.582672	1164.325195	-494.090637	388.859528	889.716614	-378.900391	-74.074913	910.813721	-433.563141	162.620789	1016.701355	536.355042	32.600491	963.751038	535.227844	209.820679
-471.665405	248.258179	916.384644	-412.770691	69.617554	917.899231	-532.393860	214.640442	496.945465	-369.423187	-3.560571	493.822876	-508.770752	147.300323	71.641144	-342.060638	-54.747112	73.887955	-494.898834	349.573456	1375.121094	-390.072083	21.164026	1383.026978	-417.735504	184.727722	1386.546631	-394.280670	181.058533	1676.133423	-589.763733	368.384491	1123.718262	-474.523895	-90.596794	1164.317749	-494.301971	388.911133	889.660095	-379.029846	-74.170311	910.779053	-433.546265	162.640839	1016.696411	536.537598	33.246189	963.773621	535.241272	210.434082
-471.628021	248.295700	916.372986	-412.756592	69.614738	917.905762	-532.305847	214.598679	496.952850	-369.424927	-3.543759	493.809326	-508.754364	147.286163	71.636292	-342.079865	-54.757465	73.886116	-494.861969	349.614197	1375.140747	-390.086670	21.166693	1383.030396	-417.754517	184.710510	1386.525513	-394.251831	181.007233	1676.164795	-589.833435	368.436523	1123.746094	-474.642792	-90.533226	1164.261353	-494.549347	388.949127	889.592529	-379.150604	-74.316383	910.713928	-433.522736	162.665665	1016.693726	536.516846	33.609051	963.634399	535.263306	211.053238
-471.605682	248.286987	916.369019	-412.741394	69.611450	917.909363	-532.279297	214.667145	496.944305	-369.409088	-3.538646	493.832489	-508.752197	147.316040	71.653069	-342.034576	-54.721413	73.902336	-494.863312	349.613403	1375.137329	-390.184418	21.130804	1382.974243	-417.752869	184.717987	1386.514648	-394.153168	181.005020	1676.079102	-589.931824	368.528625	1123.792847	-474.882904	-90.351326	1164.326660	-494.799072	388.972900	889.533508	-379.269318	-74.381393	910.670898	-433.500793	162.664673	1016.693115	536.710632	34.235577	963.635315	535.329529	211.641953
-471.578796	248.299469	916.374695	-412.762512	69.618980	917.920898	-532.291870	214.656982	496.964966	-369.386688	-3.483423	493.847015	-508.736877	147.298737	71.668312	-342.040344	-54.702187	73.911537	-494.832428	349.652374	1375.142944	-390.203339	21.151073	1382.973755	-417.755768	184.718979	1386.526855	-394.079895	180.961945	1676.079712	-589.958069	368.498169	1123.792603	-475.005829	-90.304123	1164.307739	-495.078857	389.032867	889.459900	-379.396698	-74.498741	910.667419	-433.491669	162.677551	1016.701050	537.141113	35.170784	963.814453	535.383545	212.297638
-471.567474	248.304382	916.376465	-412.769409	69.632416	917.912354	-532.244202	214.683365	496.947571	-369.435791	-3.523762	493.842377	-508.720398	147.295135	71.669327	-342.096191	-54.696869	73.924858	-494.824707	349.676117	1375.145874	-390.273102	21.116629	1382.952271	-417.771729	184.729828	1386.549194	-393.992371	180.948242	1676.063110	-590.052368	368.561493	1123.816162	-475.150116	-90.267288	1164.272339	-495.378937	389.073059	889.389587	-379.529083	-74.631058	910.638062	-433.498474	162.677338	1016.698792	537.423157	35.861401	963.799683	535.482727	212.998154
-471.552307	248.355682	916.386414	-412.761963	69.642540	917.920105	-532.223389	214.698532	496.956635	-369.441833	-3.482732	493.828430	-508.747528	147.311401	71.664238	-342.090454	-54.693901	73.920692	-494.795563	349.687866	1375.146729	-390.351501	21.124575	1382.926147	-417.799866	184.714188	1386.527954	-393.896454	180.908813	1676.048096	-590.164429	368.673798	1123.861694	-475.210999	-90.383316	1164.258057	-495.695251	389.117157	889.380005	-379.644653	-74.700249	910.628418	-433.478577	162.708420	1016.706909	537.710449	36.639359	963.812134	535.580627	213.741791
-471.545471	248.363083	916.393311	-412.777130	69.639450	917.924011	-532.183716	214.741409	496.957336	-369.502747	-3.525344	493.857788	-508.729492	147.315277	71.652298	-342.114746	-54.706818	73.921928	-494.820770	349.660950	1375.146606	-390.398254	21.063505	1382.923096	-417.841461	184.682236	1386.519531	-393.806793	180.938232	1676.003662	-590.273010	368.720245	1123.872925	-475.393585	-90.240654	1164.228149	-496.028748	389.166229	889.288757	-379.789307	-74.780411	910.583618	-433.480896	162.708206	1016.712219	538.023254	37.370724	963.706421	535.701904	214.542480
-471.526459	248.385895	916.386292	-412.769409	69.630829	917.916443	-532.121216	214.734360	496.969666	-369.483124	-3.506863	493.842499	-508.717316	147.346237	71.654846	-342.077362	-54.664608	73.895996	-494.791779	349.709320	1375.162842	-390.545288	21.072126	1382.892578	-417.856323	184.680511	1386.489624	-393.704956	180.922470	1675.983276	-590.359619	368.773193	1123.887329	-475.553192	-90.241188	1164.193481	-496.352325	389.203979	889.223389	-379.906464	-74.831482	910.542480	-433.477722	162.710480	1016.705994	538.327148	38.239986	963.726501	535.722656	215.394836
-471.533234	248.393082	916.385010	-412.783722	69.632431	917.908325	-532.081726	214.776276	496.956665	-369.478149	-3.500914	493.839355	-508.724182	147.301590	71.664742	-342.115906	-54.694054	73.913612	-494.795013	349.693359	1375.137939	-390.649323	21.000704	1382.829834	-417.873993	184.686981	1386.494873	-393.586792	180.897293	1675.978760	-590.483887	368.828522	1123.924072	-475.670380	-90.190765	1164.154419	-496.694489	389.240662	889.133545	-380.023071	-74.905037	910.529785	-433.477417	162.714127	1016.700317	538.658386	38.792648	963.030396	535.966187	216.566864
-471.517639	248.386917	916.382813	-412.783844	69.602875	917.921265	-532.008301	214.792831	496.955139	-369.498657	-3.501232	493.840973	-508.440094	147.283356	71.716812	-342.128693	-54.701485	73.913544	-494.773895	349.712250	1375.135254	-390.745331	21.009916	1382.804932	-417.884216	184.688477	1386.478882	-393.466431	180.881073	1675.902588	-590.666260	368.967621	1123.994263	-475.800507	-90.207504	1164.149536	-497.086945	389.282715	888.993408	-380.154083	-74.889389	910.489258	-433.468475	162.703827	1016.705322	538.703735	38.857708	963.296631	536.601929	216.789780
-471.546173	248.391586	916.394226	-412.840393	69.591682	917.910950	-532.001709	214.813187	496.957336	-369.469574	-3.489888	493.835419	-508.704895	147.302216	71.669426	-342.112640	-54.692841	73.913582	-494.730682	349.754547	1375.121704	-390.821533	21.003939	1382.752319	-417.880219	184.688797	1386.458984	-393.348206	180.902405	1675.867920	-590.746338	369.003113	1124.019653	-475.939117	-90.157570	1164.107422	-497.396149	389.288727	888.889709	-380.265594	-74.898788	910.461182	-433.482513	162.696106	1016.703552	539.074341	39.824043	963.261230	536.788635	217.665695
-471.553406	248.388596	916.409424	-412.871185	69.590950	917.922302	-531.970886	214.825714	496.955261	-369.410278	-3.457775	493.844818	-508.733398	147.331833	71.677109	-342.098358	-54.695179	73.891655	-494.727783	349.780914	1375.090942	-390.886871	20.999174	1382.765381	-417.884491	184.695511	1386.474854	-393.215027	180.934555	1675.859985	-590.843811	369.026703	1124.016357	-476.068787	-90.178482	1164.076782	-497.754242	389.333893	888.782410	-380.380249	-74.892410	910.427368	-433.489685	162.694901	1016.715820	539.532471	40.747108	963.218994	537.093811	218.651474
-471.544037	248.418396	916.403320	-412.907684	69.554291	917.936646	-531.936584	214.832581	496.940247	-369.385620	-3.476743	493.851379	-508.426056	147.266495	71.705193	-342.116150	-54.678921	73.944038	-494.694794	349.795746	1375.090088	-390.979523	20.986761	1382.748657	-417.912018	184.685699	1386.442505	-393.092010	180.996597	1675.876343	-590.991028	369.139191	1124.065796	-476.158997	-90.268280	1164.054565	-498.140167	389.409729	888.677246	-380.477753	-74.890366	910.437744	-433.505280	162.698578	1016.719849	540.260803	41.770832	963.330566	537.566101	219.631760
-471.557068	248.409012	916.401428	-412.945435	69.518105	917.926270	-531.897583	214.823959	496.917633	-369.336121	-3.446177	493.832977	-508.433777	147.242630	71.696960	-342.076416	-54.670750	73.951111	-494.681335	349.837402	1375.077026	-391.090424	20.955786	1382.681519	-417.913635	184.695908	1386.458862	-392.961182	181.032654	1675.860352	-591.061707	369.137665	1124.051514	-476.269348	-90.326591	1164.020386	-498.515747	389.462494	888.591125	-380.599701	-74.869255	910.437744	-433.516510	162.673920	1016.712524	540.800842	42.845638	963.290527	537.837036	220.739929
-471.523254	248.389252	916.392395	-412.956543	69.483582	917.945923	-531.850708	214.854324	496.907410	-369.274261	-3.402120	493.862976	-508.408203	147.266418	71.708031	-342.043213	-54.602112	73.947662	-494.668365	349.852356	1375.071655	-391.242035	20.937551	1382.622681	-417.938019	184.685394	1386.435669	-392.803345	181.075989	1675.834106	-591.159485	369.128571	1124.065186	-476.391724	-90.344101	1163.986694	-498.839386	389.442566	888.470703	-380.710358	-74.878983	910.445801	-433.531708	162.651566	1016.719971	541.257080	43.909966	963.194031	538.122864	221.779205
-471.514893	248.363083	916.396362	-412.979614	69.435249	917.957947	-531.883911	214.871948	496.908295	-369.217499	-3.399428	493.885620	-508.448883	147.276138	71.705940	-342.038727	-54.597870	73.949936	-494.640839	349.869080	1375.034180	-391.293243	20.939564	1382.614014	-417.956024	184.660355	1386.414185	-392.635223	181.139877	1675.799805	-591.300354	369.216278	1124.089844	-476.511505	-90.299133	1163.977173	-499.211700	389.455780	888.360901	-380.829102	-74.876251	910.439636	-433.549469	162.613449	1016.728882	541.871033	44.963825	963.086914	538.544739	222.730270
-471.494781	248.302719	916.386780	-413.018036	69.382378	917.982056	-531.991699	214.941284	496.894073	-369.215057	-3.425008	493.930695	-508.498535	147.283188	71.697670	-342.043701	-54.567581	74.007385	-494.596222	349.901947	1375.011475	-391.394745	20.918266	1382.607788	-418.003815	184.670731	1386.400635	-392.465149	181.123413	1675.835938	-591.410339	369.265625	1124.121582	-476.718048	-90.046112	1164.032715	-499.610413	389.488129	888.264465	-380.951202	-74.824020	910.421753	-433.565521	162.570618	1016.736267	542.295776	46.154610	963.007813	538.704956	224.038116
-471.500397	248.286209	916.385132	-413.059753	69.311981	918.004333	-532.191223	215.021851	496.912323	-369.188904	-3.397982	493.915131	-508.606262	147.273834	71.713417	-342.059814	-54.575237	74.006828	-494.567627	349.939728	1374.978760	-391.479675	20.930590	1382.641479	-417.988678	184.693771	1386.408203	-392.284790	181.176483	1675.812744	-591.479248	369.215851	1124.098877	-476.855377	-90.014359	1164.023682	-499.950775	389.488800	888.145752	-381.088989	-74.751839	910.406555	-433.601227	162.533661	1016.747375	542.855652	47.354263	962.910706	538.945496	225.205002
-471.492462	248.243683	916.388306	-413.119568	69.265251	918.008057	-532.317505	215.048965	496.935394	-369.145233	-3.414261	493.924103	-508.695892	147.276932	71.715988	-342.073090	-54.566399	74.037827	-494.526123	349.969727	1374.967285	-391.492798	20.933453	1382.649170	-417.986145	184.699326	1386.410400	-392.099304	181.300049	1675.755615	-591.578430	369.276794	1124.138306	-476.999847	-89.944923	1163.999268	-500.283905	389.501221	888.083801	-381.206909	-74.706383	910.372131	-433.610870	162.491287	1016.749329	543.305908	48.623592	962.835266	539.048279	226.589874
-471.468048	248.224030	916.391846	-413.156006	69.206955	918.048401	-532.318787	215.093063	496.988129	-369.119232	-3.434084	493.968933	-508.732330	147.271439	71.713470	-342.070190	-54.495304	74.082573	-494.504639	350.004883	1374.927246	-391.492645	20.944958	1382.707642	-418.000946	184.690399	1386.383423	-391.901459	181.384933	1675.730957	-591.680054	369.303680	1124.132568	-477.099121	-89.861374	1163.989746	-500.626038	389.504822	887.991028	-381.336975	-74.623848	910.357727	-433.620026	162.467987	1016.770996	543.782166	49.971245	962.767334	539.117249	228.044235
-471.456604	248.182816	916.401611	-413.187286	69.125458	918.056885	-532.306702	215.073349	496.972534	-369.104584	-3.479642	493.991608	-508.710815	147.282089	71.709976	-342.058167	-54.511196	74.098068	-494.466431	350.031311	1374.928955	-391.678955	20.901348	1382.665039	-418.011749	184.675079	1386.369019	-391.710144	181.481613	1675.694092	-591.797180	369.361603	1124.186279	-477.254303	-89.776970	1164.004395	-500.906281	389.445496	887.881409	-381.452087	-74.526848	910.361877	-433.640076	162.399704	1016.781250	544.122742	51.265846	962.827209	539.227539	229.245071
-471.430908	248.126221	916.401733	-413.203735	69.042206	918.091797	-532.294678	215.045044	496.991547	-368.933624	-3.326066	493.994598	-508.702423	147.282822	71.732643	-341.984619	-54.440601	74.104210	-494.450714	350.038177	1374.899780	-391.817780	20.861656	1382.646606	-418.027710	184.703659	1386.352295	-391.490082	181.587372	1675.658203	-591.884399	369.424988	1124.175415	-477.397278	-89.712059	1164.008179	-501.230652	389.446594	887.799622	-381.589478	-74.461861	910.346436	-433.648773	162.342194	1016.799438	544.332092	52.656223	963.027527	539.262146	230.416504
-471.437042	248.087906	916.428894	-413.249542	68.966255	918.131226	-532.300659	215.028778	496.995483	-369.036957	-3.583986	494.028564	-508.708221	147.284180	71.733665	-342.093597	-54.493813	74.123329	-494.392700	350.088715	1374.858276	-391.831146	20.856491	1382.665527	-418.053406	184.700150	1386.322388	-391.278778	181.697968	1675.618164	-591.945557	369.417725	1124.137085	-477.542664	-89.613800	1164.059692	-501.552155	389.445007	887.705078	-381.726685	-74.431732	910.371094	-433.661041	162.293640	1016.831238	544.670776	54.131084	962.800659	539.446289	231.746628
-471.434692	248.015259	916.415894	-413.307617	68.902367	918.142578	-532.274414	215.004105	496.974426	-368.974213	-3.625681	494.041290	-508.726807	147.272934	71.710480	-342.084564	-54.522587	74.118279	-494.361633	350.101227	1374.800903	-391.891388	20.850924	1382.679321	-418.052948	184.706879	1386.311768	-391.078796	181.808289	1675.571777	-591.980042	369.340485	1124.075684	-477.705261	-89.517220	1164.030151	-501.855652	389.387390	887.554443	-381.866730	-74.387184	910.370117	-433.679565	162.239136	1016.829041	545.226624	55.566471	962.492371	539.636841	233.183167
-471.390961	247.942184	916.405151	-413.298859	68.815826	918.160095	-532.269226	215.016769	496.987457	-368.938416	-3.754317	494.043213	-508.738525	147.268066	71.690880	-342.098175	-54.575974	74.109550	-494.335266	350.159607	1374.740234	-391.903534	20.881590	1382.678833	-418.051666	184.740997	1386.304321	-390.880371	181.995544	1675.458252	-592.086060	369.459534	1124.046631	-477.791443	-89.442070	1164.060425	-502.092804	389.345734	887.537170	-382.003906	-74.347961	910.362061	-433.662445	162.170151	1016.832825	545.652954	56.983982	962.364868	539.713379	234.644241
-471.376495	247.865433	916.401062	-413.333069	68.705498	918.181152	-532.201782	214.955429	496.964966	-368.919067	-3.850268	494.107300	-508.714844	147.270676	71.691940	-342.131317	-54.586826	74.125656	-494.273041	350.195343	1374.672363	-392.052582	20.829237	1382.610107	-418.070007	184.765945	1386.269531	-390.668518	182.079559	1675.375977	-592.184937	369.515900	1124.038696	-477.942719	-89.373634	1164.036377	-502.289124	389.216919	887.318665	-382.153473	-74.299492	910.340271	-433.664337	162.090042	1016.840088	546.028198	58.438545	962.242920	539.796204	235.982071
-471.340454	247.763245	916.396118	-413.381378	68.603516	918.207275	-532.237854	214.940842	496.950104	-368.799988	-3.901221	494.105316	-508.994934	147.331329	71.642967	-342.126068	-54.597179	74.149193	-494.214905	350.242523	1374.593384	-392.005981	20.879902	1382.668213	-418.066406	184.798737	1386.257690	-390.467590	182.209091	1675.344849	-592.221436	369.502289	1123.966675	-478.057007	-89.312706	1164.063599	-502.415710	389.171051	887.289429	-382.330597	-74.250275	910.350525	-433.660217	162.004440	1016.849182	546.341248	59.944363	962.110168	539.749634	237.455215
-471.323395	247.646225	916.398499	-413.374084	68.469353	918.272034	-532.273682	214.924667	496.937103	-368.754547	-4.035553	494.129211	-509.023041	147.341339	71.645981	-342.134003	-54.669559	74.186630	-494.162170	350.316284	1374.512939	-392.028198	20.908012	1382.672852	-418.072205	184.823898	1386.249634	-390.270752	182.342865	1675.328979	-592.372986	369.592010	1123.965454	-478.177246	-89.193375	1164.060547	-502.824921	388.864044	886.812378	-382.482727	-74.173477	910.337036	-433.660614	161.908600	1016.882690	546.618774	61.415466	961.965088	539.787048	238.889053
-471.327148	247.552917	916.427002	-413.455475	68.371384	918.313171	-532.302246	214.918518	496.943329	-368.659912	-4.105922	494.156616	-509.002197	147.352402	71.638458	-342.167847	-54.649666	74.181915	-494.110657	350.369781	1374.442749	-392.117798	20.915081	1382.674194	-418.070923	184.865799	1386.261597	-390.070557	182.433426	1675.418579	-592.400757	369.592743	1123.901611	-478.323730	-89.143616	1164.081543	-503.036682	388.829102	886.711121	-382.684479	-74.131126	910.345459	-433.658722	161.830444	1016.912903	546.813354	63.008568	961.841797	539.600830	240.403076
-471.299713	247.479736	916.430115	-413.471466	68.236473	918.330444	-532.319092	214.896500	496.935730	-368.433380	-4.006614	494.189941	-509.000000	147.342560	71.624954	-342.048401	-54.621681	74.199966	-494.062256	350.448090	1374.376343	-392.145782	20.925827	1382.719482	-418.046783	184.911316	1386.304565	-389.837799	182.559830	1675.317261	-592.474182	369.628296	1123.864990	-478.471344	-89.098587	1164.152466	-503.096832	388.630310	886.605469	-382.882538	-74.118660	910.359863	-433.664520	161.727097	1016.924133	547.098633	64.553047	961.665283	539.567871	241.908691
-471.277679	247.351349	916.439758	-413.499420	68.089127	918.382080	-532.359192	214.881958	496.955780	-368.290283	-4.065380	494.167969	-509.053253	147.351044	71.626404	-342.032257	-54.612576	74.212311	-494.017761	350.489502	1374.307983	-392.196838	20.948034	1382.768311	-418.053772	184.947144	1386.289063	-389.626404	182.727539	1675.276489	-592.526978	369.681335	1123.826538	-478.619904	-89.037102	1164.240967	-503.256500	388.567017	886.593933	-383.118286	-74.120346	910.404053	-433.646881	161.616302	1016.951904	547.173706	66.162285	961.546021	539.350098	243.476776
-471.246887	247.224564	916.454529	-413.544983	67.973572	918.447021	-532.301270	214.804092	496.954834	-368.195953	-4.119056	494.182434	-509.024872	147.347244	71.615082	-342.080994	-54.655514	74.221146	-493.935944	350.546509	1374.195557	-392.274384	20.948744	1382.804565	-418.052948	184.984421	1386.301758	-389.409119	182.909805	1675.247192	-592.560913	369.693939	1123.732910	-478.789307	-88.969627	1164.335693	-503.280457	388.399658	886.475586	-383.352478	-74.136780	910.454834	-433.631500	161.526810	1016.988464	547.298767	67.855972	961.356445	539.093506	245.060242
-471.423401	247.078247	916.601013	-413.742432	67.769806	918.620300	-532.340820	214.746826	496.926025	-368.290558	-4.478120	494.194489	-508.988892	147.327774	71.610336	-342.214233	-54.735535	74.256416	-493.868286	350.623749	1374.082520	-392.161652	21.007931	1382.941162	-418.024994	185.052399	1386.344482	-389.174530	183.110687	1675.200073	-592.590332	369.697510	1123.666504	-478.908936	-88.848511	1164.443481	-503.284363	388.222443	886.408813	-383.587311	-74.169281	910.515503	-433.606415	161.432343	1017.126282	547.364929	69.373230	961.231995	538.903137	246.610062
-471.363953	246.972763	916.613342	-413.725281	67.617233	918.691467	-532.335205	214.703934	496.924500	-368.096771	-4.468963	494.225616	-508.657135	147.274796	71.635872	-342.187683	-54.729687	74.243256	-493.771423	350.688049	1373.996582	-392.180023	21.053585	1383.065430	-418.010345	185.084167	1386.398315	-388.923401	183.279694	1675.194214	-592.597717	369.690216	1123.589355	-479.070465	-88.798515	1164.596680	-503.234680	388.003082	886.333191	-383.812500	-74.211876	910.597534	-433.576385	161.330154	1017.167664	547.588440	71.236298	960.990173	538.614136	248.413544
-471.320190	246.857834	916.655273	-413.712860	67.497383	918.749512	-532.335144	214.648178	496.951660	-367.955750	-4.542303	494.262024	-508.627960	147.228043	71.604622	-342.262726	-54.751415	74.325157	-493.744080	350.783356	1373.907349	-392.259613	21.084450	1383.146484	-417.993866	185.149124	1386.472046	-388.663940	183.513870	1675.157349	-592.643921	369.721619	1123.535889	-479.214264	-88.752693	1164.776855	-503.109528	387.717072	886.261658	-384.032013	-74.264458	910.674744	-433.548828	161.219833	1017.217407	547.708740	72.999039	960.819824	538.393372	250.046799
-471.273651	246.709915	916.651978	-413.719208	67.307747	918.831116	-532.319336	214.608307	496.928619	-367.592743	-4.401143	494.304657	-508.631592	147.213562	71.596901	-342.143768	-54.688068	74.332085	-493.643707	350.890808	1373.809692	-392.287811	21.145163	1383.277222	-417.955017	185.184708	1386.554443	-388.390503	183.675842	1675.252441	-592.658142	369.788269	1123.475342	-479.350189	-88.699471	1164.930908	-502.900909	387.395294	886.263062	-384.227417	-74.305542	910.821777	-433.539398	161.091125	1017.255920	547.680176	74.775764	960.662781	538.072693	251.774002
-471.195526	246.606384	916.694336	-413.673035	67.121887	918.943542	-532.226990	214.556778	496.935974	-367.288452	-4.734539	493.972504	-508.706848	146.942825	71.287468	-342.233704	-54.713169	74.440208	-493.570923	351.005798	1373.847656	-392.393188	21.192715	1383.363647	-417.937164	185.243179	1386.610107	-388.106476	183.905975	1675.247803	-592.640442	369.846375	1123.405884	-479.461792	-88.720863	1165.094604	-502.696625	387.081329	886.246521	-384.378448	-74.349144	910.976868	-433.499786	160.974625	1017.334167	547.539795	76.611900	960.676636	537.609436	253.376617
-471.110626	246.419922	916.732727	-413.644287	66.907799	919.043884	-532.266052	214.566040	496.956573	-367.021210	-4.834167	494.060425	-508.630554	147.257629	71.567650	-342.277130	-54.707317	74.514992	-493.537903	351.033356	1373.673828	-392.447998	21.208534	1383.521606	-417.921509	185.307556	1386.673340	-387.785950	184.187668	1675.200928	-592.590210	369.865570	1123.291870	-479.571960	-88.742851	1165.261353	-502.406647	386.794220	886.251221	-384.518524	-74.480118	911.182800	-433.439240	160.806412	1017.401855	546.982849	78.133743	960.539734	537.093811	254.999054
-471.136658	246.312485	916.766235	-413.651611	66.974457	918.893127	-532.300781	214.553940	496.938416	-367.033081	-4.893009	494.475403	-508.656982	147.308441	71.571709	-342.496429	-54.760883	74.582695	-493.456268	351.119568	1373.588013	-392.478729	21.272350	1383.714233	-417.929718	185.396988	1386.768311	-387.465363	184.395493	1675.273193	-592.504150	369.865356	1123.169800	-479.681671	-88.825432	1165.480713	-502.014069	386.409882	886.191162	-384.621460	-74.614212	911.426880	-433.326172	160.730194	1017.333801	547.184937	80.135117	960.466248	536.801453	256.764099
-471.039490	246.100754	916.813293	-413.592560	66.729515	919.037231	-532.293884	214.528610	496.941223	-366.681122	-4.927265	494.562866	-508.948486	147.388077	71.517212	-342.590240	-54.766537	74.663536	-493.369843	351.204803	1373.521362	-392.613770	21.277433	1383.800903	-417.949463	185.505478	1386.911499	-387.145111	184.700912	1675.337402	-592.410828	369.899109	1123.025757	-479.801971	-88.934624	1165.704224	-501.537811	386.062500	886.238525	-384.622681	-74.735893	911.545471	-433.255676	160.550598	1017.428101	546.704590	81.684219	960.255798	536.325562	258.404907
-470.924927	245.860046	916.857361	-413.498199	66.462929	919.170471	-532.304565	214.536942	496.954376	-366.219696	-5.013086	494.675995	-508.674988	147.366699	71.547729	-342.653809	-54.790146	74.742905	-493.330231	351.287537	1373.437988	-392.673950	21.345463	1384.007935	-418.009979	185.600449	1387.015259	-386.712646	185.032333	1675.281250	-592.335815	369.926941	1122.893433	-479.975281	-89.021851	1165.927734	-500.903809	385.622101	886.339233	-384.686859	-74.985367	911.750732	-433.163116	160.340958	1017.515930	546.750793	83.729759	959.878357	535.941223	260.420441
-470.850250	245.607605	916.919678	-413.463837	66.160423	919.353577	-532.318970	214.520370	496.943207	-365.846497	-5.178590	494.814087	-509.016663	147.464188	71.461632	-342.681641	-54.812286	74.845291	-493.244751	351.384918	1373.362549	-392.799103	21.408899	1384.167236	-418.092804	185.699112	1387.166504	-386.170868	185.325394	1675.117798	-592.275391	369.987610	1122.749512	-480.124512	-89.136032	1166.168457	-500.213745	385.239349	886.471008	-384.701843	-75.299248	911.998169	-433.113159	160.125763	1017.636475	546.429199	85.566475	960.034607	535.365295	262.027161
-470.723267	245.326828	916.990295	-413.394592	65.869576	919.547729	-532.094727	214.368393	496.930145	-365.310852	-5.226527	494.923981	-508.975891	147.482193	71.441139	-342.730499	-54.760891	74.990654	-493.181671	351.506409	1373.278198	-392.928955	21.450142	1384.322510	-418.200562	185.774658	1387.297363	-385.662537	185.683914	1675.069092	-592.236084	370.049866	1122.595947	-480.246826	-89.255814	1166.380859	-499.336243	384.805908	886.604370	-384.618195	-75.559853	912.288940	-433.042358	159.896530	1017.768921	546.188477	87.417534	959.805969	534.941895	263.870270
-470.612549	245.032562	917.043701	-413.347626	65.527092	919.761292	-531.988403	214.184418	496.893341	-364.860687	-5.423140	495.119110	-508.949890	147.510605	71.441093	-342.840607	-54.777130	75.107872	-493.164764	351.603790	1373.190063	-393.161621	21.478308	1384.488159	-418.298157	185.847153	1387.425659	-385.113922	186.078613	1674.981323	-592.237000	370.153351	1122.424316	-480.402435	-89.412956	1166.596558	-498.316711	384.270599	886.713196	-384.484192	-75.871437	912.635803	-432.966675	159.661560	1017.899048	545.932617	89.207054	959.585266	534.480896	265.710266
-470.468384	244.738892	917.099121	-413.241089	65.163780	920.013000	-532.103455	214.188538	496.955841	-364.362579	-5.649810	495.301422	-509.012970	147.509354	71.437813	-342.920685	-54.777500	75.285553	-493.146545	351.718201	1373.091675	-393.838654	21.520540	1384.653442	-418.430878	185.894012	1387.463257	-384.540649	186.473511	1674.889893	-592.186768	370.206116	1122.224121	-480.601654	-89.606926	1166.767700	-497.328217	383.861481	886.969238	-384.384064	-76.267509	912.967651	-432.907684	159.417130	1018.054810	545.700012	91.107506	959.316528	534.036133	267.600128
-469.629395	244.694580	916.714172	-412.451080	65.020058	919.822083	-531.871704	213.864273	497.030396	-363.485870	-5.516907	495.542877	-508.892181	147.517120	71.402939	-342.917328	-54.704239	75.449127	-493.108063	351.831512	1372.964355	-393.556274	21.451288	1384.761475	-418.522797	185.972092	1387.549316	-383.990295	186.921234	1674.843140	-592.187378	370.288147	1122.022705	-480.686035	-89.675049	1167.053223	-496.141327	383.204498	886.981079	-384.229187	-76.784584	913.297485	-432.834534	159.190933	1017.836609	545.391602	92.895088	959.138489	533.548035	269.440735
-470.130920	244.118256	917.177979	-412.991119	64.420197	920.523865	-532.090332	213.828186	497.016571	-362.579437	-5.865762	495.309174	-509.000122	147.494247	71.382370	-343.011749	-54.698086	75.676414	-493.133667	351.908356	1372.827881	-393.717407	21.413998	1384.943604	-418.607361	186.057129	1387.673340	-383.335266	187.369858	1674.626587	-592.071777	370.360565	1121.764893	-480.805054	-89.788048	1167.265625	-494.982422	382.656769	887.179016	-383.971649	-77.222618	913.622681	-432.758118	158.921051	1018.354065	545.027588	94.574051	958.825562	533.077576	271.299255
-470.011414	243.752090	917.260010	-412.940857	64.003563	920.786438	-531.861389	213.532593	497.017395	-361.872345	-6.077924	495.470398	-508.877228	147.512726	71.374435	-343.239166	-54.738422	75.885147	-493.141174	352.002625	1372.658325	-393.888000	21.404736	1385.089844	-418.683044	186.149002	1387.782471	-382.770569	187.886383	1674.588745	-591.905029	370.453400	1121.490234	-480.912048	-89.960121	1167.451050	-493.651672	381.865509	887.250916	-383.723419	-77.760918	913.975891	-432.678253	158.623199	1018.522339	544.660583	96.310951	958.647339	532.649292	273.079163
-469.872375	243.322433	917.312561	-412.830383	63.623493	921.016602	-531.753052	213.269470	497.004211	-360.931061	-6.274880	495.705414	-508.800903	147.516434	71.332504	-343.249542	-54.734676	76.078217	-493.147980	352.098755	1372.472534	-394.016083	21.418694	1385.248413	-418.739380	186.232254	1387.853760	-382.167297	188.390717	1674.441162	-591.608826	370.557831	1121.177490	-481.026855	-90.165047	1167.683105	-492.258057	381.095032	887.391357	-383.545044	-78.273155	914.350464	-432.608093	158.299286	1018.664673	544.638977	98.338745	958.493652	532.219971	274.924500
-469.706360	242.912659	917.357178	-412.747986	63.239807	921.262451	-531.765991	213.048279	497.033478	-360.264984	-6.404298	496.336792	-508.803406	147.552399	71.287956	-343.431732	-54.791004	76.303040	-493.182678	352.177094	1372.262939	-394.025604	21.504902	1385.472900	-418.759979	186.368973	1387.990601	-381.593506	188.886978	1674.327148	-591.197876	370.656250	1120.853271	-481.141266	-90.384506	1167.988159	-490.849457	380.305359	887.535278	-383.383942	-78.765152	914.684570	-432.534637	157.994537	1018.809814	544.079468	99.954865	958.297058	531.757263	276.697510
-469.566956	242.485229	917.431458	-412.692902	62.779697	921.554260	-531.865356	212.910660	497.022522	-359.225983	-6.624558	496.626129	-508.816498	147.543976	71.282974	-343.542725	-54.873074	76.547745	-493.187866	352.237091	1372.042847	-394.052094	21.567039	1385.648926	-418.783813	186.521469	1388.106079	-381.026611	189.413010	1674.223267	-590.689697	370.701050	1120.489380	-481.198029	-90.549011	1168.307251	-489.340240	379.306396	887.547546	-383.102051	-79.268898	915.069885	-432.493622	157.648438	1018.992859	543.779663	101.779243	958.127930	531.234253	278.533234
-469.305359	242.007385	917.487915	-412.535583	61.936417	922.129089	-531.920898	212.790009	497.043823	-358.192017	-7.090848	496.968140	-508.861053	147.548218	71.252159	-343.789795	-55.011147	76.857956	-493.180695	352.267456	1371.863037	-394.015442	21.657978	1385.847168	-418.771149	186.673843	1388.152100	-380.472168	189.930740	1674.103638	-590.021729	370.800812	1120.029907	-481.216980	-90.661278	1168.584717	-487.671326	378.208771	887.538879	-382.903748	-79.849876	915.624329	-432.503021	157.190369	1019.316895	543.721191	103.674080	958.024109	530.897095	280.340820
-469.133606	241.536469	917.573669	-412.415863	61.438625	922.486633	-532.024597	212.663376	497.078857	-357.018951	-7.333482	497.300201	-508.922150	147.561096	71.214897	-343.881866	-55.103992	77.130531	-493.174652	352.267059	1371.617188	-393.841156	21.761034	1386.110352	-418.710236	186.828644	1388.211914	-379.940979	190.447266	1674.012573	-589.255005	370.846069	1119.580811	-481.197327	-90.779915	1168.882080	-486.042236	377.168610	887.520935	-382.745697	-80.363205	916.031250	-432.443481	156.825851	1019.539429	543.165344	105.302872	957.892761	530.398132	282.015930
-468.968781	241.022949	917.617554	-412.318695	60.971504	922.761902	-532.037964	212.534897	497.100281	-355.365387	-7.655959	497.099365	-508.909058	147.589157	71.203041	-343.904388	-55.236629	77.433708	-493.162201	352.288239	1371.363525	-393.575043	21.869236	1386.402954	-418.642944	186.967957	1388.325439	-379.393127	190.931671	1673.877197	-588.337158	370.816895	1119.112793	-481.123993	-91.013496	1169.351440	-484.315704	376.110107	887.425049	-382.603119	-80.787643	916.449646	-432.390381	156.437164	1019.700012	542.843933	107.047989	957.809265	529.959106	283.778656
-468.803101	240.517197	917.668884	-412.207825	60.426853	923.085144	-531.591064	212.091965	497.071838	-354.295441	-8.011371	497.881531	-508.706085	147.583633	71.170853	-344.223602	-55.491047	77.720306	-493.095825	352.294495	1371.055054	-393.396973	21.967731	1386.680908	-418.598145	187.082275	1388.389038	-378.859619	191.429520	1673.791016	-587.411621	370.750824	1118.589478	-481.064056	-91.236908	1169.794189	-482.478271	375.107086	887.322937	-382.489868	-81.341614	916.892456	-432.360352	156.024597	1019.889954	542.725586	108.900444	957.680969	529.532471	285.654938
-467.892761	240.196198	917.242859	-411.343384	60.058380	922.910339	-531.147888	211.686371	497.110748	-353.137085	-8.997890	498.275269	-508.494720	147.584641	71.117271	-344.617126	-55.861389	78.090324	-492.999939	352.281433	1370.711670	-393.321747	22.004976	1386.871704	-418.519135	187.216217	1388.459106	-378.428345	191.970795	1673.836670	-586.367737	370.553680	1117.981445	-480.957581	-91.460045	1170.243774	-480.434875	374.047333	887.083435	-382.297028	-81.754028	917.374329	-432.305695	155.555908	1019.661011	542.226746	110.526527	957.559082	529.110779	287.286499
-468.386414	239.529526	917.710327	-411.904694	59.275146	923.619263	-531.694824	211.693878	497.163116	-351.909515	-9.805770	498.583740	-508.763794	147.585876	71.102310	-344.944122	-56.217571	78.492638	-492.885864	352.243469	1370.332642	-393.175995	22.073086	1387.156006	-418.383698	187.332504	1388.513306	-377.837158	192.454773	1673.652222	-585.319702	370.249817	1117.258179	-480.809601	-91.616058	1170.678589	-478.288513	373.111481	886.924805	-382.123535	-82.138344	917.790527	-432.232025	155.144409	1020.185669	541.874573	112.301018	957.499268	528.684814	288.994263
-468.181519	238.912827	917.778503	-411.745819	58.633305	923.953308	-531.404175	211.266037	497.160828	-350.239990	-10.343869	498.942719	-508.572632	147.584091	71.068665	-345.045471	-56.420391	78.915283	-492.734650	352.196716	1369.911865	-392.863251	22.176628	1387.554321	-418.300446	187.410492	1388.539551	-377.321747	192.937195	1673.559692	-584.221436	369.831604	1116.511963	-480.584503	-91.751610	1171.123657	-475.915344	372.262360	886.839417	-381.879974	-82.551956	918.167847	-432.106537	154.641327	1020.383911	541.416626	113.946503	957.439331	528.208313	290.633942
-467.948944	238.363190	917.801208	-411.521332	58.042709	924.208862	-531.376160	210.904404	497.186127	-348.337769	-10.765785	498.763062	-508.577698	147.547897	71.032295	-344.942993	-56.509094	79.333107	-492.583527	352.143799	1369.469482	-392.614105	22.187742	1387.942749	-418.163361	187.486588	1388.573120	-376.791626	193.464203	1673.510498	-583.096313	369.349274	1115.698730	-480.360168	-91.882294	1171.539551	-473.345490	371.323303	886.814758	-381.615479	-83.066460	918.644104	-431.993530	154.162003	1020.526672	541.069519	115.685524	957.345459	527.765076	292.388275
-467.718323	237.816910	917.835266	-411.263794	57.457012	924.427917	-531.444763	210.597641	497.233185	-346.975769	-11.461220	499.632202	-508.571930	147.522064	70.987381	-345.432800	-57.012211	79.822220	-492.449402	352.053986	1368.981079	-392.552002	22.188782	1388.271118	-418.042847	187.516388	1388.573486	-376.357788	194.027466	1673.576172	-581.945557	368.825470	1114.923462	-480.152008	-92.017128	1171.954346	-470.683044	370.562775	886.788940	-381.241882	-83.520294	919.147278	-431.825012	153.674332	1020.654358	540.727661	117.268539	957.306519	527.376282	294.004303
-467.495300	237.232208	917.865173	-410.952606	56.754013	924.727539	-531.416687	210.304550	497.319946	-344.880157	-11.964909	499.497040	-508.530518	147.510056	70.984657	-345.440033	-57.123142	80.301186	-492.310242	351.941315	1368.461060	-392.385498	22.128307	1388.627441	-417.847595	187.544113	1388.608887	-375.711487	194.510513	1673.315186	-580.845337	368.418182	1114.046509	-479.913879	-92.172951	1172.385986	-468.133148	369.657349	886.583374	-380.898590	-83.973915	919.539673	-431.668243	153.144485	1020.820618	540.297546	118.901825	957.261230	526.921326	295.668274
-467.231903	236.592728	917.906433	-410.604858	56.070404	925.013794	-531.220886	209.816895	497.321259	-343.192596	-12.626530	499.920532	-508.441193	147.475983	70.940178	-345.576904	-57.323799	80.808464	-492.102966	351.737518	1367.895508	-392.192017	22.033884	1389.082275	-417.603821	187.553833	1388.709717	-375.141174	195.033493	1673.227295	-579.787048	367.923096	1113.225952	-479.625916	-92.281700	1172.825439	-465.748718	368.496521	886.021790	-380.376434	-84.490234	920.024231	-431.459869	152.589584	1020.984985	539.890930	120.600990	957.203430	526.447510	297.312958
-466.939880	235.950027	917.961609	-410.251831	55.425037	925.287354	-531.119385	209.333557	497.378296	-341.308075	-13.339598	500.404816	-508.364807	147.465057	70.907745	-345.847321	-57.479721	81.320351	-491.957611	351.512177	1367.289551	-392.120087	21.882660	1389.467529	-417.403564	187.525620	1388.774048	-374.528290	195.597687	1673.094727	-578.633057	367.481903	1112.363403	-479.319733	-92.433128	1173.261475	-463.057159	367.718292	885.909607	-379.825897	-85.010887	920.515625	-431.219788	152.042496	1021.149414	539.419495	122.106758	957.225037	526.033508	298.880402
-466.583282	235.415344	918.017395	-409.796356	54.744747	925.584778	-531.105530	208.885941	497.442200	-339.458405	-14.217486	500.800415	-508.321228	147.430176	70.864693	-346.344757	-57.584435	81.877769	-491.783417	351.222046	1366.687866	-391.881439	21.718647	1390.013916	-417.115021	187.408981	1388.834717	-373.924438	196.166626	1672.962402	-577.550964	366.967041	1111.514038	-478.982422	-92.610237	1173.712402	-460.212799	367.036041	885.994324	-379.234650	-85.454018	921.007629	-430.918365	151.534195	1021.327332	539.061584	123.727417	957.220276	525.615540	300.488159
-466.113770	234.937576	918.087341	-409.181610	54.116642	925.818481	-531.432251	208.632187	497.623291	-337.400665	-14.963823	501.173370	-508.416351	147.381149	70.817299	-346.772858	-57.499619	82.434601	-491.590820	350.899689	1366.130005	-391.697388	21.534014	1390.498901	-416.816681	187.245331	1388.845459	-373.302307	196.728622	1672.795654	-576.430420	366.249268	1110.622192	-478.662354	-92.735909	1174.081665	-457.313568	366.497894	886.277771	-378.529480	-85.996681	921.500366	-430.523834	151.025726	1021.486938	538.553955	125.275673	957.204529	525.129944	302.048248
-465.653687	234.357605	918.189636	-408.650665	53.517731	926.030884	-531.670776	208.286362	497.714020	-335.724304	-15.872957	501.999146	-508.484436	147.312714	70.793983	-347.455048	-57.458199	83.090889	-491.400635	350.495697	1365.457886	-391.715546	21.249063	1390.781494	-416.395142	187.053696	1388.819458	-372.655640	197.332794	1672.622803	-575.429321	365.485382	1109.776489	-478.354370	-92.881592	1174.406250	-454.130280	366.157440	886.857727	-377.798981	-86.533379	921.984314	-430.099091	150.476807	1021.646667	538.024719	126.793510	957.250366	524.604736	303.539063
-465.154816	233.826996	918.258911	-408.008301	52.827862	926.270874	-531.436096	207.663269	497.750549	-333.340515	-16.564146	501.866516	-508.361877	147.256363	70.750664	-348.039276	-57.350113	83.700279	-491.177002	350.109894	1364.899292	-391.530121	20.936335	1391.231323	-415.907288	186.852264	1388.797729	-372.019165	197.959366	1672.431396	-574.624634	364.599182	1109.053711	-477.980621	-93.095192	1174.779541	-450.244873	365.666718	887.555359	-376.978180	-87.047043	922.546143	-429.655731	149.920319	1021.806641	537.547363	128.202286	957.464905	524.160583	304.925018
-464.718994	233.145767	918.371826	-407.397705	52.149025	926.482117	-531.292114	207.083130	497.791992	-331.381775	-17.176962	502.529968	-508.270233	147.200562	70.715843	-348.710876	-57.401352	84.300232	-490.952332	349.687347	1364.313721	-391.281891	20.598984	1391.762329	-415.372162	186.689240	1388.808228	-371.433777	198.552460	1672.291748	-573.977234	363.625244	1108.455688	-477.647980	-93.273911	1175.167603	-446.556610	365.686096	888.768555	-376.108154	-87.629402	923.094910	-429.240692	149.267151	1021.974426	537.173645	129.568375	957.543518	523.680054	306.399536
-464.450165	232.198730	918.488525	-406.760223	51.361637	926.718384	-531.243591	206.549088	497.833832	-329.039520	-17.566225	502.377167	-508.303253	146.939285	70.475342	-349.330170	-57.532722	84.917603	-490.703094	349.317535	1363.843140	-391.130005	20.274632	1392.205444	-414.762909	186.423523	1388.748901	-370.839539	199.201050	1672.149902	-573.458923	362.535828	1107.908447	-477.338043	-93.534317	1175.537720	-443.233765	366.365875	890.447815	-375.210876	-88.244186	923.759399	-428.854553	148.464142	1022.151184	536.907349	130.842484	957.372498	523.303284	308.017426
-464.167847	231.037613	918.569336	-406.159332	50.496071	926.960693	-530.941589	205.762802	497.875458	-326.884827	-17.948734	502.623505	-508.181488	146.856186	70.438408	-349.914337	-57.723331	85.625549	-490.443268	348.887695	1363.379150	-391.363922	19.870567	1392.530640	-414.000885	186.100266	1388.690918	-370.264954	199.849243	1672.027832	-573.232544	361.318939	1107.515259	-477.109589	-94.001595	1175.898071	-439.309143	367.111542	892.667908	-374.205872	-88.865036	924.435669	-428.499939	147.534790	1022.312927	536.574402	132.184570	957.333984	522.906189	309.437164
-463.750702	230.203033	918.614075	-405.538055	49.713932	927.156128	-530.894043	205.295700	497.999115	-324.565399	-18.027632	502.806396	-508.140106	146.780792	70.409035	-350.483246	-57.980709	86.299568	-490.175018	348.417908	1363.007935	-390.494934	19.357925	1392.921753	-413.365692	185.862915	1388.647095	-369.688232	200.517090	1671.944946	-573.323425	360.109253	1107.290771	-476.728912	-94.359993	1176.384766	-435.339325	367.659271	895.076172	-373.182129	-89.558517	925.170898	-428.062744	146.792587	1022.433960	536.140137	133.525314	957.390015	522.424438	310.809387
-463.265686	229.383942	918.660828	-404.842712	48.910667	927.341980	-530.611816	204.717392	498.157562	-322.302795	-18.036665	502.970276	-508.037506	146.677719	70.382019	-350.943695	-58.353432	86.953743	-489.936340	347.947876	1362.700562	-389.977203	18.948795	1393.298584	-412.624573	185.588379	1388.621704	-369.112183	201.164551	1671.845825	-573.353088	358.738037	1107.051880	-476.376831	-94.744957	1176.772217	-431.959503	369.573975	898.413940	-372.055908	-90.209984	925.929565	-427.506348	146.055359	1022.547424	535.631714	134.718750	957.459412	521.976990	312.119812
-462.706604	228.476898	918.727966	-404.122101	48.067909	927.559387	-530.390381	204.114243	498.216431	-320.314850	-18.364014	503.614166	-508.013977	146.602631	70.316895	-351.545654	-58.946182	87.665489	-489.738129	347.460327	1362.465698	-389.269653	18.482492	1393.539673	-411.900757	185.300659	1388.583252	-368.453918	201.789856	1671.753052	-573.616943	357.311218	1107.044678	-475.991211	-95.195541	1177.179199	-428.319366	371.250244	901.989868	-371.014740	-90.956734	926.639526	-426.948700	145.245041	1022.690552	535.141418	136.021576	957.524414	521.551392	313.277802
-462.170807	227.789368	918.864746	-403.370880	47.319431	927.701416	-530.069275	203.493881	498.297058	-318.051941	-18.509104	503.743591	-507.952881	146.562881	70.313080	-351.889740	-59.346622	88.308289	-489.660767	346.912018	1362.328003	-388.458984	18.000225	1393.779663	-411.150055	184.989166	1388.560547	-367.830322	202.401825	1671.694458	-573.981262	355.767181	1107.113037	-475.542603	-95.658325	1177.503784	-424.798279	372.987122	905.728271	-369.805481	-91.701782	927.397156	-426.378906	144.511551	1022.835815	534.734985	137.260300	957.586304	521.200317	314.487183
-461.588104	226.999115	918.949402	-402.589905	46.603336	927.817871	-529.717773	202.943619	498.422150	-315.539063	-18.391960	503.324463	-507.913849	146.503662	70.286255	-351.926453	-59.722164	88.950592	-489.620697	346.329163	1362.278442	-387.694946	17.550486	1393.967773	-410.356903	184.664047	1388.502808	-367.204437	202.852356	1671.822510	-574.436951	354.259155	1107.344971	-475.040497	-96.346855	1177.912354	-421.558075	375.297882	910.022522	-368.720978	-92.453323	928.137939	-425.769836	143.762253	1022.940674	534.316833	138.313980	957.721863	520.977356	315.453949
-461.009277	226.162186	919.078491	-401.719818	45.741699	928.041443	-529.512451	202.582703	498.591370	-313.552887	-18.651752	503.388245	-507.977448	146.446396	70.270683	-351.998322	-60.367203	89.576462	-489.709900	345.698914	1362.313965	-386.484009	17.103956	1394.261353	-409.528137	184.273041	1388.508179	-366.470734	203.450760	1671.687744	-574.926392	352.645966	1107.688232	-474.383698	-96.982635	1178.339600	-418.220825	377.835358	914.533691	-367.475006	-93.182884	928.913086	-425.097961	142.957092	1023.117249	533.811157	139.499405	957.858887	520.543762	316.561035
-460.356567	225.388107	919.185242	-400.781952	44.988499	928.177856	-529.061096	202.040665	498.688446	-311.496979	-18.774879	503.450256	-507.958221	146.385483	70.215118	-351.834259	-60.906307	90.072357	-489.830719	345.034332	1362.421509	-385.398468	16.630814	1394.406616	-408.672882	183.947174	1388.606567	-365.794678	203.939651	1671.676514	-575.359497	350.987030	1108.142822	-473.678864	-97.712334	1178.823975	-415.527618	380.945618	919.523254	-366.312073	-94.035469	929.587219	-424.377594	142.195999	1023.243347	533.364441	140.741699	957.946533	520.122742	317.765686
-459.739014	224.549103	919.294006	-399.817261	44.229843	928.290222	-528.453613	201.366257	498.778931	-309.831421	-18.848997	504.007721	-507.659851	146.554840	70.388702	-351.520660	-61.525696	90.514755	-490.124115	344.307098	1362.602905	-384.169739	16.207411	1394.571411	-407.838684	183.557632	1388.680542	-365.022705	204.204895	1671.847046	-575.765869	349.355194	1108.698120	-472.805359	-98.588020	1179.311157	-412.631561	384.433502	924.147461	-365.126495	-94.878700	930.226379	-423.625610	141.401306	1023.356018	533.157043	141.559280	958.048401	520.342163	318.426117
-459.075623	223.850235	919.454163	-398.808929	43.494984	928.426819	-528.167297	200.947556	498.900909	-308.091614	-19.092964	504.131073	-507.780426	146.266037	70.172722	-350.874512	-62.276318	90.883568	-490.498047	343.534119	1362.811890	-382.779755	15.761209	1394.741821	-406.970245	183.145950	1388.766357	-364.171021	204.644135	1671.780762	-576.326782	347.866333	1109.381592	-471.821075	-99.355026	1179.708984	-410.090607	388.031738	929.217834	-363.828430	-95.863007	930.854248	-422.829620	140.668686	1023.507996	532.432190	143.026154	958.132690	519.265076	320.071045
-458.292358	222.982681	919.632019	-397.643036	42.712021	928.596008	-527.713318	200.449112	498.962189	-306.261292	-19.292137	503.732971	-507.294006	146.389694	70.496880	-349.941742	-62.939568	91.182907	-490.902679	342.680420	1363.117676	-381.463470	15.247328	1394.880005	-406.036560	182.640091	1388.721924	-363.336761	204.917099	1671.821533	-576.887207	346.395447	1110.009888	-470.717804	-100.279213	1180.168335	-407.991577	391.825439	934.407471	-362.487823	-96.809563	931.384949	-421.907013	139.837585	1023.685120	532.054016	143.956818	958.221558	519.050781	321.039307
-457.422241	221.637024	919.486389	-396.566040	41.788990	928.748413	-527.036194	199.755447	498.910278	-304.719421	-19.396091	503.818665	-507.371216	146.337845	70.314537	-348.868469	-63.755470	91.444801	-491.307770	341.744293	1363.463867	-379.840546	14.762514	1395.142578	-405.096100	182.127426	1388.711304	-362.493103	205.100540	1671.889893	-577.534607	345.115356	1110.699707	-469.367523	-101.338799	1180.619141	-406.140381	396.042145	939.697083	-361.143372	-97.886063	931.850647	-420.887299	138.906372	1023.671204	531.498718	145.140717	958.361145	518.418762	322.240021
-456.693176	221.403793	920.006836	-395.230225	41.274456	928.891357	-526.668274	199.200562	499.137054	-303.346497	-19.780451	504.002289	-507.366547	146.248001	70.301117	-347.673035	-64.693253	91.735847	-491.585663	340.754944	1363.730103	-378.410889	14.228798	1395.234253	-404.111145	181.540878	1388.667969	-361.548950	205.183029	1671.961670	-578.147400	343.794312	1111.311523	-467.938202	-102.252846	1180.868652	-404.552460	400.215057	945.387085	-359.643890	-98.906143	932.289490	-420.022583	138.277313	1024.031128	531.024719	146.222534	958.452393	517.953613	323.297791
-455.781464	219.827072	919.852051	-394.064484	40.214867	929.085327	-526.198242	199.150833	499.328949	-302.156097	-20.287514	504.145630	-507.290649	146.170517	70.338318	-346.442993	-65.928215	91.906685	-491.768860	339.755707	1364.033569	-376.688873	13.698558	1395.279297	-403.032471	181.044189	1388.706177	-360.537659	205.176437	1672.041748	-578.886414	342.678284	1112.034668	-466.365387	-103.304039	1181.222168	-403.167908	404.689240	950.891724	-358.132904	-100.044739	932.469421	-418.888031	137.212601	1024.026978	530.611023	147.161575	958.566895	517.565247	324.399597
-454.932678	218.858047	919.948181	-392.792847	39.406403	929.246460	-525.577271	198.516937	499.470337	-300.980896	-20.729588	504.306091	-507.261505	146.071243	70.312668	-344.893738	-66.933144	92.034470	-491.952942	338.732056	1364.292236	-375.102020	13.097043	1395.341431	-401.794922	180.528763	1389.045288	-359.500641	205.115829	1672.129272	-579.737427	341.494965	1112.782471	-464.611572	-104.430641	1181.418579	-401.471863	408.959473	957.089539	-356.419891	-101.233330	932.765869	-417.842133	136.375504	1024.152710	530.125732	148.205475	958.673035	517.107544	325.404083
-454.062531	217.593857	919.891052	-391.519104	38.488472	929.343994	-525.007385	197.980576	499.562500	-299.966522	-21.553162	504.489716	-507.152435	145.927078	70.324478	-343.212524	-68.228699	92.112274	-492.053619	337.591705	1364.576660	-373.431274	12.478406	1395.439331	-400.937592	179.642136	1388.816528	-358.472260	204.968033	1672.207886	-580.490723	340.371063	1113.614258	-462.719116	-105.505180	1181.594482	-400.835754	413.593231	963.055298	-354.660583	-102.424294	932.844299	-416.733765	135.410110	1024.161499	529.701904	149.101532	958.778748	516.750183	326.294006
-452.874634	217.075317	920.033203	-389.722595	37.911137	929.320129	-524.208801	197.106232	499.702179	-298.817993	-22.069725	504.670074	-506.895905	145.804901	70.294693	-341.309418	-69.594353	92.155098	-491.935455	336.507843	1364.841797	-371.684814	11.867883	1395.426758	-399.783691	178.999634	1388.855957	-357.345398	204.695068	1672.303955	-581.328247	339.316986	1114.452759	-460.640991	-106.745781	1181.808228	-400.542877	418.217621	969.101929	-352.796021	-103.636131	932.902527	-415.653687	134.644882	1024.260742	529.293884	150.044510	958.867249	516.389709	327.262909
-451.971100	216.051483	920.166199	-388.201080	37.109619	929.420715	-523.632019	196.500519	499.766266	-297.814087	-22.837982	504.835083	-506.758331	145.660736	70.281181	-339.277283	-70.988327	92.071632	-491.822144	335.382202	1365.150879	-369.976624	11.167070	1395.476685	-398.616089	178.197327	1388.793213	-356.158081	204.165848	1672.528198	-582.020386	338.325745	1115.332642	-458.428253	-108.073296	1181.944092	-400.800507	423.466553	975.156555	-350.948151	-105.008423	932.857300	-414.532104	133.710480	1024.384155	528.894531	150.989365	958.952393	515.960083	328.246490
-451.067780	215.241180	920.377380	-386.700653	36.415379	929.496094	-523.058960	195.943481	499.959259	-296.740143	-23.672663	504.931213	-506.636078	145.543091	70.258934	-337.642517	-72.406807	92.459663	-491.640656	334.122986	1365.485352	-368.234314	10.510438	1395.570068	-397.438782	177.472351	1388.892090	-354.975922	203.664215	1672.583130	-582.671143	337.363434	1116.227173	-456.104523	-109.282166	1182.072998	-401.414246	428.617096	981.154053	-348.975586	-106.345940	932.778503	-413.416779	132.875122	1024.538208	528.452820	151.852615	959.025208	515.582275	329.074188
-450.236847	214.115616	920.461792	-385.248535	35.606792	929.569275	-522.502014	195.324219	500.111877	-295.768677	-24.540119	504.976074	-506.547485	145.432724	70.217949	-335.299103	-74.000076	92.382042	-491.405457	332.877869	1365.837891	-366.416473	9.757609	1395.611084	-396.248627	176.611282	1388.882813	-353.632202	203.122940	1672.456421	-583.538757	336.496155	1117.325317	-453.698151	-110.516304	1182.116089	-402.276154	433.449829	986.698059	-346.896301	-107.638412	932.638245	-412.271759	131.934494	1024.614868	528.091980	152.923065	959.300415	515.128479	329.978790
-449.254517	213.216537	920.630493	-383.604980	34.859272	929.593201	-521.745544	194.589844	500.214417	-294.635468	-25.579792	505.142609	-506.544769	145.109238	69.979988	-332.759186	-75.766258	92.212227	-491.150696	331.591919	1366.180542	-364.629669	8.969132	1395.573975	-394.917999	175.773331	1388.971680	-352.380524	202.303268	1672.635010	-584.197327	335.618164	1118.200806	-451.157776	-111.841087	1182.137695	-403.455109	438.651642	992.596130	-344.685120	-108.996216	932.506409	-411.043457	131.026031	1024.721802	527.920776	153.972275	959.299988	514.870544	330.949890
-448.399109	211.169205	920.263245	-382.167969	33.673561	929.662415	-521.156616	194.084778	500.138977	-293.627502	-26.626963	505.235901	-506.244232	145.201721	70.158897	-330.205383	-77.557419	92.106613	-490.776520	330.251801	1366.503784	-362.760590	8.172718	1395.532349	-393.687103	174.774902	1388.901733	-350.933990	201.426712	1672.659058	-584.933350	334.766479	1119.073853	-448.528778	-113.036705	1182.085449	-404.971252	443.753754	998.461182	-342.397797	-110.342110	932.310669	-409.741821	129.762222	1024.538940	527.947998	155.247620	959.151733	514.624023	331.960968
-447.516998	209.944626	920.272095	-380.597900	32.794369	929.704590	-520.561829	193.357178	500.148499	-292.513336	-27.633329	505.248901	-506.080994	145.092697	70.108055	-327.487854	-79.421837	92.000603	-490.362823	328.873718	1366.813110	-360.765656	7.411118	1395.452515	-392.430389	173.850830	1388.951660	-349.371399	200.586655	1672.549072	-585.824524	334.033997	1120.088013	-445.895844	-114.325089	1181.914673	-406.507294	448.632660	1004.450439	-340.030884	-111.674133	932.019287	-408.480347	128.777893	1024.557495	528.115479	156.481705	958.902222	514.411865	333.103485
-446.539001	209.030609	920.349609	-378.892029	32.074776	929.658813	-519.946289	192.684601	500.232178	-291.330780	-28.516855	505.312469	-505.937988	144.977768	70.061821	-324.584106	-81.307701	91.865097	-489.902374	327.432526	1367.152466	-358.757599	6.569774	1395.437256	-391.189240	172.819901	1388.941528	-347.738586	199.382278	1672.729858	-586.964661	333.294037	1121.162476	-443.157166	-115.674255	1181.823730	-407.573792	452.942993	1011.248840	-337.565857	-112.898125	931.746460	-407.142822	127.921265	1024.576538	527.159058	157.070572	959.991638	513.743713	333.309235
-445.538452	208.077179	920.453613	-377.196442	31.262407	929.660034	-519.377441	192.013077	500.398834	-290.098816	-29.308470	505.393097	-505.845947	144.875793	70.031601	-321.565979	-83.103165	91.715897	-489.471191	325.966797	1367.526489	-356.728302	5.629458	1395.227783	-389.508423	171.916901	1389.050171	-346.033447	198.397095	1672.562622	-587.937561	332.561554	1122.202759	-440.377991	-117.096619	1181.770752	-409.171936	457.358398	1017.895203	-335.080902	-114.175415	931.503784	-405.738525	127.029877	1024.626587	526.606812	157.517303	959.863586	513.448853	334.088440
-444.561340	207.028976	920.602722	-375.473785	30.436195	929.691345	-518.785095	191.275299	500.506226	-288.828705	-29.994108	505.354187	-505.664032	144.737991	69.979782	-318.408844	-84.950119	91.483864	-488.950439	324.492218	1367.953857	-354.659637	4.735936	1395.058960	-388.117126	170.825287	1389.072754	-344.234863	197.018600	1672.672363	-588.799500	331.998993	1123.295532	-437.482452	-118.650658	1181.564453	-411.290588	462.001556	1024.288940	-332.485535	-115.490227	931.259216	-404.403259	126.053757	1024.720459	526.442078	158.566910	960.119751	513.121216	334.772430
-443.591461	205.911774	920.849854	-373.716217	29.578341	929.760254	-518.193054	190.380157	500.612122	-287.507324	-30.694204	505.384888	-505.563995	144.616669	69.896240	-315.309357	-86.781242	91.295853	-488.426270	322.928589	1368.478394	-352.521820	3.709951	1394.934692	-386.744049	169.680557	1389.097412	-342.320129	195.726013	1672.617676	-589.589539	331.363037	1124.471558	-434.763733	-119.611633	1181.351685	-413.652557	466.220337	1030.457397	-329.792542	-116.776199	930.910095	-403.025696	125.007103	1024.882080	526.198120	159.382111	960.212280	512.798401	335.561218
-442.518616	204.783005	920.961975	-371.867889	28.672314	929.748657	-517.655396	189.688629	500.692383	-286.102844	-31.491749	505.470825	-505.448975	144.507599	69.857704	-312.212494	-88.549477	91.121330	-487.954987	321.291046	1369.159058	-350.575775	2.841149	1394.879517	-385.313843	168.487946	1389.130249	-340.319275	194.478271	1672.354370	-590.041138	330.722534	1125.770264	-431.863770	-121.058823	1181.139526	-416.015167	470.621246	1036.730225	-327.043823	-117.892426	930.593506	-401.555817	123.957489	1024.934204	525.891174	160.077774	960.317627	512.528137	336.335449
-441.632111	203.118896	920.734436	-370.158234	27.375978	929.837280	-516.936462	188.750671	500.664917	-284.798157	-32.202847	505.468018	-505.206635	144.358795	69.808929	-309.098633	-90.242073	90.940971	-487.429321	319.562500	1369.878052	-348.142700	1.759855	1394.713135	-383.795135	167.267151	1389.227173	-338.222900	193.080627	1672.211182	-590.415222	330.128632	1127.151733	-428.827057	-122.611069	1180.921021	-418.394562	475.141998	1043.038696	-324.133972	-119.036575	930.373779	-400.083954	122.767036	1024.833252	525.560669	160.715469	960.422668	512.285828	336.983307
-440.387939	201.962906	920.910889	-368.225800	26.456308	929.868652	-516.128174	187.775406	500.776276	-283.270813	-32.868347	505.486450	-504.958344	144.260956	69.784241	-306.183533	-92.031609	90.805023	-486.968903	317.635864	1370.694458	-345.959045	0.635137	1394.508545	-382.109009	166.077286	1389.492920	-336.039795	191.587845	1672.115601	-590.770386	329.478027	1128.586792	-425.968140	-123.616966	1180.582153	-421.102386	479.050018	1048.812134	-321.186096	-120.243309	930.082153	-398.545044	121.659897	1024.945190	525.293274	161.468887	960.488464	512.029358	337.666107
-439.371918	200.672760	921.067139	-366.379486	25.443462	929.912903	-515.545105	186.972534	501.006958	-281.824036	-33.606018	505.485291	-504.926636	144.119766	69.703049	-302.980133	-93.433975	90.619202	-486.369110	315.706451	1371.591919	-343.638397	-0.564255	1394.261475	-380.545746	164.715912	1389.546265	-333.761780	190.053955	1671.976563	-591.091553	328.937958	1129.864990	-422.961548	-124.995819	1180.314819	-423.803680	483.043427	1054.704590	-318.187683	-121.251961	929.781982	-397.042236	120.513512	1025.041016	525.081543	162.157684	960.514771	511.842102	338.344788
-438.238434	199.370392	921.258179	-364.441833	24.501760	929.966248	-514.851135	186.019836	501.102325	-280.305664	-34.353798	505.471497	-504.765625	143.988190	69.642296	-300.189941	-95.148041	90.496582	-485.722076	313.673737	1372.543945	-341.249390	-1.720246	1394.099976	-378.926178	163.296021	1389.639893	-331.380859	188.454605	1671.877930	-591.132751	328.320068	1131.324829	-420.003876	-126.360222	1179.978882	-426.445526	486.877991	1060.516846	-315.043396	-122.368294	929.454834	-395.491882	119.361610	1025.164551	524.853577	162.807953	960.554749	511.683289	339.100372
-437.149689	197.938751	921.387268	-362.539063	23.434198	930.018127	-514.117065	185.073563	501.200165	-278.751221	-35.202526	505.519806	-504.592957	143.894638	69.621445	-297.272766	-96.610229	90.464066	-484.970520	311.582825	1373.473877	-338.922058	-2.928816	1393.828125	-377.239044	161.808395	1389.770142	-328.998627	186.853271	1671.789063	-591.076538	327.694519	1132.751953	-416.959991	-127.875198	1179.572388	-429.048767	490.437927	1066.341064	-311.935516	-123.391472	929.137573	-393.985138	118.115379	1025.254150	524.642273	163.476883	960.711182	511.490723	339.713684
-436.001404	196.498718	921.583557	-360.545868	22.425461	930.053101	-513.409180	184.171341	501.375305	-277.180298	-35.864765	505.524261	-504.391602	143.731003	69.548615	-294.517914	-97.953300	90.406868	-484.210052	309.419373	1374.393311	-336.324707	-4.207810	1393.621704	-375.484741	160.252853	1389.870728	-326.553284	185.152237	1671.680054	-590.940979	327.150085	1134.134644	-413.794891	-129.479782	1179.103882	-431.484344	493.952301	1072.474365	-308.616150	-124.283005	928.821960	-392.411896	116.846809	1025.372803	524.464844	164.172287	960.849976	511.313873	340.393860
-434.893158	195.002991	921.760132	-358.522583	21.319107	930.122314	-512.721008	183.251556	501.592377	-275.498627	-36.545422	505.530670	-504.249054	143.612045	69.525299	-291.645233	-99.258514	90.312225	-483.307037	307.217499	1375.262207	-333.931519	-5.572834	1393.281128	-373.627930	158.646515	1389.980347	-324.052063	183.253159	1671.781738	-590.761414	326.563019	1135.454712	-410.753082	-130.791763	1178.550171	-434.148224	496.861481	1077.465820	-305.311859	-125.215965	928.533691	-390.836731	115.535805	1025.495972	524.339478	164.829300	960.897156	511.281342	341.026062
-433.694122	193.488678	921.878967	-356.457275	20.266737	930.158691	-511.816040	182.270111	501.680725	-273.319885	-37.392166	505.849976	-504.022522	143.494247	69.477074	-288.901489	-100.405434	90.247253	-482.329865	304.931152	1376.152344	-331.476532	-6.905632	1392.974854	-371.675568	156.973328	1390.059814	-321.480103	181.555939	1671.561768	-590.401123	325.972076	1136.764526	-407.704437	-132.208725	1178.229248	-436.472412	499.981750	1083.403931	-301.931091	-126.084900	928.207153	-389.246063	114.235794	1025.577271	524.270691	165.478256	960.943054	511.229950	341.725494
-432.566986	191.944565	922.082275	-354.442169	19.142143	930.187500	-511.108612	181.406357	501.786041	-271.587402	-38.178894	505.822052	-503.909607	143.324814	69.401688	-286.348724	-101.801880	90.175537	-481.268341	302.617493	1376.981812	-328.814789	-8.232182	1392.745239	-369.760406	155.261765	1389.834229	-318.936584	179.499481	1671.650879	-590.012817	325.112610	1138.092773	-404.494324	-133.699997	1177.716919	-439.179962	502.119751	1087.098267	-298.602386	-126.935310	927.889954	-387.630615	112.868706	1025.693115	524.107361	166.134735	960.971924	511.124268	342.360931
-431.368622	190.327927	922.217712	-352.368805	18.015284	930.212036	-510.120178	180.373932	501.887451	-270.011505	-38.393612	505.469666	-503.710083	143.187363	69.354881	-283.973907	-103.242599	90.023323	-480.164429	300.199738	1377.841187	-325.967499	-9.828396	1392.468872	-367.725922	153.476761	1389.839111	-316.291199	177.639023	1671.442139	-589.567078	324.415649	1139.513916	-401.262512	-135.167786	1177.322876	-441.571411	504.582031	1091.959473	-295.148926	-127.792122	927.492249	-386.019684	111.472298	1025.776367	523.954712	166.662674	961.013123	511.042786	342.976593
-430.100372	188.680054	922.355225	-350.287720	16.824205	930.244934	-509.345001	179.515289	502.101563	-267.962524	-38.817665	505.441040	-503.627808	143.027527	69.280746	-281.519165	-104.504913	89.910507	-479.005707	297.679260	1378.652954	-322.131042	-10.926127	1392.635010	-365.559052	151.582077	1389.754395	-313.677185	175.440796	1671.533203	-588.979919	323.727631	1140.919189	-397.675140	-136.945389	1176.863037	-443.922394	506.992004	1096.872803	-291.737335	-128.570557	927.187988	-384.354736	110.034874	1025.863403	523.843140	167.232895	961.076111	511.064758	343.578247
-428.869873	186.998398	922.533630	-348.262146	15.604792	930.263977	-508.413055	178.490601	502.141571	-265.903168	-39.042377	505.298187	-503.472168	142.953003	69.251617	-279.025024	-105.616234	89.794785	-477.797577	295.079285	1379.497314	-319.418121	-13.165344	1392.415649	-363.398529	149.686111	1389.752075	-310.982300	173.372818	1671.358276	-588.415100	322.817230	1142.391602	-394.354828	-138.500381	1176.433960	-445.756439	508.501343	1102.493652	-288.254211	-129.340988	926.868591	-382.654968	108.572044	1025.958862	523.703186	167.739029	961.073792	511.028107	344.104370
-427.482910	185.267776	922.655518	-346.092133	14.288341	930.229126	-506.060638	177.101563	501.511536	-263.934784	-39.416622	505.105103	-502.632416	142.881714	69.122284	-276.732483	-106.752754	89.704231	-476.493347	292.443237	1380.237183	-317.301819	-14.604976	1391.717773	-361.093628	147.701065	1389.729370	-308.342255	171.055725	1671.445801	-587.815796	321.873352	1143.904785	-391.134033	-140.092773	1175.964722	-447.759888	510.087036	1107.214966	-284.699738	-130.094177	926.560913	-380.867584	107.006302	1026.004883	523.679443	168.375870	961.158508	511.027557	344.673065
-426.106537	183.457092	922.790283	-343.995392	12.884918	930.216492	-505.504425	176.348358	501.993530	-261.988251	-40.142994	504.997894	-502.719788	142.750748	69.064415	-274.654480	-107.932877	89.575470	-474.976379	289.825958	1380.937988	-314.615051	-16.362831	1391.219727	-358.843384	145.703690	1389.737305	-305.556244	168.870163	1671.318115	-586.862122	320.802399	1145.147705	-387.698944	-141.772934	1175.448486	-449.802856	511.637268	1111.949829	-281.097748	-130.824203	926.147400	-379.038147	105.399918	1026.060303	523.659790	168.937347	961.164124	511.084106	345.230133
-424.593323	181.610489	922.891418	-341.714691	11.457879	930.176025	-504.498688	175.424957	502.054504	-259.861664	-40.588757	504.865662	-502.717987	142.577759	68.975494	-272.534454	-108.991219	89.474335	-473.382599	287.189148	1381.732056	-311.575958	-18.128208	1390.879639	-356.465149	143.688705	1389.811279	-302.819641	166.552826	1671.312988	-585.931274	319.617126	1146.461426	-384.054291	-143.767166	1174.830933	-451.594147	512.732971	1116.349731	-277.507446	-131.554672	925.783691	-377.109955	103.740379	1026.090454	523.668640	169.490494	961.186035	511.175720	345.780579
-423.037537	179.819595	923.017639	-339.383331	10.006631	930.117676	-502.447357	173.848404	501.524261	-257.268097	-41.007645	505.023193	-502.064575	142.576370	68.889809	-270.423950	-109.833290	89.253830	-471.761261	284.469849	1382.666870	-308.487518	-19.823919	1390.593018	-354.029205	141.507324	1389.789673	-300.078217	164.008072	1671.435669	-585.017456	318.312897	1147.785400	-380.492523	-145.595856	1174.337036	-453.217987	513.522400	1120.517456	-273.800903	-132.290009	925.393127	-375.125854	102.073112	1026.125244	523.615723	169.992004	961.294312	511.197449	346.273285
-421.449097	177.877762	923.143250	-337.084778	8.528482	930.032593	-501.989532	173.294846	501.910431	-255.624863	-41.108002	504.315094	-502.216583	142.435394	68.886932	-268.395050	-110.815407	88.985428	-470.082764	281.646240	1383.389404	-305.358948	-21.849537	1390.253296	-351.654083	139.430084	1389.855469	-297.241455	161.661240	1671.258667	-583.870422	316.984283	1149.013306	-376.842407	-147.428329	1173.823975	-454.794617	514.622253	1125.645630	-270.144012	-133.080627	924.999023	-373.067963	100.341125	1026.140015	523.650146	170.550766	961.396667	511.258606	346.787964
-419.741730	175.982590	923.253235	-334.677948	7.047792	929.858643	-500.002014	171.655151	501.624359	-253.002838	-41.532040	504.321381	-501.779449	142.324112	68.759071	-266.375610	-111.364868	88.618820	-468.361115	278.776733	1384.066406	-302.219513	-23.944786	1389.909912	-349.123413	137.213104	1389.940918	-294.444397	159.041519	1671.429932	-582.835999	315.437500	1150.331177	-373.155914	-149.199524	1173.212524	-456.194702	514.867615	1129.850586	-266.362732	-133.866669	924.579529	-370.926514	98.571579	1026.108643	523.653687	171.060440	961.451477	511.302124	347.353241
-417.965454	174.011246	923.349854	-332.098694	5.439451	929.773987	-498.777008	170.533890	501.696625	-251.087402	-41.970055	503.966431	-501.631134	142.201523	68.696503	-264.656281	-111.823456	88.177338	-466.573639	275.796600	1384.658936	-299.045044	-26.062860	1389.639160	-346.591858	134.989075	1389.945679	-291.594086	156.553253	1671.218018	-581.725342	313.755859	1151.560669	-369.410431	-151.102951	1172.689331	-457.482788	514.857361	1133.887085	-262.762878	-134.667160	924.008240	-368.684753	96.752312	1026.112549	523.758423	171.607559	961.540161	511.361420	347.846344
-416.103088	172.082336	923.418030	-329.428955	3.885009	929.518860	-497.375763	169.317932	501.791809	-249.099213	-42.190037	503.583282	-501.401367	142.078323	68.641258	-262.920746	-112.025658	87.596703	-464.732819	272.727020	1385.270630	-295.793060	-28.296074	1389.230957	-343.983154	132.644714	1389.971680	-288.748657	153.813324	1671.338745	-580.478577	311.931824	1152.715210	-365.630371	-152.969254	1172.085815	-458.681732	514.585632	1137.663574	-258.932831	-135.479126	923.536499	-366.327332	94.912544	1026.020142	523.723816	172.084030	961.539001	511.375610	348.323090
-414.152740	170.069763	923.518799	-326.719788	2.275523	929.364136	-496.224304	168.033875	501.913025	-247.250824	-42.795391	503.131714	-501.278442	141.930145	68.590393	-261.278412	-112.100929	86.962830	-462.868561	269.656158	1385.883301	-292.512512	-30.608574	1388.952637	-341.313080	130.248779	1389.988159	-285.889954	151.277847	1671.131470	-579.181946	310.024323	1153.886597	-361.713379	-155.297028	1171.638794	-459.773376	514.145630	1141.269409	-255.058212	-136.326172	923.021240	-363.920135	93.036018	1025.992676	523.811096	172.530914	961.568359	511.463013	348.878998
-412.355774	167.861008	923.686096	-324.132202	0.521778	929.224121	-494.614685	166.646240	502.010590	-245.555679	-43.480183	502.666534	-500.987030	141.803741	68.522514	-259.824768	-111.961594	86.251228	-460.932098	266.445770	1386.367188	-289.146362	-32.932289	1388.607422	-338.583252	127.780037	1390.014526	-283.054077	148.463165	1671.223389	-577.765137	307.972107	1154.951660	-357.880951	-156.959091	1170.838745	-460.794495	513.691406	1144.959717	-251.091156	-137.240738	922.468262	-361.409790	91.088326	1025.982666	523.912415	172.982697	961.628113	511.575867	349.363495
-410.183685	165.804382	923.734070	-321.169769	-1.128517	928.845459	-493.652740	165.537201	502.236084	-243.933792	-44.435612	502.039673	-501.047302	141.610779	68.504639	-258.747192	-111.871811	85.499268	-458.855103	263.186951	1386.883423	-285.752228	-35.346321	1388.180420	-335.817169	125.210510	1389.908936	-280.167725	145.824036	1671.000977	-576.360535	305.730988	1156.021606	-353.932129	-158.994370	1170.086792	-461.521942	512.641296	1148.489136	-247.146744	-138.134384	921.926453	-358.768433	89.069321	1025.823486	523.910645	173.383728	961.582458	511.642273	349.795654
-408.087311	163.545944	923.649231	-318.209320	-2.934677	928.509094	-492.307098	164.344910	502.375610	-242.308533	-44.975475	501.385895	-500.803192	141.451126	68.433159	-257.760620	-111.401184	84.716576	-456.782135	259.882324	1387.352295	-282.277313	-37.818409	1387.733887	-332.924103	122.592239	1389.849731	-277.324249	143.034409	1670.939453	-574.875549	303.385712	1157.027222	-350.089417	-160.903931	1169.524658	-462.143768	511.419464	1151.851807	-243.182480	-139.034790	921.321716	-356.174072	86.976349	1025.612427	524.054382	173.863800	961.678528	511.674225	350.175201
-405.726410	161.459152	923.703430	-315.092621	-4.563509	928.062988	-490.823608	163.118652	502.610504	-240.741165	-45.708591	500.735138	-500.645081	141.312042	68.423027	-257.377136	-111.361023	84.013336	-454.659149	256.508972	1387.765259	-278.708221	-40.331505	1387.280396	-330.020935	119.872337	1389.645630	-274.496887	140.182419	1670.895508	-573.308411	300.881317	1158.006470	-345.907806	-163.217682	1168.693481	-462.663116	510.008484	1155.190552	-239.150391	-139.960480	920.733887	-353.358948	84.910683	1025.424805	524.156006	174.263245	961.712708	511.760773	350.583984
-403.347351	159.150787	923.617188	-311.887115	-6.377054	927.594177	-489.212769	161.740707	502.606476	-239.572433	-46.073990	499.644379	-500.480286	141.170425	68.360115	-257.159119	-111.282455	83.170784	-452.397705	253.102188	1388.120483	-275.084229	-42.831272	1386.828369	-327.049286	117.128159	1389.526123	-271.721802	137.137039	1671.046753	-571.684692	298.239990	1158.886353	-342.001404	-165.194275	1168.072754	-463.057434	508.382385	1158.341064	-235.160599	-141.002609	920.086670	-350.515411	82.702621	1025.153076	524.254456	174.598740	961.800781	511.840027	350.948914
-400.849792	156.915909	923.551147	-308.598663	-8.262284	927.173584	-487.482574	160.392075	502.708710	-237.670746	-46.990574	499.234894	-500.235352	141.011139	68.299919	-257.126343	-111.226967	82.512878	-450.063995	249.659515	1388.484619	-271.447174	-45.432030	1386.373779	-324.077057	114.338173	1389.406616	-268.893646	134.250397	1670.869873	-569.965698	295.449402	1159.702759	-337.746613	-167.764618	1167.269165	-463.367798	506.445984	1161.265015	-231.149948	-142.059341	919.464539	-347.574341	80.503250	1024.915039	524.270813	175.239182	961.936035	511.465179	351.650116
-398.411987	154.511627	923.513977	-305.292328	-10.154483	926.698853	-485.770416	159.049454	502.783783	-236.114578	-47.850800	498.580841	-500.067719	140.833389	68.286064	-256.873047	-111.166664	81.844559	-447.661163	246.198608	1388.759888	-267.634735	-48.078300	1385.960449	-321.039063	111.422775	1389.240479	-266.078918	131.104904	1671.102539	-568.171204	292.548004	1160.442017	-333.747742	-169.769318	1166.742920	-463.543518	504.427856	1164.281738	-227.130783	-143.133362	918.820679	-344.617249	78.195557	1024.662720	524.319885	175.689468	961.932434	511.334442	352.205139
-395.899536	152.103180	923.459961	-301.936005	-12.082124	926.285278	-483.819641	157.680328	502.781189	-235.319656	-48.819740	497.571625	-499.818481	140.655914	68.271500	-256.606873	-111.260765	81.194580	-445.206573	242.687286	1389.088623	-263.726807	-50.735020	1385.609009	-317.925873	108.503258	1389.175903	-263.246002	128.039520	1671.199951	-566.400696	289.519623	1161.272339	-329.501251	-172.104187	1166.017700	-463.659454	502.254120	1167.219482	-223.070648	-144.306320	918.216919	-341.603668	75.909615	1024.430176	524.143494	175.327179	963.037537	511.010834	352.105743
-393.370544	149.671478	923.483337	-298.520050	-14.052809	926.001099	-481.878082	156.278778	502.837067	-233.433182	-50.424278	497.560394	-499.644623	140.467773	68.317299	-256.325806	-111.589348	80.850494	-442.705353	239.125717	1389.434570	-259.914398	-53.387192	1385.164307	-314.768311	105.529907	1389.144897	-260.337646	125.045761	1671.216553	-564.525085	286.331970	1162.030762	-325.187988	-174.498840	1165.364380	-463.574402	499.882385	1169.895142	-219.039536	-145.495544	917.586548	-338.618134	73.585304	1024.306030	523.406860	170.876404	966.253845	510.217773	350.977631
-390.876160	147.004333	923.439453	-295.125122	-16.120880	925.733948	-480.259308	155.008514	503.044281	-231.827484	-51.638306	497.410858	-499.688385	140.217804	68.388809	-255.759323	-111.786972	80.477348	-440.216431	235.645981	1389.911865	-255.946136	-56.076370	1384.870483	-311.594391	102.502090	1389.198975	-257.436920	121.824776	1671.649780	-562.625244	283.000427	1162.921265	-320.710693	-177.016373	1164.588989	-463.390106	497.120880	1172.435547	-215.006821	-146.729767	917.047180	-335.614838	71.177444	1024.148438	523.512939	170.615311	966.557068	510.256866	351.161102
-388.282288	144.537888	923.565918	-291.729187	-18.135614	925.711243	-478.005432	153.533844	503.063660	-230.272232	-53.517632	497.447418	-499.517731	139.999374	68.509102	-255.513596	-112.011528	80.286858	-437.728607	232.104492	1390.471436	-251.915573	-58.677940	1384.624023	-308.422791	99.596992	1389.421875	-254.478180	118.663078	1671.992676	-560.353821	279.577972	1163.621826	-316.296906	-179.478806	1164.051636	-463.105042	494.421082	1175.094238	-210.941986	-147.990112	916.542664	-332.650635	68.879768	1024.205933	523.717529	171.189270	966.462585	510.384766	351.525116
-385.863861	141.945770	923.718445	-288.483337	-20.268177	925.796204	-475.472321	152.050446	503.141846	-229.134003	-55.268089	497.169281	-499.192017	139.744888	68.665573	-255.243698	-112.479454	80.212433	-435.266418	228.553268	1391.148438	-247.933823	-61.226604	1384.436768	-305.234985	96.694221	1389.650269	-251.467377	115.473335	1672.419312	-557.854187	275.969452	1164.328247	-311.939209	-181.889435	1163.651489	-462.684631	491.478241	1177.613525	-206.893387	-149.344421	916.107300	-329.791229	66.545853	1024.321045	523.912537	171.568909	966.449097	510.503082	351.817657
-383.397491	139.281876	923.973206	-285.183929	-22.482618	926.134583	-472.565735	150.492401	503.001709	-226.686996	-57.496704	497.754822	-498.744019	139.479462	68.870956	-254.902008	-113.152718	80.314919	-432.828125	224.935562	1391.983643	-243.864059	-63.801777	1384.342529	-302.076904	93.812790	1389.978027	-248.456116	112.222595	1672.879639	-555.652588	272.188293	1165.162109	-307.501556	-184.301971	1163.302368	-462.096130	488.163605	1180.006104	-202.847046	-150.804001	915.729492	-326.965302	64.177429	1024.617676	524.081238	171.774414	966.501404	510.602905	352.097961
-380.975159	136.619904	924.233093	-281.961517	-24.698643	926.509460	-470.016327	149.179764	503.115845	-225.221680	-59.559319	497.626617	-498.417297	139.137985	69.119591	-254.591095	-113.887695	80.276474	-430.446594	221.368469	1392.887573	-239.933060	-66.273727	1384.208618	-298.888123	90.896790	1390.357788	-245.441391	108.990685	1673.334229	-555.181458	268.146637	1168.581665	-303.042816	-186.688461	1163.019043	-461.557404	484.787720	1182.658936	-198.804993	-152.274963	915.432190	-324.201416	61.825844	1024.934326	524.303833	172.105942	966.500183	510.742584	352.362000
-378.511292	133.940536	924.565369	-278.694458	-26.958759	926.970825	-466.865997	147.718857	503.033020	-222.916580	-62.405491	498.172913	-497.835693	138.879318	69.365143	-254.351288	-114.841927	80.409637	-428.099304	217.812469	1393.833130	-235.937378	-68.696800	1384.148804	-295.732391	88.006393	1390.717896	-242.419785	105.814140	1673.631836	-552.897522	264.208374	1169.648071	-298.670624	-188.983383	1162.940430	-460.769409	481.463745	1185.484985	-194.700897	-153.824448	915.125122	-321.412384	59.440125	1025.331665	524.491089	172.383240	966.532104	510.827881	352.600861
-376.144928	131.269592	924.879089	-275.526154	-29.223530	927.405884	-464.503326	146.582626	503.074280	-221.556549	-64.506317	498.005127	-497.728058	138.610153	69.750725	-254.167633	-115.682640	80.391548	-425.692535	214.254593	1394.706543	-231.947845	-71.081619	1384.048828	-292.587799	85.156502	1391.045532	-239.402466	102.475273	1674.061523	-550.585999	260.094299	1170.654175	-294.002777	-191.541138	1162.573608	-459.761414	477.761383	1186.945190	-190.634155	-155.472916	914.809937	-318.654877	57.092285	1025.699585	524.737061	172.780136	966.503662	510.981018	352.870453
-373.803070	128.412537	925.204407	-272.367218	-31.623873	927.840454	-461.848724	145.555435	503.184265	-219.385376	-67.084480	498.454803	-497.408142	138.302017	70.170891	-254.023148	-116.487312	80.505646	-423.304901	210.755768	1395.537842	-227.949921	-73.476547	1384.044434	-289.441559	82.313622	1391.393799	-236.416794	99.039116	1674.635498	-548.255249	256.121246	1171.652710	-289.581940	-193.863449	1162.458618	-459.000702	474.257477	1189.422119	-186.515793	-157.212524	914.497864	-315.872437	54.605652	1026.068359	525.216797	174.065674	966.104065	511.197662	353.329559
-371.471893	125.753540	925.556030	-269.253601	-33.968807	928.106506	-459.177826	144.627655	503.177094	-217.947998	-68.975761	498.532501	-497.018433	138.055923	70.621063	-253.885391	-117.189941	80.493050	-420.852753	207.197769	1396.301514	-223.932373	-75.875732	1383.847534	-286.355286	79.518463	1391.741821	-233.389465	95.708969	1675.040283	-545.954346	252.070694	1172.606812	-285.008301	-196.349411	1162.268921	-457.893494	470.542419	1191.194702	-182.451675	-159.150391	914.098022	-313.055542	52.158150	1026.366943	525.591064	174.910385	965.854858	511.374847	353.710541
-369.130432	122.901405	925.828918	-266.151794	-36.374947	928.326538	-456.551514	143.746460	503.153290	-216.879593	-70.818634	498.518860	-496.602081	137.798615	71.200768	-253.765411	-117.799995	80.488144	-418.389252	203.692581	1396.920288	-219.932083	-78.266602	1383.841187	-283.281036	76.678497	1391.967773	-230.374435	92.366852	1675.409546	-543.663391	248.150314	1173.492920	-280.269836	-199.107101	1161.856323	-456.841675	467.003540	1193.149658	-178.348175	-161.037933	913.774353	-310.227570	49.616974	1026.599976	525.856018	175.335617	965.773010	511.514557	354.017212
-366.726044	120.080132	926.124390	-262.909882	-38.805653	928.473450	-453.872345	142.895279	503.197327	-215.799866	-72.123955	498.438416	-496.216797	137.534531	71.719810	-253.683670	-118.228783	80.468246	-415.899963	200.209381	1397.490356	-215.998322	-80.693771	1383.663818	-280.161835	73.822754	1392.174316	-227.347397	89.179855	1675.569092	-541.481750	244.240540	1174.319946	-275.810120	-201.364304	1161.807251	-455.686462	463.313477	1194.892456	-173.876389	-162.009872	913.786621	-307.338470	46.995686	1026.815918	526.119202	175.657349	965.760376	511.642700	354.312531
-364.345337	117.075928	926.335327	-259.770599	-41.218323	928.462036	-451.375244	142.194107	503.127808	-214.971237	-73.614929	498.451416	-495.772308	137.245728	72.281960	-253.720551	-118.615929	80.449875	-413.388855	196.750916	1397.921021	-212.019928	-83.091400	1383.610352	-277.118439	70.985825	1392.377563	-224.341492	85.862373	1675.862671	-539.412598	240.418732	1175.036987	-271.061859	-204.102097	1161.369263	-454.609100	459.797272	1196.605225	-169.723389	-163.766983	913.546997	-304.483185	44.269928	1026.909546	526.417297	176.190567	965.656616	511.810852	354.597260
-361.891937	114.134354	926.568970	-256.573608	-43.622334	928.436523	-449.102753	141.516205	503.221375	-214.422104	-74.743866	498.089417	-495.307037	136.987106	72.944016	-253.733765	-118.866798	80.369247	-410.827484	193.290329	1398.263428	-208.225067	-85.549377	1383.407349	-274.160980	68.075508	1392.559448	-221.317932	82.634178	1676.157349	-537.360962	236.633194	1175.775146	-266.651062	-206.360413	1161.285278	-453.472595	456.170837	1198.090210	-165.553543	-165.529617	913.270325	-301.621674	41.515198	1027.015991	526.759766	176.757736	965.515015	511.991608	354.930359
-359.495636	111.180222	926.654236	-253.408051	-46.116722	928.382019	-446.653534	140.684433	503.311432	-213.027847	-76.451736	498.414063	-494.805725	136.677612	73.730011	-250.541916	-117.434319	87.109673	-408.330505	189.914185	1398.647827	-204.292679	-87.899055	1383.437988	-271.156036	65.257164	1392.822388	-218.345139	79.314743	1676.583130	-535.385559	232.901917	1176.468018	-262.050690	-208.838333	1161.067871	-452.375427	452.584473	1199.686401	-161.419952	-167.374557	912.953918	-298.785400	38.795353	1027.026855	527.026978	177.092041	965.486328	512.130615	355.158386
-357.097229	108.666054	926.747314	-250.254105	-48.470978	928.335510	-444.512024	139.877319	503.443481	-211.893784	-77.865898	498.314606	-494.346893	136.392044	74.533134	-250.422394	-117.754410	87.066490	-405.805969	186.569077	1398.972290	-200.560791	-90.337418	1383.293335	-268.166748	62.405029	1392.937500	-215.377747	76.268936	1676.661377	-533.438110	229.230865	1177.101685	-257.403687	-211.402145	1160.612793	-451.309845	449.153992	1201.096313	-157.282501	-169.154266	912.673767	-295.979126	36.336418	1027.049438	527.283325	177.462921	965.405701	512.261108	355.400665
-354.725891	106.053375	926.864624	-247.106552	-50.809067	928.295837	-442.813843	139.161743	503.866028	-210.867661	-79.728889	498.417084	-494.022583	136.072128	75.401787	-250.434860	-118.281136	87.003174	-403.342377	183.227524	1399.291016	-196.923309	-92.774094	1383.188599	-265.247131	59.649372	1393.131958	-212.391983	73.089348	1677.070190	-531.523865	225.506241	1177.830444	-253.059021	-213.674377	1160.669312	-450.159119	445.586182	1202.391235	-153.162598	-170.994537	912.411499	-293.186981	33.832909	1027.087524	527.118347	175.612213	966.661377	512.022705	354.990540
-352.341614	103.332657	927.141357	-243.896576	-53.120388	928.416138	-440.605865	138.224945	504.181885	-209.700470	-81.283188	498.375092	-493.321838	135.780869	76.248428	-250.239914	-118.670685	86.985268	-400.913818	179.927338	1399.732666	-193.206406	-95.160896	1383.330811	-262.322662	56.862217	1393.349121	-209.436157	70.190201	1677.211914	-529.554443	221.869904	1178.428589	-248.520325	-216.147171	1160.352539	-449.067383	442.125580	1203.504883	-149.066299	-172.841492	912.213013	-290.413727	31.257952	1027.291504	527.401550	175.983582	966.591064	512.124573	355.227570
-350.084686	100.648643	927.478821	-240.982071	-55.315971	928.538513	-438.493896	137.331650	504.642456	-208.996994	-84.083733	498.394684	-492.631561	135.531296	77.042099	-250.349213	-119.656677	87.126801	-398.492706	176.665726	1400.115479	-189.609955	-97.486046	1383.402466	-259.419708	54.174339	1393.594116	-206.490417	67.252739	1677.552856	-527.598877	218.240906	1179.049561	-244.104202	-218.466354	1160.214966	-447.967499	438.653351	1204.579834	-144.936340	-174.623367	912.064148	-287.807831	28.746763	1027.524170	527.702332	176.534378	966.415344	512.290466	355.516205
-347.977631	98.603073	927.976868	-238.672867	-57.321590	928.408081	-436.578033	136.411362	505.235107	-207.665466	-85.600082	498.420715	-491.980530	135.209183	77.712936	-250.064468	-120.026398	87.212402	-396.144440	173.397308	1400.586426	-186.158401	-99.859352	1383.583618	-256.527496	51.464420	1393.917114	-203.579971	64.390358	1677.923340	-525.639587	214.600281	1179.771606	-239.962631	-220.612045	1160.409424	-446.876770	435.256897	1205.484253	-140.931259	-176.472519	911.978271	-285.371063	26.491919	1027.703735	528.061340	177.031311	966.264587	512.449341	355.816498
-345.694275	96.295464	928.536560	-235.676117	-59.309956	928.544922	-434.444183	135.430450	505.864685	-206.533905	-86.528366	498.476990	-491.113556	134.807373	78.612534	-249.723328	-120.060112	87.132057	-393.773468	170.170273	1401.123413	-182.691681	-102.150009	1383.769897	-253.680267	48.802864	1394.221191	-200.719666	61.611389	1678.300293	-523.718201	210.993423	1180.522705	-235.740967	-222.811325	1160.403564	-445.885651	432.096832	1205.720459	-136.949356	-178.233017	911.928833	-282.709290	24.137346	1028.062256	528.349670	177.515137	966.097290	512.599426	356.090485
-343.579010	93.849220	929.146362	-232.876846	-61.336407	928.719849	-432.539032	134.548447	506.551392	-204.744522	-85.070854	498.418579	-490.159821	134.522690	79.687424	-248.866714	-119.239784	86.945267	-391.508667	166.912506	1401.743286	-179.275696	-104.432220	1384.061890	-250.862732	46.132771	1394.511719	-197.893921	58.895206	1678.722290	-521.801514	207.340912	1181.322144	-231.561325	-225.001602	1160.465698	-444.779510	428.710907	1206.513184	-132.999298	-179.909607	912.002747	-280.156891	21.740334	1028.455933	528.622498	177.804916	966.006653	512.734802	356.323090
-341.649323	91.253448	929.783569	-230.168106	-63.252632	928.833435	-430.661438	133.718719	507.315704	-203.446411	-85.350212	498.455078	-489.552826	134.320694	80.657005	-248.387924	-119.004601	86.889374	-389.219269	163.665939	1402.327393	-175.942505	-106.728516	1384.366211	-248.114609	43.521660	1394.907959	-195.172806	56.119289	1679.289063	-519.838318	203.735031	1181.941895	-227.359955	-227.350952	1160.382813	-443.737183	425.280853	1206.995728	-129.117737	-181.727768	912.009827	-277.694244	19.315393	1028.828735	528.906555	178.151581	965.897827	512.867554	356.592926
-339.763031	88.750778	930.440186	-227.477844	-65.228867	929.032043	-428.462494	132.740494	508.021912	-202.492722	-86.625175	498.461731	-488.902252	134.125809	81.572044	-248.129242	-119.085915	86.909172	-387.007355	160.258392	1402.947266	-172.723328	-109.016777	1384.607910	-245.376602	40.956314	1395.294067	-192.501801	53.638992	1679.525391	-517.912842	200.114594	1182.662231	-223.395615	-229.507126	1160.498291	-442.523926	422.050568	1207.337280	-125.247490	-183.500580	912.150513	-275.285522	16.928885	1029.254028	529.175964	178.419434	965.791443	512.987122	356.828308
-337.991333	86.098869	931.083374	-224.986328	-67.126106	929.157898	-426.328339	131.787796	508.740448	-202.031113	-88.582924	498.553314	-488.118500	133.964478	82.623535	-248.107071	-119.351433	86.923706	-384.823334	156.927322	1403.553345	-169.486023	-111.290794	1384.815674	-242.693008	38.465691	1395.706665	-189.934525	51.127663	1679.930908	-513.936584	196.896805	1181.136719	-219.453964	-231.744873	1160.656494	-441.284637	418.677765	1208.290283	-121.489349	-185.193466	912.568359	-272.918884	14.556431	1029.623657	529.385681	178.670486	965.670593	513.084900	357.054047
-336.285858	83.662987	931.848145	-222.471634	-68.980965	929.321777	-424.324249	130.931259	509.527496	-201.472977	-89.982330	498.247833	-487.376404	133.853119	83.667839	-247.927414	-119.257423	86.898270	-382.668457	153.729141	1404.213867	-166.322906	-113.601181	1385.072998	-239.931870	35.889946	1396.098145	-187.494644	48.602314	1680.499268	-512.071838	193.307419	1181.831055	-215.580490	-233.978561	1160.823730	-440.076416	415.338226	1208.420776	-117.727875	-187.020538	912.486267	-270.597809	12.241556	1030.078125	529.571838	178.832642	965.580688	513.153809	357.258514
-334.582581	81.161476	932.549377	-219.987854	-70.841957	929.510803	-422.176331	130.133789	510.275513	-201.144730	-92.035896	498.652405	-486.587677	133.819031	84.711472	-247.925049	-119.529762	86.986641	-380.535645	150.579666	1404.771240	-163.116547	-115.727776	1385.397461	-237.150024	33.167747	1396.197876	-185.133133	46.215908	1680.934204	-510.197876	189.785583	1182.529297	-211.931534	-236.059860	1161.198608	-439.093353	412.252075	1208.738647	-114.064865	-188.723923	912.746704	-268.314301	9.934233	1030.512329	529.792847	179.037735	965.476074	513.257874	357.480194
-332.943451	78.620560	933.187805	-217.733673	-72.654755	929.636719	-419.961487	129.285721	510.873840	-200.821564	-93.680588	498.779449	-485.801239	133.883423	85.761169	-247.811264	-119.588760	87.038109	-378.368164	147.451431	1405.257568	-159.906342	-117.911591	1385.569946	-234.500809	30.935398	1396.681641	-182.793365	44.006100	1681.257324	-508.440338	186.197678	1183.161133	-208.095901	-238.461060	1161.197144	-438.046326	408.971680	1208.703125	-110.465706	-190.436859	912.996643	-266.144470	7.650122	1030.879272	529.976563	179.078232	965.470032	513.302185	357.640961
-331.319153	76.191063	933.807861	-215.373459	-74.469032	929.759033	-417.883087	128.641388	511.546600	-200.459244	-95.092621	498.540100	-485.150085	133.830948	86.808365	-247.698166	-119.570107	87.011856	-376.173279	144.401779	1405.735474	-156.758316	-120.100731	1385.777832	-231.813629	28.592567	1396.967407	-180.579102	41.695568	1681.829346	-506.635193	182.745728	1183.724243	-204.545715	-240.516037	1161.511719	-437.182159	405.901825	1208.868164	-106.916985	-192.117355	913.276062	-263.940735	5.426731	1031.235352	530.126099	178.991226	965.514404	513.321106	357.802887
-329.732819	73.837814	934.409912	-213.178284	-76.238472	929.841003	-415.868011	127.999359	512.260803	-200.088303	-96.757141	498.626587	-484.489288	133.848572	87.892181	-247.591461	-119.684502	87.050766	-374.007538	141.464493	1406.163208	-153.663589	-122.234573	1385.997925	-229.220673	26.215992	1397.187256	-178.425751	39.600597	1682.182861	-504.888153	179.250534	1184.229370	-200.877182	-242.982300	1161.451050	-436.164154	402.767059	1208.774292	-103.443588	-193.735046	913.514893	-261.863129	3.222083	1031.566040	530.160461	178.772720	965.533447	513.241760	357.894775
-328.180206	71.502243	934.969971	-211.095398	-77.964447	929.824707	-414.072662	127.512062	512.925842	-199.689346	-98.303810	498.583252	-483.648529	133.867584	88.911697	-247.486679	-119.863808	87.091949	-371.855103	138.628281	1406.500854	-150.522415	-124.250931	1386.075806	-226.627548	23.859728	1397.439087	-176.419083	37.486809	1682.650391	-503.145660	175.783478	1184.743530	-197.457657	-245.044693	1161.768799	-435.348022	399.689026	1208.640015	-100.068344	-195.331482	913.762573	-259.796478	1.055586	1031.819580	530.322083	178.469299	965.648438	513.292847	357.979340
-326.655609	69.270729	935.473816	-208.949158	-79.695366	929.791321	-412.235962	127.038963	513.636902	-199.354065	-100.022102	498.629181	-482.997894	133.886642	89.963554	-247.393677	-120.013359	87.143517	-369.709961	135.776611	1406.867188	-147.437088	-126.334755	1386.258179	-224.048615	21.579870	1397.633667	-174.431229	35.446541	1683.132568	-501.415070	172.372635	1185.185791	-193.862411	-247.452911	1161.731445	-434.361023	396.614777	1208.899780	-96.742378	-196.936874	914.020508	-257.745636	-1.057881	1032.038818	530.520874	178.491608	965.602173	513.373291	358.191162
-325.051880	67.140106	935.941162	-206.875366	-81.303650	929.746277	-410.570984	126.784073	514.434387	-199.122543	-101.479347	498.438324	-482.432434	133.884048	91.005280	-247.302261	-120.172997	87.113159	-367.660248	132.944153	1407.151489	-144.399277	-128.291672	1386.312866	-221.580719	19.370987	1397.874878	-172.561768	33.478615	1683.568848	-499.685883	168.996826	1185.548218	-190.589462	-249.439331	1162.066650	-433.658752	393.575531	1208.467163	-93.485031	-198.544739	914.207458	-255.733810	-3.085766	1032.238770	530.681091	178.514160	965.513184	513.443054	358.375580
-323.488220	65.135185	936.402466	-204.875031	-82.882378	929.694336	-408.841278	126.200447	514.885193	-198.501587	-103.088394	498.486877	-481.900208	133.859146	91.957878	-247.183105	-120.288956	87.124023	-365.716553	130.160919	1407.530273	-141.398392	-130.156509	1386.455688	-219.131790	17.137867	1398.031860	-170.760559	31.452080	1684.122803	-497.950378	165.579102	1185.874146	-187.058121	-251.803238	1161.956055	-432.726257	390.394257	1208.262085	-90.335571	-200.100433	914.410706	-253.768143	-5.032781	1032.430542	530.839905	178.490982	965.499390	513.547974	358.437378
-321.948669	63.120762	936.792725	-202.920486	-84.463043	929.582092	-407.091797	125.874451	515.486450	-198.093353	-104.564209	498.461731	-481.146881	133.910248	92.975342	-247.028778	-120.259529	87.108810	-363.827515	127.383377	1407.785645	-138.387146	-131.956421	1386.636719	-216.771332	15.044939	1398.273071	-169.032120	29.545977	1684.594116	-496.228699	162.219070	1186.140259	-183.936905	-253.721527	1162.314453	-431.860504	387.419861	1208.317261	-87.213936	-201.684860	914.618469	-251.821381	-6.966281	1032.553589	531.052307	178.430267	965.472839	513.720459	358.469635
-320.292267	61.198242	937.191895	-200.881577	-85.990540	929.554810	-405.447113	125.454010	516.085632	-197.764679	-106.169342	498.424561	-480.597931	133.953247	93.887253	-246.962860	-120.368172	87.061256	-362.073517	124.670181	1408.062134	-135.500641	-133.757401	1386.822632	-214.467422	12.930521	1398.400879	-167.358047	27.661179	1684.961182	-494.468903	158.901031	1186.364746	-180.665604	-255.702118	1162.501587	-431.046265	384.386444	1208.199585	-84.169693	-203.199554	914.785095	-249.834976	-8.828574	1032.729614	531.402771	178.244110	965.512756	514.147888	358.290741
-318.696014	59.204659	937.527405	-198.896561	-87.522568	929.426636	-403.812195	125.120026	516.621887	-197.365433	-107.409241	498.398529	-479.951416	134.105026	94.841835	-246.811768	-120.344437	87.022713	-360.334747	122.067680	1408.348267	-132.709503	-135.424896	1386.949219	-212.246002	10.943048	1398.669678	-165.703201	25.938379	1685.222168	-492.735229	155.600052	1186.451538	-177.413010	-257.665100	1162.715332	-430.207825	381.363495	1207.879272	-81.178192	-204.792664	914.971069	-247.865906	-10.719148	1032.818359	531.694336	178.038956	965.595886	514.445129	358.098816
-317.117157	57.309769	937.884521	-196.954514	-89.046158	929.310364	-402.057190	124.696861	517.054504	-197.027008	-108.722260	498.298981	-479.399506	134.226852	95.705536	-246.703049	-120.483978	86.995003	-358.727966	119.385315	1408.564697	-130.010315	-137.058884	1387.073975	-210.057526	8.907471	1398.821167	-164.193115	24.070751	1685.733032	-491.021698	152.372086	1186.486694	-174.258759	-259.621368	1162.971313	-429.521545	378.402344	1208.059082	-78.400223	-206.395538	915.290344	-245.927368	-12.566756	1032.923706	532.130127	178.325287	965.682007	514.533997	358.192902
-315.595428	55.488350	938.229370	-195.061630	-90.562515	929.210938	-400.394318	124.396774	517.644470	-196.774796	-110.067078	498.221191	-478.962402	134.341049	96.674500	-246.580551	-120.517303	86.945396	-357.099121	116.856087	1408.660522	-127.339760	-138.676880	1387.250732	-207.979202	7.060257	1399.044556	-162.698593	22.292681	1686.115845	-489.372559	149.038010	1186.539551	-171.089462	-261.465912	1163.094849	-428.922699	374.840668	1206.647217	-75.486153	-207.978043	915.428711	-244.052521	-14.363503	1033.031616	532.575989	178.859833	965.567566	514.652161	358.373779
-314.038025	53.747940	938.556213	-193.158310	-91.987839	929.055969	-398.734161	124.056709	518.152344	-196.656845	-111.581444	498.183533	-478.484528	134.523865	97.621666	-246.509766	-120.735199	86.958405	-355.518585	114.418617	1408.855957	-124.630493	-140.169739	1387.508667	-205.906342	5.111814	1399.164551	-161.194916	20.693575	1686.299194	-487.662415	145.929413	1186.583130	-167.974518	-263.075562	1163.206787	-428.303528	372.001007	1206.654175	-72.557205	-209.415756	915.378174	-242.171616	-16.115377	1033.105713	532.854309	179.031479	965.473389	514.773315	358.460785
-312.592255	51.988956	938.884216	-191.425140	-93.413895	928.920959	-396.887878	123.745316	518.580078	-196.504623	-112.715965	498.122223	-477.983887	134.657104	98.573921	-246.377167	-120.764145	86.873001	-353.927979	112.099106	1408.908081	-122.126137	-141.603470	1387.614014	-203.915161	3.249376	1399.327637	-159.747604	18.936041	1686.710205	-485.906525	142.918716	1186.559937	-164.887344	-264.785156	1163.440796	-427.967316	369.384979	1206.406128	-69.705925	-210.663330	915.681213	-240.387939	-17.831577	1033.183350	533.159851	179.197250	965.410889	514.851868	358.583954
-311.123993	50.291904	939.220093	-189.615646	-94.817528	928.832947	-395.244751	123.562943	519.085999	-196.315063	-113.850693	498.061829	-477.659271	134.822784	99.488281	-246.236526	-120.838188	86.831062	-352.338104	109.832542	1408.986450	-119.501358	-143.028961	1387.846313	-201.988937	1.466280	1399.474609	-158.311264	17.346359	1687.032471	-484.231842	139.883606	1186.520508	-161.819962	-266.459503	1163.656006	-427.328857	366.447601	1207.145874	-66.972931	-212.142319	915.747925	-238.596466	-19.509962	1033.292847	533.391846	179.295670	965.338806	514.885498	358.611847
-309.770599	48.563713	939.522034	-187.915985	-96.245583	928.705261	-393.613861	123.352135	519.519897	-196.349152	-115.288681	497.961334	-477.132446	134.959732	100.285576	-246.160172	-121.062279	86.829384	-350.777832	107.640190	1409.057007	-117.055374	-144.370224	1387.965820	-200.181229	-0.346558	1399.596313	-156.867783	15.847197	1687.292969	-482.662109	136.909637	1186.524780	-158.830872	-268.027405	1163.870239	-426.102783	364.184235	1207.531006	-64.287552	-213.608139	915.806396	-236.843323	-21.156153	1033.354736	533.640808	179.310745	965.336060	514.935059	358.682037
-308.388611	46.909878	939.814697	-186.193481	-97.571701	928.578125	-392.070618	123.256104	519.988708	-196.182693	-116.323524	497.956604	-476.691528	135.121948	101.203522	-246.065598	-121.160797	86.823517	-349.367157	105.380394	1409.203735	-114.589272	-145.675064	1388.164917	-198.399414	-2.122369	1399.755493	-155.436676	14.341740	1687.541138	-481.120422	134.144104	1186.509155	-155.697281	-269.752411	1163.714600	-425.594025	361.635803	1207.694092	-61.644951	-215.067001	915.873840	-235.121063	-22.754942	1033.419678	533.865234	179.346848	965.308472	514.986572	358.700287
-307.049805	45.309593	940.067871	-184.576279	-98.932945	928.475159	-390.435272	123.101311	520.431458	-196.150543	-117.626854	497.839600	-476.175385	135.270523	102.012863	-246.036667	-121.317009	86.803596	-347.971832	103.351982	1409.339722	-112.277306	-146.935593	1388.289551	-196.732239	-3.837716	1399.907837	-154.021454	12.900528	1687.716553	-479.631744	131.366547	1186.434692	-152.766815	-271.262115	1163.863892	-424.807343	359.179718	1207.856201	-59.085888	-216.270782	916.336731	-233.472733	-24.306740	1033.475586	534.045959	179.295593	965.313721	515.001038	358.703003
-305.802948	43.737560	940.356384	-183.021866	-100.199867	928.382935	-389.157501	123.066383	520.921509	-196.121445	-118.752029	497.805481	-475.822266	135.302048	102.864677	-245.937408	-121.465141	86.747353	-346.523041	101.422401	1409.312500	-110.010963	-148.157776	1388.437622	-195.132065	-5.541136	1400.021118	-152.231628	11.921288	1688.993042	-478.187561	128.748001	1186.326050	-149.893555	-272.752655	1164.057373	-424.362366	356.642303	1207.668579	-56.561386	-217.717224	916.341614	-231.875244	-25.787128	1033.550537	534.275513	179.458054	965.234436	515.025330	358.767365
-304.571503	42.226330	940.591980	-181.460220	-101.459831	928.220459	-387.725037	122.864090	521.366943	-196.027115	-119.978561	497.831238	-475.358612	135.363876	103.737801	-245.885941	-121.679771	86.709137	-345.185974	99.421600	1409.113403	-107.805405	-149.329834	1388.564697	-193.578461	-7.083385	1400.256470	-150.878235	10.540565	1689.201904	-476.849854	126.111748	1186.213257	-147.272278	-274.152496	1164.583984	-423.605164	354.303619	1207.179443	-54.060764	-219.156311	916.010254	-230.298035	-27.257795	1033.566162	534.476807	179.534958	965.204285	515.078857	358.760956
-303.294403	40.784283	940.841553	-179.938492	-102.704079	928.125000	-386.382111	122.812569	521.861694	-195.908981	-121.231628	497.847290	-474.984833	135.438004	104.537086	-245.833725	-121.969337	86.772041	-343.886505	97.500443	1409.093628	-105.611816	-150.523941	1388.687744	-192.062012	-8.657990	1400.452759	-149.564590	9.200340	1689.371704	-475.546448	123.606407	1186.161743	-144.392426	-275.617615	1164.408936	-423.084442	352.009338	1207.078003	-51.674801	-220.494537	916.404663	-228.757660	-28.691845	1033.627197	534.702271	179.430847	965.256165	515.131165	358.757507
-302.026123	39.402443	941.059509	-178.410812	-103.884621	928.014160	-385.082764	122.680038	522.266602	-195.610901	-122.124596	497.869843	-474.502319	135.475754	105.331184	-245.757446	-122.186623	86.780807	-342.611359	95.705635	1409.116211	-103.471931	-151.596497	1388.934082	-190.590332	-10.173949	1400.575317	-148.281952	7.864803	1689.506592	-474.269867	121.192467	1186.077637	-141.596497	-277.069092	1164.515747	-422.436859	349.854431	1206.722656	-49.215244	-221.858231	916.159302	-227.255966	-30.083588	1033.669678	534.870483	179.586548	965.199951	515.004944	358.897186
-300.811310	37.966362	941.201172	-176.933838	-105.174461	927.859558	-383.757690	122.607880	522.728333	-195.295013	-123.271103	497.832245	-474.086060	135.501328	106.109619	-245.729156	-122.464516	86.837830	-341.364288	93.939362	1409.162720	-101.573074	-152.602448	1388.988770	-189.116287	-11.567266	1400.786865	-147.042953	6.610592	1689.650269	-473.030273	118.924530	1186.038818	-138.849915	-278.618561	1164.956909	-421.963806	347.839539	1206.517578	-46.915020	-223.126846	916.542297	-225.776642	-31.508820	1033.646973	535.155762	179.557343	965.227600	515.218262	358.752350
-299.618469	36.550102	941.422485	-175.568344	-106.338249	927.726074	-382.275085	122.341675	522.999084	-194.791687	-124.043564	497.750366	-473.567780	135.634155	106.796761	-245.598938	-122.594299	86.867386	-340.118927	92.192574	1409.206787	-99.588326	-153.628601	1389.037109	-187.662811	-12.961940	1400.918457	-145.818665	5.365398	1689.772217	-471.792267	116.728973	1186.036133	-136.142166	-280.049164	1164.678223	-421.465027	345.888977	1206.248291	-44.580189	-224.465622	916.572083	-224.348633	-32.894501	1033.673096	535.416321	179.529663	965.208069	515.320557	358.675964
-298.398804	35.086700	941.552185	-174.211990	-107.570709	927.639038	-381.084076	122.193443	523.451538	-194.263245	-125.040695	497.594238	-473.246429	135.736069	107.515564	-245.501129	-122.694763	86.876205	-338.819489	90.578400	1409.176392	-97.657173	-154.611893	1389.155518	-186.207443	-14.258744	1400.989746	-144.629807	4.165910	1689.835938	-470.624603	114.689682	1186.049561	-134.035049	-280.965088	1164.962646	-421.150909	344.088470	1206.189575	-42.249153	-225.916138	916.549622	-222.946915	-34.276627	1033.679810	535.604126	179.537643	965.200684	515.370056	358.622223
-297.275696	33.648201	941.689758	-172.970963	-108.820511	927.543152	-379.647491	121.911293	523.656555	-193.696075	-125.953613	497.499146	-472.846283	135.859467	108.153183	-245.428146	-122.906479	86.874321	-337.551941	89.042999	1409.227051	-95.789948	-155.633591	1389.242188	-184.773056	-15.505320	1401.079224	-143.463928	3.013790	1689.930054	-469.479553	112.732033	1186.097168	-131.813995	-282.194733	1165.503784	-420.744141	342.210388	1205.876587	-40.098755	-227.372009	916.333496	-221.628036	-35.648331	1033.682739	535.816711	179.575531	965.169250	515.471619	358.561584
-296.216156	32.330036	941.876770	-171.732559	-110.017166	927.457214	-378.426971	121.758774	524.090698	-193.005951	-126.577988	497.387512	-472.463409	136.114151	108.840851	-245.331467	-122.952499	86.867691	-336.269165	87.562439	1409.291138	-93.982857	-156.543198	1389.309326	-183.350967	-16.740145	1401.145264	-142.289856	1.899074	1690.015747	-468.390442	110.903908	1186.156128	-129.550369	-283.373260	1165.571899	-420.458801	340.458069	1205.650146	-37.887100	-228.404083	916.556885	-220.340744	-36.954315	1033.715210	536.034729	179.457214	965.244019	515.589417	358.374939
-295.038330	30.998112	942.012207	-170.434601	-111.192970	927.399475	-377.104095	121.538033	524.366821	-192.251511	-127.228088	497.373962	-472.199768	136.455383	109.563156	-245.271866	-123.088799	86.871056	-334.973389	86.197166	1409.325317	-92.192574	-157.408554	1389.369629	-181.968536	-17.903486	1401.191528	-141.118271	0.827611	1690.100830	-467.320129	108.984612	1186.235229	-127.311195	-284.434723	1165.708618	-419.831482	338.830139	1204.983154	-35.583111	-229.255325	916.693420	-219.042313	-38.275391	1033.746948	536.283569	179.285843	965.325806	515.844238	358.102875
-293.996246	29.714787	942.154785	-169.304276	-112.313271	927.326843	-375.836334	121.325119	524.757202	-191.535294	-127.756393	497.289886	-471.825287	136.717270	110.245796	-245.185959	-123.161339	86.955246	-333.681366	84.829514	1409.302368	-90.545021	-158.322647	1389.431274	-180.582489	-19.044214	1401.252563	-139.951126	-0.180063	1690.165527	-466.343109	107.331047	1186.367432	-124.611351	-285.907471	1165.326538	-419.431732	337.239380	1204.666382	-33.533764	-230.375198	916.872925	-217.866150	-39.536514	1033.770630	536.216736	179.564102	965.378235	515.216675	358.734467
-292.924377	28.501234	942.311890	-168.157227	-113.412674	927.320129	-374.767975	121.057808	525.059387	-190.717621	-128.337433	497.261108	-471.545013	136.979950	110.937920	-245.108414	-123.237778	87.075203	-332.424957	83.495758	1409.338013	-88.894623	-159.180267	1389.514893	-179.220398	-20.123857	1401.332764	-138.801941	-1.147086	1690.248535	-465.394073	105.687851	1186.448242	-123.108902	-286.661499	1165.992920	-419.003815	335.744263	1204.395386	-31.645891	-231.794952	916.942200	-216.712708	-40.759377	1033.840820	536.408752	179.593201	965.400146	515.252563	358.686462
-291.841248	27.211658	942.469604	-166.973434	-114.541885	927.274963	-373.500916	120.813354	525.408264	-189.922684	-128.779312	497.153351	-471.153503	137.245071	111.541161	-245.038315	-123.307884	87.106712	-331.153076	82.224991	1409.380005	-87.306458	-160.082977	1389.689209	-177.854294	-21.216311	1401.385010	-137.659546	-2.068284	1690.282349	-464.463379	104.086571	1186.602173	-121.157982	-287.709381	1166.143433	-418.442200	334.333557	1203.801025	-29.837969	-232.746841	916.983643	-215.513336	-42.039822	1033.889038	536.602478	179.453888	965.494934	515.332642	358.545654
-290.877777	25.930096	942.583191	-165.915710	-115.682411	927.250671	-372.642731	120.598961	525.735107	-189.086029	-129.232956	497.068420	-470.889435	137.496460	112.139702	-244.968170	-123.361794	87.185959	-329.916321	81.014954	1409.389160	-85.784859	-160.976685	1389.701538	-176.531662	-22.275328	1401.390991	-136.522705	-2.983235	1690.281006	-463.566162	102.654922	1186.768433	-118.711815	-289.161926	1165.753662	-417.912354	332.976471	1203.415405	-28.024685	-234.084808	916.879150	-214.420700	-43.262802	1033.922363	536.820068	179.450485	965.521301	515.422119	358.413269
-289.945770	24.862448	942.768188	-164.876938	-116.660484	927.167786	-371.613068	120.394974	526.120667	-188.396011	-129.685577	496.966400	-470.528442	137.763138	112.774796	-244.918442	-123.458916	87.160378	-328.730988	79.832191	1409.425049	-84.328178	-161.835724	1389.714844	-175.171036	-23.302288	1401.372437	-135.384598	-3.827253	1690.313354	-462.718353	101.241440	1186.901978	-117.081558	-289.999207	1166.200195	-417.384277	331.677368	1202.965210	-26.034092	-235.167725	916.990906	-213.364655	-44.398132	1033.965088	536.986694	179.293198	965.595581	515.478699	358.265686
-288.970978	23.769484	942.962952	-163.825699	-117.634941	927.094604	-370.835327	120.188759	526.559814	-187.740753	-130.254776	496.928955	-470.183563	138.023926	113.448418	-244.934479	-123.599373	87.214752	-327.486511	78.695351	1409.439575	-82.962784	-162.736893	1389.768188	-173.914291	-24.228216	1401.428589	-134.226257	-4.642405	1690.315918	-461.874908	99.905586	1187.053345	-115.374313	-290.994965	1166.319214	-416.831787	330.436340	1202.512451	-24.241323	-236.005737	917.135803	-212.278076	-45.544521	1034.017090	537.189514	179.059753	965.705872	515.538391	358.082031
-288.042328	22.654135	943.150574	-162.848984	-118.583359	927.094055	-370.078522	119.969307	527.008362	-186.982269	-130.712524	496.868896	-469.864990	138.234451	114.017754	-244.870178	-123.690796	87.338226	-326.276520	77.613052	1409.450806	-81.563431	-163.561172	1389.808105	-172.693970	-25.195007	1401.465820	-133.068573	-5.409738	1690.346802	-461.036926	98.649902	1187.235962	-114.087006	-291.699036	1166.546143	-416.258820	329.349060	1201.972290	-22.678192	-236.617050	917.307678	-211.303589	-46.682297	1034.109009	537.392578	179.008148	965.745178	515.584473	357.942627
-287.101471	21.651478	943.362000	-161.787613	-119.471672	927.016418	-369.370270	119.724281	527.451660	-186.439194	-131.116470	496.804413	-469.600281	138.578766	114.722603	-244.841858	-123.767380	87.359436	-325.133881	76.527496	1409.500366	-80.205971	-164.437012	1389.937744	-171.437378	-26.109957	1401.553345	-131.904282	-6.141816	1690.371582	-460.263458	97.467850	1187.410889	-112.327133	-292.693573	1166.313843	-415.685547	328.246033	1201.481689	-21.052010	-237.438324	917.480225	-210.233658	-47.755360	1034.167603	537.613953	178.918442	965.803955	515.673401	357.779755
-286.189514	20.738930	943.588684	-160.874496	-120.240234	926.923096	-368.662781	119.416458	527.894836	-185.816589	-131.506012	496.777191	-469.201599	138.719025	115.233917	-244.787231	-123.784637	87.484482	-323.903351	75.479179	1409.445679	-78.876526	-165.269852	1389.952026	-170.223953	-27.067253	1401.592651	-130.728424	-6.834811	1690.360107	-459.520081	96.310684	1187.556519	-110.474060	-293.867676	1166.188843	-415.089874	327.107300	1200.913574	-19.423742	-238.356445	917.679871	-209.255447	-48.759960	1034.226563	537.789795	178.759689	965.889465	515.731628	357.515167
-285.217896	19.794685	943.760254	-159.786957	-121.063065	926.875854	-368.017761	119.150452	528.409912	-185.215286	-131.970139	496.726715	-468.898804	139.007523	115.878044	-244.733597	-123.834991	87.479156	-322.782440	74.461090	1409.453613	-77.574112	-166.090775	1390.036743	-169.068146	-27.962423	1401.628784	-129.549835	-7.477018	1690.363525	-458.732452	95.258209	1187.679443	-109.029900	-294.770233	1166.309204	-414.510010	326.133972	1200.296143	-18.027002	-238.931091	917.850708	-208.175232	-49.738808	1034.282349	538.005920	178.531158	965.992676	515.800842	357.309418
-284.331024	18.983328	943.979309	-158.747131	-121.803337	926.803040	-367.557251	118.982841	528.801514	-185.074783	-134.025711	496.715942	-468.508514	139.118942	116.322365	-245.096130	-124.472382	87.644035	-321.687408	73.431969	1409.442749	-76.333626	-166.882492	1390.160400	-167.922104	-28.821785	1401.705566	-128.403137	-8.091619	1690.380615	-457.937958	94.198738	1187.753052	-107.842125	-295.465332	1166.822510	-413.797943	325.157440	1199.596558	-16.683979	-239.551315	917.965088	-207.157318	-50.654285	1034.348755	538.173218	178.312317	966.099976	515.851807	357.071686
-283.384796	18.158506	944.186768	-157.806702	-122.419640	926.739441	-366.826538	118.668724	529.174744	-185.362045	-139.218491	496.880829	-468.202393	139.289047	116.814735	-246.118622	-126.147362	87.966255	-320.631470	72.405823	1409.422241	-75.110123	-167.665588	1390.201660	-166.781006	-29.686996	1401.754395	-127.221176	-8.664150	1690.343872	-457.192566	93.184402	1187.811401	-106.360107	-296.336700	1166.415283	-413.110870	324.125244	1198.935913	-15.217639	-240.420349	918.055725	-206.110596	-51.470974	1034.406250	538.374878	178.215042	966.101196	515.931519	356.822571
-282.483887	17.361509	944.363281	-156.741043	-123.092957	926.643738	-366.110352	118.291718	529.521240	-184.896301	-139.888504	496.854156	-467.847565	139.449142	117.277473	-246.166046	-126.335358	88.058090	-319.620758	71.374260	1409.432251	-73.897682	-168.457764	1390.334229	-165.662445	-30.501596	1401.836182	-126.063896	-9.201152	1690.366943	-456.361145	92.191559	1187.880615	-105.133324	-297.184387	1166.619629	-412.454895	323.275970	1198.214355	-14.156835	-240.841370	918.242615	-205.024597	-52.286522	1034.432007	538.589050	177.901657	966.245605	515.987427	356.577179
-281.617493	16.726147	944.532104	-155.772095	-123.662971	926.558228	-365.529724	117.967590	529.827026	-184.465729	-140.134140	496.755707	-467.567444	139.582199	117.721687	-246.082596	-126.325157	88.080269	-318.612366	70.428665	1409.377319	-72.765282	-169.250381	1390.393433	-164.635406	-31.305342	1401.884033	-124.957108	-9.736446	1690.346191	-455.590210	91.195229	1187.847656	-104.147606	-297.783661	1167.067749	-411.594513	321.647797	1197.736450	-12.870638	-241.661575	918.385742	-204.037201	-52.993752	1034.463989	538.816040	177.580261	966.371826	516.073303	356.291260
-280.692688	16.038061	944.702698	-154.771530	-124.205788	926.505981	-365.042572	117.794876	530.123840	-184.112976	-140.336349	496.708191	-467.376495	139.605698	118.118553	-246.016144	-126.330917	88.114601	-317.654022	69.452240	1409.357178	-71.666344	-169.945358	1390.432861	-163.570877	-32.109943	1401.882568	-123.859589	-10.261036	1690.323364	-454.764313	90.283203	1187.844238	-103.028809	-298.645386	1167.208130	-411.048370	321.316376	1196.562988	-11.830198	-242.228119	918.492859	-202.977692	-53.669193	1034.509033	538.974731	177.264954	966.458130	516.140686	355.965271
-279.808838	15.401306	944.836914	-153.802704	-124.764099	926.469849	-364.356354	117.436150	530.364319	-183.699371	-140.741135	496.701752	-467.067230	139.742386	118.398949	-245.979324	-126.425255	88.190346	-316.684143	68.582954	1409.300171	-70.494049	-170.684280	1390.486572	-162.523926	-32.880516	1401.914673	-122.796577	-10.781556	1690.329346	-453.860657	89.286186	1187.744263	-101.950554	-299.211548	1167.141357	-410.405975	320.524506	1195.749146	-10.475453	-241.885818	919.045776	-201.956329	-54.290474	1034.543945	539.114502	177.029831	966.522827	516.153259	355.641754
-278.928925	14.833653	944.932251	-152.874695	-125.224869	926.362183	-363.755066	117.082703	530.558472	-183.294464	-141.115997	496.668091	-466.896362	139.842514	118.746262	-245.971634	-126.492493	88.200409	-315.803162	67.726295	1409.273560	-69.433113	-171.355453	1390.493286	-161.509430	-33.562775	1401.919922	-121.746063	-11.254385	1690.283203	-452.998383	88.316002	1187.620728	-101.090103	-299.974335	1167.063110	-409.771240	319.666382	1194.797363	-9.967600	-243.101517	918.675964	-200.964157	-54.861534	1034.524658	539.329102	176.721634	966.585938	516.229370	355.311554
-278.110168	14.318722	945.037659	-151.959976	-125.688606	926.273682	-363.411438	116.798645	530.770264	-182.988129	-141.330948	496.597656	-466.844208	140.013062	119.154007	-245.875839	-126.454803	88.216316	-314.863861	66.862061	1409.245361	-68.370667	-172.016388	1390.453979	-160.463791	-34.239521	1401.929199	-120.681801	-11.750855	1690.250244	-452.071594	87.369431	1187.498779	-99.714447	-300.872223	1166.871704	-409.130463	318.804230	1193.818726	-8.952616	-243.848679	918.617310	-199.975098	-55.364746	1034.514648	539.522522	176.506058	966.591248	516.304749	354.951172
-277.297180	13.745447	945.091980	-151.207214	-126.167831	926.169739	-363.054016	116.532387	530.998840	-182.714798	-141.708618	496.490601	-466.687744	140.134476	119.433990	-245.832428	-126.552475	88.225998	-313.998779	66.122185	1409.212524	-67.205643	-172.652847	1390.440186	-159.451477	-34.859867	1401.940552	-119.700562	-12.208976	1690.207031	-451.095490	86.406700	1187.344482	-98.756699	-301.457184	1166.904785	-408.511169	317.978180	1192.747070	-8.104414	-244.246063	918.634888	-199.049988	-55.877937	1034.468018	539.727478	176.190033	966.636292	516.376648	354.592590
-276.481293	13.392327	945.227905	-150.288879	-126.558685	926.116272	-362.824097	116.289337	531.286621	-182.406570	-141.982300	496.431244	-466.587738	140.245163	119.763649	-245.801147	-126.583344	88.204185	-313.058502	65.423775	1409.172485	-66.219147	-173.192810	1390.308960	-158.499649	-35.503174	1401.921387	-118.657036	-12.689100	1690.168701	-450.087158	85.469337	1187.195801	-98.165855	-301.836090	1167.013672	-407.912720	317.145447	1191.700317	-7.341632	-244.746597	918.497498	-198.114990	-56.310047	1034.498901	539.892517	175.755951	966.714600	516.416626	354.222504
-275.634918	12.954398	945.309753	-149.526993	-126.918076	926.052795	-362.403992	115.934273	531.481628	-182.104507	-142.345520	496.412231	-466.401489	140.391556	119.970940	-245.760910	-126.672653	88.245163	-312.096924	64.736740	1409.145020	-65.097946	-173.759628	1390.347656	-157.474625	-36.101406	1401.895142	-117.705612	-13.135940	1690.108032	-449.096375	84.478745	1187.014038	-97.313751	-302.374603	1167.072998	-407.408295	315.712311	1191.444946	-6.570887	-245.215714	918.379822	-197.221481	-56.737942	1034.494385	540.066040	175.364212	966.779358	516.505310	353.768311
-274.856232	12.597633	945.406738	-148.678665	-127.289070	925.963684	-362.116669	115.657410	531.746277	-181.899277	-142.678406	496.385712	-466.303467	140.501587	120.218536	-245.736023	-126.660118	88.251808	-311.208649	64.169533	1409.123169	-64.169899	-174.289078	1390.158325	-156.517624	-36.573578	1401.875854	-116.730042	-13.640789	1690.120117	-448.038513	83.543373	1186.809570	-96.468735	-302.959686	1167.096191	-406.997070	315.657623	1189.831177	-6.101496	-245.469528	918.233887	-196.328110	-57.151943	1034.485962	540.179138	174.924164	966.858032	516.559570	353.316254
-274.133209	12.235594	945.472412	-147.994431	-127.627991	925.824890	-361.855194	115.236450	531.907104	-181.727280	-142.898483	496.342957	-466.217957	140.667740	120.416885	-245.713440	-126.724716	88.280647	-310.286865	63.594421	1409.047852	-63.092159	-174.801376	1390.187378	-155.507828	-37.104538	1401.819336	-115.807419	-14.091985	1690.079834	-447.062042	82.566673	1186.614014	-95.317429	-303.643707	1166.974487	-406.167908	314.091034	1188.955200	-5.514397	-245.938156	918.058472	-195.507874	-57.543346	1034.431152	540.304504	174.542542	966.920837	516.594604	352.919617
-273.411774	11.981148	945.505798	-147.250702	-127.941460	925.697632	-361.684784	114.975693	532.092834	-181.579178	-143.149506	496.304565	-466.151611	140.797424	120.624733	-245.710464	-126.736221	88.296532	-309.402008	63.122658	1409.004395	-62.212727	-175.243469	1389.974731	-154.556335	-37.513378	1401.752563	-114.869370	-14.577166	1690.070068	-446.050568	81.635880	1186.410034	-94.456757	-304.050018	1166.799194	-405.697662	313.917999	1187.346313	-4.737171	-246.519852	917.834961	-194.694855	-57.864029	1034.371582	540.434937	174.024429	967.002808	516.654419	352.406433
-272.658630	11.675440	945.532776	-146.568924	-128.217697	925.632935	-361.358917	114.794655	532.238525	-181.429001	-143.375015	496.253998	-466.017273	140.989288	120.833786	-245.659531	-126.755493	88.330910	-308.512665	62.665154	1408.897461	-61.259556	-175.701569	1389.865967	-153.621384	-37.973061	1401.699341	-113.960670	-15.043455	1690.027588	-445.080627	80.605782	1186.214600	-93.664017	-304.398956	1166.741943	-404.888184	312.251770	1186.627075	-4.245464	-246.895615	917.641968	-193.900131	-58.156269	1034.340454	540.580139	173.446838	967.120117	516.697083	351.862488
-271.954926	11.345464	945.535278	-145.868225	-128.523453	925.542419	-360.974304	114.477577	532.261230	-181.218994	-143.679260	496.225220	-465.874023	141.107361	120.932678	-245.645340	-126.753815	88.347603	-307.664001	62.312481	1408.902832	-60.358864	-176.098907	1389.721558	-152.700897	-38.357056	1401.648315	-113.041405	-15.482019	1690.026611	-444.106476	79.699402	1185.953369	-92.889290	-304.846558	1166.615601	-404.283417	311.208832	1185.592163	-3.937318	-247.156860	917.379700	-193.138092	-58.484859	1034.286987	540.659058	172.990341	967.173950	516.696777	351.421753
-271.292114	11.138773	945.561890	-145.152588	-128.771942	925.474121	-360.679291	114.124542	532.359985	-181.000427	-143.806458	496.201508	-465.810455	141.212067	121.086510	-245.586700	-126.760727	88.380424	-306.833160	61.958942	1408.873291	-59.435322	-176.468399	1389.641479	-151.813461	-38.705296	1401.624390	-112.148323	-15.957835	1689.985840	-443.182220	78.762512	1185.759033	-92.178444	-305.186279	1166.525879	-403.535065	310.359222	1184.235962	-3.490057	-247.510941	917.112915	-192.376770	-58.706783	1034.254517	540.749084	172.537109	967.211426	516.744507	350.890533
-270.617645	10.832718	945.576172	-144.571320	-129.084625	925.367493	-360.294189	113.785156	532.394104	-180.723450	-144.116653	496.178772	-465.730957	141.224014	121.190689	-245.568954	-126.767174	88.369011	-305.971741	61.610619	1408.839844	-58.574226	-176.808640	1389.465576	-150.952133	-39.028477	1401.611206	-111.229591	-16.391632	1689.983521	-442.199738	77.897148	1185.570923	-91.450554	-305.369690	1166.347290	-402.965149	310.284576	1182.274902	-2.930655	-248.025009	916.826904	-191.645035	-59.016106	1034.191650	540.830627	171.986526	967.304016	516.812317	350.349640
-269.992462	10.610136	945.582275	-143.931580	-129.341980	925.292053	-360.052643	113.569748	532.514526	-180.463974	-144.337723	496.122620	-465.675751	141.187637	121.348740	-245.530746	-126.804947	88.389214	-305.185547	61.324497	1408.866211	-57.698845	-177.134186	1389.381592	-150.125748	-39.361324	1401.521118	-110.322350	-16.816769	1689.969971	-441.250488	76.995621	1185.413452	-90.799362	-305.685455	1166.235718	-402.204987	309.507263	1180.677979	-2.577501	-248.322113	916.523010	-190.951523	-59.255508	1034.147095	540.936401	171.385788	967.412415	516.911255	349.791473
-269.348022	10.490852	945.607178	-143.340393	-129.511383	925.205505	-359.805023	113.353760	532.615784	-180.264282	-144.483185	496.069763	-465.538544	141.061859	121.445778	-245.499908	-126.849640	88.485329	-304.391113	61.058144	1408.903809	-56.864689	-177.346558	1389.201172	-149.277420	-39.632221	1401.444946	-109.413055	-17.231571	1689.944580	-440.383698	76.077782	1185.261963	-90.170021	-305.867004	1166.039185	-401.191895	307.876312	1179.369019	-2.254342	-248.638519	916.247803	-190.245377	-59.402981	1034.101929	541.065552	170.819580	967.516418	517.001892	349.210236
-268.732330	10.315405	945.581848	-142.811325	-129.687119	925.152527	-359.468170	113.094826	532.591248	-180.021011	-144.579315	496.035217	-465.378601	140.972885	121.596085	-245.462067	-126.850868	88.508499	-303.681213	60.740898	1408.955444	-56.016899	-177.601227	1389.118164	-148.511032	-39.884899	1401.392456	-108.510384	-17.616035	1689.925049	-439.534576	75.233330	1185.170044	-89.596031	-306.000305	1165.910522	-400.344574	307.042389	1177.502563	-2.162442	-248.720245	915.952759	-189.627731	-59.566212	1034.055420	541.121887	170.197617	967.638367	517.005066	348.589081
-268.114563	10.183105	945.557190	-142.178040	-129.890915	925.095093	-359.211731	112.773697	532.593018	-179.738525	-144.524506	496.024628	-465.254486	140.829666	121.787064	-245.418625	-126.788612	88.524437	-302.947235	60.444836	1409.032837	-55.245689	-177.790726	1388.982910	-147.755569	-40.195122	1401.331909	-107.638550	-17.987089	1689.905029	-438.673767	74.468582	1185.070435	-89.372314	-305.913818	1165.892944	-399.488434	306.318054	1175.409180	-1.628590	-248.147034	916.022461	-188.970810	-59.726662	1034.009155	541.143433	169.682526	967.687622	516.981018	348.042114
-267.449890	10.174841	945.567566	-141.604111	-129.945023	925.053040	-358.804504	112.436340	532.580627	-179.392609	-144.534561	495.976410	-465.071960	140.691772	121.929207	-245.353714	-126.735687	88.556190	-302.301575	60.196461	1409.152954	-54.487209	-178.072174	1388.795166	-147.030914	-40.339985	1401.324341	-106.740501	-18.340078	1689.857422	-437.845490	73.783478	1185.107666	-88.442406	-306.406250	1165.580688	-398.943329	306.372162	1172.696167	-1.738770	-249.208862	915.266479	-188.328598	-59.784168	1033.989624	541.212830	169.110321	967.761169	517.023560	347.412140
-266.914490	10.058140	945.568604	-141.160431	-130.062668	925.011658	-358.473938	112.234535	532.601929	-179.035980	-144.584427	495.882263	-464.927887	140.499588	122.090103	-245.318115	-126.735489	88.596802	-301.620178	59.949081	1409.373047	-53.674419	-178.241119	1388.675537	-146.283188	-40.551147	1401.284912	-105.876602	-18.647120	1689.848877	-437.126190	73.035240	1185.195557	-87.888412	-306.544647	1165.422241	-397.765320	304.841125	1170.517334	-1.594317	-249.429565	914.875793	-187.759293	-59.868282	1033.956299	541.256287	168.450439	967.819885	517.069824	346.792542
-266.347168	9.958470	945.612854	-140.666000	-130.141464	924.955017	-358.176147	112.049957	532.682922	-178.717758	-144.757431	495.869568	-464.809235	140.284973	122.279686	-245.290359	-126.720222	88.587128	-300.917725	59.662006	1409.644165	-52.923943	-178.385056	1388.466064	-145.578033	-40.757977	1401.270142	-104.991890	-18.974867	1689.831299	-436.416565	72.426277	1185.349854	-87.395164	-306.531891	1165.217163	-396.745667	304.020508	1167.665527	-1.420187	-249.585159	914.508240	-187.172150	-59.985199	1033.940796	541.292908	167.733246	967.902283	517.116760	346.099182
-265.771118	10.007694	945.687134	-140.049026	-130.189102	924.931946	-357.881500	111.850952	532.790894	-178.494507	-144.588806	495.898438	-464.733276	140.139587	122.619614	-245.213928	-126.639992	88.632851	-300.307800	59.423706	1409.996338	-52.153191	-178.587158	1388.230835	-144.897491	-40.968887	1401.306396	-104.126381	-19.229490	1689.783569	-435.677490	71.877510	1185.509888	-86.883240	-306.599213	1164.985840	-395.673065	303.270691	1164.498657	-1.304133	-249.708603	914.142761	-186.536758	-60.012413	1033.959961	541.326172	166.992188	968.018616	517.098511	345.397522
-265.270477	9.981143	945.745178	-139.551865	-130.236267	924.908691	-357.441589	111.694916	532.860413	-178.268158	-144.624176	495.873779	-464.507660	139.945572	122.841232	-245.181625	-126.649910	88.630173	-299.567474	59.132816	1410.388794	-51.419792	-178.722321	1388.086548	-144.166962	-41.208794	1401.321411	-103.263023	-19.495575	1689.801636	-434.954285	71.413162	1185.682739	-86.745728	-306.432373	1164.929688	-394.774506	303.061707	1160.526123	-1.176553	-249.792358	913.731934	-185.980469	-60.054005	1033.967773	541.340515	166.387985	968.026306	517.105774	344.726318
-264.796600	9.962729	945.830811	-139.145523	-130.178024	924.885376	-356.957184	111.544586	532.977661	-178.088821	-144.538147	495.859589	-464.257904	139.698837	123.035011	-245.180710	-126.650841	88.638680	-298.825165	58.796082	1410.705444	-50.642498	-178.845688	1387.871216	-143.482864	-41.374458	1401.366333	-102.391678	-19.772058	1689.796753	-434.200043	70.919380	1185.774170	-85.888954	-306.672699	1164.582275	-393.652374	302.161957	1156.622559	-1.172348	-249.841064	913.348206	-185.455948	-60.040855	1033.984863	541.379761	165.669678	968.095093	517.182190	344.013977
-264.242340	9.974524	945.904419	-138.597275	-130.073090	924.850342	-356.652802	111.459183	533.114014	-177.891953	-144.725037	495.846863	-464.085632	139.462021	123.251701	-245.207870	-126.732048	88.740318	-298.034698	58.550343	1411.065674	-49.942417	-179.020142	1387.661377	-142.790070	-41.585564	1401.378052	-101.560112	-20.001034	1689.796387	-433.483490	70.467690	1185.850830	-85.429153	-306.536011	1164.246826	-392.527344	301.089447	1152.448608	-0.829920	-248.956207	913.378235	-184.869431	-60.027168	1033.998291	541.374817	164.992722	968.092285	517.179688	343.314178
-263.828461	9.977099	946.031311	-138.071381	-130.037857	924.823120	-356.408783	111.354004	533.206970	-177.723206	-144.642990	495.853668	-463.746124	139.213470	123.393318	-245.199188	-126.709541	88.769592	-297.213501	58.315613	1411.373169	-49.165985	-179.186630	1387.518188	-142.080841	-41.828381	1401.390625	-100.721069	-20.236961	1689.812866	-432.761963	70.229004	1185.817261	-85.010330	-306.592926	1164.092896	-391.570313	300.175903	1148.051514	-1.128726	-249.850464	912.492065	-184.330765	-60.040043	1034.036499	541.356812	164.178162	968.158325	517.095032	342.552460
-263.367126	10.081090	946.188232	-137.586319	-129.895523	924.837280	-356.004730	111.275230	533.324158	-177.587570	-144.529602	495.904510	-463.514832	139.047806	123.617332	-245.191360	-126.727585	88.837646	-296.333771	58.069756	1411.558594	-48.469147	-179.360016	1387.264771	-141.398621	-42.042374	1401.427490	-99.890381	-20.477394	1689.802490	-432.022095	69.928108	1185.785645	-84.893257	-306.356903	1164.007813	-390.604340	299.132416	1143.407104	-1.147808	-249.852707	912.046021	-183.824722	-59.984276	1034.116577	541.342651	163.322418	968.175476	517.142029	341.755157
-262.948517	10.140283	946.318237	-137.102158	-129.759537	924.817017	-355.630127	111.263443	533.445129	-177.435532	-144.395782	495.916962	-463.312592	138.942337	123.872253	-245.198486	-126.653076	88.826218	-295.523499	57.856934	1411.800781	-47.826187	-179.565399	1387.107178	-140.663071	-42.274368	1401.461426	-99.081467	-20.716742	1689.827148	-431.306274	69.626282	1185.704956	-84.470528	-306.397064	1163.781738	-389.744110	298.032379	1138.225220	-1.162983	-249.737671	911.669556	-183.315262	-59.931046	1034.161499	541.316772	162.657028	968.153076	517.149475	341.033539
-262.560303	10.195587	946.433228	-136.651871	-129.632782	924.764343	-355.305756	111.245773	533.559570	-177.265259	-144.170074	495.910522	-463.052826	138.860916	124.135971	-245.171356	-126.599655	88.844681	-294.647003	57.699589	1411.986694	-47.072361	-179.763443	1387.035889	-139.955673	-42.533161	1401.488281	-98.245071	-20.974998	1689.812744	-430.638306	69.434570	1185.636597	-83.667107	-306.672150	1163.370850	-389.021667	296.959045	1132.906738	-1.255072	-249.632645	911.306641	-182.808350	-59.869606	1034.177734	541.333252	161.935791	968.163574	517.141357	340.227356
-262.191895	10.283657	946.546509	-136.268509	-129.498962	924.716309	-355.030884	111.356133	533.690674	-177.098907	-144.035767	495.969543	-462.905762	138.836258	124.496719	-245.158112	-126.487320	88.845169	-293.771393	57.587502	1412.213867	-46.420090	-179.991943	1386.868164	-139.273010	-42.723297	1401.507690	-97.449074	-21.214798	1689.798828	-430.142029	69.184464	1185.785034	-83.279694	-306.567932	1163.121948	-388.599548	295.884888	1127.892212	-1.330101	-249.549500	910.893127	-182.345703	-59.790241	1034.195435	541.292603	160.996613	968.159851	517.127747	339.416443
-261.779846	10.809586	946.965454	-135.810410	-129.104614	924.646606	-354.812683	111.445000	533.895020	-176.949051	-143.898804	495.949158	-462.667969	138.791519	124.777191	-245.148956	-126.460396	88.885498	-292.963165	57.438782	1412.369873	-45.803898	-180.215591	1386.669678	-138.577530	-42.911610	1401.512573	-96.629395	-21.483856	1689.801758	-429.397858	68.957222	1185.625244	-82.957703	-306.456635	1162.945557	-388.154358	294.598816	1122.434326	-1.392848	-249.470032	910.495117	-181.847702	-59.610104	1034.358398	541.200134	160.046295	968.145203	517.044495	338.581726
-261.421997	10.860351	947.059570	-135.411392	-129.004684	924.592346	-354.515411	111.586952	534.002991	-176.741302	-143.744339	495.923767	-462.216064	138.697876	125.008781	-245.109512	-126.446419	88.895500	-292.114777	57.384129	1412.459229	-45.158020	-180.413406	1386.603394	-137.873322	-43.103733	1401.505005	-95.818436	-21.734499	1689.790039	-428.765350	68.533112	1185.475586	-82.874878	-306.149048	1162.750610	-387.503754	292.857086	1116.091309	-1.311569	-249.475662	910.106323	-181.369720	-59.541962	1034.361084	541.134460	159.342514	968.076965	516.977295	337.750153
-260.975952	10.976812	947.168884	-134.982819	-128.835770	924.553345	-354.269989	111.739525	534.139832	-176.563065	-143.556122	495.940948	-461.838135	138.682693	125.295822	-245.070404	-126.383865	88.908707	-291.275726	57.377216	1412.562378	-44.590733	-180.600327	1386.482788	-137.216721	-43.258244	1401.504883	-95.012718	-21.986811	1689.774658	-427.960938	68.236839	1185.302246	-82.253410	-306.164734	1162.452393	-387.251465	291.649750	1110.701904	-1.104812	-248.401260	910.221252	-180.866409	-59.444756	1034.384644	541.121094	158.420959	968.033325	516.960510	336.953339
-260.544861	11.169292	947.259521	-134.603363	-128.670044	924.520203	-353.929169	111.877647	534.277710	-176.410004	-143.428589	495.950073	-461.533234	138.625671	125.588501	-245.089218	-126.318642	88.913933	-290.445526	57.394581	1412.611084	-44.079815	-180.756561	1386.391968	-136.520325	-43.435158	1401.536499	-94.188766	-22.250952	1689.841309	-427.101990	67.787689	1184.986084	-81.969406	-306.103455	1162.287354	-386.933502	289.817322	1104.840576	-1.208912	-248.203918	909.934326	-180.423553	-59.324165	1034.406494	541.036377	157.425751	967.980896	516.900269	336.019135
-260.191284	11.327909	947.402405	-134.284943	-128.521988	924.481079	-353.586060	112.036926	534.410950	-176.281952	-143.374237	495.933960	-461.261414	138.429108	125.659737	-245.117798	-126.316223	88.902313	-289.583221	57.527988	1412.649780	-43.545284	-181.008499	1386.335938	-135.841309	-43.621258	1401.611694	-93.405914	-22.507595	1689.851440	-426.235748	67.258553	1184.613892	-82.119385	-305.803619	1162.322021	-386.951691	287.462921	1098.582642	-1.513852	-248.534164	909.514587	-180.005524	-59.227047	1034.443726	540.892334	156.527191	967.822327	516.796692	335.127045
-259.791077	11.479442	947.496155	-133.923172	-128.419662	924.468323	-353.263916	112.180290	534.544922	-176.190826	-143.381531	495.964386	-461.200256	138.553741	126.099937	-245.136169	-126.336716	88.965431	-288.762909	57.697651	1412.656128	-42.984310	-181.257431	1386.374390	-135.247360	-43.677769	1401.638062	-92.612991	-22.752832	1689.897461	-425.262360	66.708496	1184.106201	-81.517822	-305.960175	1162.060059	-386.923401	285.345245	1092.635864	-1.593990	-247.678009	909.413635	-179.558502	-59.118263	1034.472534	540.819824	155.685699	967.674255	516.712036	334.272797
-259.331848	11.715640	947.585388	-133.514023	-128.275513	924.406860	-352.935059	112.289192	534.684631	-176.066772	-143.283386	495.991699	-461.019684	138.563416	126.320206	-245.130539	-126.286903	88.953072	-287.970276	57.902145	1412.632202	-42.497520	-181.428986	1386.351074	-134.602997	-43.795689	1401.627197	-91.818359	-22.998421	1689.930420	-424.528473	66.024269	1183.756714	-81.668625	-305.670258	1162.165527	-386.927155	282.989624	1086.803833	-1.858898	-247.771362	909.232300	-179.079849	-58.998547	1034.478027	541.275085	157.453827	966.119141	516.965820	334.149811
-258.890472	11.892775	947.683167	-133.208893	-128.187561	924.422363	-352.567719	112.405090	534.791138	-175.979950	-143.141464	496.004791	-460.835144	138.614227	126.490097	-245.122971	-126.202682	89.025436	-287.160400	58.096695	1412.562012	-42.059464	-181.600067	1386.302612	-133.935120	-43.917454	1401.606812	-91.043060	-23.232445	1689.954224	-423.650543	65.289162	1183.264282	-81.500908	-305.579651	1162.084106	-386.922729	280.520996	1081.192749	-1.969803	-247.527023	909.125488	-178.623337	-58.863106	1034.520020	540.556091	158.939133	964.222046	517.099426	333.820343
-258.500305	12.060341	947.787292	-132.871323	-128.140152	924.398865	-352.285309	112.533066	534.900452	-175.901184	-143.002335	496.025391	-460.731201	138.722015	126.789482	-245.082397	-126.088829	89.025490	-286.364166	58.299698	1412.450195	-41.594456	-181.792831	1386.264160	-133.310654	-43.953354	1401.601563	-90.274536	-23.458200	1689.956299	-422.774414	64.421066	1182.656982	-81.204231	-305.592957	1161.667725	-386.945496	277.839355	1075.656250	-2.064627	-247.309677	909.050842	-178.191589	-58.788307	1034.548096	540.341919	157.926178	964.125549	516.919739	332.747284
-258.014343	12.258474	947.859253	-132.580643	-128.016037	924.375427	-352.001648	112.651749	535.009277	-175.825684	-142.864716	496.018677	-460.569275	138.766525	126.991463	-245.063309	-126.050148	89.041862	-285.694550	58.519764	1412.424316	-41.128216	-181.930466	1386.312012	-132.696594	-43.968712	1401.616089	-89.496094	-23.660145	1689.989990	-421.567230	63.607941	1181.912476	-81.092644	-305.496429	1161.600952	-387.596497	275.464905	1069.522095	-2.015451	-247.249954	908.962646	-177.747116	-58.666180	1034.562134	540.316040	156.908371	963.979248	516.806519	331.865692
-257.546783	12.531547	947.992065	-132.297302	-127.901184	924.377991	-351.633514	112.801552	535.113037	-175.763260	-142.791687	496.075287	-460.362091	138.793121	127.189034	-245.041565	-125.925713	89.027184	-284.980988	58.771725	1412.419556	-40.715420	-182.078552	1386.240234	-132.083923	-43.974644	1401.641357	-88.714012	-23.835089	1690.043213	-420.865509	62.747860	1181.597168	-81.222534	-305.361084	1161.955444	-387.595703	272.411682	1063.965698	-2.065188	-247.046356	908.918396	-177.298569	-58.518177	1034.616333	540.086121	155.975525	963.622070	516.596252	330.934662
-257.098724	12.692430	948.073792	-132.002319	-127.861816	924.375427	-351.273926	113.004471	535.201904	-175.689575	-142.781143	496.139526	-460.190674	138.808945	127.401649	-245.058228	-125.888618	89.078484	-284.281555	58.978146	1412.419312	-40.340656	-182.185440	1386.179077	-131.443787	-43.967262	1401.683105	-87.973160	-23.984230	1690.076416	-419.807007	61.814831	1181.054932	-81.215508	-305.361450	1161.965576	-387.751373	269.467621	1058.800903	-2.350066	-246.680984	909.049866	-176.845917	-58.420921	1034.641357	539.958740	155.015793	963.269592	516.500610	330.022064
-256.634949	12.875205	948.152344	-131.727798	-127.823288	924.381470	-350.844910	113.185577	535.279785	-175.602676	-142.785522	496.107727	-459.995667	138.845734	127.614182	-245.032639	-125.853470	89.087463	-283.591278	59.206451	1412.397583	-39.889488	-182.302338	1386.201172	-130.862640	-43.976269	1401.676025	-87.244095	-24.067509	1689.956787	-418.898773	60.790077	1180.645874	-81.163071	-305.313232	1161.944946	-387.857697	266.130066	1053.432983	-2.308677	-246.684525	909.048584	-176.414505	-58.326744	1034.672241	540.065186	154.246231	962.560974	516.377502	329.376312
-256.139557	13.062980	948.203674	-131.443771	-127.753838	924.387146	-350.459564	113.381798	535.356750	-175.523727	-142.670883	496.145172	-459.729828	138.737946	127.611176	-244.967407	-125.749062	89.095322	-282.882111	59.417469	1412.347290	-39.426716	-182.411270	1386.228638	-130.311386	-43.934460	1401.709473	-86.524796	-24.287403	1690.116211	-417.751678	59.851223	1180.131958	-81.180519	-305.257996	1161.950195	-388.147736	262.943939	1048.394775	-2.410052	-246.544922	909.071350	-175.968704	-58.204620	1034.690552	539.849731	153.091171	962.381287	516.172302	328.353088
-255.598251	13.608705	948.444946	-131.132965	-127.539032	924.395386	-350.045319	113.627045	535.479492	-175.422318	-142.528305	496.132263	-459.654694	138.894424	128.035187	-244.939957	-125.661674	89.108864	-282.233215	59.639565	1412.356201	-39.015598	-182.505737	1386.212280	-129.690887	-43.891327	1401.703613	-85.806465	-24.391695	1690.127197	-416.841095	58.988911	1179.807007	-81.139336	-305.264313	1161.980469	-388.564667	259.669495	1043.442993	-2.493706	-246.455002	909.063538	-175.484375	-57.960438	1034.803467	539.579102	152.055450	961.979248	515.919434	327.317993
-255.179047	13.137696	947.962769	-130.868469	-127.905724	924.376465	-349.639069	113.891411	535.447021	-175.299942	-142.603287	496.126678	-459.361053	138.863586	128.205734	-244.907425	-125.648720	89.147171	-281.614136	59.876667	1412.391357	-38.618481	-182.615753	1386.222534	-129.105759	-43.910759	1401.693726	-85.155128	-24.523973	1690.156860	-415.858185	58.011574	1179.391235	-81.121666	-305.285004	1161.977173	-389.040527	256.339691	1038.570313	-2.597047	-246.336182	909.055298	-175.105713	-58.043400	1034.549072	539.168213	150.866638	961.943481	515.575562	326.209381
-254.704926	13.355950	947.993896	-130.615891	-127.796410	924.352295	-349.312775	114.137291	535.553528	-175.168671	-142.471985	496.098480	-459.239563	138.877289	128.444244	-244.887512	-125.540642	89.136818	-280.952332	60.134579	1412.408447	-38.230053	-182.727631	1386.189453	-128.552444	-43.907043	1401.711060	-84.486259	-24.604916	1690.196289	-414.894318	57.078167	1178.934204	-80.959793	-305.348999	1161.714844	-389.559448	252.867508	1033.747070	-2.697623	-246.242416	909.089661	-174.707092	-57.913681	1034.545898	538.715576	149.644760	961.995789	515.141418	324.982849
-254.386780	13.544502	948.154907	-130.452286	-127.843597	924.421570	-348.947021	114.341263	535.638245	-175.104355	-142.466415	496.114929	-459.146973	138.835770	128.689148	-244.878601	-125.525269	89.138611	-280.286316	60.387978	1412.404419	-37.828278	-182.839401	1386.158691	-127.970238	-43.858204	1401.740479	-83.831894	-24.679096	1690.226318	-414.056213	56.196423	1178.563599	-80.952942	-305.383575	1161.721558	-390.120087	249.469421	1029.274292	-2.825211	-246.177963	909.067932	-174.301041	-57.775463	1034.631104	538.505249	148.579147	961.423767	514.881287	324.053894
-253.867737	13.722908	948.182678	-130.139664	-127.804947	924.427002	-348.302490	114.652870	535.677368	-174.963104	-142.407700	496.132660	-458.781250	138.614365	128.673096	-244.792526	-125.425522	89.183609	-279.606598	60.654919	1412.408447	-37.431122	-182.939438	1386.157104	-127.409637	-43.829258	1401.736084	-83.172371	-24.726959	1690.264648	-413.348419	55.280140	1178.220459	-80.933548	-305.406921	1161.741821	-390.697906	245.912918	1024.753052	-2.938276	-246.157074	909.036072	-173.858215	-57.683823	1034.642700	538.122620	147.360550	961.235779	514.499817	322.836243
-253.331818	13.895213	948.211121	-129.840759	-127.748085	924.441467	-347.839722	114.949661	535.723816	-174.872864	-142.354340	496.140350	-458.568176	138.556549	128.935287	-244.824356	-125.383568	89.217491	-278.906036	60.926956	1412.343506	-37.056911	-183.053101	1386.162842	-126.836906	-43.841255	1401.724609	-82.538513	-24.757214	1690.223267	-412.781799	54.388763	1177.933838	-80.902374	-305.431549	1161.757324	-391.095245	242.368729	1020.445801	-3.075071	-246.204514	909.046631	-173.419769	-57.589798	1034.660034	537.717346	146.142532	961.109436	514.054565	321.690582
-252.920517	14.023536	948.283813	-129.559875	-127.775101	924.483765	-347.237946	115.178284	535.752991	-174.819153	-142.357056	496.158051	-458.455139	138.674240	129.396866	-244.797760	-125.374168	89.247910	-278.204132	61.188385	1412.338501	-36.734341	-183.168076	1386.091064	-126.277443	-43.844223	1401.723389	-81.907036	-24.695332	1690.153687	-412.240967	53.528511	1177.647095	-80.886948	-305.477356	1161.771240	-391.635284	238.671036	1016.140808	-3.200827	-246.443039	908.746277	-173.004257	-57.513680	1034.704956	537.283691	144.828232	960.687378	513.603577	320.546906
-252.494873	14.221922	948.339539	-129.306961	-127.728439	924.460144	-346.595825	115.457985	535.794739	-174.713715	-142.321609	496.163727	-458.193085	138.557724	129.469101	-244.789902	-125.319183	89.243271	-277.526733	61.434731	1412.343750	-36.343979	-183.288483	1386.067871	-125.757889	-43.787098	1401.779053	-81.321945	-24.819891	1690.272339	-411.692291	52.699474	1177.399414	-80.833595	-305.503510	1161.792480	-392.386200	234.983124	1011.952637	-3.283586	-246.554031	908.665100	-172.602539	-57.411472	1034.709229	536.296997	142.560745	959.842651	513.135193	319.390503
-252.059204	14.459086	948.404114	-129.050079	-127.664703	924.429626	-346.256012	115.746132	535.966980	-174.654037	-142.188934	496.150116	-458.157288	138.633331	129.949112	-244.783051	-125.254791	89.293968	-276.814819	61.746559	1412.318115	-36.024620	-183.367828	1386.018921	-125.214836	-43.762043	1401.787720	-80.736977	-24.833498	1690.313232	-411.173828	51.860188	1177.197266	-80.779060	-305.533508	1161.801758	-393.108093	230.978851	1007.667297	-3.394206	-246.649948	908.593140	-172.185440	-57.285450	1034.712891	536.455261	142.238235	960.160095	512.660278	318.094574
-251.622223	14.604963	948.469543	-128.789169	-127.646065	924.436401	-345.783203	116.061554	536.097168	-174.540756	-142.153839	496.167114	-457.973694	138.594727	130.239334	-244.789001	-125.256615	89.336884	-276.125458	62.030029	1412.293823	-35.651470	-183.469101	1386.041870	-124.687447	-43.794247	1401.779541	-80.136780	-24.765455	1690.222290	-410.646912	51.013428	1176.967163	-80.810860	-305.527863	1162.041626	-393.921265	227.055710	1003.605286	-3.494053	-246.793121	908.539429	-171.790604	-57.224720	1034.740234	535.488281	140.043488	959.527710	512.171204	316.740753
-251.193665	14.745288	948.528442	-128.516388	-127.622765	924.409790	-345.282135	116.384476	536.208862	-174.465378	-142.128189	496.184906	-457.774323	138.504532	130.480118	-244.765747	-125.216827	89.326797	-275.431396	62.291328	1412.277710	-35.271416	-183.578140	1386.072388	-124.145966	-43.751152	1401.817383	-79.576195	-24.860456	1690.408691	-410.131042	50.180317	1176.869141	-80.740128	-305.575500	1162.093506	-394.794647	223.221268	999.652649	-3.733348	-246.901962	908.719666	-171.383057	-57.170654	1034.745483	535.114136	138.738495	959.422485	511.657867	315.364349
-250.751083	14.815180	948.551270	-128.198181	-127.673218	924.412781	-344.675507	116.688538	536.244873	-174.384338	-142.142502	496.227478	-457.446930	138.455826	130.647369	-244.753357	-125.225914	89.408119	-274.725769	62.560032	1412.245117	-34.930698	-183.704315	1386.045410	-123.626129	-43.692024	1401.837769	-79.020538	-24.858658	1690.432617	-409.446930	49.360085	1176.585083	-80.114212	-305.981720	1161.633911	-395.767914	219.316132	995.801270	-3.783905	-247.161057	908.655212	-170.971588	-57.162426	1034.752563	534.585449	137.181976	959.111389	511.098694	314.008362
-250.429688	14.857393	948.745911	-128.008392	-127.809494	924.522827	-344.153198	116.993797	536.310242	-174.256882	-142.126846	496.248474	-457.267578	138.425812	130.933487	-244.727203	-125.161285	89.380768	-274.114960	62.841488	1412.241455	-34.557899	-183.787247	1386.108398	-123.135941	-43.695988	1401.848999	-78.458549	-24.868452	1690.458862	-409.008820	48.636211	1176.693848	-79.989151	-306.029175	1161.706055	-396.773773	215.507355	992.416626	-3.883287	-247.364990	908.573120	-170.520584	-57.110043	1034.868652	534.236389	135.817551	959.269348	510.622345	312.419952
-250.018997	14.990504	948.785889	-127.706207	-127.801781	924.487915	-343.629669	117.205292	536.377136	-174.184235	-142.135406	496.279541	-457.140106	138.446060	131.219193	-244.744965	-125.140450	89.363411	-273.484070	63.141998	1412.228271	-34.247757	-183.849609	1386.124756	-122.645103	-43.701843	1401.853394	-77.920006	-24.850512	1690.465698	-408.126221	47.826096	1176.288574	-79.907669	-306.041473	1161.719971	-397.926666	212.026474	989.140198	-3.976367	-247.568069	908.502319	-170.113846	-57.060059	1034.861450	533.730408	134.049515	958.959229	510.085541	310.981110
-249.597244	15.088750	948.831055	-127.424202	-127.783836	924.454590	-343.072479	117.455368	536.440735	-174.029190	-142.106842	496.249481	-457.006226	138.519348	131.571243	-244.729553	-125.112778	89.395309	-272.872009	63.415359	1412.173218	-33.863880	-183.910660	1386.192871	-122.169006	-43.673050	1401.856201	-77.382637	-24.812378	1690.473267	-407.576172	47.033745	1176.203735	-79.994507	-305.962738	1162.149902	-398.887756	208.154724	985.873962	-4.066687	-247.817551	908.431213	-169.706497	-57.024654	1034.856567	533.242432	132.457764	959.014832	509.542877	309.400818
-249.157959	15.189809	948.902405	-127.153107	-127.766205	924.446289	-342.576752	117.740639	536.535706	-173.891785	-142.047684	496.259399	-456.749725	138.494141	131.862488	-244.686493	-125.092888	89.435013	-272.292145	63.642258	1412.133423	-33.517254	-183.987854	1386.230103	-121.675781	-43.644772	1401.870361	-76.884193	-24.813572	1690.514038	-407.445374	46.364475	1176.489502	-79.887672	-306.021149	1162.241089	-399.942932	204.308151	982.848755	-4.122896	-248.089523	908.104431	-169.293808	-56.990711	1034.876831	532.399841	131.374191	959.096252	507.916351	308.898346
-248.635513	15.366241	948.874695	-126.768486	-127.690063	924.403259	-342.052338	118.003700	536.621216	-173.763611	-142.016190	496.292267	-456.368774	138.347733	131.804276	-244.648849	-125.078735	89.448006	-271.682281	63.862385	1412.087646	-33.212387	-184.042023	1386.240112	-121.201828	-43.613926	1401.887573	-76.375755	-24.821566	1690.567261	-407.103638	45.615574	1176.476929	-79.831573	-306.078461	1162.351318	-400.812897	200.726151	980.038208	-4.342321	-248.299072	908.334717	-168.880157	-56.927845	1034.848755	531.974487	129.845963	959.224121	507.369141	307.324768
-248.155060	15.425966	948.895874	-126.381020	-127.728111	924.402832	-341.545959	118.354507	536.735596	-173.561874	-141.965607	496.256775	-456.059845	138.350708	132.007385	-244.629288	-125.054146	89.460869	-271.119171	64.071457	1412.014771	-32.836250	-184.100052	1386.335083	-120.763145	-43.582745	1401.914429	-75.891716	-24.796101	1690.585815	-406.800293	44.796143	1176.508667	-79.719124	-306.103516	1162.432617	-401.579742	196.830704	977.285583	-4.445329	-248.618607	908.325195	-168.442307	-56.940067	1034.858154	531.479675	128.149857	959.399536	506.865295	305.597290
-247.703430	15.477250	948.934753	-125.981461	-127.749519	924.405884	-340.816895	118.655045	536.720459	-173.415222	-142.018112	496.319672	-455.959015	138.624405	132.516403	-244.602341	-125.049492	89.537079	-270.563751	64.278084	1411.961548	-32.430492	-184.162720	1386.409668	-120.330269	-43.572037	1401.918457	-75.443085	-24.767967	1690.598633	-406.529205	43.990807	1176.541870	-79.625000	-306.172974	1162.528564	-402.538727	193.251953	974.758240	-4.515936	-248.932831	908.274597	-167.993256	-56.935398	1034.874512	531.048157	126.560310	959.606934	506.369263	303.918976
-247.315628	15.517242	948.970703	-125.671288	-127.753593	924.399231	-340.473999	118.960304	536.802551	-173.224609	-141.892044	496.264587	-455.782684	138.588669	132.709122	-244.530502	-124.988266	89.555771	-269.994934	64.522949	1411.890503	-32.093697	-184.192963	1386.450073	-119.874268	-43.574230	1401.909912	-74.996758	-24.757236	1690.605957	-406.292908	43.167225	1176.569824	-79.513802	-306.246185	1162.599121	-403.498199	189.523499	972.341736	-4.593359	-249.218552	908.282959	-167.608414	-56.925003	1034.882202	530.542603	125.079834	959.782349	505.899017	302.224304
-246.925186	15.583076	949.007080	-125.355812	-127.770576	924.400757	-339.781952	119.168785	536.766235	-173.029648	-141.967941	496.309662	-455.560760	138.583740	132.873474	-244.527603	-124.990402	89.575806	-269.529388	64.689667	1411.819946	-31.750896	-184.280746	1386.466431	-119.406242	-43.613102	1401.851685	-74.571602	-24.762863	1690.614868	-406.080811	42.233166	1176.600098	-79.735413	-306.074127	1162.798096	-404.384033	185.812607	969.990662	-4.669622	-249.552811	908.210083	-167.218109	-56.900967	1034.894043	530.105591	123.484810	960.008484	505.507721	300.563202
-246.475693	15.584561	949.002991	-125.072060	-127.768639	924.373901	-339.045288	119.389229	536.736511	-172.877960	-141.922318	496.238495	-455.318512	138.589310	133.086594	-244.481567	-124.962410	89.588692	-269.035400	64.897430	1411.691772	-31.434946	-184.317032	1386.426514	-118.980949	-43.562958	1401.805420	-74.142990	-24.718220	1690.583496	-405.770508	41.273216	1176.533081	-79.587212	-306.200348	1162.873901	-405.329529	182.385178	967.888367	-4.736995	-249.934540	908.147095	-166.811798	-56.901749	1034.870850	529.580566	121.984032	960.219177	505.021423	298.919403
-245.993225	15.613664	948.977173	-124.701118	-127.752617	924.323486	-338.518860	119.599945	536.751404	-172.687531	-141.910599	496.219910	-454.934784	138.366989	132.952652	-244.446884	-124.933350	89.546776	-268.566986	65.023346	1411.535522	-31.087227	-184.356903	1386.438721	-118.594994	-43.555065	1401.750732	-73.704056	-24.691027	1690.557739	-405.531006	40.306431	1176.460449	-79.451088	-306.316376	1162.962769	-406.238708	179.042877	965.940125	-4.794104	-250.356842	908.020508	-166.371414	-56.898701	1034.829956	529.202332	120.758842	960.704285	504.537720	297.244537
-245.553360	15.596025	948.940735	-124.275467	-127.801430	924.259949	-337.956665	119.872299	536.768860	-172.490097	-141.937195	496.138397	-454.769897	138.366211	133.161545	-244.409424	-124.919464	89.601860	-268.118073	65.179329	1411.409546	-30.753929	-184.415833	1386.407227	-118.227753	-43.517147	1401.720703	-73.310410	-24.677210	1690.551636	-405.220856	39.296848	1176.345947	-79.126045	-306.537384	1162.765869	-407.080719	175.772125	964.114441	-4.824480	-250.743103	907.985657	-165.921463	-56.937042	1034.776611	528.694397	119.215050	960.956238	504.096130	295.629791
-245.175476	15.692074	948.946228	-123.903214	-127.841057	924.200745	-337.426239	120.131561	536.809753	-172.334305	-141.985046	496.143768	-454.614594	138.347321	133.373215	-244.339340	-124.917114	89.582542	-267.738800	65.339417	1411.267090	-30.413311	-184.450165	1386.439087	-117.813889	-43.491211	1401.691284	-72.919098	-24.663002	1690.533081	-404.984833	38.307903	1176.374146	-78.930771	-306.660614	1162.839966	-407.864563	172.667603	962.575134	-4.810621	-251.081894	907.985352	-165.521149	-56.930817	1034.744629	528.227051	117.740311	961.129333	503.668915	294.084808
-244.737656	15.786220	948.959473	-123.571838	-127.851196	924.154968	-336.914886	120.392113	536.864380	-172.189362	-142.024155	496.180054	-454.423676	138.305450	133.606247	-244.353699	-124.942924	89.596344	-267.339935	65.481735	1411.107666	-30.053825	-184.467346	1386.482178	-117.416176	-43.482826	1401.662476	-72.548676	-24.626183	1690.494385	-404.769043	37.303238	1176.426880	-78.338089	-307.152100	1162.833984	-408.575439	169.686371	961.145447	-4.832119	-251.474976	907.983765	-165.121796	-56.929634	1034.725098	527.613342	116.211472	961.280518	503.186554	292.548248
-244.231262	15.769015	948.943848	-123.242271	-127.881058	924.167847	-336.533539	120.674248	536.904053	-172.016144	-142.080368	496.153809	-454.472656	138.514572	134.193466	-244.335129	-124.913811	89.636314	-266.999359	65.635109	1411.023682	-29.746201	-184.479584	1386.524902	-117.031258	-43.466637	1401.642212	-72.194206	-24.618427	1690.489502	-404.629333	36.289536	1176.567749	-78.113266	-307.351227	1162.953735	-409.132843	166.764450	959.917053	-4.797625	-252.026215	907.679871	-164.700348	-56.954002	1034.723145	526.998474	114.705322	961.479858	502.701477	290.902405
-243.783371	15.724116	948.883362	-122.872559	-127.918564	924.141602	-336.117157	120.897400	536.900818	-171.807358	-142.107620	496.180511	-454.272552	138.430206	134.389862	-244.308762	-124.916626	89.666176	-266.656525	65.762260	1410.959961	-29.432529	-184.493546	1386.562866	-116.660133	-43.488487	1401.592773	-71.848183	-24.548306	1690.375732	-404.617920	35.297363	1176.675659	-77.902863	-307.524139	1163.060303	-409.573151	163.808350	958.698669	-4.785192	-252.441513	907.666443	-164.300476	-56.990044	1034.681519	526.318726	113.447914	961.834351	502.167206	289.232147
-243.361862	15.752213	948.873169	-122.473740	-127.971336	924.061951	-335.456726	121.036682	536.882202	-171.605515	-142.153442	496.191162	-453.918793	138.336166	134.523148	-244.310837	-124.968597	89.694313	-266.334656	65.854248	1410.910034	-29.088289	-184.516922	1386.586426	-116.340500	-43.471287	1401.565552	-71.550781	-24.620426	1690.469727	-404.626221	34.342159	1176.843506	-77.901001	-307.564392	1163.541016	-409.898163	161.054352	957.712097	-4.885107	-252.853714	907.857849	-163.884537	-57.047180	1034.635010	525.513184	112.158607	962.195618	501.682190	287.472656
-242.908005	15.765321	948.847412	-122.072990	-128.019928	924.010132	-334.896729	121.180481	536.867493	-171.365112	-142.130814	496.129944	-453.606842	138.206696	134.665771	-244.270920	-124.992546	89.760414	-266.019806	65.909332	1410.843628	-28.797684	-184.553864	1386.580322	-116.025696	-43.464722	1401.541016	-71.253410	-24.642298	1690.432129	-404.273560	33.170742	1176.657104	-78.062859	-307.406799	1163.725952	-410.066803	158.151413	956.516663	-4.927370	-253.445938	907.635498	-163.454666	-57.087070	1034.595581	524.171570	110.948181	962.736267	500.966980	285.446411
-242.438446	15.748355	948.843628	-121.680275	-128.041107	924.015259	-334.388062	121.427742	536.888855	-171.150177	-142.181549	496.111664	-453.104736	137.783157	134.455261	-244.247986	-124.976288	89.755875	-265.654602	65.963791	1410.782227	-28.442780	-184.605499	1386.627563	-115.688126	-43.462013	1401.527954	-70.980263	-24.668339	1690.382813	-404.826416	32.501492	1177.294189	-77.802200	-307.459198	1163.775513	-410.131989	155.607376	955.877258	-4.616598	-253.823257	907.788330	-163.033020	-57.118469	1034.597900	522.239136	109.939529	963.068420	500.225739	283.281158
-242.003647	15.712535	948.869995	-121.331985	-128.096146	924.036011	-333.910187	121.619507	536.973450	-170.936996	-142.164612	496.117523	-452.912415	137.620850	134.691727	-244.195114	-124.979507	89.799194	-265.305267	65.950630	1410.683350	-28.191235	-184.693710	1386.600220	-115.381592	-43.467224	1401.549927	-70.700111	-24.670683	1690.385254	-405.055573	31.680056	1177.649658	-77.463875	-307.622528	1163.576782	-410.157135	152.910889	955.037476	-4.523056	-254.293091	907.763245	-162.649506	-57.186024	1034.622803	521.101196	108.367805	962.587891	499.823700	281.716278
-241.552032	15.689053	948.898560	-120.960487	-128.126785	924.015320	-333.173126	121.787659	536.978760	-170.679932	-142.169144	496.105011	-452.769714	137.668884	135.241028	-244.185989	-124.926598	89.821106	-264.967926	65.976105	1410.626099	-27.886435	-184.745621	1386.596436	-115.033691	-43.516777	1401.567505	-70.417168	-24.686129	1690.385254	-404.794922	30.729307	1177.608032	-77.215729	-307.772308	1163.669678	-410.103058	150.512451	954.267700	-4.430192	-254.695114	907.703857	-162.240692	-57.259563	1034.626831	520.538818	106.709702	962.581299	499.401489	280.059601
-241.058456	15.646772	948.905334	-120.543312	-128.187759	923.994995	-332.458313	121.988258	536.961182	-170.472336	-142.237610	496.168304	-452.482574	137.508881	135.562515	-244.151398	-124.951881	89.890442	-264.605286	65.938728	1410.552246	-27.571217	-184.784439	1386.639404	-114.736580	-43.580631	1401.556519	-70.139153	-24.698372	1690.375244	-405.272614	30.116367	1178.215942	-76.592232	-308.291534	1163.591675	-409.965942	148.320602	953.787170	-4.363893	-255.143799	907.667542	-161.800537	-57.352852	1034.622559	519.972229	104.996140	962.617065	499.044525	278.309357
-240.595184	15.652755	948.923828	-120.089516	-128.216980	923.982300	-331.825592	122.121918	536.981567	-170.213379	-142.125610	496.181793	-452.242828	137.307281	135.781876	-244.099777	-124.915642	89.968552	-264.269684	65.956810	1410.487427	-27.275826	-184.831345	1386.674805	-114.422844	-43.677391	1401.516479	-69.876808	-24.745853	1690.404785	-405.403961	29.365740	1178.471069	-76.567680	-308.473633	1164.059082	-409.778564	146.222092	953.210205	-4.850222	-256.856964	906.686584	-161.380814	-57.420433	1034.632324	519.140808	103.107338	962.237488	498.669067	276.671021
-240.161774	15.674795	948.934509	-119.699867	-128.224640	923.946045	-331.189087	122.265213	536.981018	-170.041855	-142.169662	496.200623	-451.814941	136.802124	135.604095	-244.109116	-124.934540	89.994995	-263.957214	65.963356	1410.424683	-26.976122	-184.890915	1386.718262	-114.126534	-43.765453	1401.509888	-69.613953	-24.798157	1690.385498	-405.410797	28.638330	1178.643433	-76.321510	-308.650085	1164.090332	-409.485382	144.399414	952.804932	-4.740220	-257.300629	906.565674	-160.998123	-57.475773	1034.624390	518.414795	101.222504	962.401489	498.202454	274.815857
-239.727646	15.665249	948.942993	-119.361000	-128.244858	923.929871	-330.626648	122.504745	537.008362	-169.792450	-142.064087	496.178925	-451.460571	136.427521	135.853073	-244.062836	-124.855843	90.009605	-263.672882	65.977455	1410.327026	-26.717073	-185.012756	1386.739014	-113.880157	-43.863579	1401.478882	-69.372421	-24.856125	1690.367188	-405.407135	27.936769	1178.790283	-76.347595	-308.397858	1164.098022	-409.123138	142.592834	952.314270	-4.171589	-256.654083	906.864563	-160.627411	-57.533562	1034.623047	517.875854	99.375565	962.667114	497.947052	272.921112
-239.272598	15.639728	948.941284	-119.021973	-128.277588	923.892883	-330.060577	122.750351	537.051270	-169.600540	-142.017746	496.162170	-451.255249	136.277924	136.415634	-244.025345	-124.879822	90.065498	-263.398193	65.925461	1410.184937	-26.499664	-185.148300	1386.743042	-113.657768	-43.950459	1401.491577	-69.140114	-24.907045	1690.328125	-405.334351	27.219717	1178.857544	-76.080498	-308.565765	1164.160889	-408.650146	141.023544	951.902954	-3.945226	-257.012543	906.816589	-160.245621	-57.615059	1034.605957	517.083862	97.554161	962.775452	497.453857	270.929474
-238.774994	15.634503	948.942627	-118.629211	-128.325867	923.854797	-329.300323	122.896034	537.028931	-169.382584	-141.967697	496.165192	-450.649048	135.697586	136.185272	-244.025879	-124.890579	90.093590	-263.199707	65.846413	1410.076050	-26.301966	-185.307922	1386.739868	-113.463333	-44.053169	1401.503174	-68.924843	-24.957001	1690.283936	-405.301819	26.586105	1179.027344	-75.661285	-308.775177	1163.947266	-408.028473	139.559021	951.546875	-3.755902	-257.408569	906.704346	-159.826218	-57.704323	1034.591675	516.439331	95.645638	962.850769	497.160339	269.063599
-238.310822	15.642654	948.989685	-118.199890	-128.393234	923.858276	-328.812714	123.045807	537.057739	-169.133881	-141.922791	496.161743	-450.475403	135.422165	136.443848	-243.991013	-124.841652	90.114365	-262.970184	65.726761	1409.982910	-26.140427	-185.492203	1386.739502	-113.241051	-44.211792	1401.493408	-68.699020	-25.020046	1690.232544	-405.195435	25.940777	1179.117920	-75.371811	-308.869995	1163.900757	-407.290527	138.142227	951.206909	-3.544859	-257.803619	906.630493	-159.418823	-57.801456	1034.623535	515.764954	93.645012	962.880127	496.899750	267.197998
-237.845169	15.625856	948.996033	-117.792442	-128.469452	923.840515	-328.389404	123.178093	537.145081	-168.841110	-141.877472	496.179504	-450.258514	135.145844	136.664764	-243.959442	-124.830109	90.202499	-262.782806	65.587677	1409.909546	-26.002962	-185.668762	1386.728638	-113.066025	-44.386143	1401.499390	-68.489502	-25.101545	1690.192261	-405.091125	25.409744	1179.164673	-75.079338	-309.126129	1163.949585	-406.368561	136.924042	950.913940	-3.688612	-259.076172	906.228455	-159.046646	-57.927021	1034.628906	515.493286	91.856293	963.402771	496.626678	265.250092
-237.355408	15.537101	948.985840	-117.456993	-128.564407	923.822998	-327.690582	123.336525	537.135193	-168.610764	-141.893661	496.213989	-450.064392	135.141632	137.275223	-243.920364	-124.777847	90.205589	-262.605347	65.383621	1409.851563	-25.844233	-185.831207	1386.780151	-112.889084	-44.586086	1401.494751	-68.318054	-25.187119	1690.149902	-404.883484	24.904654	1179.190063	-74.788803	-309.294342	1163.921631	-405.419556	135.844467	950.660828	-3.455798	-259.432159	906.152832	-158.666977	-58.072243	1034.620605	514.767944	90.001511	963.238037	496.404968	263.449768
-236.854507	15.422352	948.952026	-117.093842	-128.612961	923.799011	-327.047699	123.519516	537.128906	-168.336639	-141.863754	496.221832	-449.643799	134.911880	137.483475	-243.912415	-124.769821	90.222717	-262.459229	65.177940	1409.822144	-25.703812	-186.031937	1386.847534	-112.736061	-44.793285	1401.476563	-68.146446	-25.309086	1690.133179	-404.651489	24.465519	1179.185303	-74.506149	-309.506989	1163.899536	-404.276672	134.892639	950.394043	-3.166110	-259.816498	906.110046	-158.280609	-58.205162	1034.599487	514.010498	88.133881	963.277222	496.121735	261.618317
-236.424240	15.428048	948.958496	-116.751709	-128.677322	923.760742	-326.666473	123.702812	537.206482	-168.066086	-141.772171	496.193085	-449.217590	134.443634	137.326309	-243.871674	-124.737999	90.305061	-262.315033	64.986816	1409.809692	-25.571625	-186.286331	1386.848389	-112.595253	-45.040974	1401.490723	-68.014954	-25.443138	1690.121094	-404.073395	23.927856	1178.714844	-74.392448	-309.661591	1164.219604	-403.157166	133.961945	949.987305	-2.981795	-260.164398	906.069092	-157.933624	-58.309288	1034.589844	513.224609	86.196182	963.361694	495.917999	259.728882
-235.953430	15.423888	948.967773	-116.341034	-128.737885	923.730774	-325.936401	123.834023	537.177917	-167.825302	-141.750504	496.183167	-448.865112	134.299500	137.490189	-243.833099	-124.727837	90.366631	-262.180908	64.771538	1409.786621	-25.449545	-186.531281	1386.913086	-112.488266	-45.296276	1401.511475	-67.889580	-25.592461	1690.102783	-404.077820	23.787073	1179.078735	-74.203789	-309.868042	1164.243530	-401.901550	133.345047	949.833191	-2.782239	-260.480408	906.035950	-157.550552	-58.425053	1034.588989	511.944275	83.845703	963.365295	495.673828	257.824402
-235.473343	15.325507	948.967163	-115.923218	-128.838181	923.727234	-325.226563	124.007545	537.183105	-167.592468	-141.740860	496.202911	-448.877777	134.558289	138.106339	-243.832047	-124.727966	90.392090	-262.075378	64.509056	1409.734009	-25.307751	-186.799042	1387.004272	-112.368637	-45.547626	1401.571899	-67.777245	-25.770237	1690.087891	-403.315399	23.259457	1178.441895	-73.860481	-310.106262	1163.954712	-400.626587	132.881607	949.556213	-2.529877	-260.705231	906.025635	-157.149597	-58.575611	1034.594971	511.194244	82.018349	963.507324	495.501526	255.918167
-235.008743	15.265052	948.968506	-115.540581	-128.912994	923.700317	-324.760010	124.199265	537.220215	-167.387268	-141.754074	496.214630	-448.716492	134.547394	138.367035	-243.793137	-124.704086	90.450981	-261.959991	64.255760	1409.688110	-25.209900	-187.072525	1387.064575	-112.291695	-45.800880	1401.630371	-67.680092	-25.957767	1690.065918	-402.824188	22.952414	1178.192505	-73.626343	-310.308777	1163.948242	-399.295654	132.597107	949.334290	-2.255331	-260.940704	906.016907	-156.785873	-58.724155	1034.592041	510.494263	80.221283	963.726807	495.473206	254.191696
-234.586884	15.174383	948.942627	-115.153473	-129.006454	923.677673	-324.111938	124.458084	537.223572	-167.159637	-141.709702	496.199921	-448.434753	134.588913	138.628601	-243.751709	-124.681335	90.529915	-261.855194	63.991203	1409.604370	-25.110252	-187.342072	1387.130737	-112.203789	-46.118225	1401.634766	-67.601906	-26.158377	1690.043701	-402.428223	22.788050	1178.006348	-73.430862	-310.508972	1163.948975	-397.838318	132.374954	949.119324	-1.962364	-261.120453	905.993530	-156.442429	-58.870850	1034.578125	509.697784	78.280014	963.905823	495.383453	252.387527
-234.143417	15.092511	948.935486	-114.781624	-129.118973	923.627502	-323.387268	124.659401	537.236938	-166.957443	-141.748642	496.233978	-447.945648	134.361588	138.510773	-243.737717	-124.671997	90.548470	-261.701965	63.728539	1409.535034	-25.064718	-187.678879	1387.109009	-112.101425	-46.423134	1401.633179	-67.555481	-26.367691	1690.020508	-401.920471	22.710033	1177.747559	-73.231056	-310.736389	1163.883301	-396.319397	132.325317	948.936096	-1.643780	-261.354828	905.966064	-156.072617	-59.038414	1034.555176	508.928436	76.574791	964.018738	495.267517	250.748566
-233.716827	15.032166	948.908081	-114.397362	-129.178696	923.552246	-322.791656	124.926537	537.263062	-166.780655	-141.745499	496.228790	-447.722961	134.370392	138.775513	-243.683624	-124.668106	90.602478	-261.601257	63.427063	1409.484741	-24.939775	-188.016769	1387.147461	-112.013512	-46.743446	1401.617065	-67.528473	-26.618893	1689.995239	-401.376648	22.633919	1177.407227	-73.162933	-310.897888	1164.078857	-394.678131	132.380142	948.722534	-1.319149	-261.597931	905.967896	-155.690781	-59.156536	1034.506958	508.328339	75.102066	964.023071	495.217773	249.296967
-233.280609	14.904951	948.882507	-114.003754	-129.308746	923.503662	-322.129852	125.194153	537.286377	-166.534454	-141.870987	496.189972	-447.428650	134.360306	138.977890	-243.695663	-124.713417	90.583649	-261.469452	63.099121	1409.409424	-24.896046	-188.358704	1387.176880	-111.923492	-47.108784	1401.617065	-67.539940	-26.918961	1689.989624	-400.836029	22.662376	1177.116089	-72.983185	-311.197968	1164.060181	-392.968140	132.534790	948.526123	-1.091067	-261.797150	905.939026	-155.303406	-59.329777	1034.474121	508.040009	74.008263	963.931030	495.294037	248.066025
-232.862854	14.803271	948.856384	-113.573044	-129.463043	923.433960	-321.418091	125.460991	537.292786	-166.336136	-141.929916	496.216675	-447.297821	134.728622	139.721039	-243.633850	-124.697983	90.647270	-261.353333	62.797340	1409.390991	-24.821671	-188.719391	1387.223755	-111.830368	-47.489868	1401.617065	-67.582123	-27.245386	1689.998169	-400.246338	22.812113	1176.803345	-72.820969	-311.454163	1163.991333	-391.193359	132.808640	948.363831	-0.848931	-261.998169	905.950684	-154.945145	-59.541405	1034.436646	507.155518	72.443008	964.117310	495.146973	246.580399
-232.425629	14.626761	948.841736	-113.205101	-129.603043	923.404541	-320.799133	125.812462	537.320618	-166.095428	-142.014267	496.171509	-447.005585	134.811279	140.089722	-243.581253	-124.673424	90.678482	-261.162048	62.523155	1409.358765	-24.766560	-189.120987	1387.287964	-111.747932	-47.809669	1401.629395	-67.659706	-27.565720	1689.992188	-399.642395	22.999006	1176.470093	-72.521507	-311.828857	1163.704224	-389.349518	133.091675	948.171143	-0.577617	-262.078430	905.980774	-154.600296	-59.768383	1034.423706	506.390869	70.996574	964.266418	495.114166	245.173065
-231.939224	14.496907	948.819153	-112.809204	-129.708817	923.382935	-320.188629	126.179077	537.404419	-165.870895	-142.122406	496.195160	-446.448700	134.544113	139.859467	-243.566467	-124.663879	90.688118	-260.993561	62.213062	1409.291992	-24.730602	-189.484116	1387.320801	-111.663925	-48.148952	1401.650635	-67.743584	-27.939629	1690.034180	-398.993591	23.314676	1176.128052	-72.386047	-312.087830	1163.679077	-387.523041	133.510315	948.063416	-0.250322	-262.187042	906.056580	-154.253113	-59.977654	1034.416870	505.692596	69.587677	964.390564	495.002563	243.926331
-231.548370	14.300099	948.766113	-112.454033	-129.873413	923.295227	-319.419525	126.598160	537.446045	-165.664429	-142.308548	496.191498	-446.282745	134.961487	140.653458	-243.579437	-124.741684	90.721710	-260.748047	61.961159	1409.199097	-24.695776	-189.904190	1387.345947	-111.577873	-48.471802	1401.673096	-67.846321	-28.342339	1690.064697	-398.394653	23.692293	1175.912964	-72.267296	-312.398224	1163.654907	-385.516266	134.048141	947.913208	0.041521	-262.261505	906.118103	-153.920959	-60.221851	1034.352417	504.832092	68.083252	964.631836	494.855499	242.544220
-231.125687	14.120264	948.715759	-112.045265	-130.023560	923.198547	-318.631104	126.946640	537.433350	-165.479980	-142.423325	496.160309	-445.827789	134.717758	140.458618	-243.538132	-124.727425	90.749008	-260.491730	61.695110	1409.205200	-24.635168	-190.353622	1387.403320	-111.435318	-48.882320	1401.655396	-67.970161	-28.757376	1690.094116	-397.651764	24.037973	1175.465942	-72.094849	-312.765686	1163.639160	-383.505676	134.593765	947.777771	0.324914	-262.324768	906.159363	-153.551544	-60.460140	1034.285645	504.039215	66.706848	964.838196	494.727478	241.218246
-230.699265	13.822503	948.665039	-111.603409	-130.252823	923.157532	-317.781555	127.248459	537.400452	-165.301697	-142.563934	496.166412	-445.576691	135.100021	141.164078	-243.538116	-124.731636	90.772415	-260.241028	61.397507	1409.190552	-24.593138	-190.776138	1387.445679	-111.313454	-49.306240	1401.628296	-68.109009	-29.206127	1690.120972	-397.017090	24.561529	1175.125732	-71.986496	-313.068420	1163.527100	-381.410309	135.259003	947.660034	0.672766	-262.386383	906.211670	-153.167038	-60.758720	1034.247925	503.459534	65.272675	965.033813	494.741394	239.816010
-230.339706	13.609729	948.603027	-111.252388	-130.463333	923.067871	-316.896301	127.608025	537.367188	-165.081390	-142.621170	496.103119	-445.231384	135.193985	141.394714	-243.497360	-124.738251	90.753151	-260.009613	61.108917	1409.198486	-24.622471	-191.247696	1387.402588	-111.177818	-49.715130	1401.627930	-68.246986	-29.640591	1690.126099	-396.333038	25.078199	1174.780151	-71.882629	-313.398376	1163.509399	-379.281250	135.983978	947.635498	1.001860	-262.268829	906.343384	-152.855942	-61.028057	1034.178711	502.895599	63.602718	965.318787	494.909424	238.105133
-230.024399	13.359910	948.573181	-110.983902	-130.697159	923.002747	-316.143372	127.984497	537.327393	-164.879776	-142.809067	496.071014	-444.785004	134.919876	141.208359	-243.454987	-124.760971	90.807938	-259.723602	60.824188	1409.210205	-24.606966	-191.743103	1387.402222	-111.066605	-50.170525	1401.591064	-68.376625	-30.009232	1689.993774	-395.592804	25.638655	1174.419800	-71.939835	-313.671295	1163.715332	-377.168365	136.762833	947.526062	1.227269	-262.506714	906.320129	-152.575775	-61.309937	1034.132202	502.624390	61.746994	965.631897	495.706543	235.753922
-229.633881	13.110907	948.486389	-110.647049	-130.924225	922.963318	-315.279755	128.439484	537.332520	-164.708221	-142.951050	496.111877	-444.377594	134.990753	141.488663	-243.429474	-124.830811	90.831627	-259.471466	60.581646	1409.251221	-24.614208	-192.217026	1387.327271	-110.996384	-50.594276	1401.584351	-68.531761	-30.496685	1690.023804	-394.900452	26.255554	1174.129028	-71.884346	-313.975128	1163.619507	-374.958801	137.522476	947.516846	1.521959	-262.659088	906.374390	-152.272263	-61.574242	1034.079346	502.049988	60.207867	965.904663	495.606049	234.190414
-229.246185	12.841493	948.400696	-110.272736	-131.184814	922.909668	-314.622711	128.821594	537.333069	-164.492767	-143.101593	496.083008	-444.090210	135.110672	141.767639	-243.421783	-124.864433	90.866249	-259.155853	60.264690	1409.236694	-24.615187	-192.759521	1387.361328	-110.914139	-51.000340	1401.611084	-68.700005	-31.055553	1690.180908	-394.190613	26.917120	1173.900269	-71.677361	-314.285797	1163.178711	-372.696564	138.419540	947.554016	2.174871	-261.764557	906.697021	-151.958801	-61.877003	1034.020874	501.655731	58.748814	966.117493	495.623199	232.690659
-228.856522	12.578644	948.307617	-109.907265	-131.449280	922.846985	-313.790680	129.154816	537.267212	-164.288666	-143.231094	496.103058	-443.954163	135.601242	142.553848	-243.339081	-124.800545	90.877159	-258.906860	59.945930	1409.228760	-24.668282	-193.230988	1387.405884	-110.848587	-51.467728	1401.594482	-68.853676	-31.563091	1690.227661	-393.525146	27.577919	1173.623535	-71.671768	-314.647644	1163.125488	-370.393921	139.319809	947.626160	2.410717	-261.813416	906.723083	-151.649750	-62.181377	1033.954224	501.273071	57.222336	966.406982	495.531342	231.135696
-228.543289	12.398491	948.234497	-109.650093	-131.678879	922.740723	-312.990814	129.401215	537.211304	-164.099976	-143.428162	496.051147	-443.707581	135.708969	142.850464	-243.352005	-124.837875	90.868477	-258.633392	59.633064	1409.236328	-24.761497	-193.762024	1387.411133	-110.751694	-51.967949	1401.561523	-69.007027	-32.069534	1690.260498	-392.866089	28.357494	1173.362671	-71.646576	-315.014160	1162.947266	-368.079315	140.250153	947.711792	2.679773	-261.933563	906.721008	-151.408600	-62.452324	1033.870605	500.953003	55.563953	966.702759	495.434937	229.590714
-228.290390	12.171934	948.208862	-109.489258	-131.972397	922.678711	-312.101135	129.709534	537.178833	-163.937561	-143.671890	495.987396	-443.161896	135.450348	142.612320	-243.315582	-124.928574	90.896362	-258.400208	59.351433	1409.222900	-24.850401	-194.354370	1387.428101	-110.667908	-52.461010	1401.556519	-69.167641	-32.591026	1690.275879	-392.136505	29.017998	1173.072144	-71.668648	-315.475708	1162.860352	-365.730438	141.258743	947.858093	2.503394	-262.920135	906.431458	-151.169876	-62.719818	1033.820923	500.590546	54.067371	966.993042	495.316467	227.998886
-227.911224	11.927965	948.143372	-109.272362	-132.214798	922.614868	-311.491943	130.049774	537.198730	-163.793167	-143.810455	495.920471	-442.785034	135.520523	142.893555	-243.240250	-124.886879	90.865746	-258.084167	59.067783	1409.102295	-24.957724	-194.937210	1387.374756	-110.623924	-52.976948	1401.517212	-69.307640	-33.099323	1690.276978	-391.420197	29.749405	1172.824463	-71.711151	-315.775513	1162.728516	-363.308441	142.238708	947.992249	2.752020	-262.983063	906.434326	-150.918747	-63.021667	1033.762939	500.317291	52.612614	966.851746	495.304413	226.589798
-227.539429	11.678709	948.093994	-109.022186	-132.537933	922.590454	-310.862854	130.363235	537.260254	-163.661484	-144.092743	495.919342	-442.523743	135.619431	143.257034	-243.266373	-124.966759	90.952660	-257.678192	58.791660	1408.986572	-25.070374	-195.547821	1387.394775	-110.579689	-53.462173	1401.544434	-69.425217	-33.616806	1690.319702	-390.695282	30.503204	1172.604858	-71.756439	-316.128693	1162.581787	-360.915863	143.225784	948.187012	3.062496	-263.035034	906.453613	-150.660507	-63.349094	1033.734375	500.029388	51.161873	967.406250	494.844910	225.182785
-227.143005	11.448215	948.054810	-108.775734	-132.813431	922.535156	-310.340637	130.661697	537.320679	-163.547623	-144.294525	495.939758	-442.304657	135.664169	143.535233	-243.244049	-124.997055	90.965767	-257.340393	58.559277	1409.005371	-25.244667	-196.197006	1387.329468	-110.559082	-53.995155	1401.577393	-69.515472	-34.139286	1690.330811	-389.881256	31.194651	1172.403198	-72.003326	-316.341278	1162.697632	-358.542603	144.289963	948.466492	3.347183	-263.209717	906.483093	-150.391693	-63.674927	1033.694336	499.865692	49.502911	967.650757	494.758606	223.664078
-226.808823	11.272941	948.042908	-108.582603	-133.157486	922.513611	-309.719971	130.828827	537.365051	-163.467072	-144.513153	495.922699	-442.176636	136.097107	144.344589	-243.243301	-125.045853	91.010826	-257.016022	58.269115	1409.073364	-25.375525	-196.826797	1387.386353	-110.525467	-54.551342	1401.581421	-69.628891	-34.667942	1690.377197	-389.179626	31.893150	1172.225586	-72.090179	-316.657196	1162.599854	-356.133575	145.049210	948.539063	3.550302	-263.259796	906.533569	-150.184830	-64.002708	1033.685547	499.894440	47.892467	967.854675	494.980896	221.818985
-226.397949	11.056574	947.987488	-108.361115	-133.421890	922.479370	-308.880524	131.060989	537.332214	-163.397156	-144.554642	495.942688	-441.608643	135.795883	144.037689	-243.206116	-125.042229	91.046265	-256.729980	57.907791	1409.091797	-25.518076	-197.463547	1387.427368	-110.492416	-55.129021	1401.614136	-69.702393	-35.165474	1690.373169	-388.394104	32.566875	1172.002441	-72.180862	-317.028015	1162.482422	-353.758942	146.077301	948.805786	3.733938	-263.293243	906.583069	-149.933090	-64.304955	1033.650269	499.844086	46.294006	968.008789	494.961578	220.287048
-226.055054	10.843699	947.960876	-108.215706	-133.776260	922.429871	-308.291809	131.284454	537.339172	-163.270844	-144.669922	495.929108	-441.352081	135.769150	144.237030	-243.148407	-124.976929	91.029984	-256.449890	57.604145	1409.139404	-25.592663	-198.138733	1387.508423	-110.462929	-55.695454	1401.619873	-69.756874	-35.676701	1690.361206	-387.679382	33.329243	1171.849121	-72.299309	-317.282471	1162.332886	-351.308380	147.112900	949.151855	4.297862	-262.499329	906.898376	-149.701797	-64.635574	1033.613037	499.821289	44.872417	968.212830	494.912354	218.750473
-225.693481	10.619797	947.934204	-108.040573	-134.077942	922.394226	-307.894440	131.512787	537.389343	-163.185806	-144.810455	495.896423	-441.209320	135.779373	144.504471	-243.152390	-124.951012	91.039169	-256.158630	57.323864	1409.193848	-25.795071	-198.822357	1387.437988	-110.442085	-56.225487	1401.625977	-69.812889	-36.215355	1690.363403	-386.893555	34.029701	1171.692017	-72.344688	-317.698151	1161.895630	-348.838959	148.138901	949.525085	4.454639	-262.612976	906.925232	-149.482910	-64.966583	1033.588379	499.853424	43.241226	968.381531	494.829834	217.322006
-225.359772	10.458388	947.900085	-107.849976	-134.381729	922.340759	-306.962799	131.556229	537.281799	-163.138611	-144.959854	495.901062	-440.802856	135.812424	144.649368	-243.157715	-124.931938	91.014503	-255.870071	56.981094	1409.267334	-26.006773	-199.496155	1387.378784	-110.462318	-56.783409	1401.606567	-69.834877	-36.740860	1690.314697	-386.210419	34.721779	1171.547119	-72.541367	-318.098846	1161.714111	-346.376190	149.072357	949.889526	4.584525	-262.764587	906.896667	-149.258820	-65.258018	1033.549316	499.927551	41.858116	968.531677	494.923828	215.724442
-224.953918	10.287574	947.844543	-107.672211	-134.697449	922.310120	-306.347137	131.679138	537.266052	-163.044373	-145.109406	495.886505	-440.576355	135.772736	144.867340	-243.252319	-125.419258	91.472237	-255.542557	56.684128	1409.328369	-26.199741	-200.167572	1387.397461	-110.456795	-57.344826	1401.602539	-69.865967	-37.290039	1690.281372	-385.515045	35.472092	1171.409668	-72.766853	-318.531494	1161.604858	-343.897491	150.023941	950.322021	4.342287	-263.711304	906.672424	-149.031128	-65.561890	1033.515503	499.982849	40.576580	968.591248	494.718079	214.520950
-224.544083	10.139682	947.757751	-107.503815	-135.032227	922.279785	-305.691742	131.850113	537.234741	-162.950272	-145.317291	495.885162	-440.348663	135.757294	145.054993	-243.605972	-127.394257	93.008110	-255.227737	56.413937	1409.357666	-26.485392	-200.879959	1387.347412	-110.440208	-57.951191	1401.577271	-69.882477	-37.843590	1690.250977	-384.851074	36.112057	1171.254395	-73.132744	-318.879028	1161.761841	-341.428284	150.934097	950.746460	4.354179	-264.151215	906.534424	-148.821930	-65.855934	1033.469116	500.128143	39.112133	968.728882	494.642975	213.244934
-224.193466	9.969041	947.677246	-107.383934	-135.384003	922.237915	-305.167084	132.015778	537.200806	-162.898529	-145.471024	495.868805	-440.194916	135.770309	145.312836	-243.607758	-127.629967	93.282112	-254.953812	56.110828	1409.321533	-26.639643	-201.515930	1387.398682	-110.404068	-58.529781	1401.577271	-69.894157	-38.401848	1690.163330	-384.250549	36.833775	1171.166992	-73.206779	-319.290680	1161.384644	-338.971100	151.879166	951.254883	4.424544	-264.385071	906.524963	-148.665710	-66.179565	1033.419434	500.287781	37.800522	968.710632	494.613678	211.939392
-223.874527	9.847494	947.610657	-107.267853	-135.708481	922.199341	-304.603638	132.022202	537.119568	-162.817337	-145.650497	495.875336	-440.046967	135.795792	145.534225	-243.556671	-127.468445	93.191368	-254.654282	55.739510	1409.311035	-26.911926	-202.247421	1387.361816	-110.401802	-59.084835	1401.583374	-69.896187	-38.970154	1690.136597	-383.561310	37.441891	1170.970093	-73.458694	-319.717194	1161.247437	-336.642029	152.714279	951.719177	4.445304	-264.605347	906.492249	-148.521500	-66.463203	1033.377441	500.467560	36.495129	968.385132	494.773590	210.752106
-223.581924	9.666507	947.566467	-107.195290	-136.058334	922.168640	-304.034790	132.064713	537.072754	-162.800827	-145.782867	495.865540	-439.833130	135.831711	145.741714	-243.549774	-127.449593	93.181038	-254.384338	55.498806	1409.310913	-27.247887	-202.874069	1387.285156	-110.412735	-59.638252	1401.545044	-69.888657	-39.541470	1690.063965	-382.974884	38.074570	1170.859741	-73.776070	-320.149200	1161.098511	-334.316254	153.603714	952.216858	4.296365	-264.685699	906.453186	-148.362762	-66.760704	1033.343018	500.571350	35.330559	968.322815	494.689880	209.448288
-223.240829	9.445621	947.482544	-107.139290	-136.381622	922.103943	-303.512695	132.218079	537.069519	-162.747650	-145.929184	495.858154	-439.824158	136.227417	146.583954	-243.578293	-127.481773	93.269463	-254.084381	55.173008	1409.313477	-27.522169	-203.635773	1387.190674	-110.412498	-60.191029	1401.531860	-69.832939	-40.062210	1689.908936	-382.336914	38.641327	1170.675903	-74.064514	-320.534149	1160.891724	-331.989624	154.446594	952.729736	4.229307	-264.934235	906.416077	-148.188629	-67.070557	1033.271484	500.846649	33.925049	968.361572	494.848816	208.010880
-222.909836	9.316910	947.424805	-107.084137	-136.711243	922.042969	-303.050934	132.274490	537.037659	-162.735458	-146.028503	495.826385	-439.431732	135.789368	146.173065	-243.579315	-127.410164	93.257629	-253.822449	55.020962	1409.311523	-27.774305	-204.314957	1387.151489	-110.389122	-60.782093	1401.505859	-69.784149	-40.731117	1689.987305	-381.768799	39.213024	1170.596313	-74.371140	-320.980988	1160.788696	-329.676392	155.218414	953.074402	4.156362	-265.172028	906.409058	-148.029938	-67.357010	1033.215942	501.289551	32.212280	968.460388	495.376984	206.013260
-222.620026	9.221619	947.379333	-107.050438	-137.039215	922.002930	-302.325958	132.312820	536.945740	-162.726227	-146.162933	495.809998	-439.184509	135.754852	146.302704	-243.546677	-127.354126	93.252518	-253.615768	54.823952	1409.311646	-28.022053	-204.999054	1387.125366	-110.367020	-61.365726	1401.477539	-69.727104	-41.355473	1689.938232	-381.326019	39.681328	1170.570313	-74.706337	-321.394806	1160.663696	-327.475128	155.575012	953.587097	4.156373	-265.671204	906.367310	-147.929886	-67.638977	1033.181274	501.509888	30.945560	968.458801	495.355804	204.782761
-222.321899	9.178141	947.384033	-107.048164	-137.325058	922.014526	-301.833771	132.379959	536.964905	-162.724716	-146.342880	495.787872	-439.021881	135.700989	146.488922	-243.829865	-127.738312	93.241104	-253.416489	54.580082	1409.287231	-28.258966	-205.669876	1387.130249	-110.370506	-61.945210	1401.462891	-69.645531	-41.943119	1689.927490	-380.812531	40.114277	1170.489258	-75.226303	-321.777405	1160.721069	-325.124451	156.188553	954.287659	3.978915	-266.015656	906.333862	-147.850708	-67.884430	1033.198364	501.779999	29.646305	968.382080	495.329712	203.612579
-221.998657	9.092147	947.375061	-107.031311	-137.660126	922.022217	-301.466705	132.520294	536.990356	-162.697083	-146.441849	495.808289	-438.830963	135.659851	146.669250	-243.861511	-127.662376	93.217834	-253.256836	54.174114	1409.256470	-28.530006	-206.397263	1387.107300	-110.406059	-62.459743	1401.487305	-69.548103	-42.573254	1689.900879	-380.269501	40.631405	1170.363159	-75.678627	-322.246307	1160.570923	-323.219177	156.938065	954.858154	3.735931	-266.469238	906.281616	-147.743103	-68.162766	1033.205811	501.987762	28.357300	968.412537	495.301392	202.354477
-221.672562	8.954561	947.335083	-107.063293	-137.994888	922.002625	-300.857697	132.611740	536.955200	-162.675095	-146.604553	495.785980	-438.547821	135.632507	146.837082	-243.865097	-127.677956	93.284653	-253.082932	53.867455	1409.276245	-28.799841	-207.129181	1387.111572	-110.431076	-62.991108	1401.541870	-69.406738	-43.230305	1689.869019	-379.863098	41.036804	1170.344604	-76.108681	-322.621033	1160.449585	-321.428467	157.324860	955.357544	3.887398	-265.856659	906.590454	-147.649307	-68.463600	1033.182495	502.221954	27.132647	968.433594	495.235260	201.128403
-221.339264	8.850523	947.281799	-107.109535	-138.311295	922.005310	-300.175964	132.598053	536.832886	-162.643250	-146.734131	495.794189	-438.279907	135.585449	146.944672	-243.845917	-127.645622	93.324944	-252.974701	53.445740	1409.239746	-29.058247	-207.808914	1387.083008	-110.420441	-63.558868	1401.530151	-69.272804	-43.893356	1689.851440	-379.279327	41.430931	1170.217529	-76.594063	-323.148956	1160.435547	-321.260986	157.812241	955.859131	3.239046	-267.188721	906.271118	-147.575089	-68.729164	1033.166748	502.404083	25.848555	968.483582	495.192719	199.886536
-221.132568	8.777815	947.255310	-107.241302	-138.706192	921.986389	-299.884949	132.700348	536.844482	-162.638458	-146.819397	495.788879	-438.476532	135.946075	147.750793	-243.841492	-127.519005	93.300865	-252.851898	53.022636	1409.217529	-29.256409	-208.469543	1387.072998	-110.441391	-64.117439	1401.536621	-69.118652	-44.546780	1689.843506	-378.990387	41.783676	1170.255859	-77.155098	-323.519714	1160.270630	-319.719635	157.942657	956.526733	2.952075	-267.716095	906.181702	-147.565887	-69.009743	1033.146851	502.648438	24.559484	968.424316	495.192841	198.651276
-220.816528	8.693325	947.224609	-107.347221	-139.099091	922.023193	-299.298920	132.857971	536.821289	-162.594696	-146.942017	495.813110	-438.141937	135.521805	147.317261	-243.838715	-127.371094	93.293671	-252.740997	52.685402	1409.158203	-29.456530	-209.181931	1386.993164	-110.456146	-64.691689	1401.526123	-68.961731	-45.249298	1689.786011	-378.871124	42.044163	1170.403931	-77.766258	-323.858398	1160.124268	-317.870270	157.630203	957.410583	2.691522	-268.188904	906.153870	-147.513184	-69.283905	1033.157227	502.949799	23.396370	968.329956	495.213013	197.500229
-220.480255	8.570133	947.191833	-107.424065	-139.468796	922.048950	-298.866608	132.951599	536.787537	-162.597305	-147.077148	495.789795	-438.067566	135.464661	147.438705	-243.849548	-127.396660	93.357422	-252.637970	52.217491	1409.133179	-29.637846	-209.842865	1386.922363	-110.462105	-65.214966	1401.505981	-68.776947	-45.933212	1689.722534	-378.704681	42.265602	1170.544434	-78.333641	-324.265411	1160.056763	-316.363190	157.641708	958.071838	2.414590	-268.617371	906.114197	-147.445892	-69.579918	1033.162109	503.145905	22.157251	968.229004	495.238647	196.237854
-220.189392	8.415937	947.170044	-107.582451	-139.851791	922.084106	-298.498260	132.985840	536.701660	-162.629517	-147.228607	495.792145	-437.975098	135.433167	147.574921	-243.847794	-127.270508	93.285088	-252.534470	51.822144	1409.086914	-29.881062	-210.587997	1386.752930	-110.499969	-65.683067	1401.505859	-68.608124	-46.637745	1689.666382	-378.910767	42.273270	1170.935303	-78.963264	-324.507446	1159.778564	-312.659454	157.213959	958.206482	2.500340	-268.302704	906.317139	-147.402802	-69.872353	1033.171753	503.339050	20.915865	968.161194	495.301727	195.096741
-219.922760	8.287549	947.092468	-107.761696	-140.256836	922.056396	-298.037567	133.111542	536.673279	-162.681778	-147.376831	495.780121	-437.857300	135.435120	147.715591	-243.863480	-127.171127	93.303566	-252.431824	51.472050	1409.070068	-30.105804	-211.217926	1386.676514	-110.504997	-66.194748	1401.526367	-68.424667	-47.341381	1689.644043	-378.840485	42.306026	1171.155151	-79.712616	-324.879700	1159.626465	-311.323242	156.886154	958.865540	1.920902	-269.202850	906.203491	-147.395447	-70.175949	1033.123535	503.490234	19.851765	968.074341	495.251587	193.938950
-219.663879	8.110190	946.979431	-107.941307	-140.677216	922.037842	-297.648926	133.264404	536.645813	-162.721161	-147.461456	495.797028	-437.719543	135.470047	147.893234	-243.855499	-127.056511	93.343033	-252.305664	51.030552	1409.040527	-30.286932	-211.860031	1386.628418	-110.519257	-66.713234	1401.485107	-68.235985	-48.064182	1689.579468	-378.831543	42.292946	1171.413086	-80.299629	-325.238708	1159.312866	-310.164703	156.510422	959.502808	1.763496	-269.380157	906.149536	-147.411713	-70.497223	1033.066162	503.753113	18.561785	967.974670	495.328125	192.876160
-219.398300	7.867001	946.923950	-108.116684	-141.111115	922.078491	-297.481018	133.465912	536.666077	-162.788223	-147.615128	495.799377	-437.621582	135.528198	148.054871	-243.872421	-127.014778	93.311684	-252.169998	50.705860	1408.985352	-30.470564	-212.538315	1386.517334	-110.504082	-67.292274	1401.425171	-68.046204	-48.755699	1689.478638	-378.825531	42.241100	1171.687988	-81.146889	-325.491608	1159.241577	-309.606079	156.041214	960.239380	1.395404	-270.007538	905.987488	-147.409531	-70.848473	1033.065308	504.026703	17.299610	967.868652	495.411163	191.734512
-219.173782	7.593882	946.868591	-108.330345	-141.494278	922.126709	-297.072601	133.610825	536.613953	-162.871765	-147.853943	495.866852	-437.500702	135.598190	148.192886	-243.891922	-127.016830	93.373634	-252.032852	50.368679	1408.974365	-30.628250	-213.201019	1386.414185	-110.484985	-67.833984	1401.377075	-67.852173	-49.452328	1689.372925	-378.911682	42.120354	1171.971069	-81.879242	-325.929260	1159.154663	-309.016754	155.556961	960.994019	0.652514	-271.487946	905.549500	-147.450668	-71.188889	1033.068970	504.264740	16.316990	967.678467	495.559265	190.670715
-218.994476	7.235561	946.851746	-108.594887	-141.886871	922.107117	-296.669495	133.783646	536.592651	-162.937302	-148.025497	495.833374	-437.633972	136.155029	149.023727	-243.931213	-126.969284	93.371040	-251.829773	49.984573	1408.953125	-30.800932	-213.945602	1386.247192	-110.465897	-68.367805	1401.337769	-67.613579	-50.153740	1689.288086	-379.055450	41.947414	1172.287842	-82.575714	-326.230865	1158.936157	-308.434479	155.033722	961.696777	0.384644	-271.951080	905.532349	-147.503098	-71.620842	1033.049927	504.381744	15.258779	967.532471	495.633423	189.612320
-218.820328	6.788336	946.806213	-108.887955	-142.274109	922.036255	-296.311371	133.907150	536.531250	-163.167084	-148.250031	495.776367	-437.320190	135.884247	148.570435	-243.998657	-127.034164	93.331238	-251.646347	49.617195	1408.968750	-30.996281	-214.647903	1386.068604	-110.395027	-68.892860	1401.304688	-67.364250	-50.709164	1689.089355	-379.227600	41.654621	1172.619019	-83.312553	-326.604156	1158.647095	-307.623901	154.361435	962.284790	0.055462	-272.601746	905.369080	-147.587326	-72.125893	1032.991943	504.511505	14.123613	967.395691	495.698822	188.603546
-218.541489	7.014971	946.836426	-109.091469	-142.445068	922.060608	-295.830414	134.028427	536.568970	-163.407425	-148.767776	495.768402	-437.172211	136.052444	148.751328	-244.099060	-127.171394	93.336136	-251.421570	49.242466	1408.994873	-31.196781	-215.428513	1385.903442	-110.353020	-69.447334	1401.279053	-67.114418	-51.444214	1689.109131	-379.378571	41.318493	1172.965820	-83.956795	-326.895447	1158.395386	-307.048676	153.609360	962.881409	-0.305154	-273.285034	905.199158	-147.619339	-72.194954	1033.026245	504.831482	13.131808	967.208740	495.958984	187.536438
-218.501022	6.942403	946.882629	-109.365463	-142.741760	922.053406	-295.436920	134.255356	536.611633	-163.691162	-149.344131	495.802917	-437.040283	136.269623	148.965591	-244.264679	-127.250084	93.360390	-251.220337	48.871334	1409.068481	-31.410807	-216.132675	1385.707764	-110.281654	-70.072731	1401.234619	-66.845535	-52.097164	1689.024780	-379.559326	40.909584	1173.363403	-84.530807	-327.371979	1157.907227	-306.438721	152.789322	963.469482	-0.564655	-273.839813	904.822327	-147.741592	-72.445747	1033.043701	505.100159	12.126180	967.041138	496.128418	186.565536
-218.465149	6.779132	946.886841	-109.636391	-143.088608	922.029785	-294.805939	134.391922	536.452820	-162.339432	-147.509262	495.007385	-436.794220	136.451630	149.097885	-243.628662	-126.225563	93.248222	-251.002808	48.524994	1409.149780	-31.602016	-216.893616	1385.526611	-110.190697	-70.645844	1401.209717	-66.582680	-52.749084	1688.926147	-379.819092	40.513378	1173.795288	-85.194122	-327.811646	1157.725586	-305.774414	151.893494	963.915100	-1.009464	-274.700958	904.501038	-147.860062	-72.747032	1033.031982	505.327057	10.954187	966.960999	496.294373	185.641113
-218.430313	6.639122	946.910156	-109.858353	-143.326965	921.986328	-294.386444	134.404907	536.381470	-162.430954	-147.418015	494.979340	-436.635864	136.680176	149.267899	-243.575684	-126.039787	93.250984	-250.753799	48.123405	1409.290405	-31.810001	-217.629776	1385.354126	-110.158310	-71.237823	1401.203491	-66.317711	-53.362907	1688.892334	-379.996155	40.050526	1174.158936	-85.819466	-328.214783	1157.479858	-305.604614	151.114273	964.418213	-1.438867	-275.548035	904.218201	-147.953049	-73.003853	1033.018677	505.514221	10.118979	966.845154	496.468445	184.607468
-218.426666	6.524989	946.910400	-110.113693	-143.569550	921.937622	-294.056213	134.449738	536.417175	-162.661697	-147.532288	494.955414	-436.611511	136.901352	149.468201	-243.639099	-126.104767	93.220444	-250.556030	47.737896	1409.403442	-32.027515	-218.422577	1385.082153	-110.095917	-71.811249	1401.200928	-66.029846	-53.933521	1688.728149	-380.194000	39.522564	1174.576294	-86.501648	-328.639404	1157.317017	-305.318604	150.192993	964.836426	-1.894626	-276.494659	903.912720	-148.103256	-73.255951	1032.994873	505.773926	9.018470	966.638000	496.572327	183.570877
-218.459091	6.362292	946.954895	-110.387840	-143.811340	921.933838	-293.745575	134.704666	536.588074	-165.802155	-154.576370	492.932831	-436.543854	137.096039	149.685791	-245.543091	-129.089584	93.669952	-250.328522	47.366943	1409.554199	-32.174789	-219.161179	1384.894775	-110.011452	-72.407104	1401.223511	-65.754784	-54.668266	1688.789185	-380.428497	39.017502	1174.986328	-87.042114	-329.101746	1157.115356	-304.913910	149.201263	965.082031	-2.375499	-277.465424	903.577271	-148.247604	-73.506371	1033.011475	506.159241	7.921257	966.582764	496.825409	182.506943
-218.576050	6.214824	947.013977	-110.729958	-144.085678	921.926697	-293.429321	134.865738	536.692566	-165.900131	-154.632416	492.815277	-436.646576	137.758560	150.601547	-245.499756	-128.986725	93.596413	-250.151428	46.923477	1409.714600	-32.317661	-219.838348	1384.804810	-109.949791	-72.965836	1401.247681	-65.480469	-55.278419	1688.778931	-380.557709	38.363888	1175.352173	-87.601074	-329.587067	1156.848145	-305.067291	148.265610	965.421753	-2.860346	-278.317902	903.266357	-148.454468	-73.763634	1033.031494	506.582947	6.679707	966.627319	497.123047	181.348953
-218.714401	6.082950	947.105957	-111.089584	-144.330521	921.955261	-293.038696	134.972626	536.758850	-166.034485	-154.525101	492.785675	-436.224518	137.586929	150.170212	-245.450943	-128.732864	93.503326	-249.961578	46.581741	1409.931519	-32.433819	-220.521332	1384.612793	-109.859367	-73.517281	1401.317871	-65.190712	-55.913891	1688.746704	-380.753357	37.797626	1175.751831	-88.109406	-330.138733	1156.621704	-305.132233	147.240479	965.637512	-3.403034	-279.351379	902.890991	-148.687698	-74.001633	1033.086670	506.937653	5.660978	966.573792	497.298096	180.117020
-218.873520	6.005551	947.220764	-111.401794	-144.521744	921.974182	-292.629883	135.041992	536.832520	-166.270935	-154.642517	492.820007	-436.001099	137.738953	150.387726	-245.461243	-128.752640	93.461639	-249.757004	46.132572	1410.180176	-32.530186	-221.202545	1384.417847	-109.809212	-74.036087	1401.331909	-64.901314	-56.525696	1688.688477	-380.916840	37.116642	1176.118408	-88.549049	-330.640076	1156.437256	-304.951569	146.071808	965.672424	-3.990754	-280.306671	902.526855	-148.920410	-74.208733	1033.149414	507.363831	4.658632	966.619324	497.560791	178.861710
-219.051117	5.835138	947.335999	-111.695152	-144.759903	922.011902	-292.187988	135.069000	536.880249	-166.497925	-154.740494	492.857178	-436.058990	138.380661	151.352875	-245.467407	-128.669250	93.398262	-249.619507	45.722980	1410.426147	-32.593452	-221.784546	1384.211426	-109.712433	-74.594048	1401.349121	-64.632141	-57.100655	1688.556396	-381.070068	36.529720	1176.471680	-88.985222	-331.140472	1156.246582	-305.479156	145.084198	965.780640	-4.582067	-281.242065	902.171448	-149.135941	-74.458809	1033.220337	507.768127	3.340404	966.705017	497.779877	177.564682
-219.297211	5.631634	947.466614	-112.031563	-144.970810	922.047913	-291.811005	135.095306	536.924438	-166.752441	-154.840546	492.903381	-435.865112	138.469986	151.516373	-243.665161	-125.956459	93.236351	-249.493118	45.300362	1410.670166	-32.675724	-222.380371	1384.015747	-109.618637	-75.169273	1401.395142	-64.350883	-57.800423	1688.679199	-381.165527	35.784317	1176.838501	-89.280350	-331.765839	1155.895142	-305.824890	143.919479	965.739319	-5.189644	-282.303345	901.857971	-149.376923	-74.699898	1033.293579	508.312927	1.826940	966.825317	498.058655	175.881058
-219.564880	5.438046	947.596191	-112.389854	-145.207901	922.101807	-291.389038	135.067230	536.967590	-166.979950	-154.959045	492.912018	-435.673035	138.557938	151.682770	-243.704849	-125.998360	93.301308	-249.356934	44.824940	1410.942017	-32.702232	-222.935181	1383.867310	-109.545494	-75.690315	1401.478638	-64.075325	-58.452408	1688.660034	-381.298035	35.150116	1177.203613	-89.622787	-332.304993	1155.741577	-306.316895	142.786423	965.660217	-5.812678	-283.211487	901.513184	-149.644455	-74.939285	1033.376587	508.716583	0.623644	966.901001	498.325348	174.594681
-219.900787	5.263157	947.715393	-112.854645	-145.442932	922.163757	-291.074921	135.057129	536.994141	-167.242599	-155.037003	492.903839	-435.226288	138.089798	151.045776	-243.747162	-126.008835	93.239845	-249.209351	44.391453	1411.213013	-32.700809	-223.500839	1383.658691	-109.474579	-76.195938	1401.502319	-63.815388	-59.062599	1688.674438	-381.419525	34.403496	1177.563232	-89.845428	-332.922760	1155.577148	-306.632568	141.489853	965.417786	-6.453980	-284.211151	901.188477	-150.001831	-75.161751	1033.459106	509.056122	-0.536683	967.028381	498.521820	173.280548
-220.176163	5.026521	947.802856	-113.251266	-145.641953	922.214844	-290.823517	134.990967	537.010437	-167.519836	-155.188126	492.899139	-435.066315	138.038696	151.176529	-243.804657	-125.987083	93.216820	-249.102539	43.920837	1411.459351	-32.608795	-223.963791	1383.509277	-109.392746	-76.683571	1401.505249	-63.569702	-59.702316	1688.681152	-381.520996	33.765282	1177.890991	-90.356949	-333.328735	1155.676147	-307.584534	140.333344	965.228516	-7.189589	-285.235382	900.779419	-150.299911	-75.389725	1033.521606	509.458008	-1.979926	967.220215	498.749817	171.906189
-220.454712	4.874317	947.891113	-113.652290	-145.803223	922.237488	-290.667236	134.944550	537.065308	-167.736099	-155.166077	492.874390	-434.901733	138.014435	151.313980	-243.790115	-125.896034	93.125397	-248.996567	43.518093	1411.715454	-32.571629	-224.485413	1383.343994	-109.296448	-77.213440	1401.517578	-63.319183	-60.311859	1688.646484	-381.618439	33.027630	1178.194336	-90.661118	-333.780121	1155.494263	-308.367645	139.098343	964.978882	-7.887115	-286.180237	900.429688	-150.626328	-75.592133	1033.572388	509.859711	-3.368077	967.307129	499.019775	170.499084
-220.819611	4.698166	948.023254	-114.049240	-145.985245	922.241882	-290.584686	134.901779	537.103027	-168.024170	-155.209335	492.875183	-434.757751	137.973938	151.428452	-243.768448	-125.853920	93.095024	-248.896942	43.075897	1411.960327	-32.537251	-224.949753	1383.165649	-109.191444	-77.735680	1401.510620	-63.074837	-60.910637	1688.653809	-381.792267	32.370586	1178.498413	-90.938576	-334.304749	1155.405396	-309.307739	137.809738	964.659973	-8.574092	-287.091644	900.028076	-150.953018	-75.817673	1033.629272	510.163391	-4.534997	967.360229	499.178619	169.162796
-221.207336	4.464192	948.116943	-114.478844	-146.197769	922.252991	-290.548126	134.823029	537.183167	-168.310211	-155.409805	492.839447	-434.655487	137.889145	151.516968	-243.889084	-125.898415	93.097305	-248.790085	42.610512	1412.175049	-32.460186	-225.349777	1382.989502	-109.126564	-78.142479	1401.540649	-62.816551	-61.518524	1688.681885	-381.984680	31.646975	1178.836670	-91.139702	-334.821472	1155.321045	-310.302734	136.451370	964.297913	-9.317599	-288.044617	899.620300	-151.306793	-76.059593	1033.671387	510.489166	-5.990004	967.496460	499.385468	167.849274
-221.650681	4.294374	948.257813	-114.969971	-146.404678	922.231262	-290.816071	134.719070	537.284363	-168.649002	-155.582870	492.825348	-434.713531	137.806702	151.626938	-243.943115	-125.980446	93.097618	-248.697021	42.210461	1412.385986	-32.334286	-225.797073	1382.827026	-109.041527	-78.549820	1401.567993	-62.567303	-62.116833	1688.670044	-382.195404	31.011917	1179.181396	-91.221710	-335.341644	1155.030029	-311.410126	135.130981	963.895447	-10.057566	-289.002502	899.159424	-151.689240	-76.295212	1033.714233	510.758484	-7.324065	967.619568	499.571533	166.501358
-222.053711	4.049279	948.360107	-115.427704	-146.609909	922.253967	-290.854675	134.538132	537.324524	-168.975937	-155.667542	492.789764	-434.686096	137.698441	151.677322	-243.963669	-125.955589	93.104691	-248.618484	41.728252	1412.551514	-32.160473	-226.183853	1382.653442	-108.957855	-78.980667	1401.596313	-62.300713	-62.657219	1688.648315	-382.433136	30.263515	1179.458496	-91.389465	-335.779907	1154.909424	-312.576294	133.764069	963.457275	-10.822552	-289.846924	898.782837	-152.062057	-76.537270	1033.766113	511.008209	-8.552943	967.693787	499.751953	165.115982
-222.436523	3.864817	948.463135	-115.836494	-146.794449	922.268250	-290.982910	134.299088	537.371033	-169.297516	-155.748138	492.782043	-434.943115	138.062149	152.438324	-244.015045	-125.950104	93.066505	-248.594849	41.323330	1412.767090	-32.007984	-226.566559	1382.463623	-108.850319	-79.428535	1401.584106	-62.054501	-63.234531	1688.643188	-382.737396	29.598942	1179.792603	-91.446609	-336.248413	1154.730591	-313.805054	132.362717	963.022339	-11.596381	-290.757202	898.330139	-152.406906	-76.744858	1033.814941	511.105927	-9.885195	967.732605	499.815430	163.819595
-222.816498	3.526796	948.500610	-116.210625	-147.006805	922.290344	-291.126495	134.021484	537.399475	-169.566544	-155.744934	492.779755	-434.938263	137.897217	152.354660	-244.037674	-125.890167	92.990860	-248.526413	40.859890	1412.933716	-31.874372	-226.903046	1382.281860	-108.759972	-79.852959	1401.546509	-61.832207	-63.745033	1688.607544	-382.981445	28.834419	1180.081177	-91.592751	-336.645874	1154.708130	-315.131042	130.990112	962.559387	-12.389437	-291.622406	897.904785	-152.741180	-77.002487	1033.838379	511.427094	-11.156785	967.843506	500.073486	162.478455
-223.248138	3.207797	948.561890	-116.590584	-147.236023	922.261719	-291.344086	133.770294	537.422729	-169.893829	-155.849869	492.784210	-434.979492	137.779633	152.319290	-244.051376	-125.892113	92.911484	-248.466370	40.394577	1413.109741	-31.719830	-227.196945	1382.103882	-108.680405	-80.245224	1401.540283	-61.607193	-64.295807	1688.536133	-383.359283	28.130545	1180.385864	-91.647659	-337.082825	1154.628540	-316.561218	129.589218	962.071350	-13.175059	-292.404755	897.478516	-153.084991	-77.286903	1033.843506	511.615814	-12.420476	967.880737	500.153778	161.148209
-223.765732	2.904539	948.657898	-117.073555	-147.463577	922.281677	-291.748627	133.427063	537.473572	-170.227722	-155.968292	492.752625	-435.119110	137.620544	152.187805	-244.103699	-125.924088	92.849586	-248.433777	39.943882	1413.295532	-31.531544	-227.487656	1381.889771	-108.604660	-80.604729	1401.541504	-61.380299	-64.843933	1688.519775	-383.740570	27.384813	1180.719238	-91.788528	-337.433594	1154.676636	-318.096863	128.188156	961.631531	-13.984984	-293.201660	897.031860	-153.488922	-77.529800	1033.886230	511.754944	-13.844779	967.886597	500.216064	159.855652
-224.256943	2.633420	948.755066	-117.532654	-147.674942	922.329285	-292.165497	133.015991	537.511902	-170.518768	-156.146439	492.746918	-435.270386	137.465195	152.093384	-244.140549	-126.016487	92.845474	-248.426773	39.463402	1413.453491	-31.267820	-227.765152	1381.684204	-108.509735	-80.935204	1401.545410	-61.156147	-65.417519	1688.514771	-384.232971	26.594107	1181.071045	-91.780548	-337.838654	1154.640625	-319.312286	126.670929	961.096924	-14.822819	-294.081055	896.562622	-153.914139	-77.765068	1033.950317	511.825928	-15.050867	967.861816	500.214996	158.546890
-224.807159	2.277938	948.834839	-118.061928	-147.883255	922.351501	-292.633636	132.576614	537.490417	-170.787033	-156.391846	492.687317	-435.138214	136.818848	151.163284	-244.209137	-126.112122	92.799583	-248.408447	39.066696	1413.603516	-30.991268	-227.965591	1381.598022	-108.399117	-81.273254	1401.500122	-60.935207	-65.956444	1688.496948	-384.713104	25.834604	1181.419678	-91.777252	-338.177124	1154.569824	-320.984192	125.299004	960.706543	-15.591496	-294.704010	896.173279	-154.371933	-78.026894	1033.988159	511.905579	-16.329491	967.847595	500.229309	157.208084
-225.309082	1.972009	948.888123	-118.503242	-148.069641	922.357544	-293.148102	132.102386	537.513367	-171.047348	-156.615906	492.657684	-435.243530	136.670547	150.987350	-244.255066	-126.198914	92.796272	-248.423355	38.589363	1413.700073	-30.742712	-228.172287	1381.492920	-108.270996	-81.573074	1401.495117	-60.705700	-66.499657	1688.514282	-385.140533	24.953148	1181.737915	-91.645439	-338.571869	1154.330078	-322.706726	123.987450	960.376648	-16.393665	-295.442657	895.753967	-154.789520	-78.261284	1034.009033	511.793182	-17.730570	967.750305	500.059143	155.754654
-225.915588	1.718788	948.991272	-118.922028	-148.270294	922.352112	-293.648956	131.648621	537.562927	-171.254715	-156.771317	492.630798	-435.365631	136.518173	150.816116	-244.242386	-126.216843	92.741806	-248.408676	38.183006	1413.801025	-30.420341	-228.339081	1381.371216	-108.140984	-81.849831	1401.471191	-60.496269	-67.025703	1688.498047	-385.629730	24.151672	1182.107544	-91.694336	-338.820038	1154.451782	-324.838562	122.791550	960.101807	-17.230968	-296.154297	895.327637	-155.207016	-78.469238	1034.042358	511.868530	-19.116575	967.740845	500.010101	154.400543
-226.514282	1.337348	949.077393	-119.387413	-148.466522	922.375183	-294.299042	131.080719	537.573608	-171.524948	-156.927307	492.562378	-435.458313	136.354095	150.630875	-244.276566	-126.235069	92.694183	-248.401016	37.783569	1413.912598	-30.062717	-228.488190	1381.205566	-108.024246	-82.086449	1401.447754	-60.237560	-67.553299	1688.522217	-386.157654	23.286676	1182.507813	-91.601433	-339.211212	1154.484985	-326.826447	121.513161	959.831787	-18.489079	-297.795593	894.553528	-155.658218	-78.730469	1034.084229	511.955475	-20.473927	967.753906	499.931763	153.015823
-227.114655	1.013954	949.194092	-119.841461	-148.676910	922.395142	-294.923920	130.586594	537.672729	-171.791809	-157.195175	492.518555	-435.576416	136.141647	150.449921	-244.333313	-126.247063	92.621521	-248.408295	37.309650	1414.013916	-29.685944	-228.623886	1381.049561	-107.886757	-82.281296	1401.446533	-59.982861	-67.994698	1688.423218	-386.699829	22.306250	1182.901001	-91.369492	-339.573883	1154.309082	-328.757813	120.251724	959.578430	-19.265455	-298.335205	894.212158	-156.092606	-78.978661	1034.137085	511.892761	-21.756721	967.689087	499.844971	151.560669
-227.808334	0.600927	949.299683	-120.364410	-148.902222	922.420532	-295.768036	130.103348	537.762146	-172.130554	-157.398117	492.496368	-435.721893	135.898819	150.244919	-244.381058	-126.298180	92.551056	-248.411865	36.941906	1414.140015	-29.363016	-228.746170	1380.896729	-107.764198	-82.472626	1401.468506	-59.713913	-68.547981	1688.435791	-387.277344	21.384340	1183.307007	-91.220581	-339.849243	1154.255859	-330.743164	119.049652	959.402832	-19.986511	-298.820953	893.878418	-156.600525	-79.262161	1034.186768	511.984680	-23.152195	967.661194	499.796967	150.154602
-228.455109	0.099402	949.387695	-120.865662	-149.133987	922.433716	-296.558777	129.584824	537.885620	-172.466522	-157.488892	492.475586	-435.885132	135.621613	150.065552	-244.416412	-126.327835	92.518661	-248.445114	36.542664	1414.256226	-28.896471	-228.803589	1380.760620	-107.624481	-82.641624	1401.467896	-59.409130	-69.031723	1688.467773	-387.883057	20.420034	1183.750854	-91.056580	-340.071167	1154.277832	-332.881683	117.960632	959.265137	-20.660423	-299.150543	893.504761	-157.042526	-79.571388	1034.216675	512.059631	-24.592739	967.718872	499.701630	148.699356
-229.121445	-0.289136	949.525208	-121.274017	-149.316147	922.460388	-297.350708	128.885208	537.973328	-172.762558	-157.526062	492.496124	-436.254120	135.838318	150.556778	-244.422592	-126.308868	92.465752	-248.488113	36.053719	1414.396606	-28.415419	-228.841599	1380.665283	-107.474075	-82.805473	1401.457275	-59.103340	-69.500916	1688.410889	-388.497284	19.372562	1184.160522	-90.992699	-340.148926	1154.436157	-335.440155	116.624092	958.973755	-21.335526	-299.522369	893.255493	-157.496307	-79.843300	1034.284424	512.160889	-26.202814	967.678833	499.593445	146.946411
-229.881561	-0.699013	949.681091	-121.740494	-149.525146	922.495667	-298.104614	128.281967	538.030518	-173.114075	-157.656876	492.461060	-436.337891	135.515518	150.237686	-244.461105	-126.399551	92.451485	-248.547836	35.650288	1414.559570	-27.955893	-228.872131	1380.567505	-107.333374	-83.005135	1401.435181	-58.766354	-69.943069	1688.424438	-389.109314	18.298416	1184.599487	-90.771530	-340.381744	1154.457520	-337.776001	115.574577	958.914978	-22.058224	-299.914703	892.985718	-158.005356	-80.125328	1034.362671	511.911560	-27.596933	967.573181	499.156586	145.718597
-230.645981	-1.127239	949.786011	-122.181168	-149.752716	922.540283	-299.105225	127.701744	538.195251	-173.442703	-157.807236	492.452271	-436.510864	135.161682	149.937210	-244.517456	-126.411301	92.451454	-248.640518	35.186165	1414.690552	-27.530210	-228.826324	1380.364502	-107.165596	-83.171684	1401.426270	-58.404480	-70.345551	1688.382813	-389.674347	17.211906	1184.994263	-90.548622	-340.563690	1154.482300	-340.071716	114.638603	958.844666	-22.722721	-300.244904	892.719604	-158.516525	-80.391930	1034.423828	512.034180	-29.147348	967.470154	499.086273	143.762375
-231.524185	-1.622296	949.882324	-122.704979	-150.028290	922.569885	-300.256500	127.062393	538.366272	-173.801270	-157.899139	492.421967	-436.485046	134.380600	148.975189	-244.499207	-126.408577	92.373589	-248.767380	34.688000	1414.859619	-27.049126	-228.782227	1380.234253	-107.019058	-83.344276	1401.423096	-57.980644	-70.736412	1688.343018	-390.370667	16.115891	1185.435303	-90.290581	-340.720276	1154.474609	-341.986603	113.554329	958.757080	-23.365374	-300.572174	892.476074	-159.073456	-80.676453	1034.465576	511.993500	-30.665710	967.473083	498.883820	142.183884
-232.307190	-2.201261	949.970825	-123.176086	-150.257797	922.622437	-301.138306	126.333122	538.416443	-174.135712	-158.088028	492.420563	-436.653198	133.983704	148.651749	-244.555817	-126.509048	92.360512	-248.849182	34.145649	1415.016479	-26.405382	-228.773300	1380.112915	-106.808594	-83.544220	1401.416382	-57.563560	-71.076492	1688.305420	-390.833649	15.016487	1185.771606	-89.980988	-340.895264	1154.493286	-344.469788	113.072258	959.061035	-23.963915	-300.845886	892.229614	-159.573059	-80.980614	1034.517456	512.004578	-32.206451	967.511047	498.667725	140.647873
-233.161392	-2.749412	950.119446	-123.672279	-150.504349	922.634766	-302.318420	125.590836	538.568665	-174.595337	-159.063370	492.402008	-436.764099	133.609024	148.326508	-244.796097	-126.839668	92.295578	-249.024551	33.626217	1415.232544	-25.852737	-228.725922	1379.952148	-106.684563	-83.685974	1401.424438	-57.122475	-71.373909	1688.243164	-391.593384	13.938704	1186.325439	-89.562744	-341.168121	1154.406128	-346.820923	111.729813	958.899963	-24.528393	-301.028748	891.944214	-160.077240	-81.302238	1034.569824	511.954681	-33.694801	967.398560	498.398956	139.156265
-233.951431	-3.392613	950.262634	-124.112190	-150.699890	922.664612	-303.505249	124.849564	538.692627	-174.900681	-159.276215	492.392639	-436.936554	133.213440	148.021912	-244.831375	-126.842400	92.195145	-249.181076	33.064011	1415.414185	-25.378839	-228.659683	1379.775024	-106.534927	-83.859039	1401.407837	-56.655045	-71.639305	1688.182373	-392.322906	12.936703	1186.941040	-89.187759	-341.389343	1154.406128	-349.216492	110.855507	959.094055	-25.084280	-301.228394	891.620789	-160.553345	-81.659889	1034.633179	511.859222	-35.216423	967.365112	498.097687	137.617569
-234.720703	-3.963857	950.412842	-124.587830	-150.859482	922.717957	-304.496246	123.926872	538.806458	-175.212860	-159.598526	492.326050	-436.959869	132.805695	147.602234	-244.874878	-126.974747	92.166237	-249.370865	32.443283	1415.624268	-24.800898	-228.558029	1379.574097	-106.402718	-84.020226	1401.366089	-56.160152	-71.862793	1688.097290	-392.778809	11.780375	1187.249756	-88.840591	-341.528534	1154.470337	-352.014313	110.147446	959.432068	-25.713804	-301.629333	891.405884	-161.042465	-81.961891	1034.712769	511.820313	-36.636662	967.301392	497.822601	136.228210
-235.572739	-4.689674	950.573364	-125.117348	-151.044739	922.744263	-305.712067	123.019196	538.862244	-175.487686	-159.786041	492.246582	-437.196228	132.365616	147.236832	-244.918274	-127.038452	92.117577	-249.541763	31.864653	1415.878662	-24.145323	-228.483322	1379.366455	-106.242310	-84.207687	1401.331421	-55.681423	-72.041496	1688.000854	-393.423523	10.699821	1187.785522	-88.423439	-341.613556	1154.412598	-354.483978	109.377777	959.767761	-25.991634	-301.504852	891.106995	-161.562531	-82.348801	1034.776733	511.774597	-38.228477	967.320740	497.615417	134.723236
-236.392242	-5.262883	950.768250	-125.651093	-151.142212	922.758484	-307.070587	122.094284	539.007751	-175.785873	-160.019791	492.174622	-437.412781	131.874847	146.818909	-244.981995	-127.169243	92.095451	-249.774582	31.193033	1416.136108	-23.555773	-228.401276	1379.092773	-106.041519	-84.385506	1401.295410	-55.167709	-72.181351	1687.893066	-394.059204	9.586920	1188.301392	-87.890450	-341.828613	1154.212158	-356.106934	108.904015	960.162048	-26.381922	-301.584503	890.831177	-162.086578	-82.662239	1034.853027	511.675171	-39.660072	967.262268	497.286285	133.307465
-237.258942	-5.880553	950.959167	-126.142860	-151.241226	922.781677	-308.288910	121.049980	539.107056	-176.137131	-160.196274	492.126343	-437.595795	131.397476	146.349884	-244.990021	-127.162773	91.973358	-249.973648	30.568449	1416.434937	-22.984982	-228.255203	1378.859375	-105.870087	-84.586380	1401.253052	-54.620731	-72.306618	1687.782959	-394.711548	8.510003	1188.851196	-87.372803	-342.036438	1154.110107	-358.538818	108.302414	960.604553	-26.885513	-301.781219	890.549622	-162.605774	-82.972916	1034.931152	511.523529	-41.084961	967.217346	496.974304	131.843369
-238.160492	-6.393799	951.181396	-126.586594	-151.317902	922.796021	-309.606537	119.866608	539.199280	-176.508347	-160.392395	492.116577	-437.737793	130.946838	145.850723	-245.035370	-127.254745	91.927208	-250.224731	29.882467	1416.698120	-22.256245	-228.094620	1378.626099	-105.725334	-84.721413	1401.229614	-54.096828	-72.374199	1687.673584	-395.255554	7.470784	1189.333374	-86.796921	-342.130707	1153.917480	-361.876678	107.939682	961.421448	-27.079985	-301.564667	890.201233	-163.121704	-83.235085	1035.020264	511.417450	-42.473846	967.154358	496.697540	130.379150
-239.132004	-6.936525	951.417725	-127.107803	-151.344879	922.794800	-311.064148	118.760628	539.363220	-176.895462	-160.541962	492.083954	-438.231384	130.896317	146.048477	-245.100510	-127.343124	91.865944	-250.453949	29.173182	1416.981567	-21.604309	-227.931412	1378.363403	-105.571869	-84.871796	1401.188843	-53.588943	-72.404465	1687.511475	-396.033112	6.374014	1189.978271	-86.224304	-342.229553	1153.788818	-363.821289	107.291016	961.817017	-27.293896	-301.443817	889.941467	-163.681931	-83.485451	1035.102661	511.337982	-43.967247	967.173828	496.500061	128.905731
-240.519150	-6.957057	951.828125	-127.688156	-151.359421	922.812866	-312.678131	117.478699	539.614624	-177.308472	-160.651001	492.038513	-438.286926	129.922272	144.947403	-245.174911	-127.401619	91.797134	-250.686829	28.485058	1417.308350	-20.884289	-227.751770	1378.041382	-105.390404	-85.031174	1401.163940	-53.042557	-72.416389	1687.348022	-397.000641	5.417177	1190.968384	-85.564003	-342.317383	1153.673584	-365.711914	106.729324	962.330994	-27.479172	-301.305176	889.674438	-164.470230	-83.500305	1035.277954	511.228973	-45.339981	967.096680	496.195648	127.469833
-241.554779	-7.403356	952.109985	-128.288055	-151.356583	922.878845	-314.162323	116.066711	539.737854	-177.675079	-160.691620	492.002869	-438.519165	129.319992	144.358185	-245.186844	-127.485115	91.746300	-250.991882	27.700426	1417.668823	-20.233864	-227.531784	1377.823730	-105.258316	-85.171860	1401.106079	-52.512016	-72.393494	1687.206055	-397.591644	4.462759	1191.456299	-84.951309	-342.341827	1153.568115	-369.765076	106.589241	963.568054	-27.597950	-301.185333	889.374084	-165.139801	-83.700592	1035.423096	511.076660	-46.892353	967.113525	495.929535	126.019020
-242.552597	-7.972066	952.332214	-128.833221	-151.342743	922.913208	-315.580505	114.724854	539.807983	-177.993393	-160.859253	491.970764	-438.711761	128.798355	143.893814	-245.234680	-127.472824	91.688225	-251.217438	26.849976	1417.981079	-19.335854	-227.362930	1377.488281	-105.081444	-85.339409	1401.072876	-51.982975	-72.387894	1687.087524	-398.486053	3.409626	1192.201904	-84.274117	-342.436646	1153.576904	-371.284546	105.983070	964.047424	-27.839579	-301.212067	889.051575	-165.770157	-83.943916	1035.524292	510.938507	-48.158855	967.030029	495.659424	124.622375
-243.682388	-8.535559	952.562988	-129.388077	-151.355545	922.959167	-317.394928	113.345207	540.004333	-178.347824	-161.063370	491.945557	-439.081421	128.472321	143.874405	-245.318878	-127.623611	91.674255	-251.371490	25.801687	1418.182983	-18.714174	-227.058365	1377.129761	-104.829994	-85.533218	1401.019165	-51.408272	-72.296082	1686.890503	-399.250702	2.417085	1192.775391	-83.484856	-342.473938	1153.360962	-374.441559	105.776588	965.117737	-27.778511	-300.772858	888.722351	-166.448715	-84.157768	1035.632324	510.811157	-49.623058	967.009216	495.440399	123.191628
-244.762299	-9.032351	952.825256	-129.842545	-151.354721	922.984924	-319.027344	111.786911	540.084900	-178.753113	-161.221512	491.906433	-439.286041	127.770218	143.204590	-245.374649	-127.652176	91.605202	-251.682068	24.797121	1418.511353	-18.007961	-226.752762	1376.858276	-104.618073	-85.725143	1400.897217	-50.898148	-72.234619	1686.585693	-400.162079	1.423704	1193.483032	-82.729904	-342.410980	1153.099609	-376.704468	105.428375	965.965576	-27.755159	-300.567688	888.415405	-167.068787	-84.370010	1035.747559	510.641144	-51.021069	966.882996	495.107147	121.725784
-245.698608	-9.341105	952.832642	-130.299286	-151.077332	922.736389	-320.736084	110.197609	540.197510	-179.145615	-161.100784	491.907867	-439.184875	126.582367	142.004837	-245.416077	-127.701736	91.568001	-251.949448	23.919170	1418.865601	-17.208269	-226.586197	1376.474121	-104.435257	-85.868195	1400.863647	-50.327141	-72.105103	1686.378662	-400.905243	0.373265	1194.105591	-81.761330	-342.470673	1152.678101	-378.910645	105.130836	966.846680	-27.671280	-300.329529	888.038757	-167.790527	-84.531441	1035.625854	510.479370	-52.538277	966.844177	494.784912	120.322716
-246.976959	-9.886785	953.182495	-130.971146	-151.105469	922.878357	-322.777710	108.583511	540.399658	-179.545471	-161.156448	491.848083	-439.594757	126.089622	141.867737	-245.500031	-127.737633	91.502434	-252.260574	23.148195	1419.250610	-16.524841	-226.258514	1376.137695	-104.288788	-86.009109	1400.821045	-49.772621	-71.999565	1686.272705	-401.754211	-0.661871	1194.817261	-80.991470	-342.452148	1152.548828	-381.112946	104.777489	967.731628	-27.646852	-300.239044	887.613770	-168.512024	-84.673164	1035.825439	510.332489	-53.929211	966.760681	494.462982	118.870750
-248.176727	-10.636870	953.521851	-131.597290	-151.165680	923.030396	-324.485260	106.779945	540.384888	-179.984818	-161.292603	491.831665	-439.526398	124.907249	140.788254	-245.576324	-127.796310	91.390533	-252.610916	22.311419	1419.654419	-15.794382	-225.896057	1375.849976	-104.144035	-86.135857	1400.699219	-49.206276	-71.815430	1685.983398	-402.573273	-1.700050	1195.575684	-80.062103	-342.362579	1152.264648	-383.288513	104.467957	968.695251	-27.450859	-299.914520	887.202576	-169.140823	-84.898560	1036.018677	510.168915	-55.470158	966.731323	494.215546	117.414627
-249.405106	-11.125087	953.796265	-132.218582	-151.093643	923.044495	-326.568604	105.019943	540.590271	-180.324387	-161.458038	491.811798	-439.794708	124.239227	140.431290	-245.676041	-127.922340	91.400444	-252.882172	21.391937	1420.050903	-14.982058	-225.619461	1375.475586	-104.007004	-86.268860	1400.702515	-48.612652	-71.681595	1685.818481	-403.522491	-2.753871	1196.382935	-78.935532	-342.164429	1151.716553	-384.443756	104.205757	969.624634	-26.584883	-298.134430	887.300354	-169.866226	-85.038734	1036.123169	509.999359	-56.832634	966.638306	493.936340	115.899200
-250.560760	-11.641124	954.067383	-132.702011	-150.937943	923.106506	-328.449585	103.211784	540.708252	-180.660721	-161.587662	491.764740	-439.628662	122.927673	139.367645	-245.718170	-127.968704	91.331459	-253.221558	20.589827	1420.434937	-14.364914	-225.202682	1375.163818	-103.870758	-86.379356	1400.626953	-48.047192	-71.507843	1685.631714	-404.307037	-3.750340	1197.134644	-77.936981	-342.139557	1151.545654	-387.342316	103.926140	970.924255	-26.517969	-298.398071	886.876160	-170.565292	-85.176140	1036.265625	509.774506	-58.312225	966.595276	493.602264	114.377785
-251.779449	-12.037190	954.359070	-133.335648	-150.771545	923.135681	-330.486816	101.278015	540.833557	-180.978149	-161.625793	491.747223	-439.668732	122.060211	138.897278	-245.796890	-128.033890	91.306328	-253.577454	19.728642	1420.827637	-13.594187	-224.854065	1374.843628	-103.753807	-86.498505	1400.580566	-47.454685	-71.212257	1685.556641	-405.163116	-4.805939	1197.922607	-76.887085	-341.843719	1151.215088	-389.424225	103.547997	972.008423	-25.794950	-297.050598	886.562744	-171.309647	-85.239128	1036.388672	509.622131	-59.723282	966.506470	493.305084	112.914017
-253.071976	-11.217738	954.991089	-133.897018	-150.213623	923.156860	-332.531586	99.189682	541.101074	-181.292419	-161.573730	491.712250	-439.588409	120.680000	137.869034	-245.817841	-128.074142	91.260765	-253.966492	18.869385	1421.256104	-12.841688	-224.501694	1374.515869	-103.620949	-86.650650	1400.526123	-46.816456	-70.985703	1685.275635	-406.046021	-5.896325	1198.704590	-75.862129	-341.608490	1150.979736	-391.320862	103.148506	973.031799	-25.508823	-296.437897	886.012390	-172.036942	-84.678200	1036.666504	509.435852	-61.320652	966.439392	492.991882	111.398033
-254.332794	-11.825084	955.286255	-134.582687	-150.012466	923.176880	-334.583832	97.174873	541.234802	-181.629044	-161.511078	491.671906	-439.510986	119.484550	137.348480	-245.891342	-128.121429	91.174698	-254.329880	17.991756	1421.656006	-12.167910	-224.061340	1374.238647	-103.502243	-86.763901	1400.477661	-46.233902	-70.933701	1685.202881	-407.076019	-7.045149	1199.564697	-74.691299	-341.461670	1150.563232	-392.303955	102.593819	973.781433	-25.225210	-296.221710	885.564697	-172.780289	-84.799225	1036.776611	509.202484	-62.743511	966.319946	492.620483	109.902145
-255.604050	-12.397458	955.585022	-135.123840	-149.893204	923.258728	-336.576050	94.982368	541.285522	-181.942825	-161.385391	491.643097	-439.281677	118.079033	136.494095	-245.884796	-128.191086	91.128181	-254.691132	17.163847	1422.088745	-11.366866	-223.619476	1373.900391	-103.394165	-86.871666	1400.434937	-45.680828	-70.816803	1685.002197	-407.760773	-8.144484	1200.253052	-73.550407	-341.215576	1150.430664	-394.757782	102.306870	975.100464	-24.651651	-295.552063	885.262268	-173.511047	-84.922134	1036.931763	509.002747	-64.326111	966.209778	492.331879	108.357071
-256.917419	-12.941216	955.913269	-135.792664	-149.695847	923.308960	-338.520752	92.790253	541.380310	-182.246735	-161.423325	491.608337	-439.091980	116.573944	135.713272	-245.978333	-128.296478	91.039864	-255.100098	16.300365	1422.470215	-10.694478	-223.198318	1373.660400	-103.310165	-86.961342	1400.418945	-45.129997	-70.665955	1684.818848	-408.752106	-9.315429	1201.091919	-72.318611	-340.816223	1149.814331	-395.858124	101.732834	975.939209	-23.796560	-294.240295	884.981812	-174.279221	-85.002441	1037.074341	508.755463	-65.784027	966.038818	491.945740	106.876259
-257.899780	-13.112015	955.935242	-136.157440	-149.121429	923.102478	-340.345764	90.492882	541.510437	-182.476959	-161.318192	491.597595	-438.724976	115.010849	134.867737	-245.998016	-128.308731	91.004997	-255.560501	15.412884	1422.910034	-9.967174	-222.602661	1373.348877	-103.242966	-87.005058	1400.406860	-44.566422	-70.529785	1684.662598	-409.568054	-10.530981	1201.906372	-71.209412	-340.454407	1149.572876	-397.456024	101.248550	976.995544	-23.301908	-293.835266	884.560242	-175.083893	-85.006851	1037.003662	508.494019	-67.356445	965.891907	491.604736	105.374290
-259.265808	-13.623741	956.330261	-136.842941	-148.900345	923.199341	-342.369904	88.230637	541.552246	-182.800262	-161.290131	491.584656	-438.303467	113.262718	133.981033	-246.045456	-128.370712	90.978943	-255.995407	14.554026	1423.320557	-9.271329	-222.094666	1373.063965	-103.190178	-87.066505	1400.380615	-43.994843	-70.348618	1684.529175	-410.224121	-11.734460	1202.552856	-69.974144	-340.090332	1149.370850	-399.665100	100.842369	978.312622	-22.543230	-292.800049	884.273560	-175.850204	-85.029686	1037.195679	508.301147	-68.750488	965.700806	491.329529	103.874886
-260.633209	-14.248194	956.686768	-137.514435	-148.754013	923.375244	-344.371948	85.903053	541.618774	-183.203827	-161.283829	491.559998	-437.858582	111.528763	133.136124	-246.115952	-128.483124	90.927795	-256.456635	13.696617	1423.786011	-8.537696	-221.490189	1372.799438	-103.170418	-87.089073	1400.379639	-43.469177	-70.203835	1684.374756	-411.095276	-12.995968	1203.301636	-68.681427	-339.665985	1148.895264	-400.706665	100.257675	979.168213	-21.623186	-291.730225	883.995667	-176.599197	-85.045502	1037.408203	508.035095	-70.370193	965.507629	491.006104	102.305382
-262.164429	-14.772947	957.091064	-138.311768	-148.538895	923.455017	-346.340454	83.478676	541.616943	-183.576309	-161.272797	491.500946	-437.426697	109.485863	132.269775	-246.254852	-128.543274	90.895599	-256.989532	12.863031	1424.218506	-7.874269	-220.843628	1372.487061	-103.158035	-87.068756	1400.311279	-42.948780	-70.075706	1684.182129	-411.764526	-14.215999	1203.951782	-67.488106	-339.216461	1148.626709	-402.771179	99.751762	980.393188	-20.887630	-291.008606	883.578918	-177.439133	-85.015182	1037.581421	507.828461	-71.753410	965.255493	490.589813	100.888084
-263.502014	-15.256956	957.326233	-138.906509	-148.261200	923.513794	-348.371277	81.013702	541.631958	-183.934402	-161.327988	491.507385	-437.079956	107.456100	131.411926	-246.333099	-128.591156	90.807045	-257.515442	11.980641	1424.610840	-7.160761	-220.172089	1372.160278	-103.176147	-87.007507	1400.278198	-42.449501	-69.934265	1684.018677	-412.436493	-15.418159	1204.553345	-66.150009	-338.709290	1148.111450	-404.776550	99.213562	981.656616	-20.024874	-290.036438	883.173340	-178.248474	-84.984184	1037.696045	507.610168	-73.336632	965.084595	490.327515	99.305573
-264.950317	-15.725594	957.644958	-139.649597	-147.975372	923.608337	-350.426788	78.467934	541.627014	-184.260391	-161.310074	491.492493	-436.365204	105.292274	130.520264	-246.379547	-128.665543	90.752998	-258.054291	11.237368	1425.042969	-6.482802	-219.493835	1371.820557	-103.208878	-86.927917	1400.227905	-41.953762	-69.810234	1683.845459	-413.277527	-16.797630	1205.326050	-64.772598	-338.233795	1147.603638	-404.987671	98.507072	982.173889	-19.047852	-288.949402	882.842590	-179.119553	-84.911339	1037.854736	507.486267	-74.892731	964.864380	490.056488	97.768181
-266.650360	-16.529192	958.239868	-140.590042	-148.051514	923.946167	-352.384827	75.951920	541.545288	-184.637024	-161.536926	491.433533	-435.781708	102.948189	129.591278	-246.502548	-128.961624	90.795349	-258.655060	10.504410	1425.514160	-5.697367	-218.660049	1371.460205	-103.256783	-86.823616	1400.158936	-41.485531	-69.660179	1683.673096	-413.967041	-18.081940	1205.961792	-63.508705	-337.615082	1147.369385	-406.239838	97.829453	983.148560	-18.002357	-287.750214	882.461487	-179.870819	-84.846901	1038.198242	507.293060	-76.499260	964.669495	489.778259	96.153984
-268.188141	-17.053402	958.599304	-141.439041	-147.769897	924.101379	-354.121521	73.380341	541.437683	-185.094193	-161.612457	491.402283	-434.681946	100.457939	128.546188	-246.628571	-129.106140	90.723122	-259.214966	9.743683	1425.925171	-5.087912	-217.824142	1371.049072	-103.331543	-86.692978	1400.106812	-41.048870	-69.538017	1683.459229	-414.645294	-19.435017	1206.530396	-62.125507	-337.004700	1146.949707	-407.303314	97.128525	984.008789	-17.005207	-286.663971	882.054993	-180.790192	-84.728638	1038.394165	507.159485	-77.995499	964.446716	489.494537	94.649323
-269.668518	-17.506756	958.933655	-142.143219	-147.528946	924.211853	-356.084106	70.905403	541.413635	-185.488922	-161.695190	491.390747	-433.706451	97.832405	127.530312	-246.701111	-129.214539	90.662498	-259.828583	9.105443	1426.361694	-4.658420	-217.064911	1370.724731	-103.435463	-86.521744	1400.049927	-40.623528	-69.371635	1683.296631	-415.216400	-20.726978	1207.106934	-60.646347	-336.380829	1146.155396	-408.809174	96.415924	985.002014	-15.902570	-285.464233	881.613892	-181.636765	-84.614891	1038.560425	506.774292	-80.129890	963.995667	489.269196	93.149353
-271.165405	-17.951155	959.221863	-142.982529	-147.138550	924.260986	-357.817352	68.340088	541.248474	-185.844284	-161.443848	491.361237	-432.451355	95.032562	126.448898	-246.745499	-129.259354	90.651230	-260.461456	8.368572	1426.747437	-4.121058	-216.231354	1370.335327	-103.558670	-86.341904	1399.995483	-40.228363	-69.192940	1683.103149	-415.921234	-22.056576	1207.648926	-59.348068	-335.702271	1145.812256	-409.564667	95.615173	985.746399	-14.792575	-284.157104	881.163879	-182.540222	-84.431976	1038.666870	506.647034	-81.700409	963.712769	489.029297	91.672798
-272.651093	-18.349379	959.536499	-143.707657	-146.793655	924.379578	-359.603699	65.799309	541.144653	-186.195969	-161.807739	491.351685	-431.114532	92.047707	125.340126	-246.863922	-129.453949	90.574188	-261.082123	7.712675	1427.095947	-3.272184	-215.202026	1369.817627	-103.696449	-86.096313	1399.960327	-39.837971	-68.941383	1682.961060	-416.525818	-23.385271	1208.188477	-57.778191	-334.930237	1145.150513	-410.581055	94.792046	986.520630	-13.626894	-282.875305	880.775391	-183.444611	-84.257408	1038.836060	506.515106	-83.435135	963.455383	488.761353	90.089531
-274.028015	-18.653425	959.656494	-144.384384	-146.307816	924.359192	-361.113739	63.246971	541.016296	-186.612076	-161.397324	491.311066	-429.624573	88.947533	124.353966	-246.847076	-129.432968	90.475037	-261.704559	7.086661	1427.512573	-2.746189	-214.244522	1369.373413	-103.873230	-85.867699	1399.900269	-39.475834	-68.711159	1682.803101	-417.141174	-24.693060	1208.702148	-56.341961	-334.011871	1144.450195	-411.617981	93.945717	987.307251	-12.208364	-281.643341	880.235352	-184.401947	-84.072800	1038.869629	506.544189	-85.060760	963.317078	488.490082	88.535568
-275.491486	-18.983557	959.893066	-145.151489	-145.827866	924.352783	-362.586823	60.678234	540.942749	-187.012100	-161.255157	491.313019	-428.067444	85.811462	123.387550	-246.907898	-129.534637	90.414963	-262.398315	6.439954	1427.973511	-2.257199	-213.340027	1369.040894	-104.071968	-85.626122	1399.865723	-39.154057	-68.455948	1682.644653	-417.704285	-25.981243	1209.186523	-55.015087	-333.178192	1144.198486	-412.586639	93.098419	988.071045	-11.228608	-280.095428	879.818848	-185.357559	-83.882355	1038.945557	506.629456	-86.880928	963.106750	488.025726	86.413948
-277.006042	-19.302149	960.145142	-145.981888	-145.374252	924.431396	-363.779236	58.076542	540.792969	-187.366730	-161.444901	491.314301	-426.437408	82.522087	122.386101	-247.048004	-129.775650	90.424263	-263.097107	5.857723	1428.443359	-1.920581	-212.438721	1368.678467	-104.272987	-85.370377	1399.838623	-38.837536	-68.146446	1682.482178	-418.262451	-27.256840	1209.696167	-53.194260	-332.476563	1143.499634	-413.596405	92.184090	988.805664	-9.558430	-278.314117	879.447449	-186.393417	-83.670242	1039.077637	506.786194	-88.682899	962.978943	487.868713	84.637627
-278.445923	-19.679695	960.399536	-146.682541	-145.000443	924.529419	-364.937286	55.415630	540.631897	-187.688995	-160.971985	491.342560	-424.903503	79.109589	121.492920	-247.046310	-129.707535	90.318108	-263.815460	5.190118	1428.834961	-1.631840	-211.483414	1368.288940	-104.525261	-85.110680	1399.782104	-38.564617	-67.812531	1682.342163	-418.818085	-28.586653	1210.166626	-51.731628	-331.581055	1142.864624	-414.556274	91.225517	989.455811	-8.274743	-276.781342	878.947754	-187.349228	-83.524498	1039.226074	506.949768	-90.594528	962.833862	487.721252	82.832481
-280.001404	-19.979923	960.663574	-147.631210	-144.505035	924.583191	-366.095886	52.833813	540.505615	-188.041763	-161.255249	491.363098	-423.204895	75.733551	120.591904	-247.208267	-129.951569	90.295151	-264.570160	4.536182	1429.267456	-1.262878	-210.236877	1368.007202	-104.635574	-84.568733	1400.058228	-38.325264	-67.437462	1682.174683	-419.420135	-29.815866	1210.674316	-50.344719	-330.678253	1142.311035	-415.378632	90.234955	990.116333	-7.610811	-274.438202	877.983093	-188.429260	-83.279572	1039.341675	507.160797	-92.417267	962.702576	487.524170	81.099731
-281.518097	-20.310581	960.941467	-148.459305	-144.160416	924.659485	-366.922394	50.269405	540.298584	-188.436401	-161.123428	491.389740	-421.462402	72.202927	119.746658	-247.286926	-130.066177	90.254784	-265.328033	3.855002	1429.661499	-0.977615	-209.222122	1367.612183	-104.940659	-84.227783	1400.101318	-38.209751	-66.942123	1681.819092	-419.987976	-31.103308	1211.111450	-49.224174	-329.332428	1141.552246	-416.234589	89.270226	990.776367	-6.047450	-273.174011	877.537781	-189.463562	-83.135918	1039.483765	509.642334	-97.202522	962.259644	487.985046	79.770638
-283.007111	-20.650578	961.155762	-149.389801	-143.752243	924.761414	-367.732788	47.551548	540.108704	-188.835068	-160.522766	491.386017	-419.801788	68.614021	118.905746	-247.206329	-129.981674	90.206543	-266.097229	3.269279	1430.108154	-0.731731	-208.184189	1367.283569	-105.247559	-83.896324	1400.074219	-37.909641	-66.562904	1681.852539	-420.526825	-32.333561	1211.625610	-47.904819	-328.132751	1140.863892	-417.116760	88.239922	991.423584	-4.630869	-270.999969	877.245239	-190.558472	-82.946465	1039.612793	509.882996	-99.133568	962.212158	487.845947	77.862106
-284.527985	-20.910469	961.448120	-150.302277	-143.305756	924.846985	-368.483307	44.940002	540.056946	-189.147079	-160.857712	491.392181	-418.126160	64.969521	118.048210	-247.412506	-130.278183	90.210114	-266.933838	2.609897	1430.562988	-0.475346	-206.910126	1366.890503	-105.601059	-83.561035	1400.004272	-37.771839	-66.075653	1681.692749	-421.089935	-33.627964	1212.049316	-46.077888	-327.368195	1140.031006	-417.961365	87.228760	992.037781	-3.629469	-269.927490	876.727600	-191.632980	-82.726418	1039.764771	510.081024	-100.949509	962.169739	487.653473	75.927223
-286.016754	-21.226839	961.724426	-151.209457	-142.928711	924.967285	-369.141327	42.293175	539.874146	-189.572830	-160.802841	491.433197	-416.610321	61.183262	117.351692	-247.502792	-130.394409	90.189278	-267.702545	2.057893	1430.963745	-0.159666	-206.102524	1366.657104	-105.987877	-83.176430	1400.017944	-37.690643	-65.493446	1681.506836	-421.685181	-34.872753	1212.488892	-45.226486	-325.843842	1139.724243	-418.760345	86.221535	992.599915	-2.218317	-267.974792	876.294861	-192.705322	-82.551109	1039.930298	510.259430	-102.748154	962.121399	487.463623	73.955429
-287.450226	-21.552938	961.934265	-152.115005	-142.535721	925.049744	-369.896271	39.687782	539.752747	-189.960068	-160.724655	491.477753	-415.084900	57.393433	116.702202	-247.593826	-130.444489	90.120049	-268.548737	1.482925	1431.431885	0.166552	-205.156067	1366.424927	-106.374733	-82.773140	1400.012817	-37.704151	-64.854065	1681.148926	-422.394928	-36.313248	1212.984131	-43.468311	-324.940491	1138.929932	-419.551514	85.140259	993.183899	-1.041184	-266.456940	875.910828	-193.788986	-82.406250	1040.053955	510.387878	-104.603424	962.067932	487.199341	72.074303
-289.100433	-21.804365	962.257568	-153.185669	-142.510574	925.069092	-370.801270	37.236500	539.673279	-190.404099	-160.663071	491.533783	-413.650848	53.363728	116.057343	-247.701050	-130.601242	90.068230	-269.362122	0.980052	1431.795898	0.409735	-204.049225	1366.112183	-106.782005	-82.403664	1399.988525	-37.616016	-64.297668	1681.151245	-422.947540	-37.434692	1213.439697	-42.230030	-323.659515	1138.419434	-420.411224	84.079750	993.711243	0.225249	-264.800781	875.468567	-194.952820	-82.400948	1040.172485	510.618774	-106.340462	961.999023	486.936188	70.266342
-291.687286	-22.087955	962.762268	-155.293015	-143.518814	924.088806	-371.980835	34.659340	539.727478	-190.780121	-161.320251	491.447510	-412.417023	49.320091	115.500397	-247.968658	-130.979767	90.106972	-270.231598	0.408055	1432.068848	0.602814	-202.995468	1365.875610	-107.211578	-81.990601	1399.998413	-37.597435	-63.667183	1680.954346	-423.474426	-38.499859	1213.823364	-40.977207	-322.397003	1137.760376	-421.179810	83.025124	994.286560	1.500991	-263.106567	875.078430	-196.345062	-82.965553	1039.670654	510.737518	-108.231133	961.991455	486.716797	68.350166
-293.110748	-22.365763	962.952698	-156.219467	-143.205780	924.103210	-372.865906	32.290977	539.649231	-191.184723	-161.190216	491.536987	-410.989594	45.309895	114.873123	-248.052094	-131.091232	90.084221	-271.105530	0.003626	1432.456787	0.741448	-201.929382	1365.603149	-107.734612	-81.502647	1399.999146	-37.708099	-62.917889	1680.791992	-424.097900	-39.607559	1214.250610	-39.758442	-321.033539	1137.195313	-422.040283	81.935654	994.826294	2.742154	-261.214539	874.790222	-197.413345	-82.846848	1039.743042	510.867126	-109.885292	961.865662	486.428711	66.549561
-294.475708	-22.655312	963.171997	-157.145035	-142.864136	924.246643	-373.504700	29.896021	539.538574	-191.548752	-161.132858	491.594727	-409.662079	41.250069	114.385284	-248.144989	-131.241348	90.047501	-271.954895	-0.356539	1432.744263	0.837242	-200.875290	1365.393433	-108.359993	-81.381462	1399.803589	-37.814468	-62.174557	1680.611572	-424.815491	-41.002434	1214.621460	-38.609493	-319.676849	1136.695557	-422.942749	80.907181	995.309998	4.042500	-259.241943	874.540344	-198.455948	-82.655434	1039.895264	510.713043	-111.909752	961.853821	486.029968	64.749939
-295.741333	-22.937304	963.347656	-157.986252	-142.458572	924.350464	-374.151398	27.615637	539.491577	-191.927063	-160.873718	491.594421	-408.320770	37.156963	113.897911	-248.158707	-131.249634	89.998222	-272.813812	-0.828128	1432.923462	0.870417	-199.387314	1365.190063	-108.888741	-80.927376	1399.793945	-37.969917	-61.386471	1680.425415	-425.528564	-42.223103	1214.937500	-37.601105	-318.262939	1136.237549	-423.668762	79.840118	995.760376	5.360950	-257.253632	874.383423	-199.439117	-82.466187	1040.014771	510.869141	-113.161629	961.692322	485.714355	63.096775
-297.243073	-22.897999	963.697693	-158.902008	-142.086105	924.416809	-374.726379	25.281662	539.459961	-192.254959	-160.812302	491.666107	-407.092621	32.959793	113.473602	-248.224915	-131.354752	89.963928	-273.802277	-1.289764	1433.260498	1.001495	-198.201035	1364.903687	-109.546890	-80.521538	1399.840088	-38.195992	-60.548656	1680.250366	-426.199768	-43.396965	1215.279785	-36.639538	-316.743683	1135.910522	-424.535492	78.833496	996.168091	6.551749	-255.178345	874.284851	-200.526962	-82.201950	1040.188232	510.759155	-114.921265	961.634216	485.390717	61.462543
-298.329712	-22.915222	963.875854	-159.660309	-141.168076	924.728210	-375.277008	23.151308	539.469299	-192.573181	-160.516754	491.693176	-406.034912	28.838051	113.135185	-248.242386	-131.363190	89.858002	-274.786804	-1.632263	1433.547363	0.992658	-197.545853	1364.953857	-110.077469	-80.103050	1399.861572	-38.453812	-59.712555	1680.134033	-426.892456	-44.534695	1215.586670	-35.825466	-315.321808	1135.556030	-425.408478	77.830711	996.566650	7.794374	-253.034317	874.225891	-201.527313	-81.663033	1040.454956	510.902527	-116.324554	961.502380	485.110870	59.977577
-298.275085	-23.094093	963.734985	-158.805893	-139.308289	925.742615	-375.049927	21.037506	539.194702	-192.876480	-159.716766	491.969971	-404.666382	24.884653	112.666451	-248.152069	-131.281616	89.783310	-275.674347	-1.974409	1433.686035	0.904981	-196.443741	1365.037598	-110.671967	-79.585609	1399.886963	-38.749126	-58.839508	1679.993042	-427.558655	-45.659317	1215.845337	-35.219059	-313.821869	1135.824097	-426.443939	76.862755	996.993103	8.952484	-250.871613	874.268311	-201.851303	-80.676712	1041.109985	510.694122	-117.823570	961.387207	484.718079	58.365543
-299.128876	-23.331409	963.761536	-159.017593	-138.617188	925.918030	-375.324280	19.130919	539.044495	-193.154404	-159.449402	492.055450	-403.777252	20.990868	112.409050	-248.158188	-131.323669	89.782646	-276.588806	-2.264381	1433.843994	0.743091	-195.439041	1365.155273	-111.294571	-79.084213	1399.901978	-39.107731	-57.909557	1679.877319	-428.232300	-46.772331	1216.009155	-34.641666	-312.405914	1135.763794	-427.230286	75.905083	997.283813	9.991907	-248.518356	874.347778	-202.488037	-80.308105	1041.238892	510.746429	-119.152374	961.268921	484.427643	57.019512
-300.938690	-23.486891	963.983337	-160.310547	-139.071716	925.442383	-375.891479	17.186981	538.952087	-193.381805	-159.706528	492.042847	-402.965698	16.846064	112.002991	-248.275879	-131.553589	89.788521	-277.502777	-2.492846	1433.953613	0.600520	-194.541611	1365.338135	-111.859695	-78.586876	1399.987549	-39.535690	-56.974522	1679.785400	-428.926788	-47.858013	1216.141479	-33.963036	-311.151276	1135.236084	-428.158203	74.960426	997.549988	10.876824	-246.069107	874.498657	-203.588791	-80.487198	1040.985596	510.626038	-120.379341	961.166382	484.126495	55.590347
-301.980225	-23.690001	964.047424	-160.770981	-138.594818	925.594482	-376.253448	15.415288	538.795898	-193.572662	-159.683701	492.117340	-402.653442	13.199390	111.908722	-248.369751	-131.804947	89.797264	-278.460022	-2.638745	1434.070313	0.385896	-193.613632	1365.581787	-112.501839	-78.004028	1400.057373	-39.997757	-56.036861	1679.708252	-429.586365	-48.881317	1216.251099	-33.515472	-309.803894	1135.278809	-429.131226	74.067795	997.748413	11.872089	-243.862427	874.856445	-204.360794	-80.162369	1041.097900	510.579895	-121.637550	961.071716	483.868561	54.339954
-302.969330	-23.820440	964.016052	-161.103806	-138.162216	925.738770	-376.625854	13.713703	538.621704	-193.772156	-159.500504	492.265015	-402.241608	9.483480	111.536285	-248.410919	-131.978989	89.822716	-279.416534	-2.777822	1434.045532	0.218992	-192.663895	1365.917358	-113.111473	-77.527603	1400.067993	-40.510868	-55.064682	1679.628540	-430.245544	-49.902412	1216.294067	-33.194592	-308.430817	1135.311035	-430.102539	73.181648	997.864624	12.766872	-241.564850	875.272705	-205.134460	-79.853264	1041.184082	510.437866	-122.732857	960.971619	483.580048	53.077286
-303.843353	-24.044041	964.008484	-161.272888	-137.428558	925.872681	-376.890076	12.044076	538.336975	-193.937683	-159.144226	492.397339	-401.966888	5.886870	111.227638	-248.415253	-131.973587	89.731239	-280.314484	-2.702048	1433.983643	0.033641	-191.637283	1366.185181	-113.805046	-76.835251	1400.127197	-41.105602	-54.044937	1679.541504	-430.896667	-50.813854	1216.262451	-32.938957	-307.180664	1135.364258	-431.070770	72.348740	997.924988	13.640879	-239.333206	875.776733	-205.694016	-79.351532	1041.254639	510.417664	-123.891838	960.939453	483.406647	51.913029
-305.111267	-24.117418	963.994446	-162.374100	-137.723404	926.078796	-377.472870	10.444793	538.109558	-194.094986	-159.286072	492.404877	-401.884338	2.454627	110.824425	-248.446991	-132.189560	89.762428	-281.275665	-2.789143	1433.940674	-0.242047	-190.813965	1366.491943	-114.446373	-76.399956	1400.142212	-41.770271	-53.063316	1679.487549	-431.567047	-51.692295	1216.222534	-32.716042	-305.983246	1135.489990	-432.066650	71.477318	997.887451	14.509814	-237.159134	876.355347	-206.948822	-79.406418	1041.368286	510.325470	-124.872337	960.827332	483.121735	50.837399
-306.242310	-24.242851	963.972168	-163.252182	-137.529480	926.164063	-378.113373	8.895825	537.905090	-194.198334	-159.411316	492.400696	-402.072723	-0.781933	110.481216	-248.522812	-132.385696	89.762314	-282.179047	-2.771833	1433.734985	-0.534701	-189.992279	1366.741455	-115.136948	-75.782463	1400.130005	-42.473526	-52.035889	1679.407715	-432.244171	-52.462841	1216.094360	-32.543770	-304.832733	1135.661865	-432.979950	70.690842	997.799194	15.298638	-234.883575	876.963135	-207.931992	-79.186531	1041.390747	510.256592	-125.843773	960.746826	482.940704	49.762039
-307.319153	-24.299540	963.889526	-163.821854	-137.299057	926.155396	-378.794220	7.362143	537.621399	-194.264130	-159.497513	492.449188	-402.439453	-3.888944	110.148674	-248.562897	-132.607941	89.700066	-283.083313	-2.423342	1433.464478	-0.952925	-188.918106	1366.969849	-115.881279	-75.213547	1399.958130	-43.260811	-50.995014	1679.324097	-432.864624	-53.162327	1215.912720	-32.410107	-303.794495	1135.724121	-434.105865	69.912308	997.556274	16.030012	-232.731003	877.540466	-208.748535	-78.901596	1041.339600	510.175293	-126.803513	960.699707	482.618256	48.754478
-308.011993	-24.352322	963.608093	-164.067078	-136.825974	926.196228	-379.402832	5.887211	537.270264	-194.291016	-159.518234	492.506470	-402.779022	-6.698670	109.677567	-248.618591	-132.865921	89.780212	-283.983307	-2.125928	1433.165039	-1.230258	-187.995438	1367.193237	-116.687820	-74.693871	1399.666504	-44.059895	-49.976559	1679.211182	-433.458862	-53.806133	1215.640381	-32.319679	-302.713013	1135.896729	-435.126190	69.176872	997.228027	16.732224	-230.554749	878.190369	-209.367767	-78.504684	1041.257080	510.100983	-127.753662	960.647339	482.376068	47.758358
-308.957245	-24.402117	963.407410	-164.692245	-136.664627	926.200073	-380.236511	4.415998	536.953674	-194.263596	-159.681015	492.492249	-403.508820	-9.343019	109.242340	-248.672195	-133.121460	89.772827	-284.981598	-1.868682	1432.921509	-1.733558	-187.080261	1367.367920	-117.407471	-74.068047	1399.512817	-44.907677	-48.913494	1679.116333	-434.110718	-54.281651	1215.331421	-32.270969	-301.710205	1136.020630	-436.222107	68.447388	996.800720	17.415127	-228.478836	878.853943	-210.196045	-78.251175	1041.166138	510.038086	-128.637375	960.571045	482.051636	46.832588
-309.655060	-24.300074	963.003906	-165.050323	-136.259628	925.993042	-381.122498	3.048383	536.616211	-194.276733	-159.625061	492.501221	-404.270721	-11.894157	108.845192	-248.659103	-133.192902	89.748108	-285.920563	-1.534057	1432.546265	-2.176088	-186.216202	1367.574707	-118.162880	-73.298592	1399.454224	-45.807747	-47.820671	1678.995605	-434.782776	-54.753708	1214.943237	-32.217880	-300.832184	1136.135864	-437.147278	67.708908	996.257263	17.995968	-226.333466	879.528503	-210.901566	-77.987007	1040.909424	510.276184	-129.047577	960.455444	481.820343	46.020473
-310.301361	-24.294338	962.706604	-165.348236	-135.828201	925.955444	-382.043365	1.802383	536.285461	-194.294495	-159.664673	492.505951	-405.295715	-14.090118	108.522644	-248.682358	-133.395432	89.747368	-286.916107	-1.059077	1432.220459	-2.800409	-185.208832	1367.701904	-118.919258	-72.562431	1399.422852	-46.729839	-46.749153	1678.890869	-435.378143	-55.074699	1214.519287	-32.209873	-300.031708	1136.230957	-438.291290	67.083832	995.708252	18.559975	-224.305588	880.160583	-211.496506	-77.622131	1040.772095	509.983612	-130.459213	960.466980	481.502167	44.924164
-310.945251	-24.331720	962.433472	-165.503311	-135.558640	925.887939	-383.067200	0.603109	535.981079	-194.354080	-159.637817	492.515076	-406.107574	-16.509214	107.777046	-248.707428	-133.481491	89.662117	-287.984344	-0.657491	1431.963867	-3.325122	-184.353760	1367.888672	-119.726501	-71.755814	1399.404541	-47.720985	-45.611252	1678.816528	-436.049500	-55.305058	1214.105957	-32.209255	-299.226563	1136.420288	-439.411469	66.390099	994.992676	19.088701	-222.356796	880.883606	-211.976913	-77.316711	1040.618774	510.052887	-131.425262	960.500000	481.257050	43.959801
-311.586609	-24.426914	962.126404	-165.915634	-135.276398	925.800049	-384.116333	-0.541636	535.673584	-194.363022	-159.664398	492.472626	-407.435822	-18.393173	107.438591	-248.683044	-133.580597	89.593918	-289.049683	-0.186534	1431.621826	-4.071022	-183.498611	1368.061035	-120.580643	-71.037361	1399.375854	-48.733528	-44.463757	1678.755371	-436.740326	-55.434631	1213.686157	-32.264751	-298.465057	1136.592285	-440.423370	65.739265	994.213318	19.243820	-220.390121	881.886230	-212.562210	-77.049706	1040.432373	510.087463	-132.303818	960.473816	481.005249	42.981258
-312.454102	-24.444551	961.947510	-166.791229	-135.272659	925.698120	-385.431396	-1.648272	535.491089	-194.403427	-159.743591	492.360626	-409.474640	-19.897961	107.578941	-248.711212	-133.734985	89.625031	-290.129639	0.227169	1431.242310	-4.739615	-182.669800	1368.227539	-121.417427	-70.275856	1399.356079	-49.776829	-43.319233	1678.703369	-437.444092	-55.492775	1213.200073	-32.366341	-297.643951	1136.652588	-441.571228	65.100136	993.378113	19.862236	-218.458710	882.311401	-213.368073	-76.897278	1040.269287	510.675079	-132.396500	960.283752	480.812317	42.203075
-313.772858	-24.451258	961.907654	-168.233917	-135.943359	925.353760	-386.915161	-2.640925	535.336060	-194.376556	-160.222702	492.180023	-411.232361	-21.573578	107.423050	-248.799789	-134.115341	89.693962	-291.193298	0.760474	1430.959473	-5.537243	-181.856613	1368.398438	-122.308968	-69.542099	1399.388306	-50.875217	-42.133030	1678.678833	-438.157257	-55.488388	1212.749756	-32.488239	-296.878723	1136.798462	-442.598083	64.465218	992.456360	20.245455	-216.645554	883.011292	-214.414017	-77.077499	1039.980469	510.796265	-133.090958	960.178284	480.557404	41.245888
-314.258514	-24.455704	961.630798	-168.392242	-135.648773	925.317261	-388.123718	-3.569086	535.100952	-194.378174	-160.077805	492.165710	-412.750763	-23.440496	106.807678	-248.767471	-134.170227	89.649025	-292.273010	1.237934	1430.680786	-6.302938	-181.068222	1368.592407	-123.141487	-68.668137	1399.531738	-52.029190	-40.948730	1678.677979	-438.620392	-55.554138	1211.919678	-32.691391	-296.137177	1137.031616	-443.664032	63.897335	991.455627	20.525902	-214.878479	883.686890	-214.837997	-76.778801	1039.846802	511.024170	-133.952026	960.090515	480.199493	40.292393
-314.661072	-24.350006	961.404846	-168.491104	-135.125061	925.371826	-389.455200	-4.414063	534.948364	-194.343826	-159.888962	492.171265	-414.712921	-24.798635	106.638336	-248.733368	-134.204742	89.586182	-293.241913	1.725972	1430.295532	-7.004200	-180.341690	1368.833740	-124.123215	-68.016502	1399.614624	-53.233418	-39.746841	1678.716064	-439.653931	-55.213318	1211.688599	-32.969101	-295.287384	1137.257446	-444.760620	63.287842	990.544678	20.878304	-213.135757	884.027588	-215.216949	-76.314034	1039.791016	511.254639	-134.703156	959.933167	479.932953	39.345901
-315.210175	-24.337494	961.200317	-168.792953	-134.913040	925.384155	-390.939575	-5.191890	534.913940	-194.345215	-159.829697	492.131470	-416.943848	-26.216917	106.576248	-248.743988	-134.273834	89.571640	-294.245300	2.328605	1430.015747	-7.799135	-179.535751	1369.166626	-125.030106	-67.284935	1399.724609	-54.477489	-38.530060	1678.770874	-440.400757	-54.985779	1211.210693	-33.288761	-294.502777	1137.575439	-445.778442	62.734093	989.559265	20.907442	-211.645767	885.064514	-215.696304	-76.021584	1039.703003	511.502991	-135.508102	959.781982	479.588989	38.402416
-315.799133	-24.205626	961.099487	-169.199371	-134.817276	925.369568	-392.288849	-5.846394	534.786438	-194.291763	-159.715576	492.112244	-419.541046	-26.864119	107.079063	-248.748978	-134.442352	89.658363	-295.327454	2.913888	1429.785889	-8.627363	-178.749664	1369.482178	-125.964432	-66.545799	1399.865479	-55.774246	-37.315159	1678.865479	-441.131012	-54.653900	1210.750366	-33.711655	-293.642792	1137.898438	-446.867096	62.171082	988.561768	20.904930	-210.070190	885.875793	-216.191772	-75.785767	1039.640137	511.795929	-136.150864	959.649597	479.261627	37.448376
-316.176361	-24.162130	960.863770	-169.353958	-134.430145	925.490845	-393.773651	-6.398633	534.752869	-194.292114	-159.397293	492.128723	-421.627136	-28.411673	106.614639	-248.693863	-134.386444	89.591362	-296.367615	3.579278	1429.502197	-9.365187	-177.927582	1369.913940	-126.945976	-65.816666	1399.954712	-57.126350	-36.085529	1678.977173	-441.923676	-54.328121	1210.308350	-34.151417	-292.813202	1138.290161	-447.821228	61.662865	987.528992	20.877411	-208.573959	886.614990	-216.613205	-75.412262	1039.618896	512.029053	-136.835159	959.465759	478.879883	36.534206
-316.493347	-24.054338	960.653442	-169.420364	-133.990173	925.592468	-395.274170	-6.847607	534.748352	-194.250443	-159.126389	492.165161	-424.438812	-29.139826	107.143791	-248.706314	-134.396500	89.566063	-297.381744	4.171656	1429.171997	-10.296452	-177.098785	1370.273804	-127.914131	-65.039055	1400.034180	-58.515728	-34.841652	1679.098511	-442.681213	-53.936913	1209.819946	-34.646305	-292.063690	1138.667236	-449.004456	61.186871	986.562012	20.779213	-207.217224	887.331360	-216.954422	-75.004539	1039.599609	512.302063	-137.598907	959.265198	478.465057	35.679279
-316.989563	-23.948689	960.479980	-169.630798	-133.804459	925.616089	-396.816437	-7.225639	534.787598	-194.253143	-158.904526	492.152466	-426.706390	-30.373608	106.902977	-248.689560	-134.498367	89.662224	-298.462433	4.939945	1428.967041	-11.061978	-176.292786	1370.726685	-128.910828	-64.387482	1400.079956	-59.958637	-33.617119	1679.244629	-443.384216	-53.535500	1209.414673	-35.222095	-291.159576	1139.109985	-449.935944	60.725754	985.526794	20.770473	-205.893097	887.615723	-217.372314	-74.705292	1039.535522	512.442444	-138.059021	959.020386	477.960876	34.875916
-317.484863	-23.753973	960.338074	-170.013504	-133.535843	925.654175	-398.267944	-7.385840	534.777588	-194.263824	-158.605392	492.117981	-429.324158	-31.357679	106.963799	-248.704544	-134.425690	89.609566	-299.474976	5.624568	1428.640015	-11.894461	-175.446609	1371.180542	-130.125183	-63.768219	1399.928345	-61.405628	-32.360096	1679.394531	-444.188538	-53.094624	1208.913330	-35.772305	-290.369904	1139.599609	-451.019440	60.336651	984.522339	20.447470	-204.823746	888.645386	-217.882889	-74.386971	1039.499023	512.847900	-138.408630	958.835693	477.523956	34.166397
-317.957367	-23.594538	960.165649	-170.412750	-133.187790	925.712097	-399.847595	-7.485730	534.856018	-194.258240	-158.301987	492.056732	-432.606018	-31.731485	107.852364	-248.681931	-134.405228	89.568153	-300.518188	6.293137	1428.240356	-12.777540	-174.624542	1371.603149	-131.141998	-63.016167	1400.032715	-62.961552	-31.108517	1679.593628	-444.944824	-52.630177	1208.409546	-36.403030	-289.483582	1140.058960	-452.139984	60.009758	983.628052	20.106527	-203.660599	889.344910	-218.416245	-74.044006	1039.463867	513.068787	-138.967133	958.643982	476.991882	33.429295
-318.449615	-23.385729	960.091614	-170.704422	-132.857864	925.769653	-401.368256	-7.449595	534.910950	-194.305145	-157.946686	492.057678	-434.997375	-33.035458	107.658958	-248.671524	-134.423294	89.622589	-301.714417	7.108615	1428.074585	-13.671650	-173.683243	1372.117798	-132.103317	-62.248665	1400.090942	-64.516594	-29.834290	1679.772095	-445.688507	-52.178806	1207.968872	-37.060669	-288.633301	1140.492432	-453.166290	59.706528	982.675964	19.647039	-202.522598	889.983032	-218.861481	-73.681549	1039.465576	513.261353	-139.443665	958.442261	476.424500	32.791172
-318.916687	-23.263226	959.923523	-170.896393	-132.587585	925.789429	-402.855774	-7.304075	534.975403	-194.351013	-157.782791	492.095001	-437.778229	-33.733631	107.865341	-248.723831	-134.420578	89.565231	-302.788971	7.824620	1427.725830	-14.513089	-172.849640	1372.567871	-133.198715	-61.403313	1400.208008	-66.108330	-28.551954	1679.972534	-446.481140	-51.683273	1207.399780	-37.728806	-287.771606	1141.047119	-454.196777	59.421101	981.750366	19.317976	-201.445923	890.124084	-219.258942	-73.344208	1039.402954	513.508606	-139.932556	958.289673	475.864502	32.178085
-319.231018	-22.952604	959.778503	-171.013275	-131.966919	925.913818	-404.379120	-7.022439	535.052002	-194.473648	-157.340576	492.119293	-441.175232	-33.996441	108.872681	-248.706985	-134.405014	89.650299	-303.902557	8.510352	1427.350342	-15.402667	-171.953415	1373.045410	-134.255447	-60.573090	1400.324219	-67.742210	-27.256969	1680.167847	-447.240662	-51.274250	1206.930786	-38.390774	-286.955322	1141.552246	-455.188263	59.211506	980.859863	18.762199	-200.571426	890.695923	-219.645920	-72.826782	1039.435425	513.928955	-140.818909	958.314636	475.398102	31.527010
-319.830200	-22.754234	959.611389	-171.463562	-131.670624	925.953552	-405.779694	-6.631115	535.093933	-194.572662	-157.030975	492.149628	-444.006104	-34.614899	109.294006	-248.734177	-134.355133	89.591049	-305.124176	9.247389	1427.146973	-16.371025	-171.004822	1373.445679	-135.277054	-59.723190	1400.388062	-69.421242	-25.986517	1680.366699	-448.082794	-50.817242	1206.460449	-39.010559	-286.213043	1142.115112	-456.092651	58.990185	979.975403	18.033918	-199.907288	891.615906	-220.236938	-72.450783	1039.383057	513.986084	-140.664703	958.171143	474.734528	30.999809
-320.437256	-22.526709	959.514038	-171.981384	-131.458252	925.943726	-407.358887	-6.152055	535.141602	-194.620605	-156.805008	492.145050	-446.965302	-35.203911	109.754044	-248.739532	-134.389069	89.632484	-306.272858	9.967329	1426.795654	-17.218122	-170.061829	1373.884155	-136.358124	-58.847511	1400.480835	-71.057388	-24.705734	1680.533447	-448.885590	-50.425259	1205.906738	-39.704906	-285.372467	1142.612305	-456.926788	58.879135	979.133240	17.234348	-199.150223	892.114502	-220.817795	-72.158577	1039.330688	514.092407	-140.512878	958.105591	474.152527	30.485632
-320.818329	-22.234730	959.302612	-172.074005	-130.827881	926.045532	-408.759735	-5.525468	535.202942	-194.736664	-156.446838	492.202362	-449.891907	-35.728947	110.155243	-248.771622	-134.343552	89.664085	-307.460388	10.719359	1426.420532	-18.146955	-169.083603	1374.313477	-137.499863	-57.979980	1400.579346	-72.840309	-23.394615	1680.736328	-449.718018	-49.981785	1205.428101	-40.347260	-284.566315	1143.093506	-457.888763	58.796928	978.348083	16.723623	-198.429214	892.047058	-221.262589	-71.636780	1039.327148	514.127075	-140.558151	958.072937	473.528870	29.975605
-321.383057	-21.775597	959.185547	-172.419876	-130.314529	926.028748	-410.201996	-4.834014	535.255920	-194.910156	-156.090302	492.236694	-452.723083	-36.075478	110.662560	-248.768356	-134.303864	89.605133	-308.699951	11.453712	1426.152832	-19.060247	-168.070633	1374.702148	-138.597961	-57.032234	1400.661377	-74.591042	-22.088179	1680.923828	-450.523407	-49.536880	1204.905640	-41.016167	-283.804413	1143.634155	-458.879944	58.820137	977.606567	15.715867	-197.928375	892.911499	-221.816193	-71.150734	1039.285889	514.179443	-140.882599	958.018127	472.981964	29.537878
-322.099762	-21.638033	959.128662	-172.994263	-130.131088	926.110291	-411.762360	-4.094822	535.335510	-195.091125	-155.965302	492.250885	-456.046967	-36.253548	112.496971	-248.805359	-134.315414	89.618011	-309.972839	12.145476	1425.843140	-19.968319	-167.022507	1375.099609	-139.732361	-56.088428	1400.738770	-76.341042	-20.781803	1681.084106	-451.328644	-49.118649	1204.399658	-41.712688	-282.947235	1144.151367	-459.771088	58.837261	976.884705	14.857865	-197.470093	893.223511	-222.427429	-70.778679	1039.278320	514.195435	-141.079300	957.995972	472.380646	29.173283
-322.588470	-21.259130	958.953247	-173.324310	-129.405090	926.183533	-413.096497	-3.221880	535.301086	-195.255096	-155.552460	492.281433	-458.893097	-36.469669	112.946953	-248.832901	-134.248459	89.634148	-311.261963	12.884883	1425.513184	-20.930054	-165.905899	1375.496216	-140.890457	-55.226875	1400.778564	-78.114296	-19.461290	1681.243408	-452.204041	-48.722389	1203.930054	-42.364208	-282.233215	1144.656494	-460.479736	58.855923	976.186340	13.909750	-197.082062	893.572693	-222.993332	-70.178291	1039.265259	514.156494	-141.354630	958.002869	471.832916	28.818188
[truncated: 40 more columns]
