# Supplementary material for: A dyadic stimulus set of audiovisual affective displays for the study of multisensory, emotional, social interactions
Source: Behav Res Methods. 2015 Nov 5;48(4):1285–95. doi: 10.3758/s13428-015-0654-4 (PMC5101291; doi:10.3758/s13428-015-0654-4)
Supplement: Supplementary file 1 — (ZIP 270 MB) [file 13428_2015_654_MOESM1_ESM.zip › supplementary_material_2_stimuli_set_files/E/E12.txt]

-448.561371	125.401505	925.312683	-433.549286	-59.640659	921.712036	-491.275757	182.863480	500.695465	-436.488708	-122.054871	501.369263	-511.855194	185.509766	70.709938	-480.369873	-144.355942	86.090820	-474.514252	204.896118	1392.458374	-453.057556	-141.119843	1371.597534	-436.631012	26.099560	1391.648682	-428.493652	15.142511	1684.693115	-568.665649	264.046021	1145.707397	-562.141235	-199.564316	1143.048950	-474.888367	281.551331	908.868835	-473.014526	-204.165833	884.902344	-438.672607	31.128740	1023.468628	564.951355	-38.651421	967.720154	566.208496	138.171921
-448.307373	125.426018	925.283081	-433.307587	-59.604210	921.696899	-491.168152	182.829529	500.721252	-435.486420	-118.731918	499.565491	-511.806641	185.513641	70.694511	-479.380157	-143.924973	85.659470	-474.585083	204.975510	1392.537842	-452.990509	-141.048630	1371.531006	-436.599854	26.206251	1391.732056	-428.767151	15.210140	1684.736694	-568.539734	264.242523	1145.692993	-562.152283	-199.398972	1142.987061	-474.688690	281.973633	908.911499	-473.293060	-203.906708	884.706482	-438.451172	31.164583	1023.446960	565.071960	-38.646786	967.719788	566.316833	138.189957
-448.034515	125.509102	925.266174	-433.046387	-59.498905	921.674255	-491.070557	182.851898	500.724670	-435.316833	-118.540718	499.449341	-511.811066	185.516235	70.707253	-479.282806	-143.979630	85.717720	-474.633575	205.045975	1392.566040	-452.851013	-140.931915	1371.523682	-436.589661	26.308899	1391.794800	-429.059326	15.344405	1684.804565	-568.409729	264.487793	1145.707886	-562.135437	-199.197266	1142.875488	-474.448059	282.383179	908.935913	-473.497986	-203.620071	884.498840	-438.214081	31.252878	1023.427795	565.146423	-38.634689	967.731384	566.371033	138.151886
-447.759888	125.594032	925.254822	-432.789642	-59.450539	921.652405	-490.950500	182.805084	500.719452	-435.176270	-118.576538	499.494873	-511.769104	185.503403	70.684792	-479.242065	-143.932602	85.696510	-474.704437	205.117813	1392.596924	-452.785095	-140.831802	1371.460327	-436.533600	26.399023	1391.799683	-429.318146	15.417212	1684.838623	-568.246094	264.683258	1145.672241	-562.040710	-199.009506	1142.766357	-474.207916	282.819885	908.971924	-473.687103	-203.323425	884.612793	-437.985657	31.310963	1023.411926	565.217346	-38.626312	967.744995	566.386169	138.167847
-447.512085	125.633476	925.213745	-432.526764	-59.392765	921.624939	-490.843292	182.770416	500.729401	-435.085815	-118.538208	499.470215	-511.768250	185.513504	70.709198	-479.245117	-143.937820	85.663231	-474.774872	205.194031	1392.633423	-452.711517	-140.760193	1371.410889	-436.493805	26.477530	1391.826294	-429.553680	15.522675	1684.852051	-568.047241	264.860748	1145.645142	-561.975891	-198.850952	1142.686890	-473.937958	283.276764	908.992859	-473.846893	-202.885590	884.136169	-437.746826	31.365616	1023.378113	565.254211	-38.672203	967.780518	566.384705	138.158722
-447.263428	125.703766	925.215576	-432.297119	-59.295986	921.584839	-490.711334	182.797760	500.756561	-435.004089	-118.533615	499.476959	-511.748810	185.512802	70.683075	-479.200287	-143.952942	85.717491	-474.828003	205.270599	1392.672241	-452.639099	-140.702454	1371.349609	-436.476227	26.568663	1391.830933	-429.771118	15.569883	1684.828491	-567.830261	264.984344	1145.594727	-561.855286	-198.610413	1142.595215	-473.578156	283.639679	909.013184	-474.023376	-202.855042	884.242188	-437.529175	31.424248	1023.359009	565.275635	-38.727402	967.805237	566.391296	138.066910
-447.012238	125.785118	925.213196	-432.032349	-59.196941	921.539734	-490.567474	182.767929	500.750427	-434.916992	-118.458282	499.467712	-511.721313	185.524109	70.689423	-479.205444	-143.981003	85.704971	-474.907379	205.348663	1392.718628	-452.620270	-140.633621	1371.303833	-436.463867	26.663240	1391.856201	-429.987823	15.668820	1684.837646	-567.588623	265.151855	1145.532837	-561.759033	-198.420609	1142.481445	-473.227966	284.020355	909.010742	-474.222748	-202.641418	884.045959	-437.281128	31.490572	1023.335083	565.325928	-38.793285	967.815979	566.383972	138.024414
-446.786377	125.838173	925.194397	-431.742798	-59.146011	921.509155	-490.412598	182.781250	500.765411	-434.836395	-118.459435	499.437805	-511.646576	185.508377	70.700211	-479.161224	-144.013153	85.645744	-474.962708	205.404358	1392.735840	-452.539124	-140.580185	1371.289551	-436.453888	26.747467	1391.859009	-430.191681	15.761392	1684.853516	-567.343445	265.280151	1145.460327	-561.667908	-198.288437	1142.477295	-472.819031	284.369019	909.025391	-474.428864	-202.361191	883.893372	-437.034393	31.536093	1023.310486	565.369202	-38.839096	967.807678	566.344666	138.023193
-446.554749	125.852112	925.162415	-431.484528	-59.113060	921.500061	-490.263519	182.766312	500.735931	-434.775482	-118.481155	499.499023	-511.624207	185.516479	70.695923	-479.168030	-144.013809	85.647461	-475.016388	205.470200	1392.777710	-452.428680	-140.494476	1371.281982	-436.455414	26.852478	1391.903931	-430.376892	15.858598	1684.884277	-567.096863	265.429688	1145.400635	-561.569946	-198.093643	1142.420654	-472.429047	284.729553	909.034363	-474.592712	-202.096741	883.736938	-436.814331	31.569977	1023.290710	565.426514	-38.898186	967.780518	566.308838	138.014038
-446.349670	125.895226	925.136169	-431.212830	-59.066273	921.479431	-490.095154	182.722076	500.726776	-434.703766	-118.446251	499.523712	-511.772583	185.569580	70.720757	-479.137848	-144.065491	85.673363	-475.091705	205.526215	1392.796143	-452.351501	-140.447556	1371.291382	-436.463501	26.968643	1391.950439	-430.541992	15.973393	1684.915283	-566.831848	265.613007	1145.308594	-561.469604	-197.987259	1142.417847	-472.040161	285.040039	908.977722	-474.743866	-201.854538	883.590271	-436.588257	31.617716	1023.267578	565.424927	-38.980019	967.776550	566.246033	138.014435
-446.095245	125.900040	925.100525	-430.900299	-59.007500	921.475098	-489.512329	182.429535	500.647614	-434.605316	-118.439308	499.564636	-511.299164	185.406158	70.710396	-479.152802	-144.061310	85.705330	-475.132080	205.590210	1392.825684	-452.236664	-140.389359	1371.333374	-436.449219	27.065777	1391.976807	-430.681458	16.100899	1684.946045	-566.520935	265.753265	1145.217407	-561.308044	-197.833374	1142.377075	-471.578583	285.320465	908.954224	-474.818878	-201.630005	883.452881	-436.334900	31.664095	1023.248535	565.385864	-39.059551	967.779419	566.133728	137.966797
-445.865997	125.982025	925.098999	-430.617157	-58.948788	921.455872	-489.761200	182.699844	500.724091	-434.488037	-118.441383	499.564209	-511.491821	185.462875	70.705498	-479.108490	-144.072769	85.677681	-475.171112	205.555588	1392.695923	-452.110077	-140.295670	1371.344971	-436.330200	27.108473	1392.045776	-430.824738	16.285179	1685.013428	-566.242737	265.874817	1145.114258	-561.147583	-197.688034	1142.321777	-471.062622	285.586029	908.965027	-474.876709	-201.471832	883.341614	-436.088959	31.724918	1023.238220	565.346619	-39.106449	967.771545	566.026367	137.950409
-445.633759	126.041634	925.076172	-430.316315	-58.884132	921.410095	-489.611755	182.707901	500.707764	-434.351532	-118.368095	499.495758	-511.449219	185.446838	70.708046	-479.080200	-144.183121	85.695068	-475.182526	205.731506	1392.825562	-451.971619	-140.224075	1371.391968	-436.299866	27.192047	1392.051392	-430.938354	16.436901	1685.017578	-565.959045	265.937836	1145.018188	-560.955811	-197.551651	1142.270752	-470.553589	285.876434	908.962097	-474.742401	-201.095200	883.047241	-435.830841	31.774652	1023.203857	565.286133	-39.185444	967.780701	565.887146	137.920929
-445.413574	126.065346	925.029053	-430.042511	-58.855656	921.384277	-489.497803	182.718018	500.696472	-434.235901	-118.366112	499.492340	-511.444336	185.464157	70.716911	-479.087006	-144.183807	85.638512	-475.184906	205.781189	1392.818237	-451.883057	-140.176071	1371.406982	-436.299500	27.271139	1392.068970	-431.047638	16.585840	1685.034546	-565.662231	265.943237	1144.900757	-560.741821	-197.363632	1142.168823	-469.991272	286.188995	909.016296	-474.803711	-200.957275	882.977356	-435.588959	31.812429	1023.167664	565.200500	-39.208027	967.794739	565.741577	137.893402
-445.192627	126.132439	925.016602	-429.781189	-58.799229	921.342834	-489.369507	182.717743	500.702820	-434.122131	-118.378120	499.435272	-511.406830	185.449249	70.733261	-479.085449	-144.188904	85.611801	-475.160767	205.846039	1392.802979	-451.853699	-140.171616	1371.425293	-436.384521	27.341581	1392.079224	-431.144592	16.734818	1685.046875	-565.402405	265.925476	1144.748535	-560.571716	-197.209976	1142.092529	-469.398926	286.507935	909.054016	-474.814301	-200.787064	882.926636	-435.361145	31.857990	1023.140747	565.127686	-39.230896	967.863037	565.595459	137.835358
-444.939301	126.136894	924.971558	-429.492371	-58.806561	921.341370	-489.269440	182.766830	500.718140	-433.960724	-118.306229	499.449860	-511.390747	185.448273	70.764351	-479.000580	-144.221512	85.622658	-475.137085	205.919128	1392.785034	-451.736847	-140.121185	1371.494263	-436.336639	27.410788	1392.116943	-431.231537	16.852650	1685.025269	-565.161316	265.792389	1144.604492	-560.370850	-197.107239	1142.082642	-468.798859	286.840485	909.102844	-474.789063	-200.607239	882.824524	-435.119965	31.878109	1023.118530	564.973389	-39.318707	967.889160	565.416626	137.779373
-444.691345	126.199448	924.954407	-429.213165	-58.749207	921.314697	-489.161285	182.734833	500.703796	-433.848053	-118.268761	499.483429	-511.353760	185.428757	70.742668	-478.976166	-144.220383	85.627548	-475.091003	206.015778	1392.775269	-451.708069	-140.061020	1371.567383	-436.316162	27.465590	1392.143799	-431.324646	17.010399	1685.048706	-564.942932	265.598145	1144.445190	-560.202942	-196.990021	1142.056519	-468.169067	287.229767	909.130798	-474.719086	-200.457581	882.775818	-434.882721	31.931084	1023.097046	564.899048	-39.394627	967.984314	565.265808	137.710968
-444.427185	126.244514	924.952881	-428.912964	-58.723976	921.303223	-489.118958	182.797409	500.747772	-433.667419	-118.199242	499.519226	-511.349762	185.429382	70.728279	-478.898621	-144.190506	85.615364	-475.064880	206.111374	1392.734253	-451.709900	-140.054489	1371.616699	-436.316254	27.526512	1392.186768	-431.402649	17.183918	1685.086792	-564.722534	265.329865	1144.245605	-560.045410	-196.877991	1142.079224	-467.465332	287.597290	909.242798	-474.618652	-200.303024	882.755920	-434.628784	31.959097	1023.091003	564.709229	-39.477230	968.024109	565.064148	137.643661
-444.152313	126.324783	924.964966	-428.613678	-58.702236	921.318054	-489.061676	182.811310	500.778107	-433.550537	-118.181152	499.563629	-511.361237	185.432465	70.731987	-478.904480	-144.173828	85.636589	-475.014954	206.221329	1392.716553	-451.619629	-139.989777	1371.699829	-436.326416	27.620001	1392.227661	-431.481506	17.387770	1685.101563	-564.513855	264.998810	1144.059082	-559.856995	-196.763870	1142.103638	-466.746582	287.968414	909.337463	-474.475769	-200.188721	882.764648	-434.371735	32.009892	1023.105042	564.564575	-39.565346	968.088013	564.907898	137.563034
-443.895782	126.387413	924.941284	-428.323059	-58.646423	921.295471	-488.980560	182.756180	500.783020	-433.424896	-118.117714	499.498810	-511.283234	185.424744	70.755310	-478.868378	-144.223328	85.660431	-474.977814	206.321579	1392.679565	-451.485962	-139.919861	1371.792725	-436.301208	27.700514	1392.213989	-431.518646	17.589050	1685.085327	-564.076416	264.019714	1143.682129	-559.649963	-196.674957	1142.104126	-465.973267	288.451050	909.388000	-474.275299	-200.073029	882.777771	-434.119141	32.068344	1023.082336	564.290161	-39.668972	968.135498	564.621826	137.493942
-443.626343	126.469765	924.954224	-428.003723	-58.589489	921.270020	-488.922058	182.794266	500.814270	-433.242065	-118.061729	499.486176	-511.261383	185.434067	70.754349	-478.860382	-144.228592	85.667915	-474.968689	206.460098	1392.640503	-451.371460	-139.833221	1371.843140	-436.232880	27.775293	1392.198730	-431.578094	17.792227	1685.074951	-563.892334	263.651978	1143.474976	-559.442444	-196.613113	1142.104004	-465.304565	288.908844	909.557861	-474.072021	-199.998596	882.802795	-433.842316	32.116570	1023.075989	564.079773	-39.760956	968.159790	564.375000	137.429092
-443.347229	126.539513	924.960571	-427.710266	-58.568012	921.246765	-488.903931	182.805908	500.846405	-433.134338	-118.048012	499.442413	-511.277985	185.442169	70.767754	-478.736176	-144.218628	85.635223	-474.970520	206.594894	1392.619751	-451.201782	-139.751831	1371.952881	-436.183899	27.863899	1392.190308	-431.632141	18.039988	1685.109009	-563.692627	263.228027	1143.224487	-559.220825	-196.579681	1142.119751	-464.520660	289.383514	909.736328	-473.793182	-199.921143	882.835327	-433.577881	32.144947	1023.067688	563.821533	-39.848370	968.215942	564.089355	137.341446
-443.092834	126.575256	924.931702	-427.409241	-58.548855	921.210938	-488.856628	182.816284	500.869324	-433.023468	-118.078804	499.471130	-511.283112	185.441681	70.782433	-478.693237	-144.322983	85.660385	-474.988281	206.734589	1392.579102	-451.162659	-139.711929	1371.977661	-436.137482	27.913456	1392.183838	-431.674194	18.246117	1685.125244	-563.499084	262.713867	1142.978882	-559.033691	-196.557037	1142.163452	-463.782867	289.901215	909.866455	-473.525513	-199.888550	882.892700	-433.325195	32.167183	1023.035706	563.594543	-39.890282	968.210205	563.814331	137.287018
-442.842773	126.641830	924.931335	-427.137878	-58.495537	921.157959	-488.815186	182.797882	500.919312	-432.915192	-118.083054	499.438416	-511.282501	185.435135	70.796455	-478.697235	-144.337372	85.677597	-474.987732	206.854919	1392.558350	-451.058777	-139.662598	1372.048584	-436.081818	28.007380	1392.199585	-431.719788	18.453365	1685.130615	-563.238159	262.085815	1142.688599	-558.853943	-196.556229	1142.217407	-462.998505	290.463806	910.045166	-473.246490	-199.878983	882.980164	-433.073486	32.198326	1023.008728	563.362000	-40.002148	968.220154	563.554749	137.250153
-442.551910	126.665886	924.902954	-426.862885	-58.480610	921.126282	-488.668732	182.685593	500.905151	-432.792786	-118.142418	499.457458	-511.185669	185.396805	70.783249	-478.641937	-144.361160	85.626839	-474.997437	206.967926	1392.548218	-450.977264	-139.622543	1372.095459	-435.999268	28.109150	1392.223145	-431.770203	18.677315	1685.141968	-563.027771	261.541077	1142.436523	-558.644531	-196.575836	1142.265015	-462.205261	291.004913	910.260376	-472.908539	-199.864182	883.059448	-432.822784	32.213219	1022.979187	563.146057	-40.049797	968.231323	563.312012	137.209045
-442.239960	126.688980	924.863831	-426.588745	-58.428780	921.084778	-488.554321	182.539047	500.905762	-432.661591	-118.206909	499.522278	-511.101959	185.365280	70.766151	-478.581970	-144.399002	85.649063	-475.001862	207.126450	1392.521851	-450.835541	-139.527939	1372.178467	-435.917511	28.199589	1392.230591	-431.799133	18.908283	1685.131836	-562.896729	261.165070	1142.265015	-558.454651	-196.596329	1142.306519	-461.511353	291.611084	910.466187	-472.525909	-199.860474	883.120667	-432.559570	32.246185	1022.939331	562.885376	-40.092976	968.283936	563.015015	137.129486
-441.963684	126.717934	924.812561	-426.294403	-58.391132	921.010315	-488.375031	182.446213	500.897736	-432.550293	-118.218025	499.476013	-511.043793	185.353043	70.723183	-478.603271	-144.476151	85.694473	-474.983398	207.253281	1392.469727	-450.654510	-139.434662	1372.217896	-435.821136	28.290316	1392.183350	-431.836884	19.175621	1685.114868	-562.709290	260.747284	1142.019409	-558.254517	-196.582001	1142.358276	-460.778961	292.226715	910.689087	-472.438782	-199.922745	883.288818	-432.298492	32.265022	1022.876648	562.620667	-40.174683	968.228333	562.680359	137.105148
-441.676361	126.773170	924.787109	-426.017120	-58.358311	920.962036	-488.325500	182.412598	500.943787	-432.359741	-118.223648	499.455902	-510.996490	185.359329	70.738472	-478.515167	-144.522217	85.688423	-474.976715	207.394394	1392.423950	-450.532074	-139.380112	1372.284546	-435.726288	28.401192	1392.130737	-431.832092	19.382395	1685.051758	-562.587585	260.532959	1141.873779	-557.980713	-196.577850	1142.342285	-460.018250	292.807831	910.917358	-471.674805	-199.865891	883.287964	-432.037964	32.295025	1022.839905	562.298584	-40.258865	968.213684	562.296265	137.032913
-441.428528	126.790070	924.752502	-425.753296	-58.342770	920.934265	-488.417145	182.503799	500.966492	-432.318848	-118.270424	499.422058	-511.102173	185.388031	70.763000	-478.498566	-144.565414	85.648567	-474.940643	207.494522	1392.373291	-450.308502	-139.278564	1372.399902	-435.642975	28.508114	1392.095581	-431.855835	19.619678	1685.016113	-562.597961	260.501923	1141.801270	-557.731384	-196.565628	1142.374512	-458.913788	292.640228	911.124146	-471.164673	-199.910172	883.390442	-431.794098	32.314079	1022.809021	562.001343	-40.361298	968.214294	561.930786	136.922394
-441.147003	126.862923	924.773010	-425.475800	-58.340134	920.932190	-488.018524	182.175171	500.946838	-432.125214	-118.291283	499.417114	-510.844971	185.315063	70.729347	-478.449402	-144.562561	85.627625	-474.922150	207.573273	1392.320801	-450.149048	-139.218170	1372.457031	-435.542389	28.629038	1392.135254	-431.865845	19.897373	1684.960449	-562.401306	260.309204	1141.652710	-557.450806	-196.599808	1142.403076	-458.197144	293.180573	911.337158	-470.672882	-199.913498	883.503784	-431.564545	32.336071	1022.818787	561.700256	-40.458385	968.234802	561.605164	136.818008
-440.851288	126.888214	924.748352	-425.176514	-58.351051	920.935730	-488.244263	182.376434	501.035095	-432.022583	-118.299538	499.416840	-511.001282	185.368057	70.750221	-478.444427	-144.633606	85.626839	-474.884857	207.677078	1392.296387	-449.946045	-139.155640	1372.544800	-435.454834	28.689110	1392.141479	-431.844757	20.099808	1684.978760	-562.170898	260.225922	1141.508667	-557.166382	-196.632889	1142.491821	-457.630951	293.791840	911.520264	-470.145203	-199.996628	883.630798	-431.300201	32.356083	1022.809082	561.433960	-40.553005	968.241394	561.296692	136.719147
-440.569611	126.968880	924.756165	-424.915070	-58.360626	920.937317	-488.195648	182.329773	501.067902	-431.933228	-118.357086	499.432251	-511.006592	185.357819	70.739410	-478.439667	-144.656891	85.622414	-474.864380	207.763718	1392.262695	-449.778351	-139.085281	1372.641602	-435.301514	28.784296	1392.119141	-431.811707	20.364262	1684.974854	-561.961731	260.255493	1141.416992	-556.877991	-196.755157	1142.577393	-457.025757	294.424805	911.728394	-469.691833	-200.101807	883.727173	-431.059662	32.386356	1022.814148	561.189575	-40.637428	968.238220	560.982178	136.656570
-440.299683	127.055008	924.769043	-424.625183	-58.380890	920.938965	-488.093689	182.228989	501.065491	-431.880432	-118.426720	499.466827	-510.950989	185.384186	70.748322	-478.388580	-144.649536	85.694016	-474.793671	207.866074	1392.232788	-449.578217	-139.003479	1372.751465	-435.209747	28.850372	1392.116943	-431.786652	20.633987	1684.960449	-561.644409	260.183960	1141.255127	-556.563477	-196.876724	1142.684204	-456.497345	295.011200	911.885437	-469.190491	-200.220459	883.896667	-430.827515	32.410492	1022.822083	560.951233	-40.686993	968.249878	560.622009	136.638184
-440.061310	127.067978	924.753418	-424.379730	-58.398586	920.939880	-487.985199	182.176636	501.077606	-431.773254	-118.454819	499.526581	-510.862366	185.362350	70.705948	-478.368164	-144.709305	85.734886	-474.718994	207.921814	1392.183594	-449.319550	-138.915604	1372.828491	-435.079620	28.991556	1392.157471	-431.773712	20.916908	1685.013184	-561.392944	260.356537	1141.177368	-556.229614	-196.986221	1142.746582	-456.007568	295.663177	912.021423	-468.634430	-200.348236	884.048706	-430.611023	32.415257	1022.815247	560.662720	-40.753342	968.219299	560.238892	136.543015
-439.808868	127.129524	924.758545	-424.122894	-58.364975	920.930359	-487.931488	182.153564	501.080780	-431.598236	-118.404984	499.496155	-510.866302	185.375381	70.709801	-478.252533	-144.599716	85.639404	-474.635712	208.022598	1392.158447	-449.138702	-138.814621	1372.898804	-434.967163	29.069389	1392.113037	-431.705017	21.172604	1684.999268	-561.070068	260.518066	1141.083618	-555.893677	-197.109482	1142.797363	-455.484894	296.286621	912.175598	-468.070129	-200.446594	884.142090	-430.384918	32.452847	1022.813354	560.419250	-40.800961	968.169922	559.908325	136.503281
-439.592285	127.218567	924.747681	-423.893555	-58.334145	920.893799	-487.845398	182.118576	501.095032	-431.449371	-118.454659	499.460632	-510.804199	185.343872	70.701653	-478.271088	-144.604446	85.611961	-474.579590	208.092941	1392.143555	-448.932709	-138.735580	1372.942261	-434.796265	29.221802	1392.130493	-431.643585	21.447407	1684.966431	-560.866760	261.012238	1141.124268	-555.515442	-197.183121	1142.780518	-455.111206	296.868256	912.332275	-467.487244	-200.593918	884.226074	-430.176666	32.498398	1022.789551	560.076172	-40.875645	968.146667	559.508301	136.362564
-439.357574	127.253815	924.755249	-423.636719	-58.335972	920.882996	-487.687195	182.074890	501.096741	-431.316223	-118.422882	499.369385	-510.761078	185.342529	70.703568	-478.203308	-144.677551	85.690163	-474.457275	208.149826	1392.123169	-448.684570	-138.642395	1372.968628	-434.734467	29.332106	1392.075317	-431.560638	21.704033	1684.941406	-560.527344	261.256622	1141.054810	-555.119019	-197.292267	1142.819946	-454.829620	297.540985	912.421814	-466.907166	-200.761932	884.307312	-429.958527	32.503445	1022.788147	559.783203	-40.914818	968.125854	559.109131	136.282959
-439.206696	127.259567	924.745605	-423.435028	-58.296993	920.852539	-487.560883	181.950165	501.068146	-431.195313	-118.440712	499.311066	-510.764801	185.368103	70.707230	-478.210632	-144.664001	85.660515	-474.362671	208.229080	1392.121826	-448.450378	-138.517853	1373.071777	-434.516357	29.417631	1392.079712	-431.464264	21.961779	1684.906616	-560.272583	261.562500	1141.065308	-554.707581	-197.357697	1142.777344	-454.421875	298.005096	912.531006	-466.307159	-200.938309	884.378662	-429.775604	32.515221	1022.767822	559.405273	-41.066650	968.106812	558.671631	136.170425
-439.043549	127.205383	924.745789	-423.206940	-58.274815	920.858521	-487.453888	181.913239	501.074951	-431.033142	-118.475235	499.295227	-510.685913	185.348877	70.710968	-478.173737	-144.627258	85.685730	-474.232513	208.280365	1392.137207	-448.210571	-138.406357	1373.114624	-434.433716	29.518282	1392.058594	-431.342041	22.239079	1684.904175	-559.976440	261.899963	1141.088989	-554.232056	-197.500702	1142.846069	-454.083618	298.486206	912.611633	-465.664734	-201.055878	884.459351	-429.595093	32.500805	1022.771118	559.096191	-41.166348	968.079590	558.267090	136.088409
-438.833801	127.028358	924.715454	-422.780579	-58.559925	920.994751	-487.277588	181.811096	501.040741	-430.897339	-118.502419	499.368958	-510.579620	185.342712	70.682701	-478.158325	-144.604691	85.706154	-474.104492	208.336594	1392.167847	-447.991913	-138.283936	1373.190796	-434.292206	29.635210	1392.071899	-431.195557	22.459595	1684.853027	-559.763733	262.441254	1141.187866	-553.775024	-197.637665	1142.915039	-453.800781	298.896973	912.684143	-465.034790	-201.174057	884.533142	-429.358795	32.355259	1022.826965	558.820435	-41.214489	968.066833	557.893860	135.986481
-438.792328	126.867088	924.690918	-422.594879	-58.596149	920.996033	-487.191437	181.805618	500.998138	-430.847198	-118.549599	499.390259	-510.558044	185.317902	70.653709	-478.140411	-144.568146	85.755020	-473.990173	208.409683	1392.212036	-447.709778	-138.136597	1373.301636	-434.043243	29.743967	1392.106812	-431.060730	22.693275	1684.856201	-559.473267	262.760986	1141.201416	-553.378357	-197.757828	1142.992310	-453.510590	299.342957	912.767944	-464.405975	-201.188065	884.364868	-429.242615	32.270496	1022.815552	558.536926	-41.303741	968.004211	557.499695	135.885880
-438.855774	126.589516	924.582092	-422.454620	-58.621220	920.933960	-486.973114	181.627274	500.904236	-430.737457	-118.610168	499.413300	-510.420746	185.274643	70.607086	-478.074982	-144.596786	85.825500	-473.859131	208.469238	1392.234741	-447.529083	-138.023575	1373.331421	-433.918945	29.869028	1392.085083	-430.897217	22.931629	1684.848633	-559.200073	263.054413	1141.211670	-552.934143	-197.832932	1143.005005	-453.292694	299.724457	912.800781	-463.784210	-201.515976	884.466492	-429.182831	32.145336	1022.730286	558.239624	-41.386066	967.936523	557.090454	135.797211
-438.715607	126.553146	924.541260	-422.247559	-58.641617	920.911560	-486.950439	181.658554	500.894226	-430.614716	-118.667152	499.416504	-510.416656	185.297440	70.619514	-478.030212	-144.548355	85.807182	-473.720886	208.566040	1392.260742	-447.287079	-137.862305	1373.382935	-433.800507	30.000774	1392.054565	-430.754181	23.182816	1684.843750	-558.909485	263.283783	1141.213867	-552.485168	-197.859756	1143.006836	-453.065735	300.080353	912.816345	-463.202606	-201.683548	884.846863	-429.007141	32.127491	1022.698853	557.920166	-41.480492	967.841370	556.660522	135.729706
-438.532227	126.580894	924.545532	-421.966034	-58.647057	920.921387	-487.029297	181.750214	500.934631	-430.480164	-118.651360	499.372253	-510.428711	185.298737	70.631668	-478.007904	-144.542664	85.868164	-473.597565	208.661407	1392.283569	-447.082947	-137.731277	1373.403320	-433.658722	30.134190	1392.023193	-430.561646	23.435072	1684.819946	-558.724304	263.745392	1141.328247	-552.007019	-197.999298	1143.062500	-452.909790	300.361847	912.841003	-462.547913	-201.870316	884.627136	-428.789703	32.141376	1022.706177	557.536316	-41.624584	967.777405	556.261841	135.649033
-438.479462	126.633507	924.499451	-421.893738	-58.409325	920.771973	-487.059967	181.743805	500.987305	-430.333221	-118.595757	499.282776	-510.475769	185.318390	70.638481	-477.926575	-144.527481	85.872749	-473.474701	208.759262	1392.335571	-446.918488	-137.602142	1373.412354	-433.509796	30.271484	1392.033325	-430.363922	23.678989	1684.800903	-558.535522	264.043701	1141.381592	-551.551819	-198.138626	1143.138062	-452.797668	300.601959	912.812256	-461.982513	-202.148544	884.676086	-428.673523	32.233887	1022.606628	557.167908	-41.682331	967.718384	555.842957	135.553284
-438.214935	126.489647	924.493408	-421.410492	-58.726303	920.944641	-486.975342	181.642776	500.971130	-430.177673	-118.614822	499.335175	-510.377625	185.262634	70.619125	-477.890167	-144.453278	85.860527	-473.339935	208.890930	1392.365845	-446.698517	-137.453491	1373.476807	-433.367493	30.391190	1392.000977	-430.157654	23.908176	1684.789917	-558.332581	264.345947	1141.404785	-551.121033	-198.166855	1143.081177	-452.703918	300.792480	912.796875	-461.369751	-202.308411	884.762024	-428.380890	32.096073	1022.692810	556.790527	-41.707222	967.689941	555.354919	135.494644
-438.062653	126.454254	924.455627	-421.130310	-58.756653	920.945496	-486.926819	181.523911	500.978241	-430.059937	-118.555199	499.326111	-510.343994	185.262009	70.613159	-477.863495	-144.406418	85.900452	-473.210968	208.997665	1392.381226	-446.498657	-137.326675	1373.576782	-433.206757	30.512621	1392.012207	-429.943604	24.111887	1684.792603	-558.160889	264.579926	1141.431274	-550.672485	-198.214539	1143.104248	-452.643250	300.973511	912.727539	-460.762177	-202.500732	884.833435	-428.147980	32.086510	1022.674561	556.429260	-41.725735	967.569031	554.878967	135.532791
-437.897064	126.413208	924.423462	-420.857605	-58.802567	920.976624	-486.920227	181.435654	500.955566	-429.963409	-118.558846	499.345886	-510.522400	185.325836	70.593170	-477.781799	-144.351715	85.944725	-473.115997	209.132507	1392.381592	-446.320923	-137.180603	1373.649658	-433.019592	30.706251	1392.026978	-429.711884	24.338253	1684.776489	-558.042297	264.841034	1141.442871	-550.241028	-198.186401	1143.112061	-452.617188	301.102509	912.637085	-460.117218	-202.624588	884.908936	-427.930359	32.077934	1022.674683	556.058655	-41.715141	967.429688	554.444763	135.557083
-437.879730	126.592445	924.435547	-420.820801	-58.400951	920.755249	-487.031311	181.455276	500.975220	-429.842773	-118.490868	499.299286	-510.547943	185.306747	70.597374	-477.740631	-144.337570	85.937668	-472.990875	209.268631	1392.390991	-446.117279	-137.019714	1373.696899	-432.845703	30.857740	1392.011230	-429.494385	24.565605	1684.764282	-557.913330	265.040253	1141.377563	-549.829224	-198.269485	1143.142944	-452.568817	301.172821	912.525940	-459.465607	-202.799713	885.057068	-427.790649	32.250725	1022.566223	555.706238	-41.618313	967.263245	554.021484	135.613358
-437.702484	126.565666	924.394348	-420.568787	-58.405357	920.771851	-487.045807	181.354874	501.009888	-429.794434	-118.535553	499.332397	-510.542480	185.301071	70.564079	-477.761749	-144.286469	86.025513	-472.920441	209.373505	1392.342896	-445.883789	-136.820724	1373.776978	-432.691315	31.021145	1392.000977	-429.247742	24.787819	1684.762085	-557.795776	265.158691	1141.313721	-549.362976	-198.381775	1143.240234	-452.568481	301.227631	912.394775	-458.860504	-202.957993	885.172485	-427.584259	32.265991	1022.554626	555.274048	-41.549278	967.086914	553.537598	135.622696
-437.556793	126.611740	924.386414	-420.352966	-58.364563	920.762268	-487.072235	181.287949	501.010803	-429.670898	-118.519424	499.287750	-510.470245	185.275253	70.550636	-477.694824	-144.263168	86.015976	-472.814087	209.512527	1392.307617	-445.626862	-136.646469	1373.847290	-432.574005	31.167978	1391.981567	-429.013519	25.054790	1684.796387	-557.690979	265.256989	1141.225098	-548.905273	-198.380188	1143.255493	-452.559937	301.238861	912.247925	-458.246307	-203.044312	885.214783	-427.383759	32.311024	1022.545532	554.905640	-41.469151	966.933167	553.069214	135.721741
-437.398621	126.638306	924.374939	-420.076538	-58.308853	920.756104	-487.107086	181.197678	501.010376	-429.579926	-118.470253	499.212891	-510.439209	185.219330	70.541321	-477.696594	-144.244705	86.031059	-472.753540	209.660431	1392.257813	-445.382996	-136.476410	1373.921753	-432.411926	31.325235	1391.991821	-428.760162	25.285589	1684.788696	-557.614685	265.391296	1141.170044	-548.489990	-198.344574	1143.242188	-452.576874	301.175598	912.111267	-457.610291	-203.134583	885.276489	-427.151764	32.357128	1022.536621	554.474915	-41.478535	966.843567	552.629761	135.736969
-437.226685	126.646545	924.362793	-419.843170	-58.319462	920.757751	-487.124603	181.112518	501.070038	-429.515106	-118.502327	499.193481	-510.458130	185.227524	70.513664	-477.701111	-144.204941	86.014076	-472.705048	209.798462	1392.201904	-445.153839	-136.334610	1373.971069	-432.244476	31.462839	1391.981812	-428.500305	25.509682	1684.759521	-557.614990	265.468750	1141.106812	-548.064209	-198.270584	1143.197388	-452.497009	300.884003	911.852173	-456.991791	-203.247772	885.367615	-426.921753	32.366695	1022.531128	553.980164	-41.493778	966.789551	552.147705	135.672302
-437.096832	126.670715	924.349670	-419.607758	-58.286411	920.755432	-487.228485	181.093979	501.081512	-429.451569	-118.521042	499.182251	-510.415680	185.201706	70.505211	-477.655640	-144.212387	86.056129	-472.665894	209.959656	1392.118774	-444.890350	-136.168610	1374.022827	-432.076660	31.659609	1391.963135	-428.252380	25.738712	1684.737183	-557.635437	265.583466	1141.035767	-547.660522	-198.251724	1143.212891	-452.579865	300.731842	911.678833	-456.376648	-203.326004	885.459167	-426.712341	32.404507	1022.523132	553.397400	-41.579983	966.756714	551.628540	135.615280
-436.902710	126.728119	924.336243	-419.317902	-58.219501	920.735046	-487.265289	180.997238	501.105865	-429.315613	-118.489891	499.170959	-510.426514	185.182861	70.493965	-477.603973	-144.160782	86.035156	-472.630280	210.127106	1392.020874	-444.676880	-136.017334	1374.093994	-431.929840	31.796778	1391.947021	-427.989502	25.960567	1684.724121	-557.641052	265.532562	1140.914063	-547.226929	-198.215347	1143.255005	-452.679596	300.573242	911.482056	-455.759369	-203.374130	885.538574	-426.456177	32.465015	1022.505920	552.806274	-41.580101	966.837830	551.037903	135.527618
-436.606567	126.932594	924.346558	-419.001984	-58.166767	920.741943	-487.341766	180.921921	501.129578	-429.214600	-118.463806	499.206848	-510.372070	185.167648	70.489685	-477.539459	-144.160141	86.070366	-472.599396	210.289505	1391.955933	-444.470673	-135.868835	1374.127930	-431.782867	31.981932	1391.951172	-427.729187	26.210066	1684.732544	-557.629150	265.423340	1140.793945	-546.790039	-198.263535	1143.368286	-452.784393	300.370148	911.276367	-455.129211	-203.392136	885.658752	-426.150421	32.593403	1022.514587	552.507202	-41.615646	966.749084	550.676086	135.532257
-436.292236	127.101532	924.361267	-418.673615	-58.085979	920.762634	-487.369690	180.803757	501.161316	-429.119476	-118.472229	499.233459	-510.351257	185.151779	70.463036	-477.490051	-144.121109	86.129570	-472.587402	210.435898	1391.841187	-444.239258	-135.701401	1374.213989	-431.622131	32.213505	1392.011230	-427.467590	26.447731	1684.731445	-557.664063	265.262573	1140.624512	-546.389954	-198.276596	1143.456909	-452.899597	300.060760	911.025696	-454.482330	-203.392639	885.808777	-425.835785	32.721794	1022.532410	552.080017	-41.617916	966.807983	550.243530	135.467239
-436.016083	127.223694	924.338257	-418.385651	-58.054981	920.762268	-487.397522	180.657837	501.181671	-429.095001	-118.515465	499.311737	-510.333069	185.139008	70.439560	-477.421326	-144.130508	86.204880	-472.608643	210.607712	1391.755005	-443.983185	-135.537415	1374.302124	-431.495728	32.370461	1392.030273	-427.213654	26.695560	1684.723145	-557.700012	265.065643	1140.483276	-545.986450	-198.264130	1143.512207	-452.982208	299.680420	910.796997	-453.983734	-203.392914	885.913940	-425.557648	32.811214	1022.520996	551.648376	-41.743019	966.831787	549.796387	135.418243
-435.607147	127.097488	924.296082	-417.792419	-58.626743	921.061462	-487.363556	180.518173	501.210754	-429.177338	-118.541054	499.410278	-510.223969	185.101501	70.430328	-477.469208	-144.032562	86.184586	-472.638458	210.774353	1391.639526	-443.734467	-135.355087	1374.386841	-431.389313	32.526993	1392.046631	-426.935760	26.951023	1684.721558	-557.807434	264.945496	1140.353882	-545.578064	-198.199265	1143.481689	-453.166962	299.264496	910.509155	-453.455292	-203.419250	886.014099	-425.173828	32.640568	1022.654419	551.095337	-41.885571	966.882996	549.241028	135.322906
-435.613800	127.248642	924.231384	-417.806671	-58.077549	920.739197	-487.497528	180.470276	501.254730	-429.041260	-118.420967	499.283051	-510.057892	185.000931	70.442123	-477.425446	-144.032288	86.206772	-472.693665	210.923828	1391.535767	-443.411407	-135.176529	1374.480591	-431.270081	32.678802	1392.030884	-426.648590	27.205833	1684.650513	-557.800415	264.666748	1140.136230	-545.148376	-198.156815	1143.507813	-453.499176	299.087402	910.319824	-452.920349	-203.352158	886.053101	-425.009949	32.865093	1022.456055	550.593445	-42.010002	966.923828	548.744629	135.286682
-435.464142	127.267067	924.168701	-417.586029	-58.044365	920.700317	-487.564514	180.408447	501.243927	-429.039276	-118.385437	499.260956	-510.261475	185.054764	70.428284	-477.411530	-143.998245	86.188751	-472.738831	211.079453	1391.374146	-443.091644	-134.983444	1374.508789	-431.165222	32.849117	1391.969482	-426.382660	27.518353	1684.676392	-557.914490	264.473877	1139.913574	-544.700623	-198.122330	1143.555054	-453.482117	298.413239	909.935059	-452.276337	-203.225998	886.148376	-424.769623	32.909630	1022.404602	550.156616	-41.971401	966.981812	548.242371	135.316071
-435.307861	127.260071	924.107849	-417.328094	-58.051571	920.693726	-487.643524	180.325989	501.254852	-428.986725	-118.369781	499.271088	-510.235840	185.051697	70.391083	-477.387726	-143.950607	86.207390	-472.792755	211.241013	1391.263306	-442.823273	-134.817902	1374.565430	-431.068634	33.026310	1391.911621	-426.072968	27.744165	1684.599121	-557.877502	264.096222	1139.603271	-544.248657	-198.185059	1143.612427	-454.035095	298.326721	909.711548	-451.670166	-203.132919	886.242798	-424.522766	32.936646	1022.370789	549.643188	-41.998325	966.977600	547.685852	135.333908
-435.205688	127.284943	924.038086	-417.174957	-58.009644	920.661133	-487.698486	180.237671	501.260284	-429.030579	-118.401100	499.248779	-510.208618	185.034668	70.355598	-477.368286	-143.885498	86.203491	-472.844299	211.367416	1391.111206	-442.606934	-134.674805	1374.601440	-430.939911	33.209736	1391.886230	-425.788055	28.062706	1684.540894	-558.076904	263.925323	1139.397339	-543.833313	-198.164749	1143.622070	-453.871399	297.312531	909.221436	-451.124786	-202.968567	886.333008	-424.336670	32.996094	1022.318909	549.129761	-42.059017	966.942017	547.144592	135.337708
-435.075745	127.248878	923.992798	-416.968292	-58.025887	920.678223	-487.736450	180.131195	501.256104	-429.075287	-118.445686	499.284882	-510.158173	184.995682	70.357162	-477.387939	-143.886932	86.203911	-472.872375	211.503601	1391.013184	-442.325562	-134.511566	1374.641968	-430.820496	33.395027	1391.904663	-425.509277	28.391312	1684.527344	-558.132751	263.659607	1139.200073	-543.401306	-198.089661	1143.612183	-454.287720	297.007080	909.007080	-450.625763	-202.939285	886.397400	-424.134491	33.007500	1022.304810	548.599182	-42.073685	966.977234	546.622314	135.272858
-434.938751	127.232674	923.931213	-416.769440	-57.999214	920.683533	-487.789612	180.084534	501.274170	-429.075745	-118.417068	499.332031	-510.147064	184.989014	70.362869	-477.371094	-143.883286	86.200523	-472.925415	211.644394	1390.874634	-442.131683	-134.420670	1374.671265	-430.683319	33.543110	1391.915283	-425.220581	28.702482	1684.520996	-558.302063	263.449890	1139.068481	-542.980042	-198.048279	1143.640015	-454.503235	296.395752	908.748535	-450.116241	-202.803024	886.477966	-423.916168	33.054062	1022.276367	548.059692	-42.091938	967.003296	546.113403	135.251968
-434.746460	127.265648	923.889832	-416.537964	-57.937870	920.677490	-487.660339	179.854462	501.247131	-429.078735	-118.433434	499.313354	-509.979340	184.937378	70.329735	-477.384735	-143.903351	86.277771	-472.998199	211.692932	1390.666138	-441.875366	-134.273911	1374.730835	-430.545837	33.714119	1391.924316	-424.934357	28.994596	1684.512329	-558.473572	263.230011	1138.924194	-542.572083	-197.992889	1143.700439	-454.785065	295.784058	908.398621	-449.601349	-202.664688	886.543701	-423.701141	33.120777	1022.252930	547.567871	-42.060413	966.955811	545.580627	135.304733
-434.593811	127.300903	923.855530	-416.270721	-57.882961	920.650452	-487.838959	179.923035	501.294037	-429.078156	-118.472427	499.317657	-510.039429	184.960114	70.330963	-477.394226	-143.914703	86.293213	-473.029449	211.905319	1390.586182	-441.538757	-134.111664	1374.794800	-430.449310	33.903133	1391.892456	-424.629669	29.337458	1684.479980	-558.656067	262.997742	1138.761230	-542.153381	-197.895645	1143.691284	-455.036346	295.096161	908.052979	-449.120087	-202.513489	886.535828	-423.480896	33.171837	1022.222107	547.096741	-42.075600	966.880676	545.019165	135.332397
-434.431946	127.379250	923.826111	-416.036041	-57.818924	920.623840	-487.909760	179.899521	501.296295	-429.021973	-118.445969	499.285583	-510.019928	184.920105	70.316650	-477.377808	-143.865738	86.262032	-473.114258	212.011765	1390.365356	-441.242554	-133.920258	1374.837036	-430.387482	34.061386	1391.813354	-424.316895	29.707815	1684.427002	-558.823486	262.644012	1138.504517	-541.773987	-197.847763	1143.739624	-455.023987	294.106079	907.580750	-448.735901	-202.416016	886.522705	-423.262970	33.247364	1022.193787	546.611267	-42.111416	966.763855	544.489014	135.321533
-434.259247	127.435753	923.794128	-415.756683	-57.756897	920.592163	-487.951263	179.854034	501.289642	-428.695526	-118.397758	499.224670	-510.020477	184.916046	70.298912	-477.254181	-143.750641	86.206062	-473.190002	212.168701	1390.211914	-441.007629	-133.788483	1374.859131	-430.317810	34.233681	1391.756958	-424.014526	30.070311	1684.381958	-558.893799	262.259338	1138.226196	-541.387268	-197.851074	1143.757813	-455.649963	293.853516	907.306396	-448.358246	-202.239502	886.535217	-423.031952	33.308407	1022.161926	546.145203	-42.123264	966.738892	544.003357	135.288376
-434.091614	127.493515	923.771484	-415.526398	-57.667553	920.543518	-487.942780	179.846146	501.308411	-428.735413	-118.434578	499.217773	-509.987915	184.909500	70.299202	-477.283875	-143.846283	86.292595	-473.232422	212.308517	1390.077393	-440.738800	-133.629730	1374.888306	-430.240417	34.382092	1391.700562	-423.693878	30.426865	1684.333496	-559.096619	261.937866	1138.023804	-541.025208	-197.771912	1143.729126	-455.578308	292.806000	906.892151	-447.928436	-202.040024	886.541870	-422.803467	33.371284	1022.125488	545.556458	-42.114948	966.737488	543.419006	135.257080
-433.922028	127.580124	923.763550	-415.278351	-57.594425	920.521423	-487.990082	179.813049	501.339203	-428.741730	-118.523132	499.224060	-510.005707	184.924423	70.293594	-477.335968	-143.884064	86.329414	-473.288940	212.521805	1390.029541	-440.522125	-133.487396	1374.942139	-430.112305	34.524406	1391.732178	-423.390991	30.790007	1684.317749	-559.012573	261.356720	1137.705322	-540.660034	-197.716125	1143.717285	-456.182159	292.748901	906.583252	-447.549591	-201.871918	886.539795	-422.596039	33.444340	1022.110413	545.016541	-42.213848	966.713989	542.886414	135.217377
-433.711426	127.647659	923.747620	-415.041382	-57.574223	920.516541	-487.958069	179.778519	501.343201	-428.654572	-118.503052	499.246094	-509.956940	184.910339	70.289780	-477.338104	-143.881485	86.327393	-473.343231	212.652924	1389.925537	-440.296021	-133.337158	1374.979126	-430.001678	34.654537	1391.760864	-423.079742	31.149885	1684.311768	-559.062866	260.772430	1137.459473	-540.305908	-197.614365	1143.728271	-456.450714	292.092987	906.259155	-447.018768	-201.571198	886.610168	-422.379150	33.494160	1022.100220	544.532898	-42.255856	966.665833	542.358948	135.214218
-433.539734	127.731583	923.731750	-414.842896	-57.498997	920.489014	-487.976501	179.754517	501.355652	-428.544983	-118.528748	499.235321	-509.980896	184.911194	70.297028	-477.280426	-143.816864	86.290314	-473.411285	212.758423	1389.804565	-440.104919	-133.243820	1375.016357	-429.867981	34.842876	1391.801392	-422.778015	31.513641	1684.276733	-559.243286	260.452118	1137.325317	-539.966736	-197.523407	1143.784424	-456.766235	291.390656	905.952209	-446.622772	-201.414383	886.658020	-422.199646	33.567242	1022.078552	544.108337	-42.224472	966.622070	541.806702	135.204391
-433.371613	127.823845	923.697144	-414.614471	-57.482513	920.464783	-487.958130	179.749252	501.373566	-428.478210	-118.650940	499.247803	-509.931091	184.894699	70.296425	-477.330994	-143.826004	86.303207	-473.469086	212.901596	1389.670776	-439.958771	-133.131683	1375.012695	-429.737305	34.974266	1391.758301	-422.477783	31.893665	1684.227173	-559.529297	260.264587	1137.190308	-539.631653	-197.398972	1143.789307	-457.072357	290.658020	905.696716	-446.243195	-201.243240	886.689758	-422.000458	33.628590	1022.049194	543.671692	-42.266674	966.609863	541.278931	135.190948
-433.224274	127.887688	923.650696	-414.422668	-57.404327	920.420288	-487.913361	179.714661	501.355927	-428.341187	-118.564331	499.182953	-509.841431	184.873672	70.273026	-477.311798	-143.822006	86.299400	-473.489594	213.020813	1389.495361	-439.684113	-132.981308	1375.048096	-429.662048	35.171913	1391.704712	-422.156982	32.265423	1684.162476	-559.812134	260.131195	1137.054321	-539.315735	-197.280685	1143.783569	-457.413544	289.997986	905.362122	-445.951111	-201.095810	886.651611	-421.828003	33.701290	1022.003723	543.135681	-42.359520	966.543091	540.749268	135.132217
-433.078003	127.993973	923.623657	-414.195282	-57.304909	920.367126	-487.910919	179.723236	501.376282	-428.165283	-118.519653	499.121552	-509.873566	184.881378	70.267624	-477.258575	-143.775421	86.341911	-473.517029	213.165436	1389.306396	-439.456635	-132.825272	1375.034180	-429.518280	35.335361	1391.641235	-421.824127	32.625969	1684.088135	-560.068726	259.976563	1136.872559	-538.988037	-197.185379	1143.756714	-457.748688	289.338470	905.061035	-445.441528	-200.871689	886.681091	-421.643890	33.790733	1021.963440	542.553406	-42.440388	966.473938	540.197144	135.063019
-432.927246	128.055740	923.579651	-413.982117	-57.230629	920.321655	-487.849609	179.660446	501.373444	-428.051605	-118.509270	499.053406	-509.845398	184.894302	70.273430	-477.282928	-143.783188	86.349113	-473.560089	213.278046	1389.066162	-439.109619	-132.642029	1375.079590	-429.392029	35.497250	1391.564453	-421.503235	33.018921	1684.014404	-560.238953	259.645508	1136.648315	-538.683411	-197.043686	1143.687622	-458.064667	288.673157	904.759644	-445.025055	-200.654541	886.674072	-421.448334	33.859917	1021.918518	542.045776	-42.515568	966.454895	539.643372	135.020432
-432.795959	128.120392	923.573975	-413.800751	-57.159985	920.311951	-487.805420	179.630280	501.372955	-427.980927	-118.536980	499.089783	-509.808838	184.862625	70.269066	-477.309235	-143.782425	86.392601	-473.563293	213.423798	1388.892212	-438.785583	-132.436218	1375.087646	-429.250641	35.648792	1391.555908	-421.175812	33.387051	1683.951538	-560.360352	259.265594	1136.429321	-538.375916	-196.888916	1143.640625	-458.379578	288.074615	904.458252	-444.539459	-200.370529	886.749023	-421.306824	33.924332	1021.911011	541.541626	-42.499065	966.473755	539.085754	134.957825
-432.653656	128.184143	923.550720	-413.586060	-57.091572	920.285583	-487.793152	179.596146	501.421844	-427.856812	-118.486305	499.114319	-509.779083	184.873581	70.264656	-477.297516	-143.760620	86.405930	-473.600189	213.558884	1388.745605	-438.635132	-132.312485	1375.094238	-429.048462	35.776245	1391.593628	-420.860504	33.734741	1683.920898	-560.530884	258.982117	1136.276855	-538.127625	-196.796310	1143.645386	-458.723785	287.436005	904.193787	-444.210754	-200.128448	886.772583	-421.138092	33.988487	1021.886353	541.112976	-42.478230	966.482239	538.608276	134.935074
-432.509949	128.208115	923.527649	-413.373657	-57.070210	920.295349	-487.743958	179.523239	501.410370	-427.765930	-118.468422	499.111298	-509.720062	184.857971	70.254517	-477.264954	-143.736771	86.434189	-473.612457	213.693787	1388.590454	-438.447754	-132.173813	1375.112915	-428.934998	35.908772	1391.592285	-420.542572	34.078411	1683.879028	-560.665466	258.635651	1136.109253	-537.851990	-196.695786	1143.680542	-459.011536	286.870331	903.966003	-443.897552	-199.920547	886.854248	-420.977753	34.027782	1021.880310	540.696655	-42.531921	966.418274	538.169495	134.953110
-432.382965	128.279755	923.514465	-413.183319	-57.033836	920.282532	-487.745880	179.529175	501.412689	-427.733429	-118.491066	499.184631	-509.702942	184.862869	70.260345	-477.303558	-143.751511	86.445068	-473.635010	213.830490	1388.467896	-438.313477	-132.075180	1375.128174	-428.900238	36.105915	1391.567627	-420.229126	34.441750	1683.844971	-560.848206	258.321350	1135.958496	-537.629578	-196.639359	1143.759888	-459.342041	286.265350	903.686584	-443.582397	-199.735397	886.932251	-420.853882	34.079342	1021.867981	540.194153	-42.630215	966.377380	537.652283	134.944641
-432.264526	128.334122	923.497009	-412.977631	-56.950256	920.265625	-487.812134	179.531906	501.415894	-427.591522	-118.445816	499.193878	-509.688416	184.848740	70.243271	-477.289185	-143.746414	86.443176	-473.670837	213.990433	1388.349121	-438.200684	-131.961197	1375.100708	-428.731476	36.262249	1391.510986	-419.927216	34.789330	1683.793457	-560.983459	258.014709	1135.777466	-537.394043	-196.586945	1143.846191	-459.699219	285.783905	903.397034	-443.379181	-199.591934	886.999207	-420.707703	34.147625	1021.851074	539.766174	-42.650581	966.319092	537.181946	134.961807
-432.147949	128.376175	923.462891	-412.794006	-56.913082	920.243286	-487.835266	179.542648	501.421356	-427.388397	-118.325256	499.187897	-509.716003	184.856140	70.226273	-477.171173	-143.766220	86.442841	-473.695770	214.139053	1388.202026	-438.052521	-131.828354	1375.113525	-428.594208	36.464821	1391.457275	-419.606415	35.145901	1683.739258	-561.101135	257.698334	1135.602173	-537.169678	-196.495163	1143.907593	-459.985687	285.249420	903.170898	-443.040131	-199.345718	887.085083	-420.554810	34.194637	1021.822937	539.315063	-42.663033	966.317993	536.715759	134.961746
-432.026764	128.434158	923.450439	-412.608978	-56.860905	920.242310	-487.848785	179.552826	501.441620	-427.352814	-118.310120	499.197357	-509.669647	184.838989	70.239700	-477.218933	-143.749237	86.429451	-473.736481	214.281311	1388.084473	-437.863464	-131.681244	1375.135376	-428.410553	36.616604	1391.455078	-419.261841	35.513924	1683.687988	-561.240906	257.397705	1135.411987	-536.967773	-196.383850	1143.917236	-460.309296	284.756104	902.897034	-442.734467	-199.146408	887.130188	-420.399933	34.256779	1021.816284	538.883423	-42.593086	966.302246	536.210449	134.994690
-431.901428	128.491821	923.447327	-412.427979	-56.790661	920.252930	-487.861542	179.485962	501.461365	-427.185120	-118.284615	499.210388	-509.649048	184.831924	70.232040	-477.201599	-143.764404	86.480751	-473.746033	214.443817	1387.976807	-437.690247	-131.504517	1375.177856	-428.225830	36.763874	1391.468384	-418.931671	35.869202	1683.651611	-561.359192	257.200378	1135.281738	-536.776245	-196.276855	1143.923462	-460.672485	284.345154	902.613403	-442.454529	-198.965286	887.209778	-420.237122	34.329632	1021.819946	538.462402	-42.575794	966.254578	535.770508	135.025406
-431.795410	128.556747	923.423828	-412.272552	-56.729916	920.242920	-487.858002	179.481064	501.476685	-427.061279	-118.208870	499.181641	-509.631500	184.836731	70.244728	-477.233795	-143.765854	86.505791	-473.733093	214.594910	1387.864502	-437.449799	-131.331589	1375.198975	-428.039215	36.934376	1391.433228	-418.599121	36.168270	1683.613647	-561.484009	256.957062	1135.124268	-536.578857	-196.160248	1143.946655	-460.921143	283.875183	902.389038	-442.304688	-198.849396	887.213135	-420.074341	34.403667	1021.802734	538.022949	-42.578426	966.220642	535.318298	135.088135
-431.705017	128.576950	923.381897	-412.088013	-56.675190	920.237549	-487.908997	179.488968	501.490601	-427.052917	-118.263229	499.152252	-509.631073	184.830521	70.241989	-477.274353	-143.767395	86.547791	-473.726807	214.764252	1387.749146	-437.227386	-131.169510	1375.232056	-427.984131	37.072250	1391.362427	-418.276794	36.521530	1683.573730	-561.627747	256.807648	1134.987671	-536.389282	-196.029678	1143.954468	-461.191589	283.464996	902.178284	-442.025330	-198.673508	887.277954	-419.919769	34.463379	1021.779114	537.561584	-42.591274	966.168823	534.882935	135.094803
-431.626770	128.659836	923.371277	-411.938751	-56.575977	920.214844	-487.928009	179.510483	501.494171	-426.897491	-118.221817	499.154114	-509.648102	184.834503	70.244705	-477.229584	-143.781845	86.514526	-473.729584	214.910019	1387.636841	-437.010590	-131.007492	1375.234131	-427.875793	37.264259	1391.292114	-417.947754	36.876003	1683.530640	-561.811951	256.773254	1134.886841	-536.222229	-195.927551	1144.007568	-461.528290	283.136078	901.953064	-441.861206	-198.541214	887.336304	-419.795135	34.549709	1021.762146	537.077942	-42.622990	966.085205	534.414490	135.156189
-431.558716	128.674438	923.319580	-411.789734	-56.522648	920.188965	-487.868195	179.454346	501.463593	-426.712830	-118.181847	499.181030	-509.616211	184.801956	70.190132	-477.225800	-143.810013	86.574471	-473.716522	215.058121	1387.511108	-436.749420	-130.824417	1375.278198	-427.756653	37.471207	1391.252930	-417.629883	37.195278	1683.494629	-561.914001	256.561310	1134.706543	-536.055359	-195.799072	1144.012939	-461.822968	282.814850	901.713318	-441.738403	-198.431168	887.381897	-419.647095	34.602386	1021.722839	536.666321	-42.554283	966.035645	533.947876	135.193878
-431.480835	128.786469	923.315491	-411.647644	-56.432674	920.174255	-487.848053	179.481323	501.469482	-426.449005	-118.085686	499.144562	-509.621063	184.824539	70.198204	-477.162933	-143.858521	86.604889	-473.720673	215.207489	1387.393555	-436.521759	-130.673920	1375.305298	-427.616455	37.674294	1391.244995	-417.323120	37.541176	1683.508545	-562.066162	256.553131	1134.635132	-535.896545	-195.698395	1144.112671	-462.079773	282.455414	901.491333	-441.602753	-198.319229	887.437378	-419.522125	34.700142	1021.713135	536.261475	-42.545033	965.935181	533.525635	135.271393
-431.381409	128.873764	923.310730	-411.498077	-56.377518	920.166565	-487.916901	179.567154	501.515991	-426.386536	-118.053864	499.110992	-509.709930	184.859558	70.219704	-477.176208	-143.828400	86.577766	-473.701233	215.359268	1387.290405	-436.317474	-130.537415	1375.359619	-427.469147	37.862286	1391.269409	-416.991730	37.859852	1683.482056	-562.158691	256.441315	1134.535889	-535.724731	-195.576172	1144.215454	-462.307953	282.200317	901.318237	-441.476044	-198.148514	887.477051	-419.382263	34.772247	1021.706604	535.934509	-42.433388	965.900879	533.133972	135.324402
-431.293182	128.938736	923.282349	-411.348328	-56.274830	920.145264	-487.877472	179.605072	501.521820	-426.259674	-118.028618	499.065979	-509.678802	184.833542	70.223145	-477.169617	-143.812698	86.557983	-473.696594	215.501938	1387.184814	-436.164642	-130.403931	1375.400391	-427.344177	38.027912	1391.301025	-416.650116	38.204128	1683.461670	-562.182373	256.167969	1134.403687	-535.567810	-195.468384	1144.291382	-462.569885	281.980133	901.077942	-441.398193	-198.010773	887.508911	-419.239716	34.862835	1021.681335	535.530029	-42.346363	965.872253	532.724060	135.349075
-431.235474	129.032394	923.273315	-411.230682	-56.190552	920.141785	-487.853149	179.589523	501.514587	-426.111511	-117.998329	499.029419	-509.682068	184.843872	70.250237	-477.146912	-143.834427	86.615433	-473.670135	215.658981	1387.073120	-436.007141	-130.307114	1375.429565	-427.228485	38.184284	1391.284668	-416.322968	38.538872	1683.425293	-562.275452	256.097839	1134.315918	-535.380188	-195.291672	1144.350464	-462.828522	281.798828	900.896240	-441.255035	-197.892715	887.563110	-419.121582	34.958855	1021.674561	535.118408	-42.323872	965.815796	532.308716	135.429291
-431.135712	129.073914	923.252441	-411.094452	-56.158749	920.138672	-487.814606	179.621216	501.527649	-426.033417	-117.960258	498.982452	-509.671692	184.843735	70.236275	-477.184998	-143.857727	86.631126	-473.629211	215.811905	1386.986694	-435.800934	-130.137756	1375.491333	-427.129028	38.352634	1391.250244	-415.981262	38.826832	1683.401367	-562.375793	256.107758	1134.247192	-535.192444	-195.177780	1144.400757	-463.099579	281.709869	900.729553	-441.148407	-197.780029	887.594360	-418.999023	35.006081	1021.662659	534.707092	-42.305321	965.747925	531.911499	135.498825
-431.052795	129.131912	923.238037	-410.947784	-56.089256	920.111023	-487.754517	179.645859	501.493744	-425.923889	-117.925385	498.970795	-509.638611	184.849976	70.237579	-477.162109	-143.847641	86.625992	-473.608887	215.951263	1386.881470	-435.538025	-129.965225	1375.553345	-427.074677	38.512951	1391.167847	-415.641907	39.134361	1683.361938	-562.512756	256.208313	1134.187378	-535.033569	-195.022354	1144.427368	-463.348328	281.614807	900.543152	-441.069275	-197.689896	887.610596	-418.874969	35.064316	1021.641357	534.340820	-42.302994	965.723694	531.524231	135.507156
-430.839233	129.027710	923.236938	-410.648254	-56.614117	920.439392	-487.670807	179.663452	501.461365	-425.976929	-117.971146	499.076935	-509.617096	184.855423	70.217201	-477.232635	-143.871826	86.637718	-473.573608	216.115509	1386.791138	-435.384888	-129.814117	1375.586792	-426.987244	38.688606	1391.135132	-415.317932	39.450432	1683.344238	-562.583557	256.147247	1134.075439	-534.872314	-194.942444	1144.497070	-463.565399	281.491241	900.362183	-440.969452	-197.574341	887.628357	-418.747711	34.917362	1021.809937	534.009338	-42.317169	965.712097	531.188721	135.551147
-430.749237	129.066696	923.208801	-410.539612	-56.577610	920.445251	-487.570007	179.649124	501.437897	-426.223114	-117.924385	499.155060	-509.559479	184.842117	70.241608	-477.290436	-143.986923	86.720825	-473.523499	216.301254	1386.701538	-435.173553	-129.672821	1375.645386	-426.894623	38.865089	1391.133545	-414.978516	39.769054	1683.302490	-562.562195	256.036041	1133.902344	-534.693481	-194.873459	1144.582275	-463.758942	281.464996	900.206116	-440.964539	-197.520004	887.623535	-418.636810	34.974884	1021.798828	533.681335	-42.278149	965.710876	530.864319	135.624786
-430.818298	129.268768	923.190491	-410.616455	-55.983017	920.101196	-487.618805	179.742264	501.460724	-425.875397	-117.921356	499.031982	-509.586334	184.838257	70.223778	-477.211273	-143.839859	86.624069	-473.460327	216.437363	1386.620361	-434.984100	-129.516220	1375.664551	-426.779694	39.031296	1391.141235	-414.638550	40.069313	1683.276123	-562.625916	256.065887	1133.831543	-534.547241	-194.759491	1144.619873	-463.924683	281.421021	900.054565	-440.935852	-197.439316	887.594360	-418.555573	35.211555	1021.612244	533.359802	-42.246170	965.682129	530.498779	135.677155
-430.716858	129.369186	923.199097	-410.551819	-55.880909	920.105591	-487.549164	179.783508	501.456390	-425.835632	-117.888374	499.006714	-509.588562	184.850494	70.254440	-477.173798	-143.798813	86.587242	-473.397552	216.577866	1386.537109	-434.821503	-129.369904	1375.708496	-426.639069	39.238956	1391.204224	-414.290863	40.374199	1683.238037	-562.563110	255.897339	1133.665161	-534.367493	-194.619705	1144.659912	-464.089142	281.408752	899.850098	-440.874054	-197.337341	887.574829	-418.460205	35.311470	1021.618469	533.067810	-42.197105	965.671570	530.186401	135.746857
-430.637238	129.439499	923.189392	-410.455627	-55.822914	920.100708	-487.509888	179.834381	501.508636	-425.797272	-117.877884	499.018890	-509.664154	184.866501	70.258141	-477.197906	-143.794128	86.617798	-473.313843	216.728592	1386.431152	-434.654572	-129.228348	1375.722900	-426.490723	39.395695	1391.190552	-413.957703	40.683258	1683.199463	-562.685852	256.211975	1133.651611	-534.170898	-194.489014	1144.683960	-464.300690	281.391449	899.711487	-440.851776	-197.271729	887.534851	-418.363586	35.379456	1021.611023	532.743408	-42.118397	965.643616	529.833740	135.806595
-430.393921	129.322769	923.184570	-410.149445	-56.330570	920.433105	-487.331573	179.782455	501.462372	-426.134644	-117.750824	499.094849	-509.596741	184.846115	70.284645	-477.352112	-143.854416	86.620193	-473.201080	216.935532	1386.334106	-434.433350	-129.042648	1375.734131	-426.367889	39.597778	1391.167603	-413.647858	40.996872	1683.152954	-562.802063	256.533905	1133.640137	-533.939941	-194.304611	1144.715210	-464.454895	281.424408	899.590759	-440.802948	-197.180878	887.459167	-418.219604	35.238258	1021.779846	532.462585	-42.039463	965.584473	529.524109	135.886139
-430.471191	129.557663	923.153992	-410.303680	-55.696182	920.099609	-487.332520	179.852325	501.462769	-425.970276	-117.644371	498.985687	-509.678467	184.853516	70.274643	-477.272552	-143.856125	86.662460	-473.113831	217.063553	1386.227173	-434.253479	-128.883606	1375.706177	-426.259766	39.780804	1391.090332	-413.326813	41.303219	1683.106201	-562.901306	256.860016	1133.601440	-533.723572	-194.170334	1144.752197	-464.631653	281.468353	899.430969	-440.821045	-197.097122	887.364380	-418.172974	35.523640	1021.592407	532.174438	-42.005272	965.552734	529.228088	135.957260
-430.359497	129.629120	923.137390	-410.209564	-55.593857	920.063110	-487.191742	179.881485	501.421936	-425.655792	-117.752419	498.919281	-509.608124	184.847183	70.256409	-477.176270	-143.845703	86.657440	-472.989868	217.264847	1386.132080	-434.104156	-128.714111	1375.696045	-426.167023	39.939678	1391.016724	-413.002350	41.608826	1683.060547	-562.898804	257.025726	1133.536987	-533.490173	-194.008133	1144.802368	-464.746948	281.525665	899.273743	-440.738007	-196.965027	887.313477	-418.066559	35.599728	1021.565613	531.931519	-41.925636	965.559631	528.933350	136.015472
-430.285889	129.710190	923.129272	-410.164063	-55.543266	920.049377	-487.115356	179.981857	501.421661	-425.838867	-117.609070	498.957764	-509.670624	184.885330	70.260986	-477.218781	-143.858063	86.630737	-472.868866	217.480057	1386.032959	-433.874908	-128.517914	1375.729980	-426.053650	40.135136	1391.013550	-412.689514	41.918560	1683.045288	-562.872986	257.149750	1133.484741	-533.270691	-193.855118	1144.788086	-464.871338	281.589600	899.128052	-440.637207	-196.762177	887.276245	-418.005005	35.662613	1021.554565	531.684387	-41.877281	965.568542	528.633728	136.093445
-430.188934	129.756348	923.122375	-410.108887	-55.496563	920.065308	-486.963257	180.028885	501.405121	-425.797058	-117.580269	498.939117	-509.700806	184.896774	70.298531	-477.202545	-143.912781	86.653137	-472.718109	217.689911	1386.012085	-433.713837	-128.348221	1375.750610	-425.923859	40.331829	1391.041138	-412.388428	42.216881	1683.033936	-562.779724	257.219208	1133.415649	-533.049316	-193.699310	1144.847412	-464.934235	281.644012	899.059082	-440.619293	-196.594772	887.221802	-417.933228	35.720417	1021.559387	531.429504	-41.831165	965.555847	528.343750	136.172653
-430.087494	129.851288	923.123230	-410.059326	-55.438938	920.062927	-486.793030	180.086288	501.385681	-425.715454	-117.547577	498.957489	-509.676941	184.899887	70.334946	-477.226563	-143.866776	86.636101	-472.564026	217.932251	1385.964111	-433.521484	-128.165359	1375.802124	-425.804688	40.529354	1391.054565	-412.098083	42.493141	1683.041626	-562.680969	257.233521	1133.359131	-532.830750	-193.462143	1144.843506	-465.028015	281.682037	898.911377	-440.652130	-196.457367	887.150696	-417.850861	35.795345	1021.558411	531.180969	-41.760056	965.560364	528.013306	136.251251
-429.986115	129.926239	923.128601	-410.033386	-55.350666	920.067566	-486.671570	180.251160	501.375397	-425.587585	-117.472343	498.973297	-509.678833	184.910522	70.357208	-477.172180	-143.818893	86.636963	-472.416687	218.139801	1385.903809	-433.331726	-127.973907	1375.827393	-425.728821	40.714775	1391.047974	-411.791168	42.749065	1682.987061	-562.609192	257.354919	1133.330566	-532.662720	-193.219482	1144.849365	-465.120911	281.710175	898.801819	-440.671295	-196.219986	887.078979	-417.776642	35.876705	1021.563171	530.901306	-41.708687	965.539551	527.758728	136.287369
-429.898895	129.997360	923.120728	-410.010406	-55.260128	920.066528	-486.500397	180.307617	501.362610	-425.339752	-117.610428	498.942505	-509.718536	184.936920	70.368332	-477.061798	-143.843338	86.675278	-472.288513	218.305893	1385.797852	-433.121704	-127.798027	1375.887329	-425.686554	40.880405	1391.009888	-411.493591	43.052090	1682.998291	-562.536987	257.477051	1133.265137	-532.510742	-193.068909	1144.943604	-465.214783	281.742340	898.670654	-441.441010	-196.738037	886.347412	-417.698883	35.962761	1021.558289	530.613342	-41.711594	965.498596	527.491455	136.327774
-429.794708	130.054016	923.111633	-409.992340	-55.205475	920.080139	-486.305023	180.434586	501.339417	-425.530457	-117.479904	498.960175	-509.719788	184.949753	70.404335	-477.188232	-143.818024	86.675201	-472.140930	218.513245	1385.731323	-432.922455	-127.618210	1375.938843	-425.560181	41.093563	1391.032837	-411.203705	43.332130	1682.991943	-562.479126	257.620178	1133.204712	-532.296692	-192.724762	1144.971924	-465.292114	281.757141	898.568970	-441.328766	-196.412292	886.313965	-417.620941	36.031437	1021.560364	530.325317	-41.663044	965.498657	527.213745	136.406006
-429.679901	130.106216	923.084900	-409.939362	-55.135887	920.075684	-486.127350	180.550400	501.326447	-425.240112	-117.557487	498.908417	-509.702362	184.948929	70.422951	-477.074219	-143.783295	86.645439	-471.963318	218.698669	1385.685669	-432.774750	-127.469971	1375.983643	-425.420471	41.290840	1390.986328	-410.954285	43.630642	1683.078247	-562.459900	257.856415	1133.194824	-532.084106	-192.378357	1145.002075	-465.403931	281.770813	898.477600	-441.125488	-196.012360	886.349548	-417.515594	36.105717	1021.544434	530.083252	-41.630306	965.481201	526.957153	136.482040
-429.562103	130.188492	923.076416	-409.949524	-55.060844	920.078430	-485.952820	180.644257	501.290283	-425.189941	-117.544250	498.909363	-509.748260	184.971985	70.429054	-477.072449	-143.783890	86.645187	-471.757751	218.912628	1385.627319	-432.631714	-127.282921	1376.001709	-425.300018	41.476662	1391.007324	-410.667664	44.007187	1683.023926	-562.404785	258.030426	1133.170532	-531.906738	-192.021973	1144.981567	-465.467407	281.718384	898.406982	-440.922607	-195.570206	886.372131	-417.434509	36.191826	1021.541077	529.840637	-41.605682	965.416321	526.715393	136.580383
-429.458374	130.296921	923.068298	-409.937439	-54.963173	920.074097	-485.719574	180.723495	501.267853	-425.189789	-117.537598	498.866150	-509.731689	184.983490	70.463127	-477.071014	-143.802124	86.623978	-471.487427	219.207672	1385.614868	-432.460327	-127.069481	1376.072144	-425.149353	41.691277	1391.070923	-410.403900	44.285275	1683.053711	-562.815735	259.278290	1133.515991	-531.754395	-191.735550	1145.005981	-465.596039	281.655853	898.460327	-440.696594	-195.052261	886.389709	-417.344757	36.299221	1021.534180	529.620728	-41.489471	965.439758	526.450256	136.629105
-429.328644	130.425064	923.068909	-409.905457	-54.843643	920.067261	-485.537354	180.895233	501.287109	-425.390106	-117.325035	498.857605	-509.730652	184.997162	70.504738	-477.142365	-143.828583	86.604866	-471.303009	219.378174	1385.541992	-432.337982	-126.868492	1376.096924	-424.997040	41.942829	1391.116455	-410.142944	44.604469	1683.045898	-562.795532	259.460571	1133.519409	-531.595947	-191.396957	1145.025879	-465.652710	281.604462	898.380432	-440.416565	-194.502686	886.440735	-417.253387	36.418987	1021.530762	529.383118	-41.423534	965.429199	526.194092	136.713409
-429.208130	130.564636	923.076782	-409.858582	-54.721642	920.069458	-485.311981	180.977829	501.268066	-425.374939	-117.289848	498.858154	-509.572113	184.903046	70.517899	-477.156464	-143.815918	86.626114	-471.061096	219.631134	1385.468994	-432.202362	-126.645020	1376.134277	-424.878510	42.154545	1391.109253	-409.854919	44.924747	1683.059326	-562.746216	259.613708	1133.495728	-531.479004	-190.999771	1145.009399	-465.690338	281.525085	898.316528	-440.092712	-193.897873	886.592957	-417.122070	36.550854	1021.534668	528.931946	-41.339184	965.240173	525.686707	136.756836
-429.094208	130.667450	923.060303	-409.785553	-54.609161	920.078064	-485.111816	181.148636	501.256653	-425.336792	-117.235924	498.892212	-509.666992	184.940094	70.559486	-477.110474	-143.799469	86.616409	-470.848114	219.891907	1385.416260	-432.061707	-126.421967	1376.189209	-424.739594	42.364681	1391.103638	-409.589020	45.249115	1683.084961	-562.717590	259.792206	1133.473267	-531.349976	-190.594559	1145.046753	-465.744507	281.452118	898.225098	-439.837860	-193.308090	886.588318	-416.994385	36.675037	1021.530090	528.692810	-41.332245	965.199890	525.447205	136.787796
-428.972290	130.832123	923.059814	-409.762634	-54.473057	920.092468	-484.826019	181.312866	501.228027	-425.517456	-117.288765	498.899597	-509.712677	184.926941	70.580940	-477.177795	-143.823944	86.624710	-470.597015	220.174271	1385.369385	-432.004089	-126.227585	1376.219360	-424.591675	42.610210	1391.114746	-409.321350	45.594242	1683.104004	-562.658325	259.950836	1133.430786	-531.265503	-190.168320	1145.033936	-465.806824	281.391144	898.066650	-439.505890	-192.660675	886.677185	-416.876099	36.837105	1021.536133	528.531067	-41.291138	965.159790	525.259827	136.854202
-428.867889	131.036957	923.060364	-409.726013	-54.337620	920.086182	-484.466705	181.466400	501.167694	-425.537598	-117.220459	498.882507	-509.706757	184.946152	70.610008	-477.216309	-143.807663	86.563644	-470.338593	220.462570	1385.274170	-431.914490	-126.039055	1376.233032	-424.463470	42.843082	1391.110229	-409.060852	45.908394	1683.125366	-562.601868	260.105591	1133.367920	-531.175598	-189.744293	1144.972168	-465.825195	281.254395	897.960266	-439.073364	-191.952560	886.789673	-416.752167	37.008705	1021.531921	528.327454	-41.259727	965.165222	525.069031	136.877243
-428.745667	131.282394	923.064575	-409.699585	-54.158848	920.077454	-484.406067	181.899399	501.204498	-425.357666	-117.257813	498.866852	-509.931824	185.022598	70.718384	-477.152679	-143.795639	86.541374	-470.049072	220.780716	1385.213257	-431.813171	-125.775375	1376.251709	-424.284760	43.130711	1391.164185	-408.794769	46.249218	1683.137451	-562.511230	260.264374	1133.320801	-531.084778	-189.306839	1144.940308	-465.801758	281.138733	897.846741	-438.675720	-191.193069	886.826050	-416.625244	37.218418	1021.528259	528.142334	-41.146488	965.172180	524.851563	136.918777
-428.660248	131.511520	923.081055	-409.662933	-53.988136	920.072510	-483.966492	182.128189	501.149170	-425.443573	-117.231865	498.842194	-509.931580	185.037521	70.775780	-477.190277	-143.840591	86.489998	-469.727203	221.134033	1385.178833	-431.697388	-125.512924	1376.284424	-424.124237	43.424187	1391.201294	-408.520477	46.612999	1683.172363	-562.404907	260.412872	1133.264038	-530.981018	-188.737259	1144.921265	-465.815887	281.011658	897.703735	-438.252045	-190.455231	886.914612	-416.495239	37.413643	1021.532166	527.943298	-41.068882	965.172791	524.627930	137.018753
-428.576508	131.749603	923.105347	-409.611847	-53.791752	920.089905	-483.321289	182.060959	501.043579	-425.458801	-117.182793	498.885162	-509.759125	184.998093	70.812340	-477.166046	-143.830856	86.476494	-469.493591	221.422836	1385.120239	-431.643188	-125.241989	1376.333130	-423.952545	43.714752	1391.239136	-408.248566	47.002747	1683.188477	-562.300964	260.556335	1133.204834	-530.856689	-188.209351	1144.858154	-465.784393	280.872864	897.587830	-437.797302	-189.682938	887.036499	-416.380951	37.631790	1021.551697	527.753418	-41.048306	965.159180	524.405701	137.063644
-428.510895	132.025864	923.158936	-409.571838	-53.577766	920.090759	-482.826721	182.332550	501.006104	-425.732574	-116.985092	498.891876	-509.753418	184.986221	70.864594	-477.250366	-143.848740	86.377632	-469.188660	221.834305	1385.058105	-431.529388	-124.940742	1376.380249	-423.796448	44.012268	1391.302368	-407.953186	47.313232	1683.245483	-562.173035	260.696960	1133.171387	-530.705750	-187.713165	1144.901489	-465.730225	280.708313	897.433411	-437.375427	-188.946945	887.162842	-416.274658	37.854069	1021.577209	527.784424	-41.006573	965.326782	524.453491	137.117691
-428.469147	132.289032	923.167847	-409.570343	-53.364269	920.096741	-482.349365	182.660385	500.973083	-425.402191	-116.514381	498.874878	-509.773163	184.986572	70.965714	-477.084290	-143.823837	86.342567	-468.971863	222.198868	1384.979492	-431.471191	-124.664970	1376.403198	-423.678284	44.291870	1391.280762	-407.675293	47.686947	1683.281738	-562.003418	260.827972	1133.062256	-530.562866	-187.147812	1144.880005	-465.621155	280.563751	897.364014	-436.867279	-188.133438	887.261230	-416.182037	38.097874	1021.582703	527.567444	-41.020077	965.335999	524.239624	137.148895
-428.393829	132.628738	923.198303	-409.560059	-53.075760	920.096802	-481.940552	182.953262	500.910583	-425.586639	-116.470421	498.854797	-509.798767	185.003799	71.016159	-477.159912	-143.895950	86.327644	-468.686035	222.554565	1384.911133	-431.389252	-124.318848	1376.443359	-423.528198	44.701294	1391.311401	-407.385406	48.110207	1683.273682	-561.850220	261.006073	1132.999878	-530.416931	-186.574158	1144.833862	-465.501343	280.399445	897.210999	-436.345367	-187.337906	887.316650	-416.090240	38.399990	1021.596375	527.326416	-41.018135	965.243103	524.009094	137.224640
-428.315002	132.987396	923.231812	-409.494476	-52.732414	920.101501	-481.505035	183.283875	500.858948	-425.933929	-116.577530	498.860931	-509.843048	184.978821	71.087791	-477.345123	-143.962708	86.352676	-468.377167	222.985611	1384.858276	-431.296234	-123.955124	1376.468140	-423.356964	45.078636	1391.333984	-407.090271	48.577721	1683.255981	-561.628784	261.159943	1132.908569	-530.198303	-186.016907	1144.787476	-465.327393	280.238922	897.099731	-435.796722	-186.544128	887.408264	-415.962799	38.741013	1021.613770	527.126831	-41.005440	965.236938	523.823669	137.233429
-428.239960	133.403976	923.268433	-409.492065	-52.367447	920.080811	-481.375153	183.939957	500.850098	-425.737671	-116.528687	498.739502	-510.106018	185.063721	71.215034	-477.262115	-143.988831	86.345749	-468.069031	223.388412	1384.774780	-431.190674	-123.555084	1376.507202	-423.174683	45.473999	1391.374268	-406.785522	49.071884	1683.214355	-561.430908	261.371063	1132.862427	-529.965759	-185.342041	1144.700317	-465.159210	280.109406	896.976685	-435.196259	-185.670029	887.395874	-415.855927	39.107124	1021.619324	526.626648	-41.005657	965.033691	523.334900	137.228180
-428.212769	133.789886	923.299805	-409.526581	-51.973656	920.102112	-480.646942	184.056122	500.736145	-425.731079	-116.214211	498.661163	-510.180634	185.093719	71.303703	-477.218781	-143.966751	86.228912	-467.812683	223.880753	1384.708862	-431.078674	-123.169998	1376.499634	-423.036621	45.883747	1391.404663	-406.496887	49.591228	1683.197388	-561.177979	261.557465	1132.770142	-529.711548	-184.666428	1144.597168	-464.947174	280.062164	896.864990	-434.634064	-184.827637	887.550659	-415.785461	39.497963	1021.643433	526.692749	-40.969074	965.182068	523.425293	137.289490
-428.180450	134.297791	923.372375	-409.558105	-51.540321	920.109741	-480.167023	184.486588	500.717590	-425.861877	-116.016159	498.622253	-509.945129	184.987000	71.404472	-477.311035	-144.000198	86.172798	-467.559174	224.359161	1384.651611	-430.916687	-122.741417	1376.547729	-422.871429	46.387272	1391.414429	-406.210632	50.123020	1683.184082	-560.989441	261.830841	1132.753540	-529.459412	-184.064407	1144.514038	-464.713013	279.987122	896.738403	-434.008301	-183.952820	887.602905	-415.736298	39.938114	1021.681580	526.529358	-40.891541	965.181030	523.273010	137.345963
-428.179749	134.850098	923.417419	-409.654175	-51.018864	920.094055	-479.711426	184.986465	500.690674	-425.823944	-115.784088	498.422302	-510.030853	184.962311	71.512093	-477.262756	-144.064941	86.150146	-467.331238	224.863266	1384.632690	-430.688110	-122.246010	1376.598999	-422.746521	46.858227	1391.404907	-405.897766	50.648655	1683.171021	-560.752197	262.134949	1132.695313	-529.119690	-183.356384	1144.466919	-464.369263	279.932983	896.688171	-433.411530	-183.207092	887.670898	-415.709290	40.448429	1021.693542	526.328552	-40.872967	965.176147	523.122070	137.356705
-428.142853	135.479004	923.464966	-409.742920	-50.418102	920.072449	-479.247559	185.472763	500.669983	-426.196381	-115.642639	498.616577	-510.107666	185.006439	71.645065	-477.434662	-144.246094	86.109032	-467.099091	225.424973	1384.575928	-430.500732	-121.770485	1376.617798	-422.597504	47.375301	1391.449463	-405.631592	51.250698	1683.170166	-560.507629	262.446472	1132.616211	-528.690613	-182.727829	1144.447632	-463.962311	279.890167	896.619080	-432.782471	-182.348389	887.695190	-415.689178	41.028751	1021.704468	526.135071	-40.910896	965.118774	522.975403	137.410797
-428.119202	136.089905	923.492676	-409.833740	-49.838661	920.074341	-478.619659	186.029068	500.603729	-426.612854	-115.280304	498.517181	-510.124969	185.003784	71.753761	-477.617218	-144.409363	86.072891	-466.901337	225.965378	1384.555054	-430.283295	-121.247803	1376.639893	-422.414948	47.983555	1391.493896	-405.377808	51.888954	1683.181641	-560.275085	262.841034	1132.558594	-528.262268	-182.137955	1144.447021	-463.528412	279.867249	896.619202	-432.156982	-181.611969	887.755249	-415.670868	41.613422	1021.717407	526.007935	-40.837475	965.117004	522.856873	137.451538
-428.102570	136.718475	923.536804	-409.833832	-49.215733	920.074097	-478.026123	186.638947	500.530945	-426.617188	-115.193695	498.529694	-510.175262	185.027023	71.881012	-477.742737	-144.550537	86.059906	-466.716705	226.551697	1384.496582	-430.011780	-120.639900	1376.644897	-422.231964	48.557362	1391.563110	-405.164368	52.617584	1683.241455	-560.040588	263.245972	1132.454590	-527.779663	-181.413040	1144.313599	-462.999695	279.927246	896.664001	-431.493408	-180.857056	887.733337	-415.634705	42.217823	1021.738098	525.854309	-40.789749	965.103271	522.730286	137.469238
-428.111389	137.475449	923.585388	-409.895020	-48.435162	920.017822	-477.843964	187.752548	500.569702	-426.746429	-114.902603	498.451935	-510.683228	185.289551	72.039284	-477.865509	-144.709106	86.009659	-466.511902	227.156906	1384.418579	-429.745789	-120.048233	1376.640381	-422.072845	49.164082	1391.548706	-404.977600	53.343857	1683.276123	-559.795288	263.701508	1132.336670	-527.229736	-180.735641	1144.197144	-462.433197	279.997528	896.694275	-430.790497	-180.028915	887.668701	-415.624573	42.933567	1021.731934	525.711304	-40.727619	965.101929	522.615906	137.544861
-428.145447	138.361145	923.648376	-409.980835	-47.512478	919.923035	-476.844208	188.171234	500.413605	-426.550781	-114.510742	498.028442	-510.588470	185.259613	72.141266	-477.859772	-144.791656	85.975685	-466.352814	227.781815	1384.383057	-429.450470	-119.403343	1376.642090	-421.893829	49.871826	1391.627197	-404.816101	54.093719	1683.340942	-559.582092	264.252289	1132.223999	-526.639343	-180.054260	1144.107056	-461.845825	280.104736	896.754456	-429.974243	-179.293381	887.669373	-415.640228	43.756081	1021.713196	525.590210	-40.643547	965.113220	522.486877	137.514694
-428.109344	139.289368	923.684265	-410.025116	-46.541916	919.840271	-476.122681	188.967407	500.266541	-426.687256	-113.921776	498.116180	-510.416351	185.255554	72.282364	-477.997589	-144.938049	85.912506	-466.264862	228.447357	1384.325684	-429.139069	-118.752869	1376.643677	-421.708069	50.590176	1391.668945	-404.706421	54.954540	1683.298218	-559.405518	264.859680	1132.212158	-525.973572	-179.311951	1143.964844	-461.131775	280.256714	896.909607	-429.145142	-178.434433	887.575806	-415.601685	44.643997	1021.687256	525.432922	-40.614788	965.094971	522.365784	137.579514
-428.097229	140.206894	923.699036	-410.049194	-45.637447	919.760498	-475.481873	189.851593	500.084839	-426.857971	-113.605423	498.041443	-510.461853	185.307571	72.402023	-478.219727	-145.172729	85.935898	-466.211792	229.109695	1384.356079	-428.774811	-118.061920	1376.625488	-421.488708	51.339104	1391.691406	-404.640564	55.853920	1683.419678	-559.161072	265.431488	1132.163086	-525.286377	-178.582855	1143.804199	-460.377808	280.522247	897.082031	-428.267181	-177.719254	887.552734	-415.575958	45.506699	1021.652771	525.281128	-40.567726	965.070679	522.241577	137.677368
-428.152161	141.220184	923.733459	-410.048798	-44.596748	919.693420	-474.787476	190.758316	499.936096	-426.734070	-112.980560	497.928619	-510.483093	185.356232	72.494942	-478.341461	-145.233261	85.900055	-466.155243	229.738724	1384.395874	-428.295624	-117.292465	1376.616821	-421.207672	52.089790	1391.750000	-404.604950	56.801579	1683.414917	-558.918701	266.122192	1132.151367	-524.548767	-177.828232	1143.759521	-459.578339	280.888397	897.315430	-427.342865	-176.846207	887.514832	-415.563354	46.483849	1021.634155	525.155334	-40.524551	965.052307	522.136475	137.706909
-428.144440	142.370651	923.729614	-410.156067	-43.443504	919.574829	-474.430450	191.999603	499.871338	-426.467865	-112.310265	497.485199	-510.720947	185.522934	72.605064	-477.474945	-143.996841	83.739571	-466.084259	230.386581	1384.439209	-427.860382	-116.556770	1376.557129	-420.908356	52.924866	1391.771484	-404.637573	57.838753	1683.494873	-558.648193	266.767639	1132.172485	-523.746582	-177.060272	1143.614014	-458.695709	281.267120	897.643188	-426.328644	-176.016495	887.494080	-415.556702	47.577297	1021.569824	525.003357	-40.485626	965.040588	521.995117	137.693069
-428.209686	143.504044	923.739929	-410.281525	-42.251884	919.436707	-473.825928	193.108337	499.694611	-427.009857	-111.834862	497.781372	-510.774597	185.634171	72.687126	-477.511627	-143.325089	82.964828	-466.055511	231.074966	1384.474731	-427.342255	-115.753311	1376.505249	-420.602142	53.787216	1391.791870	-404.665070	58.874657	1683.559326	-558.357361	267.412933	1132.229004	-522.992493	-176.120316	1143.389648	-457.701019	281.773956	898.062317	-425.240753	-175.112030	887.472595	-415.570465	48.666195	1021.501526	524.901245	-40.490200	964.978455	521.902344	137.720657
-428.251709	144.831451	923.804565	-410.296844	-40.882271	919.306274	-472.763672	193.809250	499.488342	-426.920746	-110.866638	497.622253	-510.540192	185.675522	72.720558	-477.402130	-143.241409	82.809364	-466.092346	231.795242	1384.539185	-426.671844	-114.943565	1376.519409	-420.247162	54.735378	1391.865601	-404.721619	59.957848	1683.639893	-558.058044	268.116821	1132.272949	-522.087402	-175.249451	1143.370850	-456.692139	282.401886	898.466064	-424.049683	-174.242462	887.477783	-415.542633	49.915405	1021.464539	524.777588	-40.509308	964.933411	521.799500	137.778793
-428.327026	146.127182	923.832642	-410.493439	-39.447582	919.170166	-472.206757	194.984039	499.331970	-427.293945	-110.241295	497.630737	-510.601715	185.845062	72.813789	-477.640900	-143.411560	82.985397	-466.091278	232.546249	1384.645020	-425.957153	-114.079567	1376.498901	-419.943115	55.730209	1391.912231	-404.772644	61.027485	1683.700806	-557.788269	268.939972	1132.357910	-521.265747	-174.227234	1143.186523	-455.510803	283.055664	899.012146	-422.703308	-173.257202	887.551758	-415.545624	51.201191	1021.403809	524.685181	-40.437645	964.951477	521.682251	137.763321
-428.304718	147.392639	923.902222	-410.399200	-38.333267	919.219482	-471.462128	196.072067	499.157684	-427.373230	-109.308998	497.562073	-510.584930	186.032715	72.895554	-477.688660	-143.446365	83.048355	-466.116455	233.391861	1384.754272	-425.155334	-113.147781	1376.469116	-419.604462	56.722782	1391.940186	-404.833130	62.136463	1683.758057	-557.540527	269.800690	1132.496948	-520.351074	-173.269608	1143.020264	-454.318512	283.793427	899.500427	-421.159790	-172.324646	887.642578	-415.484406	52.383678	1021.463013	524.559692	-40.409462	964.930664	521.556152	137.817734
-428.451904	148.881042	923.963623	-410.652283	-36.690945	919.055908	-471.264038	197.498825	499.091034	-427.583771	-108.509071	497.514160	-511.001251	186.426025	73.008759	-477.743622	-143.382584	83.056511	-466.152893	234.264694	1384.819824	-424.364746	-112.190018	1376.383789	-419.267670	57.823353	1392.002563	-404.888367	63.241077	1683.800659	-557.257263	270.725555	1132.529175	-519.481567	-172.218964	1142.926636	-453.023193	284.560974	900.153198	-419.456451	-171.223755	887.878296	-415.588989	53.833317	1021.405579	524.424438	-40.432480	964.909119	521.469727	137.804230
-428.560455	150.453400	924.028931	-410.903381	-34.956337	918.852661	-471.187958	199.101517	499.060638	-427.312805	-107.444145	497.067932	-511.318390	186.770752	73.077339	-477.539825	-143.192444	82.989906	-466.214813	235.221451	1384.914185	-423.556244	-111.075493	1376.314941	-418.950256	58.974201	1392.012817	-404.913269	64.300423	1683.789795	-557.004150	271.740814	1132.614502	-518.584839	-171.213425	1142.768799	-451.630585	285.483978	900.820862	-417.629150	-170.057755	888.189697	-415.625183	55.350956	1021.327698	524.312439	-40.373409	964.944153	521.357971	137.832382
-428.676971	152.020096	924.099487	-411.065918	-33.246952	918.745483	-470.432068	200.091217	498.799744	-427.538910	-106.288719	497.416962	-511.154755	186.942673	73.049942	-477.598724	-143.046844	83.003624	-466.273285	236.206757	1384.984131	-422.749603	-109.983971	1376.263916	-418.605804	60.211102	1392.009521	-404.940277	65.458832	1683.854248	-556.731201	272.793427	1132.624023	-517.729370	-170.115845	1142.598755	-450.177460	286.452820	901.391968	-415.521973	-168.834473	888.605042	-415.650024	56.901432	1021.302429	524.219299	-40.402210	964.940491	521.298279	137.823990
-428.723175	153.710403	924.136414	-411.247742	-31.527382	918.630554	-470.127045	201.493118	498.726685	-427.286011	-105.247993	496.954742	-511.247803	187.256485	73.067146	-478.342499	-144.442657	85.500191	-466.352020	237.290497	1385.034546	-421.873199	-108.745651	1376.141602	-418.270782	61.525562	1392.057861	-404.889435	66.550247	1683.812134	-556.449097	273.976166	1132.634399	-516.803528	-169.020248	1142.505249	-448.663239	287.538788	902.128601	-413.301086	-167.692947	889.036316	-415.673828	58.529701	1021.257629	524.139893	-40.363712	964.949890	521.214600	137.866638
-428.720551	155.363373	924.129883	-411.300720	-29.805016	918.529114	-469.863770	202.900314	498.645142	-427.551575	-103.989532	497.293518	-511.341858	187.522598	73.086754	-477.843933	-143.862259	84.203056	-466.475189	238.463287	1385.084717	-421.037811	-107.406563	1376.039917	-417.957275	62.832031	1392.026611	-404.821106	67.688591	1683.778564	-556.191528	275.325409	1132.656738	-515.903442	-167.813217	1142.233154	-447.023285	288.644257	902.865662	-410.722809	-166.413849	889.671143	-415.641632	60.169418	1021.199951	524.052124	-40.354263	964.941589	521.117981	137.825684
-428.714447	157.222214	924.181763	-411.385529	-27.907164	918.325867	-469.654663	204.170547	498.568726	-427.357208	-102.599007	497.131226	-511.331482	187.734558	73.065903	-478.282043	-144.251907	85.646561	-466.565277	239.729050	1385.106079	-420.269653	-106.007088	1375.899658	-417.633118	64.244896	1392.052734	-404.700714	68.831482	1683.723145	-555.889648	276.737335	1132.688843	-514.909363	-166.581100	1141.987671	-445.274139	289.793335	903.638916	-407.911652	-165.035126	890.356506	-415.574768	61.917641	1021.116089	523.954285	-40.384247	964.932983	521.037537	137.847290
-428.743378	159.083755	924.187622	-411.451630	-25.988134	918.134644	-469.621674	205.471725	498.457672	-427.547577	-101.728241	497.067322	-511.515106	188.118454	73.030853	-478.439331	-144.308731	85.993942	-466.702454	241.047714	1385.123047	-419.499756	-104.517685	1375.774292	-417.301483	65.717171	1391.997192	-404.554626	69.984520	1683.666016	-555.604492	278.271759	1132.664917	-513.939697	-165.318039	1141.758423	-443.484558	291.037689	904.420349	-404.824310	-163.674789	891.197937	-415.530457	63.708626	1021.016418	523.847351	-40.367287	964.955994	520.940735	137.833450
-428.719604	161.006653	924.209351	-411.502686	-24.085405	917.993774	-469.622742	206.773315	498.424164	-427.294739	-100.248329	496.927643	-511.620453	188.376266	72.992523	-478.340698	-143.967621	85.928825	-466.794403	242.407120	1385.148804	-418.817871	-103.026276	1375.603394	-416.932220	67.219414	1391.924561	-404.359009	71.052734	1683.626099	-555.280334	279.900574	1132.686279	-512.830688	-163.757141	1141.358887	-441.554230	292.376984	905.311646	-399.905731	-161.125595	893.313293	-415.465912	65.539680	1020.950928	523.754395	-40.370079	964.916931	520.849670	137.839417
-428.673401	162.985657	924.209045	-411.414703	-21.996294	917.773376	-469.657990	208.136536	498.395599	-427.566101	-99.035538	497.175537	-511.718628	188.706161	72.951782	-478.523682	-143.736420	85.941887	-466.845520	243.852890	1385.145264	-418.135773	-101.441437	1375.453857	-416.662109	68.771324	1391.836304	-404.112640	72.261238	1683.533447	-554.970886	281.620575	1132.716553	-511.891754	-162.433090	1141.104736	-439.278503	293.427368	906.325562	-396.635040	-159.773285	894.349182	-415.317871	67.462051	1020.833435	523.685181	-40.352627	964.954224	520.765503	137.785767
-428.650238	164.961761	924.192566	-411.314850	-20.018553	917.644348	-469.733429	209.244827	498.236328	-427.007935	-97.810478	496.783875	-511.825867	189.051239	72.826988	-478.443695	-143.321457	85.984558	-466.888184	245.372559	1385.161865	-417.552887	-99.786224	1375.230469	-416.337006	70.383781	1391.778687	-403.799011	73.440102	1683.405518	-554.573975	283.489563	1132.735352	-510.967743	-160.945877	1140.834839	-437.234650	294.905121	907.325378	-393.276215	-158.501953	895.455383	-415.203918	69.385208	1020.756531	523.556152	-40.398811	964.929382	520.671204	137.825943
-428.627106	167.018753	924.174622	-411.214600	-17.921072	917.457703	-469.853821	210.675491	498.179199	-426.237030	-96.257805	496.264038	-511.919067	189.462296	72.716789	-478.188965	-142.772949	85.990364	-466.888977	246.905777	1385.182007	-416.998993	-98.110649	1375.048462	-415.959625	72.047630	1391.734131	-403.389740	74.661087	1683.161987	-554.132874	285.372833	1132.742188	-510.083405	-159.422684	1140.521729	-435.032379	296.391388	908.387512	-389.823425	-157.576874	896.347595	-415.091217	71.377686	1020.649109	523.466797	-40.385002	964.925110	520.589905	137.841400
-428.643311	169.072372	924.102966	-411.022095	-15.922797	917.301147	-470.037598	212.114014	498.124115	-426.447235	-95.219330	496.639862	-512.127380	189.915375	72.618393	-478.552307	-142.481155	86.120163	-466.899902	248.538528	1385.185547	-416.464172	-96.358818	1374.829712	-415.635376	73.795151	1391.689575	-402.945740	75.830956	1683.030762	-553.619812	287.383270	1132.801880	-509.078644	-157.813431	1140.172974	-432.802856	298.002289	909.491699	-385.417755	-156.022095	898.105225	-414.933655	73.370987	1020.530579	523.395813	-40.381466	964.925720	520.510193	137.812546
-428.576111	171.131729	924.056213	-410.733643	-13.973467	917.198120	-470.047028	213.333115	498.069366	-425.872894	-93.906593	496.603546	-512.186951	190.298660	72.479080	-478.618683	-142.136032	86.309250	-466.870789	250.181168	1385.298096	-415.876678	-94.601303	1374.561890	-415.276276	75.521408	1391.617676	-402.430359	77.051720	1682.844238	-553.100342	289.522858	1132.906860	-508.128174	-156.131378	1139.827148	-430.527740	299.610504	910.726074	-380.646759	-154.213852	900.172913	-414.760284	75.352348	1020.455200	523.319519	-40.356850	964.901794	520.430054	137.860229
-428.591461	173.181122	923.974182	-410.486694	-12.004539	917.006592	-470.226135	214.951523	497.992371	-424.980591	-92.518089	496.539001	-512.421692	190.757614	72.380020	-478.637573	-141.812759	86.611259	-466.838013	251.903915	1385.393555	-415.599762	-92.766190	1374.321289	-414.971466	77.323189	1391.537964	-401.833771	78.320732	1682.620117	-552.509216	291.720093	1132.988037	-507.254761	-154.355087	1139.315430	-428.169250	301.333069	911.992432	-375.660767	-152.444229	902.368042	-414.588531	77.316429	1020.314209	523.211609	-40.349339	964.897766	520.329773	137.832382
-428.613342	175.228180	923.869324	-410.210144	-9.981013	916.848328	-470.335815	216.276443	497.841248	-423.851685	-91.008270	496.344574	-512.534912	191.153366	72.226501	-478.576477	-141.411362	86.778000	-466.746002	253.609482	1385.520752	-415.075104	-90.948196	1374.026489	-414.644836	79.113441	1391.378418	-401.150452	79.511452	1682.471069	-551.925110	294.044250	1133.160156	-506.243713	-152.508743	1138.931152	-425.779205	303.035706	913.303162	-370.390350	-150.471725	904.930847	-414.420227	79.335480	1020.180054	523.109436	-40.380947	964.858521	520.248718	137.887085
-428.592743	177.248260	923.794922	-409.810089	-8.218242	916.766418	-470.323425	217.676895	497.755035	-422.722809	-89.846100	496.272034	-512.613831	191.543610	72.137917	-478.907104	-140.967545	87.100525	-466.631470	255.385910	1385.687256	-414.678436	-89.043633	1373.735352	-414.372589	80.962029	1391.223755	-400.387268	80.830437	1682.187378	-551.248108	296.448029	1133.299927	-505.272156	-150.684326	1138.498535	-423.302979	304.813934	914.617188	-364.850403	-148.447296	907.737427	-414.225555	81.236031	1020.102966	523.050659	-40.469280	964.803101	520.086304	137.426895
-428.579834	179.194199	923.671692	-409.319397	-6.496468	916.716614	-470.374695	219.017197	497.588196	-421.142334	-88.480949	496.171417	-512.696289	191.942398	72.024513	-479.069702	-140.351013	87.362762	-466.506348	257.209869	1385.823120	-414.346497	-87.140610	1373.463623	-414.015961	82.796883	1391.192505	-399.521210	82.071938	1681.909180	-550.509583	298.855133	1133.496216	-504.326111	-148.778809	1138.007935	-420.840302	306.606689	915.976624	-359.052124	-146.304306	910.935852	-413.992157	83.124100	1020.019165	522.955750	-40.442303	964.825317	519.984436	137.459305
-428.680817	181.285034	923.575134	-409.141022	-4.557380	916.543091	-470.479584	220.390076	497.389801	-419.444214	-87.664612	495.619904	-512.777771	192.290634	71.943321	-479.398346	-139.773651	87.841133	-466.324707	259.038513	1386.028076	-413.874695	-85.244774	1373.101685	-413.594452	84.687584	1391.076294	-398.687103	82.885551	1681.835693	-549.687744	301.368286	1133.675781	-503.309662	-146.964722	1137.588501	-418.315033	308.433899	917.365906	-353.035950	-143.989075	914.504578	-413.943146	85.108948	1019.882629	522.865967	-40.434444	964.822571	519.919983	137.464996
-428.712341	183.567200	923.579956	-409.082092	-2.575184	916.376953	-470.684326	221.874084	497.394348	-416.559631	-85.454552	495.495331	-512.892578	192.652206	71.833923	-479.234650	-139.013840	88.151810	-466.113953	260.886017	1386.196899	-413.654419	-83.378639	1372.776733	-413.200867	86.564323	1390.940430	-397.752441	84.143242	1681.588745	-548.781006	303.915833	1133.901245	-502.297974	-144.981903	1137.167603	-415.776489	310.342133	918.744202	-346.849426	-141.652710	918.424133	-413.938202	87.156273	1019.799561	522.767700	-40.415333	964.812744	519.882324	137.450790
-428.919861	185.667023	923.557800	-409.106201	-0.602669	916.168762	-470.783936	223.071732	497.249329	-413.272919	-83.992897	494.846771	-512.901733	192.916412	71.736916	-479.120148	-138.385681	88.742126	-465.795593	262.689453	1386.401367	-413.216644	-81.498398	1372.438477	-412.690735	88.352097	1390.921753	-396.753448	85.424896	1681.364380	-547.843811	306.511871	1134.175659	-501.320435	-143.056625	1136.671753	-413.284882	312.250122	920.121338	-340.435852	-139.130981	922.811584	-414.051361	89.100327	1019.681091	522.684021	-40.386124	964.795471	519.809082	137.487137
-429.465851	187.016281	923.301270	-409.051971	0.836536	916.077759	-470.898193	224.442917	496.958344	-410.356476	-82.736069	494.649780	-512.932739	193.188721	71.645836	-479.381500	-137.716995	89.570206	-465.444397	264.512482	1386.573853	-412.867889	-79.665421	1372.166748	-412.270447	90.214531	1390.800659	-395.697083	87.122208	1680.968506	-546.823914	309.183960	1134.471191	-500.292053	-141.097183	1136.216919	-410.798553	314.196716	921.440857	-333.807159	-136.534317	927.735535	-414.242920	90.603577	1019.508362	522.574951	-40.363644	964.778625	519.744812	137.486847
-429.676208	188.737091	923.120422	-408.952698	2.348988	916.066528	-470.909546	225.555191	496.781464	-406.770782	-81.775887	494.336823	-512.906433	193.427246	71.593925	-479.440399	-136.975510	90.539635	-464.983429	266.234955	1386.755493	-412.592499	-77.941071	1371.907715	-411.730408	91.913971	1390.679077	-394.636993	88.171921	1680.822144	-545.695984	311.887451	1134.694580	-499.125916	-139.046341	1135.900024	-408.298798	316.135040	922.751953	-327.197815	-134.180496	933.218262	-414.333374	92.318993	1019.417297	522.479248	-40.265415	964.775574	519.747681	137.879715
-429.803223	190.337769	922.979492	-408.675110	3.798299	916.103088	-471.003021	226.684814	496.639618	-402.679626	-80.641914	493.830780	-512.865356	193.623703	71.499168	-479.191650	-136.127213	91.678871	-464.374786	267.890930	1386.870117	-412.244385	-76.253906	1371.699707	-411.213715	93.604942	1390.621338	-393.534485	89.160294	1680.597046	-544.535645	314.615143	1135.015381	-497.954315	-137.149551	1135.527100	-405.828156	318.135101	923.966492	-320.175018	-131.002106	938.863892	-414.358307	93.940750	1019.373169	522.412048	-40.316509	964.725403	519.598572	137.500214
-430.104645	192.076889	922.829590	-408.825867	5.289591	915.966553	-471.214020	227.890976	496.530518	-398.124634	-79.310722	493.177063	-512.939148	193.841263	71.407524	-478.698883	-135.463348	93.014763	-463.748810	269.523834	1387.003418	-411.866119	-74.623596	1371.584595	-410.614655	95.252625	1390.526611	-392.352539	90.394768	1680.406860	-543.224487	317.330536	1135.246216	-496.641663	-135.282761	1135.337646	-403.391479	320.184875	925.157104	-313.338531	-128.154175	945.104980	-414.602417	95.569084	1019.231201	522.325195	-40.317257	964.723145	519.542297	137.458862
-430.220764	193.496445	922.660095	-408.762726	6.580810	915.944458	-471.174408	228.743088	496.305847	-394.115875	-78.806892	492.690430	-512.855652	193.946884	71.321213	-478.644165	-134.798630	94.398293	-463.026703	271.018280	1387.084351	-411.562012	-73.097977	1371.558228	-409.960144	96.713135	1390.455444	-391.089905	91.602303	1680.153198	-541.879211	320.005737	1135.412354	-495.262115	-133.341492	1135.078857	-400.993652	322.234772	926.169250	-306.323364	-124.891129	951.864624	-414.737640	96.997276	1019.142883	522.178833	-40.264339	964.721191	519.539551	137.844513
-430.400482	194.843933	922.499329	-408.797882	7.767348	915.910156	-471.537964	229.891464	496.298859	-389.563416	-77.249496	492.319336	-513.062134	194.231461	71.291245	-477.920227	-134.138947	96.054726	-462.161682	272.431793	1387.081055	-411.277802	-71.676613	1371.498291	-409.285431	98.078125	1390.332764	-389.756714	92.753235	1679.870117	-540.439148	322.715973	1135.648804	-493.771240	-131.662476	1134.986084	-398.634430	324.277588	927.175720	-299.720215	-122.100868	959.003052	-414.956451	98.324966	1019.052429	522.065247	-40.232735	964.713867	519.457458	137.825867
-430.430145	196.119202	922.354065	-408.833954	8.748304	915.903625	-471.436554	230.517548	496.187134	-385.750366	-75.946564	492.118835	-512.936584	194.308151	71.224297	-477.712158	-133.670486	97.926933	-461.303345	273.721283	1387.093140	-410.989258	-70.432037	1371.546753	-408.535217	99.393944	1390.251709	-388.355865	93.871277	1679.635254	-538.919373	325.409821	1135.800781	-492.226013	-129.992752	1134.865112	-396.340027	326.348297	927.993774	-292.504761	-118.257507	966.939453	-415.163147	99.511147	1018.986145	521.989807	-40.242104	964.680969	519.413635	137.873535
-430.427948	197.199875	922.218445	-408.770203	9.595646	915.956360	-471.527496	231.173584	496.098145	-381.713684	-75.443275	491.866364	-512.964722	194.449020	71.185699	-477.321014	-133.080948	99.898750	-460.349030	274.945984	1387.104126	-410.637482	-69.234177	1371.685425	-407.791931	100.585114	1390.231689	-386.914642	95.409821	1679.366577	-537.261963	328.012482	1135.969482	-490.429230	-128.344940	1134.872803	-394.016754	328.447083	928.770630	-285.867188	-115.058258	974.588257	-415.307190	100.559738	1018.954956	521.872925	-40.265415	964.693909	519.340271	137.832504
-430.516083	197.999084	922.044983	-408.925293	10.334094	916.008057	-471.685486	231.870178	496.037170	-377.392273	-74.353294	491.593262	-513.005676	194.580002	71.172569	-476.589661	-132.004227	101.521072	-459.354523	276.068512	1387.090210	-410.419525	-68.069862	1371.893066	-406.960632	101.670547	1390.230469	-385.367950	96.370583	1679.292480	-535.528992	330.549103	1136.102417	-488.461243	-126.693672	1134.807861	-391.804504	330.586517	929.366211	-279.590027	-112.243484	981.888550	-415.553314	101.433197	1018.902222	521.828857	-40.344753	964.653381	519.211853	137.525772
-430.103088	198.397751	921.950867	-408.211578	11.062089	916.732483	-471.643921	232.349121	496.021118	-373.516235	-73.526657	491.813507	-512.992310	194.661224	71.130974	-475.858704	-130.936005	103.565895	-458.290619	277.124756	1387.107910	-410.130981	-67.014397	1372.205933	-406.142578	102.658005	1390.197266	-383.826752	97.395370	1679.080444	-533.713928	333.113892	1136.263794	-486.246033	-125.160049	1134.887451	-389.665833	332.637360	929.840759	-273.058929	-109.099976	989.855103	-415.432678	102.382324	1019.244690	521.657043	-40.279213	964.666931	519.176086	137.858002
-430.454987	199.537384	921.974976	-409.298431	11.325329	916.384949	-471.991455	232.990845	496.065063	-370.218262	-73.388016	492.245605	-513.212341	194.812531	71.150810	-474.318481	-128.952789	105.663597	-457.216705	278.104767	1387.152466	-409.948700	-66.038681	1372.617432	-405.274109	103.607231	1390.309326	-382.186462	98.302040	1679.041504	-531.775513	335.450714	1136.472534	-483.696381	-123.690025	1135.025879	-387.570801	334.717041	930.196350	-266.428314	-105.976349	997.906372	-416.092316	102.889771	1019.075989	521.533875	-40.311901	964.620361	519.128174	137.863556
-431.373871	201.072357	921.979614	-410.984253	9.370053	915.020325	-472.538605	233.665985	496.201294	-367.021423	-73.955490	492.710724	-513.520752	195.012405	71.197136	-471.664490	-124.350555	104.295052	-456.083832	278.989075	1387.210571	-409.835999	-65.055328	1373.171143	-404.427094	104.416832	1390.409058	-380.517761	99.171066	1679.021973	-529.786804	337.693512	1136.632690	-480.695007	-122.310097	1135.216797	-385.533203	336.788940	930.464966	-259.712097	-103.048378	1005.865662	-416.787079	102.063393	1018.353577	521.426025	-40.313778	964.620789	519.023010	137.837387
-431.359039	201.542389	922.018616	-411.270782	9.198638	915.367004	-472.574982	233.783798	496.266602	-363.236084	-73.648460	493.197632	-513.550537	195.029907	71.204979	-469.352875	-120.631821	104.397102	-454.925262	279.837891	1387.361816	-409.738342	-64.164131	1373.894287	-403.591400	105.213203	1390.539673	-378.710541	99.805634	1679.023193	-527.716187	339.772552	1136.798584	-477.311310	-120.901772	1135.462036	-383.543518	338.778656	930.643921	-253.148941	-100.422432	1013.347290	-417.028076	102.364761	1018.555664	521.296631	-40.335068	964.604431	518.937683	137.819244
-430.931976	201.697922	922.180054	-410.541626	9.235821	916.152161	-472.469299	233.595596	496.317017	-358.791016	-72.551567	493.492981	-513.461121	194.971008	71.202599	-467.014160	-118.322296	106.088661	-453.724121	280.613068	1387.493042	-409.805878	-63.330727	1374.797119	-402.768555	105.952660	1390.690430	-376.901123	100.497856	1679.101929	-525.632568	341.784821	1137.029053	-473.632782	-119.663277	1135.815674	-381.676300	340.719299	930.781860	-246.328949	-97.353111	1020.178345	-416.697510	102.766525	1019.048035	521.205261	-40.356453	964.576355	518.903015	137.825333
-430.618744	201.986115	922.417175	-410.286957	9.345034	916.783508	-472.529602	233.475800	496.422455	-354.593750	-70.661057	494.293396	-513.497620	194.954559	71.260429	-464.265411	-116.250160	107.937546	-452.454163	281.301025	1387.720581	-409.932037	-62.374256	1375.860229	-401.952179	106.673187	1390.933594	-375.053040	101.071899	1679.096680	-523.546143	343.582916	1137.339111	-469.427643	-118.488464	1136.345581	-379.708588	342.646210	930.941711	-239.587875	-95.028183	1026.545410	-416.522064	103.159180	1019.491638	521.148438	-40.457157	964.572693	518.769897	137.433228
-430.058289	203.145981	923.252075	-410.165192	10.201102	917.317749	-472.727448	233.359116	496.708069	-349.807526	-68.369835	494.717468	-513.541016	194.910004	71.270302	-460.940582	-114.020699	109.428551	-451.161133	281.950897	1387.984009	-410.301666	-61.510147	1377.073608	-401.234467	107.293274	1391.266846	-373.188873	101.652344	1679.123535	-521.474304	345.304443	1137.638062	-464.599030	-117.181992	1136.885254	-377.971222	344.489319	930.984314	-233.014160	-93.592690	1032.277222	-416.339905	103.990082	1020.177734	520.991272	-40.405891	964.567078	518.758240	137.738098
-429.714203	203.290222	923.522583	-410.093292	10.116909	918.084167	-472.875336	233.030762	496.880951	-345.140350	-66.011162	495.174652	-513.529846	194.837204	71.295929	-457.130493	-111.656822	110.634956	-449.888275	282.587219	1388.284180	-411.208008	-60.737144	1378.326538	-400.463104	107.958199	1391.708618	-371.278870	102.133682	1679.206055	-519.368896	346.830475	1137.906616	-459.568176	-116.065002	1137.498291	-376.221252	346.219452	931.037048	-226.088181	-91.841179	1037.184692	-416.080200	104.279510	1020.700867	520.888489	-40.411674	964.593994	518.680298	137.734497
-428.960327	203.779602	924.032715	-409.686401	10.362465	918.811096	-473.118988	232.675018	497.165314	-339.978668	-63.173069	495.320709	-513.577637	194.746475	71.309044	-452.489563	-108.625587	111.330223	-448.541412	283.246674	1388.610474	-411.395905	-59.815956	1379.629517	-399.721313	108.570602	1392.166870	-369.328369	102.450195	1679.231567	-517.303650	348.212982	1138.181519	-454.124115	-114.843010	1138.090088	-374.535583	347.911865	931.019531	-217.998535	-89.313522	1041.617676	-415.590240	104.745972	1021.325134	520.788391	-40.380890	964.633606	518.621399	137.734985
-428.716034	203.323715	923.968872	-409.314636	10.463441	919.444885	-473.361389	232.249710	497.291138	-335.434296	-60.575897	496.131287	-513.463196	194.609268	71.304329	-447.595490	-105.853630	112.020737	-447.106323	283.829102	1388.856201	-411.452972	-58.938988	1380.734131	-398.930786	109.222481	1392.622559	-367.349487	102.740372	1679.262451	-515.319153	349.511444	1138.474731	-448.411774	-113.731277	1138.792969	-372.931946	349.429749	931.008545	-211.309372	-88.218964	1044.564209	-415.084656	104.945526	1021.610596	520.690796	-40.357868	964.613831	518.582214	137.734390
-427.665283	204.019440	924.645386	-408.817444	10.714610	920.156311	-473.750824	231.928955	497.652100	-330.631897	-57.924694	496.737579	-513.478088	194.507660	71.316338	-442.566162	-102.997749	112.422089	-445.693176	284.420990	1389.127563	-411.384888	-58.110111	1381.655884	-398.122894	109.795372	1393.051270	-365.345703	102.925346	1679.224731	-513.338989	350.766205	1138.701782	-442.428528	-112.715965	1139.368042	-371.312256	350.913452	930.966309	-204.710953	-87.890465	1047.154053	-414.461060	105.415436	1022.310303	520.597778	-40.489780	964.598206	518.431396	137.291687
-427.297394	203.691956	924.783813	-408.686218	10.328476	920.824768	-474.167114	231.564026	497.820831	-326.331665	-55.628090	497.421265	-513.488647	194.395447	71.332695	-436.912109	-99.922997	112.539612	-444.245117	285.014740	1389.410767	-411.148590	-57.169739	1382.675537	-397.180420	110.521790	1393.557861	-363.320557	103.048592	1679.153320	-511.393555	351.855408	1138.890869	-436.475281	-111.852547	1139.862549	-369.797516	352.243042	930.845276	-197.296066	-86.286598	1049.103271	-414.116089	105.337646	1022.715149	520.226929	-40.414547	964.397156	518.174683	137.620560
-426.923889	203.143173	924.831604	-408.430115	9.837636	921.512695	-474.570343	231.216721	497.975403	-322.281403	-53.683838	498.210297	-513.520935	194.277161	71.364044	-430.722992	-96.798508	112.489990	-442.829834	285.569244	1389.635254	-411.157776	-56.153339	1383.722656	-396.211670	111.120140	1393.847290	-361.258240	103.063049	1679.046997	-509.554291	352.871063	1139.075195	-430.413300	-111.164528	1140.244385	-368.378174	353.480713	930.704224	-190.527679	-85.750267	1051.083862	-413.680786	105.157318	1023.083374	520.163513	-40.519028	964.363220	518.074463	137.248016
-426.932800	202.319061	924.716797	-408.542664	9.025355	922.112061	-474.890808	230.828903	498.091461	-318.721283	-52.187439	499.053223	-513.526550	194.117432	71.370766	-423.611877	-93.372742	112.202408	-441.398346	286.083923	1389.900391	-409.023895	-55.143051	1384.627808	-395.101440	111.665001	1394.071899	-359.161255	103.026306	1678.927124	-507.683868	353.796112	1139.229858	-424.444031	-110.561874	1140.498413	-366.979279	354.610107	930.540405	-183.571396	-84.176918	1052.592041	-413.494873	104.729584	1023.319946	520.113159	-40.545074	964.339783	518.053711	137.248688
-426.380646	201.760117	924.788513	-408.103180	8.732747	922.669006	-475.084290	230.227707	498.173767	-315.179016	-50.541904	499.915955	-513.436890	193.950714	71.367897	-416.851410	-90.816109	111.955727	-439.959961	286.557007	1390.162964	-407.405579	-54.435829	1384.816162	-393.929077	112.142517	1394.173340	-357.037476	102.889023	1678.797974	-505.869415	354.583862	1139.459473	-418.652313	-110.124657	1140.623413	-365.573853	355.646881	930.462585	-177.233093	-83.325592	1054.753662	-412.885498	104.561951	1023.631470	519.942810	-40.473362	964.364624	518.027710	137.571594
-425.770172	201.330338	924.816772	-407.793701	8.348220	923.174377	-475.212097	229.666641	498.304840	-312.079529	-49.236958	500.847473	-513.358459	193.750671	71.354942	-409.119324	-87.595375	111.289398	-438.548462	286.954163	1390.455566	-405.611633	-53.783134	1384.825928	-392.491119	112.598740	1394.304688	-354.859436	102.672440	1678.728271	-504.098724	355.221741	1139.672241	-413.173950	-109.752533	1140.721680	-364.322571	356.573029	930.261963	-170.683594	-81.831207	1056.844116	-412.298401	104.406731	1023.894104	519.918579	-40.560791	964.308777	517.932190	137.230286
-425.215363	200.789108	924.791077	-407.408020	7.900494	923.642212	-475.233612	229.101395	498.336304	-309.144836	-48.229088	501.716370	-513.232849	193.570984	71.327560	-401.257233	-84.812080	110.346725	-437.169525	287.221924	1390.718750	-403.080872	-53.105537	1384.524780	-390.878448	112.989182	1394.317749	-352.661499	102.421661	1678.704590	-502.340820	355.776825	1139.838013	-407.842224	-109.395187	1140.787476	-363.118896	357.426941	930.154419	-164.587723	-80.655785	1059.581665	-411.730408	104.172760	1024.111450	519.833862	-40.576122	964.330688	517.879761	137.163315
-424.656891	200.159058	924.759033	-406.793121	7.332257	924.049438	-475.147980	228.475769	498.345337	-306.639343	-47.393475	502.647827	-513.098572	193.392380	71.306534	-393.244934	-82.321335	109.554512	-435.678925	287.379059	1391.055786	-400.583191	-52.444416	1384.320923	-389.169464	113.245377	1394.222290	-350.393005	102.072021	1678.703735	-500.644928	356.135406	1140.121460	-402.751434	-108.927422	1140.828369	-361.975647	358.137207	929.981873	-159.124954	-80.049927	1062.769409	-411.030945	103.812920	1024.293945	519.726868	-40.613674	964.335510	517.812927	137.114410
-424.093201	199.504501	924.681274	-406.149139	6.809622	924.373413	-475.089111	227.809250	498.329529	-303.919739	-46.959583	503.303162	-512.974915	193.199112	71.323257	-384.948242	-79.996544	108.524658	-434.172150	287.438416	1391.412231	-399.303192	-52.490536	1383.638184	-387.287964	113.416489	1394.167969	-348.127747	101.665100	1678.752563	-499.021454	356.464417	1140.514160	-398.186493	-108.519127	1140.845947	-360.927307	358.737762	929.940369	-153.507141	-78.604706	1065.886353	-410.291168	103.447243	1024.410156	519.716797	-40.609715	964.337891	517.811340	137.120575
-423.536865	198.859451	924.672729	-405.296234	6.353147	924.700989	-475.015717	227.242447	498.347900	-301.911407	-46.472706	504.438141	-512.858704	192.994995	71.286240	-376.600342	-78.298592	107.537506	-432.622131	287.355957	1391.793213	-396.624146	-52.180737	1383.435913	-385.330475	113.432701	1394.111572	-345.812561	101.170120	1678.854492	-497.446808	356.510071	1140.878540	-393.725189	-108.070045	1141.033447	-360.013000	359.255981	929.909058	-148.362305	-77.462708	1069.546021	-409.470306	103.089653	1024.563354	519.649597	-40.580338	964.352600	517.752136	137.091949
-422.956299	198.224121	924.665955	-404.294342	5.704219	924.922058	-474.877197	226.630356	498.314880	-298.945282	-45.676628	504.518219	-512.740906	192.807190	71.295944	-367.663300	-76.724457	106.431221	-430.965607	287.063477	1392.180542	-393.882141	-52.020142	1383.427002	-383.268951	113.327736	1394.143921	-343.480835	100.634468	1678.937866	-495.926361	356.459137	1141.326416	-389.485626	-107.611610	1141.248901	-359.125366	359.722870	929.897278	-143.411346	-76.377464	1073.450684	-408.554688	102.588547	1024.663452	519.577271	-40.607677	964.361267	517.700989	137.040970
-422.159180	197.525848	924.723083	-402.841980	5.008973	925.306458	-474.666290	226.086761	498.374481	-296.435028	-44.687820	504.960968	-512.595459	192.637024	71.304039	-358.548248	-75.229179	105.308449	-429.217407	286.655945	1392.549561	-391.532196	-52.164322	1383.581421	-381.182831	113.106926	1394.154053	-341.077026	99.992210	1679.059326	-494.479706	356.249603	1141.819092	-385.468597	-107.219482	1141.559937	-358.428314	360.029327	929.905518	-138.696915	-75.214035	1077.469482	-407.381226	102.083694	1024.880371	519.486511	-40.687817	964.334351	517.677185	137.037720
-421.422974	196.819519	924.790710	-401.302490	4.768017	925.549683	-474.474579	225.662750	498.425018	-293.954468	-43.603344	505.428406	-512.491577	192.456223	71.323555	-349.573761	-74.407310	104.271782	-427.369019	286.182861	1392.877441	-389.500000	-52.361435	1383.846191	-378.936829	112.739014	1394.162842	-338.623566	99.340591	1679.192383	-493.061249	355.878540	1142.311768	-381.548431	-106.942657	1141.978760	-357.753571	360.279816	929.971558	-134.263947	-74.027275	1081.338135	-406.113190	101.738365	1025.027832	519.426819	-40.669128	964.342224	517.633545	137.004730
-420.631104	196.219498	924.901428	-399.865509	3.783405	925.807495	-474.313904	225.291962	498.550140	-291.754822	-42.808357	505.831207	-512.470703	192.348526	71.356010	-340.461578	-73.779655	103.239655	-425.412720	285.563873	1393.191406	-387.182495	-52.790321	1384.138184	-376.683441	112.252556	1394.176880	-336.122375	98.730576	1679.303223	-491.755219	355.419403	1142.830566	-377.779022	-106.699409	1142.453613	-357.215088	360.495361	930.003052	-129.975464	-72.946007	1085.168457	-404.867981	101.052155	1025.204102	519.358704	-40.690517	964.330261	517.586792	137.008469
-420.041840	194.567200	924.528381	-397.955444	3.098255	926.368103	-473.884979	224.644028	498.450897	-289.451477	-41.750603	506.197662	-512.252441	192.116745	71.350342	-331.526886	-73.631569	102.350075	-423.464142	284.895691	1393.465088	-384.788239	-53.326714	1384.481323	-374.351349	111.705238	1394.245605	-333.576538	97.873627	1679.428955	-490.521637	354.840790	1143.298828	-374.074768	-106.622116	1142.890869	-356.780731	360.561951	929.962402	-125.874512	-71.917099	1088.794678	-403.334381	100.445320	1025.274658	519.293335	-40.703522	964.340393	517.538696	136.972549
-419.512360	193.954880	924.516541	-396.884888	2.610784	926.256897	-473.639221	224.098694	498.542236	-287.496857	-41.406437	506.537537	-512.131470	191.919098	71.358978	-322.354462	-73.520500	101.597809	-421.447601	284.167847	1393.708862	-382.212677	-53.882668	1384.742065	-371.982788	110.998672	1394.293823	-330.979004	97.022896	1679.547363	-489.315918	354.149780	1143.763184	-370.448242	-106.756798	1143.311646	-356.395538	360.505432	929.914063	-122.076225	-71.084236	1092.395630	-402.113495	99.910179	1025.188110	519.209351	-40.641605	964.365356	517.553711	137.210770
-418.479370	193.301041	924.719604	-395.031219	1.860400	926.510559	-473.245544	223.341446	498.624908	-285.525452	-40.757408	506.746429	-511.908966	191.674683	71.349434	-313.011993	-73.244850	100.627396	-419.423553	283.356110	1393.906982	-379.452026	-54.565392	1384.893921	-369.579651	110.273033	1394.385254	-328.353790	96.045311	1679.670410	-488.163971	353.325073	1144.182495	-366.887421	-107.051033	1143.705322	-356.099304	360.356628	929.782654	-118.348488	-70.305504	1095.727539	-400.476990	99.283241	1025.403320	519.166443	-40.748611	964.341003	517.472656	136.931122
-417.239777	192.414825	924.858521	-392.555267	0.739581	926.907654	-472.966187	222.647552	498.752319	-283.217407	-40.308319	506.605011	-511.723755	191.457947	71.357506	-303.442291	-72.776253	99.734177	-417.455750	282.487549	1394.111572	-376.550629	-55.258064	1385.038696	-367.179596	109.531952	1394.410278	-325.754913	95.021950	1679.795410	-487.061798	352.366577	1144.559692	-363.346039	-107.500237	1143.965576	-355.872040	360.110748	929.629517	-114.649208	-69.770241	1098.808228	-398.485565	98.469627	1025.659302	519.123901	-40.752262	964.365784	517.419983	136.888626
-416.025177	191.511459	924.999512	-390.363739	0.014367	927.169983	-472.665161	221.895844	498.875244	-281.737640	-40.173298	507.440033	-511.627960	191.236862	71.415245	-294.454468	-72.900742	99.082275	-415.526581	281.622070	1394.336182	-373.660614	-55.920731	1385.003906	-364.680573	108.807182	1394.515015	-323.106689	93.848984	1679.888184	-485.999115	351.403290	1144.916626	-359.817047	-108.121658	1144.115723	-355.690918	359.738342	929.422424	-110.883644	-68.993965	1101.543823	-396.600708	97.777237	1025.846802	518.990784	-40.743031	964.351807	517.431458	137.134491
-414.751068	190.769592	925.107849	-388.116119	-0.182400	927.207458	-472.250946	220.925018	499.062347	-279.836548	-40.168507	507.649292	-511.422913	190.977814	71.449379	-285.384766	-72.591301	98.315269	-413.682678	280.736633	1394.525269	-370.332214	-56.691452	1384.965820	-362.182709	107.945587	1394.440430	-320.465088	92.693550	1679.950195	-484.922760	350.193939	1145.306763	-356.207184	-108.839966	1144.251953	-355.603943	359.273315	929.139893	-107.486290	-69.300346	1104.240723	-394.570496	97.347633	1025.900757	518.935364	-40.721806	964.362000	517.367737	137.130905
-413.164032	189.839249	925.205872	-385.294617	-1.409914	927.529846	-471.643463	219.775803	499.168610	-277.486267	-39.680836	507.136871	-511.136444	190.656937	71.454529	-276.380280	-72.191864	97.652901	-411.818909	279.738037	1394.722778	-366.987488	-57.517788	1384.839355	-359.672607	107.100517	1394.452759	-317.811279	91.361664	1679.991943	-483.891296	348.920593	1145.569214	-352.709534	-109.800240	1144.213867	-355.635620	358.691498	928.727539	-103.797691	-68.676788	1106.539429	-392.319519	96.433548	1026.104126	518.892029	-40.761288	964.355896	517.367615	137.063034
-411.633606	188.913864	925.216980	-382.576660	-2.170688	927.594238	-471.170746	218.921082	499.303406	-275.409821	-39.549221	507.149017	-510.988586	190.361237	71.522430	-268.035553	-71.824715	97.069130	-410.053589	278.697052	1394.882568	-363.623993	-58.388340	1384.595581	-357.089844	106.244217	1394.451416	-315.125275	90.151436	1679.987793	-482.881500	347.521454	1145.798462	-349.180969	-110.818825	1144.147583	-355.803345	358.110474	928.257629	-100.322922	-68.777962	1108.642212	-390.031799	95.687843	1026.128296	518.871887	-40.861328	964.351257	517.294739	136.792480
-409.895538	187.989288	925.229797	-379.609772	-2.950221	927.574463	-470.367462	217.732651	499.345978	-273.266174	-39.433083	507.065735	-510.774506	190.096176	71.570801	-263.318573	-71.173401	88.925484	-408.295654	277.578094	1395.021606	-360.286011	-59.289909	1384.364624	-354.603180	105.300865	1394.299561	-312.448212	88.735184	1679.917969	-481.892365	345.992859	1146.071899	-345.616791	-112.027153	1143.966919	-355.928131	357.402527	927.850769	-96.852592	-69.069939	1110.462524	-387.587830	94.880447	1026.117188	518.793823	-40.851742	964.354858	517.241028	136.770706
-408.077179	186.966141	925.192932	-376.461914	-3.751422	927.520203	-469.455139	216.676010	499.390503	-270.956665	-39.078556	507.025574	-510.489777	189.772598	71.639435	-255.692169	-70.033180	87.986000	-406.585938	276.377716	1395.137329	-357.329102	-60.316067	1384.110962	-352.032440	104.292801	1394.136475	-309.727570	87.290443	1679.829834	-480.896210	344.313507	1146.215576	-342.105133	-113.463982	1143.710693	-356.116180	356.640625	927.308533	-93.439163	-69.513947	1111.907227	-385.006012	94.028130	1026.062988	518.720398	-40.780453	964.355469	517.231934	137.043472
-406.195740	185.857925	925.009705	-373.204620	-4.637379	927.324951	-468.670898	215.839417	499.460815	-268.370422	-38.630211	506.754761	-510.318237	189.505829	71.692101	-249.059219	-69.452866	87.383141	-404.864441	275.043701	1395.213379	-353.484436	-61.366146	1383.685303	-349.496490	103.206161	1394.052368	-307.023102	85.848404	1679.641602	-479.929169	342.580688	1146.338623	-338.535339	-114.863441	1143.438110	-356.296906	355.691681	926.673889	-90.045708	-70.145767	1113.105103	-382.340607	93.096542	1025.865112	518.655151	-40.732536	964.370422	517.201721	137.015610
-404.160797	184.830917	924.883606	-369.753448	-5.464518	927.028564	-467.612305	214.792679	499.468719	-265.677582	-38.193298	506.389618	-510.018677	189.245010	71.755501	-242.086472	-68.504021	86.989479	-403.184662	273.665405	1395.264771	-349.922516	-62.563812	1383.328247	-346.965240	102.050499	1393.900513	-304.242096	84.352600	1679.494995	-478.984985	340.691010	1146.375122	-335.110870	-116.477989	1143.034424	-356.613190	354.785767	925.991455	-86.748451	-70.765556	1113.987915	-379.538971	92.148178	1025.650146	518.613037	-40.767982	964.379761	517.153259	136.998962
-401.932129	183.830643	924.771545	-366.107666	-6.286237	926.645752	-466.459351	213.939575	499.547180	-262.652466	-37.501163	505.980316	-509.737213	189.017288	71.805061	-236.480865	-67.473343	86.288925	-401.528503	272.141998	1395.225220	-345.721283	-63.975639	1382.972534	-344.404877	100.804276	1393.714233	-301.445099	82.822220	1679.246582	-478.067200	338.785065	1146.390503	-331.496216	-118.088486	1142.653687	-356.896515	353.687256	925.275452	-83.601006	-72.704346	1114.518311	-376.587341	91.155571	1025.403564	518.585022	-40.849754	964.317383	517.120117	136.709274
-399.628418	182.715790	924.612427	-362.388794	-7.199107	926.198242	-465.111664	213.021942	499.505890	-259.608246	-36.922771	505.364227	-509.375824	188.746948	71.845444	-231.655624	-66.419998	85.562279	-399.907867	270.543304	1395.107056	-342.150543	-65.282768	1382.442871	-341.805756	99.507126	1393.539063	-298.616943	81.232910	1678.985718	-477.137970	336.713440	1146.340698	-328.254059	-119.980278	1142.264526	-357.230621	352.582123	924.497803	-80.318390	-72.492210	1114.706299	-373.527924	90.057648	1025.098633	518.540100	-40.860947	964.313721	517.065918	136.690231
-397.175201	181.595169	924.396423	-358.524719	-8.125350	925.649475	-463.676910	212.140961	499.452820	-256.520905	-36.356506	504.698944	-509.123535	188.519028	71.866959	-227.849579	-65.526932	84.750458	-398.298645	268.817627	1394.910156	-338.453308	-66.718262	1382.009399	-339.173920	98.162201	1393.405273	-295.763855	79.642075	1678.687378	-476.238525	334.626099	1146.182617	-324.972656	-121.929306	1141.723145	-357.574615	351.350006	923.614746	-77.222725	-73.437233	1114.541382	-370.388397	88.913460	1024.720459	518.487610	-40.896030	964.317200	517.046570	136.655182
-394.664886	180.293015	924.120850	-354.590607	-9.205337	925.068237	-462.147919	211.258820	499.480255	-253.286957	-35.713642	504.038910	-508.929291	188.335617	71.898438	-224.128922	-64.031448	83.921608	-396.750580	267.032837	1394.639160	-334.737244	-68.172829	1381.546265	-336.534515	96.696709	1393.119507	-292.884491	78.017212	1678.342163	-475.317413	332.420532	1145.928955	-321.614655	-123.936836	1141.259277	-358.117432	350.245148	922.593262	-74.184174	-74.448692	1114.073853	-367.155853	87.622421	1024.293335	518.424438	-40.916470	964.290222	516.991333	136.657257
-391.951324	178.734299	923.739502	-350.342712	-10.254208	924.557312	-460.719604	211.210815	499.588440	-250.032028	-35.217518	503.266479	-508.912842	188.203796	72.027786	-219.741745	-61.387058	83.050278	-395.175507	265.127289	1394.350342	-330.896698	-69.669762	1381.093994	-333.913391	95.142944	1392.899048	-290.022888	76.342018	1677.915527	-474.389740	330.051300	1145.601440	-318.352203	-126.084183	1140.693604	-358.715942	349.156525	921.562866	-71.188599	-75.583572	1113.202148	-363.730621	86.304321	1023.851624	518.359863	-40.930534	964.272034	516.964478	136.642517
-388.983154	177.285294	923.448059	-345.847473	-11.214643	924.031189	-459.577850	210.829849	499.674530	-246.473923	-34.581562	502.471191	-508.851318	188.040161	72.133545	-217.759949	-60.111691	82.172394	-393.570465	263.138977	1393.919922	-326.925751	-71.289803	1380.611816	-331.209564	93.459259	1392.656982	-287.154388	74.558662	1677.499390	-473.499329	327.651337	1145.245361	-315.071869	-128.310898	1140.208130	-359.090668	347.657440	920.451355	-68.247581	-76.822510	1111.981934	-360.162720	85.003487	1023.456848	518.316772	-40.906490	964.297546	516.893250	136.650055
-386.057434	175.760208	923.070862	-341.508942	-12.479806	923.359009	-457.843414	209.995941	499.651276	-243.097244	-34.231499	501.492584	-508.717957	187.880814	72.224312	-216.944199	-59.525410	81.229843	-391.953949	261.009186	1393.468018	-322.928131	-73.009399	1380.216431	-328.526001	91.717148	1392.350464	-284.311188	72.803383	1677.055664	-472.633301	325.115417	1144.832886	-311.872406	-130.593948	1139.649048	-359.533569	346.092102	919.392212	-65.393654	-78.165718	1110.376343	-356.585052	83.496353	1022.938293	518.278137	-40.927982	964.283508	516.877869	136.637497
-383.696930	172.690506	922.215393	-337.774719	-14.656734	922.422791	-455.354126	208.784363	499.222412	-240.028259	-34.480633	500.459473	-508.173920	187.565765	72.303154	-217.169525	-59.456913	80.283592	-390.289703	258.775696	1392.962280	-318.997498	-74.849457	1379.844604	-325.786560	89.755302	1391.892700	-281.418732	71.100906	1676.526733	-471.758698	322.457977	1144.348633	-308.695496	-132.963760	1139.160767	-360.009491	344.486450	918.233826	-62.583572	-79.515732	1108.403931	-353.283356	80.954010	1022.022217	518.238098	-40.981342	964.255554	516.830200	136.654160
-380.476837	170.869446	921.795227	-333.073700	-15.924266	921.826904	-453.400879	207.914200	499.133850	-236.520874	-34.192467	499.443939	-508.176239	187.439453	72.393410	-218.509399	-60.537624	79.149178	-388.624054	256.434723	1392.366211	-315.120880	-76.754036	1379.379883	-322.999512	87.834946	1391.586182	-278.538544	69.279572	1676.052368	-470.906982	319.718231	1143.806885	-305.556274	-135.436920	1138.694702	-360.559174	342.827332	917.016785	-59.826519	-80.980919	1106.052002	-349.513214	79.332443	1021.529663	518.239319	-40.934883	964.284485	516.819824	136.633804
-376.086792	171.591293	921.737061	-328.343506	-16.726721	921.017456	-450.223022	206.373077	499.165192	-233.068039	-33.885895	498.435944	-507.574829	187.118515	72.441261	-217.581940	-59.982399	78.386009	-386.851654	254.035477	1391.746094	-311.099426	-78.753281	1378.887207	-320.141693	85.822449	1391.370728	-275.629364	67.433220	1675.684814	-469.958862	316.831573	1143.262329	-302.429474	-137.862839	1138.126465	-361.007629	340.975189	915.788513	-57.140862	-82.454788	1103.424927	-345.189026	78.832436	1021.120300	518.175720	-40.957211	964.272034	516.758728	136.629837
-373.753052	168.312332	920.818298	-324.177612	-18.919546	920.354492	-447.347870	205.211227	498.648956	-229.985260	-34.413979	497.619232	-506.875183	186.755203	72.508026	-217.895218	-60.666416	77.696915	-385.022888	251.570862	1391.176025	-306.969391	-80.770134	1378.622314	-317.269775	83.711746	1391.032471	-272.663818	65.557938	1675.359009	-469.036407	313.876404	1142.756226	-299.288361	-140.419983	1137.649902	-361.577606	339.114929	914.544617	-54.507130	-84.016327	1100.417236	-341.841278	76.335663	1020.318848	518.153992	-40.957653	964.236267	516.738220	136.666458
-370.397400	165.730606	920.270508	-319.700867	-20.545830	919.879578	-444.833710	204.223267	498.333740	-226.790802	-35.035267	497.083679	-506.768921	186.630356	72.721542	-215.519028	-60.037563	77.709961	-383.196747	249.119736	1390.646606	-302.912323	-82.835220	1378.235718	-314.381439	81.524239	1390.778320	-269.645660	63.603401	1675.192261	-468.108673	310.785187	1142.265503	-296.276001	-142.935593	1137.089478	-362.165405	337.140381	913.433044	-51.965454	-85.519218	1097.091675	-338.020844	74.295876	1019.813232	518.409668	-40.909878	964.426514	516.974731	136.690399
-367.370239	163.946579	920.267273	-315.091675	-22.077787	919.622864	-442.097351	203.113358	498.119293	-223.479736	-35.966240	496.845764	-506.554901	186.357254	72.935005	-213.400635	-60.092205	77.629295	-381.329987	246.599106	1390.230469	-298.827179	-84.966743	1377.910278	-311.372314	79.436821	1390.752319	-266.632416	61.617298	1675.054321	-467.069885	307.554474	1141.852295	-293.316071	-145.513901	1136.633789	-362.746399	335.077423	912.288696	-49.599201	-87.046295	1093.382080	-334.507233	72.478386	1019.706787	518.400696	-40.891045	964.411804	516.952881	136.742462
-364.156799	161.800735	919.992065	-310.691040	-23.829578	919.544128	-438.989044	201.821594	497.833221	-220.043518	-37.025204	496.867096	-506.194611	186.015793	73.192467	-211.779709	-60.764183	77.464211	-379.483429	244.131744	1389.918701	-294.703247	-87.025002	1377.703735	-308.464020	77.290268	1390.565430	-263.645813	59.627239	1674.974609	-466.028931	304.237061	1141.613037	-290.362244	-148.118835	1136.176147	-363.432404	332.931122	911.296021	-47.449379	-88.611588	1089.431274	-330.891205	70.626389	1019.541016	518.350342	-40.859398	964.429199	516.887451	136.722519
-360.760468	159.837708	919.814026	-306.233185	-25.497692	919.694519	-436.151062	200.755280	497.627258	-216.385574	-38.418362	496.885193	-506.243622	185.859375	73.585754	-211.715347	-62.019299	77.209221	-377.564941	241.652435	1389.742065	-290.671570	-89.032700	1377.382813	-305.351288	75.167725	1390.540161	-260.635590	57.636589	1674.911377	-464.910431	300.757965	1141.488037	-287.533417	-150.715073	1135.723999	-364.118744	330.616150	910.297913	-45.311749	-90.141846	1085.352905	-327.215851	68.953568	1019.540894	518.332458	-40.835915	964.394653	516.842468	136.761154
-357.380524	157.728622	919.573547	-301.796112	-27.184752	919.849548	-432.745483	199.507919	497.256226	-212.652420	-40.106037	496.984528	-505.490692	185.384171	73.858047	-211.095276	-63.027409	77.108078	-375.614105	239.168823	1389.688843	-286.523346	-91.010590	1377.119873	-302.259949	73.052597	1390.293457	-257.619965	55.531281	1674.821411	-463.812866	297.159668	1141.424805	-284.753510	-153.470367	1135.290283	-364.856995	328.234070	909.502014	-43.489529	-91.691467	1080.965210	-323.535065	67.240486	1019.508789	518.302734	-40.814995	964.388428	516.783997	136.749237
-354.001007	155.576340	919.359192	-297.396240	-29.023993	920.098999	-429.229675	198.301178	496.877808	-208.722443	-42.187569	496.895386	-505.047150	185.216064	74.335571	-210.610443	-63.752434	77.046455	-373.654572	236.729034	1389.650146	-282.534821	-92.988998	1376.690918	-299.177826	70.977722	1390.054565	-254.690430	53.500072	1674.728760	-463.002441	293.870605	1141.788940	-282.143341	-156.103577	1134.707642	-365.597412	325.730560	908.826294	-41.756405	-93.243324	1076.456421	-319.862732	65.465645	1019.534668	518.232361	-40.849583	964.366760	516.741821	136.715164
-350.675598	153.471710	919.155029	-293.036255	-30.790625	920.257507	-425.863617	197.350845	496.487671	-204.946320	-44.485718	496.734222	-504.952728	185.036880	74.856682	-210.160263	-64.442520	76.981247	-371.583191	234.305862	1389.712402	-278.107666	-94.912109	1376.293091	-296.021912	68.892181	1389.797485	-251.772736	51.360687	1674.574951	-461.601501	289.828461	1141.652100	-279.542633	-158.956894	1134.249390	-366.316711	323.160614	908.046021	-40.531227	-95.002449	1071.500244	-316.170654	63.716145	1019.516235	518.189636	-40.824631	964.321594	516.681152	136.696579
-347.368530	151.046280	918.870239	-288.651855	-32.650860	920.388367	-422.025391	196.432404	495.937012	-201.444260	-46.719658	496.623413	-504.352081	184.825729	75.460854	-209.640411	-65.056747	77.027420	-369.426208	231.858673	1389.739990	-273.858765	-96.834503	1375.736694	-292.937164	66.760330	1389.445557	-248.854874	49.223324	1674.432495	-460.458008	286.064911	1141.706055	-277.015686	-161.789658	1133.574585	-367.114075	320.632111	907.448425	-39.312084	-96.687836	1066.585205	-312.501678	61.783344	1019.444031	518.158386	-40.851772	964.341003	516.649963	136.648956
-344.322784	148.278015	918.652405	-284.343842	-34.603031	920.521606	-418.063843	195.550232	495.277496	-198.247559	-48.179550	496.487335	-503.625366	184.421707	76.133781	-209.064362	-65.498528	77.187241	-367.187531	229.408279	1389.787598	-269.717407	-98.859093	1374.991821	-289.897552	64.754860	1389.231567	-245.940750	47.046928	1674.267334	-459.448547	282.391174	1141.882324	-274.611572	-164.615906	1132.875977	-367.784821	317.906921	906.865112	-38.192303	-98.388985	1061.682861	-309.014801	59.602043	1019.407166	518.143921	-40.783340	964.357117	516.616516	136.716492
-341.117188	146.018921	918.444336	-280.001160	-36.391193	920.562988	-414.155365	194.854919	494.731537	-195.646896	-49.415974	496.181702	-503.212372	184.141479	76.963676	-208.704391	-65.854424	77.255943	-364.855652	226.989792	1389.809204	-265.274689	-100.781265	1374.395020	-286.821655	62.654011	1388.931396	-243.044586	44.934395	1674.205566	-458.416901	278.714447	1141.993286	-272.276459	-167.488449	1132.246094	-368.427032	315.250702	906.346924	-37.400940	-100.180260	1056.475952	-305.357117	57.716232	1019.326050	518.111816	-40.762196	964.371216	516.564209	136.732620
-337.272980	144.844345	918.247864	-275.490814	-37.843227	920.540588	-410.075256	194.097351	494.282471	-193.309326	-50.253399	496.065643	-502.846313	183.757080	77.879631	-208.413208	-66.165077	77.352768	-362.462677	224.600159	1389.832642	-260.197693	-102.369972	1374.117554	-283.750885	60.506927	1388.661011	-240.105972	42.809654	1674.114136	-457.384979	275.067139	1142.083740	-269.889893	-170.290146	1131.632202	-369.027496	312.458893	905.919189	-36.665611	-102.026192	1051.257446	-301.385834	56.443039	1019.225952	518.113464	-40.708603	964.430298	516.529053	136.746078
-334.078156	143.250046	917.937378	-271.074463	-39.654758	920.549133	-406.137543	193.575653	493.832092	-191.315353	-50.894638	495.989258	-501.976288	183.131149	78.897636	-208.145752	-66.501183	77.396446	-360.067810	222.147598	1389.794067	-256.095947	-104.380722	1373.473755	-280.676727	58.472977	1388.544800	-237.163559	40.613590	1674.051514	-456.338409	271.371460	1142.170410	-267.626312	-173.064194	1131.053223	-369.482513	309.627960	905.469971	-36.138443	-103.844505	1045.970337	-297.807983	54.865807	1019.082397	518.087036	-40.698620	964.401123	516.533203	136.798477
-331.401337	139.153870	917.311707	-266.996674	-41.967102	920.573364	-401.824249	192.845062	492.925995	-189.624802	-51.681892	495.932861	-501.711090	182.738647	80.200752	-208.021729	-66.905029	77.455673	-357.681091	219.795090	1389.693359	-252.050797	-106.334023	1372.815796	-277.577515	56.271320	1388.277222	-234.199921	38.491810	1673.991699	-455.300568	267.729248	1142.179199	-265.345184	-175.719070	1130.330444	-369.919098	306.833710	905.043396	-35.668243	-105.642563	1040.504395	-294.497437	52.062939	1018.771667	518.025452	-40.727779	964.374756	516.468933	136.764832
-328.283600	136.660828	916.969604	-262.658234	-43.836246	920.635742	-397.461761	192.037720	492.284882	-187.739349	-52.358505	495.875427	-500.766754	181.823837	81.133446	-207.893234	-67.131790	77.547775	-355.376617	217.420639	1389.572144	-249.012695	-108.772026	1371.790405	-274.567749	54.098419	1388.045776	-231.251007	36.384129	1673.916260	-454.294586	264.197693	1142.223389	-263.167480	-178.294495	1129.680054	-370.223755	303.892609	904.683105	-35.300919	-107.428131	1034.906372	-291.013306	50.060764	1018.636658	517.959900	-40.724697	964.322937	516.417908	136.799072
-325.354370	134.454605	916.741211	-258.663635	-45.851944	920.595093	-393.066223	191.295410	491.730408	-186.167877	-53.500053	495.934296	-500.459015	181.433563	82.644211	-207.831802	-67.382462	77.628288	-353.064575	215.086533	1389.454224	-245.162903	-110.763824	1371.148682	-271.547852	52.053288	1387.937012	-228.281403	34.278851	1673.875244	-453.218353	260.801239	1142.318970	-260.995575	-180.709854	1129.027588	-370.536987	301.227173	904.392761	-35.021938	-109.371628	1029.065186	-287.713165	48.024193	1018.506470	517.943054	-40.720264	964.285278	516.337402	136.784271
-322.126862	132.011581	916.609863	-254.310974	-47.455177	921.126648	-388.611359	190.598816	491.347076	-184.771484	-54.440105	496.117218	-499.162872	180.361786	83.413109	-207.717361	-67.474686	77.716545	-350.790192	212.794250	1389.337402	-241.391632	-112.688286	1370.661865	-268.558533	49.958542	1387.726074	-225.353516	32.201477	1673.828247	-452.101410	257.360657	1142.333374	-258.771423	-182.995544	1128.436646	-370.759125	298.335724	904.024780	-34.935089	-111.216057	1023.205811	-284.321075	46.263958	1018.712769	517.852295	-40.736694	964.245667	516.231506	136.810287
-319.208160	129.756561	916.566284	-250.283478	-49.253956	921.406677	-384.284760	190.059418	491.106323	-183.619949	-55.907188	496.203552	-498.413422	179.690750	84.372505	-206.809387	-67.106606	77.959282	-348.603180	210.527527	1389.326416	-237.843140	-114.691978	1370.161621	-265.641754	47.971073	1387.761963	-222.395035	30.149885	1673.786133	-450.966827	254.064041	1142.488037	-256.638062	-185.253342	1127.985352	-370.942047	295.337250	903.669678	-34.933109	-113.376671	1017.086487	-281.054138	44.372547	1018.833313	517.817200	-40.710331	964.306580	516.148254	136.791748
-316.366913	127.557045	916.655212	-246.443802	-50.894550	921.621643	-379.980560	189.796646	491.047302	-182.810135	-57.706753	496.455719	-496.530487	178.322525	85.710732	-207.598862	-67.979980	77.976524	-346.395599	208.326736	1389.383301	-234.311462	-116.530701	1369.860962	-262.775085	45.960155	1387.739014	-219.462601	28.074642	1673.898560	-449.787781	250.741379	1142.673462	-254.511856	-187.277939	1127.520386	-371.041290	292.305756	903.419556	-35.113205	-115.404404	1010.993713	-277.801575	42.522144	1018.985535	517.772156	-40.637283	964.330933	516.074585	136.855270
-313.663055	125.313248	916.832520	-242.708908	-52.740746	922.029480	-375.698639	189.627625	491.018616	-182.084900	-59.481369	496.633667	-493.757782	176.508926	87.123711	-207.522202	-68.207184	78.059517	-344.263550	206.152176	1389.501831	-230.679794	-118.357399	1369.767456	-259.850800	44.027222	1387.912109	-216.534607	26.067837	1674.072021	-448.536865	247.488113	1142.920776	-252.439835	-189.097198	1127.331421	-371.057922	289.241821	903.239563	-35.448181	-117.641663	1004.799683	-274.711334	40.585182	1019.278137	517.704712	-40.614101	964.326660	516.019165	136.864929
-310.963165	123.316574	917.111877	-239.098938	-54.500225	922.304871	-371.615448	189.744064	491.206970	-181.415176	-61.344131	496.860168	-492.409760	175.759979	89.044083	-206.592621	-67.664444	78.138908	-342.304840	204.033371	1389.808960	-227.433807	-120.098969	1369.686890	-257.193695	42.103436	1388.115601	-213.605255	24.093243	1674.303101	-447.370728	244.380478	1143.336548	-250.282928	-190.998337	1127.129639	-370.677063	285.690735	903.201233	-35.965172	-119.989311	998.564758	-271.649414	38.690918	1019.559387	517.877502	-41.044876	964.356140	516.027222	136.974747
-308.295166	121.316780	917.508850	-235.439453	-56.174206	922.653870	-367.350250	189.729706	491.322083	-181.543777	-64.181686	497.106567	-490.614441	174.428406	90.266541	-207.723221	-69.100479	78.112099	-340.341644	201.882568	1390.094482	-224.255768	-121.823120	1369.694580	-254.477264	40.136368	1388.446411	-210.690079	22.136295	1674.552490	-446.052948	241.074097	1143.574829	-248.219070	-192.648148	1126.971313	-370.565979	282.653229	903.131775	-36.748230	-122.263344	992.241760	-268.577515	36.816231	1019.937073	517.457336	-41.232071	964.072815	515.923401	137.034302
-305.715942	119.305687	917.950500	-231.887848	-57.766994	922.924988	-362.907532	189.519760	491.553009	-181.211960	-66.356544	497.211670	-489.019226	173.420273	91.976608	-207.777176	-69.551476	78.134468	-338.450928	199.840012	1390.492798	-221.019058	-123.483940	1369.736938	-252.089355	37.667912	1388.621460	-207.811569	20.228073	1674.787109	-444.862457	238.029770	1144.087402	-246.104279	-194.408234	1126.984009	-370.281525	279.629791	903.140991	-37.779797	-124.613892	985.782410	-265.519684	34.943127	1020.296692	517.403748	-41.175289	964.051819	515.820007	137.082840
-303.261688	117.468826	918.501343	-228.489487	-59.057198	923.217712	-358.696411	189.384262	491.925934	-180.620651	-68.349648	497.122986	-488.037994	173.057327	94.351517	-206.702850	-68.754387	78.264320	-336.668854	197.752838	1390.893677	-217.974503	-125.150902	1369.913696	-249.430573	35.865135	1389.001587	-205.002014	18.394873	1675.070801	-443.582397	234.959747	1144.484253	-244.058151	-196.036652	1126.958252	-370.154907	276.579590	903.047058	-39.039474	-126.999260	979.339722	-262.550873	33.282143	1020.721069	517.293945	-41.192783	964.009277	515.674988	137.073898
-300.786133	115.579834	919.046387	-225.056152	-60.401333	923.541321	-354.719604	189.449158	492.314911	-180.380920	-70.371498	497.312592	-486.476196	172.254440	95.681618	-206.657349	-68.902344	78.318657	-334.945679	195.587082	1391.325928	-215.005142	-126.904274	1370.107544	-246.904358	34.132671	1389.380493	-202.250092	16.607018	1675.337158	-442.312775	231.882065	1144.929199	-241.901505	-197.948990	1127.241089	-369.733490	273.681183	903.192017	-40.521946	-129.312241	973.060242	-259.563354	31.584934	1021.157532	517.187622	-41.196369	963.986328	515.549866	137.078995
-298.544830	113.684990	919.588379	-222.025696	-61.986595	923.785034	-350.940094	189.517197	492.767731	-180.097870	-72.493073	497.384460	-485.029144	171.861710	97.420433	-206.632095	-69.140808	78.441299	-333.150269	193.525818	1391.800781	-212.021713	-128.517868	1370.392822	-244.324814	32.327156	1389.746582	-199.576691	14.861727	1675.640869	-441.035461	228.900925	1145.403564	-239.850342	-199.605423	1127.479126	-369.147369	270.763702	903.393066	-42.265911	-131.664322	966.947998	-256.796692	29.754393	1021.549500	517.066284	-41.191807	964.017090	515.425293	137.054047
-296.387207	111.896133	920.170349	-219.125473	-63.691841	924.044739	-347.349243	189.730240	493.220673	-179.763779	-74.365021	497.426361	-483.835175	171.814041	99.736000	-206.562439	-69.234924	78.548180	-331.304321	191.453720	1392.232788	-209.106903	-130.127960	1370.666870	-241.764053	30.805401	1390.360718	-196.995667	13.186325	1676.061035	-439.629883	225.778259	1145.917847	-237.949570	-201.017609	1127.654053	-368.396332	267.991852	903.729492	-44.161560	-133.984070	960.958191	-254.157104	27.889389	1021.971008	516.985291	-41.126690	964.085205	515.307495	137.108353
-294.171875	109.984879	920.634033	-216.143082	-65.331734	924.288940	-343.853119	190.024750	493.651733	-179.876709	-76.211815	497.711456	-482.261139	171.319382	100.986969	-206.639008	-69.463455	78.575508	-329.474426	189.419159	1392.623535	-206.101578	-131.692917	1371.070801	-239.192657	28.973833	1390.655518	-194.492920	11.530585	1676.413330	-438.298767	222.754761	1146.355591	-235.869308	-202.928558	1127.996826	-367.664124	265.201141	903.982056	-46.238235	-136.379913	955.226868	-251.464294	26.052164	1022.323792	516.909668	-41.070572	964.142700	515.228577	137.109772
-291.084503	107.586502	921.036438	-212.379807	-64.635208	925.385925	-339.983704	190.184753	493.907990	-179.342926	-76.888245	497.818848	-481.019592	171.339890	102.644737	-206.209930	-69.117523	78.548401	-327.623566	187.330429	1392.896973	-203.161026	-133.326111	1371.293823	-236.402328	27.920418	1391.053345	-192.095764	9.993163	1676.837158	-436.990265	219.924393	1146.817505	-234.053970	-204.349838	1128.201416	-366.724457	262.494110	904.258484	-48.351967	-138.958664	949.581543	-248.539185	25.457064	1023.080872	516.850037	-41.100746	964.157959	515.149719	137.176178
-288.620422	105.628296	921.372498	-209.185516	-66.086975	925.988586	-336.453094	190.353210	494.229279	-179.318970	-78.244949	497.973755	-480.363129	171.897476	104.829803	-206.050568	-69.087364	78.427902	-325.798615	185.322205	1393.126465	-200.217041	-134.824341	1371.499756	-233.835052	26.376709	1391.125000	-189.744644	8.396971	1677.111206	-435.581848	216.956360	1147.098755	-232.069626	-205.931671	1128.384033	-365.738037	259.871460	904.369873	-50.583054	-141.611542	944.108215	-245.925125	23.832983	1023.553589	516.773987	-41.072456	964.162415	515.050110	137.208832
-286.641113	103.839050	921.610718	-206.555893	-67.652611	925.937561	-333.449249	190.759445	494.540619	-179.222748	-79.841995	497.877502	-479.118622	171.834641	105.925217	-205.985611	-69.130997	78.360291	-323.910034	183.408066	1393.239990	-197.128387	-136.391495	1371.485962	-231.309372	24.948462	1391.320801	-187.434753	6.887823	1677.382202	-434.294159	214.136581	1147.366089	-230.146744	-207.469452	1128.364258	-364.752350	257.098114	904.326660	-52.761719	-144.209778	938.802185	-243.515320	22.052900	1023.648132	516.722168	-41.138195	964.126343	514.981689	137.247330
-284.720245	102.037025	921.726746	-204.114716	-69.085808	925.808594	-330.575592	191.073105	494.746490	-179.266434	-81.451286	497.784821	-478.183502	172.252258	107.361107	-205.847900	-69.191956	78.351471	-322.048401	181.536682	1393.275757	-194.145599	-137.845367	1371.462280	-228.837524	23.379290	1391.241333	-185.229126	5.475162	1677.560913	-432.896515	211.463577	1147.491455	-228.225327	-208.903809	1128.276001	-363.502716	254.672699	904.542725	-55.151287	-147.100830	933.636963	-241.196533	20.375093	1023.639709	516.583923	-41.113186	964.112732	514.815552	137.218216
-282.513763	100.244087	921.823669	-201.120453	-70.601006	925.899536	-327.500549	191.238083	494.899689	-179.213120	-82.767159	497.873352	-477.373993	173.041534	109.194740	-205.734940	-69.222969	78.331078	-320.156067	179.738602	1393.301758	-190.955399	-139.311630	1371.302124	-226.396805	21.846258	1391.283081	-183.008789	3.965046	1677.771973	-431.517731	208.921555	1147.742065	-226.261841	-210.262115	1128.126831	-362.146271	252.277603	904.729431	-57.252941	-149.801407	928.804688	-238.643311	18.716286	1023.735352	516.434631	-41.100243	964.131775	514.650818	137.232910
-280.641144	98.541367	921.884888	-198.815292	-72.148987	925.760010	-324.652039	191.435410	495.039948	-179.165787	-84.055710	497.856262	-476.574860	173.665497	110.505600	-205.633682	-69.293297	78.333969	-318.221954	177.967331	1393.268921	-187.805374	-140.694580	1371.114380	-223.907547	20.453190	1391.471191	-180.882996	2.453124	1677.952637	-430.090088	206.339600	1147.839844	-224.313004	-211.626373	1127.927856	-360.699310	249.932541	904.930847	-59.881565	-153.029587	923.534119	-236.474609	17.023291	1023.696228	516.294922	-41.012592	964.159424	514.495728	137.253799
-278.847809	96.866867	921.871399	-196.767197	-73.601997	925.551697	-322.078583	191.608322	495.145752	-178.874420	-85.447845	497.843323	-475.575104	173.951248	111.221306	-205.529297	-69.472488	78.403381	-316.299988	176.313385	1393.215942	-184.687057	-142.019028	1370.966431	-221.266876	19.042408	1391.438843	-178.807312	1.107033	1678.151123	-428.486176	203.759201	1147.835449	-222.301788	-212.956604	1127.857422	-359.151459	247.661331	905.102478	-62.303246	-156.007523	918.794067	-234.455276	15.402695	1023.584167	516.180298	-40.931953	964.187439	514.354309	137.292984
-277.081207	95.205391	921.811462	-194.734772	-75.064346	925.368347	-319.675079	191.872238	495.266968	-178.451569	-86.567818	497.628296	-475.342316	175.029495	112.878654	-205.389771	-69.591026	78.464622	-314.341461	174.673325	1393.182007	-181.555176	-143.282486	1370.680542	-218.952408	17.681347	1391.234985	-176.791840	-0.331583	1678.350830	-426.938232	201.364182	1147.907104	-220.405762	-214.255798	1127.635864	-357.535278	245.439865	905.283142	-65.020134	-159.247528	914.063660	-232.489517	13.810087	1023.461487	516.043945	-40.893105	964.193542	514.190430	137.357132
-275.370056	93.580719	921.678223	-192.781555	-76.471115	925.081970	-317.383698	192.005219	495.326141	-178.193039	-88.148010	497.664093	-474.473938	175.498566	113.449966	-205.406738	-69.846725	78.432907	-312.368378	173.153412	1393.132568	-178.483246	-144.485229	1370.361450	-216.295334	16.454811	1391.071045	-174.895737	-1.778289	1678.451660	-425.364044	199.061478	1147.866577	-218.523621	-215.638596	1127.595215	-355.864899	243.289871	905.459473	-68.024696	-162.626434	909.384705	-230.561798	12.260424	1023.249634	515.932556	-40.838943	964.163940	514.017029	137.444565
-273.744293	91.934929	921.517090	-190.874512	-77.834068	924.815491	-315.219696	192.206070	495.312836	-177.711975	-89.461670	497.512177	-473.943024	176.241348	114.359245	-205.262222	-69.986237	78.394836	-310.336853	171.768265	1393.038086	-175.410339	-145.551102	1370.028564	-213.927597	15.245151	1390.773438	-173.050720	-3.252584	1678.591553	-423.737854	196.759979	1147.841309	-216.679657	-217.091660	1127.489990	-354.076080	241.163696	905.471924	-71.095795	-165.952957	904.807739	-228.680756	10.761967	1023.031494	515.803955	-40.765911	964.116943	513.871887	137.522629
-272.113220	90.354095	921.312561	-189.037796	-79.211914	924.596130	-313.245697	192.390350	495.340363	-177.255310	-90.728653	497.312744	-473.407776	176.973465	115.234657	-205.190903	-70.183701	78.358307	-308.178131	170.417908	1392.947632	-172.331406	-146.567856	1369.713379	-211.431259	14.097821	1390.455688	-171.301483	-4.651134	1678.673340	-421.987244	194.446838	1147.807251	-214.830032	-218.458618	1127.267090	-352.236328	239.100983	905.619934	-74.286995	-169.298325	900.450623	-226.854858	9.327698	1022.814453	515.708252	-40.729931	964.077820	513.682434	137.644073
-270.548706	88.762306	921.183716	-187.172180	-80.668892	924.447388	-311.171967	192.294662	495.285339	-176.582184	-91.776649	497.179047	-473.263489	178.062943	116.552177	-205.018448	-70.297775	78.315193	-305.971008	169.141708	1392.869019	-169.216415	-147.546127	1369.273926	-208.911224	12.903106	1390.221558	-169.640930	-6.100631	1678.716431	-420.233795	192.370087	1147.865479	-212.980118	-220.004898	1127.157837	-350.344208	237.045135	905.796143	-77.562057	-172.594910	896.262512	-225.061356	7.839699	1022.671387	515.582764	-40.662685	964.091675	513.504333	137.747635
-269.081940	87.205765	921.068481	-185.404419	-82.106796	924.316223	-309.277008	192.368942	495.334076	-176.150558	-93.074036	497.080872	-472.992157	178.816452	117.606918	-205.035477	-70.550919	78.349693	-303.730682	167.894287	1392.801147	-166.156570	-148.470642	1368.765381	-206.465454	11.764686	1390.049805	-168.061905	-7.550315	1678.697632	-418.375122	190.342834	1147.936890	-211.211746	-221.381439	1126.932617	-348.420593	235.029861	905.984253	-80.898933	-176.055847	892.204712	-223.319534	6.403924	1022.541016	515.425415	-40.522522	964.089905	513.268982	137.791672
-267.562866	85.745750	920.943298	-183.626877	-83.391182	924.227417	-307.428131	192.340485	495.314972	-175.555405	-94.046944	497.023926	-472.278503	179.081299	117.913666	-205.305344	-71.082138	78.352341	-301.528198	166.738083	1392.801270	-163.196320	-149.289688	1368.309204	-204.089478	10.616542	1389.869751	-166.525024	-9.017815	1678.681763	-416.604675	188.620239	1148.214966	-209.427185	-222.770477	1126.705200	-346.436859	233.132965	906.221497	-84.291374	-179.455399	888.452637	-221.569992	5.113267	1022.426758	515.314697	-40.415405	964.072449	513.047974	137.907745
-266.185760	84.264648	920.774963	-181.933960	-84.630905	924.067993	-305.440704	192.187592	495.265411	-175.060669	-94.986786	496.969391	-471.688416	179.646164	118.670990	-204.876144	-70.930016	78.420494	-299.325531	165.563461	1392.818237	-160.213943	-150.137543	1367.880493	-201.874634	9.514424	1389.695557	-165.054764	-10.484201	1678.681274	-414.734955	187.011566	1148.440918	-207.673019	-224.191742	1126.727417	-344.338379	231.291245	906.365051	-87.729675	-182.944733	884.840149	-219.890015	3.843422	1022.253357	515.152649	-40.322495	964.038696	512.827698	137.989456
-264.873474	82.771461	920.631470	-180.350525	-85.854965	923.924316	-303.598999	192.034485	495.250458	-174.607117	-95.986603	496.932831	-471.507446	180.523483	119.913696	-204.922165	-71.169853	78.519714	-297.210297	164.326660	1392.916992	-157.487488	-150.951767	1367.435913	-199.890076	8.437971	1389.457031	-163.676086	-11.932832	1678.816162	-412.950531	185.717133	1148.807007	-206.107269	-225.558121	1126.524536	-342.315308	229.578079	906.512939	-91.278114	-186.536102	881.447998	-218.264313	2.586709	1022.098022	515.016541	-40.171600	963.971863	512.587769	138.128189
-263.594025	81.345009	920.497375	-178.794754	-87.046158	923.842285	-301.771759	191.768433	495.150177	-173.876450	-96.641014	496.878967	-470.605194	180.587616	120.064812	-204.734467	-71.282509	78.588646	-295.181702	163.136902	1393.089600	-154.858505	-151.826859	1367.072998	-198.002167	7.399868	1389.357300	-162.452759	-13.406053	1678.994751	-410.929565	184.336288	1148.909912	-204.650665	-227.088120	1126.422852	-340.167572	228.046982	906.624573	-94.761673	-190.051575	878.354248	-216.664246	1.413289	1021.976135	514.881348	-40.100109	963.919128	512.372742	138.282150
-262.347656	79.997063	920.423767	-177.239594	-88.237991	923.760315	-300.094971	191.406738	495.153839	-173.396286	-97.408745	496.812622	-470.414642	181.281937	121.196480	-204.663544	-71.419388	78.630402	-293.316895	161.910446	1393.258545	-152.398285	-152.674988	1366.685547	-196.030930	6.486253	1389.406372	-161.471222	-14.873391	1679.171387	-408.790131	182.998016	1148.997681	-203.312164	-228.510071	1126.417358	-337.821228	226.646866	906.827087	-98.257790	-193.601334	875.536255	-215.105957	0.230201	1021.887329	514.744873	-39.910305	963.888855	512.141113	138.466934
-261.110016	78.613861	920.409668	-175.648972	-89.466187	923.792419	-298.416656	190.933365	495.189270	-172.947357	-98.335579	496.936798	-469.968628	181.638428	121.880981	-204.676010	-71.648033	78.658684	-291.590729	160.719986	1393.457520	-150.138824	-153.497696	1366.291504	-194.092529	5.545231	1389.309204	-160.486679	-16.432636	1679.428345	-406.717651	181.842682	1149.219482	-202.041779	-229.961761	1126.410034	-335.578186	225.260925	906.998474	-101.689514	-197.122787	872.968079	-213.596649	-0.986031	1021.887878	514.627869	-39.706623	963.898071	511.906677	138.634811
-259.815735	77.387627	920.423340	-174.123672	-90.577766	923.768677	-296.949188	190.422379	495.350861	-172.112366	-98.757202	496.899109	-469.277344	181.552094	122.040451	-204.481415	-71.588905	78.631607	-289.890228	159.644196	1393.690308	-147.908249	-154.383926	1365.874634	-192.088577	4.644047	1389.276733	-159.686554	-17.794098	1679.698975	-404.477264	180.722610	1149.063721	-200.922165	-231.399765	1126.347656	-333.073853	224.143661	907.121399	-105.024063	-200.695755	870.661316	-212.109863	-2.128351	1021.877930	514.475708	-39.541405	963.910339	511.673096	138.786865
-258.587311	76.117126	920.397217	-172.686676	-91.707237	923.764282	-295.548920	189.806442	495.396851	-170.432281	-96.351433	496.877106	-468.845581	181.657944	122.565392	-203.438644	-70.818954	78.468315	-288.244202	158.574402	1393.762817	-145.647736	-155.214523	1365.395020	-189.985855	3.857120	1389.313965	-158.818466	-19.205397	1679.846069	-402.386261	179.871948	1149.156982	-199.929489	-232.716080	1126.302979	-330.595764	223.103821	907.262817	-108.306358	-204.085083	868.651733	-210.682327	-3.257250	1021.854797	514.383240	-39.421329	963.898804	511.443115	138.960526
-257.473480	74.907120	920.365173	-171.323624	-92.784973	923.670349	-294.282715	189.268753	495.417542	-169.297272	-96.452469	496.737213	-468.313202	181.640457	123.087173	-203.141144	-70.682861	78.432983	-286.531219	157.480927	1393.845703	-143.370728	-156.059265	1364.916504	-188.137070	2.927411	1389.125488	-158.064896	-20.569778	1680.153076	-400.308258	179.000778	1149.500854	-199.106598	-234.185928	1126.373047	-328.259796	222.077866	907.426025	-111.399681	-207.358673	866.840942	-209.319122	-4.363051	1021.783813	514.187317	-39.268009	963.888184	511.131409	139.100418
-256.454468	73.750023	920.332642	-170.087128	-93.844276	923.531860	-293.186890	188.702072	495.513763	-168.658798	-96.656342	496.710785	-468.184845	181.893341	123.987404	-202.992844	-70.677254	78.461288	-284.769592	156.483292	1393.905396	-141.120865	-156.939987	1364.431885	-186.218536	2.099879	1388.986694	-157.253021	-21.931587	1680.298706	-398.236267	178.222244	1149.491821	-198.406281	-235.583633	1126.322266	-325.722107	221.278046	907.580566	-114.398392	-210.515228	865.309509	-208.017426	-5.435627	1021.687622	514.034973	-39.117516	963.871033	510.854156	139.255646
-255.387283	72.491096	920.273071	-168.917938	-94.893929	923.407043	-292.084808	188.051910	495.593689	-167.920197	-97.229012	496.611023	-467.761108	181.782272	124.382530	-202.946548	-70.682602	78.532845	-282.953003	155.520538	1393.944580	-139.000381	-157.759125	1363.991943	-184.379593	1.224376	1388.839966	-156.446075	-23.110083	1680.512573	-396.052246	177.331985	1149.362915	-197.841278	-237.043396	1126.447266	-322.894287	220.790115	907.763489	-117.302315	-213.613129	863.994019	-206.740906	-6.538253	1021.584595	513.855835	-38.926136	963.810608	510.540039	139.454346
-254.356781	71.389069	920.280518	-167.841354	-95.968590	923.353455	-291.113373	187.350845	495.688873	-167.233307	-97.909615	496.287720	-467.104156	181.287720	124.414345	-202.939377	-70.789444	78.632721	-281.070129	154.648926	1393.985229	-136.829010	-158.585876	1363.608765	-182.525528	0.396969	1388.781372	-155.617081	-24.368425	1680.665894	-393.936737	176.606812	1149.433228	-197.385803	-238.485611	1126.628052	-320.361816	220.177567	908.041992	-120.137413	-216.565430	863.017944	-205.569046	-7.599697	1021.553772	513.755310	-38.666283	963.805908	510.316681	139.691177
-253.252151	70.247040	920.287720	-166.709900	-97.108818	923.376526	-290.208710	186.732376	495.840149	-166.576553	-98.447624	496.489502	-466.729156	180.988602	124.845856	-202.926102	-70.893692	78.714691	-279.311005	153.706772	1394.085327	-134.884567	-159.511887	1363.354858	-180.799484	-0.532438	1388.852295	-154.686737	-25.514307	1680.925049	-391.832458	175.819641	1149.405762	-197.068741	-240.087219	1126.883423	-317.813751	219.508774	908.191895	-122.885452	-219.423279	862.236206	-204.390228	-8.699128	1021.563538	513.655518	-38.436981	963.812256	510.062469	139.923889
-252.037476	69.230614	920.291199	-165.596832	-98.097549	923.335815	-289.249664	186.032837	495.953278	-165.738983	-98.924561	496.476105	-466.559875	180.974075	125.780083	-202.899689	-70.986877	78.805931	-277.509186	152.761154	1394.140503	-133.000854	-160.413483	1363.146118	-179.141403	-1.422526	1388.971069	-153.790207	-26.683514	1681.155029	-389.950806	175.348373	1149.371216	-196.885010	-241.544662	1127.190674	-315.247589	218.718292	908.427063	-125.445175	-222.076004	861.642456	-203.220566	-9.727612	1021.545837	513.524170	-38.192593	963.835815	509.780884	140.179169
-250.924973	68.301353	920.309082	-164.595520	-99.108879	923.321472	-288.415771	185.398682	496.170898	-164.998322	-99.492996	496.540405	-465.938599	180.317780	125.843605	-202.878479	-71.111465	78.827614	-275.752502	151.904266	1394.175903	-131.284546	-161.312042	1362.999268	-177.548538	-2.314470	1389.001343	-152.770920	-27.781719	1681.242554	-387.737854	174.679382	1149.493530	-196.730652	-243.185516	1127.572998	-312.643005	218.240387	908.712524	-127.803291	-224.635010	861.286499	-202.090881	-10.685672	1021.542908	513.385864	-37.967331	963.821716	509.419647	140.488800
-249.786865	67.289169	920.289368	-163.483932	-100.122032	923.270752	-287.681458	184.765717	496.263763	-163.994232	-99.926872	496.452637	-465.526459	179.883255	126.232628	-202.731293	-71.153275	78.903008	-274.084991	150.996613	1394.208618	-129.695572	-162.238235	1362.896240	-176.002136	-3.220730	1388.947754	-151.750336	-28.731415	1681.398193	-385.779724	174.130341	1149.409302	-196.730637	-244.644501	1127.966919	-310.004028	217.848038	909.060120	-129.902771	-227.022156	860.996094	-200.899918	-11.683754	1021.503235	513.240601	-37.720074	963.825256	509.095337	140.688644
-248.733047	66.377693	920.289001	-162.552460	-101.031418	923.158752	-286.799103	184.129288	496.366119	-163.532639	-100.622864	496.431000	-465.160645	179.414124	126.611061	-202.891052	-71.327675	78.973747	-272.413361	150.104553	1394.245117	-128.194489	-163.169693	1362.817993	-174.444839	-4.078339	1388.981079	-150.556183	-29.726084	1681.451050	-383.777527	173.633347	1149.302124	-196.721634	-246.186920	1128.441162	-307.335175	217.583832	909.422363	-131.769318	-229.286407	860.911682	-199.795181	-12.607239	1021.441162	513.001343	-37.455864	963.791382	508.710541	140.928070
-247.642944	65.508186	920.298279	-161.559494	-101.942581	923.044250	-286.072876	183.586792	496.484741	-162.489365	-100.959175	496.141144	-464.767395	178.981674	126.995613	-202.720261	-71.257690	79.047661	-270.873596	149.261185	1394.202515	-126.799110	-164.189224	1362.807129	-172.994537	-4.964373	1388.921875	-149.324020	-30.569454	1681.370850	-381.744080	173.149368	1149.156494	-196.879074	-247.642654	1128.954224	-304.647308	217.366531	909.692749	-133.703094	-231.667130	860.715393	-198.644760	-13.519934	1021.383179	512.801758	-37.140873	963.762268	508.394928	141.271866
-246.563934	64.726822	920.375183	-160.552216	-102.844452	923.058716	-285.359436	183.045609	496.712860	-161.880402	-101.413681	496.287170	-464.363525	178.547134	127.413910	-202.687378	-71.272026	79.096931	-269.302856	148.469940	1394.231934	-125.499001	-165.248215	1362.895264	-171.547104	-5.864165	1388.916626	-148.154221	-31.431322	1681.399780	-379.800873	172.722473	1149.129272	-197.048492	-249.032272	1129.455566	-301.930359	217.204941	910.084045	-135.072861	-233.691284	860.913086	-197.505768	-14.355553	1021.422729	512.602722	-36.785583	963.737427	508.045715	141.610687
-245.428696	63.886181	920.473938	-159.522781	-103.783073	923.089233	-284.589661	182.516800	496.937225	-161.451126	-102.047798	496.294708	-463.947174	178.033646	127.854462	-202.744644	-71.248619	79.178658	-267.777496	147.657166	1394.297729	-124.365883	-166.316528	1362.943604	-170.176117	-6.736720	1388.976074	-146.948227	-32.142509	1681.520020	-378.033325	172.567276	1149.261108	-197.377136	-250.491882	1129.982300	-299.199738	217.141983	910.524841	-136.460434	-235.762024	861.100281	-196.402634	-15.281666	1021.487854	512.413391	-36.399239	963.733765	507.659882	141.927551
-244.273956	63.128208	920.537354	-158.456314	-104.619644	923.098816	-283.781250	182.043350	497.142975	-160.928406	-102.546806	496.408844	-463.459991	177.526871	128.193024	-202.764694	-71.307030	79.271225	-266.275269	146.855484	1394.351807	-123.363731	-167.349182	1363.047852	-168.860901	-7.627831	1388.997070	-145.598404	-32.906181	1681.469116	-376.217072	172.364059	1149.304688	-197.798615	-251.811493	1130.383057	-296.479980	217.100174	910.939514	-137.573685	-237.589645	861.410339	-195.286987	-16.113701	1021.525635	512.185852	-35.991390	963.733704	507.201721	142.295441
-243.227249	62.319096	920.609009	-157.552582	-105.428413	923.068054	-283.178253	181.685013	497.306396	-160.411423	-102.731140	496.452240	-463.088379	177.097305	128.552612	-202.720200	-71.299294	79.342377	-264.782776	146.033005	1394.308228	-122.331787	-168.446884	1363.085449	-167.595566	-8.543952	1388.996948	-144.312057	-33.538601	1681.449463	-374.249146	172.003494	1149.117310	-198.144730	-253.090393	1130.907715	-293.703613	217.108673	911.351379	-138.448257	-239.299637	861.655334	-194.239731	-16.951981	1021.543030	512.007874	-35.661507	963.727051	506.804016	142.691635
-242.105301	61.598385	920.620178	-156.536469	-106.192894	922.980469	-282.397614	181.312332	497.455078	-160.071609	-103.242409	496.436829	-462.777649	176.700272	129.029678	-202.773788	-71.358284	79.408745	-263.318237	145.250854	1394.217041	-121.397675	-169.536835	1363.081299	-166.354218	-9.449240	1388.921631	-142.987839	-34.160408	1681.361328	-372.525787	171.876694	1149.095337	-198.500580	-254.505630	1131.395264	-290.991699	217.107162	911.752014	-139.107452	-240.967667	861.954773	-193.149780	-17.747646	1021.505981	511.794617	-35.339787	963.670654	506.380310	143.069504
-241.059906	60.857910	920.603699	-155.729156	-106.933105	922.852905	-281.750397	181.043137	497.560394	-159.222092	-103.142296	496.279358	-462.414978	176.277710	129.400223	-202.617294	-71.214531	79.458466	-261.901855	144.494461	1394.109619	-120.545052	-170.575485	1363.093384	-165.183456	-10.372812	1388.760498	-141.696320	-34.705742	1681.231934	-370.853668	171.848953	1149.054199	-198.866364	-255.713699	1131.672119	-288.279755	217.160461	912.070374	-139.515457	-242.500092	862.257996	-192.134171	-18.517387	1021.429749	511.531769	-34.977062	963.645813	505.920807	143.486359
-239.973938	60.208271	920.573914	-154.804504	-107.697762	922.771729	-281.046356	180.790909	497.673828	-158.671890	-103.594551	496.345612	-462.048157	175.946594	129.693710	-202.608261	-71.214912	79.486763	-260.449799	143.761032	1393.968628	-119.746544	-171.677155	1363.065308	-164.055923	-11.201075	1388.616333	-140.350616	-35.221973	1681.091064	-369.070374	171.745483	1148.937012	-199.223465	-256.864746	1131.925171	-285.537964	217.308441	912.487183	-139.801392	-243.919769	862.454285	-191.109894	-19.254551	1021.374390	511.263397	-34.532990	963.589539	505.435577	143.888062
-238.984940	59.526333	920.559875	-154.059967	-108.457680	922.680847	-280.373901	180.474686	497.752991	-158.309814	-104.079193	496.376678	-461.920685	175.969223	130.523514	-202.603958	-71.317642	79.500427	-258.986694	143.070007	1393.865234	-119.068123	-172.680756	1363.004272	-162.958450	-12.057937	1388.480103	-139.067200	-35.691742	1681.057251	-367.234528	171.622070	1148.782104	-199.539764	-258.155365	1132.187744	-282.791840	217.438110	912.895508	-139.911774	-245.186935	862.824646	-190.189651	-20.005314	1021.319946	511.047943	-34.099644	963.589783	504.966949	144.324661
-237.841461	58.809444	920.492065	-153.151459	-109.289970	922.628662	-279.405884	180.189667	497.853851	-157.632675	-104.521606	496.246246	-461.490326	175.776672	130.902679	-202.540970	-71.309883	79.555725	-257.638977	142.400528	1393.769531	-118.495995	-173.737961	1362.980103	-161.919189	-12.909544	1388.374146	-137.755249	-36.137207	1680.939331	-365.494171	171.584625	1148.710815	-199.858383	-259.271912	1132.375488	-280.182159	217.533340	913.222107	-139.821350	-246.435196	863.163269	-189.224426	-20.813097	1021.265259	510.859619	-33.630535	963.566650	504.566345	144.811874
-236.764313	58.165558	920.471069	-152.368393	-110.074188	922.643005	-278.366608	179.800232	497.874603	-157.142120	-104.995926	496.235107	-461.161530	175.661987	131.287750	-202.511795	-71.396736	79.622185	-256.242828	141.785324	1393.634521	-117.957687	-174.762939	1362.904297	-160.730942	-13.701077	1388.387573	-136.537354	-36.576591	1680.760742	-363.783173	171.631866	1148.632568	-200.145599	-260.265900	1132.557495	-277.514709	217.607544	913.580383	-139.564041	-247.536102	863.468018	-188.347794	-21.547596	1021.266174	510.631134	-33.158367	963.562439	504.076019	145.338303
-235.684570	57.534142	920.352722	-151.576447	-110.839737	922.527649	-277.677490	179.623093	497.987457	-156.562607	-105.400810	496.237396	-460.887726	175.687271	131.627106	-202.449905	-71.388405	79.666870	-254.800064	141.181442	1393.519653	-117.387459	-175.793488	1362.909912	-159.847137	-14.546229	1388.194946	-135.292160	-36.994614	1680.639160	-362.020721	171.515137	1148.469116	-200.339890	-261.371521	1132.681396	-274.933502	217.670471	913.825500	-139.203827	-248.470184	863.870789	-187.457123	-22.280954	1021.153687	510.158081	-32.719402	963.382996	503.342773	145.748947
-234.627151	56.791851	920.238403	-150.830780	-111.599174	922.435669	-276.592834	179.195251	497.873230	-156.035706	-105.877090	496.133484	-460.526276	175.782990	131.853683	-202.461899	-71.430862	79.763374	-253.438278	140.527832	1393.324341	-116.883156	-176.795563	1362.827148	-158.765808	-15.292379	1388.074219	-134.017242	-37.363873	1680.534424	-360.504303	171.686356	1148.324707	-200.452408	-262.288330	1132.811157	-272.324036	217.720078	914.169922	-138.642029	-249.500153	864.145264	-186.574265	-23.039751	1021.052002	509.881500	-32.265614	963.386292	502.869446	146.311127
-233.657623	56.168953	920.114441	-150.256256	-112.306358	922.289001	-275.787537	178.975922	497.924316	-155.643280	-106.348251	496.011230	-460.310699	176.066727	132.174881	-202.451874	-71.435249	79.829880	-252.054153	140.014938	1393.145874	-116.465057	-177.732498	1362.761230	-157.900650	-16.141727	1387.762573	-132.761688	-37.745861	1680.250977	-358.831787	171.734711	1148.112915	-200.529312	-263.129028	1132.896484	-269.836060	217.751770	914.338318	-137.982391	-250.315521	864.328552	-185.756363	-23.712145	1020.914185	509.588501	-31.783852	963.359253	502.406586	146.791870
-232.650894	55.751102	920.040344	-149.556625	-113.031631	922.160645	-274.899811	178.718643	497.928833	-155.255203	-106.608894	496.017059	-459.796204	176.147110	131.997101	-202.374680	-71.345642	79.898735	-250.703384	139.412933	1392.925293	-116.052650	-178.685349	1362.651367	-157.035934	-16.886854	1387.593140	-131.584915	-38.048275	1680.134766	-357.310425	171.876724	1147.987427	-200.487167	-263.968628	1132.919678	-267.195374	217.621704	914.641724	-137.147797	-251.087936	864.645508	-184.873413	-24.320374	1020.812683	509.281525	-31.316515	963.338684	501.911652	147.269592
-231.530960	55.413265	920.006470	-148.834549	-113.655258	922.060059	-274.033691	178.515213	498.085266	-154.876617	-106.954369	495.926758	-459.829498	176.912704	132.872360	-202.295074	-71.261002	79.880875	-249.345993	138.941635	1392.774658	-115.640648	-179.610825	1362.593262	-156.096451	-17.656334	1387.462036	-130.415649	-38.430584	1679.892212	-355.753510	172.000320	1147.839600	-200.406799	-264.816986	1132.877075	-264.917603	217.719101	914.696777	-136.267639	-251.750610	864.845459	-183.975983	-24.873882	1020.750061	508.948090	-30.729055	963.330017	501.358185	147.785461
-230.459641	55.134727	920.010498	-148.186310	-114.279190	921.935608	-273.221497	178.350769	498.223419	-154.409012	-107.238060	495.711273	-459.682648	177.458908	133.333939	-202.149323	-71.160767	79.908310	-248.006378	138.463821	1392.625610	-115.263329	-180.471619	1362.614990	-155.271164	-18.372395	1387.382568	-129.386597	-38.675003	1679.846924	-354.102417	172.026688	1147.679443	-200.293137	-265.374390	1132.842163	-262.496338	217.690201	914.894714	-135.227570	-252.286972	865.125488	-183.117477	-25.425484	1020.694153	508.711761	-30.214046	963.313965	500.969635	148.379425
-229.394196	54.778439	919.995605	-147.439514	-114.951256	921.871704	-272.418335	178.170395	498.353394	-154.275101	-107.712357	495.711945	-459.438934	178.026260	133.745941	-202.495682	-71.528580	79.893318	-246.761307	137.972214	1392.505127	-114.922173	-181.312698	1362.668457	-154.441895	-19.086889	1387.328735	-128.264679	-39.074642	1679.654541	-352.645081	172.208725	1147.664551	-200.069229	-266.030914	1132.844604	-260.116730	217.624008	915.143127	-134.130173	-252.631439	865.445007	-182.233887	-25.998621	1020.658569	508.406189	-29.641756	963.289795	500.522461	148.974579
-229.021515	52.896446	919.825745	-147.012817	-116.122978	921.818604	-271.464905	178.060730	498.247803	-154.216629	-108.223404	495.715027	-458.864441	178.324142	133.658844	-202.165039	-71.193687	79.906685	-245.551727	137.502670	1392.449829	-114.579140	-182.144791	1362.733887	-153.704071	-19.775459	1387.208252	-127.304611	-39.325043	1679.623169	-351.076752	172.248901	1147.546997	-199.755707	-266.699188	1132.873291	-257.961304	217.598114	915.359314	-132.893494	-253.115585	865.780396	-181.750381	-27.396904	1020.536560	508.124817	-29.082640	963.256592	500.031677	149.640823
-228.142487	52.308025	919.750305	-146.429688	-116.825447	921.724976	-270.702789	177.975006	498.304901	-154.154633	-108.701500	495.762939	-458.938690	179.221741	134.581802	-202.545334	-71.628197	79.921143	-244.353134	137.013962	1392.311768	-114.270935	-182.941467	1362.839966	-152.953949	-20.423893	1387.124390	-126.266304	-39.709408	1679.455811	-349.641205	172.439987	1147.512817	-199.387344	-267.162415	1132.954956	-255.886673	217.627396	915.551636	-131.608704	-253.350723	866.137756	-180.990341	-28.052883	1020.450623	507.810516	-28.472811	963.203308	499.559357	150.260971
-227.239395	51.854687	919.677917	-145.833725	-117.520004	921.598633	-269.832977	177.906403	498.444092	-153.830139	-109.025711	495.655060	-458.771790	179.811707	134.976288	-202.370926	-71.488335	80.005928	-243.261810	136.587372	1392.203003	-113.941696	-183.677277	1362.898315	-152.256561	-21.117451	1386.948364	-125.343460	-40.026417	1679.348633	-348.281189	172.639374	1147.452026	-198.931686	-267.579865	1132.977295	-253.571381	217.370392	915.584778	-130.174728	-253.652771	866.422485	-180.152954	-28.633839	1020.345947	507.538635	-27.839964	963.184448	499.140076	150.867889
-226.356384	51.256557	919.587219	-145.261627	-118.181114	921.490784	-268.950836	177.810120	498.414093	-153.721741	-109.529213	495.600830	-458.465698	180.392792	135.344589	-202.035278	-71.134956	80.035484	-242.160324	136.118423	1392.053711	-113.565903	-184.360275	1362.992554	-151.582001	-21.695267	1386.851929	-124.437088	-40.339554	1679.263916	-346.857330	172.769577	1147.311279	-198.349960	-268.063324	1132.976929	-251.340836	217.246063	915.693298	-128.709335	-253.739487	866.739380	-179.414963	-29.281864	1020.246765	507.297089	-27.230707	963.197205	498.778046	151.494919
-225.563248	50.613541	919.469849	-144.694839	-119.052284	921.479980	-268.093384	177.751038	498.502777	-153.718628	-110.142731	495.608826	-458.167328	180.934708	135.762680	-201.995651	-71.169594	80.053711	-241.070770	135.776520	1391.958740	-113.221748	-184.981293	1363.075684	-150.887390	-22.257132	1386.806519	-123.654999	-40.561905	1679.237061	-345.463806	172.876175	1147.206177	-197.818115	-268.249176	1132.878174	-249.355408	217.294769	915.824036	-127.102539	-253.834305	867.007935	-178.712433	-29.979757	1020.178711	507.036346	-26.612026	963.234863	498.340179	152.141708
-224.609802	50.229710	919.507263	-144.210739	-119.633911	921.372498	-267.154633	177.608795	498.604553	-153.691574	-110.634239	495.655060	-457.991577	181.424942	136.173462	-201.955002	-71.164536	80.023926	-240.023560	135.419357	1391.833984	-112.879868	-185.617081	1363.093140	-150.208710	-22.817001	1386.819092	-122.752609	-40.922691	1679.048828	-344.130371	172.941788	1147.091553	-197.198792	-268.580170	1132.781006	-247.170288	216.926422	915.888306	-125.476585	-253.796173	867.202209	-177.947006	-30.548094	1020.144287	506.748474	-25.914919	963.257080	497.868042	152.794022
-223.759628	49.717106	919.458679	-143.704926	-120.338501	921.311829	-266.308258	177.550797	498.656738	-153.801788	-111.146988	495.671539	-457.741180	181.868164	136.608627	-201.980011	-71.278999	80.053101	-239.063141	135.044144	1391.727417	-112.516052	-186.198090	1363.186890	-149.563461	-23.325026	1386.823242	-121.996338	-41.190140	1679.104980	-342.674316	172.926483	1146.895874	-196.518250	-268.850952	1132.698853	-245.298615	216.957733	915.957092	-123.715500	-253.705215	867.495789	-177.227051	-31.161846	1020.087158	506.509918	-25.268951	963.280884	497.430481	153.477142
-222.991028	49.220104	919.367493	-143.322998	-121.076157	921.215027	-265.360321	177.409515	498.706116	-153.754013	-111.564888	495.544647	-457.400970	182.331558	137.013626	-201.914688	-71.252281	80.021065	-238.046341	134.724808	1391.621338	-112.106743	-186.741592	1363.296387	-148.928528	-23.793858	1386.809814	-121.246803	-41.510876	1679.048096	-340.921356	172.535263	1146.289063	-195.797424	-268.926575	1132.549194	-243.432083	216.772415	915.886292	-121.923462	-253.539597	867.688721	-176.591705	-31.775036	1019.989014	506.327698	-24.591820	963.306030	497.073975	154.138138
-222.168991	48.718342	919.238220	-142.923141	-121.726669	921.111694	-264.480499	177.211761	498.698761	-153.770706	-112.037613	495.479889	-457.140839	182.751556	137.409134	-201.831604	-71.256943	80.028481	-237.203781	134.343338	1391.471680	-111.770714	-187.312408	1363.433350	-148.318344	-24.285416	1386.754517	-120.523430	-41.810822	1678.917969	-340.001434	172.904404	1146.401611	-195.018799	-269.045135	1132.385132	-241.667664	216.501083	915.874756	-120.105858	-253.355698	867.948853	-175.939667	-32.336784	1019.869446	506.134186	-24.045692	963.322815	496.678802	154.848511
-221.317093	48.334476	919.196411	-142.466110	-122.409813	921.068298	-263.657379	177.173553	498.712128	-153.760620	-112.468201	495.451721	-456.678375	182.782562	137.358002	-201.799286	-71.256020	79.993706	-236.308960	134.032867	1391.350342	-111.429451	-187.771637	1363.526123	-147.697708	-24.714828	1386.707275	-119.832428	-42.042942	1678.920166	-338.391815	172.461441	1145.848145	-194.169510	-269.211975	1132.288086	-239.804916	216.085587	915.712219	-118.148460	-253.001236	868.190186	-175.223038	-32.865150	1019.822449	505.935944	-23.423664	963.355835	496.344360	155.527420
-220.485901	47.842720	919.086670	-142.052139	-123.001030	920.993652	-262.562256	176.921295	498.662415	-153.728546	-112.849701	495.441406	-456.560211	183.327194	138.170914	-201.786102	-71.288712	79.976868	-235.404404	133.751801	1391.194702	-111.104584	-188.272552	1363.614136	-147.102249	-25.094086	1386.717407	-119.204544	-42.293549	1678.781860	-337.269928	172.495285	1145.770630	-193.279953	-269.249542	1132.190308	-238.103790	215.783890	915.655640	-116.227837	-252.699371	868.465454	-174.583954	-33.397312	1019.728821	505.750458	-22.753353	963.379639	495.987885	156.127396
-219.675995	47.385258	919.020813	-141.648087	-123.642075	920.909790	-261.725983	176.731827	498.658752	-153.684509	-113.237022	495.459564	-456.075317	183.323456	138.124191	-201.737671	-71.275047	79.939369	-234.555145	133.480713	1391.050293	-110.736183	-188.730179	1363.746216	-146.482880	-25.517927	1386.688843	-118.572945	-42.545757	1678.709473	-335.914673	172.210953	1145.318604	-192.252762	-269.419373	1132.016357	-236.450256	215.433578	915.567627	-114.295631	-252.333466	868.661316	-173.976456	-33.977184	1019.655212	505.620117	-22.101067	963.395569	495.626007	156.863159
-218.913574	46.981472	918.911682	-141.245819	-124.265541	920.822021	-260.751251	176.504868	498.614136	-153.742889	-113.584923	495.488922	-455.953766	183.794266	138.911240	-201.625809	-71.286362	79.906982	-233.691208	133.206238	1390.867310	-110.395676	-189.093643	1363.806152	-145.878693	-25.968134	1386.592163	-117.922905	-42.837250	1678.631836	-334.711761	172.066132	1145.095947	-191.288589	-269.304230	1131.814331	-235.022232	215.374466	915.529968	-112.164742	-251.877426	868.852966	-173.403519	-34.502022	1019.557800	505.513947	-21.319284	963.387390	495.114471	157.678253
-218.143555	46.599178	918.826660	-140.900833	-124.886391	920.785706	-259.897552	176.246628	498.570862	-153.746170	-113.940666	495.473602	-455.759918	183.998520	139.316513	-201.597504	-71.273567	79.887497	-232.859833	132.955505	1390.705811	-109.971146	-189.528976	1363.796875	-145.338959	-26.313412	1386.541260	-117.333176	-43.072304	1678.531128	-333.648743	171.930908	1144.890015	-190.261765	-269.221588	1131.520752	-233.665421	214.952560	915.361877	-110.220108	-251.362106	869.009033	-172.821686	-34.986656	1019.494812	505.227844	-20.238052	963.384216	494.313324	158.867615
-217.475601	46.186512	918.726746	-140.599854	-125.409691	920.694702	-259.001282	176.073273	498.494446	-153.775620	-114.245987	495.427368	-455.501129	184.134964	139.691452	-201.605515	-71.254601	79.888542	-232.032181	132.734482	1390.561523	-109.634659	-189.939224	1363.843506	-144.733658	-26.645554	1386.441406	-116.817200	-43.213043	1678.442017	-332.620209	171.758850	1144.632813	-189.214630	-269.252136	1131.314453	-232.142242	214.458694	915.451416	-108.200111	-250.862686	869.314209	-172.281189	-35.441410	1019.395020	505.594604	-19.964621	963.411682	494.857361	158.901642
-216.866364	45.789318	918.602234	-140.321198	-125.982803	920.597229	-258.092163	175.757141	498.282562	-153.814606	-114.580154	495.364746	-455.123932	184.227509	139.919189	-201.567963	-71.267868	79.912498	-231.272232	132.474136	1390.366089	-109.370377	-190.317413	1363.930054	-144.185684	-27.051481	1386.310303	-116.224388	-43.438259	1678.369751	-331.584015	171.559769	1144.421509	-188.170181	-269.177887	1131.144653	-230.855774	214.089844	915.172974	-106.015541	-250.202316	869.789856	-171.744431	-35.886868	1019.276001	505.638489	-19.259211	963.389221	494.670319	159.520447
-216.196838	45.396038	918.459351	-140.003586	-126.486855	920.524597	-257.131775	175.454803	498.103241	-153.708435	-114.760414	495.285156	-454.798615	184.342346	140.209351	-201.540649	-71.226105	79.912643	-230.427917	132.248703	1390.192017	-108.976768	-190.615356	1363.978394	-143.691177	-27.336950	1386.204468	-115.687897	-43.614113	1678.377686	-330.655212	171.313843	1144.173340	-187.151382	-269.071503	1130.915771	-229.788788	213.818649	914.988770	-103.900574	-249.643784	869.972290	-171.241196	-36.307289	1019.166443	505.628265	-18.479158	963.326904	494.335419	160.429733
-215.504318	45.133080	918.317261	-139.706711	-126.942024	920.445557	-256.319580	175.249359	497.994354	-153.623428	-115.089737	495.228027	-454.549805	184.436203	140.544968	-201.516510	-71.279793	79.918404	-229.672531	132.093628	1390.035522	-108.650948	-190.958191	1364.042969	-143.129593	-27.677696	1386.117554	-115.149727	-43.802593	1678.320557	-329.649689	171.054886	1143.952271	-186.140900	-269.023071	1130.721802	-228.522171	213.357529	915.036133	-101.853081	-248.993698	870.218872	-170.746948	-36.650517	1019.055176	505.806854	-17.663351	963.296509	494.155457	161.147568
-214.865479	44.855919	918.186157	-139.366959	-127.441269	920.389526	-255.529861	175.018051	497.907806	-153.501221	-115.387314	495.240479	-454.183563	184.194260	140.403152	-201.414215	-71.284332	79.874092	-228.882813	131.881363	1389.886963	-108.344688	-191.286606	1364.082886	-142.570343	-27.998983	1386.069092	-114.588783	-44.003723	1678.187256	-328.831970	170.815826	1143.749512	-185.131897	-268.890106	1130.582520	-227.586121	213.006409	914.788330	-99.742500	-248.321243	870.579041	-170.283691	-37.024109	1018.962830	506.034058	-16.838192	963.283630	494.026520	161.936127
-214.198792	44.501213	918.069397	-138.974716	-127.890114	920.360046	-254.594772	174.596771	497.756012	-153.331726	-115.656349	495.270050	-453.934875	184.240982	140.646835	-201.338425	-71.301064	79.876511	-228.147064	131.759613	1389.759033	-108.048195	-191.531189	1364.140381	-142.108963	-28.220072	1386.012695	-114.060211	-44.144203	1678.161621	-327.966644	170.531036	1143.614258	-184.081055	-268.869781	1130.322876	-226.611053	212.556885	914.592712	-97.663422	-247.684174	870.808350	-169.807693	-37.411915	1018.892700	506.191071	-16.115494	963.235413	493.871613	162.741486
-213.622955	44.081673	917.902100	-138.612259	-128.372513	920.301208	-253.835587	174.357819	497.647369	-153.251801	-116.061684	495.332184	-453.699066	184.289001	140.943756	-201.342850	-71.387772	79.841736	-227.448364	131.597443	1389.596191	-107.718208	-191.771805	1364.161743	-141.591476	-28.483772	1385.943726	-113.516739	-44.301842	1678.095093	-327.286713	170.348831	1143.457031	-183.089279	-268.744843	1130.026611	-225.733124	212.045563	914.407043	-95.537170	-246.970810	870.966614	-169.349350	-37.814854	1018.778320	506.544586	-15.157790	963.423523	493.772339	163.719635
-212.876022	43.736130	917.820984	-138.152908	-128.676682	920.529541	-252.972321	173.988983	497.475494	-153.092102	-116.308403	495.326538	-453.463654	184.316940	141.186249	-201.301987	-71.379814	79.847313	-226.790817	131.448364	1389.441895	-107.327721	-192.056381	1364.096924	-141.118576	-28.762157	1385.786011	-112.961632	-44.482666	1677.918091	-326.536957	170.083267	1143.286499	-182.063766	-268.503174	1129.672607	-224.965439	211.645096	914.208740	-93.332573	-246.351364	870.922241	-168.911621	-38.042603	1018.858765	506.765900	-14.270568	963.386963	493.668793	164.520233
-212.332275	43.381340	917.689148	-137.748032	-129.152313	920.466492	-252.279266	173.775436	497.435272	-153.086716	-116.865044	495.273773	-453.468109	184.677475	141.892319	-201.417587	-71.499977	79.919724	-226.219284	131.249847	1389.291138	-106.939781	-192.341934	1364.065308	-140.680099	-29.020842	1385.602905	-112.404472	-44.600716	1677.794922	-325.907227	169.876022	1143.094360	-181.013290	-268.447998	1129.483398	-224.237030	211.121811	914.014954	-91.202576	-245.593140	871.155396	-168.405090	-38.412682	1018.757141	507.153137	-13.650558	963.357117	493.930817	165.457596
-211.767502	43.065582	917.568237	-137.392090	-129.511475	920.422913	-251.633820	173.470642	497.337830	-152.961304	-117.152870	494.916321	-453.198639	184.762390	142.090637	-201.420654	-71.482857	79.983932	-225.671265	131.060501	1389.145142	-106.640450	-192.621170	1364.053467	-140.239807	-29.205011	1385.553833	-111.944046	-44.654079	1677.782471	-325.301422	169.652664	1142.881714	-180.046463	-268.313721	1129.289795	-223.419418	210.589371	913.781555	-89.140633	-244.911682	871.453064	-167.928894	-38.707840	1018.671936	507.353668	-12.931470	963.451782	493.893005	166.160629
-211.233063	42.907383	917.496826	-137.047409	-129.823654	920.339355	-250.874176	173.154724	497.304626	-152.804001	-117.285904	494.837372	-452.942841	184.874802	142.299667	-201.435165	-71.519188	80.028030	-225.122757	130.933060	1389.031128	-106.375977	-192.814316	1364.082886	-139.799408	-29.396664	1385.485107	-111.386818	-44.809586	1677.616455	-324.692719	169.397873	1142.751465	-179.149033	-268.185883	1129.092896	-222.912537	210.223145	913.549988	-87.077423	-244.094971	871.803467	-167.461700	-38.949493	1018.592896	507.745605	-12.033386	963.141724	493.897003	166.984680
-210.680771	42.627773	917.449158	-136.597565	-130.177551	920.324341	-250.398087	173.044327	497.302704	-152.526398	-117.291153	494.933441	-452.749542	184.999573	142.580658	-201.357727	-71.427757	79.995392	-224.597580	130.798828	1388.957153	-105.964798	-193.027267	1364.123047	-139.358994	-29.604635	1385.483765	-110.895897	-44.947926	1677.639038	-324.135132	169.142578	1142.657959	-178.220139	-268.093262	1128.890503	-222.440384	209.804657	913.327454	-85.088898	-243.361389	872.178101	-166.981827	-39.262379	1018.562805	507.990723	-10.973145	963.096130	493.550171	167.554779
-210.088196	42.212421	917.390991	-136.116348	-130.498962	920.353516	-249.753510	172.785767	497.272369	-152.242233	-117.311958	495.090424	-452.536804	185.157562	142.796051	-201.275925	-71.382179	79.985443	-224.087296	130.659332	1388.866577	-105.552063	-193.195068	1364.170288	-138.922501	-29.801643	1385.484253	-110.402954	-45.039738	1677.634033	-323.664978	168.884079	1142.574463	-177.338257	-267.992676	1128.801270	-222.037369	209.376938	913.145020	-83.162781	-242.556076	872.614868	-166.473221	-39.594315	1018.548523	508.733276	-10.215784	962.876404	494.127228	168.917877
-209.545471	42.035442	917.381653	-135.605652	-130.765427	920.298828	-249.151093	172.544434	497.301117	-152.064911	-117.472618	495.143860	-452.333313	185.334778	143.029541	-201.219055	-71.373611	79.981674	-223.636276	130.483780	1388.802612	-105.178741	-193.391785	1364.209351	-138.497208	-29.964739	1385.524292	-109.962593	-45.115795	1677.647705	-323.196960	168.599075	1142.502808	-176.525650	-267.758942	1128.706055	-221.911774	209.179214	912.979431	-81.223358	-241.750549	873.004028	-165.985611	-39.862431	1018.521179	509.185181	-9.346989	962.953491	494.265076	169.723267
-209.046814	41.869316	917.392578	-135.098862	-131.028778	920.257568	-248.688461	172.394836	497.320526	-151.929932	-117.632256	495.174988	-452.190521	185.517014	143.221893	-201.157272	-71.308769	79.979019	-223.201263	130.298172	1388.751709	-104.833771	-193.543457	1364.260864	-138.061737	-30.152504	1385.506836	-109.573898	-45.111694	1677.709473	-322.857635	168.359192	1142.424072	-175.656769	-267.732697	1128.624390	-221.536087	208.645737	912.794739	-79.353989	-241.013611	873.424561	-165.468445	-40.103279	1018.506287	509.581635	-8.591764	962.919434	494.341217	170.575943
-208.507507	41.635944	917.362305	-134.575287	-131.220581	920.182922	-248.285889	172.219376	497.317291	-152.070969	-118.320633	495.196564	-452.073395	185.751083	143.416672	-201.319885	-71.505997	80.052864	-222.774551	130.127151	1388.693115	-104.325920	-193.705551	1364.317627	-137.650436	-30.311346	1385.490845	-109.072372	-45.209801	1677.695557	-322.052948	167.541077	1141.953735	-174.841675	-267.629333	1128.452881	-221.315033	208.264313	912.542297	-77.564377	-240.258530	873.831787	-164.903091	-40.326511	1018.452026	509.967072	-7.624223	962.873291	494.332275	171.403000
-208.041351	41.403507	917.310120	-134.088882	-131.448563	920.060913	-247.848679	172.099060	497.313995	-151.550735	-117.818932	495.185120	-451.939026	186.003281	143.555161	-201.098557	-71.310425	80.063889	-222.402740	129.926575	1388.625244	-103.837463	-193.885574	1364.397949	-137.246338	-30.484529	1385.496704	-108.595970	-45.229832	1677.688721	-321.702759	167.217499	1141.855347	-174.056549	-267.510925	1128.418945	-221.362152	208.088730	912.396179	-75.870453	-239.457932	874.260620	-164.360107	-40.567631	1018.360962	510.433533	-6.679063	962.805542	494.390442	172.410004
-207.514023	41.305080	917.347351	-133.511734	-131.627243	920.048523	-247.553741	172.016342	497.454773	-151.335144	-117.883926	495.221680	-451.632629	186.019180	143.277206	-201.057602	-71.329803	80.124847	-222.059326	129.726151	1388.553467	-103.335724	-194.068375	1364.458740	-136.827042	-30.620268	1385.520630	-108.126976	-45.271866	1677.577881	-321.493683	166.910812	1141.807861	-173.231873	-267.340973	1128.411865	-221.360550	207.733429	912.186829	-74.190681	-238.755310	874.752625	-163.798080	-40.730705	1018.373840	510.829742	-5.859571	962.764038	494.461578	173.237061
-207.218445	41.302292	917.389709	-133.119522	-131.499252	919.503601	-247.410782	171.985123	497.591736	-151.099030	-117.896782	495.162659	-451.552094	186.243378	143.410202	-201.019623	-71.255775	80.145370	-221.719772	129.530350	1388.515137	-102.755447	-194.205475	1364.582153	-136.411011	-30.758184	1385.600098	-107.693710	-45.297756	1677.604736	-321.294434	166.586441	1141.772583	-172.417389	-267.355072	1128.507813	-221.409958	207.410919	912.006409	-72.538651	-238.086777	875.253235	-163.164444	-40.875648	1018.111633	511.317780	-4.974149	962.722168	494.661926	174.249313
-206.632813	41.111340	917.416199	-132.441483	-131.963379	919.655396	-247.243896	171.939148	497.734802	-150.965820	-118.124146	495.199615	-451.712524	186.736313	144.008270	-201.055222	-71.267532	80.194229	-221.395950	129.319122	1388.469727	-102.227638	-194.314468	1364.686646	-136.038757	-30.910002	1385.648071	-107.339363	-45.249123	1677.623779	-321.156219	166.275864	1141.735352	-171.701218	-267.408295	1128.548096	-221.538086	207.143143	911.856628	-71.043411	-237.385788	875.754517	-162.657944	-41.187588	1018.208801	511.749969	-3.893490	962.690796	494.644531	175.223358
-206.158615	40.826923	917.430176	-131.895721	-132.148102	919.627747	-247.065811	171.881897	497.803131	-150.813980	-118.229019	495.240051	-451.631989	186.934525	144.149292	-201.033157	-71.215378	80.212227	-221.116058	129.103516	1388.448853	-101.746246	-194.425049	1364.819214	-135.679672	-31.030590	1385.700562	-106.982712	-45.216541	1677.775513	-321.025940	165.921982	1141.686890	-171.003128	-267.402710	1128.487061	-221.720200	206.913177	911.710693	-69.611183	-236.700195	876.188843	-162.114716	-41.426609	1018.199890	512.044128	-3.116460	962.668518	494.671875	176.129913
-205.658249	40.734337	917.473267	-131.297211	-132.199158	919.574829	-246.931549	171.865601	497.922516	-150.647507	-118.320313	495.229950	-451.326630	186.788834	143.763245	-200.991974	-71.251183	80.249908	-220.884048	128.899338	1388.371582	-101.208649	-194.515335	1364.919678	-135.280228	-31.174503	1385.706909	-106.572876	-45.212738	1677.727661	-320.955994	165.556290	1141.628662	-170.262726	-267.368561	1128.534546	-221.851822	206.633392	911.684143	-68.196175	-236.172195	876.663147	-161.567123	-41.549606	1018.197266	512.322388	-2.329890	962.589600	494.595123	176.997849
-205.159393	40.566422	917.467712	-130.649612	-132.288086	919.520142	-246.888260	171.859619	498.063263	-150.474640	-118.362556	495.194305	-451.488831	187.184601	144.251968	-200.960602	-71.211739	80.243477	-220.710785	128.673935	1388.308105	-100.657776	-194.624924	1364.976196	-134.895508	-31.376379	1385.661743	-106.159691	-45.208008	1677.732422	-321.000153	165.194962	1141.597900	-169.457474	-267.463867	1128.640015	-221.932327	206.111679	911.424133	-66.852730	-235.625504	876.954651	-160.997910	-41.700214	1018.168335	512.526794	-1.407506	962.539856	494.374146	177.939072
-204.662704	40.493355	917.488403	-129.987595	-132.333038	919.442627	-246.851547	171.894501	498.224274	-150.188171	-118.266220	495.191193	-451.469391	187.308838	144.356262	-200.886444	-71.154144	80.249321	-220.538132	128.439667	1388.191406	-100.000847	-194.715042	1364.944214	-134.526352	-31.494705	1385.667969	-105.810509	-45.123528	1677.723022	-320.974945	164.788025	1141.549683	-168.698990	-267.515411	1128.631714	-222.676224	206.223328	911.146973	-65.602150	-235.177261	877.308777	-160.393356	-41.797707	1018.139771	512.691162	-0.465817	962.361938	494.195282	178.760727
-204.167587	40.369400	917.517883	-129.344269	-132.352615	919.367493	-246.850113	171.923584	498.378967	-149.886459	-118.103378	495.192780	-451.400543	187.330002	144.411240	-200.823181	-71.108032	80.252617	-220.331055	128.232025	1388.104248	-99.333427	-194.747986	1365.005615	-134.120285	-31.580015	1385.678223	-105.376266	-45.076683	1677.744263	-320.945526	164.339310	1141.475830	-167.933105	-267.536865	1128.542480	-223.088791	206.070755	910.972839	-64.384171	-234.814957	877.548950	-159.811050	-41.915695	1018.117920	512.823059	0.434353	962.279846	493.928619	179.645462
-203.716248	40.380428	917.597961	-128.734055	-132.329330	919.303894	-246.898178	172.005859	498.583252	-149.633591	-118.109627	495.203918	-451.328064	187.354294	144.500366	-200.745377	-71.067047	80.291962	-220.153290	128.001251	1388.051758	-98.679977	-194.814407	1365.079468	-133.724609	-31.679562	1385.747803	-105.066528	-44.942669	1677.792847	-321.028107	163.892975	1141.499756	-167.168747	-267.631653	1128.569946	-223.322678	205.663712	910.814331	-63.227032	-234.485626	877.770264	-159.267380	-41.969151	1018.128113	513.087646	1.110772	962.313110	494.078369	180.467484
-203.319153	40.262318	917.665039	-128.115097	-132.401382	919.304077	-246.905197	172.073639	498.753143	-150.859604	-120.033356	496.232697	-451.271149	187.370483	144.552994	-201.615921	-71.709023	80.432426	-220.004913	127.732140	1388.016968	-97.950058	-194.895508	1365.182983	-133.351227	-31.783539	1385.835083	-104.686043	-44.883160	1677.864380	-321.080566	163.414185	1141.484741	-166.329697	-267.835602	1128.737671	-223.841873	205.523026	910.665649	-62.160267	-234.238815	878.091797	-158.739365	-42.084129	1018.161194	513.603394	1.688815	962.375366	494.646088	181.269791
-202.925125	40.151058	917.717957	-127.503807	-132.409897	919.290405	-246.954941	172.154846	498.909729	-150.610107	-119.796249	496.291412	-450.981201	187.081329	144.134552	-201.541122	-71.697548	80.470406	-219.931488	127.431824	1387.998657	-97.329735	-194.965042	1365.261719	-132.997086	-31.881632	1385.941040	-104.406731	-44.817028	1677.932983	-321.145386	162.914398	1141.453003	-165.571106	-267.908539	1128.804810	-224.587799	205.567322	910.549438	-60.895126	-233.477905	878.660217	-158.244019	-42.174557	1018.182495	513.351440	3.051074	962.303589	493.365753	182.275513
-202.602341	40.108711	917.779480	-126.950783	-132.352432	919.233643	-246.987320	172.259781	499.090851	-150.219070	-119.385696	496.132721	-450.905792	187.045074	144.171783	-200.811981	-71.143196	80.486572	-219.862030	127.163300	1387.991455	-96.725822	-194.979004	1365.370605	-132.637802	-31.990252	1385.992798	-104.110283	-44.754387	1678.011230	-321.320984	162.423874	1141.468628	-164.794708	-268.071655	1128.795044	-225.208405	205.362228	910.319763	-59.926262	-233.175858	878.873779	-157.766220	-42.206253	1018.183655	513.263672	4.277760	962.203613	492.400482	183.162659
-202.407547	39.829895	917.699646	-126.383186	-132.443680	919.184021	-247.018585	172.379379	499.171448	-149.959824	-119.171059	496.074768	-450.852203	186.995346	144.193085	-200.992813	-71.212822	80.518318	-219.802612	126.887039	1387.952393	-95.994331	-195.019135	1365.443726	-132.333237	-32.101021	1386.033691	-103.823776	-44.613728	1678.029053	-321.482971	161.899246	1141.452881	-163.980545	-268.302124	1128.903442	-225.820679	205.151413	910.139038	-58.987522	-233.002594	879.082458	-157.333084	-42.331482	1018.112915	513.205750	5.198051	962.027100	491.742493	184.155640
-201.916763	39.857937	917.792358	-125.730263	-132.256241	919.108032	-247.037292	172.482712	499.321106	-149.659775	-119.031326	496.093109	-450.773773	186.928604	144.177002	-201.213669	-71.426346	80.532448	-219.767242	126.609985	1387.941650	-95.253014	-195.092712	1365.374390	-131.988617	-32.192501	1386.074219	-103.512512	-44.491608	1678.056885	-321.672150	161.366989	1141.476929	-163.131454	-268.443268	1129.003418	-226.432907	204.812866	910.000061	-58.135223	-232.872864	879.144226	-156.777588	-42.318321	1018.126160	513.234192	6.020197	961.958252	491.228088	184.999619
-201.624252	39.752159	917.807068	-125.108231	-132.218735	919.053040	-247.107742	172.602936	499.459381	-149.331833	-118.877838	496.032043	-450.707428	186.871246	144.199707	-201.117630	-71.333534	80.516937	-219.765274	126.323448	1387.897827	-94.517303	-195.074326	1365.402588	-131.642670	-32.281113	1386.141357	-103.130844	-44.400791	1678.112671	-321.807831	160.829605	1141.504639	-162.316864	-268.582520	1128.961548	-227.346786	204.929352	909.919861	-57.300766	-232.744568	879.197754	-156.304504	-42.369076	1018.105530	513.277832	6.866920	961.950500	490.666748	185.914856
-200.878540	40.875408	917.985046	-124.384499	-131.763260	918.952515	-247.211487	172.648041	499.809418	-149.019791	-118.697922	496.015839	-450.662292	186.827698	144.242706	-201.000504	-71.284973	80.517555	-219.817703	126.009560	1387.874023	-93.839821	-195.042603	1365.407837	-131.264832	-32.357090	1386.238159	-102.828514	-44.268875	1678.282715	-322.062744	160.246750	1141.533081	-161.403671	-268.786652	1128.931519	-228.105438	204.711777	909.749573	-56.512066	-232.699600	879.222534	-155.613266	-41.775608	1018.154724	513.305664	7.809313	961.880188	490.072754	186.789536
-200.559387	40.878418	918.038757	-123.765076	-131.713821	918.946655	-247.232697	172.705673	499.993439	-148.802719	-118.707222	496.000610	-450.596375	186.757294	144.296967	-200.982559	-71.291367	80.558022	-219.839340	125.763222	1387.880615	-92.953148	-195.022095	1365.454224	-130.906403	-32.444271	1386.259521	-102.505043	-44.177586	1678.347412	-322.333496	159.685455	1141.589600	-160.534073	-268.890533	1129.003174	-228.884949	204.463837	909.591919	-55.835484	-232.701889	879.220398	-155.139709	-41.768688	1018.179077	513.476746	9.043836	961.778137	489.449768	187.805328
-200.452438	40.639370	918.090271	-123.199806	-131.674942	918.934814	-247.275742	172.773865	500.101532	-148.536484	-118.713654	496.047058	-450.434937	186.648712	144.272324	-201.081192	-71.326904	80.626305	-219.899994	125.487617	1387.918335	-92.227722	-194.982849	1365.513428	-130.573181	-32.512341	1386.313477	-102.206619	-44.026085	1678.404541	-322.549438	159.130203	1141.633057	-159.673325	-269.079163	1129.100952	-229.702332	204.359955	909.507141	-55.153088	-232.793900	879.210938	-154.750183	-41.856895	1018.194702	513.907471	10.527304	961.530090	488.900970	188.901932
-200.358551	40.381680	918.083435	-122.638504	-131.663483	918.890503	-247.297623	172.852768	500.226746	-148.401123	-118.712433	496.083008	-450.323608	186.554016	144.306946	-201.077927	-71.374481	80.678871	-219.972717	125.173607	1387.953491	-91.487862	-194.897751	1365.574585	-130.265717	-32.592510	1386.367065	-101.824799	-43.913456	1678.331909	-322.874542	158.575790	1141.747925	-158.821930	-269.365417	1129.130249	-230.507889	203.985519	909.328979	-54.594028	-232.907455	879.180908	-154.424225	-41.977547	1018.169128	514.098389	11.529582	961.435059	488.229156	189.807037
-200.326355	40.143745	918.137085	-122.160187	-131.585266	918.838745	-247.240967	172.938950	500.304474	-148.174454	-118.798958	496.111237	-450.200592	186.458023	144.303619	-201.077164	-71.393562	80.745964	-220.081512	124.885300	1388.012695	-90.684288	-194.847855	1365.630615	-129.963211	-32.688469	1386.370605	-101.485565	-43.789776	1678.409668	-323.130463	158.012924	1141.781982	-157.998856	-269.523956	1129.194336	-231.454163	203.904144	909.219177	-54.118706	-233.166229	879.072876	-154.113251	-42.068092	1018.166504	514.063110	12.172479	961.478455	487.493652	190.567612
-200.254211	39.863499	918.149353	-121.662338	-131.532059	918.839050	-247.243835	173.075821	500.404327	-147.885498	-118.697067	496.111725	-450.089081	186.375580	144.319611	-201.127350	-71.389198	80.805649	-220.199234	124.542297	1388.064819	-89.839027	-194.817474	1365.657349	-129.667236	-32.772339	1386.401978	-101.114441	-43.721302	1678.444824	-323.474548	157.436401	1141.847046	-157.106415	-269.837799	1129.407104	-232.364136	203.700714	909.125366	-53.670307	-233.494705	879.031067	-153.796036	-42.148991	1018.169250	514.087830	12.787924	961.616333	486.817230	191.288086
-200.178284	39.630814	918.171936	-121.106316	-131.459595	918.832092	-247.266479	173.231628	500.501221	-147.600235	-118.666191	496.066193	-449.965851	186.261230	144.343018	-201.104721	-71.401848	80.844574	-220.362717	124.231918	1388.138672	-89.121483	-194.705429	1365.685913	-129.353958	-32.801216	1386.483398	-100.757339	-43.584431	1678.459106	-323.767914	156.812012	1141.917725	-156.267853	-270.141449	1129.465088	-233.313751	203.544296	909.024292	-53.203335	-233.816086	878.979187	-153.488861	-42.223682	1018.177551	514.078247	13.473679	961.666748	486.030121	191.920456
-200.113876	39.428360	918.184021	-120.531563	-131.362411	918.829346	-247.248489	173.398666	500.602692	-147.259933	-118.474098	496.003143	-449.890717	186.185013	144.395996	-201.304932	-71.730194	80.798592	-220.517853	123.920944	1388.213989	-88.253998	-194.528442	1365.677124	-129.025742	-32.792896	1386.546753	-100.419411	-43.427784	1678.601440	-324.125458	156.195709	1142.065796	-155.459274	-270.435333	1129.528687	-234.257660	203.302139	908.905701	-52.792835	-234.185745	878.871094	-153.175690	-42.260113	1018.182068	514.156189	14.283906	961.763184	485.280151	192.691940
-200.106949	39.281578	918.230469	-120.058510	-131.265930	918.764404	-247.264771	173.568924	500.717377	-146.992996	-118.468925	495.928589	-449.828522	186.129562	144.481644	-201.007080	-71.425804	80.824669	-220.738388	123.581017	1388.299805	-87.435547	-194.428360	1365.669678	-128.726166	-32.824524	1386.568848	-100.013336	-43.310772	1678.471924	-324.560028	155.590332	1142.168945	-154.626572	-270.902069	1129.671753	-235.192978	203.070480	908.878967	-52.446140	-234.685730	878.775879	-152.907227	-42.312195	1018.171753	514.225586	15.136642	961.797607	484.517578	193.448761
-200.054703	39.242283	918.257202	-119.538574	-131.069290	918.645447	-247.412994	173.952393	500.974670	-146.789932	-118.418968	495.924530	-449.793243	186.092545	144.635391	-201.215897	-71.692215	80.852119	-220.971832	123.248474	1388.390015	-86.471123	-194.285233	1365.653687	-128.440292	-32.876141	1386.597534	-99.680145	-43.126984	1678.458740	-324.966766	154.932495	1142.249756	-153.819794	-271.181671	1129.822632	-236.262939	202.878754	908.842896	-52.150166	-235.257111	878.683350	-152.625000	-42.295834	1018.128174	514.192688	15.818377	961.893677	483.725464	194.115387
-200.105774	39.172569	918.263489	-119.072144	-130.638138	918.358398	-247.421707	174.175156	501.077942	-146.436310	-118.177322	495.971954	-449.671326	186.070084	144.713394	-201.300354	-71.751976	80.859344	-221.178665	122.931702	1388.475952	-85.744560	-194.113556	1365.637329	-128.146942	-32.887314	1386.593140	-99.304993	-43.003876	1678.455078	-325.420959	154.309357	1142.464233	-153.132584	-271.591705	1129.915283	-237.252701	202.589218	908.759766	-52.249302	-236.402023	878.169434	-152.302856	-42.200153	1017.982544	514.175720	16.730913	961.864319	482.912964	194.886032
-200.013687	39.020695	918.324341	-118.545380	-130.781967	918.619507	-247.313278	174.383621	501.167389	-146.278488	-118.238701	496.051758	-449.743713	186.277084	145.247772	-201.264450	-71.743866	80.921432	-221.437729	122.595551	1388.565308	-84.891212	-193.965881	1365.652954	-127.861275	-32.922253	1386.604004	-98.931725	-42.867115	1678.461182	-325.912109	153.657806	1142.544800	-152.349686	-272.130737	1130.049316	-238.248001	202.335846	908.727905	-51.744087	-236.543472	878.393738	-152.103653	-42.264507	1018.148560	514.127563	17.559027	961.858154	482.164886	195.658524
-199.987640	38.968948	918.348389	-118.042915	-130.664703	918.601868	-247.213867	174.635513	501.272919	-146.093597	-118.223503	496.018097	-449.584351	186.281982	145.385117	-201.038010	-71.512207	80.956268	-221.706451	122.280792	1388.659912	-84.055809	-193.818787	1365.583008	-127.589462	-32.913532	1386.593506	-98.540970	-42.714706	1678.453613	-326.444397	153.037308	1142.673828	-151.678650	-272.607056	1130.242676	-239.341965	202.152924	908.739441	-51.786911	-237.646927	878.051392	-151.863327	-42.244038	1018.153931	514.002502	18.263206	961.844666	481.323120	196.378769
-199.989288	38.887535	918.368530	-117.581741	-130.501663	918.565857	-247.119049	174.967529	501.426086	-145.901123	-118.210953	496.040710	-449.449554	186.252991	145.524445	-201.064087	-71.491959	80.967163	-221.981033	122.002762	1388.698853	-83.241745	-193.678772	1365.585083	-127.312309	-32.915077	1386.600830	-98.120323	-42.608562	1678.479980	-326.897949	152.299652	1142.768188	-150.976563	-273.147217	1130.420654	-240.359344	201.874588	908.694336	-51.619843	-238.295471	878.021484	-151.654312	-42.221630	1018.148193	513.917542	19.149195	961.883911	480.573486	197.205200
-200.012833	38.753819	918.392029	-117.099274	-130.385300	918.508240	-246.953613	175.244766	501.511444	-145.666275	-118.154480	496.003540	-449.277954	186.289429	145.677109	-201.012054	-71.482437	80.999420	-222.212982	121.681778	1388.735474	-82.441177	-193.522675	1365.524658	-127.036102	-32.941246	1386.579102	-97.765244	-42.426834	1678.398926	-327.537201	151.688339	1142.878418	-150.307114	-273.616699	1130.495239	-241.440536	201.654251	908.700439	-51.444050	-239.047485	877.924622	-151.427399	-42.252743	1018.132080	514.171692	20.887581	961.875061	479.918701	198.184647
-200.041702	38.633701	918.434814	-116.609215	-130.202942	918.482605	-246.741776	175.477737	501.583954	-145.451324	-118.070465	495.931763	-449.030792	186.336700	145.841812	-201.057770	-71.523865	81.010536	-222.462036	121.385147	1388.710815	-81.666000	-193.352783	1365.425415	-126.781395	-32.927235	1386.517822	-97.384598	-42.283966	1678.351563	-328.107147	151.017151	1143.010132	-149.675247	-274.175446	1130.574219	-242.405884	201.358398	908.754517	-51.300831	-239.839325	877.777649	-151.194611	-42.232616	1018.140869	514.989807	20.376055	966.731873	478.624786	197.248627
-200.133163	38.551708	918.470886	-116.218613	-129.987396	918.357178	-246.582504	175.850861	501.728027	-145.214447	-118.013496	495.933655	-448.783081	186.406113	145.998520	-201.163559	-71.693886	81.046127	-222.708572	121.110397	1388.737427	-80.884132	-193.212769	1365.308716	-126.531807	-32.910423	1386.486938	-96.994537	-42.145382	1678.286377	-328.725311	150.333633	1143.049438	-149.016464	-274.774109	1130.683472	-243.500397	201.102448	908.746582	-51.217533	-240.659805	877.726990	-151.022141	-42.223289	1018.096558	514.820374	21.408764	966.733643	477.840149	198.104355
-200.228348	38.404888	918.480530	-115.833420	-129.837448	918.295471	-246.322617	176.208252	501.859985	-145.074631	-117.983841	495.873199	-448.527161	186.522064	146.156235	-201.280457	-71.884186	81.057396	-222.968445	120.848381	1388.741821	-80.104263	-193.024368	1365.238770	-126.257500	-32.893608	1386.425049	-96.632858	-42.004147	1678.245117	-329.394806	149.735535	1143.206543	-148.422211	-275.254639	1130.855957	-244.622498	200.746017	908.700745	-51.166832	-241.527527	877.619507	-150.866623	-42.232140	1018.070190	514.569580	22.481649	966.615417	477.164520	198.940506
-200.188965	37.808807	918.398987	-115.428299	-129.788757	918.283264	-245.825638	176.398834	501.755676	-144.819901	-117.867615	495.845123	-448.142548	186.617920	146.242798	-201.456635	-72.081253	81.066177	-223.221375	120.611984	1388.742310	-79.323799	-192.871658	1365.221924	-125.887093	-32.799427	1386.445068	-96.270546	-41.876190	1678.250732	-330.013367	149.043655	1143.293701	-147.804520	-275.902832	1131.074097	-245.650513	200.483261	908.703735	-51.128441	-242.492004	877.458435	-150.635773	-42.431206	1018.020020	514.370300	23.128021	966.809814	476.370361	199.864899
-200.322144	38.077538	918.550232	-115.007607	-129.556458	918.294434	-245.576538	176.774460	501.977386	-144.601532	-117.808861	495.784363	-447.923859	186.834122	146.455093	-201.424820	-72.089333	81.097351	-223.447418	120.359398	1388.738037	-78.585823	-192.657639	1365.139893	-125.690971	-32.790981	1386.375122	-95.936562	-41.728355	1678.235596	-330.663025	148.446228	1143.452515	-147.232117	-276.509186	1131.215332	-246.777756	200.151520	908.728699	-51.146957	-243.439301	877.395081	-150.525314	-42.258011	1018.106384	514.153625	24.277065	966.828064	475.721466	200.677765
-200.350464	37.968014	918.583740	-114.615662	-129.398193	918.278442	-245.230438	177.160339	502.093384	-144.438263	-117.762627	495.853821	-447.497681	186.851425	146.223633	-201.506439	-72.156097	81.105522	-223.679230	120.138138	1388.757202	-77.837402	-192.437775	1365.140381	-125.451126	-32.730587	1386.389282	-95.647415	-41.560638	1678.195313	-331.288177	147.746841	1143.503296	-146.728271	-276.941223	1131.353027	-247.851242	199.808258	908.757813	-51.191601	-244.461060	877.288269	-150.371704	-42.254093	1018.117859	513.931396	25.291546	966.876953	475.075134	201.720230
-200.457336	37.807560	918.604431	-114.291618	-129.315109	918.256470	-244.986176	177.736130	502.354095	-144.220337	-117.717110	495.846497	-447.130646	187.051544	146.354904	-201.437042	-72.120064	81.136337	-223.907776	119.907753	1388.740356	-77.098999	-192.222244	1365.052368	-125.193672	-32.681324	1386.340942	-95.340340	-41.430767	1678.172852	-331.891510	147.060120	1143.622803	-146.141953	-277.497467	1131.551636	-248.889221	199.487793	908.777832	-51.262959	-245.556747	877.189087	-150.258682	-42.292522	1018.116882	513.669922	26.054865	966.933838	474.395020	202.463104
-200.699677	38.088509	918.839172	-113.953339	-129.119904	918.230896	-244.800278	178.209259	502.611053	-144.040039	-117.609253	495.856812	-447.135437	187.665390	147.097519	-201.384659	-72.105919	81.135231	-224.133835	119.668571	1388.746216	-76.398926	-192.051987	1365.030884	-124.959320	-32.606976	1386.330566	-95.032120	-41.292133	1678.164063	-332.544769	146.396576	1143.732178	-145.593964	-278.083069	1131.775146	-249.977936	199.131622	908.771179	-51.381859	-246.558243	877.098694	-150.239273	-42.201542	1018.228516	513.332092	27.235205	966.897766	473.711670	203.413025
-200.758438	38.321850	918.919739	-113.624649	-128.898941	918.175293	-244.513077	178.524734	502.795624	-143.858047	-117.571190	495.833038	-446.862885	188.048828	147.276245	-201.446640	-72.129745	81.196968	-224.374619	119.482750	1388.739380	-75.735580	-191.883743	1365.011719	-124.729790	-32.540691	1386.296997	-94.749542	-41.143921	1678.123047	-333.152527	145.717728	1143.840210	-145.060181	-278.552826	1132.004272	-251.124954	198.795013	908.777588	-51.468479	-247.674942	876.950195	-150.104736	-42.039619	1018.243164	512.969849	28.119398	966.961121	473.017914	204.226440
-200.850418	38.302197	918.968811	-113.319427	-128.814575	918.139648	-244.182770	178.943130	502.951111	-143.706177	-117.522728	495.841522	-446.667419	188.504501	147.578156	-201.461685	-72.190094	81.180229	-224.578537	119.308685	1388.740967	-75.083656	-191.657211	1365.018188	-124.499130	-32.473957	1386.291504	-94.462936	-41.001652	1678.090210	-333.813446	145.147034	1143.952637	-144.559616	-278.994598	1132.182007	-252.186981	198.391251	908.778870	-51.629578	-248.704391	876.832397	-149.987061	-42.033169	1018.249939	512.652222	29.004396	966.999329	472.466400	205.213379
-200.868973	38.192497	919.003967	-113.022736	-128.721954	918.114258	-243.859818	179.312714	503.096069	-143.572693	-117.550987	495.802582	-446.455780	188.956085	147.735687	-201.489227	-72.188187	81.195595	-224.794312	119.087486	1388.728760	-74.496529	-191.475250	1365.024658	-124.297623	-32.414803	1386.278442	-94.186348	-40.845242	1678.061890	-334.506409	144.480515	1144.211670	-144.071899	-279.514832	1132.416016	-253.260986	197.984100	908.772034	-51.783909	-249.741547	876.696228	-149.890091	-42.082748	1018.259094	512.262451	30.181171	966.955627	471.845520	206.182343
-200.900986	38.137569	919.038635	-112.744759	-128.674881	918.106628	-243.621719	179.681656	503.217712	-143.436752	-117.581261	495.790833	-446.205597	189.347778	147.834091	-201.529953	-72.307419	81.206848	-225.020065	118.886002	1388.711548	-73.941551	-191.285950	1365.019897	-124.113976	-32.367775	1386.267578	-93.917610	-40.702484	1678.051880	-335.041290	143.883499	1144.175537	-143.605209	-279.954041	1132.641846	-254.354462	197.596436	908.748901	-51.966648	-250.873520	876.584717	-149.810547	-42.119869	1018.276733	511.946198	31.168068	966.976013	471.379395	207.289749
-200.934418	38.117840	919.076172	-112.509773	-128.575012	918.094238	-243.381989	179.913177	503.257233	-143.229172	-117.580292	495.791321	-445.820404	189.538177	147.490814	-201.430313	-72.204033	81.195869	-225.207611	118.703110	1388.695557	-73.326126	-191.086029	1365.058594	-123.913269	-32.286186	1386.286133	-93.632065	-40.565376	1678.081055	-335.586823	143.252838	1144.278320	-143.118469	-280.360168	1132.878174	-255.405106	197.179993	908.722290	-52.149078	-251.929123	876.497437	-149.729660	-42.106686	1018.291565	511.529907	32.267769	966.967285	470.866791	208.338669
-200.964157	38.038067	919.121643	-112.307304	-128.506775	918.085754	-243.327255	180.464798	503.550476	-143.026108	-117.485672	495.818451	-445.873230	190.284439	148.098602	-201.165833	-71.950836	81.229591	-225.420624	118.555588	1388.685059	-72.777725	-190.915878	1365.129150	-123.768448	-32.235027	1386.282959	-93.359062	-40.361557	1678.043457	-336.208740	142.684082	1144.347168	-142.597931	-280.854919	1133.176147	-256.464203	196.740128	908.683350	-52.348648	-252.949234	876.393127	-149.649368	-42.135483	1018.311218	511.174805	33.200817	967.029968	470.389282	209.313919
-201.068420	38.046535	919.159424	-112.184082	-128.177139	917.822021	-243.241043	180.815186	503.706726	-142.774429	-117.324173	495.761627	-445.574188	190.583755	147.844070	-201.035217	-71.819519	81.249603	-225.635086	118.402107	1388.682373	-72.321999	-190.750153	1365.166992	-123.665787	-32.194717	1386.298950	-93.083122	-40.193485	1678.049805	-336.783539	142.132629	1144.468994	-142.165054	-281.282166	1133.397339	-257.535034	196.342773	908.602600	-52.528606	-253.963028	876.322144	-149.514023	-42.064384	1018.192322	510.818634	34.210747	967.067871	469.941925	210.296738
-201.003372	37.951210	919.225952	-111.939316	-128.363190	918.042236	-243.095398	181.113022	503.880615	-142.738144	-117.417412	495.812744	-445.659698	191.317749	148.394745	-201.112167	-71.859840	81.288704	-225.852661	118.241295	1388.651855	-71.915390	-190.618362	1365.243164	-123.561119	-32.150421	1386.319092	-92.812424	-40.025280	1678.043335	-337.343597	141.555710	1144.511841	-141.752792	-281.661041	1133.578735	-258.566498	195.891693	908.477051	-52.714802	-255.011658	876.154846	-149.473236	-42.168045	1018.342651	510.464661	35.369579	966.989014	469.552277	211.328033
-201.025955	37.868122	919.296570	-111.769714	-128.334442	918.052063	-242.959030	181.365860	504.003265	-142.654541	-117.485298	495.778076	-445.605652	191.863129	148.520676	-201.169006	-71.910774	81.303299	-226.061203	118.068199	1388.615601	-71.564835	-190.522217	1365.286011	-123.474220	-32.149071	1386.318970	-92.533951	-39.857109	1678.027588	-337.963196	141.100800	1144.661621	-141.340500	-282.077454	1133.804443	-259.701782	195.508728	908.405273	-52.904560	-255.987122	876.025269	-149.369370	-42.205242	1018.381042	510.128601	36.194798	966.994202	469.200775	212.258835
-201.000000	37.829670	919.333008	-111.610336	-128.302948	918.032288	-242.889908	181.700867	504.191101	-142.480240	-117.367249	495.777588	-445.612366	192.466980	148.689728	-201.064774	-71.871994	81.301506	-226.267181	117.958710	1388.572388	-71.231636	-190.404907	1365.332031	-123.414024	-32.131474	1386.337402	-92.249992	-39.694519	1678.014526	-338.406464	140.513596	1144.685791	-140.918488	-282.496887	1133.984253	-260.714844	195.107376	908.309448	-53.096035	-256.950989	875.975830	-149.279114	-42.236828	1018.390381	509.781189	37.251747	966.935913	468.987823	213.168518
-200.954269	37.765064	919.384827	-111.435349	-128.294144	918.027344	-242.868591	181.972672	504.365326	-142.370819	-117.342148	495.706268	-445.546661	192.938248	148.714447	-201.076538	-71.884804	81.308594	-226.431625	117.832100	1388.538086	-70.924477	-190.295883	1365.384766	-123.340637	-32.133217	1386.370605	-91.983231	-39.530964	1677.985229	-338.949341	140.039780	1144.778076	-140.527100	-282.938141	1134.227539	-261.735687	194.592087	908.184692	-53.276756	-257.964020	875.864990	-149.164734	-42.289856	1018.414307	509.488312	38.002529	966.990723	468.788574	214.136826
-200.921875	37.731262	919.437073	-111.329010	-128.260880	918.026794	-242.894821	182.295654	504.555511	-142.207245	-117.059273	495.640106	-445.518555	193.469193	148.847549	-200.981232	-71.800598	81.293732	-226.617447	117.694427	1388.498535	-70.647758	-190.208298	1365.439453	-123.281494	-32.127064	1386.362305	-91.743309	-39.381554	1677.979492	-339.496521	139.641617	1144.900391	-140.208908	-283.249847	1134.373169	-262.653076	194.100708	908.016541	-53.449181	-258.862213	875.850342	-149.079025	-42.308689	1018.439575	509.170197	38.975300	966.965881	468.685638	215.083405
-200.867584	37.690937	919.498230	-111.228134	-128.212280	918.026550	-242.887421	182.501877	504.696045	-141.882492	-116.487129	495.648132	-445.471191	193.989471	148.916733	-200.836685	-71.603706	81.239914	-226.708725	117.591713	1388.448853	-70.286934	-190.095551	1365.476318	-123.144257	-32.058514	1386.368408	-91.489052	-39.219341	1678.052124	-339.937531	139.128357	1144.915283	-139.926117	-283.555847	1134.540527	-263.568939	193.631516	907.865784	-53.567238	-259.725189	875.765808	-148.987411	-42.330303	1018.469788	508.993042	39.816525	966.964539	468.774475	216.079819
-200.861435	37.625134	919.556946	-111.171814	-128.183823	918.001953	-243.147797	182.825195	504.845123	-141.941391	-116.663673	495.668457	-445.537567	194.480209	149.053940	-200.891953	-71.649315	81.251488	-226.862381	117.493454	1388.416504	-70.050583	-190.070648	1365.531372	-123.069962	-32.073608	1386.383545	-91.292526	-39.051529	1678.026367	-340.197357	138.516830	1144.818848	-139.672409	-283.923981	1134.676392	-264.487549	193.223587	907.694702	-53.699184	-260.539215	875.724731	-148.943878	-42.388649	1018.487122	508.726746	41.086811	966.695251	468.925323	217.281082
-200.820755	37.628845	919.627686	-111.074226	-128.144287	918.020630	-243.283401	183.065002	505.020386	-142.179276	-117.296646	495.754822	-445.724976	195.071198	149.320541	-201.091766	-71.827866	81.294579	-226.972916	117.381783	1388.392944	-69.848335	-190.051590	1365.556152	-123.023735	-32.050922	1386.418579	-91.072815	-38.929237	1678.018311	-340.563354	138.050308	1144.878662	-139.443283	-284.305389	1134.808716	-265.356934	192.784058	907.546448	-53.811775	-261.334564	875.679932	-148.879425	-42.397827	1018.533081	508.767914	41.858837	966.616638	469.688568	217.884277
-200.788147	37.562771	919.674438	-111.015091	-128.152969	918.035583	-243.375092	183.236435	505.128174	-142.162231	-117.270905	495.787750	-445.815155	195.555893	149.403976	-199.209427	-73.684097	90.828934	-227.137756	117.220818	1388.354980	-69.697372	-190.067993	1365.558838	-123.007629	-32.099434	1386.501709	-90.834671	-38.783260	1678.025024	-341.080963	137.784225	1144.954224	-139.220688	-284.699493	1134.910034	-266.145386	192.361206	907.453918	-53.920132	-262.147797	875.680298	-148.817337	-42.443401	1018.562988	508.525421	42.599026	966.685242	469.682068	218.865875
-200.776855	37.521572	919.745056	-110.971870	-128.176453	918.071289	-242.953262	183.219131	505.117859	-142.156082	-117.258698	495.787476	-445.476898	195.589508	148.802856	-199.301727	-73.888084	91.263519	-227.244934	117.104240	1388.313721	-69.484474	-190.013092	1365.536377	-122.960609	-32.089149	1386.539063	-90.587883	-38.642815	1678.083740	-341.401184	137.378891	1144.924927	-139.038223	-285.087250	1135.065430	-266.848389	191.916031	907.353577	-54.014206	-262.838837	875.645813	-148.773941	-42.486301	1018.615295	508.130829	43.672649	966.702637	469.261292	219.950439
-200.774429	37.508171	919.783813	-110.980316	-128.170639	918.055542	-243.001846	183.365997	505.231720	-142.051712	-117.288895	495.726563	-445.682617	196.251312	149.267120	-198.887924	-71.711945	89.345863	-227.359940	116.931145	1388.299194	-69.274200	-190.038406	1365.513428	-122.721878	-31.896963	1386.995239	-90.324150	-38.465839	1678.064453	-341.571899	136.790268	1144.866699	-138.881287	-285.405273	1135.111572	-267.583466	191.459702	907.218262	-54.106171	-263.567596	875.647461	-148.754501	-42.510891	1018.625793	506.809326	45.707493	966.469666	466.468567	221.920975
-200.769745	37.477089	919.811768	-110.976059	-128.178894	918.051941	-242.992188	183.426453	505.277740	-142.054840	-117.285622	495.733978	-445.775085	196.663284	149.344223	-198.722534	-71.193909	88.749573	-227.422455	116.835182	1388.280151	-69.076012	-189.987274	1365.435059	-122.649536	-31.894949	1386.997925	-90.056763	-38.246536	1677.980591	-341.858185	136.451996	1144.952637	-138.749100	-285.749115	1135.231323	-268.284576	191.055206	907.059509	-54.156757	-264.189911	875.634949	-148.754211	-42.551441	1018.638855	506.467010	46.983135	966.392273	466.145569	223.034683
-200.807678	37.469349	919.840881	-111.014618	-128.190552	918.036499	-243.049042	183.544891	505.353180	-141.996887	-117.321915	495.683960	-445.822876	197.035141	149.378906	-198.738342	-71.242081	88.749741	-227.462051	116.772835	1388.290039	-68.894180	-189.948730	1365.421509	-122.590942	-31.891230	1386.990601	-89.775909	-38.028702	1677.932861	-342.112152	136.089661	1145.032471	-138.615265	-286.104462	1135.326782	-269.101471	190.575287	906.924927	-54.154247	-264.822662	875.647156	-148.761703	-42.571346	1018.643799	506.158508	47.650517	966.512146	465.830933	224.092209
-200.830109	37.441727	919.895874	-111.044449	-128.208878	918.045837	-242.947220	183.428940	505.262878	-141.977676	-117.305855	495.684631	-445.802368	197.386063	149.374451	-198.747543	-71.264397	88.801208	-227.501587	116.681671	1388.321289	-68.761620	-189.924255	1365.407349	-122.498413	-31.888222	1387.009644	-89.500587	-37.830593	1677.893311	-342.699493	136.210205	1145.462402	-138.524490	-286.471710	1135.439209	-269.759125	190.138428	906.898804	-54.118225	-265.492126	875.700500	-148.773849	-42.614407	1018.675476	505.845978	48.823109	966.488708	465.628723	225.198822
-200.845886	37.431992	919.924194	-111.092537	-128.233124	918.063232	-243.024323	183.672607	505.431976	-141.977676	-117.300003	495.711243	-445.860931	197.751038	149.418945	-198.808762	-71.347092	88.913216	-227.598389	116.586411	1388.351685	-68.641640	-189.935440	1365.384888	-122.189552	-31.711859	1387.040527	-89.193474	-37.623383	1677.957642	-342.978699	135.839066	1145.520874	-138.433548	-286.846039	1135.551758	-270.770782	189.460007	906.723145	-54.096901	-266.019012	875.794678	-148.807205	-42.640350	1018.698730	505.467377	49.840473	966.472839	465.314392	226.346634
-200.844574	37.395306	919.954590	-111.099648	-128.279022	918.132507	-242.960800	183.536316	505.365417	-141.967422	-117.274887	495.756775	-445.878113	198.024582	149.410492	-198.819153	-71.356659	88.945969	-227.637527	116.520584	1388.383545	-68.565498	-189.948792	1365.370728	-122.069366	-31.733177	1387.034912	-88.909698	-37.412685	1677.834351	-343.102478	135.516815	1145.557617	-138.358994	-287.211456	1135.665405	-271.121948	189.211227	906.677002	-54.047817	-266.508728	875.856812	-148.835403	-42.672527	1018.750122	505.165863	50.951527	966.460083	465.174347	227.465439
-200.860107	37.346130	919.981995	-111.136513	-128.329971	918.200806	-242.996643	183.720383	505.561188	-141.902130	-117.282753	495.758881	-445.959229	198.332077	149.501068	-198.841934	-71.344147	88.963249	-227.597885	116.490059	1388.395996	-68.443413	-189.940903	1365.344360	-122.185814	-31.921074	1386.971191	-88.609116	-37.180557	1677.835938	-343.356659	135.333954	1145.701782	-138.303696	-287.491241	1135.738525	-271.905975	188.821930	906.682861	-53.981720	-266.986420	875.953491	-148.876129	-42.706787	1018.798523	504.919495	52.181934	966.372131	464.997253	228.665375
-200.794373	37.273323	920.001465	-111.098206	-128.333572	918.315796	-242.893951	183.568222	505.434631	-141.844574	-117.292931	495.768250	-445.756531	198.370834	149.078461	-198.846527	-71.330238	88.921547	-227.552505	116.408241	1388.378540	-68.371758	-189.973602	1365.296265	-122.073830	-31.953438	1386.949585	-88.298828	-36.981956	1677.782349	-343.580353	135.165100	1145.860840	-138.240021	-287.793274	1135.797241	-272.433594	188.462830	906.598267	-53.864307	-267.418488	876.062622	-148.903809	-42.730713	1018.871033	504.645050	53.409069	966.326721	464.774750	229.816833
-200.748276	37.212032	920.031677	-111.076889	-128.372711	918.492859	-242.897614	183.719604	505.588257	-141.904373	-117.293556	495.747284	-445.784027	198.603256	149.130524	-198.854080	-71.298927	88.865921	-227.516907	116.389900	1388.389160	-68.283173	-190.007858	1365.286743	-121.956223	-31.977150	1386.919434	-87.991852	-36.776630	1677.709595	-343.724396	134.901535	1145.932007	-138.175323	-288.031464	1135.823975	-272.983124	187.940735	906.330505	-53.726505	-267.839996	876.149353	-148.960983	-42.742428	1018.979980	504.356293	54.562107	966.275391	464.622192	230.981720
-200.836136	37.134117	920.038635	-111.195969	-128.410797	918.455139	-242.916153	183.760391	505.644562	-141.859482	-117.324127	495.692291	-445.943329	199.053711	149.544800	-198.824524	-71.280785	88.814651	-227.450119	116.352524	1388.389160	-68.222893	-190.032791	1365.252808	-121.860756	-31.992567	1386.885132	-87.703186	-36.619457	1677.623657	-343.851929	134.756927	1146.018188	-138.133621	-288.222137	1135.846191	-273.386902	187.770340	906.459106	-53.564838	-268.247711	876.228333	-149.026169	-42.807240	1018.962097	504.117004	55.624245	966.256287	464.391113	232.216187
-200.936340	37.120674	920.098572	-111.294876	-128.448822	918.452759	-242.960999	183.824326	505.724792	-141.828064	-117.352951	495.664124	-445.969025	199.267548	149.622726	-198.788528	-71.215958	88.735313	-227.354141	116.313080	1388.379272	-68.145386	-190.085281	1365.258423	-121.777779	-32.008377	1386.850342	-87.413399	-36.462246	1677.581055	-344.057739	134.668304	1146.147827	-138.081192	-288.385742	1135.914917	-273.822968	187.337540	906.277832	-53.382767	-268.635773	876.332214	-149.098129	-42.855885	1018.989624	503.848419	56.780827	966.212219	464.330475	233.343719
-201.032257	36.999786	920.119324	-111.421730	-128.492615	918.476746	-242.851776	183.659668	505.617523	-141.857010	-117.451942	495.637329	-445.723175	199.222336	149.262039	-198.843491	-71.235695	88.730537	-227.277237	116.297302	1388.371582	-68.092278	-190.134613	1365.267456	-121.699921	-32.047066	1386.823608	-87.137230	-36.325832	1677.546875	-344.218658	134.626251	1146.284180	-138.039551	-288.591461	1136.026001	-274.198700	187.102097	906.255798	-53.229439	-268.923218	876.443787	-149.189621	-42.925507	1019.010193	503.448944	57.902313	966.265198	463.840515	234.354095
-201.132446	36.936859	920.163330	-111.534538	-128.582535	918.501404	-242.894440	183.846161	505.822296	-141.884888	-117.470024	495.723389	-445.912140	199.597580	149.748978	-198.897995	-71.266670	88.720802	-227.186096	116.242188	1388.379517	-68.014290	-190.177017	1365.327759	-121.617599	-32.065659	1386.820923	-86.853378	-36.197315	1677.516602	-344.305634	134.513794	1146.332153	-138.008850	-288.752991	1136.119385	-274.520782	186.905472	906.243164	-53.047089	-269.177856	876.610474	-149.284393	-43.008232	1019.043945	503.376984	59.144672	966.190857	464.058380	235.749573
-201.269409	36.844662	920.167603	-111.664101	-128.665573	918.443481	-242.810623	183.683594	505.752228	-141.729065	-116.935493	495.718933	-445.856049	199.738327	149.790924	-198.734589	-71.116127	88.734634	-227.101654	116.233978	1388.395508	-67.968552	-190.214035	1365.378418	-121.524055	-32.101860	1386.817383	-86.581085	-36.078342	1677.481201	-344.349365	134.370605	1146.365356	-137.966888	-288.862457	1136.220215	-274.832825	186.701416	906.207275	-52.882217	-269.386322	876.748474	-149.380035	-43.112450	1019.014832	503.243958	60.335281	966.138916	464.050812	236.975861
-201.267639	36.782547	920.220337	-111.696335	-128.709930	918.551025	-242.784729	183.821228	505.934631	-141.665009	-116.711693	495.693207	-445.815277	199.891449	149.885330	-198.662659	-71.055344	88.720947	-226.997391	116.212196	1388.366699	-67.885078	-190.256943	1365.439941	-121.419235	-32.121227	1386.832153	-86.328522	-35.959427	1677.454346	-344.385803	134.262421	1146.399536	-137.899734	-289.023895	1136.365112	-275.089935	186.573929	906.186890	-52.701153	-269.588867	876.915649	-149.459991	-43.168911	1019.099670	502.774353	61.754398	966.085205	463.515320	238.021744
-201.358765	36.631020	920.240784	-111.790359	-128.826233	918.592285	-242.757980	183.843719	506.007782	-141.588776	-116.654747	495.680359	-445.786896	200.023682	149.946167	-198.624969	-71.022911	88.734032	-226.924179	116.177986	1388.338867	-67.798149	-190.281601	1365.503540	-121.338570	-32.137379	1386.825073	-86.071953	-35.850624	1677.444702	-344.078766	133.761841	1146.035278	-137.828705	-289.106964	1136.425781	-275.242004	186.466461	906.119080	-52.473751	-269.761993	877.061523	-149.532166	-43.278740	1019.128418	502.605103	62.938335	966.049927	463.530670	239.257599
-201.444000	36.549511	920.268372	-111.876221	-128.914764	918.578491	-242.532837	183.586502	505.872284	-141.714172	-116.908104	495.681854	-445.608063	200.179550	149.930634	-198.736572	-71.073433	88.689522	-226.849152	116.159813	1388.310913	-67.684578	-190.303772	1365.554810	-121.234039	-32.153538	1386.812378	-85.832634	-35.772030	1677.390137	-344.463531	134.152695	1146.481812	-137.745346	-289.195526	1136.483643	-275.404175	186.379974	906.214355	-52.231739	-269.906860	877.227600	-149.597748	-43.378029	1019.134338	502.441437	63.902988	966.045105	463.531830	240.490723
-201.552567	36.423058	920.297729	-112.024445	-129.012085	918.574585	-242.556793	183.605957	505.968964	-141.810425	-117.129128	495.637024	-445.598969	200.323090	150.018753	-198.759720	-71.099167	88.644348	-226.786331	116.121384	1388.292725	-67.595436	-190.318176	1365.625366	-121.145973	-32.158401	1386.796143	-85.597214	-35.693382	1677.369507	-344.546997	134.200775	1146.598511	-137.631821	-289.275177	1136.566406	-275.490448	186.351761	906.256653	-52.010807	-270.027649	877.350769	-149.677277	-43.484676	1019.143372	502.312653	65.172226	965.982117	463.595276	241.785614
-201.635162	36.350761	920.347412	-112.134590	-129.104874	918.596375	-242.500473	183.556152	506.015289	-141.921326	-117.334236	495.648804	-445.515839	200.529083	150.061584	-198.832336	-71.161308	88.655464	-226.711548	116.095757	1388.299927	-67.482124	-190.341263	1365.663330	-121.051689	-32.159328	1386.819458	-85.378464	-35.601360	1677.373535	-344.570099	134.198425	1146.657349	-137.520020	-289.329926	1136.643555	-275.582062	186.320313	906.300842	-51.777878	-270.069092	877.515198	-149.758469	-43.577343	1019.178345	502.251221	66.333031	965.869568	463.712036	243.127960
-201.747223	36.204716	920.371399	-112.260986	-129.260788	918.640808	-242.460281	183.544006	506.092621	-141.911453	-117.368958	495.617554	-445.480682	200.709610	150.123245	-198.813171	-71.186745	88.700325	-226.670944	116.043190	1388.319580	-67.361198	-190.360519	1365.699951	-120.982544	-32.175568	1386.808594	-85.182800	-35.542656	1677.356323	-344.516632	134.106964	1146.669189	-137.395981	-289.396118	1136.732544	-275.566559	186.332428	906.357117	-51.523472	-270.129059	877.642578	-149.863495	-43.709084	1019.210999	502.106689	67.588364	965.802246	463.808716	244.435989
-201.858353	36.025517	920.402649	-112.388382	-129.400070	918.674988	-242.416855	183.534912	506.139221	-142.012848	-117.459442	495.665009	-445.414673	200.853622	150.139420	-198.860535	-71.235085	88.731316	-226.619232	115.978157	1388.327271	-67.281883	-190.359360	1365.746094	-120.911064	-32.176773	1386.816162	-85.002792	-35.495670	1677.363647	-344.081665	133.614304	1146.273438	-137.292297	-289.468353	1136.776489	-275.522278	186.389252	906.343872	-51.263206	-270.155243	877.754700	-149.961639	-43.855148	1019.241821	502.012817	68.560303	965.831543	463.883545	245.761719
-201.956528	35.874424	920.450012	-112.483444	-129.537079	918.700195	-242.104462	183.394882	506.118500	-142.091263	-117.522697	495.636353	-445.251465	200.980469	150.097870	-198.935471	-71.251678	88.720039	-226.590240	115.919853	1388.361206	-67.151886	-190.355255	1365.768921	-120.854233	-32.193134	1386.818359	-84.824593	-35.445900	1677.350586	-344.427582	134.065643	1146.757813	-137.149094	-289.540161	1136.881348	-275.489258	186.429108	906.475037	-51.008617	-270.132660	877.874329	-150.042526	-44.003677	1019.277100	501.906158	69.915176	965.704285	464.075012	247.040680
-202.050705	35.739185	920.449463	-112.595940	-129.633865	918.675171	-241.929718	183.318848	506.119537	-142.086441	-117.595222	495.669861	-445.123260	201.087570	150.069000	-198.918808	-71.236839	88.722603	-226.571671	115.860062	1388.394165	-67.010757	-190.339981	1365.807251	-120.776329	-32.206116	1386.813477	-84.649460	-35.394901	1677.331665	-344.366455	134.058945	1146.820801	-136.985611	-289.538300	1136.893311	-275.379639	186.541046	906.570923	-50.736820	-270.095001	877.942505	-150.135437	-44.128922	1019.263794	501.750305	71.041939	965.670105	464.069580	248.271912
-202.177719	35.616852	920.474121	-112.719551	-129.767136	918.682373	-241.927017	183.265396	506.134644	-142.110062	-117.652977	495.663452	-444.927795	200.943298	149.689911	-198.904251	-71.233215	88.702682	-226.523666	115.781792	1388.425903	-66.878929	-190.323181	1365.816406	-120.719368	-32.221581	1386.805786	-84.472458	-35.351494	1677.303833	-344.221680	133.949646	1146.720337	-136.821655	-289.645325	1136.930786	-275.237030	186.645187	906.638611	-50.487808	-270.017456	877.993347	-150.231812	-44.251595	1019.277527	501.605988	72.275032	965.581909	464.178955	249.557846
-202.278488	35.515079	920.467529	-112.827614	-129.841309	918.652466	-242.029404	183.392456	506.312683	-142.566864	-117.965614	495.984100	-445.175049	201.256210	150.180740	-199.046051	-71.364677	88.648933	-226.479935	115.713280	1388.456421	-66.751808	-190.317535	1365.818604	-120.626801	-32.227413	1386.775391	-84.308907	-35.293892	1677.256836	-344.138428	133.935867	1146.756348	-136.622726	-289.680786	1136.922485	-275.063904	186.805786	906.740417	-50.220940	-269.959106	878.043213	-150.312637	-44.340706	1019.257568	501.469391	73.419846	965.516541	464.289368	250.792175
-202.414749	35.368896	920.473083	-112.967476	-129.972321	918.638672	-242.038528	183.230057	506.247589	-142.614243	-118.127464	496.029785	-445.012634	201.032227	149.753540	-199.091522	-71.395935	88.623497	-226.467773	115.617294	1388.475464	-66.587296	-190.298813	1365.832031	-120.570328	-32.245983	1386.740967	-84.147217	-35.270588	1677.196533	-344.138702	134.049545	1146.830933	-136.391968	-289.720642	1136.967529	-274.856781	186.949127	906.862183	-49.967697	-269.879791	878.116760	-150.404633	-44.465897	1019.249756	501.325684	74.692879	965.381042	464.393494	252.129761
-202.513031	35.244331	920.443665	-113.032150	-130.077744	918.650024	-242.093491	183.128723	506.200104	-142.624878	-118.133476	496.003021	-445.205078	201.182144	150.102448	-199.061157	-71.369972	88.621880	-226.485062	115.498528	1388.480957	-66.450218	-190.276230	1365.818359	-120.512535	-32.267666	1386.713013	-83.994484	-35.236622	1677.143555	-343.999847	134.012939	1146.799438	-136.152710	-289.761017	1136.917603	-274.367706	187.290680	907.036743	-49.703106	-269.743866	878.152466	-150.485703	-44.554260	1019.239929	501.154572	76.076126	965.218628	464.486389	253.444305
-202.619247	35.122925	920.416992	-113.111191	-130.182968	918.641602	-242.151855	182.941925	506.103943	-142.584152	-121.254532	498.653442	-445.312836	201.094437	150.072861	-199.725204	-71.999840	88.834312	-226.498260	115.408470	1388.496582	-66.314896	-190.247894	1365.794678	-120.439682	-32.300739	1386.667358	-83.844040	-35.199013	1677.085938	-343.986053	134.076523	1146.846191	-135.933762	-289.804047	1136.921631	-274.311005	187.345657	907.077515	-49.427612	-269.538971	878.148987	-150.564117	-44.647381	1019.220764	501.025299	77.127083	965.143188	464.639740	254.704468
-202.707703	35.006554	920.366760	-113.190613	-130.246948	918.625916	-242.187744	182.726715	505.969910	-143.461441	-126.056091	500.854523	-445.399292	200.914001	149.991867	-200.994354	-73.211250	89.167694	-226.515152	115.328049	1388.490845	-66.206444	-190.232346	1365.768555	-120.370674	-32.315811	1386.613037	-83.696991	-35.143707	1677.027588	-343.794037	134.018433	1146.755249	-135.718292	-289.864990	1136.882813	-273.688538	187.740646	907.246399	-49.149384	-269.415222	878.132202	-150.639664	-44.710857	1019.186340	500.832001	78.502838	965.004211	464.760498	256.024628
-202.824203	34.884598	920.277954	-113.274620	-130.340485	918.592468	-242.295670	182.492874	505.815094	-143.625275	-126.670639	501.114136	-445.517090	200.653046	149.886856	-201.140244	-73.397949	89.202461	-226.567642	115.218437	1388.470581	-66.025703	-190.215500	1365.713379	-120.336189	-32.336685	1386.516968	-83.549896	-35.093201	1676.981934	-343.821655	134.074890	1146.778564	-135.490845	-289.876007	1136.849365	-273.760651	187.792328	907.446167	-48.851818	-269.275482	878.100159	-150.725510	-44.775398	1019.122925	500.733459	79.620461	964.953735	464.952545	257.339508
-202.923050	34.788033	920.216431	-113.380257	-130.379135	918.555054	-242.325378	182.037216	505.511414	-143.630096	-126.373985	500.871796	-445.605865	200.294907	149.727066	-201.055084	-73.335030	89.144920	-226.583038	115.140526	1388.458984	-65.873810	-190.184128	1365.632324	-120.293541	-32.360497	1386.473145	-83.414970	-35.046337	1676.894531	-343.725647	134.052811	1146.703735	-135.251572	-289.882172	1136.760254	-273.747101	187.931076	907.582214	-48.553200	-269.083313	878.070740	-150.802094	-44.813816	1019.070679	500.521027	80.960991	964.829651	465.068054	258.669952
-203.014999	34.698544	920.122742	-113.457031	-130.476700	918.546753	-242.525375	181.946320	505.511108	-143.725739	-126.488235	500.758545	-445.784302	199.904816	149.638458	-201.196869	-73.335312	89.011230	-226.644943	115.073067	1388.456909	-65.705086	-190.160080	1365.527954	-120.257271	-32.355461	1386.399414	-83.273613	-35.011612	1676.817871	-343.552155	134.030426	1146.606201	-135.006897	-289.898804	1136.648682	-273.109222	188.375626	907.735229	-48.279942	-268.902069	878.012695	-150.887009	-44.855541	1019.018188	500.387787	82.029198	964.799927	465.274231	259.886078
-203.117722	34.625427	920.055237	-113.548660	-130.502945	918.505066	-242.668167	181.678162	505.385712	-143.831116	-126.698845	500.821350	-445.901031	199.494629	149.495163	-201.114746	-73.343300	89.062622	-226.675308	114.947411	1388.447632	-65.561661	-190.136246	1365.413574	-120.223625	-32.362343	1386.338013	-83.142052	-34.965527	1676.809814	-343.518982	134.134796	1146.637695	-134.800583	-289.886627	1136.520874	-272.462982	188.728317	907.909790	-47.985916	-268.691132	877.980530	-150.970718	-44.880985	1018.961853	500.211700	83.230392	964.722046	465.476288	261.171661
-203.213943	34.544125	920.002136	-113.617218	-130.525604	918.496033	-242.766235	181.167160	505.113770	-143.925659	-126.804115	500.774139	-445.987915	198.984985	149.353714	-201.232788	-73.390984	88.935608	-226.741302	114.872726	1388.427979	-65.415405	-190.112717	1365.298096	-120.183121	-32.411289	1386.287354	-83.000610	-34.919514	1676.683838	-343.404663	134.174957	1146.581909	-134.557556	-289.833282	1136.372681	-271.827881	189.041595	908.012390	-47.627411	-268.416229	877.938416	-151.035461	-44.894444	1018.928284	500.059998	84.501793	964.640442	465.610779	262.436127
-203.287399	34.471737	919.933105	-113.656898	-130.565475	918.477722	-242.934937	181.086884	505.206909	-144.012589	-126.913826	500.777832	-445.916504	198.208649	148.839142	-201.089554	-73.368187	89.068298	-226.810516	114.779922	1388.442261	-65.285744	-190.105225	1365.208862	-120.143700	-32.425072	1386.239014	-82.862160	-34.881184	1676.625977	-343.238647	134.190918	1146.536743	-134.347733	-289.739441	1136.243286	-271.288513	189.484055	908.211670	-47.285976	-268.189728	877.847229	-151.106293	-44.925537	1018.884888	499.937134	85.688683	964.572571	465.817963	263.739838
-203.417648	34.346504	919.883118	-113.737061	-130.627411	918.474304	-243.046768	180.726440	505.076172	-144.150467	-127.157463	500.833618	-446.128601	197.878799	149.074142	-201.131973	-73.417366	89.120651	-226.879745	114.688095	1388.465332	-65.185204	-190.091812	1365.123413	-120.104805	-32.460434	1386.179932	-82.714935	-34.832092	1676.555542	-343.044312	134.132828	1146.442383	-134.141205	-289.648529	1136.118774	-270.829865	189.794418	908.392151	-46.936996	-267.975433	877.780579	-151.184601	-44.972889	1018.854736	499.821777	86.974991	964.490784	466.066803	265.055847
-203.486008	34.309292	919.846375	-113.751732	-130.630981	918.464050	-243.178162	180.374268	504.971436	-144.246490	-127.294868	500.825867	-446.206482	197.330383	148.961151	-201.156982	-73.481300	89.148506	-226.960861	114.595055	1388.505737	-65.098305	-190.068512	1365.072876	-120.082153	-32.459824	1386.148315	-82.580421	-34.792931	1676.498047	-342.938751	134.154755	1146.447632	-133.946991	-289.536835	1136.006348	-270.402100	190.082916	908.565063	-46.599514	-267.707947	877.705017	-151.231781	-44.977310	1018.831177	499.697205	88.120125	964.454041	466.248322	266.339600
-203.610947	34.236195	919.796692	-113.811577	-130.637878	918.451843	-243.327148	180.010757	504.830750	-144.322876	-127.270782	500.781158	-446.242645	196.721741	148.784393	-201.194031	-73.492050	89.138489	-227.030548	114.486801	1388.540771	-64.995346	-190.045593	1365.016113	-120.073296	-32.461262	1386.116333	-82.437271	-34.745899	1676.443481	-342.809753	134.155121	1146.425903	-133.745148	-289.417114	1135.870728	-269.970276	190.281143	908.711975	-46.258633	-267.491882	877.629761	-151.324005	-44.990376	1018.799377	499.291412	89.677139	964.292358	465.909454	267.521271
-203.738846	34.129852	919.758301	-113.903305	-130.670456	918.439880	-243.427948	179.653900	504.683441	-144.421875	-127.466362	500.798492	-446.135681	195.942352	148.225174	-201.275635	-73.542038	89.120972	-227.081909	114.402138	1388.592407	-64.916946	-190.023682	1364.969604	-120.047096	-32.459213	1386.099121	-82.309990	-34.708752	1676.390381	-342.677795	134.138092	1146.410278	-133.532089	-289.325806	1135.761108	-269.525330	190.510376	908.913391	-45.939423	-267.163574	877.587219	-151.411194	-45.028408	1018.771484	499.051605	91.082710	964.182983	465.809265	268.840546
-203.857773	34.061764	919.728149	-113.937584	-130.696304	918.439819	-244.030289	179.305084	504.484772	-144.509338	-127.566246	500.814362	-446.305450	195.427658	148.148285	-201.310501	-73.574181	89.121002	-227.131210	114.353577	1388.645142	-64.845329	-190.000610	1364.936279	-120.025940	-32.455173	1386.065430	-82.190765	-34.668480	1676.338501	-342.547882	134.155518	1146.449219	-133.335571	-289.217468	1135.640869	-269.067230	190.709732	909.139099	-45.618046	-266.852142	877.534180	-151.476166	-45.046200	1018.754578	499.142792	92.037933	964.123535	466.611176	269.989197
-203.979980	33.993759	919.698364	-113.977783	-130.744522	918.435120	-244.056107	178.936127	504.312469	-144.505829	-127.562248	500.834045	-446.532532	195.092499	148.458374	-201.314789	-73.585495	89.098587	-227.175797	114.274803	1388.726318	-64.745766	-189.967239	1364.874756	-119.992859	-32.461205	1386.057007	-82.069885	-34.633698	1676.288818	-342.473724	134.188583	1146.487305	-133.131912	-289.095703	1135.533081	-268.648438	190.923477	909.362854	-45.274490	-266.511475	877.495972	-151.557510	-45.085114	1018.736694	499.170441	92.981468	964.052979	467.151398	271.221130
-204.095840	33.887531	919.652344	-114.021942	-130.778259	918.427185	-244.113770	178.532364	504.160522	-144.476212	-127.504135	500.811188	-446.735870	194.657593	148.526718	-201.241928	-73.516243	89.078346	-227.220001	114.224297	1388.783813	-64.662628	-189.926056	1364.838135	-119.955948	-32.447712	1386.049561	-81.943817	-34.590954	1676.246338	-342.399292	134.258408	1146.568848	-132.899826	-288.955109	1135.444702	-268.206573	191.112564	909.565979	-44.940655	-266.237335	877.483948	-151.627930	-45.122128	1018.707886	499.111847	94.333878	963.902832	467.483734	272.504578
-204.209152	33.798828	919.614136	-114.070885	-130.791962	918.424744	-244.214996	178.376404	504.231262	-144.385406	-127.259109	500.798309	-446.811768	194.152649	148.419281	-201.154663	-73.431900	89.049278	-227.235718	114.193565	1388.815063	-64.560143	-189.860016	1364.799072	-119.941757	-32.444656	1386.021973	-81.833305	-34.551331	1676.209473	-342.207214	134.173584	1146.523926	-132.702499	-288.800751	1135.335327	-267.698273	191.351074	909.767029	-44.619179	-265.976898	877.446838	-151.707672	-45.146477	1018.686584	499.051666	95.581589	963.711609	467.816254	273.831879
-204.332642	33.714504	919.579529	-114.100845	-130.840912	918.426147	-244.047302	177.958679	504.081390	-144.388123	-127.273796	500.818848	-446.661316	193.515503	148.065399	-201.119186	-73.400406	89.016891	-227.309250	114.128311	1388.852051	-64.488037	-189.804810	1364.767944	-119.695999	-32.280453	1385.922119	-81.701241	-34.508984	1676.171387	-341.803619	133.881760	1146.160034	-132.468018	-288.678558	1135.247559	-267.173004	191.642731	909.981079	-44.323765	-265.678284	877.403015	-151.781433	-45.184715	1018.668762	498.971313	96.806419	963.557434	468.171661	275.120392
-204.535858	33.646778	919.546082	-114.220398	-130.652206	918.228210	-244.244583	177.645538	504.022797	-144.347672	-127.108643	500.699524	-446.619293	192.828827	147.479355	-201.082535	-73.368614	89.002205	-227.308640	114.107376	1388.888916	-64.393608	-189.744965	1364.750122	-119.681335	-32.255085	1385.879517	-81.586075	-34.462967	1676.142090	-341.731903	133.903656	1146.176758	-132.266617	-288.552277	1135.190308	-266.703491	191.707001	910.098572	-44.051929	-265.344574	877.356567	-151.834641	-45.155418	1018.546021	498.924103	97.974739	963.400024	468.637543	276.315186
-204.681015	33.558029	919.532104	-114.311699	-130.656784	918.219116	-244.497284	177.339706	503.917358	-144.354568	-127.139404	500.675995	-446.679321	192.427063	147.333542	-201.081451	-73.408066	89.062447	-227.346420	114.082092	1388.935791	-64.268639	-189.658844	1364.723022	-119.666466	-32.222179	1385.869629	-81.482201	-34.407883	1676.115967	-341.678619	133.974106	1146.201050	-132.040543	-288.476318	1135.119385	-266.270966	191.842117	910.261902	-43.790340	-264.979858	877.369263	-151.931534	-45.183189	1018.532227	499.088226	99.051689	963.195557	469.551605	277.201752
-204.793579	33.457672	919.502136	-114.352692	-130.689819	918.216431	-244.742172	177.060074	503.888641	-144.378326	-127.270050	500.658661	-446.785614	192.053513	147.204956	-201.093491	-73.398277	89.034966	-227.389999	114.056374	1388.954834	-64.160469	-189.605957	1364.722412	-119.671669	-32.192070	1385.861572	-81.368912	-34.369442	1676.110474	-341.626099	134.036530	1146.236450	-131.846527	-288.427856	1135.093018	-265.810699	191.991943	910.465698	-43.571846	-264.691498	877.372375	-152.019028	-45.234543	1018.516174	499.013275	100.312714	963.026245	469.950500	278.496643
-204.807693	33.306820	919.519226	-114.299202	-130.912964	918.418945	-244.970886	176.833206	503.917084	-146.038589	-124.465424	492.131073	-446.823883	191.691177	147.069016	-200.927139	-73.128441	88.820702	-227.419464	114.040382	1389.009766	-64.045654	-189.535522	1364.707886	-119.648552	-32.163883	1385.883179	-81.271095	-34.315872	1676.104492	-341.550262	134.072815	1146.229736	-131.619492	-288.366699	1135.082153	-265.309692	192.117371	910.686218	-43.358208	-264.402557	877.406250	-152.102859	-45.364498	1018.631836	499.147797	101.057419	962.948242	470.808685	279.415680
-204.922028	33.222649	919.558655	-114.354126	-130.913086	918.457336	-245.254745	176.651886	503.963287	-145.964188	-124.507942	492.121429	-446.887177	191.356934	146.965591	-200.926895	-73.126717	88.843147	-227.468475	113.993065	1389.048706	-63.924431	-189.471649	1364.702271	-119.632141	-32.122002	1385.882813	-81.158272	-34.251732	1676.115967	-341.570465	134.192764	1146.342896	-131.448761	-288.241608	1135.073120	-264.711426	192.157242	910.848938	-43.132374	-264.041962	877.403198	-152.172836	-45.394711	1018.669250	498.856171	102.509674	962.717896	470.902679	281.036987
-205.040756	33.145409	919.573120	-114.375885	-130.942047	918.434082	-245.663315	176.527664	504.089050	-146.056503	-124.668724	492.104034	-447.199829	191.376160	147.370773	-200.908798	-73.181641	88.925606	-227.510056	113.999527	1389.105225	-63.804359	-189.358749	1364.676025	-119.624405	-32.098400	1385.890869	-81.053864	-34.192142	1676.107422	-341.493713	134.235229	1146.377319	-131.275284	-288.174683	1135.059814	-264.507050	192.354935	911.113281	-42.917423	-263.689850	877.425415	-152.217880	-45.451347	1018.663086	498.814667	103.648590	962.540344	471.372284	282.335663
-205.233521	33.179100	919.636414	-114.491592	-130.702179	918.231995	-245.852997	176.390030	504.157379	-146.016327	-124.578079	492.064484	-447.233093	191.182037	147.295502	-200.918900	-73.155586	88.863525	-227.585861	113.936996	1389.162109	-63.666454	-189.300720	1364.697266	-119.593651	-32.029510	1385.885132	-80.963432	-34.109665	1676.129883	-341.599457	134.403320	1146.547119	-131.078247	-288.070648	1135.072754	-264.122131	192.423279	911.306396	-42.701271	-263.356628	877.474548	-152.230347	-45.389534	1018.585449	498.778778	104.967117	962.288757	471.890137	283.593018
-205.286240	33.048820	919.702515	-114.480644	-130.903458	918.444275	-246.103302	176.281555	504.188049	-146.058289	-124.648308	492.093506	-447.271027	191.027725	147.212555	-200.851959	-73.114960	88.904953	-227.605850	113.938019	1389.205566	-63.467590	-189.193573	1364.722412	-119.771057	-32.120956	1386.012695	-80.865044	-34.021248	1676.136841	-341.581177	134.442902	1146.613647	-130.922348	-287.896576	1135.060425	-263.772339	192.529633	911.512573	-42.508980	-263.014221	877.472290	-152.317108	-45.501469	1018.727905	498.723694	106.000687	962.108582	472.435486	284.803284
-205.404648	32.969730	919.754944	-114.509697	-130.923523	918.470886	-246.195328	175.993637	504.083160	-146.083435	-124.598160	492.122772	-447.199829	190.900406	147.056763	-200.852005	-73.115967	88.902176	-227.663589	113.895966	1389.276978	-63.313751	-189.095596	1364.774048	-119.727707	-32.068707	1386.039551	-80.779861	-33.931068	1676.168701	-341.401154	134.242035	1146.541748	-130.790283	-287.838623	1135.136841	-263.412140	192.600616	911.689575	-42.483528	-262.660706	877.648743	-152.368240	-45.548859	1018.765564	498.822998	107.132393	961.900024	473.165649	286.026306
-205.504074	32.906830	919.804871	-114.501442	-130.913620	918.498901	-246.407211	175.990738	504.259125	-146.112442	-124.569710	492.127136	-447.246307	190.832336	147.033340	-200.875885	-73.134911	88.929848	-227.787247	113.803032	1389.337158	-63.181038	-189.002899	1364.825684	-119.504120	-31.924171	1385.978394	-80.703705	-33.839233	1676.188721	-341.396759	134.202332	1146.582031	-130.603699	-287.739014	1135.220337	-263.059631	192.664078	911.874268	-42.331661	-262.286804	877.759277	-152.416351	-45.583534	1018.805054	498.821289	108.547516	961.529968	473.771912	287.287537
-205.636429	32.797955	919.881775	-114.554207	-130.961304	918.549866	-246.525986	175.934784	504.273895	-146.154373	-124.613922	492.158020	-447.237946	190.769791	146.959137	-200.879562	-73.132439	88.954491	-227.853607	113.778587	1389.403198	-62.986374	-188.880203	1364.878906	-119.470924	-31.851332	1385.993774	-80.629379	-33.729527	1676.229492	-341.455597	134.224854	1146.723389	-130.454102	-287.623871	1135.274170	-262.752991	192.702728	912.080872	-42.218430	-261.948700	877.867249	-152.469513	-45.650726	1018.865601	498.856110	109.451096	961.358215	474.463928	288.540771
-205.770264	32.760746	919.933533	-114.591446	-130.943848	918.571228	-246.698334	175.900772	504.348175	-146.191879	-124.600533	492.143951	-447.268616	190.717239	146.893906	-200.865738	-73.118797	88.950981	-227.935272	113.751610	1389.442627	-62.766342	-188.774673	1364.932129	-119.401520	-31.803713	1386.016602	-80.564522	-33.624008	1676.259277	-341.360870	134.020126	1146.668213	-130.302292	-287.502808	1135.330688	-262.473114	192.757370	912.243225	-42.103592	-261.598389	877.929077	-152.541946	-45.666176	1018.901306	498.941711	110.787582	961.039734	475.268951	289.739380
-206.152161	32.777855	919.992065	-114.867287	-130.918106	918.245728	-246.993179	175.940491	504.441559	-146.194962	-124.620476	492.096130	-447.295624	190.700226	146.850235	-200.897354	-73.124763	88.947899	-227.962067	113.709312	1389.491943	-62.554527	-188.661484	1364.964600	-119.361565	-31.738171	1386.016113	-80.482254	-33.487640	1676.281494	-341.337982	133.868515	1146.687134	-130.135300	-287.423706	1135.419189	-262.245758	192.773361	912.415344	-42.034683	-261.293030	878.025452	-152.634537	-45.741444	1018.752747	499.033234	111.828629	960.789307	476.019470	290.966522
-206.320374	32.666733	920.026062	-114.930389	-130.927155	918.249207	-247.199280	175.971848	504.526581	-146.254059	-124.736130	492.078033	-447.344543	190.700104	146.835297	-200.924438	-73.173775	88.958237	-228.053238	113.665344	1389.510864	-62.353966	-188.558533	1364.986572	-119.324005	-31.685022	1386.022339	-80.426178	-33.349880	1676.292358	-341.398773	133.766678	1146.728638	-129.973373	-287.343872	1135.453125	-262.040466	192.754440	912.579834	-41.958851	-260.995453	878.087158	-152.712387	-45.791813	1018.768127	499.144440	112.750664	960.608398	476.893280	292.015411
-206.520203	32.557594	920.059875	-115.057510	-130.912338	918.256348	-247.382736	175.883270	504.493408	-146.264404	-124.678497	492.067871	-447.353943	190.725433	146.733765	-200.915588	-73.165466	88.953880	-228.150452	113.630592	1389.525269	-62.168709	-188.425018	1364.996948	-119.300171	-31.642666	1386.022095	-80.364670	-33.196407	1676.292725	-341.435150	133.587967	1146.719971	-129.818832	-287.294312	1135.536621	-261.750824	192.733795	912.708435	-41.906487	-260.660950	878.151184	-152.834915	-45.826225	1018.784912	499.250977	113.848503	960.371704	477.757294	293.121399
-206.698944	32.457161	920.099182	-115.145020	-130.898544	918.279236	-247.632431	176.058701	504.693024	-146.317093	-124.749039	492.077423	-447.431549	190.731277	146.742584	-200.935974	-73.191170	88.932663	-228.225388	113.588753	1389.547607	-61.982189	-188.306717	1365.015137	-119.257057	-31.577930	1386.020874	-80.308792	-33.058250	1676.315674	-341.526672	133.471619	1146.744873	-129.646957	-287.258698	1135.606323	-261.588043	192.684402	912.854004	-41.857990	-260.359711	878.187500	-152.927719	-45.850174	1018.812134	499.546112	114.805244	960.270691	478.802856	294.243927
-206.852524	32.469837	920.165466	-115.220551	-130.845459	918.300964	-247.906128	176.108566	504.786530	-146.339127	-124.687187	492.053314	-447.480133	190.776672	146.693573	-200.946625	-73.089600	88.920044	-228.341599	113.535004	1389.560669	-61.742184	-188.176590	1365.028442	-119.228874	-31.505663	1386.035522	-80.252930	-32.900394	1676.333984	-341.535126	133.234970	1146.628418	-129.482101	-287.204498	1135.652222	-261.475922	192.648331	913.004395	-41.824631	-260.103638	878.220764	-153.040359	-45.838745	1018.856750	499.703094	115.833359	960.074158	479.800598	295.286163
-207.028580	32.379673	920.189575	-115.332222	-130.812973	918.316223	-248.085739	175.939743	504.713440	-146.402328	-124.660095	492.038116	-447.507385	190.771103	146.610748	-200.948349	-73.090370	88.886459	-228.443649	113.498192	1389.591919	-61.520828	-188.014221	1365.036133	-119.191704	-31.426716	1386.047607	-80.204170	-32.737026	1676.339478	-341.633301	133.066345	1146.619507	-129.301163	-287.137329	1135.673340	-261.378204	192.601105	913.120850	-41.786461	-259.830719	878.270508	-153.152802	-45.849609	1018.873291	499.821442	116.765503	959.914551	480.770386	296.295441
-207.166672	32.350330	920.228333	-115.403526	-130.728867	918.335022	-248.257721	175.903061	504.728241	-146.467941	-124.577591	492.065735	-447.529877	190.789047	146.542191	-200.945541	-73.077805	88.929588	-228.575699	113.452835	1389.593506	-61.266644	-187.863708	1365.060547	-119.301987	-31.416748	1386.197266	-80.144760	-32.548706	1676.347900	-341.769562	132.921814	1146.619629	-129.106247	-287.078583	1135.711182	-261.432343	192.570343	913.256104	-41.734863	-259.563568	878.294617	-153.263351	-45.832085	1018.902893	500.028931	117.586769	959.853577	481.800232	297.286377
-207.346024	32.303173	920.240540	-115.516312	-130.648697	918.330750	-248.493607	175.991867	504.845825	-146.567764	-124.530655	492.072845	-447.625122	190.765305	146.509232	-200.960022	-73.090317	88.922623	-228.738083	113.399811	1389.580933	-61.050976	-187.736008	1365.043823	-119.150230	-31.275173	1386.003296	-80.094185	-32.357533	1676.331177	-341.899750	132.728210	1146.641479	-128.910141	-287.058411	1135.763306	-261.427826	192.499344	913.348938	-41.709457	-259.320862	878.271179	-153.385513	-45.806267	1018.904602	500.226563	118.576775	959.739502	482.893890	298.258881
-207.522736	32.243622	920.254211	-115.605797	-130.595261	918.351135	-248.660477	175.941116	504.844086	-146.673477	-124.557419	492.059479	-447.656647	190.734161	146.414383	-200.956085	-73.084778	88.916130	-228.903473	113.346840	1389.582031	-60.811996	-187.558884	1365.024292	-119.139893	-31.192202	1385.971680	-80.016518	-32.150307	1676.284912	-342.023193	132.528824	1146.662231	-128.662018	-286.964752	1135.778320	-261.460999	192.399704	913.440979	-41.641418	-259.111389	878.283875	-153.498856	-45.787399	1018.919250	500.388092	119.505882	959.697327	483.913116	299.222595
-207.708191	32.226059	920.260193	-115.684921	-130.519989	918.356140	-248.798782	175.898621	504.807037	-146.711029	-124.474838	492.058472	-447.527161	190.412720	145.863068	-200.951218	-73.076523	88.922615	-229.061096	113.305717	1389.598877	-60.600517	-187.384369	1364.987183	-119.126411	-31.089460	1385.951538	-79.947952	-31.957531	1676.259399	-342.150818	132.285278	1146.670776	-128.425446	-286.894165	1135.781250	-261.549377	192.287994	913.513977	-41.561420	-258.925201	878.211426	-153.628387	-45.750355	1018.924255	500.591980	120.289711	959.780212	485.028412	300.067871
-207.901886	32.210766	920.281738	-115.755402	-130.415695	918.382202	-248.949646	175.893845	504.822418	-146.794373	-124.461288	492.032135	-447.520538	190.286285	145.717346	-200.967255	-73.063843	88.876709	-229.253281	113.260735	1389.591309	-60.371418	-187.200928	1364.927124	-119.098213	-30.983133	1385.942139	-79.862984	-31.737703	1676.231079	-342.301056	132.001053	1146.684326	-128.191895	-286.802460	1135.762207	-261.574615	192.106354	913.549011	-41.514416	-258.738068	878.121277	-153.755753	-45.691788	1018.947266	500.724945	121.135559	959.878479	486.076111	300.955261
-208.093506	32.213089	920.290100	-115.830345	-130.329391	918.404907	-249.027390	175.704590	504.641479	-146.851395	-124.446602	492.013885	-447.549622	190.146545	145.636444	-200.987076	-73.084236	88.863823	-229.424545	113.224602	1389.636841	-60.152760	-187.010025	1364.898315	-119.095116	-30.892448	1385.938477	-79.769768	-31.511438	1676.202637	-342.514893	131.812973	1146.695923	-127.956299	-286.704010	1135.749146	-261.726532	191.971497	913.626831	-41.490780	-258.552856	878.049866	-153.896027	-45.635078	1018.962891	500.915619	121.835716	960.097717	487.156677	301.863556
-208.309601	32.189358	920.284668	-115.929695	-130.236847	918.404663	-249.202576	175.605698	504.608063	-146.927383	-124.487061	492.013184	-447.570740	189.949142	145.513107	-200.953979	-73.057030	88.814362	-229.625031	113.199722	1389.648438	-59.933979	-186.811310	1364.849731	-119.115158	-30.786970	1385.900513	-79.684258	-31.286848	1676.188965	-342.759735	131.607727	1146.721313	-127.677032	-286.624786	1135.733398	-261.924683	191.793106	913.685852	-41.442043	-258.394440	877.945618	-154.028687	-45.574955	1018.957092	501.080139	122.673996	960.291443	488.222168	302.805939
-208.552582	32.232994	920.321106	-116.039787	-130.098969	918.428467	-249.386627	175.508331	504.554596	-146.975357	-124.408150	492.026855	-447.588440	189.722107	145.413864	-200.949371	-73.047493	88.817200	-229.811737	113.182991	1389.693481	-59.749329	-186.614685	1364.848145	-119.126175	-30.683687	1385.898804	-79.604622	-31.037991	1676.159424	-343.010071	131.368423	1146.752197	-127.444260	-286.534821	1135.718262	-262.138580	191.595917	913.721619	-41.414581	-258.238220	877.843933	-154.183853	-45.471142	1018.985107	501.742706	125.313988	959.758240	489.555023	304.111328
-208.757904	32.228321	920.310547	-116.144897	-129.975281	918.455872	-249.584274	175.527435	504.600067	-147.053894	-124.320900	492.011902	-447.661407	189.417755	145.329712	-200.946289	-73.041183	88.839500	-230.041733	113.180077	1389.715576	-59.534286	-186.375687	1364.863403	-119.143265	-30.546370	1385.889893	-79.508453	-30.784912	1676.125977	-343.243256	131.133987	1146.810791	-127.195808	-286.450195	1135.737915	-262.478668	191.454407	913.817932	-41.398914	-258.112305	877.743042	-154.336334	-45.378986	1018.992126	502.073029	126.951691	959.627075	490.723907	305.180115
-208.984375	32.253681	920.343201	-116.271164	-129.819824	918.483032	-249.761139	175.319824	504.502258	-147.172729	-124.346870	492.025726	-447.645721	189.087692	145.205704	-201.015808	-73.081085	88.830429	-230.252579	113.193672	1389.758301	-59.341656	-186.172089	1364.862305	-119.161797	-30.405388	1385.896362	-79.407715	-30.532940	1676.091309	-343.448792	130.870773	1146.813721	-126.910049	-286.339569	1135.794312	-262.814667	191.227280	913.841064	-41.380863	-257.979340	877.700684	-154.486099	-45.268852	1019.019165	502.419525	128.529785	959.591248	491.879089	306.285858
-209.231384	32.290028	920.372986	-116.402321	-129.685654	918.540527	-249.968185	175.125931	504.447144	-147.265808	-124.307747	491.998840	-447.671600	188.703476	145.115631	-201.014908	-73.076706	88.819794	-230.455231	113.227089	1389.820313	-59.182686	-185.938644	1364.831421	-119.202110	-30.257063	1385.893555	-79.317665	-30.285397	1676.059692	-343.726929	130.605743	1146.872192	-126.647949	-286.213135	1135.773071	-263.067993	190.970657	913.833374	-41.336987	-257.838776	877.632507	-154.655838	-45.147552	1019.059937	502.267212	131.248047	957.274902	493.360687	308.150543
-209.494614	32.328411	920.382629	-116.523598	-129.502213	918.551025	-250.136108	174.771255	504.245117	-147.322418	-124.175621	492.006744	-447.898621	188.492584	145.473846	-201.021805	-73.078163	88.837677	-230.676498	113.254745	1389.822754	-59.019859	-185.676895	1364.796021	-119.265388	-30.099373	1385.888306	-79.225998	-30.011631	1676.019897	-344.042572	130.378662	1146.916748	-126.394516	-286.088776	1135.797119	-263.630127	190.824982	913.890625	-41.298241	-257.660065	877.536926	-154.834595	-45.017971	1019.068237	502.438385	132.000793	957.564270	494.398132	309.094055
-209.726715	32.362747	920.396606	-116.677193	-129.307877	918.596680	-250.344925	174.619843	504.221527	-147.410583	-124.123238	491.973846	-447.907806	187.843384	145.268387	-201.016068	-72.995781	88.798813	-230.908463	113.300850	1389.860229	-58.847866	-185.386505	1364.761230	-119.299858	-29.930170	1385.863770	-79.143967	-29.731775	1675.964233	-344.350403	130.180405	1146.971436	-126.146240	-285.975525	1135.775513	-264.043854	190.598160	913.905212	-41.219975	-257.524994	877.421997	-155.003082	-44.862553	1019.094543	502.526917	132.760925	958.009521	495.344208	309.881256
-210.008530	32.488361	920.419556	-116.863281	-129.111023	918.624268	-250.589264	174.264130	504.032776	-147.539612	-124.080940	491.948669	-447.757050	186.877762	144.530273	-201.010757	-72.978310	88.787941	-231.160141	113.371162	1389.865356	-58.683708	-185.097855	1364.708374	-119.373482	-29.750048	1385.804565	-79.071297	-29.450687	1675.914795	-344.696259	130.003311	1147.073486	-125.920433	-285.788025	1135.729126	-264.383575	190.304871	913.854309	-41.159851	-257.369568	877.333740	-155.204361	-44.673145	1019.116089	502.677856	133.531082	958.420959	496.318787	310.723877
-210.300186	32.625408	920.407104	-117.066612	-128.858658	918.596069	-250.962296	173.891190	503.851898	-147.654800	-124.053978	491.929108	-447.906189	186.147614	144.342346	-200.995544	-72.961861	88.794502	-231.378006	113.435272	1389.857666	-58.546749	-184.820496	1364.675781	-119.431190	-29.556885	1385.782349	-79.008713	-29.174477	1675.853027	-345.037750	129.789612	1147.084106	-125.695602	-285.631653	1135.691284	-265.067169	190.186737	913.901917	-41.085835	-257.288727	877.200562	-155.407455	-44.455349	1019.091248	502.735962	134.195160	958.886902	497.307587	311.518280
-210.641174	32.802250	920.403259	-117.383461	-128.602966	918.566345	-251.266052	173.374069	503.546112	-147.800613	-124.018799	491.926483	-448.125763	185.478302	144.423355	-201.017380	-72.979469	88.782951	-231.610687	113.536690	1389.865234	-58.427223	-184.497604	1364.645386	-119.512268	-29.340528	1385.756348	-78.963608	-28.868118	1675.796875	-345.406433	129.596268	1147.098145	-125.456070	-285.454681	1135.687744	-265.628265	189.958054	913.880920	-41.026146	-257.138092	877.065613	-155.678131	-44.218311	1019.068848	502.874969	135.039688	959.280273	498.216248	312.349060
-210.909363	32.962936	920.369934	-117.580940	-128.304504	918.557190	-251.571869	172.733612	503.223480	-147.897385	-123.944511	491.895966	-448.262939	184.485565	144.063248	-201.073135	-72.962326	88.783234	-231.889404	113.645058	1389.851929	-58.321796	-184.137192	1364.590454	-119.570068	-29.087385	1385.726196	-78.938873	-28.585217	1675.746094	-345.778931	129.422897	1147.133667	-125.211220	-285.242126	1135.674194	-266.234253	189.731308	913.838684	-40.974625	-257.002380	876.970947	-155.905167	-43.963680	1019.046204	503.012451	135.834885	959.725464	499.199524	313.144196
-211.249115	33.135914	920.322937	-117.862595	-128.035141	918.539978	-252.174515	172.339172	503.054932	-148.018784	-123.824806	491.899994	-448.334503	183.150986	143.206848	-201.056396	-72.899689	88.739357	-232.163986	113.771927	1389.838013	-58.210861	-183.780975	1364.555054	-119.690201	-28.805998	1385.706787	-78.922058	-28.285578	1675.689087	-346.152832	129.230240	1147.149292	-124.967010	-285.039886	1135.634888	-266.822601	189.457993	913.757751	-40.923561	-256.884979	876.874146	-156.172821	-43.693829	1019.008667	503.202942	136.642578	960.085205	500.148407	314.039001
-211.596893	33.347019	920.286255	-118.091766	-127.760620	918.527466	-252.660919	171.634827	502.651031	-148.170578	-123.778877	491.894897	-448.455170	181.982285	142.711182	-201.075089	-72.908386	88.755051	-232.456116	113.952934	1389.827148	-58.120903	-183.416351	1364.490112	-119.822929	-28.514927	1385.682739	-78.928177	-27.955067	1675.625000	-346.577637	129.061478	1147.175781	-124.756363	-284.841431	1135.592773	-267.499054	189.286255	913.679993	-40.852371	-256.736023	876.777161	-156.407059	-43.396912	1018.977417	503.342926	137.488266	960.402771	501.103058	314.845093
-211.838715	33.515636	920.209351	-118.165886	-127.495140	918.564331	-253.341843	171.057953	502.378540	-148.255997	-123.586418	491.905426	-448.966888	181.014969	142.815979	-201.013992	-72.852615	88.704010	-232.731949	114.178452	1389.786865	-58.050804	-183.026779	1364.434814	-119.949486	-28.212263	1385.611084	-78.925163	-27.632500	1675.544434	-347.032898	128.951157	1147.244385	-124.537094	-284.637054	1135.539795	-268.180878	188.977203	913.542358	-40.801933	-256.515533	876.680908	-156.564117	-43.097866	1018.954163	503.476959	138.363617	960.650330	502.027191	315.704651
-212.088654	33.760887	920.149353	-118.233345	-127.118057	918.571899	-253.948074	170.434235	502.097748	-148.387924	-123.541565	491.924866	-449.245575	179.680069	142.323761	-201.037781	-72.869888	88.688583	-233.029694	114.431763	1389.776367	-57.963570	-182.589005	1364.380249	-120.081741	-27.874960	1385.558960	-78.974548	-27.320694	1675.472168	-347.495300	128.848679	1147.233032	-124.300690	-284.401794	1135.494995	-268.841583	188.746353	913.462769	-40.718193	-256.329773	876.537354	-156.722977	-42.732166	1018.925781	503.648438	139.251648	960.865906	502.942230	316.580627
-212.354065	33.981819	920.057739	-118.326172	-126.761101	918.581299	-254.539825	169.424683	501.594757	-148.492493	-123.411217	491.944244	-449.424744	178.277573	141.648926	-201.016617	-72.844444	88.670792	-233.374298	114.676651	1389.753418	-57.933186	-182.135498	1364.313477	-120.196640	-27.542185	1385.515259	-79.021896	-26.960714	1675.393799	-347.977692	128.800217	1147.230347	-124.114082	-284.087616	1135.418701	-269.562378	188.594818	913.350220	-40.630920	-256.093445	876.415222	-156.897202	-42.365353	1018.881165	503.815155	140.031937	960.964478	503.883362	317.492981
-212.677521	34.234795	919.992798	-118.472176	-126.425293	918.556335	-255.306656	168.766052	501.288605	-148.610352	-123.198044	491.950958	-449.744690	176.792084	141.127563	-201.016571	-72.794464	88.668251	-233.690323	114.915527	1389.729370	-57.913658	-181.719315	1364.286865	-120.348618	-27.150551	1385.495605	-79.105865	-26.605902	1675.322754	-348.418793	128.709564	1147.243774	-123.950394	-283.744843	1135.364014	-270.255249	188.468842	913.173706	-40.568611	-255.843460	876.291809	-157.083847	-42.006554	1018.829529	504.027222	140.958435	961.039490	504.805389	318.306549
-212.991821	34.535599	919.916443	-118.612473	-125.998642	918.547852	-256.252716	167.957123	500.910461	-148.718842	-123.069687	491.936005	-449.813568	174.922165	139.913208	-201.053375	-72.790665	88.646179	-234.054443	115.232590	1389.721069	-57.958328	-181.207306	1364.206299	-120.491417	-26.718630	1385.441650	-79.221565	-26.265284	1675.263794	-348.912231	128.706589	1147.261230	-123.823669	-283.437103	1135.312500	-270.981689	188.316742	913.017273	-40.499321	-255.559586	876.154236	-157.296204	-41.579525	1018.783203	504.121429	141.747223	961.035950	505.681885	319.154785
-213.333130	34.887150	919.843323	-118.785492	-125.555977	918.556580	-257.011322	166.996399	500.496552	-148.858948	-122.913673	491.934357	-450.291199	173.510635	139.733459	-201.052963	-72.773849	88.678009	-234.385239	115.655609	1389.742554	-58.031925	-180.703354	1364.125732	-120.656921	-26.280706	1385.407104	-79.351059	-25.881805	1675.232788	-349.393250	128.686203	1147.252441	-123.682846	-283.072723	1135.215454	-271.780396	188.207291	912.900879	-40.458210	-255.201721	876.042419	-157.532471	-41.107960	1018.746094	504.198090	142.587936	960.962036	506.486481	320.028778
-213.594238	35.164730	919.759888	-118.878662	-125.129837	918.596741	-257.946747	166.235397	500.123596	-148.913712	-122.633751	491.917938	-450.514923	171.818024	139.007736	-201.018097	-72.737823	88.655373	-234.732330	115.969772	1389.727295	-58.097931	-180.193878	1364.083740	-120.843895	-25.827681	1385.361694	-79.526352	-25.484636	1675.182617	-349.824921	128.688675	1147.251343	-123.568199	-282.663147	1135.083374	-272.566162	188.096252	912.796753	-40.367874	-254.850906	875.916504	-157.696396	-40.658657	1018.719116	504.345062	143.410187	960.895874	507.307953	320.858673
-213.930161	35.520344	919.673584	-118.955986	-124.696297	918.613953	-258.956116	165.301987	499.725311	-149.006973	-122.423630	491.948151	-450.821045	169.999817	138.269547	-200.988373	-72.686066	88.651344	-235.033646	116.361435	1389.696411	-58.160564	-179.682724	1364.037720	-121.029213	-25.354895	1385.322632	-79.733307	-25.090097	1675.194946	-350.388855	128.803619	1147.276001	-123.479561	-282.287048	1135.010498	-273.440826	187.944733	912.638855	-40.341335	-254.425797	875.773865	-157.898087	-40.180920	1018.680481	504.426819	144.168076	960.754517	508.055023	321.692841
-214.255417	35.881363	919.560242	-119.060432	-124.178726	918.614746	-259.830505	164.379349	499.276398	-149.101135	-122.281151	491.943359	-450.836304	167.826950	136.889725	-200.994095	-72.684494	88.633560	-235.416580	116.834404	1389.661133	-58.231228	-179.119980	1364.024536	-121.300728	-24.863974	1385.255249	-79.922852	-24.672421	1675.094849	-350.952484	128.962570	1147.308472	-123.398064	-281.781921	1134.918823	-274.352386	187.808746	912.494568	-40.340961	-253.959427	875.662964	-158.126373	-39.662521	1018.621826	504.491089	145.070953	960.587219	508.587555	322.664276
-214.689560	36.252998	919.446228	-119.264565	-123.687927	918.586670	-260.941071	163.593109	498.965912	-149.132050	-121.984337	491.941895	-451.568787	166.281082	136.771576	-200.959488	-72.600380	88.573227	-235.783279	117.250526	1389.650879	-58.342224	-178.540588	1363.984985	-121.585335	-24.305849	1385.221924	-80.173706	-24.242283	1675.069702	-351.463074	129.109879	1147.354004	-123.329651	-281.287994	1134.870972	-275.233917	187.803146	912.333191	-40.354931	-253.461044	875.542725	-158.412643	-39.142586	1018.543945	504.659882	145.662262	960.466614	509.568115	323.221954
-215.025986	36.615490	919.351929	-119.409691	-123.171761	918.573425	-262.041290	162.791183	498.591675	-149.169174	-121.774086	491.921478	-451.950287	164.356277	136.002563	-200.967514	-72.594040	88.586159	-236.187286	117.736786	1389.639282	-58.497097	-177.891418	1363.966064	-121.863594	-23.761454	1385.185913	-80.454414	-23.764999	1675.045288	-351.985565	129.274017	1147.306030	-123.313934	-280.719482	1134.873047	-276.084839	187.766663	912.120056	-40.378296	-252.982086	875.479187	-158.641418	-38.630936	1018.485779	504.834381	146.297516	960.305603	510.315704	323.904236
-215.360062	37.057579	919.276489	-119.504433	-122.623100	918.638550	-263.246155	161.928894	498.244751	-149.280579	-121.605148	491.953308	-451.934296	162.115921	134.430161	-200.989792	-72.579155	88.576553	-236.614212	118.255852	1389.613770	-58.685509	-177.232391	1363.963867	-122.150116	-23.214075	1385.176636	-80.748161	-23.299015	1675.035645	-352.573486	129.491501	1147.364502	-123.356163	-280.124207	1134.779907	-277.145294	187.695038	911.917725	-40.438564	-252.407059	875.405151	-158.886566	-38.050411	1018.479248	504.895142	146.943436	960.175537	510.895203	324.535980
-215.776550	37.468830	919.203674	-119.628113	-122.082886	918.693665	-264.547668	161.101913	497.950897	-149.382385	-121.416977	491.960266	-452.285126	160.463531	133.999023	-201.047363	-72.605835	88.592804	-237.085175	118.756844	1389.594971	-58.834625	-176.598572	1363.984131	-122.503227	-22.606606	1385.142212	-81.074707	-22.801760	1675.055054	-353.149231	129.737106	1147.382568	-123.373222	-279.518341	1134.777954	-278.057648	187.764954	911.734924	-40.534866	-251.741257	875.369873	-159.153946	-37.473713	1018.465332	504.504974	147.404694	959.846985	511.149872	325.030304
-216.202377	37.877926	919.095581	-119.845589	-121.520706	918.677002	-265.884979	160.285980	497.677917	-149.415237	-121.014824	491.989563	-452.492188	158.510239	133.083298	-201.007111	-72.548683	88.587914	-237.565475	119.297348	1389.601929	-59.008476	-175.927475	1364.006714	-122.888397	-21.974342	1385.147583	-81.427704	-22.284336	1675.048950	-353.743225	130.088074	1147.382568	-123.399315	-278.916870	1134.810547	-278.976288	187.852280	911.546997	-40.611645	-251.043488	875.332153	-159.437073	-36.891891	1018.394897	504.742889	147.887558	959.923035	511.899139	325.542053
-216.585999	38.368820	919.048828	-120.050667	-120.929451	918.717773	-267.593536	159.675354	497.543701	-149.473923	-120.701385	492.015747	-452.659607	156.165176	131.623398	-201.003555	-72.547821	88.580048	-238.071884	119.842018	1389.580566	-59.252048	-175.149811	1363.987427	-123.277473	-21.360790	1385.132568	-81.817604	-21.732044	1675.064087	-354.308197	130.412201	1147.356812	-123.508957	-278.182373	1134.780518	-279.941925	188.001541	911.357300	-40.704128	-250.310287	875.321167	-159.724823	-36.279423	1018.387817	505.531128	149.009140	959.915405	512.634705	326.134094
-216.995071	38.805740	918.985046	-120.135254	-120.407982	918.802612	-269.003967	158.914185	497.272095	-149.538452	-120.376076	492.058380	-453.061493	154.164764	130.861649	-200.982773	-72.459892	88.586998	-238.608963	120.472054	1389.587280	-59.520462	-174.442123	1364.020020	-123.700470	-20.637045	1385.171509	-82.271271	-21.154636	1675.087158	-354.906372	130.749344	1147.359009	-123.617126	-277.450134	1134.818848	-280.869202	188.140137	911.167358	-40.825691	-249.579041	875.308289	-160.005600	-35.707798	1018.396545	505.797272	149.463104	959.931519	513.239502	326.613617
-217.412888	39.220234	918.918884	-120.297928	-119.802338	918.868774	-270.514771	158.209381	497.088440	-149.672943	-120.119614	492.093719	-453.695313	152.372635	130.671890	-201.011749	-72.462318	88.604591	-239.157318	121.026772	1389.591797	-59.737999	-173.690735	1364.079956	-124.122658	-19.974745	1385.192993	-82.726051	-20.563976	1675.119629	-355.549133	131.135574	1147.333130	-123.728027	-276.731171	1134.815308	-281.807220	188.372009	910.956726	-40.969208	-248.731949	875.342407	-160.303696	-35.099880	1018.392151	506.132050	149.862900	960.038696	513.926208	326.960968
-217.881287	39.789185	918.892334	-120.529480	-119.092186	918.879761	-272.128296	157.586975	496.878784	-149.775558	-119.820595	492.072296	-454.096985	150.348297	129.960938	-201.067520	-72.461884	88.567673	-239.797363	121.667183	1389.571411	-60.089870	-172.886978	1364.121460	-124.617020	-19.262093	1385.213013	-83.222015	-19.911482	1675.125854	-356.171997	131.536469	1147.304321	-123.856911	-276.008453	1134.858521	-282.730896	188.682495	910.792236	-41.105980	-247.876892	875.356506	-160.623764	-34.401138	1018.378723	506.417267	150.200195	960.173462	514.511047	327.352509
-218.311737	40.258179	918.847046	-120.718643	-118.454788	918.916870	-273.801300	157.115875	496.851440	-149.841888	-119.508614	492.159973	-454.216095	147.867584	128.516647	-201.017838	-72.414116	88.570137	-240.389664	122.279984	1389.554932	-60.339531	-172.054169	1364.166138	-125.101608	-18.492046	1385.245972	-83.737038	-19.243572	1675.169434	-356.844421	131.966599	1147.218506	-124.013107	-275.171997	1134.877197	-283.669434	189.005371	910.552185	-41.247295	-247.001740	875.330505	-160.932648	-33.777103	1018.370789	506.451416	150.418640	960.163574	514.755432	327.561340
-218.774261	40.824913	918.791626	-120.850334	-117.819534	918.987915	-275.338959	156.436813	496.602875	-149.995560	-119.266609	492.200684	-454.561432	146.087997	128.148682	-201.022385	-72.378929	88.608635	-241.068237	122.946175	1389.530640	-60.591393	-171.192230	1364.260620	-125.596680	-17.732805	1385.240356	-84.276672	-18.524904	1675.180908	-357.489227	132.444702	1147.231323	-124.167259	-274.367767	1134.890991	-284.644409	189.354752	910.383301	-41.430222	-245.945007	875.396301	-161.263504	-33.097435	1018.377258	507.210785	151.116394	960.676514	515.312012	327.623871
-219.283600	41.353512	918.741516	-121.120300	-117.121758	919.047668	-277.169678	156.002441	496.483124	-150.089523	-118.897865	492.230652	-454.810608	144.078354	127.214638	-201.054688	-72.323143	88.542412	-241.733841	123.624039	1389.517578	-60.965183	-170.292023	1364.288696	-126.169518	-16.930279	1385.297607	-84.863098	-17.775124	1675.250854	-358.197845	132.961258	1147.169556	-124.355141	-273.532501	1134.967163	-285.552002	189.719299	910.245911	-41.615444	-245.023865	875.462646	-161.644333	-32.391167	1018.376221	506.882446	150.716949	961.190491	515.580444	327.495697
-219.827148	41.958118	918.717041	-121.379944	-116.347748	919.061035	-278.971558	155.517136	496.409851	-150.146881	-118.393669	492.239380	-454.973633	142.113388	126.248375	-200.994858	-72.290977	88.568604	-242.433197	124.309448	1389.486206	-61.282887	-169.401871	1364.376099	-126.736603	-16.136868	1385.308472	-85.462555	-16.998884	1675.285156	-359.011932	133.563400	1147.259766	-124.574821	-272.585449	1134.966309	-286.511566	190.225922	910.118469	-41.830120	-243.996460	875.549744	-162.045731	-31.656713	1018.368164	506.585205	150.129837	961.406921	515.849487	327.470001
-220.406601	42.542397	918.664124	-121.682549	-115.691826	919.095581	-280.728088	155.096893	496.306213	-150.301971	-118.129890	492.280457	-454.842194	139.801498	124.622543	-201.031403	-72.217499	88.553802	-243.166092	125.031616	1389.455933	-61.698349	-168.425507	1364.439575	-127.372520	-15.313865	1385.327515	-86.128761	-16.153378	1675.327271	-359.822144	134.162949	1147.254150	-124.775391	-271.830872	1135.070435	-287.452606	190.705475	909.955139	-42.076420	-242.873825	875.621887	-162.475372	-30.957058	1018.353516	507.489532	150.558563	961.421631	516.408630	327.734406
-220.928787	43.089127	918.625977	-122.012970	-114.861061	919.152771	-282.732666	154.899689	496.331512	-150.390717	-117.656227	492.303619	-455.075226	137.933212	123.721184	-200.979004	-72.127075	88.548935	-243.972870	125.776176	1389.446899	-62.085377	-167.498383	1364.553467	-128.006897	-14.452594	1385.370361	-86.784546	-15.305511	1675.374878	-360.466705	134.646255	1147.169556	-125.037926	-270.920746	1135.140503	-288.384766	191.291306	909.828918	-42.306175	-241.810364	875.768738	-162.914108	-30.195543	1018.359985	507.822083	150.388824	961.817505	516.730164	327.668976
-221.525146	43.809620	918.615784	-122.210808	-114.037804	919.202393	-284.470673	154.634506	496.266205	-150.524017	-117.227654	492.330811	-455.109161	136.120346	122.719887	-201.024399	-72.070671	88.521919	-244.783524	126.441025	1389.417114	-62.514290	-166.523422	1364.641724	-128.699173	-13.606067	1385.387207	-87.517288	-14.378253	1675.444946	-361.209900	135.160248	1146.932739	-125.313721	-269.992950	1135.193848	-289.319580	191.850311	909.668396	-42.642967	-240.655151	875.845276	-163.344437	-29.381577	1018.380127	508.091705	150.299469	962.245544	516.966858	327.560150
-222.140793	44.418938	918.589905	-122.546768	-113.255592	919.206482	-286.496246	154.285065	496.207886	-150.701385	-116.777954	492.397400	-455.155609	134.337311	121.738953	-201.009705	-72.024246	88.509331	-245.666763	127.257332	1389.414551	-62.909622	-165.508087	1364.716675	-129.542358	-12.895040	1385.206787	-88.230667	-13.427131	1675.513916	-362.170929	135.932175	1147.113159	-125.555733	-269.012024	1135.238647	-290.241455	192.493698	909.598206	-42.756664	-239.437119	875.921692	-163.808746	-28.638264	1018.365540	508.669312	150.737335	963.279175	517.063171	327.144562
-222.767792	45.084225	918.544189	-122.874207	-112.377556	919.270264	-288.417053	153.941544	496.161255	-150.866013	-116.260483	492.480560	-455.186066	132.696701	120.716377	-200.935120	-71.905602	88.466881	-246.557327	128.021133	1389.388062	-63.430130	-164.487350	1364.847290	-130.277618	-12.027486	1385.210205	-89.007950	-12.452676	1675.613403	-363.202209	136.735504	1147.179199	-125.832985	-268.049133	1135.357178	-291.149902	193.143005	909.560547	-42.967312	-238.207672	875.929260	-164.314865	-27.791702	1018.372620	508.979858	150.480804	963.752441	517.258850	326.909363
-223.443161	45.728466	918.532654	-123.199348	-111.513977	919.353699	-290.259613	153.614365	496.105438	-151.082596	-115.901962	492.510498	-455.161011	131.273727	120.020630	-200.965668	-71.860344	88.459679	-247.383224	128.891602	1389.333496	-63.945744	-163.459930	1364.929932	-131.045135	-11.017402	1385.293091	-89.812233	-11.417331	1675.699463	-363.999054	137.334030	1147.184448	-126.144699	-266.982819	1135.359985	-292.063080	193.888947	909.481628	-43.192749	-237.007324	876.039673	-164.824814	-26.956865	1018.404602	509.097229	150.589203	964.169067	516.807678	327.194336
-224.401840	46.376114	918.675781	-123.905952	-110.691689	919.478577	-292.350159	153.339279	496.161438	-151.289825	-115.446167	492.489716	-455.183441	129.737701	119.002136	-200.969940	-71.866653	88.477051	-248.419540	129.673401	1389.313110	-64.489250	-162.418427	1365.060181	-131.865051	-10.080601	1385.320679	-90.642860	-10.346821	1675.777710	-364.866791	137.966812	1147.078247	-126.457817	-266.000763	1135.453491	-292.920105	194.655945	909.415527	-43.494331	-235.717438	876.151489	-165.447342	-26.078884	1018.511780	509.456970	150.406677	964.517273	516.937561	326.955536
-224.935471	47.228336	918.543518	-124.074944	-109.671524	919.424194	-294.274658	153.054977	496.209015	-151.472290	-114.908989	492.549866	-455.105865	128.276718	118.033882	-201.034134	-71.827118	88.455109	-249.447815	130.497711	1389.351563	-65.072601	-161.313477	1365.139526	-132.717880	-9.156501	1385.408691	-91.514984	-9.247630	1675.845459	-365.746063	138.531433	1146.941650	-126.820457	-264.973663	1135.558594	-293.856049	195.445877	909.352783	-43.733204	-234.473022	876.243835	-166.010147	-25.202427	1018.440369	509.868500	150.096054	964.791504	517.194031	326.522003
-225.884033	47.906960	918.696228	-124.677887	-108.717880	919.617981	-296.233826	152.790283	496.251587	-151.780518	-114.500389	492.613556	-454.945526	126.584396	116.720680	-201.074402	-71.809540	88.458420	-250.573929	131.277420	1389.337280	-65.662094	-160.208481	1365.307983	-133.632095	-8.130925	1385.492920	-92.428680	-8.079177	1675.927490	-366.669617	139.170151	1146.840942	-127.102501	-264.038849	1135.591553	-294.728210	196.244659	909.361572	-44.030006	-233.120239	876.394958	-166.642609	-24.238447	1018.592224	510.293213	149.769318	965.093079	517.427185	326.076050
-226.500351	48.805405	918.637878	-124.948090	-107.602608	919.646667	-297.913696	152.426849	496.182404	-152.008194	-113.873550	492.708130	-454.682953	125.256256	115.628128	-201.049454	-71.745781	88.436539	-251.743469	131.988297	1389.375244	-66.277008	-159.047821	1365.416260	-134.511307	-7.093971	1385.534668	-93.365410	-6.916341	1676.015015	-367.599731	139.808075	1146.745972	-127.544540	-262.846222	1135.696533	-295.659973	197.138031	909.343018	-44.283672	-231.841064	876.554382	-167.268951	-23.267336	1018.595337	510.757965	149.426651	965.328491	517.632629	325.665833
-227.550064	49.566498	918.761536	-125.657425	-106.661072	919.804138	-299.669250	152.113663	496.173401	-152.275711	-113.372536	492.741943	-454.601837	124.106964	114.967125	-201.107742	-71.655075	88.399971	-252.905182	132.871323	1389.393066	-66.942520	-157.888748	1365.574097	-135.462021	-6.072102	1385.610962	-94.372169	-5.713368	1676.115356	-368.526489	140.391815	1146.563477	-127.994881	-261.636902	1135.781860	-296.540222	197.957047	909.370178	-44.549450	-230.428619	876.705933	-168.034302	-22.294678	1018.718628	511.168762	149.020630	965.409973	517.824280	325.307159
-228.501892	50.404572	918.800171	-126.185570	-105.600426	919.894043	-301.429565	151.885544	496.142456	-152.532562	-112.728729	492.752289	-454.562225	122.880333	113.961617	-201.079941	-71.536011	88.394043	-254.119965	133.814545	1389.375000	-67.575386	-156.638336	1365.685059	-136.379883	-4.972676	1385.696289	-95.405510	-4.482127	1676.218262	-369.517303	141.104782	1146.434448	-128.324326	-260.626068	1135.855957	-297.454315	198.910217	909.434387	-44.796883	-229.070709	876.925598	-168.768433	-21.276628	1018.778015	511.518005	148.582794	965.532532	517.928772	324.967682
-229.386871	51.305393	918.823242	-126.731766	-104.397324	919.956238	-303.264771	151.639694	496.092438	-153.028290	-112.424637	492.866669	-454.251892	121.632004	112.864937	-201.303726	-71.633636	88.419312	-255.348358	134.725189	1389.454834	-68.291954	-155.395798	1365.821777	-137.383072	-3.783183	1385.812622	-96.466934	-3.247780	1676.328491	-370.563660	141.808777	1146.349365	-128.875397	-259.379944	1135.972778	-298.330444	199.835114	909.475281	-44.964413	-227.622849	877.108337	-169.541306	-20.206476	1018.824463	511.974854	148.284760	965.614563	518.039978	324.634888
-230.435455	52.215015	918.861389	-127.436539	-103.242767	920.056946	-304.746307	151.263840	496.026978	-153.278030	-111.684074	492.914520	-453.943970	120.544548	111.796738	-201.273544	-71.434845	88.310570	-256.576965	135.646484	1389.442871	-68.931488	-154.118469	1365.975830	-138.415756	-2.630134	1385.930908	-97.563461	-1.977046	1676.426025	-371.622131	142.540619	1146.330566	-129.226318	-258.324677	1136.049805	-299.253296	200.799088	909.569885	-45.177845	-226.197037	877.315002	-170.446213	-19.124258	1018.893066	512.436890	148.007156	965.656311	518.099976	324.266144
-231.516235	53.217831	918.932251	-128.087402	-101.980614	920.100647	-306.537567	151.078491	496.041107	-153.504608	-110.871506	492.966919	-453.791412	119.570343	110.774551	-201.247192	-71.282646	88.252213	-257.919891	136.570679	1389.512939	-69.726677	-152.761292	1366.078857	-139.483734	-1.454657	1385.994141	-98.692291	-0.670018	1676.514404	-372.739990	143.302139	1146.227661	-129.814468	-257.038269	1136.198730	-300.203918	201.770172	909.668091	-45.404301	-224.734802	877.559692	-171.316681	-17.978073	1018.949829	512.897644	147.661758	965.608704	518.169373	323.938019
-232.527496	54.169476	918.961853	-128.759659	-100.731300	920.228271	-308.235077	150.833038	495.983521	-153.888306	-110.091133	493.047729	-453.518524	118.623543	109.752083	-201.280609	-71.204918	88.193069	-259.306091	137.563782	1389.545166	-70.502045	-151.415710	1366.220337	-140.564575	-0.255342	1386.098633	-99.863754	0.658022	1676.633057	-373.921173	144.068604	1146.186646	-130.233002	-255.972733	1136.251221	-301.106567	202.754456	909.784058	-45.547565	-223.186691	877.857910	-172.209427	-16.817959	1019.028931	513.301453	147.321030	965.543091	518.191284	323.585175
-233.707535	55.145397	919.009949	-129.549164	-99.503075	920.301697	-310.088806	150.637543	496.033905	-154.256653	-109.356262	493.070099	-453.354675	117.763573	108.680695	-201.313980	-71.106514	88.178802	-260.676514	138.562714	1389.599609	-71.207817	-150.035904	1366.352051	-141.695251	1.023790	1386.214844	-101.095680	2.034929	1676.742554	-375.160736	144.872681	1146.174561	-130.819489	-254.822876	1136.424072	-302.075500	203.808105	909.900879	-45.693859	-221.601288	878.250793	-173.203690	-15.674130	1019.087769	513.816467	147.080444	965.456055	518.266113	323.237640
-234.878891	56.206852	919.060852	-130.301468	-98.201469	920.417603	-311.573608	150.228088	495.935638	-154.692627	-108.803871	493.143646	-452.987396	117.058998	107.620895	-201.404510	-71.069221	88.164932	-262.161041	139.588028	1389.663574	-72.043076	-148.595322	1366.479370	-142.892517	2.296647	1386.288818	-102.346405	3.402473	1676.884399	-376.429413	145.749023	1146.124023	-131.584824	-253.584183	1136.665283	-303.053528	204.835388	910.058472	-45.750862	-219.939545	878.590393	-174.185989	-14.431688	1019.168945	514.210083	146.796219	965.326538	518.282471	322.961731
-236.085968	57.254032	919.137268	-131.167816	-96.843285	920.538635	-313.380127	150.077148	495.933685	-155.150024	-107.923553	493.216766	-452.752625	116.241074	106.594948	-201.412155	-70.907387	88.125092	-263.683868	140.616684	1389.756226	-72.908684	-147.135529	1366.608887	-144.106766	3.536554	1386.421387	-103.634888	4.789369	1677.006592	-377.662323	146.531631	1146.104004	-132.215363	-252.566376	1136.744995	-303.980438	205.867355	910.198792	-45.882965	-218.315521	879.004761	-175.258972	-13.193053	1019.268311	514.899231	147.107117	965.253113	518.363098	322.638367
-237.342529	58.335312	919.243347	-132.001022	-95.514793	920.629517	-315.191101	149.970932	495.875244	-155.577789	-107.229767	493.258759	-452.780792	115.491524	105.727501	-201.460327	-70.796516	88.117142	-265.279205	141.627731	1389.828979	-73.792282	-145.644257	1366.723999	-145.375732	4.897296	1386.537720	-104.991913	6.206559	1677.135620	-378.944519	147.392746	1146.006226	-133.086182	-251.233032	1136.966064	-305.045044	207.010452	910.318481	-45.983250	-216.554718	879.612000	-176.279266	-11.947582	1019.362061	516.533325	148.873138	964.735046	518.700378	322.746277
-238.598007	59.503777	919.294983	-132.950623	-94.058022	920.731201	-316.725555	149.636353	495.808563	-156.052109	-106.377594	493.343048	-452.498016	114.846962	104.594070	-201.491440	-70.673660	88.006065	-266.892822	142.711609	1389.919434	-74.684784	-144.115555	1366.817505	-146.662872	6.242528	1386.712891	-106.359398	7.625998	1677.268188	-380.340698	148.277710	1146.021118	-133.836884	-250.177094	1137.140503	-306.075592	208.085281	910.497559	-45.974987	-214.808914	880.173096	-177.402496	-10.587571	1019.437256	517.728699	149.207321	964.889771	518.797607	322.538940
-239.945740	60.641594	919.366089	-133.823837	-92.639565	920.820435	-318.504669	149.455933	495.744843	-156.589127	-105.606537	493.407593	-452.394806	114.303024	103.657707	-201.553192	-70.537979	87.957397	-268.609680	143.784866	1389.994507	-75.696846	-142.588531	1366.884033	-148.029053	7.637658	1386.829468	-107.792435	9.079460	1677.401367	-381.788696	149.170273	1146.004272	-134.668274	-248.939453	1137.249512	-307.115936	209.264740	910.664185	-45.876411	-213.034927	880.784180	-178.503784	-9.253224	1019.512817	518.170654	149.032883	964.765808	518.860962	322.281525
-241.290161	61.931889	919.472168	-134.898544	-91.141312	920.910645	-320.502960	149.383621	495.760010	-157.083771	-104.758881	493.426849	-452.373779	113.773682	102.723061	-201.548767	-70.398582	87.905510	-270.365540	144.908524	1390.055908	-76.736282	-141.020538	1366.966675	-149.425156	9.062001	1386.922729	-109.274658	10.537502	1677.520020	-383.261017	150.074753	1145.970825	-135.357315	-247.683365	1137.239624	-308.221863	210.442154	910.853638	-45.155033	-209.735718	882.070435	-179.729736	-7.856705	1019.612183	518.546265	148.755661	964.580688	518.899597	322.094727
-242.670532	63.161259	919.565552	-135.858719	-89.661278	921.036926	-322.436981	149.318329	495.768585	-157.630264	-103.949066	493.552795	-452.445923	113.309540	101.779755	-201.623840	-70.334404	87.810852	-272.110809	146.040726	1390.142334	-77.820122	-139.445282	1367.086426	-150.854584	10.495110	1387.047607	-110.803940	12.028253	1677.666626	-384.744049	150.966446	1145.961914	-136.180954	-246.539551	1137.359375	-309.321747	211.603134	911.042114	-44.844677	-207.499954	882.942017	-180.899948	-6.446494	1019.718262	518.933533	148.451294	964.455139	518.955017	321.858307
-244.095993	64.414490	919.669678	-136.879028	-88.172523	921.174072	-324.246277	149.201584	495.688354	-158.154816	-103.079193	493.615112	-452.174713	112.959686	100.704544	-201.715256	-70.250221	87.781448	-273.905029	147.236084	1390.201050	-78.894516	-137.839188	1367.240967	-152.321503	11.970121	1387.201172	-112.379402	13.533756	1677.795410	-386.220703	151.885818	1145.929443	-137.194824	-245.132187	1137.691895	-310.411224	212.873642	911.246826	-44.527863	-205.211655	883.879700	-182.152832	-5.042374	1019.839111	519.256897	148.195221	964.364990	518.973999	321.621765
-245.574463	65.798508	919.730774	-138.020172	-86.614601	921.255920	-326.166077	149.110626	495.680237	-158.770355	-102.307129	493.698242	-452.203339	112.500908	99.725853	-201.718918	-70.128273	87.705696	-275.784210	148.465942	1390.239502	-80.111259	-136.200836	1367.407104	-153.857971	13.450900	1387.353516	-113.992165	15.024488	1677.936646	-387.757477	152.748550	1145.921631	-138.133347	-243.773376	1137.854980	-311.649750	214.134064	911.436157	-44.160034	-202.779434	884.823181	-183.471222	-3.537708	1019.908997	519.137146	147.220642	964.431763	518.911926	321.283997
-247.013046	67.119987	919.806824	-139.142441	-84.995468	921.403870	-328.207886	149.099503	495.605255	-159.219803	-101.307289	493.727356	-452.158661	112.116478	98.811935	-201.780273	-70.041451	87.656456	-277.679413	149.711731	1390.346558	-81.363937	-134.569809	1367.608765	-155.467300	14.982472	1387.509644	-115.668968	16.539185	1678.113037	-389.369965	153.736221	1145.932007	-138.922562	-242.526016	1137.983643	-312.893036	215.385574	911.621948	-43.851021	-200.371094	886.082275	-184.772018	-2.004108	1020.018311	519.821899	147.745773	964.284180	519.058777	321.239410
-248.462845	68.583923	919.900330	-140.289047	-83.358482	921.499268	-330.161255	149.089676	495.593445	-159.841644	-100.339043	493.851898	-452.163147	111.684258	97.935089	-201.871628	-69.950188	87.636993	-279.621185	150.990784	1390.419189	-82.610275	-132.860107	1367.828491	-157.103043	16.487696	1387.627319	-117.402863	18.097996	1678.270996	-391.123413	154.825912	1146.024658	-139.922699	-241.025482	1138.312256	-314.172485	216.585342	911.774048	-43.321915	-197.711090	887.032776	-186.116348	-0.460711	1020.117126	520.190918	147.780045	964.191040	519.187927	321.129211
-250.019089	69.954895	920.003967	-141.519821	-81.792160	921.624878	-332.051544	149.058807	495.458954	-160.384155	-99.552208	493.897461	-452.291107	111.229118	97.208336	-201.946609	-69.864532	87.615929	-281.613770	152.282578	1390.458252	-83.978836	-131.145340	1368.042236	-158.818008	18.056890	1387.806763	-119.141006	19.658199	1678.413452	-392.868683	155.869995	1146.027588	-140.722900	-239.673050	1138.479126	-315.491211	217.787567	911.888611	-42.849434	-195.039886	888.239441	-187.498657	1.056885	1020.227417	520.418396	147.624512	964.181702	519.243286	321.022156
-251.452362	71.376556	920.090576	-142.607269	-80.125656	921.790894	-333.855133	149.011917	495.421143	-161.073456	-98.474899	493.976532	-452.380249	110.765015	96.433662	-202.031509	-69.745438	87.519722	-283.676025	153.593384	1390.512573	-85.478668	-129.441315	1368.313965	-160.558273	19.552876	1387.973389	-120.957626	21.245066	1678.573120	-394.632507	156.983932	1145.622314	-141.499084	-238.337570	1138.466797	-316.855225	219.042007	911.978088	-42.280357	-192.285477	889.496704	-188.833908	2.629449	1020.357910	520.583679	147.456238	964.191040	519.315735	320.919983
-252.994171	72.878563	920.209351	-143.932632	-78.448563	921.917114	-335.493164	148.935120	495.351440	-161.652634	-97.685951	494.019257	-452.392151	110.270416	95.665588	-202.182816	-69.644569	87.517242	-285.764679	154.944260	1390.593506	-86.963150	-127.737274	1368.626221	-162.370377	21.110960	1388.199219	-122.816132	22.801390	1678.787476	-396.400024	158.072327	1145.533325	-142.420090	-236.801407	1138.668213	-318.258057	220.333069	912.089417	-41.674404	-189.419327	890.821655	-190.293930	4.224700	1020.482178	520.782349	147.442871	964.175720	519.410339	320.846954
-254.556824	74.417145	920.365295	-145.249130	-76.747154	922.062561	-337.611664	149.014481	495.325958	-162.353149	-96.553566	494.091309	-452.713440	109.841698	95.069481	-202.229294	-69.432579	87.430733	-287.886047	156.262741	1390.649780	-88.510284	-125.989868	1368.988037	-164.267899	22.740303	1388.464355	-124.714256	24.432270	1678.973999	-398.264313	159.215668	1145.447510	-143.586334	-235.184448	1139.134766	-319.756348	221.618652	912.195313	-41.024540	-186.467728	892.203491	-191.761322	5.838533	1020.635559	520.918518	147.436462	964.200928	519.478638	320.852448
-256.198151	75.936348	920.526672	-146.579941	-75.032684	922.184021	-339.257965	148.851486	495.244476	-162.994003	-95.666138	494.121277	-452.528870	109.442787	94.226730	-202.336548	-69.287697	87.414101	-290.073456	157.635132	1390.707886	-90.175537	-124.265869	1369.397095	-166.162201	24.292456	1388.706055	-126.676399	26.050941	1679.196045	-400.288239	160.487411	1145.863281	-144.578430	-233.368942	1139.408936	-321.253021	222.963593	912.328369	-40.365784	-183.428314	893.613159	-193.253815	7.450276	1020.777893	520.975647	147.328522	964.268494	519.528870	320.818359
-257.745361	77.576759	920.690430	-147.824310	-73.234413	922.352173	-340.927612	148.673752	495.167877	-163.705719	-94.531448	494.236908	-452.496338	109.124260	93.506546	-202.515747	-69.246552	87.381622	-292.297577	159.001740	1390.785034	-91.895279	-122.556732	1369.787598	-168.173599	25.878735	1388.908325	-128.702347	27.686205	1679.394287	-402.044464	161.595474	1145.359619	-145.757965	-231.652420	1139.881104	-322.829529	224.283096	912.395691	-39.832199	-180.514252	895.224854	-194.722488	9.143135	1020.951660	521.055664	147.334854	964.322021	519.611694	320.764160
-259.414368	79.202530	920.868958	-149.316315	-71.459412	922.468628	-343.014954	148.633881	495.239990	-164.393234	-93.376389	494.344177	-452.708862	108.775757	92.805794	-202.535233	-68.983627	87.318527	-294.571655	160.431122	1390.870117	-93.663673	-120.802185	1370.224854	-170.209061	27.504625	1389.157959	-130.777206	29.329985	1679.623413	-404.099945	162.836365	1145.723145	-146.772202	-229.855484	1140.163452	-324.442749	225.612396	912.489197	-38.972469	-177.134521	896.656799	-196.303726	10.818385	1021.100952	521.048157	147.319275	964.360657	519.669861	320.781708
-261.128113	80.868126	921.080200	-150.823547	-69.676353	922.628418	-344.865143	148.384491	495.148041	-165.136841	-92.416809	494.409027	-452.869110	108.440224	92.160690	-202.610886	-68.798203	87.256371	-296.860046	161.785446	1390.931152	-95.484268	-119.068825	1370.672363	-172.265808	29.071177	1389.424927	-132.909119	31.011223	1679.875122	-406.141998	164.125656	1145.595093	-147.610367	-228.164383	1140.340942	-326.154419	226.954712	912.575439	-38.290756	-173.805283	898.287048	-197.913742	12.525596	1021.287598	521.030518	147.336960	964.402405	519.747437	320.780304
-262.803131	82.636269	921.280579	-152.293625	-67.786522	922.750732	-346.638977	148.129349	495.197418	-165.906876	-91.225090	494.505890	-452.980072	108.105942	91.531418	-202.717346	-68.646248	87.229752	-299.231903	163.218002	1391.015625	-97.263657	-117.295250	1371.211426	-174.390350	30.720825	1389.712646	-135.119110	32.700401	1680.114624	-407.959167	165.265228	1145.090210	-148.805786	-226.205933	1140.822510	-327.821381	228.368729	912.592529	-37.639397	-170.902634	899.886719	-199.534637	14.284148	1021.457764	520.945251	147.330444	964.438660	519.781921	320.796021
-264.507050	84.306091	921.516174	-153.807373	-65.967957	922.926392	-348.647675	147.903931	495.267456	-166.707474	-90.112206	494.580780	-453.140106	107.699142	90.834114	-202.869095	-68.548279	87.183014	-301.621307	164.658096	1391.099487	-99.219994	-115.524651	1371.699585	-176.553207	32.330624	1390.021973	-137.371735	34.381474	1680.335205	-410.201111	166.690018	1145.354858	-149.880569	-224.386780	1141.169067	-329.626160	229.761368	912.671021	-37.009857	-167.518921	901.570923	-201.175720	15.981911	1021.669128	520.838928	147.352051	964.484985	519.821594	320.821014
-266.276917	86.039726	921.732544	-155.386398	-64.147530	923.103271	-350.553894	147.563690	495.276031	-167.420837	-88.879875	494.646851	-453.167542	107.344368	90.186287	-202.952499	-68.373550	87.157425	-304.047028	166.088943	1391.171631	-101.178635	-113.771423	1372.164673	-178.794739	33.996578	1390.292969	-139.717255	36.116947	1680.617432	-412.237366	167.922699	1145.161133	-150.749313	-222.532074	1141.386108	-331.440094	231.194366	912.697327	-36.144199	-164.202728	903.356750	-202.852707	17.744989	1021.866943	520.682983	147.344391	964.530945	519.835022	320.871033
-268.061157	87.852753	921.913208	-157.011505	-62.298641	923.250793	-352.487030	147.231247	495.397705	-168.330902	-87.657532	494.735779	-453.355896	106.992500	89.521126	-203.015030	-68.164047	87.158539	-306.517731	167.560318	1391.188599	-103.229996	-111.959854	1372.685059	-181.061478	35.602711	1390.551025	-142.060867	37.847500	1680.890503	-414.285095	169.163269	1144.971924	-151.799957	-220.564957	1141.694824	-333.365753	232.633499	912.735168	-35.085880	-160.137817	905.321838	-204.611984	19.523773	1022.038940	520.501953	147.370850	964.562195	519.845947	320.887817
-269.884918	89.621384	922.122498	-158.686493	-60.480480	923.436646	-354.675842	146.878845	495.497009	-169.070877	-86.654213	494.802429	-453.268463	106.705795	88.751419	-203.210785	-68.102997	87.139252	-309.082153	169.021606	1391.300537	-105.339325	-110.143478	1373.128174	-183.369751	37.325409	1390.906494	-144.476257	39.608688	1681.136108	-416.401917	170.492844	1144.772461	-153.099533	-218.379044	1142.076782	-335.365692	234.080292	912.711670	-34.370148	-157.099350	906.990845	-206.392136	21.288960	1022.240845	520.264221	147.425461	964.587158	519.810303	320.905334
-271.763336	91.433868	922.355164	-160.442505	-58.621857	923.551453	-356.673096	146.414215	495.688538	-169.911697	-85.385902	494.844269	-453.420715	106.419571	88.098061	-203.236145	-67.826241	87.102310	-311.606384	170.498627	1391.291504	-107.434875	-108.332794	1373.643921	-185.724823	39.008961	1391.171143	-146.932938	41.403454	1681.375977	-418.583466	171.793884	1144.642822	-154.020264	-216.425293	1142.255615	-337.364716	235.548340	912.638245	-33.703171	-153.424057	908.950745	-208.196518	23.064428	1022.417664	520.038025	147.444107	964.592224	519.826050	320.933716
-273.612183	93.264915	922.556702	-162.218567	-56.755211	923.714294	-359.041260	146.112778	495.817108	-170.779572	-84.255470	494.950073	-453.882172	106.080643	87.505043	-203.339325	-67.673584	87.056999	-314.244507	172.019287	1391.352417	-109.619057	-106.521873	1374.148193	-188.125046	40.719963	1391.466064	-149.434937	43.180084	1681.617432	-420.801666	173.121735	1144.477295	-155.333618	-214.201126	1142.652466	-339.405884	237.077042	912.594360	-32.391060	-149.195236	910.996887	-210.043121	24.867748	1022.605591	519.771301	147.433441	964.598877	519.832581	320.906708
-275.519318	95.171463	922.731689	-164.042099	-54.828903	923.801086	-361.161469	145.617462	495.981934	-171.562668	-83.107262	494.986359	-454.025085	105.842049	86.858162	-203.456131	-67.474648	86.928177	-316.859314	173.494324	1391.316895	-111.882248	-104.749100	1374.684204	-190.542374	42.366173	1391.627563	-151.992432	44.998505	1681.841064	-423.107330	174.494690	1144.336914	-156.294739	-212.414047	1142.766846	-341.575775	238.564789	912.528198	-32.011501	-145.817963	913.012329	-211.926620	26.717510	1022.742310	519.484375	147.462494	964.574951	519.795959	320.939514
-277.383057	96.979752	922.882690	-165.819153	-53.002377	923.954163	-363.404236	145.180359	496.154022	-172.424622	-81.922310	495.081512	-454.138062	105.708885	86.229309	-203.524277	-67.296440	86.829605	-319.551605	175.054672	1391.309326	-114.108070	-102.877777	1375.193237	-193.020584	44.155869	1391.977295	-154.577469	46.794838	1682.041870	-425.397614	175.818451	1144.146973	-157.324829	-210.303604	1143.006836	-343.683197	240.058060	912.463013	-30.987871	-142.040314	914.992554	-213.797607	28.504005	1022.900330	519.157898	147.404465	964.558960	519.766602	320.917450
-279.296387	98.895653	923.067810	-167.652924	-51.065170	924.096375	-365.720276	144.833420	496.533569	-173.347610	-80.710632	495.128632	-454.464844	105.482506	85.560394	-203.623169	-67.097115	86.744537	-322.285980	176.563705	1391.327148	-116.538094	-101.075592	1375.636963	-195.517181	45.843670	1392.180908	-157.229126	48.626400	1682.206543	-427.742798	177.207703	1143.966064	-158.154144	-208.496658	1143.096436	-345.897064	241.611526	912.337646	-30.598007	-139.182968	916.531067	-215.726044	30.366352	1023.072510	518.813843	147.482422	964.485901	519.719604	320.952026
-281.234467	100.827232	923.207458	-169.508224	-49.186813	924.224548	-367.844543	144.078918	496.635620	-174.190002	-79.566391	495.138092	-454.715149	105.294121	84.855804	-203.733673	-66.893669	86.657120	-325.035675	178.159607	1391.283569	-118.744835	-99.188148	1376.058228	-198.102081	47.597874	1392.352905	-159.896973	50.459862	1682.381958	-430.216766	178.654785	1143.781372	-159.320465	-206.374985	1143.341187	-348.209473	243.131195	912.225952	-30.077358	-135.587814	918.469177	-217.685669	32.218880	1023.214661	518.522583	147.576248	964.456360	519.706726	320.923065
-283.289185	102.746506	923.313232	-171.475449	-47.318996	924.272583	-370.414581	143.793976	497.053711	-175.110870	-78.491028	495.173340	-454.961670	105.134430	84.215034	-203.849258	-66.744659	86.545509	-327.848083	179.733597	1391.250610	-121.063110	-97.303871	1376.498779	-200.692917	49.390205	1392.572388	-162.598755	52.320782	1682.516968	-432.592224	180.053009	1143.509888	-160.497345	-204.274155	1143.548584	-350.511597	244.692932	912.088379	-29.540920	-131.862396	920.452698	-219.690063	34.081375	1023.293091	518.091980	147.584793	964.429871	519.644775	320.925140
-285.303741	104.667000	923.396118	-173.434341	-45.372250	924.351257	-372.763916	143.159576	497.153015	-176.075119	-77.270653	495.200653	-455.212280	104.997368	83.525085	-203.934433	-66.581863	86.488083	-330.708435	181.323944	1391.120117	-123.738197	-95.380142	1376.819458	-203.344910	51.150066	1392.720703	-165.332855	54.175156	1682.633911	-435.138031	181.489914	1143.276001	-162.032883	-201.870346	1143.872559	-352.892822	246.274384	911.885376	-28.923115	-127.936150	922.431396	-221.738907	35.969875	1023.381531	517.650146	147.518265	964.438904	519.580444	320.867706
-287.232605	106.576271	923.488220	-175.317062	-43.444511	924.479187	-375.268372	142.668610	497.375916	-176.931656	-76.135620	495.177948	-455.441895	104.818459	82.745247	-204.031052	-66.396423	86.433678	-333.634644	182.921494	1391.015259	-125.962067	-93.435562	1377.078735	-206.040634	52.975086	1392.850708	-168.086960	56.022320	1682.719116	-437.663330	182.917847	1143.010986	-163.338455	-199.774323	1144.028076	-355.258514	247.840424	911.667725	-28.699333	-124.132484	924.432739	-223.726776	37.854115	1023.499939	517.260498	147.560684	964.417175	519.527039	320.834259
-289.296387	108.582062	923.528320	-177.251801	-41.500580	924.520020	-377.870514	142.258377	497.627502	-177.833374	-74.793037	495.159882	-455.547913	104.754608	81.926804	-204.056549	-66.170753	86.351639	-336.640778	184.525101	1390.876587	-128.359985	-91.382980	1377.396729	-208.779388	54.880661	1393.005981	-170.837860	57.889847	1682.790771	-440.275909	184.403671	1142.713989	-164.661087	-197.631470	1144.018677	-357.722687	249.431717	911.437012	-28.043274	-120.585594	926.518616	-225.822479	39.761417	1023.551941	516.756714	147.423889	964.430054	519.442017	320.777374
-291.846924	110.609993	923.525940	-179.895477	-39.806263	924.062683	-380.754303	141.931335	497.947571	-178.894913	-73.843094	495.172699	-455.907715	104.661598	81.254509	-204.225464	-66.060196	86.266144	-339.641327	186.175919	1390.777832	-130.917297	-89.459801	1377.452759	-211.514374	56.721783	1393.126709	-173.617661	59.773209	1682.838379	-442.856812	185.844391	1142.360962	-166.147293	-195.558228	1144.085449	-360.224274	251.087646	911.213806	-27.539640	-116.679428	928.799377	-228.131958	41.517117	1023.306641	516.288147	147.360458	964.411743	519.354431	320.735901
-293.987152	112.526199	923.557861	-181.881348	-37.900616	924.036255	-383.634094	141.701660	498.201874	-179.761932	-72.565475	495.181793	-456.185638	104.587196	80.439545	-204.274536	-65.812614	86.213005	-342.734985	187.842407	1390.624390	-133.715103	-87.391426	1377.527222	-214.318375	58.620186	1393.161133	-176.380646	61.631950	1682.889526	-445.528442	187.344360	1142.050293	-167.742035	-193.452606	1144.057739	-362.779022	252.709976	910.926697	-27.194267	-112.553513	931.183167	-230.204285	43.390030	1023.312439	515.828735	147.382111	964.432312	519.264160	320.691071
-295.852905	114.363678	923.553894	-183.520035	-35.775311	924.321838	-386.352661	141.474640	498.415833	-180.710739	-71.431511	495.239685	-456.509003	104.664284	79.590012	-204.452927	-65.723129	86.129936	-345.850769	189.510101	1390.531372	-136.244263	-85.322495	1377.609253	-217.129150	60.521885	1393.271606	-179.155548	63.467342	1682.842041	-448.253571	188.844650	1141.719238	-169.366653	-191.297394	1144.009766	-365.388153	254.328110	910.669739	-26.387209	-108.898277	933.734375	-232.189850	45.412170	1023.468628	515.319031	147.360458	964.459717	519.103149	320.638336
-297.777313	116.282082	923.527832	-185.308441	-33.784809	924.729553	-389.014984	141.215332	498.629944	-181.655838	-70.173615	495.319977	-456.878357	104.749794	78.527832	-204.552734	-65.526512	86.059624	-349.023560	191.203659	1390.349854	-138.253571	-83.229797	1377.763306	-220.034943	62.481342	1393.286377	-181.959854	65.347916	1682.784424	-450.941956	190.329880	1141.368652	-170.858948	-189.322647	1144.000366	-368.025543	255.992966	910.366577	-25.749908	-104.929260	936.502686	-234.404175	47.395992	1023.683960	514.801147	147.332840	964.486511	518.966980	320.536102
-299.913361	118.186142	923.498291	-187.391281	-31.811089	924.740906	-391.638153	140.953766	498.839355	-182.695969	-69.049187	495.319122	-457.499390	104.935730	77.638206	-204.780823	-65.465874	85.967270	-352.233704	192.970352	1390.284546	-141.207642	-81.121567	1377.639526	-222.930405	64.446892	1393.375488	-184.710236	67.194511	1682.741943	-453.717743	191.874680	1141.031372	-172.842239	-186.836823	1143.941895	-370.732452	257.616058	910.099182	-25.011459	-100.799332	939.400269	-236.609344	49.295689	1023.684082	514.300903	147.346588	964.500366	518.797668	320.505981
-302.210785	120.131241	923.474731	-189.516678	-29.909367	924.749939	-394.151337	140.726440	499.098419	-183.675781	-67.818192	495.255493	-458.195465	105.139107	77.046570	-204.845459	-65.280190	85.920349	-355.457581	194.699524	1390.207275	-143.305420	-78.977722	1377.773804	-225.818665	66.325478	1393.443726	-187.453888	69.077293	1682.673096	-456.489532	193.394592	1140.738525	-174.574890	-184.456085	1143.832031	-373.449310	259.290375	909.840698	-23.758587	-97.267609	942.596375	-238.880875	51.201950	1023.682129	513.767944	147.252411	964.559448	518.629639	320.397797
-304.495087	122.055984	923.468994	-191.661469	-27.915752	924.761536	-396.621277	140.589798	499.333252	-184.653290	-66.607765	495.208649	-458.636230	105.254051	76.526024	-205.006104	-65.183708	85.832687	-358.674316	196.441833	1390.164185	-146.007370	-76.920403	1377.657959	-228.747772	68.258011	1393.463013	-190.100342	70.876556	1682.598267	-459.357910	194.974609	1140.497803	-176.718414	-181.943359	1143.862793	-376.227844	260.907318	909.571838	-22.495331	-93.609779	946.180664	-241.167328	53.127918	1023.692078	513.188660	147.138092	964.638977	518.422546	320.295044
-306.842285	124.063904	923.522644	-193.895386	-25.872053	924.790344	-398.899902	140.520966	499.577820	-185.682114	-65.278809	495.228180	-459.170959	105.417480	76.146660	-205.126953	-65.007988	85.725723	-361.947632	198.195908	1390.145020	-148.699646	-74.745415	1377.590088	-231.711395	70.240326	1393.624878	-192.774445	72.759460	1682.483154	-462.178162	196.556030	1140.273315	-178.096878	-179.883743	1143.594116	-379.101471	262.591431	909.379578	-20.838211	-90.069244	949.895203	-243.535843	55.085217	1023.742798	512.595642	147.023865	964.729797	518.186462	320.139008
-309.269714	125.950600	923.597778	-196.166855	-23.939354	924.880737	-401.043945	140.603027	499.783508	-186.560654	-63.378387	495.206390	-459.605713	105.519157	75.858612	-205.087585	-64.730743	85.635056	-365.187378	199.993683	1390.265869	-151.457687	-72.631432	1377.588867	-234.698135	72.206657	1393.706787	-195.354172	74.594734	1682.412109	-465.008698	198.123001	1140.163574	-179.722046	-177.567154	1143.560913	-382.013214	264.248016	909.230896	-19.044922	-86.601173	954.133484	-245.922684	56.985790	1023.828674	511.982147	146.943359	964.792358	517.914124	319.972656
-311.736694	127.901390	923.719360	-198.508713	-21.877903	924.861389	-403.185638	140.730103	499.956604	-187.734894	-62.637997	495.183807	-459.764160	105.611862	75.608803	-205.465775	-64.764160	85.600815	-368.456635	201.748840	1390.336670	-154.412491	-70.654930	1377.490112	-237.772995	74.136681	1393.869995	-197.865234	76.418777	1682.329590	-467.935364	199.783386	1140.092773	-181.278351	-175.163300	1143.577271	-385.008484	265.871338	909.074951	-16.937368	-83.221039	958.549866	-248.327515	58.908066	1023.884888	511.395264	146.795776	964.868286	517.682251	319.802948
-314.322327	129.866028	923.940002	-200.890747	-19.911961	924.957520	-405.306580	140.802216	500.346832	-189.070160	-62.432220	495.312531	-459.788055	105.635429	75.407425	-205.845398	-64.833923	85.586540	-371.751495	203.572891	1390.558594	-157.357071	-68.616470	1377.524170	-240.842545	76.041931	1393.992310	-200.299957	78.192963	1682.219116	-470.786194	201.361008	1140.011597	-182.684998	-172.880722	1143.598877	-388.059937	267.530609	908.976257	-14.662224	-79.494637	963.308838	-250.814468	60.797512	1024.047974	510.708008	146.565582	964.938721	517.388916	319.631470
-316.958679	131.721375	924.171265	-203.346451	-17.962786	925.144897	-407.353271	140.838043	500.675018	-189.789383	-60.022503	495.179077	-459.830597	105.633980	75.242470	-205.710785	-64.340347	85.454132	-375.025604	205.399689	1390.690308	-160.322113	-66.547470	1377.693115	-243.913208	77.994034	1394.179199	-202.651779	79.977356	1682.115967	-473.785309	203.050461	1140.091675	-183.933899	-170.516022	1143.640869	-391.163361	269.167908	908.930176	-11.944145	-76.194344	968.508179	-253.335663	62.701271	1024.255493	510.094910	146.449188	965.012207	517.090515	319.452637
-319.506622	133.492081	924.379700	-205.649078	-15.948093	925.300781	-409.275177	140.747009	500.972595	-190.777069	-58.335648	495.174530	-459.919617	105.596741	75.087616	-205.760513	-64.041840	85.358604	-378.267273	207.275085	1390.945068	-163.371887	-64.604942	1377.808350	-246.969376	79.886963	1394.359985	-204.959366	81.769135	1681.964111	-476.752380	204.696152	1140.182129	-185.054794	-168.116791	1143.751953	-394.225586	270.860748	908.934265	-8.862519	-73.036316	974.180969	-255.775284	64.568733	1024.440063	509.404968	146.270218	965.115906	516.780945	319.205963
-322.613739	135.531082	924.655029	-208.579910	-14.297508	925.013672	-411.468292	140.707489	501.362122	-191.856644	-57.118690	495.167236	-460.051056	105.581841	74.954834	-205.979370	-63.826691	85.266235	-381.464600	209.096909	1391.177490	-166.506805	-62.611649	1378.102661	-250.094742	81.783188	1394.503906	-207.210648	83.558891	1681.778320	-479.820313	206.456390	1140.297119	-185.951675	-165.838135	1143.941040	-397.442047	272.578064	908.944885	-5.400894	-70.078529	980.217896	-258.492920	66.261940	1024.421875	508.649048	145.970917	965.229858	516.407593	318.932312
-325.304932	137.333511	924.841187	-211.061890	-12.386837	925.149597	-413.473755	140.645020	501.700195	-192.851913	-55.810108	495.166290	-460.071533	105.612236	74.791542	-206.208710	-63.697563	85.237144	-384.681396	210.974091	1391.390137	-169.710342	-60.783394	1378.384644	-253.179672	83.630737	1394.671509	-209.385651	85.303017	1681.536865	-482.898651	208.205383	1140.380005	-186.712799	-163.668671	1144.147583	-400.677673	274.267670	908.950317	-1.871645	-67.048004	986.700623	-261.103760	68.080582	1024.586792	507.961578	145.784485	965.277954	516.042786	318.679688
-328.041077	139.128220	924.982788	-213.611710	-10.502139	925.205688	-415.585785	140.734055	501.945526	-193.755325	-54.358997	495.177094	-460.147583	105.688538	74.587044	-206.323395	-63.516548	85.281845	-387.807465	212.815704	1391.570068	-172.918961	-58.872517	1378.730835	-256.293884	85.514458	1394.841064	-211.554260	87.039833	1681.254517	-486.023956	210.017441	1140.471313	-187.267792	-161.513977	1144.378052	-403.959137	276.011353	908.989258	2.060955	-64.355339	993.598633	-263.722809	69.893845	1024.685425	507.188507	145.481934	965.395752	515.605225	318.486877
-330.711090	141.040421	925.080139	-216.070526	-8.544023	925.294556	-418.041779	140.994736	502.224457	-194.538284	-52.653252	495.243347	-460.489380	105.747711	74.419029	-206.410965	-63.257313	85.268456	-390.882599	214.655426	1391.665894	-176.122375	-57.119762	1379.120605	-259.429199	87.424873	1394.935059	-213.666901	88.749344	1680.955078	-489.256989	211.913849	1140.648193	-187.554504	-159.572098	1144.859619	-407.221741	277.750000	908.968872	5.979521	-61.718750	1000.848694	-266.411102	71.740150	1024.792236	506.413391	145.209137	965.463684	515.153870	318.198486
-333.470856	142.790604	925.159424	-218.598679	-6.707456	925.374207	-420.252869	141.365646	502.388062	-195.478745	-51.120155	495.296082	-460.780121	105.925224	74.177612	-206.644836	-63.089321	85.257652	-393.969818	216.516266	1391.700806	-179.292999	-55.210327	1379.595703	-262.475250	89.227837	1395.021484	-215.769623	90.329498	1680.732910	-492.459991	213.774658	1140.643188	-187.673340	-157.687881	1145.458252	-410.570587	279.544922	908.975708	9.868047	-59.248158	1008.334839	-269.084351	73.525291	1024.874146	505.597168	144.908157	965.534485	514.651062	317.895874
-336.834900	144.677185	925.170532	-222.123550	-5.322956	924.820068	-422.543365	141.867020	502.421539	-196.288361	-49.835243	495.235718	-461.143097	106.110077	73.946335	-207.082047	-63.226269	85.390884	-397.075378	218.373474	1391.712646	-182.457062	-53.430923	1380.107178	-265.560120	91.019791	1395.033081	-217.859558	92.047104	1680.230469	-495.733276	215.660568	1140.686890	-187.480637	-156.005600	1146.184937	-413.890625	281.346497	908.878418	14.051191	-56.105988	1016.850159	-272.152924	75.047157	1024.581909	504.777222	144.638367	965.543518	514.154114	317.514191
-339.620941	146.446823	925.156311	-224.731934	-3.537795	924.765381	-425.168884	142.546265	502.561920	-196.964874	-48.308594	495.286469	-461.716064	106.315582	73.797478	-207.055542	-62.774830	85.440414	-400.109802	220.162231	1391.583496	-185.854584	-51.664879	1380.833008	-268.602814	92.761238	1395.047607	-219.934998	93.616447	1679.810791	-498.943024	217.577911	1140.590576	-187.216705	-154.366501	1147.022705	-417.322632	283.222687	908.781250	17.765261	-54.082073	1024.653809	-274.854675	76.803467	1024.548828	503.957123	144.279221	965.567932	513.667969	317.194275
-342.372040	148.135345	925.074890	-227.328064	-1.814502	924.785278	-427.495880	143.248962	502.445221	-197.679565	-46.644535	495.289948	-462.102753	106.547966	73.630127	-207.289719	-62.588539	85.490143	-403.130066	221.906509	1391.427246	-188.634399	-49.791561	1381.175171	-271.695892	94.508148	1394.987061	-222.021484	95.195137	1679.378540	-502.268677	219.580353	1140.506958	-186.666199	-153.021545	1148.083008	-420.718842	285.085449	908.598755	21.333025	-52.482121	1032.313599	-277.588043	78.539581	1024.520874	503.038605	143.907852	965.561157	513.097534	316.825836
-345.499512	150.023270	925.018616	-230.545013	-0.600080	924.334961	-429.968597	144.008743	502.425049	-198.246246	-45.173428	495.304016	-462.549774	106.726974	73.450989	-207.611343	-62.483841	85.614807	-406.187622	223.583221	1391.228638	-192.016525	-47.965656	1381.906982	-274.741516	96.329079	1394.979370	-224.107788	96.706657	1678.926392	-505.535126	221.530548	1140.299072	-185.893494	-151.770996	1149.143799	-424.088684	287.009827	908.351563	25.008753	-50.296276	1040.726074	-280.539001	79.970787	1024.257568	502.122620	143.535217	965.547913	512.528564	316.488281
-347.751617	151.675217	924.912842	-232.170105	1.358615	924.598816	-431.774323	144.637695	502.323334	-198.613647	-43.303535	495.456696	-462.623993	107.014915	73.147614	-207.623764	-62.050606	85.697334	-409.236816	225.235260	1390.922729	-195.077713	-46.185104	1382.454590	-277.780365	98.059181	1394.943359	-226.203415	98.201378	1678.558716	-508.748260	223.460205	1140.043335	-185.003021	-150.636185	1150.413696	-427.513123	289.004700	908.046448	28.564346	-48.287018	1049.191650	-282.783447	81.827682	1024.356445	501.243744	143.264404	965.487427	511.901794	316.057892
-350.209351	153.297211	924.804016	-234.722748	3.354766	924.798889	-433.810913	145.360489	502.273560	-198.922333	-41.386475	495.481842	-462.832794	107.259537	72.915810	-207.780334	-61.684521	85.822144	-412.316437	226.813431	1390.693604	-198.026932	-44.223442	1383.067749	-280.731689	99.719711	1394.906982	-228.339233	99.644852	1678.149536	-511.927094	225.304031	1139.778931	-184.061081	-148.704803	1151.300781	-430.904999	291.004028	907.702271	31.972719	-46.196213	1057.639648	-285.520752	83.671913	1024.416626	500.292114	143.199860	965.416382	511.244476	316.078583
-352.703033	154.978851	924.692871	-237.089096	4.988122	924.737122	-435.647614	146.032532	502.097443	-199.300507	-39.735165	495.588593	-463.065613	107.513947	72.740181	-208.000229	-61.470886	86.075569	-415.343933	228.332016	1390.405029	-200.881317	-42.361401	1383.713135	-283.703522	101.459908	1394.829956	-230.434875	101.089691	1677.771362	-515.050842	227.142807	1139.476196	-182.750824	-148.587692	1153.142700	-434.319916	292.972809	907.314209	35.008156	-44.181984	1066.099731	-288.073608	85.271667	1024.341797	499.404907	142.598846	965.365417	510.691223	315.421936
-355.180481	156.603333	924.576782	-239.369522	6.669512	924.736694	-437.653931	146.792450	502.107361	-199.445694	-37.986511	495.618103	-463.282745	107.763130	72.649612	-208.225067	-61.118591	86.317810	-418.463409	229.767090	1390.093384	-203.672852	-40.455112	1384.402100	-286.602417	103.152023	1394.828369	-232.554016	102.467445	1677.397217	-518.157043	228.948730	1139.117065	-181.559296	-146.843262	1154.256226	-437.764191	294.996429	906.902100	37.983299	-42.124981	1074.345581	-290.608215	86.892212	1024.295776	498.447876	142.198486	965.286743	510.049652	315.001312
-357.617218	158.189636	924.500061	-241.589600	8.296289	924.661987	-439.661804	147.532059	502.043335	-199.562088	-36.161541	495.736633	-463.631378	107.939102	72.581886	-208.647629	-60.994404	86.612755	-421.498352	231.123901	1389.805908	-206.401657	-38.501656	1384.997559	-289.443024	104.758835	1394.749268	-234.636169	103.820831	1677.047363	-521.158264	230.603546	1138.751587	-180.140045	-146.227402	1155.900757	-441.153534	297.013794	906.427734	40.578754	-40.192490	1082.358521	-293.049622	88.423683	1024.231445	497.450745	141.895264	965.195496	509.373383	314.646973
-359.997070	159.683426	924.384644	-243.778564	9.927451	924.629333	-441.511230	148.242416	502.061401	-199.571472	-34.464439	495.757172	-463.775452	108.119705	72.529793	-208.680206	-60.510300	86.925728	-424.532440	232.413116	1389.510376	-209.037140	-36.645733	1385.686523	-292.247101	106.372902	1394.754150	-236.715546	105.109764	1676.669556	-524.184509	232.244003	1138.430908	-178.501602	-146.468140	1157.987793	-444.428131	298.899475	906.022827	42.884560	-38.221001	1090.167847	-295.468689	89.949867	1024.168091	496.474274	141.642899	965.028381	508.611084	314.244659
-362.328186	161.210022	924.333801	-245.778351	11.510409	924.632263	-443.269501	148.881470	501.955017	-199.527573	-32.627960	495.854919	-463.916138	108.257591	72.453957	-208.909332	-60.175415	87.223549	-427.531891	233.599640	1389.227661	-211.552292	-34.726822	1386.263062	-295.038208	108.024315	1394.752197	-238.768890	106.288132	1676.453979	-527.078857	233.706650	1138.040161	-176.965317	-145.869965	1159.840942	-447.800476	300.899078	905.427063	44.915279	-36.284081	1097.580933	-297.784882	91.439224	1024.157104	495.485840	141.156479	964.903076	507.884033	313.701965
-364.661194	162.613037	924.273376	-247.802902	13.048655	924.586609	-444.812317	149.372955	501.913116	-199.301468	-30.889439	495.902679	-463.963715	108.413506	72.362312	-209.197830	-59.881077	87.708878	-430.498352	234.775406	1388.931030	-214.021210	-32.875729	1386.847290	-297.711182	109.543663	1394.688599	-240.799500	107.437332	1676.110596	-529.980957	235.148819	1137.671387	-175.491867	-145.913635	1161.947388	-451.271912	302.819000	905.108337	46.694103	-34.309620	1104.708130	-300.043854	92.874580	1024.110840	494.476288	140.719162	964.774719	507.196503	313.433990
-366.893433	164.025925	924.192261	-249.705795	14.560397	924.568237	-446.335022	149.814346	501.859375	-199.008575	-28.728981	496.014191	-463.924530	108.565216	72.268692	-209.414124	-59.390358	88.050728	-433.394501	235.769653	1388.662842	-216.377533	-31.008892	1387.429688	-300.409271	111.149742	1394.766357	-242.777176	108.578369	1675.735840	-532.806091	236.491577	1137.260498	-174.233124	-146.786285	1164.174438	-454.674042	304.756561	904.670593	48.245174	-32.257023	1111.522217	-302.241364	94.293839	1024.071289	493.380402	140.260635	964.641846	506.356201	312.982391
-369.037292	165.162750	924.164185	-251.488312	15.968001	924.659851	-447.971161	150.141510	501.795044	-198.742233	-26.929672	496.084961	-464.014832	108.664368	72.166611	-209.701401	-59.066719	88.518700	-436.387695	236.808014	1388.375610	-218.165390	-29.130453	1388.092285	-302.995056	112.617989	1394.724121	-244.722015	109.738541	1675.339111	-535.568298	237.716400	1136.865967	-172.912003	-146.412140	1166.232422	-458.265503	306.722351	904.315186	49.582485	-30.158020	1118.007690	-304.308960	95.587517	1024.108154	492.272461	139.719101	964.557739	505.510590	312.497894
-371.078827	166.274765	924.085144	-253.134079	17.358961	924.727722	-449.746796	150.486298	501.898224	-198.532455	-24.916622	496.266754	-464.205139	108.754082	72.101524	-210.150635	-58.984619	89.116867	-439.312653	237.716568	1388.144165	-220.423508	-27.246744	1388.531860	-305.524017	114.104706	1394.772095	-246.603012	110.876190	1674.941284	-538.272156	238.844070	1136.404663	-171.614685	-145.648239	1168.119873	-461.621307	308.635468	903.805359	50.765308	-28.116680	1124.149170	-306.310486	96.837639	1024.112061	491.226776	139.184021	964.381287	504.742401	311.854919
-373.154602	167.355408	924.044250	-254.827560	18.642635	924.805481	-451.460876	150.714645	501.923859	-198.231262	-23.110754	496.492798	-464.409760	108.921577	72.062538	-210.297989	-58.509998	89.653648	-442.143188	238.585510	1387.883789	-222.592834	-25.294523	1388.960083	-307.972076	115.555473	1394.838989	-248.416748	111.876892	1674.614380	-541.026367	239.959457	1136.091553	-169.952255	-142.971283	1169.294678	-464.964478	310.375031	903.300110	51.851269	-25.819475	1129.971436	-308.281006	98.052795	1024.133667	490.203003	138.710602	964.232727	503.941162	311.402832
-375.098969	168.436005	923.981934	-256.341949	19.949600	924.916443	-453.156952	150.946701	501.896057	-197.831528	-20.862591	496.825714	-464.535950	109.059624	72.014038	-210.607300	-58.217583	90.175835	-445.045593	239.394180	1387.629639	-224.699600	-23.481998	1389.403320	-310.367737	116.993881	1394.887695	-250.154709	112.909271	1674.408203	-543.672913	240.838272	1135.651367	-169.178314	-144.197845	1171.645508	-468.056427	311.911621	902.681030	52.531178	-23.899267	1135.322388	-310.170959	99.258804	1024.166504	489.042603	138.040207	964.120544	503.029205	310.817047
-376.945313	169.349884	923.980286	-257.839905	21.160723	925.114075	-454.788330	151.207809	501.926971	-197.434982	-19.048584	497.175537	-464.671661	109.166695	72.006340	-211.103043	-57.962013	90.775192	-447.947815	240.089630	1387.409668	-226.598419	-21.666342	1390.087158	-312.628326	118.403297	1395.015015	-251.923721	113.876305	1674.102783	-546.251953	241.706635	1135.249023	-168.178513	-143.410797	1173.468018	-471.529816	313.767487	902.346863	53.263683	-21.867088	1140.442505	-311.994141	100.357246	1024.270874	487.946167	137.507294	963.934692	502.128845	310.184113
-378.741730	170.284424	924.002319	-259.183533	22.409832	925.277466	-456.341400	151.324646	501.940582	-196.920807	-16.536179	497.537537	-464.799164	109.237717	71.989052	-211.434265	-57.437099	91.429962	-450.728149	240.725861	1387.228394	-228.194824	-19.989367	1390.823120	-314.873718	119.817177	1395.151978	-253.562744	114.806786	1673.873657	-548.803162	242.599579	1134.944092	-167.260101	-142.407211	1175.162964	-474.602142	315.590790	902.194397	53.842041	-19.833220	1145.237549	-313.717773	101.447624	1024.371948	486.818451	136.827057	963.737122	501.205536	309.449921
-380.480682	171.108582	924.051331	-260.431213	23.570173	925.562195	-457.793854	151.445526	501.922333	-196.485077	-14.731027	497.878937	-464.877319	109.275101	71.943214	-211.893021	-57.080696	92.124748	-453.456909	241.366577	1387.084351	-229.752838	-18.172653	1391.386230	-317.020813	121.098312	1395.251221	-255.078857	115.726135	1673.708252	-551.117371	243.256317	1134.635376	-166.443909	-141.339203	1176.712891	-477.402252	317.597992	902.345337	54.401058	-17.909765	1149.727295	-315.363922	102.503998	1024.543457	485.580719	136.020950	963.633850	500.205780	308.768890
-381.543091	172.415680	923.742004	-261.018433	25.256323	925.326233	-458.811279	151.395706	502.031464	-195.438828	-12.381655	498.297668	-464.824219	109.352852	71.938461	-212.199753	-56.471401	92.808266	-456.101898	241.861481	1387.018555	-231.188339	-16.439747	1391.865479	-319.103455	122.349304	1395.402710	-256.655243	116.633202	1673.456543	-553.563110	243.839401	1134.352051	-165.363281	-138.528625	1177.652344	-480.450897	319.113800	902.193420	54.967686	-15.911539	1153.999634	-316.923645	103.478859	1024.331177	482.638062	131.837067	964.801086	498.594238	307.283173
-382.189941	173.615295	922.998047	-261.141357	26.939320	924.958984	-459.159882	151.135712	502.005737	-194.736923	-10.056124	498.620483	-464.381256	109.488312	71.849625	-212.591843	-55.675770	93.381927	-458.647766	242.302063	1386.848022	-232.574921	-14.748673	1392.298462	-321.102295	123.624268	1395.562866	-258.153717	117.403389	1673.106812	-556.019409	244.502197	1134.171753	-164.749847	-137.421890	1179.092163	-483.476654	320.415253	901.931335	55.381645	-14.001849	1157.985107	-318.364288	104.336937	1023.841553	478.520599	124.045143	968.549866	496.061768	304.775513
-383.702515	174.062561	922.980591	-262.059326	27.936348	925.246277	-460.502930	150.859879	502.101715	-193.762650	-8.384480	498.921509	-464.433533	109.459557	71.809029	-213.080231	-54.691856	94.010040	-461.093811	242.720810	1386.802368	-233.831284	-13.181545	1392.754395	-322.954865	124.815514	1395.718872	-259.483337	118.337677	1673.021484	-558.340393	244.932053	1133.985474	-163.998688	-136.134415	1180.268188	-486.474121	321.781097	901.751587	55.823570	-12.088951	1161.739990	-319.687683	105.206009	1023.973877	477.153809	122.542778	968.799072	494.971954	303.843933
-386.848755	173.276077	924.107849	-264.765472	27.541204	926.521912	-462.242706	150.476547	501.985474	-193.127136	-7.835443	499.057068	-464.619171	109.377747	71.812706	-214.292236	-54.084473	94.894279	-463.478638	243.092026	1386.805908	-235.012466	-11.598641	1393.164673	-324.758972	125.900894	1395.798950	-260.832397	119.103241	1672.731567	-560.709045	245.354324	1133.864136	-163.394135	-134.733185	1181.393555	-489.021515	322.951538	901.667969	56.262356	-10.176249	1165.314819	-321.144836	105.966354	1025.051392	475.966003	122.094521	968.556152	493.975372	303.290375
-389.744690	172.450836	925.323486	-266.935364	27.338839	928.029480	-463.944794	149.946548	501.901276	-192.346954	-7.061333	499.224640	-464.793213	109.266121	71.792801	-215.350174	-53.069530	95.668381	-465.694672	243.461426	1386.783813	-236.262299	-10.163602	1393.518677	-326.461548	127.039322	1395.944824	-262.107086	119.980469	1672.610718	-562.922852	245.799835	1133.741699	-162.765213	-133.521362	1182.424927	-492.123108	324.285583	901.714600	56.727333	-8.397556	1168.667725	-322.296631	106.866188	1026.250000	474.718018	121.097443	968.506348	492.870605	302.346741
-390.880646	172.741928	925.342407	-267.148834	28.381535	928.443176	-464.898712	149.295013	501.995361	-191.035248	-5.191259	499.444672	-464.641174	109.253387	71.734169	-216.190338	-51.587795	96.296333	-467.830231	243.825073	1386.737671	-237.357635	-8.772744	1393.889648	-327.995056	128.145920	1396.092041	-263.368561	120.677826	1672.349854	-565.097046	246.079788	1133.723633	-162.185913	-132.077286	1183.416626	-494.853760	325.408752	901.805298	57.206692	-6.627765	1171.889160	-323.210541	107.675400	1026.470459	473.497620	120.169060	968.394897	491.828430	301.543976
-391.840607	173.113495	925.212158	-267.254547	29.453430	928.739929	-465.634216	148.575302	502.044891	-190.027512	-3.419192	499.694885	-464.338531	109.274773	71.653358	-217.630081	-52.690628	98.821304	-469.803284	244.201263	1386.801880	-238.469360	-7.378097	1394.158447	-329.457794	129.179276	1396.204102	-264.510834	121.522812	1672.329712	-567.405273	246.467392	1133.789795	-161.491028	-130.725555	1184.327759	-497.514374	326.440857	901.960327	57.756897	-4.988214	1174.868408	-324.114594	108.440788	1026.571533	472.183258	119.111679	968.403076	490.617859	300.750885
-392.690308	173.235214	925.087463	-267.214935	30.350361	929.171997	-466.217560	147.713028	501.980225	-189.218063	-1.624305	499.857971	-463.997528	109.323425	71.566681	-218.684097	-51.551327	99.769455	-471.710480	244.429993	1386.747559	-239.396500	-6.045830	1394.485596	-330.822174	130.168045	1396.312134	-265.694153	122.167084	1672.142578	-569.489868	246.663910	1133.791138	-160.775177	-129.310028	1185.226074	-500.073700	327.378937	902.141296	58.283321	-3.223156	1177.740723	-324.875122	109.098930	1026.733154	470.892303	118.093277	968.311340	489.488037	299.832458
-393.630432	173.373734	924.970337	-267.404266	31.194105	929.493835	-466.968506	146.808212	501.962891	-187.887039	0.634554	500.005402	-463.787262	109.287666	71.487206	-219.705536	-49.933228	100.608757	-473.438538	244.771957	1386.763672	-240.247986	-4.755716	1394.748413	-332.080322	131.217758	1396.469849	-266.684357	122.927025	1672.207397	-571.445740	246.807755	1133.847290	-160.061874	-127.953415	1186.050903	-502.611237	328.231750	902.299683	58.809799	-1.599047	1180.433350	-325.725006	109.707634	1026.840942	471.062500	119.432091	966.814758	488.962341	299.601471
-394.497467	173.605331	924.904724	-267.521851	32.066025	929.734863	-467.950043	145.949829	502.006042	-187.108765	3.348960	499.999878	-463.640137	109.251854	71.429565	-220.654190	-47.921879	100.915443	-475.068329	245.059326	1386.787598	-240.971207	-3.505119	1395.008789	-333.308624	132.026855	1396.460571	-267.706696	123.569138	1672.189209	-573.408447	246.968033	1133.941040	-159.316299	-126.641319	1186.832031	-505.046326	329.027069	902.534851	59.420345	-0.020507	1182.880981	-326.465729	110.311516	1026.936401	470.720245	120.561180	965.816467	488.161469	298.972260
-395.313721	173.580536	924.782898	-267.708008	32.733562	929.972717	-469.134003	145.083405	502.143921	-186.255173	5.555466	500.147980	-463.525970	109.233635	71.359253	-221.934937	-46.316940	101.574028	-476.574005	245.392227	1386.863647	-241.577347	-2.244214	1395.279541	-334.363434	132.901505	1396.550537	-268.698425	124.192162	1672.230591	-575.253906	247.056290	1134.079590	-158.541107	-125.325165	1187.627686	-507.409393	329.688202	902.732666	59.758900	1.216586	1185.050415	-327.185425	110.746490	1026.995483	469.797607	119.911354	965.590454	487.103363	298.087738
-396.101746	173.529999	924.702026	-267.890564	33.281250	930.218994	-470.032654	144.154572	502.205841	-185.430267	8.075706	499.917145	-463.476410	109.139183	71.307808	-222.958511	-44.368687	102.054985	-477.982758	245.535477	1386.871460	-242.157516	-1.024172	1395.554932	-335.378845	133.803879	1396.634155	-269.610046	124.733223	1672.293823	-577.043579	247.079163	1134.213867	-157.774963	-124.163651	1188.366211	-509.711761	330.282288	902.985291	60.294540	2.690858	1187.158203	-327.840851	111.122833	1027.075684	468.565277	118.708076	965.639343	485.898682	296.996399
-396.742004	173.500275	924.630432	-267.944489	33.844807	930.477844	-470.790314	143.218262	502.223480	-184.702255	11.897157	499.929230	-463.325867	109.117538	71.253815	-223.850647	-42.170692	102.531578	-479.286469	245.756424	1387.029053	-242.577682	0.139476	1395.784546	-336.228088	134.580505	1396.642700	-270.501343	125.280373	1672.436523	-578.684753	246.977036	1134.383667	-157.059357	-122.786041	1189.077026	-511.882080	330.729248	903.251831	60.940052	3.900818	1188.924438	-328.385590	111.493423	1027.169189	467.395050	117.416443	965.712097	484.721710	295.929199
-397.373169	173.340164	924.555908	-267.941895	34.222839	930.739014	-471.285400	142.237335	502.244110	-184.258224	14.755913	499.879028	-463.158875	109.122406	71.192978	-225.028610	-39.992783	102.698273	-480.467438	245.806274	1387.005005	-242.991806	1.272238	1396.009888	-336.988586	135.367676	1396.777588	-271.353394	125.789719	1672.588867	-580.277893	246.846100	1134.571045	-156.271515	-121.446083	1189.792358	-514.040833	331.148254	903.510132	61.562580	5.108266	1190.569458	-328.866913	111.735458	1027.258545	466.371887	116.308319	965.812988	483.566467	294.849365
-397.872192	173.163147	924.516235	-267.791199	34.628998	930.979492	-471.864136	141.293076	502.226990	-184.082047	17.730885	499.806366	-462.959381	109.129387	71.130157	-225.701767	-36.655289	101.614174	-481.602112	245.735672	1387.011475	-243.181091	2.378569	1396.239746	-337.687805	136.052917	1396.818359	-272.208984	126.220169	1672.637451	-581.801758	246.681488	1134.749512	-155.443665	-120.277115	1190.515259	-516.098877	331.504242	903.789429	62.140217	6.388867	1192.076050	-329.183136	111.969131	1027.354736	465.262360	115.187996	965.919739	482.367798	293.623566
-398.282776	172.940582	924.471985	-267.438080	35.039871	931.241516	-472.423248	140.382462	502.221802	-184.204315	20.454882	499.693298	-462.794434	109.106026	71.066605	-226.706787	-34.269947	101.618721	-482.523743	245.816269	1387.035034	-243.335754	3.474568	1396.499512	-338.246185	136.768372	1396.856079	-272.848358	126.784225	1672.921875	-583.159180	246.400253	1134.910034	-154.576797	-119.097260	1191.085938	-518.067261	331.766968	904.017273	62.746101	7.548893	1193.480225	-329.360321	112.200661	1027.457642	465.338745	117.558121	963.103333	482.193787	293.606476
-398.644592	172.741196	924.452698	-267.011688	35.463486	931.450500	-472.831970	139.482132	502.251251	-184.534653	23.169386	499.569550	-462.612244	109.103706	70.991028	-227.567505	-31.638391	101.100060	-483.354858	245.948074	1387.076904	-243.277786	4.495094	1396.715454	-338.723145	137.354019	1396.851929	-273.506744	127.235489	1673.119629	-584.508667	246.128738	1135.138428	-153.746246	-117.901604	1191.669922	-519.634888	331.805847	904.165161	63.430992	10.127990	1195.391968	-329.448517	112.419983	1027.547729	464.289490	116.592834	963.003906	481.096100	292.459076
-399.083832	172.498154	924.411621	-266.770081	35.755054	931.582031	-473.667908	138.670044	502.327972	-185.143463	25.760431	499.396759	-462.639862	109.061707	70.945473	-228.434113	-28.882057	100.703987	-484.106018	245.951721	1387.059570	-243.141830	5.515819	1396.872803	-339.057343	138.007721	1396.932495	-274.094238	127.636589	1673.315308	-585.604614	245.765610	1135.224731	-152.838501	-116.690590	1192.222168	-521.774048	332.021057	904.377930	64.200500	11.483762	1196.702026	-329.597595	112.570183	1027.584106	463.201080	115.314735	963.214233	480.003754	291.154297
-399.422974	172.153168	924.374207	-266.460449	36.059566	931.671448	-473.577118	137.774109	502.262512	-185.923111	28.017576	499.236328	-462.291931	109.106133	70.871391	-229.342896	-26.333826	100.155090	-484.731201	245.932175	1387.084473	-242.954315	6.494008	1397.015015	-339.313110	138.538391	1396.971924	-274.617004	128.055466	1673.531982	-586.703186	245.321167	1135.364868	-151.928192	-115.606407	1192.667236	-523.181213	331.914917	904.441467	65.001976	12.551288	1197.811401	-329.636902	112.674416	1027.600342	462.205994	114.101593	963.522095	478.834076	289.834412
-399.705963	171.821518	924.356873	-266.028900	36.320274	931.759277	-473.820251	137.066803	502.293884	-186.802979	30.526272	499.153473	-462.188080	109.054039	70.846779	-230.257858	-23.872641	99.850044	-485.290222	245.834274	1387.024780	-242.539459	7.442762	1397.212280	-339.465820	139.076462	1397.050415	-275.040192	128.417053	1673.756836	-587.702698	244.861740	1135.488770	-150.960037	-114.607452	1193.119873	-524.874695	331.795807	904.512756	65.837074	13.644422	1198.839722	-329.597717	112.736115	1027.628296	461.211090	112.905640	963.855591	477.667450	288.704437
-399.995087	171.460648	924.324402	-265.617462	36.550606	931.805176	-474.163208	136.276718	502.328156	-187.772980	32.799911	498.904388	-462.080597	109.012642	70.802406	-231.089767	-21.198999	99.388420	-485.767151	245.696991	1387.016724	-241.965668	8.303939	1397.324585	-339.548920	139.530716	1397.028564	-275.462555	128.728668	1673.906372	-588.500427	244.301086	1135.535889	-149.961029	-113.657898	1193.494751	-526.394836	331.673462	904.580200	66.755585	14.553078	1199.899902	-329.536621	112.782967	1027.625122	460.335632	111.523666	964.198914	476.561890	287.178070
-400.235657	171.163391	924.311401	-265.100128	36.857632	931.819641	-474.874725	135.584396	502.493469	-188.718674	34.468731	498.860992	-462.092499	108.888107	70.786499	-232.030014	-18.734571	98.988678	-486.075134	245.512070	1387.013306	-241.283859	9.147182	1397.478882	-339.483734	139.898621	1397.029541	-275.681793	129.109741	1674.183350	-589.152954	243.654739	1135.544556	-148.918259	-112.679703	1193.875610	-528.191223	331.486145	904.629272	67.642921	15.551922	1200.806519	-329.404144	112.859886	1027.619751	459.315918	110.179382	964.461975	475.394318	285.848083
-400.484833	170.731094	924.316040	-264.693909	37.098671	931.750977	-474.545959	134.843094	502.469116	-189.760178	36.594059	498.621521	-461.798706	108.929207	70.705833	-232.793106	-15.785492	98.367134	-486.398590	245.194458	1386.976318	-240.556442	9.942225	1397.609863	-339.306458	140.283997	1397.051392	-275.834839	129.437912	1674.415283	-589.789673	242.969376	1135.617188	-147.854919	-111.815979	1194.123291	-529.297729	331.129272	904.569336	68.609512	16.355160	1201.750854	-329.242645	112.853981	1027.576904	458.453186	108.835617	964.731750	474.352936	284.556427
-400.600098	170.254776	924.295959	-264.057861	37.372795	931.699646	-474.541016	134.147461	502.472260	-191.026855	38.586830	498.368347	-461.661469	108.945847	70.679863	-233.589478	-12.889522	97.685211	-486.576691	244.805344	1386.867188	-239.579254	10.802563	1397.502075	-339.006805	140.662445	1397.081787	-275.879333	129.777664	1674.635864	-590.200439	242.211060	1135.639526	-146.698486	-110.881172	1194.275024	-530.919922	330.785187	904.596985	69.669006	17.342379	1202.611206	-328.955292	112.826195	1027.533691	457.587708	107.531960	965.150452	473.205566	283.198303
-400.690247	169.848465	924.361755	-263.395233	37.663250	931.682068	-474.544220	133.482269	502.468384	-192.403107	40.403942	498.149780	-461.538025	108.962395	70.621704	-234.227478	-9.732664	96.960854	-486.645020	244.426529	1386.790405	-238.659515	11.469499	1397.637329	-338.593140	140.931549	1397.106201	-275.865631	130.036606	1674.793945	-590.509705	241.354095	1135.658325	-145.579605	-109.999649	1194.428345	-532.041626	330.312622	904.566772	70.729050	18.208731	1203.422119	-328.609283	112.833794	1027.549805	456.419769	105.509727	964.670288	472.340302	282.106537
-400.784760	169.462112	924.417969	-262.724579	37.984093	931.613953	-474.581848	132.906296	502.512024	-193.858337	42.167694	497.949097	-461.409546	108.973282	70.585518	-234.774536	-6.442294	96.074699	-486.571198	243.963806	1386.709106	-237.416031	12.551023	1398.044434	-338.097534	141.165176	1397.180176	-275.720490	130.310593	1674.959229	-590.787231	240.418854	1135.690063	-144.368011	-109.272728	1194.563354	-532.879578	329.672607	904.444946	71.841309	19.126099	1204.152954	-328.223358	112.877907	1027.533325	455.535156	104.207542	964.853943	471.301056	280.772003
-400.696564	168.986008	924.439331	-261.878723	38.336773	931.465149	-474.449921	132.396210	502.503143	-195.410675	43.971394	497.686340	-460.988129	108.757614	70.329994	-235.230133	-3.087543	95.115570	-486.470215	243.342270	1386.586182	-236.339584	12.983685	1398.171265	-337.521484	141.380600	1397.258301	-275.420349	130.584854	1675.078125	-590.896362	239.429337	1135.670410	-143.089890	-108.559837	1194.597046	-534.191284	329.038391	904.403625	73.069580	19.890108	1205.010132	-327.679260	112.846779	1027.464111	454.569061	102.855087	965.039917	470.200958	279.419250
-400.545197	168.665466	924.442322	-260.983917	38.744217	931.279114	-474.253235	132.000290	502.506561	-197.035263	45.503654	497.376678	-461.088013	109.009575	70.477798	-235.425003	0.287620	94.172462	-486.296417	242.742630	1386.533203	-235.180618	13.365721	1398.294556	-336.776215	141.609589	1397.359619	-274.941650	130.875610	1675.199463	-590.911987	238.356018	1135.672119	-141.975647	-109.507347	1195.038574	-535.135010	328.326660	904.311890	74.202866	20.538517	1205.722412	-327.118469	112.858131	1027.374146	453.543182	101.443657	965.236328	469.141022	278.060730
-400.416534	168.215317	924.524292	-260.056458	39.111271	931.090332	-474.111206	131.634506	502.514160	-198.729599	47.078461	497.078033	-461.014160	109.029144	70.435944	-235.272369	3.595083	93.270149	-486.005310	242.072083	1386.428467	-233.914108	13.941595	1398.432129	-335.979523	141.749603	1397.411865	-274.377136	131.094711	1675.237061	-590.805237	237.177063	1135.614990	-140.696838	-108.858269	1195.050903	-536.031799	327.514038	904.190186	75.487061	21.219526	1206.435547	-326.441284	112.850113	1027.312134	452.459808	99.943680	965.395996	468.086212	276.668976
-400.208160	167.822632	924.570557	-259.108276	39.529980	930.867920	-473.937653	131.361557	502.514099	-200.460953	48.722672	496.686676	-461.034088	108.979645	70.408638	-234.959778	5.721397	92.317558	-485.640198	241.312881	1386.325317	-232.533600	14.400805	1398.515015	-335.106964	141.842514	1397.431885	-273.690125	131.260788	1675.179810	-590.718201	235.964661	1135.595825	-139.314407	-108.101929	1194.902100	-536.654785	326.562531	904.098389	76.721184	21.870569	1207.045288	-325.760071	112.847733	1027.221436	451.428467	98.611732	965.506287	467.036896	275.329803
-399.922821	167.389038	924.623352	-258.072815	39.946865	930.592163	-473.643951	131.140411	502.529572	-202.178360	50.450378	496.361328	-460.844635	109.030716	70.338898	-234.408325	6.894077	91.381081	-485.366241	240.533890	1386.270996	-231.015457	14.852265	1398.578125	-334.165344	141.870850	1397.416992	-272.772217	131.467987	1675.209961	-590.442932	234.666077	1135.537598	-137.900894	-107.627914	1194.855103	-537.339478	325.563019	903.972473	77.954842	22.498043	1207.612549	-324.956177	112.826530	1027.105469	450.322784	97.353867	965.629578	465.970367	274.089935
-399.623016	166.817657	924.683167	-257.095551	40.283302	930.398682	-473.373871	130.963303	502.512573	-203.807526	52.338821	496.133057	-460.796539	109.022659	70.317474	-234.005524	7.382517	90.639809	-484.949219	239.653625	1386.188721	-229.217453	15.446125	1398.480225	-333.262329	141.594482	1396.994629	-271.786652	131.579361	1675.170654	-590.117126	233.283463	1135.482544	-136.472580	-106.822678	1194.518555	-537.953247	324.533295	903.831970	79.204163	23.340837	1208.158936	-324.177582	112.754524	1027.028564	449.230377	96.026909	965.781677	464.909698	272.700317
-399.226654	166.082184	924.666809	-256.045166	40.583698	930.169067	-473.007568	130.856171	502.491516	-205.318787	54.173008	495.970581	-460.731506	109.018509	70.324226	-233.941452	7.512882	90.132896	-484.474213	238.681549	1386.109741	-227.407684	15.230978	1398.401489	-332.167206	141.757782	1397.258179	-270.628052	131.668411	1675.138062	-589.691589	231.835388	1135.448608	-134.987000	-106.646782	1194.553345	-538.368958	323.454193	903.726563	80.318375	23.972010	1208.454590	-323.368805	112.562889	1026.899658	448.213837	94.641029	965.905396	463.940704	271.339600
-398.889313	165.932846	924.766357	-255.026199	41.117226	929.933472	-472.624451	130.831604	502.578766	-206.408340	55.757057	495.968445	-460.679352	108.955559	70.344704	-233.978546	7.007633	89.790115	-484.001007	237.722687	1386.146240	-225.763214	15.728792	1398.267212	-331.066132	141.679489	1397.214233	-269.347443	131.709427	1675.125000	-589.104126	230.367111	1135.438599	-133.513763	-106.057648	1194.204102	-539.472107	322.375031	903.852051	81.524078	24.704498	1208.755371	-322.578339	112.691162	1026.832520	447.244568	93.307999	965.956970	462.978851	270.091888
-398.588440	165.793655	924.939392	-254.047699	41.640209	929.803955	-472.155029	130.812607	502.643097	-207.281128	56.374035	495.989777	-460.258545	108.678886	70.103615	-233.823837	6.269097	89.430725	-483.452332	236.765167	1386.162231	-223.967178	16.400202	1398.115845	-329.980408	141.415100	1397.028687	-267.958832	131.705719	1675.117432	-588.623352	228.711594	1135.567261	-131.957596	-105.564560	1193.895386	-539.071167	320.939941	903.683228	82.660095	25.466116	1208.959229	-321.832153	112.837349	1026.853882	446.328308	91.822708	966.023010	462.146393	268.712982
-398.274323	165.838669	925.136963	-253.048187	42.332905	929.628845	-471.587189	130.829224	502.708984	-207.547256	56.088566	495.973297	-460.174866	108.637177	70.092888	-233.411850	5.491005	89.043106	-482.859589	235.784622	1386.287842	-222.036209	16.816507	1397.993408	-328.827728	141.395706	1397.170654	-266.432465	131.653015	1675.145996	-587.915161	227.100784	1135.629517	-130.366486	-105.776543	1193.910889	-539.883179	319.622131	903.834778	83.806282	26.305475	1209.095947	-321.085907	113.084183	1026.872070	445.340027	90.544189	966.080200	461.269165	267.647156
-397.954346	165.845505	925.318359	-252.121323	43.017132	929.511169	-471.033264	130.872971	502.761017	-207.177200	54.833916	495.915833	-460.387787	108.864883	70.384354	-232.903076	4.801334	88.722206	-482.250916	234.859894	1386.417725	-220.089386	17.272507	1397.852905	-327.661926	141.109787	1396.981689	-264.815094	131.528122	1675.125000	-587.312988	225.341064	1135.911987	-128.670776	-105.522484	1193.634277	-539.477539	317.961456	903.827332	84.920845	27.084032	1209.150024	-320.426666	113.302582	1026.913696	444.306976	89.220085	966.055420	460.373779	266.482880
-397.613373	165.531845	925.503418	-251.176346	43.652470	929.494690	-470.457306	130.926605	502.768646	-206.251282	52.522320	495.841125	-460.315460	108.844200	70.395416	-232.395920	4.080670	88.571289	-481.508484	233.963364	1386.654785	-218.150055	17.711769	1397.650757	-326.329529	140.977081	1397.095337	-263.091553	131.452759	1675.234863	-586.463440	223.506638	1136.185303	-127.106705	-105.283508	1193.425171	-540.211121	316.265778	903.996216	86.094185	27.924082	1209.131104	-319.730499	113.454636	1026.996338	443.336487	87.864853	966.061035	459.504120	265.054291
-397.329071	165.199738	925.715027	-250.312637	44.245304	929.474304	-469.817871	131.006317	502.798218	-205.009521	49.686501	495.797668	-459.882355	108.522667	70.195152	-231.955612	3.742985	88.418205	-480.729645	233.003174	1387.047363	-216.135696	18.078243	1397.466187	-324.950317	141.188812	1397.439331	-261.282684	131.305206	1675.235596	-585.724731	221.599091	1136.700317	-125.354668	-105.014725	1193.112427	-539.477661	314.431641	904.173889	87.337173	28.714565	1209.055542	-319.073975	113.584496	1027.088013	442.437469	86.640877	966.133545	458.714417	263.907318
-396.960236	165.044800	925.981262	-249.226929	44.964603	929.555481	-468.986084	131.052460	502.839783	-203.991608	47.160568	495.873749	-459.694824	108.452316	70.265999	-231.582458	2.992549	88.304146	-479.917206	232.176086	1387.522827	-214.074905	18.547430	1397.225952	-323.647217	140.767593	1397.294434	-259.450348	131.128448	1675.193481	-584.820801	219.676239	1137.261108	-123.764313	-104.290596	1192.644165	-539.216675	312.632874	904.605225	88.618790	29.376186	1208.977905	-318.305206	113.857178	1027.260620	441.154846	85.475311	965.957825	457.916901	262.789429
-396.712280	165.008011	926.283447	-248.522690	45.530010	929.587463	-468.435059	131.168182	502.864746	-202.892303	44.846149	495.872192	-459.602844	108.346153	70.351227	-230.869263	2.589419	87.994980	-479.024445	231.288239	1388.013916	-212.172592	18.950323	1396.981812	-322.229675	140.689911	1397.440552	-257.484924	130.980911	1675.305664	-583.960144	217.734543	1137.931641	-121.948509	-104.312065	1192.475098	-538.977234	310.725769	905.119019	89.916283	30.159775	1208.888550	-317.729401	114.083038	1027.426270	440.637512	84.139091	966.294250	457.120178	261.650146
-396.345978	164.993301	926.601135	-247.575775	46.094193	929.650879	-467.621063	131.303604	502.979797	-202.204865	42.737873	495.874084	-459.582977	108.201454	70.432632	-230.348358	2.106814	87.456917	-478.130554	230.432037	1388.605225	-210.228683	19.286829	1396.764282	-320.823181	140.543747	1397.633301	-255.523895	130.768295	1675.288696	-582.982361	215.702942	1138.642456	-120.332382	-104.062042	1192.125122	-538.576050	308.741943	905.727173	91.283493	30.781116	1208.757813	-316.944550	114.372032	1027.609131	439.291321	83.258545	966.120850	456.298889	260.510101
-395.896790	164.570862	926.884460	-246.722610	46.375172	929.763672	-466.692413	131.341705	503.042297	-201.548828	41.271503	495.852539	-459.385162	108.186096	70.533081	-230.097473	1.432709	87.293747	-477.227905	229.589355	1389.237427	-208.265930	19.575731	1396.527710	-319.334778	140.410324	1397.754395	-253.440872	130.536621	1675.351318	-582.032532	213.705139	1139.362549	-118.602356	-103.269043	1191.539795	-538.092651	306.728271	906.293823	92.732491	31.510174	1208.660400	-316.109833	114.458527	1027.783691	438.434052	82.194252	966.211914	455.566193	259.453857
-395.259521	163.768311	927.027771	-245.746277	46.475697	929.831177	-466.152344	131.488419	503.045685	-201.268082	39.793228	495.759705	-459.430450	108.025726	70.650978	-229.830902	1.625066	87.047386	-476.211884	228.728775	1389.845581	-206.300537	19.803856	1396.227295	-317.896729	140.329453	1397.896851	-251.309235	130.170074	1675.568848	-581.071533	211.667053	1140.144653	-116.870438	-103.246460	1191.246826	-537.610718	304.683105	906.924255	94.147560	31.923723	1208.518555	-315.159607	114.309692	1027.863037	437.627106	81.126686	966.312866	454.875854	258.355377
-394.700500	163.494080	927.325928	-244.949554	46.606007	929.871277	-465.780182	131.500610	503.194611	-201.111862	39.268173	495.635223	-459.592621	107.755081	70.761475	-229.724564	1.675065	86.783531	-475.242401	227.943253	1390.427979	-204.382889	20.006521	1395.986816	-316.356812	140.145767	1397.976807	-249.315582	129.998306	1675.385010	-580.083923	209.713806	1140.821289	-115.228981	-102.358269	1190.555420	-537.524353	302.714783	907.664734	95.634361	32.580181	1208.401123	-314.228424	114.384819	1028.004517	436.760101	80.029686	966.397888	454.141022	257.287445
-394.067566	163.282959	927.610046	-244.003418	46.595058	929.946594	-465.009521	131.609497	503.227173	-201.046875	38.905022	495.472137	-459.456238	107.681679	70.893349	-229.705093	2.023922	86.606796	-474.167786	227.229401	1391.031982	-202.503265	20.199913	1395.686768	-314.819580	140.013535	1398.134888	-247.265579	129.685318	1675.381104	-579.241577	207.778427	1141.616943	-113.508331	-102.503189	1190.169312	-536.344727	300.555328	908.096802	97.155457	32.879494	1208.259766	-313.211243	114.419159	1028.157471	435.973724	79.020889	966.455627	453.421356	256.229828
-393.195496	162.835648	927.801147	-243.112808	46.504646	930.000916	-463.756042	131.773483	503.162018	-201.097427	38.984997	495.383148	-459.256500	107.674080	70.991615	-229.630402	2.826470	86.478477	-472.957001	226.558563	1391.509155	-200.573471	20.284836	1395.409058	-313.240570	139.920242	1398.305664	-245.123886	129.341339	1675.461060	-578.371948	205.874512	1142.371948	-111.902336	-102.004128	1189.689087	-535.604858	298.456512	908.702515	98.747879	33.307945	1208.167358	-312.145294	114.301132	1028.254639	435.215942	77.909637	966.550964	452.798676	255.144806
-392.352966	162.460464	928.021912	-242.239532	46.289650	930.078430	-462.939850	131.886673	503.229584	-201.395493	39.377319	495.377380	-459.450775	107.880081	71.309181	-229.725632	3.384824	86.448471	-471.654358	226.058304	1392.051392	-198.663147	20.332581	1395.165649	-311.575470	139.718063	1398.343872	-243.052902	128.940414	1675.418213	-577.410889	204.061157	1143.075684	-110.248947	-101.162949	1188.945557	-534.943726	296.363464	909.223206	100.293915	33.829929	1208.216797	-311.102234	114.137215	1028.379639	434.529236	76.895103	966.656738	452.184967	254.170166
-391.340790	161.908890	928.205322	-241.233002	45.920647	930.169250	-462.154846	132.196762	503.356567	-201.814117	39.727852	495.487946	-459.432190	107.722466	71.449280	-229.871475	3.814343	86.438515	-470.292480	225.518356	1392.393921	-196.748917	20.338066	1394.924927	-309.913544	139.597412	1398.466675	-240.941437	128.577942	1675.483032	-576.472290	202.338715	1143.735718	-108.681244	-101.133430	1188.577271	-534.219543	294.354584	909.781982	101.847176	34.255642	1208.170044	-309.955231	113.790512	1028.496826	433.775848	75.974892	966.708496	451.496857	253.388885
-390.362549	161.451309	928.416748	-240.317276	45.533314	930.241516	-461.072205	132.163834	503.210938	-202.258209	39.828503	495.609680	-459.085663	107.347290	71.295021	-229.988083	4.061680	86.346725	-468.791382	225.059433	1392.751465	-194.847534	20.268637	1394.723389	-308.105255	139.692612	1398.828979	-238.863129	128.185318	1675.498413	-575.527649	200.690292	1144.469849	-107.218941	-100.807541	1188.094238	-533.340759	292.272095	910.280945	103.395493	34.299580	1207.788940	-308.867249	113.433662	1028.623047	433.126770	74.793137	966.798950	450.945587	252.093597
-389.231689	160.955322	928.518799	-239.174393	45.116535	930.268494	-459.986938	132.262589	503.197174	-202.606094	39.005108	495.750397	-459.182495	107.545708	71.636810	-230.196564	3.843623	86.394165	-467.167999	224.758652	1393.109985	-192.971176	20.288960	1394.545410	-306.478455	139.261276	1398.660400	-236.742081	127.778305	1675.537842	-574.515808	199.193283	1145.144409	-105.773605	-100.304749	1187.572754	-532.890869	290.338593	910.823059	104.900200	34.723167	1207.851685	-307.676819	112.989685	1028.682739	432.571320	73.835503	966.815186	450.373230	251.158813
-388.247620	160.507568	928.706360	-238.122955	44.725304	930.304504	-459.141144	132.590668	503.442871	-202.640244	39.054020	495.863617	-459.126282	107.470909	71.756851	-230.140213	4.011797	86.372719	-465.577148	224.460129	1393.303711	-191.100006	20.208208	1394.426514	-304.628998	139.285873	1398.869629	-234.639404	127.423920	1675.575684	-573.437256	197.719162	1145.764282	-104.297058	-99.367729	1186.799316	-532.227417	288.356995	911.241272	106.428093	34.947075	1207.624146	-306.533905	112.611023	1028.782104	431.931610	72.859062	966.875305	449.797546	250.363144
-387.191315	159.925385	928.830444	-237.019028	44.327137	930.317322	-458.270691	132.659973	503.348724	-202.369354	38.349754	495.979156	-459.178436	107.361664	71.887856	-230.090225	3.939947	86.334000	-463.830322	224.203049	1393.567505	-189.179337	20.063150	1394.272339	-302.976410	138.859421	1398.761719	-232.619507	127.020981	1675.574097	-572.412964	196.370560	1146.370483	-102.701073	-96.159637	1185.406250	-531.056458	286.395996	911.487732	108.077713	35.156292	1207.380859	-305.363678	112.160881	1028.840454	431.436646	71.797531	966.911804	449.308075	249.152191
-386.206146	159.585754	928.980652	-235.825119	44.045475	930.266418	-457.218079	132.833389	503.392578	-201.907654	37.434547	496.021332	-458.805054	106.975838	71.750740	-230.017944	3.765921	86.283012	-462.091797	223.889313	1393.741699	-187.359039	19.870596	1394.138184	-301.129089	138.883377	1399.054443	-230.546890	126.719650	1675.597290	-571.302856	195.194687	1146.903442	-101.222641	-96.789803	1185.345215	-530.664856	284.637543	911.898926	109.447502	35.177063	1206.981079	-304.224060	111.759933	1028.895752	430.943878	70.751633	966.985779	448.826874	248.129333
-385.249054	158.965240	929.082336	-234.812088	43.791073	930.177917	-456.104645	133.227753	503.595428	-201.542938	36.281700	495.957367	-458.666779	106.906784	71.887192	-229.892303	3.440734	86.194908	-460.396118	223.742294	1393.917725	-185.558685	19.657263	1394.035645	-299.468353	138.413162	1398.893188	-228.517487	126.375961	1675.643433	-570.232239	194.050751	1147.548828	-99.977524	-95.735725	1184.521362	-529.308228	282.693756	912.036133	110.908371	35.195572	1206.534302	-303.140594	111.321892	1028.895630	430.431152	69.876274	967.000427	448.289490	247.470154
-384.477905	158.501419	929.282532	-233.706848	43.577557	930.090393	-455.077332	133.536240	503.682281	-200.932053	34.885487	495.890350	-458.704346	106.803215	72.083466	-229.823456	2.968145	86.194176	-458.602997	223.507690	1394.128418	-183.761658	19.469852	1393.913086	-297.716522	138.117279	1398.897705	-226.551697	126.065269	1675.652710	-568.987732	193.008972	1148.029297	-98.556786	-96.479225	1184.578857	-528.511719	280.966553	912.278198	112.126839	35.211090	1205.947632	-302.055481	110.969048	1028.943115	429.955414	68.917770	967.015198	447.772797	246.511841
-383.613098	157.942093	929.410400	-232.541214	43.496117	929.948669	-453.993561	133.836594	503.727905	-200.476913	33.875317	495.819458	-458.911743	106.992378	72.495735	-229.696243	2.612834	86.200264	-456.873230	223.178497	1394.213379	-182.034286	19.243937	1393.831055	-296.003296	137.837494	1398.981201	-224.610413	125.798119	1675.619629	-567.784241	192.049072	1148.532593	-97.392433	-95.674095	1183.882202	-527.694946	279.348541	912.383850	113.441528	35.127556	1205.127319	-300.933899	110.615189	1028.932007	429.430450	68.147530	967.028015	447.016174	245.871094
-383.014740	157.530380	929.594666	-231.676056	43.446125	929.755798	-452.929688	134.118088	503.606354	-200.155701	32.738239	495.746002	-458.668396	106.944321	72.619804	-229.691971	1.867419	86.128792	-455.243530	222.916107	1394.427368	-180.213562	19.028685	1393.722900	-294.338562	137.602936	1399.044189	-222.696808	125.581879	1675.626343	-566.572815	191.239426	1148.978394	-96.002838	-96.704407	1184.040161	-526.827148	277.767181	912.489502	114.533699	35.531189	1204.712402	-300.031799	110.330307	1028.920654	428.755829	67.982803	967.043152	445.951538	245.944397
-382.488007	157.060440	929.795593	-230.663315	43.514053	929.575134	-451.797699	134.865768	503.832733	-199.652863	31.279079	495.625153	-458.617035	106.887619	72.790123	-229.654770	1.394187	86.061920	-453.680725	222.540909	1394.617920	-178.488571	18.832718	1393.563354	-292.596313	137.592743	1399.275024	-220.760269	125.425591	1675.701538	-565.239563	190.502701	1149.347778	-94.820862	-96.007401	1183.309570	-525.973511	276.352509	912.522949	115.671822	35.648746	1203.970703	-299.051544	110.155205	1028.912354	429.080444	66.195747	967.283875	446.594025	243.488922
-382.024048	156.440720	929.983826	-229.979691	43.510891	929.371521	-450.246765	135.614426	503.739410	-199.326477	30.299509	495.433228	-458.515167	106.884346	73.003082	-229.588058	1.089136	85.926521	-452.163696	222.143890	1394.778442	-176.827118	18.671440	1393.481323	-290.995758	137.303619	1399.228394	-218.982758	125.267975	1675.616455	-563.924316	189.795410	1149.663574	-93.677612	-96.214088	1182.976440	-525.148987	275.050507	912.561584	116.692245	35.376247	1202.916016	-298.281067	109.832840	1028.890747	428.804749	65.232750	967.301147	446.281219	242.477921
-381.456848	155.976288	930.174316	-228.816376	43.825287	929.365479	-448.670898	136.368271	503.525787	-199.008286	29.778788	495.322998	-458.612305	106.804840	73.266022	-229.525574	0.939158	85.806969	-450.743652	221.834702	1395.054565	-175.114059	18.591642	1393.329102	-289.609558	136.872528	1399.094116	-217.159546	125.166557	1675.627930	-562.660156	189.263840	1150.038330	-92.509171	-96.654617	1182.738770	-524.284973	273.853119	912.574341	117.588928	35.616135	1202.275513	-297.365021	109.762627	1028.978516	428.455505	64.225449	967.349976	445.954742	241.453064
-381.080872	155.454727	930.430969	-227.644394	44.153599	929.271667	-447.039032	137.638794	503.587769	-198.677567	29.276722	495.291290	-458.331085	106.561218	73.467117	-229.431870	0.703915	85.775536	-449.426300	221.390808	1395.360718	-173.467911	18.504614	1393.210815	-288.147339	136.608078	1399.160278	-215.406555	125.100540	1675.596313	-561.378784	188.662308	1150.367554	-91.437157	-97.921783	1183.033325	-522.958740	272.711670	912.452026	118.345749	35.283356	1201.199097	-296.429291	109.707680	1029.042969	428.551270	62.391994	967.434875	446.857330	240.668320
-380.966583	154.830185	930.718018	-227.451645	44.082741	929.274414	-445.436890	138.807098	503.285248	-198.358459	28.675936	495.144409	-458.383575	106.473251	73.870613	-229.348877	0.496134	85.733665	-448.109283	220.955460	1395.609131	-171.832825	18.465286	1393.080688	-286.749603	136.393723	1399.253784	-213.757492	125.044792	1675.649902	-559.894653	188.171753	1150.595581	-90.713753	-100.771500	1183.525879	-522.727234	271.875854	912.604614	118.960693	35.228680	1200.462036	-296.092957	109.414116	1029.167603	428.357727	61.318081	967.488647	446.927734	239.675400
-380.719269	154.234894	930.970276	-226.481628	44.340900	929.145935	-443.616547	140.522720	503.237396	-198.100006	28.363028	495.129669	-458.556335	106.591385	74.450066	-229.193832	0.459664	85.656082	-447.016510	220.460373	1395.930908	-170.282379	18.456598	1392.960693	-285.347687	136.488007	1399.541016	-212.151138	125.032677	1675.684937	-558.692017	187.709076	1150.921631	-89.943909	-100.563477	1183.091675	-521.363647	270.951752	912.518860	119.699417	35.151161	1199.620972	-295.299103	109.292900	1029.209473	427.779480	60.986897	967.559814	445.906555	239.426605
-380.650055	153.618515	931.233826	-226.290237	44.345020	929.221313	-441.799072	142.248306	502.924927	-197.856262	28.068254	495.068604	-458.535034	106.560104	74.879730	-229.095337	0.338559	85.609703	-445.922913	220.045227	1396.214111	-168.823151	18.563704	1392.841431	-284.189240	136.133621	1399.378662	-210.594086	125.064362	1675.705933	-557.371460	187.279007	1151.167847	-89.086281	-101.352646	1182.996094	-520.537231	270.247040	912.589783	120.393486	34.889442	1198.722168	-295.084290	109.001686	1029.370361	427.586548	60.121414	967.559448	445.687347	238.354401
-380.337372	153.031738	931.448181	-225.191925	44.763412	929.233521	-439.858765	144.253372	502.670319	-197.684753	27.827217	495.103058	-458.358124	106.603096	75.287292	-228.937164	0.287964	85.570892	-445.038330	219.570999	1396.566284	-167.367477	18.685472	1392.618896	-283.082214	136.018372	1399.408447	-209.174576	125.086174	1675.701782	-556.094910	186.887146	1151.353516	-88.418304	-101.638077	1182.782471	-519.559082	269.674988	912.632080	121.023537	34.400230	1197.777466	-294.326355	108.961578	1029.474609	427.449371	58.913425	967.628052	446.106964	237.938065
-380.280151	152.467102	931.676147	-224.732407	44.857655	929.262451	-438.284546	146.452515	502.360504	-197.436371	27.438341	495.104279	-458.504517	106.596207	75.826607	-228.844543	0.128081	85.537552	-444.159058	219.140900	1396.783936	-166.077957	18.892719	1392.412842	-282.008148	135.970139	1399.430298	-207.763855	125.148720	1675.597900	-554.767639	186.527756	1151.523438	-87.812958	-101.885284	1182.482056	-519.079407	269.349701	912.800964	121.633415	34.301197	1197.011597	-293.974823	108.771179	1029.590576	426.930634	58.498764	967.575256	445.310791	237.439102
-380.460602	151.889221	931.874390	-224.935318	44.640842	929.284912	-436.974609	148.621918	502.061066	-197.194214	27.017979	495.009857	-458.633789	106.637001	76.472794	-228.723709	-0.020483	85.489365	-443.471222	218.762970	1397.079712	-164.804733	19.098845	1392.169312	-281.100769	135.951294	1399.443115	-206.478943	125.215256	1675.536255	-553.708862	186.164825	1151.718384	-87.316963	-102.113632	1182.167603	-517.680908	268.922272	912.853699	122.180824	33.978470	1196.241577	-294.033386	108.437080	1029.682861	426.720062	57.723961	967.577148	445.302948	236.647552
-380.196503	151.344070	932.029053	-223.913818	45.003868	929.238892	-435.738342	150.939651	501.816223	-196.954666	26.687759	495.106873	-458.838837	106.702957	77.217819	-228.568970	-0.113327	85.426376	-442.835358	218.328644	1397.386841	-163.742630	19.314421	1391.932129	-280.230591	135.947754	1399.475830	-205.302643	125.314117	1675.394287	-552.620728	185.833710	1151.902344	-86.918900	-102.222839	1181.882935	-516.881226	268.730103	913.071045	122.606056	33.721935	1195.560059	-293.341858	108.379379	1029.729492	426.559753	56.739899	967.610107	445.092865	235.958038
-380.085693	150.840607	932.190918	-223.445099	45.084618	929.220032	-434.827240	153.353531	501.698151	-196.699417	26.060341	495.101990	-459.146820	106.801758	78.002281	-228.456039	-0.323568	85.336601	-442.312653	217.967407	1397.635132	-162.718903	19.571789	1391.707031	-279.537750	135.993668	1399.480957	-204.167206	125.424042	1675.313843	-551.717346	185.441101	1152.094360	-86.587753	-102.326462	1181.603882	-515.584534	268.507965	913.216125	123.032387	33.415607	1194.844238	-292.996918	108.166428	1029.796265	426.428802	55.950150	967.664429	445.104065	235.207458
-380.060425	150.409027	932.312805	-223.087418	45.172749	929.143860	-434.108063	155.700623	501.486603	-196.512115	25.396122	495.056061	-459.446960	106.806404	78.817467	-228.362366	-0.512294	85.362831	-441.908600	217.680969	1397.907715	-161.772842	19.823555	1391.454224	-278.905853	136.057785	1399.506226	-203.189758	125.580826	1675.271240	-550.842712	185.156067	1152.160156	-86.348175	-102.487289	1181.328857	-514.506409	268.518097	913.435120	123.413322	33.128410	1194.217407	-292.738098	107.986923	1029.813965	426.324005	55.210896	967.687256	445.178223	234.593811
-380.060822	150.064682	932.394531	-222.846222	45.239014	929.052551	-433.433075	158.059250	501.384460	-196.350479	24.677767	494.969696	-459.751648	106.879532	79.773483	-228.288788	-0.637268	85.334496	-441.635651	217.438568	1398.093506	-161.029556	20.119064	1391.249512	-278.388763	136.157333	1399.544312	-202.313965	125.756805	1675.213745	-550.132080	184.899399	1152.269287	-86.253456	-102.143478	1180.893677	-513.629272	268.534302	913.763062	123.709633	32.910431	1193.590454	-292.571594	107.813751	1029.808594	426.080353	54.331696	967.657410	444.584137	233.276535
-380.051727	149.774826	932.431335	-222.676895	45.329769	928.931274	-432.787262	160.198532	501.275696	-196.252502	24.042311	494.887573	-460.137238	106.881279	80.628693	-228.251999	-0.796043	85.302986	-441.376556	217.244446	1398.224243	-160.433182	20.417902	1391.067139	-278.022675	136.298019	1399.522827	-201.578735	125.935654	1675.128418	-549.552307	184.634857	1152.349854	-86.237404	-102.088013	1180.602661	-512.583862	268.649323	914.026245	123.893242	32.639832	1192.909790	-292.439301	107.679832	1029.765991	425.927521	53.632328	967.613159	444.463257	232.364105
-380.049408	149.600479	932.456909	-222.533569	45.498646	928.820984	-432.223877	162.291260	501.188171	-196.252167	23.359127	494.815094	-460.224548	106.769012	81.201752	-228.242294	-1.012511	85.245995	-441.228973	217.116623	1398.393433	-159.915176	20.641863	1390.925049	-277.705933	136.478012	1399.516724	-200.971710	126.140121	1675.055420	-549.020813	184.389938	1152.360962	-86.346321	-101.956375	1180.342285	-511.686401	268.874512	914.393372	123.997887	32.368019	1192.208252	-292.345215	107.625305	1029.727051	425.793823	53.233566	967.598755	444.673553	232.619293
-380.030762	149.507782	932.468384	-222.356323	45.727493	928.701599	-431.522186	164.315216	501.052277	-196.334167	22.768192	494.814545	-460.138977	106.848534	81.937378	-228.182693	-0.881547	85.103951	-441.134918	217.047180	1398.516846	-159.599762	20.908266	1390.845703	-277.466400	136.672974	1399.543823	-200.516998	126.351151	1675.031250	-548.683289	184.227097	1152.403076	-86.568115	-101.699593	1180.063110	-510.665710	269.173828	914.737854	124.028587	32.208809	1191.628052	-292.233734	107.633766	1029.677856	425.647949	52.391735	967.536682	444.108276	230.564682
-380.102081	149.512344	932.549377	-222.305893	45.967056	928.630737	-431.039856	166.141922	500.993347	-196.582993	22.256659	494.829346	-460.317078	107.023880	83.029625	-228.281128	-1.360275	85.159874	-441.116089	217.059204	1398.607544	-159.332260	21.147146	1390.784302	-277.303406	136.884125	1399.550049	-200.201813	126.603958	1675.036865	-548.412231	184.107101	1152.456299	-86.877052	-101.479675	1179.888916	-509.773163	269.604431	915.199341	123.908134	32.233711	1191.213379	-292.214569	107.688698	1029.687012	425.469788	51.056267	967.736267	444.245514	229.341202
-380.219452	149.605667	932.621887	-222.319214	46.202118	928.581909	-430.364349	167.906158	500.931824	-197.055847	21.902079	494.928528	-459.896759	107.321335	83.898621	-228.303864	-1.437243	85.134415	-441.146057	217.141022	1398.682373	-159.197418	21.414238	1390.767456	-277.236053	137.140610	1399.616333	-200.022369	126.888664	1675.090698	-548.261597	184.036713	1152.519653	-87.238815	-101.885727	1179.963013	-508.826508	270.052856	915.613220	123.642166	32.194462	1190.580078	-292.249542	107.805588	1029.700806	425.169037	51.155338	967.276611	444.352966	228.455368
-380.318970	149.847183	932.695007	-222.420853	46.481903	928.565308	-429.840576	169.698837	501.028534	-197.742340	21.540684	495.012756	-459.826355	107.592178	84.701569	-228.352676	-1.544844	85.041451	-441.265900	217.310013	1398.725952	-159.204315	21.715870	1390.708740	-277.241699	137.438858	1399.637329	-200.011871	127.198006	1675.187012	-548.224854	184.059784	1152.586670	-87.795197	-101.150566	1179.610596	-507.989716	270.564087	916.106079	123.328781	32.234505	1189.996582	-292.339813	107.999168	1029.734863	424.922668	51.193283	967.184448	444.426849	228.947525
-380.480682	150.083099	932.814636	-222.593170	46.766285	928.564392	-429.531219	171.351486	501.051117	-198.425919	21.525724	495.096680	-459.798248	107.981644	85.544556	-228.447800	-1.440886	85.047028	-441.474213	217.588196	1398.788818	-159.334015	22.022911	1390.653931	-277.254913	137.939957	1399.781982	-200.166229	127.485680	1675.263428	-548.164063	184.186234	1152.576050	-88.189346	-98.347527	1178.559692	-507.626953	271.286163	916.683716	123.066231	32.377537	1189.303711	-292.461365	108.216957	1029.794189	424.825256	50.563725	967.107239	444.236450	227.068253
-380.637695	150.430069	932.897949	-222.803238	47.113544	928.557922	-429.447937	172.956818	501.295166	-199.329010	21.238659	495.239166	-459.680359	108.709152	86.312691	-228.540802	-1.410829	84.978561	-441.734283	217.930466	1398.769409	-159.517227	22.359430	1390.560791	-277.566223	138.156830	1399.630005	-200.518570	127.826614	1675.447754	-548.246460	184.366455	1152.598145	-89.007103	-97.956444	1178.294800	-506.940460	272.009766	917.168091	122.502556	32.279732	1188.562134	-292.622803	108.506859	1029.836304	424.770996	50.181446	967.077393	444.328491	226.122360
-380.836090	150.808243	932.985779	-223.093750	47.513298	928.566589	-429.729126	174.335648	501.481903	-200.294296	21.357519	495.316010	-459.235443	109.337341	86.363480	-228.622894	-1.259948	84.958893	-442.085724	218.272537	1398.738525	-159.777069	22.708828	1390.452148	-277.864899	138.586746	1399.660645	-201.066956	128.193604	1675.635010	-548.405090	184.651276	1152.604370	-89.867500	-97.806503	1178.135132	-506.397034	272.836365	917.643799	121.686775	32.384827	1187.830811	-292.848175	108.842758	1029.887939	424.683228	49.812454	967.013184	444.533081	225.483429
-381.087372	151.341461	933.092834	-223.422379	48.034283	928.555054	-430.158875	175.715576	501.756012	-201.194183	21.334236	495.404114	-459.197296	110.677719	86.638641	-228.718964	-1.103796	84.929451	-442.523712	218.814392	1398.733154	-160.145645	23.028784	1390.353271	-278.196075	139.091400	1399.697876	-201.773254	128.566360	1675.855957	-548.648254	185.020721	1152.613403	-91.058144	-100.706184	1179.073364	-505.692474	273.647156	918.024841	120.569382	32.395576	1186.963501	-293.121490	109.273209	1029.943604	424.650146	49.193501	966.880249	444.562622	224.454315
-381.421143	151.988007	933.198059	-223.850830	48.564606	928.560364	-430.734863	176.982376	501.987610	-202.085175	21.074045	495.496796	-459.687958	112.626335	87.475281	-228.837967	-1.002065	84.817177	-442.980621	219.323807	1398.696045	-160.688766	23.485044	1390.290283	-278.644470	139.592651	1399.663940	-202.703171	128.951370	1676.133057	-549.053711	185.531174	1152.572754	-92.197235	-100.509232	1178.869873	-504.985809	274.600891	918.466675	119.492020	32.464508	1186.120239	-293.473389	109.791023	1030.002930	425.135681	47.200203	966.646240	444.915680	224.136383
-381.712341	152.559174	933.245239	-224.320068	49.144016	928.581848	-431.301910	178.212982	502.094543	-202.862503	20.755426	495.571625	-460.022705	114.566780	87.639534	-228.925415	-0.984888	84.839958	-443.533600	219.941376	1398.628174	-161.247940	23.844360	1390.201538	-279.093781	140.393219	1399.850342	-203.765167	129.339096	1676.418457	-549.474670	186.109512	1152.557739	-93.439972	-100.257416	1178.696899	-504.012787	275.560822	918.771545	118.305710	32.708141	1185.209595	-293.840179	110.347084	1030.037842	425.148529	46.575516	966.465271	445.139709	223.903748
-382.053528	153.253387	933.262573	-224.742599	49.795406	928.565002	-431.987335	179.420273	502.212891	-203.715576	20.715509	495.606842	-460.535034	116.783699	87.615395	-228.855560	-0.474661	84.734093	-444.109894	220.651810	1398.600830	-161.942871	24.344275	1390.114746	-279.854431	140.773544	1399.659058	-205.017746	129.775543	1676.780884	-549.927979	186.794373	1152.450439	-94.879082	-99.825714	1178.416260	-503.524658	276.701294	919.123047	116.954018	32.881512	1184.218750	-294.225403	110.970703	1030.043091	425.165039	45.946285	966.336975	445.266418	222.889420
-382.581177	154.066635	933.274597	-225.306259	50.507919	928.535156	-432.656860	180.643127	502.269714	-204.436996	20.780355	495.586273	-460.658478	118.907478	86.635757	-228.815140	-0.160292	84.660957	-444.810455	221.373291	1398.395264	-162.803070	24.902559	1389.966187	-280.604248	141.440445	1399.640015	-206.432877	130.234299	1677.101685	-550.412170	187.670944	1152.273926	-96.390465	-99.556450	1178.231934	-503.703369	278.084229	919.558411	115.507500	33.024761	1183.189941	-294.748352	111.715660	1030.033813	425.582947	45.375542	966.545898	445.810333	222.282608
-383.080872	154.818405	933.159180	-225.897797	51.235092	928.470337	-433.240021	181.939621	502.177643	-205.067795	20.503872	495.550903	-461.959930	122.127998	86.954857	-228.837555	-0.189160	84.654114	-445.606934	222.168625	1398.259644	-163.717819	25.344969	1389.841064	-281.267120	142.389481	1399.753052	-207.995743	130.690964	1677.381958	-551.121155	188.593903	1152.060547	-98.205231	-98.882355	1177.958618	-502.757202	279.261932	919.638184	113.906998	33.349747	1182.103638	-295.296295	112.489708	1029.940674	425.723236	45.393627	966.718750	445.902557	221.712723
-383.710327	155.811050	933.087402	-226.590561	52.103436	928.413391	-433.835693	183.209808	502.148956	-205.819946	20.185822	495.585510	-462.837982	125.442154	86.606194	-228.865936	-0.199289	84.583389	-446.427704	223.073227	1398.050537	-164.665192	25.937729	1389.704102	-282.203522	143.189606	1399.744263	-209.724167	131.187744	1677.660645	-551.709961	189.695511	1151.775269	-99.949608	-98.785004	1177.738037	-503.023376	280.869812	919.885071	112.198044	33.598438	1180.928345	-295.959564	113.414124	1029.877075	425.793365	44.850685	966.659851	446.095856	221.083160
-384.528076	156.566910	932.909729	-227.904602	52.541790	928.393127	-434.637360	184.546371	502.042419	-206.479385	19.966440	495.464417	-463.773956	128.645218	85.942726	-228.885330	-0.087701	84.415222	-447.357666	224.075790	1397.847778	-165.824478	26.650085	1389.541870	-283.298187	143.802383	1399.435547	-211.604095	131.745544	1678.050293	-552.478394	190.888474	1151.442261	-101.981964	-98.145737	1177.370728	-501.810364	282.629669	920.028625	110.362068	33.936611	1179.813354	-297.013092	114.107605	1029.767700	425.913818	44.263786	966.539429	446.347046	220.546906
-385.062744	157.638321	932.742249	-228.021866	53.727409	928.278320	-435.210358	185.858902	501.755005	-207.209854	20.197195	495.447296	-464.172089	131.745041	84.445068	-228.867737	0.118161	84.313553	-448.468414	225.156494	1397.581909	-167.032532	27.347174	1389.383301	-284.408997	144.640060	1399.307983	-213.607468	132.302979	1678.390625	-553.229431	192.153534	1151.072876	-104.004410	-97.716545	1177.005127	-501.634460	284.265503	920.060852	108.406250	34.139507	1178.590576	-297.410187	115.225960	1029.634155	425.970245	43.717178	966.462219	446.512085	219.957214
-385.735931	158.533340	932.486938	-228.719284	54.602501	928.168640	-436.038208	187.144836	501.496399	-208.035492	19.862564	495.358643	-465.115173	135.282028	83.629051	-228.939804	0.090342	84.215446	-449.565521	226.305161	1397.259399	-168.409988	28.122379	1389.188965	-285.609344	145.629303	1399.155762	-215.802155	132.905731	1678.680420	-553.904724	193.602982	1150.587036	-106.305183	-97.141464	1176.668213	-502.375732	286.192841	920.217590	106.347435	34.401012	1177.237183	-298.146759	116.168556	1029.450806	425.932343	43.036690	966.411987	446.653320	219.377029
-386.767303	159.577835	932.209351	-230.292175	55.217258	928.060974	-437.073364	188.456894	501.327057	-208.720901	19.763756	495.182861	-466.645172	139.290878	83.421600	-228.959991	0.172569	84.143921	-450.790192	227.516281	1396.964355	-169.788559	28.935873	1388.971680	-286.925140	146.695724	1399.010376	-218.097458	133.528015	1678.940796	-554.981995	195.110641	1150.154175	-108.737991	-96.536911	1176.289795	-501.318817	287.817230	919.877136	104.166931	34.670135	1175.839478	-299.460907	117.055130	1029.253662	425.962524	42.289066	966.378357	446.828827	218.732452
-387.369446	160.642212	931.864685	-230.490021	56.442413	927.877319	-438.052460	189.740738	500.925751	-209.531937	20.380560	495.114624	-467.374420	142.984406	82.386223	-228.924911	0.563880	83.981995	-452.062714	228.819946	1396.524536	-171.419250	29.860168	1388.733154	-288.340576	147.714111	1398.811646	-220.535904	134.170731	1679.121460	-555.942810	196.753784	1149.539917	-111.233597	-95.711334	1175.818359	-501.250580	289.735229	919.641846	101.923714	34.984409	1174.395386	-299.971802	118.235886	1028.996094	426.069122	41.832245	966.334351	447.059509	218.626938
-388.159698	161.611328	931.417603	-231.416199	57.371132	927.727722	-439.161041	190.944382	500.574524	-210.340759	20.208569	495.072510	-468.025665	146.529205	81.194252	-229.036926	0.500312	83.888977	-453.496826	230.216812	1396.065674	-173.080994	30.729759	1388.449341	-289.873016	148.903442	1398.545532	-223.040665	134.859680	1679.317627	-556.771606	198.543839	1148.824707	-113.757439	-94.914986	1175.319946	-501.913879	291.866486	919.437317	99.887383	35.824371	1173.639404	-300.947968	119.274849	1028.699585	426.381744	41.272110	966.294983	447.274567	217.594147
-389.128693	162.820801	931.083496	-232.492859	58.332726	927.567749	-440.545929	192.102570	500.304352	-211.028915	20.383373	494.991852	-468.364227	149.671616	79.610138	-229.067490	0.613921	83.786552	-454.982056	231.720306	1395.597412	-174.866577	31.615416	1388.214600	-291.510315	150.053787	1398.303223	-225.702774	135.660751	1679.494019	-557.920349	200.401886	1148.198120	-116.317924	-93.959770	1174.804810	-501.389343	293.823486	919.003235	97.959167	36.257336	1172.767578	-302.018463	120.421844	1028.450684	426.640442	40.815605	966.231995	447.444275	217.051971
-390.145142	164.015930	930.663269	-233.724991	59.241451	927.405884	-441.913971	193.176239	499.914490	-211.840042	20.656322	494.902710	-468.976837	152.919540	78.501648	-229.106537	0.754983	83.662422	-456.535309	233.270050	1395.118896	-176.836823	32.606056	1387.954590	-293.242157	151.294708	1398.045654	-228.471100	136.445679	1679.637451	-559.005188	202.384018	1147.440918	-119.774780	-93.332344	1174.515015	-501.494019	295.953613	918.522827	94.139778	35.503338	1169.034058	-303.226776	121.547768	1028.159668	426.823090	40.347389	966.231079	447.642365	216.978241
-391.386627	165.133942	930.254395	-235.551575	59.967346	927.187073	-443.300690	194.124008	499.625122	-212.636002	20.884737	494.832123	-469.843048	155.469299	77.581635	-229.137024	0.907359	83.544060	-458.195404	234.917404	1394.560303	-178.812271	33.548218	1387.773438	-295.007294	152.871872	1398.030029	-231.320328	137.306046	1679.735840	-560.050049	204.485886	1146.624634	-122.997391	-92.653389	1174.261719	-502.162537	298.262482	918.158997	91.588608	35.202457	1166.972778	-304.771698	122.547440	1027.838989	427.075256	39.584034	966.281250	447.788727	215.681107
-392.820160	166.350723	929.927429	-237.507339	60.747551	926.809265	-444.563629	195.001297	499.191711	-213.340042	20.954418	494.633911	-471.160065	157.501495	77.118233	-229.227066	0.911477	83.446854	-459.927246	236.665588	1394.083862	-180.888092	34.504169	1387.624268	-296.961700	154.171127	1397.828979	-234.271332	138.176483	1679.864258	-561.249512	206.663177	1145.825195	-125.965012	-91.349152	1173.595093	-502.504181	300.507294	917.651672	88.482185	36.361038	1165.425049	-306.319122	123.631065	1027.464966	427.303101	39.031063	966.354370	447.981354	215.450562
-393.977478	167.786377	929.516663	-238.896408	62.000267	926.740723	-445.369415	195.877670	498.840302	-214.181915	21.493147	494.586334	-471.601501	157.968811	75.851013	-229.256577	1.043907	83.368256	-461.702606	238.412384	1393.498535	-183.233780	35.665630	1387.559692	-299.103851	155.260849	1397.379761	-237.237030	139.160355	1680.028198	-562.666138	208.938873	1145.054565	-129.780304	-91.342064	1173.863770	-501.932495	302.713898	916.882996	85.311279	36.800453	1163.392944	-307.756012	125.018791	1027.235352	427.534363	38.225666	966.402161	448.093628	214.373093
-395.122772	169.170563	929.181885	-240.141434	63.317455	926.772400	-446.121368	196.609314	498.470764	-215.019821	22.276316	494.486755	-472.450409	158.253128	75.510681	-229.336365	1.294304	83.256157	-463.639313	240.251846	1392.968750	-185.616516	36.721512	1387.526367	-301.212189	156.933060	1397.547363	-240.316727	140.196045	1680.161377	-563.880127	211.377594	1144.175781	-133.100632	-89.663773	1173.167725	-503.109192	305.182068	916.435669	82.194656	37.515957	1161.283813	-309.135803	126.427452	1027.093750	427.740631	37.534222	966.450073	448.173248	213.667267
-396.523773	170.644638	928.897888	-241.714066	64.611229	926.645996	-446.956116	197.331009	498.065460	-215.919937	23.267239	494.440979	-472.526794	157.661469	74.750946	-229.377808	1.597719	83.133232	-465.658508	242.144852	1392.538818	-188.070679	37.803768	1387.506226	-303.500427	158.412842	1397.413574	-243.454468	141.296753	1680.306152	-565.313171	213.860077	1143.398438	-136.649780	-88.477257	1172.889038	-503.141846	307.537811	915.764282	78.920921	38.041317	1158.970337	-310.662506	127.869438	1026.885986	427.923706	36.775692	966.447327	448.276611	212.885895
-398.958557	172.020996	928.703308	-244.641098	64.664696	925.987793	-448.574280	197.711182	497.808167	-216.841309	23.305462	494.265472	-473.027374	157.215179	74.392235	-229.632736	1.441352	83.147995	-467.652832	244.036179	1392.043213	-190.705032	39.009861	1387.566772	-305.807007	159.898041	1397.333252	-246.651047	142.487885	1680.448486	-566.710388	216.483612	1142.597168	-140.435120	-87.367676	1172.717773	-504.180695	310.057526	915.208374	75.550499	38.742237	1156.522583	-312.874664	128.666321	1026.410034	428.164642	36.130226	966.441650	448.347961	212.177017
-400.525818	173.508698	928.474792	-246.325027	65.960648	925.972290	-450.457581	197.977463	497.588623	-217.833084	24.609171	494.298126	-473.454407	157.281799	74.577042	-229.749924	1.774407	83.053429	-469.843842	246.012558	1391.680786	-193.445389	40.146053	1387.677368	-308.235840	161.482880	1397.353638	-249.925797	143.759354	1680.619873	-568.178528	219.076218	1141.879028	-144.173569	-86.244888	1172.604858	-504.739044	312.559845	914.646973	72.060204	39.259121	1153.911987	-314.597870	130.086273	1026.293823	428.334442	35.423340	966.424316	448.415527	211.527802
-402.154877	175.139954	928.363342	-248.087128	67.375977	926.101074	-452.737122	197.893707	497.242157	-218.857971	25.570911	494.288147	-473.103668	157.049530	74.311256	-229.941177	1.868197	83.059021	-471.978790	247.989273	1391.264038	-196.315414	41.400402	1387.816040	-310.745941	163.067184	1397.344727	-253.237885	145.105850	1680.808350	-569.744812	221.670685	1141.177246	-147.895737	-84.989159	1172.470459	-505.124847	315.018677	914.034729	68.766090	40.065369	1151.213623	-316.390411	131.660080	1026.305786	428.450378	34.844791	966.437378	448.404480	211.359909
-404.083069	176.819824	928.255615	-250.346405	68.616463	926.084900	-455.662933	197.772293	497.230347	-219.873978	26.814425	494.309540	-472.434692	156.364761	73.596992	-230.172470	1.965067	83.109962	-474.336670	250.101135	1390.970215	-199.234406	42.619167	1388.018066	-313.294769	164.699463	1397.387573	-256.648071	146.512512	1681.041748	-571.362061	224.445221	1140.577271	-151.660400	-83.680962	1172.513428	-506.201050	317.617523	913.609863	65.303612	40.591087	1148.253296	-318.494263	133.120728	1026.244629	428.631134	34.112423	966.415771	448.429413	210.680267
-405.822998	178.549454	928.113953	-252.129425	70.150459	926.194763	-457.551056	196.566833	496.954834	-220.968918	28.423206	494.364868	-472.271179	155.859650	73.331001	-230.332397	2.247755	83.107155	-476.698517	252.179733	1390.732178	-202.295364	43.891003	1388.110718	-315.936707	166.347580	1397.433472	-260.079651	148.002426	1681.329956	-573.089050	227.162201	1140.017334	-155.277817	-82.583725	1172.481445	-506.812683	320.145477	913.113464	62.037735	40.781456	1145.221924	-320.395081	134.762360	1026.239868	428.847900	33.254078	966.408386	448.388947	209.234970
-407.769836	180.136932	928.056091	-254.348038	71.368561	926.318726	-459.318634	195.490952	497.006989	-222.101089	29.802080	494.429718	-472.162781	155.358978	73.209831	-230.579483	2.408473	83.157806	-479.100250	254.310440	1390.464355	-205.439285	45.227169	1388.276245	-318.636810	168.015488	1397.437744	-263.579285	149.592285	1681.583862	-574.873840	229.937088	1139.492310	-158.776733	-81.246819	1172.529785	-507.942841	322.736816	912.765442	58.473682	39.900814	1142.289307	-322.514404	136.222488	1026.270142	428.993500	32.406990	966.308594	448.390442	208.505157
-409.538391	181.771744	927.961670	-256.144348	72.798515	926.512817	-460.510223	194.259628	497.128906	-223.130264	31.463533	494.468658	-472.020935	155.023209	73.048286	-230.830582	2.618017	83.310287	-481.525543	256.487946	1390.313232	-208.576813	46.586151	1388.401123	-321.402008	169.815582	1397.539551	-267.141205	151.205933	1681.853027	-576.660339	232.754944	1139.009155	-161.926895	-78.689896	1172.198120	-508.997711	325.573700	912.687561	55.147709	40.320568	1139.029419	-324.443542	137.788681	1026.328857	429.104980	31.803804	966.271057	448.368744	208.299530
-411.426941	183.335114	927.865356	-258.358185	74.020508	926.623962	-461.676666	193.122345	497.464905	-224.285797	33.008926	494.659485	-471.900909	154.941971	72.887535	-231.161133	2.802062	83.436996	-483.954865	258.769318	1390.113403	-211.679367	47.923439	1388.491333	-324.141418	171.572708	1397.624268	-270.728302	152.899139	1682.096802	-578.658630	235.574860	1138.584351	-165.294357	-77.572617	1172.350708	-509.831696	328.100922	912.345947	51.932545	40.636234	1135.803223	-326.549316	139.235199	1026.335205	429.214691	31.033770	966.208801	448.257416	207.585403
-413.316986	184.635803	927.747925	-260.798065	74.954681	926.813171	-462.958221	191.902863	497.601318	-225.286240	34.530422	494.744995	-471.784973	155.046951	72.579674	-231.503693	2.956391	83.617470	-486.404633	261.094421	1389.971680	-214.897583	49.401978	1388.675903	-326.945313	173.365326	1397.621338	-274.329620	154.618011	1682.348877	-580.566101	238.402435	1138.226929	-168.536682	-76.551689	1172.470947	-511.619141	330.808685	912.249268	48.869617	40.774559	1132.466675	-328.783203	140.456818	1026.365723	429.286865	30.323996	966.127686	448.115906	206.835739
-415.098114	186.013824	927.582642	-263.040741	75.933907	926.952881	-464.764069	191.322937	498.270172	-226.096970	36.101505	494.977386	-472.103302	155.145401	72.341721	-231.792679	3.046631	83.856796	-488.794159	263.347687	1389.794678	-217.927521	51.196117	1388.981445	-329.726105	175.159271	1397.686768	-277.953491	156.393478	1682.578735	-582.758362	241.227264	1137.986206	-171.767441	-75.730865	1172.805908	-512.741821	333.371796	912.059998	45.773106	41.041668	1129.101440	-330.904114	141.686020	1026.356445	429.439545	29.769653	965.993896	447.933380	206.224457
-417.681671	188.561127	927.859863	-265.569214	77.155792	927.120850	-466.955627	190.600296	498.551819	-226.900223	37.856316	495.081818	-472.691833	155.259766	72.106163	-232.042831	3.216192	84.045235	-491.245789	265.682892	1389.698853	-221.149323	52.681461	1389.208252	-332.508392	177.016983	1397.599121	-281.613464	158.188370	1682.799438	-584.878174	244.063477	1137.629272	-174.816757	-74.878952	1173.110107	-514.467102	336.037750	911.986206	42.752514	40.869007	1125.540161	-333.450623	143.362915	1026.600586	429.766663	29.172747	965.935120	447.784790	205.000366
-419.523651	190.220459	927.786316	-267.688568	78.311035	927.280701	-468.856384	190.634720	498.988892	-227.541656	39.686573	495.244568	-473.209229	155.507523	71.852684	-232.286606	3.600313	84.203293	-493.666046	268.028961	1389.451416	-224.313004	54.169460	1389.450195	-335.275787	178.762589	1397.566284	-285.271210	160.018234	1682.971680	-587.166931	246.902893	1137.296875	-177.828003	-73.738556	1173.573853	-516.115234	338.661896	911.896851	39.941231	40.543064	1122.000977	-335.588928	144.695297	1026.664429	429.789459	28.190428	966.172302	447.462097	204.187439
-421.156799	191.370453	927.580750	-269.909363	79.213081	927.469788	-470.987518	190.898712	499.026489	-228.056381	41.757767	495.283722	-474.372925	156.064056	72.361961	-232.544144	3.977580	84.439468	-496.020477	270.288666	1389.155518	-227.471588	55.662735	1389.765625	-338.103516	180.539581	1397.487183	-288.917542	161.880325	1683.127319	-589.543457	249.784286	1136.960571	-180.669785	-72.768562	1174.097900	-517.734863	341.302673	911.733215	37.134373	40.088383	1118.389526	-337.669800	145.797562	1026.660522	429.795349	27.582390	966.113403	447.211823	204.049286
-423.313751	193.214035	927.584290	-272.268036	80.131996	927.556885	-473.488342	191.253723	499.042694	-228.602188	43.781582	495.378235	-474.900238	156.150558	72.170815	-232.790207	4.384670	84.705956	-498.413910	272.654755	1388.848511	-230.709442	57.225601	1390.145386	-340.864166	182.283981	1397.453979	-292.550629	163.765503	1683.271606	-592.044312	252.609100	1136.618286	-183.471405	-71.642258	1174.571167	-518.664978	343.791992	911.425415	34.219997	39.743996	1114.867310	-339.987396	147.072266	1026.721802	429.837830	26.760733	966.051636	446.894592	202.756882
-425.870850	195.719910	927.812500	-275.023834	81.115524	927.612305	-476.230652	191.758057	499.186371	-228.917542	45.805935	495.341034	-474.814056	155.742111	71.402901	-232.953064	4.857614	85.019302	-500.767395	274.911530	1388.466064	-233.315445	58.919853	1390.996826	-343.649902	183.992310	1397.361328	-296.176056	165.666916	1683.374634	-594.426941	255.457901	1136.161621	-186.194244	-69.911995	1174.874756	-520.704956	346.470184	911.273987	31.579603	39.031326	1111.229492	-342.641418	148.518936	1026.894165	429.761719	26.012669	965.981140	446.620880	202.466400
-427.847443	197.114151	927.586487	-277.510773	81.763504	927.594849	-478.699982	192.229935	499.136353	-229.184631	47.628933	495.415283	-475.205872	155.666321	71.347832	-233.133209	5.316414	85.427109	-503.032257	277.147186	1387.983032	-236.550720	60.174496	1391.416138	-346.428680	185.689941	1397.348999	-299.770416	167.582703	1683.459229	-596.893311	258.348053	1135.706665	-188.964905	-69.444809	1175.854004	-522.900696	349.183502	911.128845	28.996155	37.985176	1107.431152	-344.978271	149.482544	1026.786499	429.760956	25.391115	965.917603	446.245087	201.877701
-429.606598	198.316925	927.354797	-279.903717	82.420052	927.670715	-480.668365	192.585800	498.923370	-229.482071	49.761635	495.466095	-475.535797	155.627670	71.324074	-233.279007	5.927262	85.879517	-505.378937	279.399597	1387.547241	-239.812424	61.455627	1391.720947	-349.196838	187.326889	1397.268799	-303.339081	169.513412	1683.558594	-599.380798	261.193329	1135.182007	-191.665649	-68.385231	1176.486572	-524.661804	351.759430	910.819885	26.424572	36.964100	1103.805786	-347.188934	150.412170	1026.718994	429.742523	24.610378	965.824707	445.915985	201.160065
-431.438629	199.455719	927.057617	-282.352753	83.067657	927.704895	-482.216309	192.713501	498.666687	-229.808426	51.855045	495.529663	-475.796234	155.639114	71.268524	-233.509247	6.313017	86.358070	-507.659271	281.544189	1387.056396	-242.911484	62.763783	1392.065918	-351.924591	188.956360	1397.215698	-306.890808	171.482544	1683.642578	-601.912231	263.983856	1134.673706	-194.365646	-67.327568	1177.039551	-526.210144	354.253571	910.397034	23.909830	35.846687	1100.131836	-349.466400	151.329880	1026.595337	429.680267	23.622574	965.762695	445.467773	199.583618
-433.145294	200.669250	926.749817	-284.435242	83.826492	927.849976	-483.440277	193.036865	498.591766	-229.942139	53.754456	495.609985	-475.921722	155.705246	71.169846	-233.748718	6.920468	86.746201	-509.995850	283.573303	1386.550903	-245.913010	64.257660	1392.458008	-354.677002	190.575714	1397.163452	-310.442139	173.344681	1683.629639	-604.330078	266.806488	1134.078857	-197.149506	-66.309669	1177.547241	-528.507568	356.919312	910.055664	21.538944	35.885830	1096.098999	-351.582306	152.356003	1026.526245	429.616943	22.794941	965.681519	445.014526	198.591202
-435.031097	201.844833	926.529236	-286.861938	84.496445	927.848022	-484.460297	193.226837	498.416107	-230.227890	56.033138	495.644653	-475.979858	155.815338	71.046829	-234.013062	7.478687	87.294670	-512.321594	285.563477	1386.008545	-248.775787	65.795578	1392.879395	-357.301575	192.128311	1397.059204	-313.899963	175.301605	1683.722900	-606.839355	269.541107	1133.487549	-199.849609	-64.722015	1177.768677	-530.203674	359.337158	909.516846	18.837072	34.606850	1092.627686	-353.829376	153.272263	1026.422241	429.581238	22.005882	965.591003	444.621826	197.946716
-437.040649	203.113663	926.258423	-289.484253	85.011681	927.829529	-485.628113	193.556656	498.416809	-230.349838	58.152687	495.596924	-476.189362	155.886459	70.977844	-234.245956	8.133031	88.011337	-514.614990	287.423645	1385.474365	-251.614914	67.269875	1393.294067	-359.952057	193.718353	1396.989258	-317.280090	177.273254	1683.836426	-609.206665	272.181488	1132.902832	-202.591751	-63.909359	1178.347900	-531.892822	361.757019	908.897339	15.985972	33.175488	1089.279297	-356.227844	154.171814	1026.282715	429.473785	21.221581	965.469849	444.071930	197.425659
-438.987457	204.163162	926.061279	-291.884308	85.597115	927.877747	-486.651306	194.037964	498.403137	-230.682053	60.235779	495.722443	-476.305695	156.042267	70.952156	-234.651306	8.650580	88.643906	-516.896729	289.260010	1385.014038	-254.387115	68.912422	1393.689575	-362.539551	195.222458	1396.946777	-320.629730	179.262131	1683.907593	-611.477539	274.773926	1132.313965	-205.330841	-63.657768	1179.225708	-534.348145	364.208374	908.422852	12.974697	31.636280	1085.964355	-358.466644	155.047134	1026.206909	429.351715	20.033108	965.729370	443.511627	197.059265
-440.854889	205.302582	925.895630	-294.293152	86.241028	927.955139	-487.941772	194.491257	498.310730	-231.059738	62.168621	495.855713	-476.588867	156.154770	70.951752	-234.829987	9.438692	89.311417	-519.169006	291.038849	1384.524292	-257.146179	70.321304	1394.230713	-365.073730	196.712891	1396.907959	-323.906281	181.253769	1684.073608	-613.651306	277.271423	1131.758057	-208.215439	-62.364449	1179.633667	-536.841980	366.699310	907.930237	9.904960	30.164572	1082.725586	-360.722870	155.922134	1026.172729	428.974060	19.256466	965.121460	443.405945	196.201248
-442.715240	206.444794	925.746277	-296.613617	86.875038	928.066528	-489.263824	195.135071	498.298981	-231.313995	64.388191	496.047943	-476.870819	156.215515	70.959526	-235.022003	10.431323	89.667976	-521.392578	292.742126	1384.059692	-259.823486	71.661209	1394.783325	-367.543030	198.104630	1396.852905	-327.173096	183.189804	1684.213135	-615.820068	279.621948	1131.236084	-211.033463	-62.304478	1180.749268	-538.569580	368.888855	907.258362	6.623913	28.362133	1079.348755	-362.958099	156.780502	1026.166626	428.839905	18.445385	965.067078	442.930420	195.561707
[truncated: 160 more rows]
[truncated: 40 more columns]
