# Supplementary material for: A dyadic stimulus set of audiovisual affective displays for the study of multisensory, emotional, social interactions
Source: Behav Res Methods. 2015 Nov 5;48(4):1285–95. doi: 10.3758/s13428-015-0654-4 (PMC5101291; doi:10.3758/s13428-015-0654-4)
Supplement: Supplementary file 1 — (ZIP 270 MB) [file 13428_2015_654_MOESM1_ESM.zip › supplementary_material_2_stimuli_set_files/E/E13.txt]

-491.424530	141.134949	921.425171	-421.330719	-32.796116	919.576843	-583.526611	158.485413	503.709137	-437.456787	-112.612152	495.904633	-586.616211	160.723099	67.398079	-483.203674	-163.192154	77.597961	-522.955566	239.339279	1372.094360	-396.967224	-81.833832	1375.762939	-438.226440	77.264633	1386.425659	-395.312866	91.285294	1673.641479	-615.876648	251.789185	1118.713257	-461.348938	-180.450958	1146.590942	-522.844482	270.045410	881.955078	-360.413269	-169.853012	891.754517	-443.710358	58.221058	1019.612732	461.166016	-14.468868	961.256409	462.667297	163.082336
-491.345947	141.494827	921.406616	-421.310638	-32.566170	919.549194	-583.890930	158.772034	503.819275	-437.424744	-112.450256	495.915314	-586.738708	160.973145	67.590218	-484.893066	-164.370773	77.918663	-522.903503	239.603668	1372.040039	-396.984344	-81.577309	1375.753662	-438.220337	77.512711	1386.363159	-395.441437	91.558121	1673.632446	-616.133301	252.004623	1118.727539	-461.405396	-180.120041	1146.575439	-523.441589	269.934235	881.622253	-360.470398	-169.406067	891.716858	-443.655579	58.505707	1019.589294	460.954041	-14.407524	961.228455	462.451202	163.165024
-491.349396	141.705048	921.385132	-421.344360	-32.383530	919.551758	-583.960693	158.894714	503.869720	-437.442993	-112.371056	495.920959	-586.821167	160.761414	67.408394	-484.921509	-164.344040	77.936752	-522.871033	239.879089	1371.946533	-396.901123	-81.329651	1375.742676	-438.206024	77.783638	1386.362793	-395.520691	91.849220	1673.656006	-616.343384	252.219757	1118.772583	-461.502472	-179.810471	1146.569214	-523.959717	269.931366	881.470520	-360.579071	-169.053436	891.690063	-443.665070	58.716663	1019.578064	460.685638	-14.393076	961.260498	462.225525	163.171509
-491.328644	141.893906	921.387695	-421.370178	-32.188595	919.550171	-583.950500	159.016327	503.862274	-437.430969	-112.244080	495.928741	-586.801208	160.776077	67.413292	-484.909943	-164.335037	77.924614	-522.860352	240.214722	1371.894043	-396.979156	-81.064659	1375.767456	-438.206238	78.058479	1386.318481	-395.582336	92.106270	1673.617188	-616.489685	252.373505	1118.788208	-461.615875	-179.492752	1146.549561	-524.513184	270.078583	881.437927	-360.726227	-168.703415	891.695801	-443.656067	58.907585	1019.577148	460.464111	-14.329947	961.264160	461.977631	163.265884
-491.316010	142.004974	921.361450	-421.381439	-32.048729	919.576416	-583.968262	159.141678	503.835968	-437.451477	-112.122116	495.948212	-586.803650	160.809982	67.405663	-484.933960	-164.295685	77.958839	-522.839722	240.491791	1371.819580	-396.974670	-80.836105	1375.775879	-438.221069	78.311523	1386.295776	-395.655334	92.372948	1673.625244	-616.645447	252.745834	1118.890137	-461.734680	-179.166061	1146.520752	-525.127625	270.117950	881.166016	-360.927246	-168.303345	891.704407	-443.650391	59.063904	1019.575256	460.256073	-14.288422	961.316101	461.785645	163.277466
-491.321442	142.204834	921.357605	-421.417694	-31.881279	919.591370	-583.975891	159.266525	503.797577	-437.504974	-112.018982	495.988586	-586.843323	160.809296	67.423141	-484.919373	-164.257004	77.991669	-522.807617	240.778885	1371.772095	-397.010895	-80.612312	1375.784058	-438.257690	78.570717	1386.277832	-395.755127	92.682098	1673.722778	-616.853455	252.864868	1118.875244	-461.898468	-178.857681	1146.516846	-525.511597	269.834412	880.870056	-361.172882	-167.848068	891.666992	-443.678833	59.252190	1019.581543	460.010864	-14.236836	961.347778	461.557037	163.328369
-491.310272	142.427521	921.349426	-421.469177	-31.692377	919.588013	-583.972534	159.363449	503.813751	-437.538208	-111.903793	496.006042	-586.816040	160.822723	67.432907	-484.859192	-164.190079	77.992546	-522.778992	241.048355	1371.729858	-397.044281	-80.357689	1375.773560	-438.236481	78.834976	1386.245239	-395.813110	92.957222	1673.729004	-616.905457	252.886856	1118.770508	-462.055115	-178.612701	1146.588745	-526.191345	270.115173	880.732910	-361.491272	-167.464661	891.644958	-443.708618	59.451492	1019.577332	459.761505	-14.140505	961.374146	461.297729	163.381683
-491.328094	142.589264	921.353638	-421.509613	-31.523254	919.603455	-583.976379	159.455887	503.829773	-437.586182	-111.739479	495.980652	-586.857605	160.828629	67.413879	-484.828918	-164.158386	77.989807	-522.735229	241.351181	1371.687866	-397.035156	-80.095863	1375.728394	-438.236053	79.126060	1386.241333	-395.885742	93.186874	1673.779907	-617.091309	253.074539	1118.729614	-462.243195	-178.344086	1146.623535	-526.444580	269.862244	880.633606	-361.792114	-167.121277	891.629578	-443.739716	59.621029	1019.587219	459.639099	-14.104846	961.407532	461.145813	163.437347
-491.362061	142.806793	921.354004	-421.587036	-31.331894	919.588196	-584.007263	159.573486	503.846741	-437.616119	-111.660461	495.930695	-586.769104	161.061218	67.621872	-484.851349	-164.117584	77.965538	-522.675232	241.643127	1371.602783	-397.061340	-79.836922	1375.707153	-438.215607	79.391129	1386.179077	-395.907593	93.516052	1673.714966	-617.198975	253.220047	1118.667358	-462.435791	-177.997360	1146.605347	-527.183472	270.159424	880.427917	-362.092651	-166.676208	891.532166	-443.768188	59.823780	1019.576355	459.447083	-14.038576	961.402771	460.908569	163.495117
-491.083038	143.142197	921.103271	-421.349030	-31.001257	919.292725	-583.908203	159.623062	503.846588	-437.627014	-111.473396	495.952240	-586.801514	160.856262	67.402275	-484.838379	-164.117706	77.924881	-522.622559	241.894653	1371.549805	-397.008606	-79.596985	1375.701782	-438.175781	79.684364	1386.134277	-395.957855	93.738976	1673.751953	-617.374817	253.453247	1118.650635	-462.607330	-177.618195	1146.603394	-527.768433	270.323425	880.260742	-362.463776	-166.315216	891.409424	-443.804291	60.009789	1019.346558	459.243500	-14.001447	961.415100	460.696564	163.550156
-491.102844	143.327042	921.087769	-421.368713	-30.787350	919.252014	-583.875366	159.713135	503.851349	-437.615295	-111.295364	495.971130	-586.740967	160.865891	67.403450	-484.820160	-164.082794	77.882248	-522.563354	242.206543	1371.441162	-396.985107	-79.317368	1375.656494	-438.128815	79.965576	1386.088867	-395.962616	94.036385	1673.721191	-617.595642	253.750046	1118.717651	-462.760437	-177.261658	1146.573242	-528.293030	270.419159	880.083679	-362.819824	-165.938705	891.364685	-443.838501	60.189678	1019.320984	459.077484	-13.938944	961.443115	460.490326	163.575638
-491.194214	143.364029	921.085999	-421.394684	-30.680021	919.259399	-583.897400	159.853043	503.835205	-437.662689	-111.212791	495.949463	-586.772156	160.872025	67.428864	-484.841431	-164.050323	77.896225	-522.518616	242.496872	1371.379517	-396.934418	-79.017525	1375.633179	-438.062073	80.233650	1386.074463	-395.949524	94.362968	1673.668213	-617.844482	254.056946	1118.794922	-462.916382	-176.904480	1146.568481	-528.590515	270.245239	879.882324	-363.260406	-165.562439	891.301086	-443.895111	60.274097	1019.323059	458.878967	-13.853811	961.492004	460.276306	163.597839
-491.556946	143.363571	921.335571	-421.789093	-30.635656	919.522095	-584.063416	160.059555	503.810333	-437.782104	-111.276382	495.976501	-586.849243	160.909637	67.451088	-484.898285	-164.073639	77.932953	-522.472046	242.765930	1371.341919	-396.929932	-78.802391	1375.585815	-438.032349	80.470505	1386.049927	-395.919647	94.645691	1673.575928	-617.934082	254.276978	1118.736328	-463.086945	-176.634354	1146.624023	-529.199341	270.641113	879.835815	-363.697144	-165.292114	891.216675	-443.909058	60.449051	1019.526733	458.653809	-13.845695	961.531616	460.062653	163.639114
-491.615356	143.515305	921.334045	-421.875763	-30.475565	919.528137	-584.062256	160.165848	503.805634	-437.830200	-111.175789	495.989655	-586.891541	160.923782	67.465355	-484.910492	-164.073334	77.945107	-522.454651	243.004837	1371.294556	-396.879181	-78.608063	1375.548706	-438.008423	80.731339	1386.042603	-395.923035	94.926407	1673.588013	-618.014587	254.451431	1118.681152	-463.261658	-176.310623	1146.647583	-529.887024	271.119659	879.874634	-364.167572	-164.994354	891.139465	-443.962372	60.615139	1019.526123	458.474915	-13.783660	961.527954	459.849731	163.711105
-491.639221	143.734024	921.315186	-421.934601	-30.299795	919.500000	-584.037476	160.257889	503.775909	-437.875732	-111.079239	495.951447	-586.878113	160.926743	67.443626	-484.884064	-164.024231	77.922318	-522.396729	243.306519	1371.237305	-396.847412	-78.338455	1375.561523	-437.984894	80.979530	1385.972046	-395.921570	95.205048	1673.586426	-618.128967	254.628662	1118.645874	-463.491333	-176.019623	1146.703369	-530.061096	271.043182	879.777832	-364.728760	-164.710129	891.001892	-444.002533	60.803986	1019.502747	458.283295	-13.733095	961.525696	459.647003	163.721405
-491.623932	144.023117	921.291077	-422.031250	-30.083969	919.484192	-584.078430	160.425446	503.786621	-437.912689	-110.980049	495.933228	-586.858032	160.916122	67.444054	-484.868683	-164.002899	77.928665	-522.343201	243.605225	1371.200928	-396.779266	-78.058258	1375.555786	-437.966858	81.252151	1385.942871	-395.912537	95.485748	1673.579956	-618.198547	254.845291	1118.615112	-463.716370	-175.721085	1146.803223	-530.643372	271.423584	879.621948	-365.301422	-164.441360	890.851746	-444.048584	61.049072	1019.483826	458.123077	-13.715864	961.521423	459.471588	163.757645
-491.677246	144.210342	921.281799	-422.125549	-29.889078	919.458374	-584.084045	160.539780	503.774261	-437.933990	-110.815155	495.872772	-586.856689	160.932922	67.439568	-484.831329	-163.936157	77.920433	-522.300720	243.849884	1371.150879	-396.775146	-77.830482	1375.458740	-437.926514	81.520073	1385.900146	-395.901184	95.764458	1673.573486	-618.318970	255.076263	1118.625977	-463.949310	-175.410995	1146.824951	-530.995605	271.663635	879.521912	-365.814636	-164.154205	890.722534	-444.106201	61.234390	1019.464417	457.898071	-13.712316	961.546509	459.270996	163.769394
-491.710358	144.407379	921.271851	-422.238220	-29.707170	919.464111	-584.091614	160.653076	503.767120	-437.975159	-110.665016	495.801453	-586.887512	160.966400	67.460617	-484.825989	-163.914719	77.930023	-522.251648	244.123718	1371.104980	-396.666779	-77.628380	1375.458740	-437.834595	81.798325	1385.904907	-395.882996	96.047531	1673.554077	-618.418701	255.312714	1118.661987	-464.129852	-175.128113	1146.861816	-531.328003	271.825104	879.432251	-366.298737	-163.903107	890.652283	-444.160034	61.434219	1019.459473	457.681335	-13.696723	961.557617	459.049255	163.827103
-491.751678	144.604156	921.279053	-422.319183	-29.549320	919.467102	-584.144226	160.759415	503.765381	-437.987701	-110.563675	495.800323	-586.899292	160.966354	67.472046	-484.791687	-163.907135	77.923897	-522.187439	244.420670	1371.071777	-396.628143	-77.366280	1375.452759	-437.809967	82.091003	1385.901978	-395.865601	96.324471	1673.541260	-618.530090	255.568344	1118.690552	-464.347321	-174.920868	1146.904907	-531.441345	271.720825	879.254028	-366.871399	-163.703873	890.559753	-444.216675	61.607067	1019.464111	457.455627	-13.687436	961.567139	458.862823	163.805450
-491.786804	144.778992	921.276611	-422.375458	-29.378801	919.466675	-584.134949	160.859161	503.752258	-438.025970	-110.448708	495.779388	-586.885620	160.982193	67.486473	-484.826141	-163.841278	77.914917	-522.131348	244.705597	1371.057983	-396.598755	-77.096611	1375.455933	-437.734009	82.394333	1385.949097	-395.842804	96.605446	1673.561401	-618.605774	255.801437	1118.710693	-464.546021	-174.682831	1146.944580	-531.699036	271.956512	879.311340	-367.459320	-163.426056	890.518066	-444.264343	61.778477	1019.463013	457.271729	-13.682244	961.570862	458.704742	163.828430
-491.839264	144.975342	921.278748	-422.456909	-29.187153	919.492798	-584.153931	161.029373	503.751892	-438.083679	-110.356628	495.790405	-586.926453	160.976608	67.516998	-484.832458	-163.844482	77.904564	-522.076782	244.967880	1371.033569	-396.607758	-76.819633	1375.468872	-437.684052	82.662788	1385.956909	-395.821838	96.879463	1673.561401	-618.690308	256.092377	1118.772827	-464.759705	-174.375549	1146.979858	-532.124146	272.375854	879.203796	-368.007538	-163.160828	890.399048	-444.319824	61.988461	1019.474976	457.045349	-13.701332	961.590576	458.519165	163.830673
-491.895447	145.219681	921.251221	-422.520813	-29.032486	919.496643	-584.201843	161.149628	503.726654	-438.110901	-110.214775	495.771942	-586.949768	161.037323	67.513969	-484.799713	-163.838882	77.893921	-522.014954	245.244781	1371.008179	-396.568634	-76.542679	1375.446777	-437.670929	82.929955	1385.957031	-395.784515	97.143784	1673.566406	-618.763000	256.385498	1118.815308	-464.964996	-174.043976	1147.000366	-532.376404	272.633972	879.166260	-368.569550	-162.969513	890.198608	-444.363373	62.209736	1019.460083	456.790619	-13.763353	961.621216	458.323669	163.782288
-491.945099	145.412460	921.237854	-422.596680	-28.814896	919.473328	-584.190125	161.213242	503.690765	-438.367188	-110.440506	496.516632	-586.908691	161.040375	67.472404	-485.012329	-163.937042	77.948296	-521.964600	245.500992	1370.981812	-396.465759	-76.302063	1375.419800	-437.616760	83.183105	1385.950195	-395.741577	97.422050	1673.557983	-618.857483	256.707336	1118.855469	-465.157562	-173.761658	1147.079346	-532.591980	272.869904	879.103210	-369.134003	-162.834381	890.028748	-444.418243	62.411068	1019.440857	456.565643	-13.775044	961.595886	458.135925	163.786499
-492.001434	145.624832	921.227051	-422.659790	-28.616982	919.455933	-584.232117	161.334213	503.669159	-438.196228	-109.988342	495.776001	-586.913391	161.038910	67.468918	-484.827271	-163.784958	77.906044	-521.883423	245.777100	1370.972412	-396.471771	-76.031334	1375.370483	-437.558289	83.435982	1385.893066	-395.705078	97.715790	1673.532715	-618.866333	256.913605	1118.855835	-465.330780	-173.543777	1147.075317	-532.738464	273.151123	879.057129	-369.686249	-162.725967	889.878418	-444.444702	62.624905	1019.422119	456.329803	-13.791918	961.584717	457.960144	163.740692
-492.074280	145.818436	921.216736	-422.789398	-28.384571	919.397339	-584.251160	161.464035	503.651062	-438.279724	-109.876595	495.695862	-586.906555	161.064789	67.461632	-484.838074	-163.777359	77.899963	-521.767334	246.038757	1370.946411	-396.466064	-75.814384	1375.297607	-437.547333	83.667511	1385.823975	-395.666443	97.972748	1673.511108	-618.918457	257.231110	1118.906616	-465.511353	-173.365540	1147.085083	-532.851929	273.379211	879.038391	-370.229279	-162.510376	889.788879	-444.491669	62.828804	1019.380981	456.086761	-13.839591	961.577881	457.767700	163.739777
-492.169586	145.958435	921.201355	-422.931915	-28.192682	919.370239	-584.267639	161.547470	503.674744	-438.337891	-109.737358	495.690948	-586.912109	161.075546	67.474457	-484.821136	-163.717834	77.900826	-521.685669	246.308594	1370.932129	-396.377594	-75.560623	1375.216553	-437.454559	83.911880	1385.808472	-395.655823	98.243828	1673.486206	-618.919800	257.533020	1118.918823	-465.689453	-173.070023	1147.046509	-532.942932	273.623474	879.029114	-370.710876	-162.344223	889.715515	-444.566833	63.003273	1019.353699	455.863434	-13.845329	961.605286	457.593353	163.717972
-492.213684	146.198273	921.223999	-423.016205	-27.960569	919.356873	-584.278748	161.647354	503.645691	-438.363251	-109.634933	495.669708	-586.865784	161.100418	67.480446	-484.816620	-163.666504	77.909813	-521.592957	246.583405	1370.905396	-396.457611	-75.334190	1375.193970	-437.376251	84.167038	1385.801147	-395.643646	98.497833	1673.479736	-618.903870	257.759949	1118.891479	-465.889923	-172.856628	1147.062622	-533.013123	273.907288	879.046753	-371.255341	-162.280136	889.546448	-444.611450	63.223392	1019.356384	455.669464	-13.870914	961.593933	457.432251	163.686539
-492.266693	146.387253	921.223755	-423.108551	-27.747694	919.352844	-584.325806	161.770813	503.673309	-438.437897	-109.522202	495.654205	-586.951538	161.099991	67.498917	-484.791077	-163.614746	77.861839	-521.517578	246.864304	1370.904663	-396.459808	-75.078636	1375.179932	-437.282013	84.450188	1385.811401	-395.642639	98.776871	1673.532471	-618.898438	258.010803	1118.934570	-466.146057	-172.586243	1147.062012	-533.062744	274.194489	879.064331	-371.801270	-162.176163	889.404724	-444.667023	63.426605	1019.351929	455.465668	-13.860214	961.585083	457.264252	163.670441
-492.344757	146.523895	921.244080	-423.172638	-27.538858	919.358032	-584.373840	161.888260	503.666351	-438.485596	-109.372437	495.714020	-586.924622	161.108444	67.507668	-484.815521	-163.581451	77.906052	-521.451843	247.130615	1370.907227	-396.396973	-74.847466	1375.157593	-437.247864	84.689781	1385.790039	-395.602356	99.005943	1673.475464	-618.977722	258.391510	1118.994385	-466.349182	-172.305664	1147.118896	-532.940979	274.261078	879.021240	-372.291748	-162.057480	889.282593	-444.748901	63.589138	1019.366516	455.286011	-13.873390	961.559998	457.132843	163.622269
-492.393402	146.702225	921.214355	-423.235138	-27.353422	919.360535	-584.431519	162.026749	503.690704	-438.578735	-109.321625	495.785248	-586.922180	161.115967	67.512039	-484.815216	-163.544525	77.876587	-521.392395	247.375412	1370.917114	-396.471008	-74.609077	1375.144043	-437.159943	84.972588	1385.806641	-395.579712	99.255562	1673.494995	-618.966980	258.800781	1119.063354	-466.575073	-172.131943	1147.171021	-533.106201	274.817535	879.109192	-372.822906	-161.966858	889.162842	-444.789490	63.794518	1019.349976	455.161285	-13.921716	961.560974	457.024658	163.573090
-492.459839	147.130219	921.260803	-423.271057	-27.079494	919.370850	-584.532471	162.192520	503.730225	-438.586578	-109.099548	495.794983	-586.966309	161.134155	67.513321	-484.806305	-163.517517	77.916054	-521.312439	247.669159	1370.920776	-396.499634	-74.384613	1375.129639	-437.135223	85.202095	1385.736938	-395.557068	99.514687	1673.485962	-618.911377	259.111694	1119.094116	-466.767578	-171.952515	1147.214966	-533.135986	275.178253	879.123718	-373.324097	-161.885605	889.075500	-444.854156	64.118179	1019.381226	454.948273	-13.952601	961.509399	456.838867	163.509827
-492.422241	147.333099	921.196045	-423.355591	-26.854883	919.384216	-584.552734	162.304886	503.739929	-438.658691	-108.987671	495.816681	-586.979675	161.156219	67.523643	-484.817139	-163.468613	77.946930	-521.239624	247.933533	1370.948242	-396.437195	-74.197281	1375.093384	-437.069885	85.448135	1385.757568	-395.533600	99.751778	1673.498779	-618.716980	259.352478	1119.039673	-466.927765	-171.761459	1147.262329	-533.219543	275.908508	879.263794	-373.752991	-161.807892	889.013794	-444.856110	64.376274	1019.350891	454.738403	-14.010175	961.517334	456.701416	163.456070
-492.482880	147.592133	921.171875	-423.453918	-26.637754	919.382751	-584.616638	162.468002	503.742462	-438.709991	-108.877159	495.889038	-587.010437	161.172226	67.526146	-484.811768	-163.440674	77.957893	-521.168762	248.225327	1370.947510	-396.484283	-73.928139	1375.074463	-437.052673	85.702850	1385.690430	-395.505188	99.973969	1673.504395	-618.643738	259.693054	1119.049683	-467.122559	-171.552917	1147.300171	-533.030701	276.042389	879.165955	-374.170197	-161.732300	888.896545	-444.911469	64.633087	1019.334045	454.502869	-14.052478	961.487122	456.505341	163.461014
-492.561310	147.860565	921.181824	-423.563324	-26.373684	919.369873	-584.726379	162.597580	503.764771	-438.763000	-108.768913	495.872620	-587.021667	161.174545	67.511497	-484.932068	-163.494644	78.002533	-521.099304	248.488831	1370.958496	-396.472076	-73.680931	1375.015137	-436.973694	85.964821	1385.668213	-395.475281	100.195885	1673.491089	-618.639832	260.088348	1119.110107	-467.290771	-171.300323	1147.308716	-532.876343	276.124359	879.205444	-374.553650	-161.621613	888.794800	-444.968323	64.898666	1019.327759	454.267761	-14.157630	961.462280	456.313660	163.402481
-492.666595	148.123734	921.186768	-423.698151	-26.146635	919.326477	-584.797729	162.776718	503.777954	-438.785461	-108.626938	495.805756	-587.027344	161.199249	67.512794	-484.909943	-163.458344	78.018562	-520.994934	248.785645	1370.994263	-396.518463	-73.443871	1374.954224	-436.946899	86.202538	1385.623291	-395.470490	100.429993	1673.478516	-618.527771	260.417114	1119.142212	-467.498596	-171.031479	1147.278076	-532.712952	276.452789	879.239319	-374.952240	-161.488144	888.712158	-445.030182	65.136337	1019.301147	454.025635	-14.200796	961.435242	456.115417	163.383072
-492.714783	148.406082	921.182983	-423.779541	-25.853846	919.296143	-584.841003	162.863785	503.770935	-438.797913	-108.420822	495.723663	-587.016418	161.198410	67.521126	-484.843414	-163.363464	78.022697	-520.944397	249.070450	1370.978149	-396.493103	-73.232796	1374.912842	-436.894287	86.473824	1385.594727	-395.461914	100.663696	1673.467773	-618.366333	260.692535	1119.136353	-467.680267	-170.718613	1147.222778	-532.555176	276.856262	879.409363	-375.300690	-161.372482	888.625671	-445.094421	65.406776	1019.284729	453.832611	-14.312845	961.403137	455.957611	163.315140
-492.747925	148.715454	921.166748	-423.860016	-25.586090	919.271851	-584.867310	162.994919	503.807556	-438.805603	-108.197815	495.698059	-587.032959	161.210480	67.532074	-484.839142	-163.312637	78.022392	-520.837830	249.354782	1371.001465	-396.562042	-73.013680	1374.879395	-436.848419	86.735092	1385.596558	-395.449432	100.879211	1673.463745	-618.203369	261.007813	1119.134399	-467.847809	-170.519302	1147.237427	-532.343079	277.188629	879.469482	-375.661316	-161.287460	888.572632	-445.147125	65.687805	1019.264221	453.608032	-14.340269	961.369446	455.782135	163.260178
-492.799896	148.968079	921.168091	-423.943268	-25.340231	919.264771	-584.922607	163.111038	503.782379	-438.869690	-108.073280	495.707245	-587.029480	161.275452	67.541443	-484.742340	-163.233170	78.008797	-520.772400	249.635284	1371.028076	-396.645447	-72.768471	1374.850708	-436.812500	87.025780	1385.614258	-395.446838	101.075676	1673.507202	-618.059998	261.365540	1119.127075	-468.015106	-170.307922	1147.207397	-532.154785	277.532806	879.499451	-376.002625	-161.249237	888.481384	-445.205597	65.933365	1019.260254	453.397156	-14.419962	961.344055	455.621429	163.191345
-492.888245	149.268768	921.173767	-424.067413	-25.064774	919.261414	-584.959961	163.276077	503.762299	-438.922577	-107.883606	495.641296	-587.023254	161.274338	67.540024	-484.669495	-163.144211	77.989769	-520.695862	249.936020	1371.048584	-396.769623	-72.473579	1374.840576	-436.787292	87.299683	1385.605103	-395.412109	101.263718	1673.462402	-617.910156	261.755890	1119.116333	-468.176666	-170.076996	1147.204224	-531.922668	277.879486	879.542419	-376.333649	-161.211105	888.380249	-445.290527	66.221474	1019.258606	453.235291	-14.442824	961.292908	455.490601	163.197433
-492.921783	149.512329	921.142761	-424.177460	-24.824291	919.262512	-584.997986	163.432938	503.710724	-438.964233	-107.699524	495.680847	-587.011658	161.282211	67.545403	-484.713257	-163.070435	78.041443	-520.633972	250.232773	1371.050537	-396.811981	-72.256241	1374.793091	-436.762115	87.563828	1385.636353	-395.406921	101.434212	1673.475830	-617.846863	262.166565	1119.140381	-468.314362	-169.856537	1147.212036	-531.509399	277.960388	879.503845	-376.635651	-161.163284	888.327209	-445.368103	66.473587	1019.244019	453.038605	-14.462412	961.220154	455.339630	163.168732
-492.980499	149.736649	921.143188	-424.296539	-24.540493	919.263245	-585.030945	163.587479	503.700806	-439.025330	-107.514229	495.690948	-587.026062	161.299164	67.546494	-484.728882	-163.043991	78.093941	-520.579651	250.500397	1371.095703	-396.907013	-72.048615	1374.771729	-436.755829	87.814919	1385.624390	-395.391998	101.612373	1673.480103	-617.735046	262.617554	1119.188721	-468.463806	-169.639465	1147.238770	-531.418091	278.487732	879.491516	-376.884460	-161.064697	888.303467	-445.448059	66.728203	1019.243347	452.860931	-14.485629	961.193726	455.214752	163.106888
-493.021179	150.027924	921.177002	-424.459930	-24.267597	919.275513	-585.113831	163.725555	503.730835	-439.102600	-107.352249	495.680328	-587.026184	161.319931	67.564629	-484.700378	-162.935837	78.141403	-520.488831	250.791382	1371.101440	-396.993042	-71.821571	1374.763428	-436.752350	88.069267	1385.621826	-395.398407	101.795914	1673.478394	-617.578857	262.992767	1119.178955	-468.651398	-169.335342	1147.197021	-531.135132	278.863159	879.585632	-377.141083	-161.004395	888.247742	-445.519714	67.000305	1019.262756	452.678101	-14.492349	961.165710	455.098175	163.126083
-493.097809	150.089554	921.151062	-424.549225	-24.063700	919.298279	-585.148376	163.918961	503.670654	-439.160461	-107.243637	495.765198	-587.049500	161.330719	67.576469	-484.738770	-162.895050	78.198929	-520.415039	251.092072	1371.119263	-397.004395	-71.609192	1374.759888	-436.792999	88.292160	1385.586182	-395.405273	101.983627	1673.477783	-617.432190	263.391052	1119.165405	-468.826172	-169.059891	1147.237915	-530.822754	279.244812	879.640381	-377.373047	-160.929489	888.186035	-445.615906	67.157936	1019.261963	452.507294	-14.524702	961.111145	454.971832	163.096924
-493.075195	150.516449	921.148499	-424.684784	-23.807587	919.297729	-585.250793	164.129364	503.676758	-439.257782	-107.130318	495.823456	-587.089050	161.335388	67.564774	-484.736481	-162.846329	78.219582	-520.347290	251.397980	1371.134277	-397.155060	-71.382652	1374.756714	-436.823425	88.513443	1385.567017	-395.404846	102.153076	1673.479736	-617.175781	263.752655	1119.131714	-468.993134	-168.868729	1147.265747	-530.618896	280.005737	879.803223	-377.587463	-160.809677	888.156860	-445.650421	67.493172	1019.257690	452.316345	-14.526744	961.065430	454.845764	163.071350
-493.162537	150.699310	921.153748	-424.808563	-23.581203	919.324951	-585.360352	164.375473	503.688843	-439.244629	-106.961418	495.795929	-587.144714	161.354248	67.589180	-484.725800	-162.771301	78.265175	-520.284973	251.691254	1371.161743	-397.275879	-71.168365	1374.770386	-436.820526	88.752342	1385.581421	-395.433960	102.320320	1673.479248	-617.165161	264.231964	1119.219360	-469.160004	-168.681549	1147.306885	-530.177002	279.987457	879.816162	-377.799896	-160.676743	888.152527	-445.765961	67.704628	1019.274963	452.148651	-14.569963	961.026062	454.748596	163.044235
-493.155884	151.059769	921.140869	-424.915771	-23.315628	919.316223	-585.424133	164.558792	503.702301	-439.291962	-106.815826	495.865967	-587.131531	161.355164	67.608299	-484.713745	-162.698517	78.274857	-520.188293	251.979660	1371.164063	-397.415894	-70.948929	1374.806274	-436.833038	89.009918	1385.594727	-395.473053	102.480713	1673.490479	-616.964539	264.571991	1119.188843	-469.334442	-168.439209	1147.313843	-529.817078	280.357513	879.907776	-377.980225	-160.541061	888.191711	-445.820404	68.007507	1019.265198	451.998718	-14.611200	960.987366	454.646973	163.052124
-493.180450	151.504944	921.135071	-425.071960	-23.028193	919.291443	-585.572815	164.788162	503.779541	-439.251129	-106.580284	495.844055	-587.196472	161.408798	67.611855	-484.667114	-162.641357	78.271721	-520.108093	252.281631	1371.189697	-397.553406	-70.721397	1374.826172	-436.843384	89.252708	1385.614746	-395.515686	102.657005	1673.511719	-616.756165	264.963104	1119.194214	-469.471954	-168.246216	1147.332642	-529.453857	280.779846	880.013367	-378.109131	-160.401642	888.222595	-445.887115	68.358589	1019.247314	451.853333	-14.635296	960.964722	454.560150	163.008408
-493.199707	151.846527	921.132202	-425.217255	-22.722364	919.276001	-585.618469	165.004776	503.805420	-439.221466	-106.376236	495.839996	-587.185059	161.421555	67.631828	-484.602600	-162.558350	78.258446	-520.023010	252.599167	1371.206299	-397.680939	-70.489838	1374.801392	-436.867249	89.491310	1385.608643	-395.580536	102.869011	1673.582764	-616.455627	265.370605	1119.188721	-469.626312	-167.972504	1147.305054	-529.280457	281.599030	880.282837	-378.210785	-160.240387	888.219543	-445.968323	68.665161	1019.238770	451.689789	-14.651396	960.950317	454.437347	163.015518
-493.252869	152.182602	921.131531	-425.366730	-22.469084	919.272949	-585.652466	165.168503	503.816864	-439.219757	-106.241478	495.809784	-587.230408	161.449020	67.627937	-484.628204	-162.518784	78.292946	-519.919800	252.892319	1371.229614	-397.836395	-70.243332	1374.800415	-436.925934	89.734566	1385.562500	-395.606781	102.996140	1673.507568	-616.353638	265.814026	1119.251465	-469.767853	-167.657806	1147.245361	-528.785278	281.602539	880.286743	-378.266846	-160.024017	888.232605	-446.049622	68.957031	1019.234314	451.533722	-14.661209	960.939148	454.307190	163.023407
-493.308929	152.503693	921.143738	-425.529572	-22.187246	919.248352	-585.679565	165.359268	503.822540	-439.167755	-105.962601	495.753448	-587.277527	161.472198	67.650787	-484.533447	-162.413528	78.329811	-519.818542	253.159851	1371.221191	-397.934631	-70.022133	1374.762695	-436.939392	89.980164	1385.587402	-395.669128	103.181686	1673.501099	-616.228455	266.233154	1119.272095	-469.931976	-167.335693	1147.194702	-528.412292	281.931427	880.224426	-378.302643	-159.831329	888.226868	-446.125244	69.241783	1019.224304	451.408997	-14.660267	960.922119	454.231781	163.011810
-493.330566	152.827026	921.123291	-425.673676	-21.898401	919.239014	-585.651184	165.516647	503.785645	-439.143341	-105.795761	495.744446	-587.287476	161.505264	67.667580	-484.540131	-162.361115	78.360092	-519.736145	253.453522	1371.238037	-398.088562	-69.863121	1374.732666	-437.049225	90.178085	1385.539185	-395.735962	103.362640	1673.508423	-615.948120	266.571198	1119.207397	-470.086639	-167.045731	1147.138550	-528.149963	282.676483	880.358948	-378.336212	-159.616837	888.225098	-446.209137	69.543633	1019.209717	451.247498	-14.677958	960.907043	454.138885	162.976334
-493.347595	153.094833	921.115784	-425.823303	-21.629539	919.228455	-585.679321	165.762436	503.756256	-439.125946	-105.542542	495.705414	-587.278625	161.525848	67.648499	-484.555176	-162.287735	78.369644	-519.641174	253.722839	1371.269165	-398.218964	-69.684235	1374.688232	-437.109985	90.421112	1385.539185	-395.842896	103.573738	1673.573364	-615.836853	267.058868	1119.205322	-470.224609	-166.814240	1147.130859	-527.684753	282.710724	880.396606	-378.383698	-159.382965	888.255066	-446.283142	69.803810	1019.199768	451.129791	-14.691266	960.928284	454.046661	162.969574
-493.371857	153.363388	921.090149	-425.957947	-21.367226	919.209412	-585.722839	166.012177	503.758179	-439.114197	-105.352875	495.676117	-587.310669	161.561646	67.657791	-484.504669	-162.204697	78.343491	-519.565552	254.040878	1371.300171	-398.427368	-69.449272	1374.654907	-437.208282	90.629913	1385.484985	-395.910675	103.715782	1673.573730	-615.655212	267.514191	1119.229126	-470.397156	-166.569397	1147.059937	-527.326660	283.081879	880.495605	-378.399597	-159.183441	888.257141	-446.387939	70.054611	1019.181458	451.065491	-14.717600	960.924377	453.976898	162.960480
-493.392120	153.671097	921.059509	-426.109192	-21.098986	919.185181	-585.701233	166.186737	503.726990	-439.121918	-105.156914	495.660339	-587.336243	161.578690	67.660805	-484.520447	-162.158890	78.369881	-519.499817	254.313950	1371.325562	-398.646942	-69.255829	1374.672119	-437.265381	90.850121	1385.509521	-395.968140	103.826324	1673.513428	-615.355530	267.915649	1119.166504	-470.555145	-166.343887	1146.994751	-527.053650	283.847687	880.616272	-378.422699	-158.984726	888.268677	-446.475006	70.334854	1019.154480	451.010712	-14.704517	960.894348	453.953156	162.939377
-493.403076	153.996384	921.042358	-426.261383	-20.850725	919.196350	-585.692017	166.358871	503.723083	-439.368683	-105.306259	496.320282	-587.331726	161.607193	67.671249	-484.693634	-162.241989	78.421600	-519.431396	254.576035	1371.379028	-398.971313	-69.007324	1374.686646	-437.324493	91.074310	1385.510010	-396.066650	104.035210	1673.567261	-615.175232	268.298950	1119.176147	-470.729340	-166.094330	1146.941284	-526.698486	284.251312	880.711792	-378.433411	-158.783020	888.277588	-446.560181	70.623741	1019.151855	450.947693	-14.731517	960.912292	453.897980	162.929108
-493.404846	154.330826	921.017578	-426.372925	-20.589302	919.180847	-585.658752	166.570267	503.756958	-439.388794	-105.165962	496.354767	-587.342590	161.619873	67.700378	-484.806732	-162.283142	78.482513	-519.373779	254.885040	1371.401611	-399.113831	-68.814590	1374.685547	-437.403320	91.283592	1385.507813	-396.122894	104.167488	1673.506104	-615.092346	268.771545	1119.246216	-470.892639	-165.792465	1146.884644	-526.251953	284.397858	880.870544	-378.416107	-158.548508	888.294434	-446.647797	70.905006	1019.136597	450.871521	-14.748501	960.938110	453.848358	162.896423
-493.432861	154.636978	921.010681	-426.542786	-20.305866	919.187927	-585.735352	166.776321	503.775757	-439.273438	-104.742630	495.670746	-587.390930	161.681641	67.712357	-484.687592	-162.150665	78.446426	-519.350342	255.149826	1371.435181	-399.291473	-68.661499	1374.670776	-437.484894	91.532227	1385.517212	-396.188354	104.329559	1673.505371	-614.982666	269.305908	1119.270508	-471.039856	-165.533463	1146.902100	-525.933411	284.778503	880.926453	-378.412170	-158.323776	888.299133	-446.740051	71.199028	1019.135803	450.833191	-14.769330	960.946960	453.818207	162.882751
-493.435577	154.948730	920.997803	-426.671326	-20.040081	919.177429	-585.317627	166.760193	503.656952	-439.252838	-104.457817	495.622833	-587.182312	161.687790	67.692795	-484.694885	-162.092438	78.434723	-519.302551	255.396439	1371.432129	-399.486145	-68.503922	1374.642334	-437.584930	91.745468	1385.532837	-396.255615	104.505424	1673.491455	-614.728333	269.674896	1119.231689	-471.211060	-165.226196	1146.837158	-525.669067	285.458130	880.897156	-378.394501	-158.057373	888.303589	-446.811035	71.476494	1019.125305	450.757233	-14.762530	960.954895	453.736908	162.871719
-493.454407	155.234161	920.987000	-426.829620	-19.802956	919.166077	-585.265320	166.940079	503.629974	-439.203644	-104.141907	495.532806	-587.189026	161.696014	67.676735	-484.522430	-161.905472	78.400871	-519.256836	255.677368	1371.451538	-399.791809	-68.303352	1374.614624	-437.697723	91.942215	1385.500610	-396.375183	104.676414	1673.560547	-614.544678	270.091797	1119.184204	-471.382324	-164.991135	1146.815430	-525.306152	285.852783	880.946045	-378.353546	-157.737518	888.316711	-446.898590	71.726173	1019.114563	450.681427	-14.791635	960.975403	453.728455	162.832169
-493.453705	155.655991	920.974792	-426.964203	-19.521803	919.136536	-585.252686	167.182159	503.676300	-439.191254	-103.908379	495.489044	-587.163696	161.720505	67.695381	-484.549835	-161.840576	78.414169	-519.196960	255.978104	1371.427490	-400.008850	-68.128105	1374.589355	-437.830780	92.139488	1385.486450	-396.397156	104.838043	1673.431641	-614.554260	270.679077	1119.261108	-471.532318	-164.664337	1146.737305	-524.785828	285.728760	880.889526	-378.303894	-157.454498	888.331055	-446.969788	72.052780	1019.095215	450.678375	-14.797890	960.983765	453.716766	162.826645
-493.486206	155.927521	920.965210	-427.107544	-19.252777	919.114807	-585.272766	167.395706	503.672211	-439.209625	-103.683571	495.443542	-587.191833	161.737320	67.694801	-484.544952	-161.797073	78.407349	-519.179871	256.240173	1371.433716	-400.224121	-67.906273	1374.560791	-437.938629	92.343361	1385.489014	-396.505432	105.036339	1673.469604	-614.247009	271.025787	1119.134644	-471.699097	-164.370590	1146.650391	-524.629700	286.674591	881.062134	-378.261108	-157.110565	888.365967	-447.053619	72.309303	1019.079590	450.574646	-14.818605	960.985046	453.661835	162.823746
-493.483337	156.236801	920.951050	-427.232727	-18.995741	919.099731	-585.280640	167.594131	503.677917	-439.212952	-103.489563	495.418976	-587.201233	161.780487	67.701752	-484.522675	-161.718094	78.412102	-519.158203	256.488098	1371.421143	-400.562988	-67.696609	1374.588135	-438.031799	92.550949	1385.449707	-396.592346	105.181450	1673.449463	-614.049011	271.401337	1119.065674	-471.891541	-164.086395	1146.567505	-524.182434	287.200073	881.237122	-378.249603	-156.845566	888.376160	-447.119141	72.579453	1019.066040	450.549988	-14.805542	960.998535	453.638458	162.847015
-493.552948	156.495834	920.937927	-427.405640	-18.725008	919.057556	-585.752380	168.031158	503.804688	-439.205109	-103.285957	495.407318	-587.473694	161.783997	67.743301	-484.522644	-161.670547	78.415382	-519.127258	256.776154	1371.414673	-400.634369	-67.589897	1374.539795	-438.151825	92.773254	1385.426392	-396.690979	105.344559	1673.434448	-613.880676	271.830170	1119.017700	-472.061920	-163.760452	1146.518921	-523.760559	287.663239	881.382996	-378.251526	-156.505615	888.375000	-447.229736	72.824379	1019.037781	450.453186	-14.826162	960.991821	453.597534	162.824554
-493.694214	156.567444	920.942261	-427.567749	-18.519972	919.017212	-585.322937	168.032104	503.644196	-439.252777	-103.155991	495.424164	-587.280396	161.808197	67.704514	-484.509094	-161.624496	78.377968	-519.097595	257.055420	1371.419922	-400.845184	-67.412506	1374.509033	-438.267975	92.985840	1385.437622	-396.787628	105.490555	1673.418335	-613.731445	272.210388	1118.994263	-472.263916	-163.425278	1146.493164	-523.468506	288.049408	881.422668	-378.212952	-156.165024	888.393188	-447.358124	72.947685	1019.017273	450.394440	-14.843163	960.991638	453.578888	162.806946
-493.604340	157.065659	920.901428	-427.646667	-18.189735	918.981323	-585.508118	168.406677	503.740570	-439.221680	-102.939285	495.434631	-587.383667	161.826385	67.746246	-484.499420	-161.543671	78.364586	-519.114380	257.337646	1371.432373	-401.116180	-67.216850	1374.510376	-438.375885	93.175583	1385.390015	-396.891602	105.647514	1673.403809	-613.558350	272.562714	1118.967285	-472.485291	-163.091995	1146.401611	-523.200684	288.473450	881.472534	-378.191986	-155.804672	888.415161	-447.375610	73.339478	1018.982849	450.322174	-14.815757	960.990234	453.551514	162.811111
-493.638184	157.346390	920.887756	-427.786133	-17.931358	918.966675	-585.484436	168.604843	503.718445	-439.308990	-102.784409	495.419495	-587.416443	161.843338	67.756920	-484.499390	-161.512222	78.376373	-519.098328	257.582184	1371.445435	-401.405487	-67.007210	1374.529175	-438.477875	93.406372	1385.410645	-396.991455	105.799263	1673.412598	-613.481567	273.078033	1119.029785	-472.680145	-162.793930	1146.337769	-522.773438	288.828888	881.554077	-378.160614	-155.408203	888.466980	-447.458405	73.601425	1018.968506	450.286194	-14.792912	960.969482	453.547302	162.808548
-493.635925	157.649963	920.863037	-427.876831	-17.692068	918.959351	-585.868530	169.027512	503.823822	-439.339874	-102.657120	495.420898	-587.657288	161.889084	67.807877	-484.494202	-161.499695	78.383560	-519.106567	257.838043	1371.454590	-401.673981	-66.766457	1374.537964	-438.611115	93.620621	1385.400513	-397.062378	105.920975	1673.325684	-613.313416	273.428925	1118.976563	-472.838043	-162.489151	1146.256226	-522.598999	289.332336	881.732056	-378.123077	-155.077255	888.499756	-447.526215	73.865387	1018.955933	450.229279	-14.796166	960.983704	453.542694	162.824463
-493.627655	157.921021	920.849426	-427.976990	-17.434961	918.938843	-585.845947	169.218048	503.815491	-439.417450	-102.518593	495.434296	-587.656128	161.903839	67.826622	-484.556091	-161.470810	78.411026	-519.103271	258.105560	1371.452026	-401.851776	-66.600502	1374.542358	-438.744385	93.838058	1385.358276	-397.184998	106.120049	1673.363770	-613.232178	273.807037	1118.977295	-473.012909	-162.180542	1146.174561	-522.268738	289.631439	881.713440	-378.144440	-154.719894	888.524170	-447.580109	74.114090	1018.940491	450.142670	-14.768708	960.962524	453.499237	162.845184
-493.615356	158.254059	920.824219	-428.060669	-17.189674	918.926880	-585.850037	169.412216	503.803070	-439.420563	-102.377686	495.430573	-587.694885	161.931625	67.840164	-484.624359	-161.481155	78.440315	-519.148315	258.379364	1371.467285	-402.040588	-66.439018	1374.543823	-438.905273	94.038681	1385.327148	-397.279877	106.284325	1673.364380	-613.195374	274.272644	1118.991943	-473.165924	-161.891846	1146.131714	-522.133118	290.076874	881.714478	-378.132660	-154.380585	888.543823	-447.636505	74.393776	1018.925049	450.087219	-14.772810	960.936523	453.488220	162.856476
-493.623260	158.579254	920.829651	-428.196625	-16.893318	918.896790	-585.627197	169.530792	503.746033	-439.463013	-102.176682	495.376465	-587.598389	161.926987	67.856934	-484.586121	-161.415222	78.427162	-519.165527	258.639893	1371.473389	-402.248016	-66.284248	1374.503662	-439.017120	94.284340	1385.362305	-397.400208	106.442284	1673.333984	-613.124634	274.681549	1118.971191	-473.393280	-161.537552	1146.024536	-521.894531	290.440155	881.746033	-378.155487	-154.024948	888.551819	-447.706207	74.675034	1018.913574	450.028503	-14.761398	960.911255	453.499451	162.849777
-493.626770	158.880585	920.829712	-428.293732	-16.635735	918.896851	-585.788513	169.822525	503.800262	-439.487335	-101.991837	495.343048	-587.733887	161.956696	67.845734	-484.548584	-161.355270	78.434219	-519.186462	258.889404	1371.476563	-402.464691	-66.086807	1374.431396	-439.087494	94.517288	1385.399780	-397.518616	106.592331	1673.336060	-613.027344	274.953186	1118.893677	-473.603882	-161.217560	1145.950073	-521.695496	290.799042	881.777100	-378.211487	-153.620743	888.552917	-447.776733	74.938950	1018.916992	449.907959	-14.711176	960.891479	453.456909	162.864746
-493.608032	159.237885	920.826050	-428.365509	-16.358116	918.882141	-585.712219	169.962891	503.786041	-439.498596	-101.737602	495.287323	-587.687927	161.990555	67.859543	-484.497284	-161.289825	78.394875	-519.273987	259.142487	1371.460449	-402.757233	-65.883324	1374.414307	-439.234772	94.701042	1385.388672	-397.654877	106.744232	1673.311646	-612.968445	275.343292	1118.883911	-473.813812	-160.940506	1145.910645	-521.528931	291.160736	881.803467	-378.266541	-153.238495	888.561829	-447.840088	75.227898	1018.913757	449.849304	-14.717457	960.882751	453.435333	162.877472
-493.656891	159.480804	920.817688	-428.492737	-16.091986	918.845032	-585.697205	170.181335	503.743286	-439.532654	-101.577950	495.248688	-587.703796	161.999512	67.853348	-484.523865	-161.291977	78.410179	-519.245117	259.433502	1371.449463	-402.917633	-65.599731	1374.397095	-439.280579	94.943901	1385.402466	-397.747833	106.899170	1673.207031	-612.912964	275.717560	1118.844849	-474.007507	-160.663834	1145.808105	-521.339783	291.475769	881.820862	-378.342834	-152.854294	888.548828	-447.914185	75.466011	1018.889771	449.777161	-14.749079	960.864014	453.442841	162.886414
-493.661163	159.808090	920.772766	-428.592255	-15.827148	918.790955	-585.649963	170.382416	503.746094	-439.534943	-101.323898	495.198914	-587.714905	162.027573	67.867386	-484.523376	-161.235840	78.368332	-519.322205	259.650696	1371.410522	-403.109253	-65.425110	1374.340698	-439.397461	95.130417	1385.381226	-397.875183	107.077118	1673.176147	-612.866760	276.068542	1118.819336	-474.155426	-160.349045	1145.700684	-521.174316	291.835419	881.819824	-378.394928	-152.486450	888.495361	-447.973969	75.745483	1018.841980	449.697327	-14.678321	960.837585	453.398590	162.935303
-493.686188	160.065430	920.778198	-428.681030	-15.560092	918.759460	-585.633362	170.611252	503.724121	-439.572479	-101.102890	495.135498	-587.786682	162.049393	67.890862	-484.625336	-161.284210	78.379074	-519.299927	259.924011	1371.386597	-403.169250	-65.223724	1374.296753	-439.468903	95.369102	1385.312622	-398.005219	107.262527	1673.147705	-612.827881	276.380768	1118.792114	-474.313293	-160.037231	1145.642090	-520.960449	292.107910	881.773499	-378.461700	-152.069992	888.480469	-448.033020	75.981468	1018.830200	449.614410	-14.683927	960.822388	453.372864	162.936218
-493.748749	160.346451	920.766663	-428.811157	-15.246097	918.680786	-585.683044	170.862640	503.740356	-439.593933	-100.930183	495.140869	-587.825317	162.086441	67.892555	-484.546478	-161.171890	78.387672	-519.306458	260.187408	1371.376343	-403.543121	-64.992218	1374.306519	-439.579071	95.611565	1385.300293	-398.170654	107.474350	1673.173706	-612.787415	276.744843	1118.802490	-474.538330	-159.723846	1145.522583	-520.948669	292.539215	881.829346	-378.514740	-151.645187	888.456055	-448.117432	76.241211	1018.784973	449.546875	-14.648517	960.815613	453.350983	162.960129
-493.791840	160.610519	920.754578	-428.925262	-14.991892	918.647644	-585.669189	171.120087	503.729523	-439.606201	-100.803368	495.118896	-587.845825	162.098679	67.916443	-484.645294	-161.225449	78.387154	-519.347656	260.447449	1371.374146	-403.547729	-64.859467	1374.221069	-439.683746	95.841530	1385.293579	-398.272125	107.614067	1673.121826	-612.795654	277.166229	1118.773071	-474.691742	-159.387054	1145.506714	-520.838806	292.854706	881.836609	-378.612366	-151.281250	888.458252	-448.189880	76.485184	1018.762085	449.501007	-14.630549	960.813171	453.348602	162.985138
-493.791992	160.825470	920.759460	-428.995972	-14.731784	918.655273	-585.601440	171.319901	503.712158	-439.610840	-100.599693	495.099823	-587.866089	162.133316	67.921272	-484.635193	-161.178207	78.417770	-519.406738	260.718811	1371.368286	-403.739532	-64.606430	1374.207275	-439.807129	96.069489	1385.297363	-398.397644	107.784515	1673.130859	-612.770203	277.435181	1118.722046	-474.880951	-159.083572	1145.464844	-520.755981	293.137787	881.836914	-378.752594	-150.917709	888.403259	-448.242188	76.713638	1018.770935	449.411926	-14.605387	960.809692	453.325562	162.975876
-493.810608	161.028549	920.751282	-429.083160	-14.509032	918.673767	-585.640137	171.651047	503.756256	-439.621338	-100.477325	495.093140	-587.883179	162.152466	67.932274	-484.632874	-161.176682	78.406929	-519.455322	260.954010	1371.364380	-403.984497	-64.369011	1374.196777	-439.959473	96.276360	1385.282715	-398.556793	108.025284	1673.172241	-612.788879	277.775574	1118.729736	-475.061554	-158.793564	1145.439209	-520.663757	293.472778	881.855652	-378.918030	-150.551178	888.383606	-448.297852	76.935860	1018.776062	449.323425	-14.599622	960.807068	453.292816	163.008209
-493.760254	161.356567	920.736023	-429.132019	-14.245077	918.666321	-585.578125	171.899292	503.752472	-439.629486	-100.286720	495.078705	-587.916016	162.194687	67.937286	-484.491211	-161.036972	78.410904	-519.527649	261.223572	1371.383057	-404.161346	-64.134804	1374.153809	-440.114471	96.512794	1385.267334	-398.685455	108.216599	1673.171265	-612.802490	278.122986	1118.739014	-475.252747	-158.544022	1145.413452	-520.592041	293.805450	881.863220	-379.054291	-150.162155	888.381042	-448.326172	77.216766	1018.769165	449.266083	-14.556367	960.773376	453.279327	162.992615
-493.770294	161.605774	920.712219	-429.189728	-13.994511	918.659607	-585.535217	172.172745	503.791321	-439.654755	-100.162071	495.078217	-587.967834	162.196854	67.964127	-484.612335	-161.112625	78.445633	-519.565308	261.489716	1371.380493	-404.336487	-63.894512	1374.171265	-440.235229	96.742561	1385.262695	-398.823883	108.415031	1673.166504	-612.817810	278.459106	1118.750732	-475.430878	-158.313293	1145.420410	-520.551086	294.067871	881.872070	-379.234955	-149.842682	888.377625	-448.381042	77.465004	1018.756714	449.199310	-14.526347	960.764404	453.275635	163.058060
-493.802612	161.936722	920.723816	-429.283691	-13.696986	918.629028	-585.454712	172.443054	503.776459	-439.640625	-100.019485	495.106384	-587.984314	162.217896	67.995438	-484.614502	-161.115158	78.434944	-519.638794	261.772003	1371.383301	-404.424683	-63.692646	1374.117676	-440.342102	96.980064	1385.248169	-398.923340	108.583534	1673.109863	-612.779175	278.669342	1118.662720	-475.589905	-157.952637	1145.379517	-520.492554	294.342499	881.874146	-379.441467	-149.537460	888.290710	-448.449951	77.747978	1018.749146	449.100494	-14.539196	960.792480	453.248779	163.008942
-493.840668	162.241714	920.722229	-429.392426	-13.388576	918.598511	-585.395142	172.742294	503.837219	-439.649750	-99.871719	495.055023	-588.049500	162.240555	67.986481	-484.568176	-161.069412	78.415321	-519.684448	262.010712	1371.375732	-404.564728	-63.465782	1374.119019	-440.422638	97.217255	1385.242432	-399.076080	108.833130	1673.167603	-612.777405	278.892151	1118.622925	-475.759613	-157.653305	1145.314819	-520.467834	294.620178	881.872864	-379.614014	-149.240829	888.155579	-448.527893	78.031525	1018.734558	449.052765	-14.510139	960.786255	453.235413	163.083237
-493.871674	162.544556	920.725769	-429.492523	-13.070261	918.563782	-585.027771	172.931244	503.779083	-439.616333	-99.690224	495.004822	-587.940308	162.257065	68.014214	-484.566132	-161.051147	78.427277	-519.754578	262.274475	1371.357788	-404.701447	-63.251045	1374.071777	-440.502686	97.455162	1385.231812	-399.208679	109.078522	1673.113403	-612.818359	279.210693	1118.602051	-475.933167	-157.316422	1145.268433	-520.474060	294.900787	881.884521	-379.761658	-148.871231	888.075317	-448.578278	78.321236	1018.717712	448.967041	-14.514529	960.778625	453.192169	163.079300
-493.871185	162.898895	920.744019	-429.587036	-12.749549	918.522400	-584.925415	173.280701	503.793549	-439.602142	-99.529533	494.963440	-588.003662	162.300034	68.043556	-484.407349	-160.933533	78.366692	-519.832947	262.556885	1371.333374	-404.868164	-62.990952	1374.019043	-440.578217	97.719276	1385.246216	-399.329956	109.304886	1673.096191	-612.921021	279.574982	1118.580688	-476.108734	-156.993729	1145.195801	-520.478577	295.171997	881.908203	-379.929474	-148.540176	888.022217	-448.639832	78.611961	1018.709717	448.914978	-14.490453	960.771362	453.182739	163.065430
-493.878662	163.166367	920.749939	-429.623657	-12.482699	918.497437	-585.072693	173.823685	503.836060	-439.576111	-99.364044	494.991241	-588.180664	162.329575	68.084694	-484.531403	-160.963898	78.420525	-519.875061	262.831787	1371.315186	-404.986694	-62.769478	1373.998047	-440.695282	97.954742	1385.228271	-399.436279	109.544075	1673.084229	-612.998596	279.850464	1118.557861	-476.252533	-156.664825	1145.139526	-520.484802	295.429321	881.921692	-380.155151	-148.272095	887.941040	-448.680847	78.852554	1018.703674	448.841888	-14.471909	960.760986	453.135437	163.085648
-493.894012	163.467941	920.767212	-429.699768	-12.171615	918.471375	-584.894165	174.157654	503.840424	-439.568207	-99.274490	494.921509	-588.279968	162.362991	68.123322	-484.476166	-160.944687	78.401527	-519.922974	263.084686	1371.254517	-405.053650	-62.550774	1373.961670	-440.854492	98.207069	1385.145996	-399.542877	109.765907	1673.012695	-613.086975	280.142578	1118.509521	-476.384186	-156.422409	1145.137085	-520.515076	295.653015	881.896118	-380.397827	-148.004684	887.855774	-448.739075	79.125511	1018.702087	448.782288	-14.464713	960.763367	453.137421	163.115341
-493.915710	163.704163	920.762146	-429.805847	-11.856717	918.422607	-584.707642	174.531509	503.816742	-439.558746	-99.133324	494.898407	-588.297058	162.383682	68.131676	-484.329590	-160.819351	78.383125	-519.960632	263.354004	1371.209229	-405.138824	-62.289783	1373.905884	-440.976685	98.469650	1385.105957	-399.646545	110.023712	1672.977417	-613.210632	280.515106	1118.517822	-476.528656	-156.132736	1145.099976	-520.492004	295.816254	881.817322	-380.636536	-147.724670	887.759888	-448.782288	79.379227	1018.673218	448.715424	-14.468082	960.741638	453.109985	163.130402
-493.961395	164.000565	920.766907	-429.892883	-11.531374	918.361633	-584.571045	174.952927	503.796417	-439.487762	-99.003174	494.877197	-588.377136	162.418793	68.179962	-484.276001	-160.763885	78.407867	-520.031616	263.649902	1371.147339	-405.255951	-62.031410	1373.846191	-441.098724	98.732941	1385.088989	-399.782043	110.306328	1673.017090	-613.308105	280.834686	1118.468628	-476.662842	-155.840897	1145.071777	-520.545166	296.065582	881.807434	-380.826813	-147.394867	887.729980	-448.865997	79.644135	1018.648987	448.641296	-14.486566	960.714722	453.067505	163.093185
-493.979065	164.342651	920.761292	-429.993286	-11.159639	918.326660	-584.425903	175.335449	503.809113	-439.484406	-98.871490	494.888123	-588.442810	162.446304	68.203552	-484.223297	-160.712830	78.451111	-520.134399	263.954224	1371.127197	-405.403900	-61.785194	1373.859009	-441.197357	98.994919	1385.066040	-399.865662	110.610558	1672.965576	-613.387207	281.075287	1118.445190	-476.824585	-155.460556	1144.978638	-520.610352	296.300537	881.766052	-381.041412	-147.140869	887.626953	-448.957703	79.966919	1018.634155	448.558563	-14.451652	960.687866	453.011810	163.088333
-493.967133	164.702118	920.770935	-430.062714	-10.807940	918.313477	-584.246704	175.706223	503.827118	-439.437073	-98.723129	494.857544	-588.491760	162.494370	68.242462	-484.201721	-160.688644	78.457924	-520.284363	264.199890	1371.125000	-405.641663	-61.587738	1373.840210	-441.371552	99.239204	1385.056152	-399.970520	110.889832	1672.949341	-613.481812	281.335022	1118.431152	-476.999268	-155.149536	1144.973633	-520.643433	296.514923	881.770752	-381.264923	-146.849487	887.559631	-449.022675	80.290131	1018.638245	448.476501	-14.438750	960.693542	452.960876	163.110046
-493.985901	165.055191	920.777100	-430.163452	-10.434637	918.285400	-584.090454	176.064545	503.858063	-439.411469	-98.589966	494.873566	-588.550781	162.518753	68.299591	-484.169373	-160.651810	78.506126	-520.406555	264.529907	1371.116699	-405.788422	-61.261940	1373.890015	-441.477051	99.531006	1385.050049	-400.080048	111.177826	1672.938843	-613.529236	281.534393	1118.389038	-477.158051	-154.826996	1144.964600	-520.767822	296.773041	881.776978	-381.474274	-146.579971	887.536011	-449.128082	80.611588	1018.634705	448.425140	-14.425035	960.707642	452.919769	163.105667
-494.008331	165.452209	920.804016	-430.254028	-10.069331	918.301453	-583.960144	176.437561	503.871948	-439.368439	-98.511902	494.900055	-588.624939	162.570068	68.327393	-484.116577	-160.623856	78.548645	-520.503296	264.833679	1371.119629	-405.961395	-60.944252	1373.892212	-441.564697	99.832352	1385.087524	-400.193298	111.485123	1672.949707	-613.611938	281.802490	1118.398560	-477.339081	-154.570206	1144.956787	-520.831116	296.984528	881.772461	-381.722809	-146.289383	887.551880	-449.224213	80.966530	1018.662170	448.365021	-14.415404	960.684265	452.891357	163.104568
-494.030304	165.916046	920.835327	-430.373901	-9.638485	918.265869	-583.862976	176.832733	503.934967	-439.284912	-98.303490	494.948883	-588.708191	162.590240	68.369629	-484.055908	-160.541367	78.574585	-520.586975	265.171844	1371.118774	-406.120941	-60.650787	1373.875366	-441.708466	100.157417	1385.110352	-400.305511	111.806244	1672.932007	-613.719055	282.072174	1118.404175	-477.485962	-154.323502	1144.934326	-520.903931	297.183167	881.774963	-381.965759	-146.035980	887.537598	-449.315857	81.360687	1018.664490	448.284943	-14.406176	960.689087	452.849579	163.097092
-494.020996	166.278488	920.831421	-430.471558	-9.217284	918.248535	-583.731201	177.178604	503.924561	-439.164673	-98.051636	494.940186	-588.702332	162.615189	68.389519	-483.984314	-160.476929	78.610390	-520.699402	265.507172	1371.122314	-406.249329	-60.372761	1373.826660	-441.831940	100.493111	1385.067261	-400.386169	112.089790	1672.852783	-613.822205	282.324707	1118.357544	-477.643219	-154.004135	1144.926880	-520.968628	297.422913	881.805847	-382.229614	-145.767685	887.486023	-449.367767	81.735352	1018.655457	448.228424	-14.410924	960.705933	452.805847	163.132690
-493.982086	166.669281	920.811951	-430.560944	-8.800196	918.239624	-583.605347	177.587097	503.891510	-439.060852	-97.802307	494.950867	-588.715210	162.662460	68.433495	-483.878052	-160.341034	78.675011	-520.787720	265.890900	1371.109619	-406.386780	-60.029346	1373.829468	-441.954468	100.826370	1385.062500	-400.516510	112.465050	1672.893066	-613.982971	282.648712	1118.388062	-477.839264	-153.653275	1144.907471	-521.058533	297.584595	881.799805	-382.448944	-145.520981	887.392090	-449.421021	82.126122	1018.645264	448.119720	-14.395857	960.674133	452.742950	163.123947
-493.959686	167.052521	920.805237	-430.671112	-8.359973	918.231812	-583.465576	177.966293	503.864258	-438.928986	-97.549652	494.950684	-588.724915	162.673218	68.468391	-483.979706	-160.386444	78.769318	-520.884155	266.263306	1371.063232	-406.548798	-59.639954	1373.782715	-442.075317	101.178490	1385.061279	-400.620300	112.799698	1672.864746	-614.135864	282.997375	1118.393066	-478.030396	-153.264206	1144.846680	-521.120728	297.771698	881.831970	-382.655365	-145.240860	887.321167	-449.469025	82.527046	1018.638916	448.052887	-14.387905	960.685974	452.691284	163.107651
-493.990967	167.470917	920.780701	-430.796234	-7.954247	918.205383	-583.392212	178.396301	503.871735	-438.841675	-97.264610	494.957001	-588.748291	162.729507	68.492798	-483.879028	-160.211411	78.823219	-520.884705	266.704773	1371.034180	-406.655731	-59.245541	1373.767334	-442.109680	101.555313	1385.022461	-400.701508	113.097633	1672.759155	-614.298401	283.337341	1118.445435	-478.218445	-152.885284	1144.822876	-521.177551	297.932526	881.833862	-382.878662	-145.023285	887.228577	-449.556946	82.927406	1018.615051	447.931061	-14.394691	960.689148	452.604736	163.083160
-494.018433	168.032211	920.821594	-430.946594	-7.428144	918.201538	-583.272522	178.738281	503.881897	-438.742554	-97.036301	494.944763	-588.816040	162.750854	68.525459	-483.851044	-160.118881	78.909798	-521.020569	267.082794	1371.026489	-406.940491	-58.925934	1373.763672	-442.314728	101.869499	1384.989258	-400.825378	113.452362	1672.738525	-614.418274	283.606934	1118.396240	-478.408173	-152.602051	1144.824097	-521.219177	298.087311	881.823669	-383.082489	-144.755081	887.213623	-449.678711	83.424309	1018.639343	447.823883	-14.382847	960.708923	452.540619	163.067398
-494.102661	168.591141	920.869446	-431.103149	-6.944103	918.186340	-583.205200	179.123688	503.892303	-438.594940	-96.776909	494.975494	-588.860840	162.801453	68.547234	-483.755920	-159.980240	78.999893	-521.019714	267.562317	1370.987793	-407.006958	-58.494564	1373.689209	-442.391907	102.350380	1385.020386	-400.966705	113.833061	1672.732300	-614.541870	283.923126	1118.405640	-478.560608	-152.273987	1144.830811	-521.309814	298.250610	881.829285	-383.301605	-144.477478	887.209595	-449.823212	83.894852	1018.660339	447.713623	-14.422346	960.686890	452.466614	163.072296
-494.139191	169.233139	920.913696	-431.176666	-6.451059	918.196533	-583.213196	179.563019	503.957214	-438.488861	-96.545059	495.033356	-588.932800	162.838562	68.597275	-483.745026	-159.893219	79.096817	-521.179932	267.982605	1370.972656	-407.281952	-58.144493	1373.670898	-442.619812	102.727974	1385.041992	-401.134888	114.165100	1672.677124	-614.723450	284.362732	1118.396606	-478.809143	-151.853394	1144.795776	-521.343689	298.379578	881.817139	-383.507019	-144.184311	887.188110	-449.919739	84.422913	1018.694153	447.620697	-14.370313	960.717468	452.405273	163.077057
-494.139893	169.660858	920.908875	-431.308136	-5.959193	918.201172	-583.147888	179.913895	503.926239	-438.357697	-96.269493	495.080933	-588.986816	163.070450	68.788048	-483.680695	-159.752426	79.186478	-521.286682	268.488739	1370.944458	-407.498993	-57.713879	1373.643555	-442.739716	103.202698	1385.104858	-401.279724	114.623573	1672.788574	-614.838623	284.714264	1118.351929	-479.051666	-151.407013	1144.779541	-521.453796	298.612335	881.848511	-383.744537	-143.913818	887.182922	-450.009216	84.871239	1018.697388	447.514404	-14.403932	960.708069	452.340088	163.034363
-494.230194	170.227371	920.886719	-431.489136	-5.392259	918.155273	-582.952393	180.271576	503.874237	-438.200806	-95.954094	495.061523	-588.904236	163.101944	68.815865	-483.626312	-159.608429	79.296417	-521.334595	268.971436	1370.902466	-407.788025	-57.236973	1373.612305	-442.842041	103.655640	1385.134644	-401.412109	114.968697	1672.823853	-615.030212	285.186768	1118.381226	-479.308441	-151.010162	1144.779541	-521.494019	298.722443	881.812256	-383.951263	-143.555069	887.195618	-450.145416	85.417786	1018.664063	447.445038	-14.457067	960.693420	452.291229	163.024292
-494.209351	170.471909	920.777588	-431.663544	-4.903215	918.178955	-582.872803	180.596832	503.812897	-437.994019	-95.589821	495.054260	-588.891113	162.938568	68.659454	-483.917480	-159.764740	79.498756	-521.446167	269.519257	1370.905884	-408.042938	-56.823326	1373.606812	-443.001251	104.082825	1385.086426	-401.557709	115.410866	1672.763428	-615.188843	285.630371	1118.372925	-479.532318	-150.591278	1144.782227	-521.514282	298.918945	881.856018	-384.136841	-143.311127	887.173950	-450.219086	85.850822	1018.618896	447.322571	-14.441990	960.666321	452.193115	163.021072
-494.324188	171.400162	920.867188	-431.771210	-4.330969	918.228333	-582.975891	180.993912	503.873566	-437.805664	-95.288048	495.107727	-589.023071	162.971100	68.695938	-483.833038	-159.602142	79.621048	-521.438721	270.086334	1370.869995	-408.138306	-56.309906	1373.605347	-443.073517	104.641937	1385.102783	-401.742767	115.834496	1672.768188	-615.282959	285.995911	1118.310791	-479.749359	-150.113174	1144.799316	-521.547302	299.080872	881.854797	-384.320221	-142.998230	887.238281	-450.390808	86.551071	1018.697693	447.218689	-14.456863	960.667786	452.099579	163.016052
-494.426178	172.119965	920.929871	-431.902252	-3.731316	918.284668	-582.952148	181.325012	503.917511	-437.613068	-94.952087	495.151031	-588.988831	163.017548	68.695412	-483.733368	-159.458450	79.766960	-521.539246	270.661743	1370.858887	-408.611877	-55.735744	1373.666260	-443.262299	105.180435	1385.109375	-401.923401	116.175461	1672.854736	-615.391357	286.394684	1118.283325	-480.064148	-149.612930	1144.745972	-521.538147	299.280914	881.915405	-384.510712	-142.667953	887.244019	-450.555206	87.185898	1018.764038	447.100433	-14.431738	960.684082	452.028473	163.045898
-494.536591	172.720291	920.948120	-432.100372	-3.158903	918.284790	-582.909607	181.646866	503.940521	-437.415802	-94.601883	495.194061	-588.955322	163.057083	68.719238	-483.697998	-159.334747	79.912994	-521.720581	271.195129	1370.850342	-408.833405	-55.317368	1373.626221	-443.475189	105.693687	1385.134033	-402.072571	116.668633	1672.742432	-615.624023	286.975403	1118.338989	-480.331085	-149.106079	1144.757202	-521.526550	299.491913	881.985413	-384.735199	-142.315063	887.286682	-450.739288	87.744637	1018.777832	446.959167	-14.398180	960.670959	451.927032	163.025986
-494.948669	174.376297	921.331970	-432.218872	-2.406178	918.289429	-583.542786	182.355621	504.182465	-437.052490	-93.990288	495.131836	-589.335571	163.102951	68.789742	-483.496704	-159.108566	79.990776	-521.758423	271.889893	1370.853027	-409.128876	-54.745937	1373.598389	-443.582581	106.260635	1385.139893	-402.281555	117.144371	1672.854370	-615.787842	287.489166	1118.349609	-480.600891	-148.619324	1144.786377	-521.470642	299.756165	882.076965	-384.989410	-141.973526	887.311523	-451.118469	88.701279	1018.993530	446.826691	-14.412223	960.668762	451.831604	162.978760
-495.108154	174.993073	921.341919	-432.449890	-1.830908	918.316406	-583.663086	182.744797	504.222931	-436.942535	-93.784294	495.208893	-589.411682	163.156403	68.799614	-483.447845	-158.959839	80.144119	-521.911255	272.469055	1370.854492	-409.392944	-54.273140	1373.594116	-443.805206	106.763596	1385.122070	-402.469299	117.668701	1672.811768	-615.931641	288.017944	1118.329834	-480.877930	-148.104980	1144.834229	-521.397766	299.991882	882.171204	-385.220123	-141.534470	887.356323	-451.319885	89.298973	1019.012695	446.725647	-14.426737	960.663025	451.744995	162.951508
-495.124603	175.142487	921.158447	-432.736206	-1.311526	918.358459	-583.611328	183.119751	504.084625	-436.798492	-93.466675	495.235291	-589.337524	163.200439	68.823349	-483.450684	-158.789902	80.329681	-521.969177	273.103302	1370.811890	-409.725555	-53.642048	1373.646851	-444.025055	107.385620	1385.099243	-402.693756	118.127243	1672.879150	-616.078308	288.552948	1118.325195	-481.209351	-147.496002	1144.834839	-521.302124	300.255615	882.288086	-385.442108	-141.189117	887.409241	-451.416443	89.766335	1018.931396	446.569611	-14.423736	960.670715	451.642365	162.992416
-495.262817	175.780441	921.172424	-432.953918	-0.709938	918.403870	-583.392151	183.393677	504.008575	-436.629852	-93.131226	495.343323	-589.211853	163.267059	68.830429	-483.330566	-158.572876	80.460396	-522.054688	273.832642	1370.803467	-410.058075	-53.004761	1373.734375	-444.171387	108.067101	1385.132690	-402.886902	118.678123	1672.789429	-616.255798	289.205200	1118.387573	-481.520630	-146.900726	1144.837158	-521.176941	300.538269	882.418884	-385.630310	-140.775055	887.437439	-451.623993	90.387047	1018.964783	446.414398	-14.445640	960.628662	451.540070	162.936127
-495.435577	176.578552	921.215698	-433.169220	-0.061116	918.467529	-583.469116	183.751266	503.965576	-436.353943	-92.721077	495.356323	-589.260193	163.292816	68.836220	-483.013611	-158.166397	80.578491	-522.186707	274.541046	1370.802856	-410.350739	-52.425434	1373.700317	-444.350616	108.672661	1385.136230	-403.117676	119.249908	1672.837524	-616.401001	289.841431	1118.393799	-481.811829	-146.301392	1144.831909	-521.030090	300.898438	882.550049	-385.840912	-140.258865	887.457581	-451.867828	91.098877	1019.024841	446.304413	-14.435646	960.676270	451.446075	162.941895
-495.596619	177.347687	921.240173	-433.477997	0.615861	918.535889	-583.536743	184.134674	503.874939	-436.153656	-92.316704	495.419525	-589.306458	163.340408	68.862076	-482.864227	-157.871521	80.738991	-522.284180	275.247131	1370.800781	-410.644348	-51.795963	1373.689941	-444.516083	109.364006	1385.184204	-403.334381	119.836922	1672.837402	-616.494629	290.493652	1118.421753	-482.159546	-145.635681	1144.794434	-520.843872	301.217834	882.696411	-386.094360	-139.729446	887.489136	-452.129608	91.825180	1019.074524	446.135895	-14.482788	960.637512	451.329956	162.954422
-495.781097	178.116913	921.262817	-433.739197	1.209287	918.626099	-583.692078	184.633636	503.903931	-435.994965	-92.023933	495.515839	-589.353271	163.409714	68.906067	-482.756500	-157.588989	80.861145	-522.453796	276.009613	1370.802856	-411.072876	-51.105297	1373.749268	-444.829010	110.091599	1385.165649	-403.569824	120.412804	1672.861206	-616.634216	291.201935	1118.434448	-482.513123	-144.983200	1144.771362	-520.641907	301.567871	882.832275	-386.350281	-139.226242	887.575500	-452.386292	92.524269	1019.134644	445.990967	-14.464829	960.622192	451.220978	162.910278
-496.050781	179.064743	921.359192	-434.042084	1.963745	918.637573	-583.860229	185.149734	503.947754	-435.788544	-91.539185	495.530914	-589.442627	163.460480	68.910652	-482.701660	-157.271255	81.036575	-522.593750	276.788208	1370.806030	-411.384369	-50.377625	1373.751343	-445.096619	110.753876	1385.141357	-403.800171	121.040054	1672.883789	-616.797974	291.998322	1118.487061	-482.830505	-144.353271	1144.831543	-520.438477	301.950500	882.957825	-386.615631	-138.720169	887.612122	-452.711731	93.308617	1019.195374	445.848236	-14.455578	960.633789	451.103424	162.889557
-496.278839	179.783768	921.386414	-434.406494	2.633193	918.698059	-584.042786	185.656204	503.996887	-435.675232	-91.149239	495.616760	-589.534058	163.514313	68.949707	-482.602631	-156.887466	81.164917	-522.751648	277.561493	1370.820801	-411.646667	-49.686398	1373.782837	-445.363647	111.485474	1385.153320	-404.031769	121.641975	1672.962158	-616.923767	292.764832	1118.506470	-483.205078	-143.640091	1144.902710	-520.201904	302.392853	883.143005	-386.895660	-138.090500	887.705261	-453.012573	94.009575	1019.239624	445.677429	-14.550686	960.601013	451.004150	162.883453
-496.633942	180.968811	921.640869	-434.697388	3.408134	918.773193	-584.362854	186.283646	504.126740	-435.534698	-90.622932	495.731812	-589.667603	163.564941	69.017700	-482.541138	-156.493713	81.327591	-522.909912	278.377197	1370.843506	-412.217773	-48.935337	1373.916260	-445.646393	112.271591	1385.211304	-404.279999	122.253479	1672.942627	-617.004700	293.452423	1118.442627	-483.644714	-142.944809	1145.032837	-519.903625	302.834534	883.364807	-387.222900	-137.504044	887.867981	-453.425079	94.855896	1019.419189	445.539612	-14.541595	960.616150	450.890472	162.872025
-496.708893	181.296875	921.414612	-435.110321	3.949446	918.862061	-584.255127	186.557053	504.015228	-435.534088	-90.302551	495.902466	-589.577393	163.618866	69.004707	-482.771118	-156.215652	81.562561	-523.100464	279.217773	1370.855469	-412.547729	-48.183228	1373.998047	-445.920288	113.005417	1385.255493	-404.558319	122.997070	1672.936768	-617.098572	294.289124	1118.488159	-484.023590	-142.151260	1145.116699	-519.619080	303.355377	883.533081	-387.545166	-136.882889	887.989807	-453.660583	95.449776	1019.345032	445.376892	-14.581237	960.612549	450.777618	162.802444
-496.859039	181.900314	921.397095	-435.443726	4.575748	918.981140	-584.209290	186.820160	503.974731	-435.477661	-89.769852	495.944855	-589.559204	163.657227	69.021935	-482.530457	-155.650620	81.638863	-523.293152	280.014130	1370.871338	-413.059448	-47.460323	1374.078003	-446.254852	113.777390	1385.338379	-404.860535	123.751381	1673.022705	-617.207336	295.138428	1118.467773	-484.437714	-141.359436	1145.213501	-519.274109	303.881134	883.699890	-387.893036	-136.233704	888.056946	-453.944458	96.114143	1019.399597	445.192902	-14.610770	960.597351	450.647888	162.812943
-497.065948	182.664383	921.393677	-435.814484	5.293258	919.035950	-584.352417	187.171570	503.941467	-435.490173	-89.248985	496.044037	-589.645325	163.710144	69.054047	-482.311890	-155.089539	81.721474	-523.523621	280.879028	1370.895752	-413.493439	-46.684193	1374.186035	-446.617554	114.624695	1385.423950	-405.170349	124.438881	1673.135742	-617.288452	295.927582	1118.480225	-484.851654	-140.661835	1145.344727	-518.931458	304.422913	883.904724	-388.230713	-135.495758	888.169312	-454.272308	96.861938	1019.429871	445.062531	-14.666533	960.549500	450.538208	162.779190
-497.422791	184.007065	921.684387	-436.154907	6.157176	919.104065	-584.652527	187.650925	504.000580	-435.360748	-88.561546	496.109283	-589.760254	163.773895	69.059586	-482.420227	-154.741684	81.854721	-523.732178	281.765564	1370.894531	-414.105499	-45.853535	1374.332153	-446.889252	115.381546	1385.465210	-405.453003	125.183533	1673.101318	-617.440247	296.882416	1118.520142	-485.345917	-139.782120	1145.362061	-518.581421	305.035553	884.047852	-388.541199	-134.738632	888.303528	-454.717834	97.800774	1019.625793	444.805145	-14.726979	960.563782	450.369263	162.726715
-497.549713	184.231384	921.426575	-436.636719	6.705554	919.207397	-584.779541	188.376801	503.987701	-435.496216	-88.228920	496.211517	-589.821594	163.823990	69.124527	-482.299469	-154.181976	81.933624	-523.915955	282.626984	1370.932861	-414.491333	-45.091274	1374.356689	-447.247711	116.283127	1385.564575	-405.785950	126.042091	1673.172119	-617.514648	297.775635	1118.520386	-485.773132	-139.022995	1145.480103	-518.187561	305.660553	884.273254	-388.933411	-134.019501	888.445984	-454.943909	98.396889	1019.533020	444.646881	-14.757812	960.520264	450.241882	162.696640
-497.913239	185.462952	921.648193	-437.031281	7.582439	919.240417	-585.066040	189.094376	504.055725	-435.450653	-87.521980	496.319336	-589.973572	163.885361	69.159248	-482.202484	-153.670044	82.026001	-524.133728	283.556213	1370.926636	-414.895844	-44.321659	1374.417114	-447.638489	117.080551	1385.540527	-406.113190	126.950775	1673.111938	-617.544983	298.702545	1118.480103	-486.248993	-138.017059	1145.477173	-517.774353	306.332581	884.509888	-389.295502	-133.236252	888.532593	-455.404144	99.310005	1019.674255	444.488159	-14.798003	960.504639	450.104492	162.640564
-498.168060	186.186829	921.627075	-437.480774	8.209924	919.332764	-584.854126	188.437302	503.783661	-435.425873	-86.984100	496.423553	-589.891296	164.065735	69.172867	-482.296234	-153.277283	82.215927	-524.365417	284.465454	1370.926147	-415.412384	-43.449188	1374.439819	-447.999786	117.945335	1385.566650	-406.456146	127.707458	1673.198486	-617.673157	299.738434	1118.462769	-486.684082	-137.254578	1145.544067	-517.367371	307.114716	884.705566	-389.691406	-132.505798	888.564514	-455.775879	100.027573	1019.711121	444.289124	-14.808417	960.484375	449.947052	162.615250
-498.404907	186.979630	921.578369	-437.939240	8.927994	919.402039	-584.937805	188.850464	503.684540	-435.425049	-86.468376	496.430542	-589.911133	164.069794	69.105774	-482.068420	-152.695328	82.288231	-524.583008	285.401062	1370.895630	-415.854462	-42.632545	1374.495728	-448.375153	118.837288	1385.622803	-406.819824	128.569626	1673.209961	-617.755005	300.703674	1118.431396	-487.221130	-136.234940	1145.619263	-516.880066	307.717743	884.796204	-390.065308	-131.614517	888.657776	-456.169983	100.816734	1019.726074	444.116638	-14.875816	960.474121	449.812073	162.576263
-498.612823	187.752960	921.560059	-438.373840	9.676728	919.476868	-585.115112	189.426254	503.654938	-435.422485	-85.917084	496.511566	-589.974731	164.119461	69.162437	-482.071564	-152.321823	82.418434	-524.835571	286.356689	1370.934692	-416.471191	-41.761120	1374.561157	-448.785980	119.696335	1385.605835	-407.201233	129.580109	1673.147339	-617.884827	301.789978	1118.418213	-487.768188	-135.385635	1145.686279	-516.468567	308.632538	884.975708	-390.481995	-130.726349	888.778015	-456.523468	101.603035	1019.757507	443.945038	-14.899097	960.487366	449.655426	162.549698
-498.890656	188.520828	921.515076	-438.902771	10.426229	919.528259	-585.273315	189.927612	503.633545	-435.419525	-85.293739	496.602234	-590.045044	164.127136	69.138649	-481.959198	-151.849838	82.525909	-525.083801	287.330536	1370.888062	-417.036194	-40.899128	1374.618286	-449.246918	120.640152	1385.606689	-407.622253	130.410461	1673.237549	-617.917053	302.846649	1118.354248	-488.337677	-134.377853	1145.698975	-515.940369	309.365936	885.203552	-390.868225	-129.827560	888.946899	-456.916046	102.401939	1019.758179	443.801392	-14.909978	960.445435	449.536896	162.481125
-499.157043	189.297974	921.470459	-439.438629	11.198724	919.603577	-585.419312	190.478897	503.634338	-435.416870	-84.632866	496.711304	-590.104004	164.175186	69.152000	-481.838379	-151.446198	82.609871	-525.372925	288.326385	1370.894897	-417.534180	-39.974205	1374.748657	-449.654846	121.567146	1385.644897	-408.038147	131.303284	1673.193726	-618.015564	303.927185	1118.329956	-488.877258	-133.505737	1145.789185	-515.509949	310.170013	885.356995	-391.389954	-128.978241	889.075012	-457.332825	103.220123	1019.774170	443.592010	-14.940708	960.442261	449.358887	162.463867
-499.404877	190.068604	921.410522	-439.912964	11.915706	919.704895	-585.624756	191.067581	503.628265	-435.515900	-84.167343	496.795715	-590.174805	164.258850	69.174126	-481.850494	-151.103745	82.775818	-525.654053	289.299072	1370.847168	-418.148560	-39.013374	1374.808350	-450.130920	122.509117	1385.669800	-408.497681	132.268677	1673.259277	-617.883667	304.664673	1118.092285	-489.536224	-132.508713	1145.882202	-515.014038	311.108582	885.544678	-391.828156	-128.024933	889.120850	-457.744690	104.020615	1019.799255	443.443359	-15.018533	960.437317	449.246613	162.408966
-499.684265	190.872604	921.342285	-440.440033	12.676033	919.782349	-585.798462	191.609726	503.535828	-435.584503	-83.636375	496.921112	-590.171204	164.315109	69.185661	-481.818756	-150.789764	82.926071	-525.935852	290.329071	1370.842773	-418.706482	-38.121876	1374.900146	-450.590942	123.438103	1385.658569	-408.976288	133.194397	1673.314575	-618.011963	306.036163	1118.159424	-490.096863	-131.564056	1145.957886	-514.211731	311.824982	885.952332	-392.315521	-127.045601	889.354431	-458.184418	104.854477	1019.806641	443.238373	-15.052968	960.413635	449.076050	162.377594
-500.014191	191.753159	921.355713	-441.009674	13.488135	919.848633	-585.939514	192.117432	503.459686	-435.917938	-83.312729	497.672760	-590.200562	164.410477	69.226089	-481.891571	-150.515579	83.126198	-526.248230	291.361664	1370.837646	-419.384003	-37.174061	1374.977661	-451.007751	124.440987	1385.772461	-409.454407	134.185608	1673.327637	-618.150146	307.249786	1118.192261	-490.753052	-130.475571	1145.931519	-513.719116	312.608734	886.108398	-392.783478	-126.032776	889.502930	-458.652252	105.707077	1019.848450	443.034393	-15.127332	960.410400	448.923401	162.354172
-500.268402	192.536255	921.305908	-441.561005	14.323807	919.872986	-586.103516	192.670715	503.405701	-435.666473	-82.535957	497.141418	-590.274109	164.482422	69.244873	-481.587646	-150.036606	83.221497	-526.576538	292.416107	1370.789551	-419.968933	-36.274048	1375.022217	-451.521637	125.400154	1385.770630	-409.950745	135.213318	1673.360229	-618.151489	308.401459	1118.102905	-491.374054	-129.540710	1146.024536	-513.309753	313.734955	886.229370	-393.334869	-125.165100	889.606445	-459.073517	106.532806	1019.837402	442.874847	-15.194036	960.385437	448.804230	162.308762
-500.600616	193.522949	921.256470	-442.049438	15.134263	919.942566	-586.342834	193.312927	503.386292	-435.781433	-81.976402	497.247314	-590.369019	164.560211	69.260376	-481.546661	-149.739044	83.390511	-526.839050	293.463837	1370.779175	-420.667969	-35.309460	1375.102417	-452.033295	126.386559	1385.770264	-410.455170	136.203064	1673.369629	-618.132935	309.542725	1117.965088	-492.080902	-128.500290	1146.076416	-512.644043	314.585907	886.395325	-393.824432	-124.044540	889.699097	-459.534363	107.467545	1019.852356	442.667999	-15.234155	960.349243	448.620941	162.288620
-500.896912	194.426605	921.218506	-442.593170	15.972726	920.019714	-586.644165	193.944962	503.394989	-435.995819	-81.498100	497.412231	-590.472534	164.655548	69.273979	-481.572174	-149.479630	83.545486	-527.147339	294.497498	1370.798950	-421.566254	-34.300198	1375.224121	-452.560059	127.371445	1385.802734	-410.987854	137.240265	1673.371826	-618.106934	310.767975	1117.911987	-492.786835	-127.455315	1146.044922	-511.892548	316.034821	887.327393	-394.378296	-123.108299	889.764099	-459.990509	108.373299	1019.875183	442.432190	-15.256271	960.339661	448.415619	162.272491
-501.185791	195.287430	921.169250	-443.109161	16.786293	920.108948	-586.788269	194.389816	503.314117	-436.164185	-80.961823	497.542572	-590.459656	164.729752	69.269333	-481.357605	-149.014633	83.682289	-527.460754	295.579224	1370.789673	-422.071747	-33.366726	1375.247070	-453.054596	128.366058	1385.875366	-411.524139	138.283234	1673.410767	-618.114258	312.000153	1117.779785	-493.435822	-126.388985	1146.136963	-511.406677	317.179382	887.490234	-394.987213	-122.133751	889.908386	-460.426300	109.260841	1019.897461	442.222015	-15.300275	960.356201	448.244080	162.221832
-501.524628	196.240677	921.146301	-443.619324	17.653267	920.196960	-586.953186	194.893585	503.289917	-436.266052	-80.311127	497.668762	-590.500854	164.783722	69.300560	-481.479279	-148.799591	83.875275	-527.809937	296.657349	1370.780151	-422.769135	-32.442310	1375.284058	-453.595215	129.409103	1385.866089	-412.087585	139.445267	1673.353394	-618.237915	313.282318	1117.735718	-494.209473	-125.252083	1146.189453	-511.099060	317.841766	887.172363	-395.570129	-121.092926	889.986633	-460.896118	110.205093	1019.934204	442.021118	-15.325173	960.303833	448.062103	162.193405
-501.851959	197.062210	921.078857	-444.219238	18.504751	920.260193	-587.252197	195.456940	503.244385	-436.435547	-79.846001	497.851074	-590.542114	164.865051	69.319725	-481.452423	-148.460007	84.008194	-528.150452	297.748901	1370.765137	-423.516144	-31.453924	1375.423340	-454.086090	130.422623	1385.894653	-412.654663	140.430908	1673.429199	-618.166260	314.481567	1117.647827	-494.936829	-124.168152	1146.180420	-510.479156	319.290039	887.842285	-396.223877	-120.189926	889.993591	-461.342987	111.102386	1019.928101	441.817627	-15.329130	960.294739	447.879211	162.158508
-502.181763	197.999481	921.058228	-444.760773	19.317419	920.360596	-587.588806	196.095428	503.194275	-436.670685	-79.410019	497.985382	-590.618286	164.928970	69.356934	-481.458771	-148.178787	84.145744	-528.472351	298.857910	1370.741089	-424.273529	-30.461226	1375.495117	-454.669006	131.446167	1385.895142	-413.244263	141.488815	1673.461182	-618.163635	315.750916	1117.595825	-495.721008	-123.079773	1146.226440	-510.038788	320.442841	888.042175	-396.896423	-119.112579	890.080444	-461.831238	112.011520	1019.973022	441.601440	-15.361802	960.252930	447.667023	162.129288
-502.569977	198.972717	921.042297	-445.374390	20.178181	920.417908	-587.806641	196.606735	503.130646	-436.783447	-78.821877	498.090302	-590.636108	165.020554	69.374191	-481.414337	-147.874420	84.280891	-528.821594	299.966705	1370.716919	-424.925873	-29.516153	1375.576538	-455.171448	132.476349	1385.903198	-413.840637	142.587219	1673.457764	-618.280701	317.096405	1117.537109	-496.477722	-121.946075	1146.307007	-509.676392	321.354584	887.955261	-397.522919	-118.147247	890.177551	-462.340973	112.949577	1019.994080	441.372742	-15.387057	960.227905	447.450317	162.114258
-502.912994	199.811157	920.968750	-445.906982	20.938961	920.527344	-587.984985	197.049896	503.036163	-436.918396	-78.129906	498.148560	-590.635193	165.091080	69.365417	-481.342072	-147.481308	84.431831	-529.168579	301.087738	1370.691528	-425.694611	-28.460415	1375.619507	-455.767487	133.583145	1385.960571	-414.461182	143.762665	1673.386475	-618.212463	318.310852	1117.413940	-497.268585	-120.841415	1146.333740	-509.278015	322.801758	888.292114	-398.260681	-117.055885	890.245789	-462.790558	113.833168	1020.010498	441.114563	-15.403897	960.192810	447.241180	162.080246
-503.281128	200.745163	920.923157	-446.509918	21.817463	920.595093	-588.306824	197.603226	503.026062	-437.125092	-77.541870	498.278473	-590.706848	165.172531	69.386772	-481.298096	-147.091049	84.605949	-529.547424	302.216003	1370.672974	-426.424774	-27.485968	1375.729858	-456.270691	134.611389	1386.017944	-415.071075	144.770096	1673.533691	-618.312378	319.678619	1117.343018	-498.036560	-119.762550	1146.386353	-508.915405	323.991608	888.396240	-398.908203	-116.062538	890.351501	-463.295319	114.779892	1020.022400	440.855133	-15.437682	960.183044	447.026276	162.058701
-503.614197	201.618073	920.867920	-447.077942	22.668770	920.666199	-588.633850	198.212265	503.034882	-437.296478	-76.984154	498.468933	-590.821777	165.244812	69.429718	-481.310089	-146.701294	84.780479	-529.885376	303.334900	1370.673096	-427.288818	-26.457178	1375.695313	-456.889618	135.742218	1386.072632	-415.812195	145.726059	1673.337646	-618.342529	320.930786	1117.171631	-498.909912	-118.651764	1146.503906	-508.527679	325.000519	888.496338	-399.702423	-115.008270	890.517944	-463.772156	115.688148	1020.031738	440.622009	-15.461310	960.139587	446.815613	162.067764
-503.974976	202.541992	920.811523	-447.622437	23.474390	920.772522	-588.879639	198.695770	503.006897	-437.400574	-76.425880	498.569244	-590.864197	165.311066	69.413109	-481.245728	-146.303864	84.909149	-530.302612	304.489685	1370.633179	-428.018433	-25.461279	1375.769287	-457.445221	136.735428	1386.047485	-416.394348	146.947708	1673.574463	-618.405884	322.295319	1117.068604	-499.738098	-117.549934	1146.552979	-508.258087	326.290131	888.601013	-400.427856	-113.936455	890.556396	-464.277008	116.612457	1020.060669	440.394928	-15.455545	960.186951	446.629456	162.056870
-504.343750	203.480164	920.794983	-448.186798	24.276094	920.914429	-589.171021	199.149094	502.943146	-437.584259	-75.813644	498.706757	-590.898376	165.403564	69.471924	-481.227631	-145.901367	85.020065	-530.665771	305.639099	1370.619141	-428.813171	-24.404833	1375.797485	-458.072479	137.846588	1386.053101	-417.074921	148.071442	1673.631836	-618.433350	323.579895	1116.967896	-500.569031	-116.518929	1146.684448	-508.001343	327.593719	888.655518	-401.228668	-112.926903	890.738220	-464.797668	117.537888	1020.127563	440.208618	-15.495188	960.179810	446.434723	162.046066
-504.671173	204.314438	920.739075	-448.774811	25.157213	920.962158	-589.435486	199.613937	502.892975	-437.763428	-75.108063	498.793304	-590.893555	165.453644	69.450546	-481.021820	-145.375122	85.113121	-531.063171	306.803650	1370.575806	-429.607697	-23.347626	1375.916870	-458.699005	138.924423	1386.029419	-417.772980	149.235062	1673.544434	-618.512451	324.903290	1116.848022	-501.490631	-115.347443	1146.752686	-507.565002	328.880920	889.199219	-402.034607	-111.897751	890.787781	-465.265533	118.434128	1020.123169	439.988831	-15.501413	960.199463	446.254578	161.980118
-505.097076	205.277832	920.665771	-449.404968	25.960329	921.025146	-589.818481	200.236160	502.848480	-437.909210	-74.516396	498.844238	-590.999695	165.542160	69.489044	-481.167480	-145.051910	85.319519	-531.442139	307.947479	1370.505005	-430.342468	-22.333586	1375.913330	-459.289520	139.983017	1386.002563	-418.490906	150.264618	1673.648926	-618.578491	326.269836	1116.718628	-502.280823	-114.212120	1146.773438	-507.380188	330.124298	889.207336	-402.846436	-110.851410	890.865234	-465.798431	119.374962	1020.116455	439.743378	-15.492228	960.189209	446.044525	162.034485
-505.442627	206.159424	920.595886	-449.999207	26.808836	921.048218	-590.105347	200.754715	502.738647	-438.009491	-73.951904	498.962555	-591.027161	165.611176	69.478508	-481.101013	-144.565598	85.446030	-531.833923	309.107544	1370.406860	-431.122650	-21.257727	1376.056519	-459.895752	141.123917	1386.013916	-419.193176	151.358978	1673.650635	-618.740356	327.646301	1116.524414	-503.181671	-113.146210	1146.870361	-507.368164	331.251526	888.714966	-403.731903	-109.899796	890.899536	-466.303650	120.263977	1020.096252	439.503754	-15.482081	960.186890	445.845306	162.051315
-505.832855	207.099457	920.548523	-450.634338	27.602070	921.118835	-590.388672	201.212814	502.640106	-438.142212	-73.391815	499.097076	-591.073425	165.679153	69.483513	-481.148529	-144.118576	85.584007	-532.223145	310.265625	1370.299316	-431.862335	-20.257196	1376.098145	-460.474945	142.161804	1386.037354	-419.940125	152.542236	1673.538696	-618.776306	328.935852	1116.350098	-504.090424	-111.921127	1146.835083	-507.149048	332.683411	889.018677	-404.575775	-108.858292	890.883972	-466.823608	121.174942	1020.106995	439.273285	-15.471182	960.136902	445.650513	162.057327
-506.185608	207.968414	920.460999	-451.239960	28.415855	921.176941	-590.588745	201.657120	502.619049	-438.296692	-72.834717	499.192535	-591.084839	165.717896	69.475471	-481.108826	-143.616516	85.660622	-532.609558	311.406403	1370.244751	-432.703247	-19.187756	1376.192627	-461.086823	143.286316	1386.066895	-420.669830	153.586945	1673.641113	-618.925659	330.323273	1116.265015	-504.997528	-110.776917	1146.814331	-507.127930	333.929382	888.943237	-405.458801	-107.930847	890.972839	-467.340576	122.068008	1020.094604	438.957916	-15.535985	960.140930	445.388947	162.016373
-506.540558	208.854385	920.403870	-451.864502	29.296782	921.201477	-590.960693	202.223022	502.631836	-438.392670	-72.143227	499.243134	-591.199036	165.784637	69.514160	-480.874817	-142.993423	85.745331	-533.017578	312.564941	1370.166138	-433.506042	-18.186424	1376.208740	-461.691010	144.307617	1386.040039	-421.388794	154.692047	1673.656372	-619.093201	331.662872	1116.160645	-505.888641	-109.741989	1146.905151	-507.046021	335.159821	888.901917	-406.300629	-106.840172	891.015442	-467.832336	122.978844	1020.077454	438.678772	-15.550426	960.127808	445.156799	162.029694
-506.909149	209.794647	920.345947	-452.468658	30.085007	921.256165	-591.286987	202.801849	502.616547	-438.546783	-71.552864	499.310455	-591.223206	165.869659	69.515450	-481.035431	-142.597321	85.948647	-533.388611	313.672607	1370.063843	-434.264221	-17.210979	1376.282227	-462.316498	145.425323	1386.041748	-422.103790	155.772278	1673.631592	-619.201599	332.997070	1115.925171	-506.790161	-108.526955	1146.910767	-507.205261	336.540955	888.744873	-407.245544	-105.920341	891.075195	-468.379425	123.868744	1020.081787	438.383728	-15.557396	960.105896	444.880524	162.031662
-507.196014	210.658401	920.277527	-453.023315	30.866943	921.333984	-591.611389	203.344772	502.540009	-438.954163	-71.059402	499.943451	-591.248779	165.913452	69.545425	-481.201324	-142.119415	86.088181	-533.816833	314.789551	1369.995972	-435.049957	-16.205610	1376.282227	-462.944214	146.468307	1386.003296	-422.897614	156.972809	1673.586182	-619.421631	334.362427	1115.787109	-507.693542	-107.403191	1146.993530	-507.234833	337.701782	888.558533	-408.121063	-104.890495	891.176697	-468.854889	124.737221	1020.090881	438.104980	-15.574782	960.105774	444.617798	162.067703
-507.524261	211.527573	920.176514	-453.676727	31.676569	921.412231	-591.811279	203.799606	502.448975	-438.687439	-70.309593	499.495453	-591.203552	165.985870	69.555176	-480.937561	-141.453003	86.131012	-534.213318	315.896332	1369.900269	-435.835358	-15.219406	1376.376953	-463.577789	147.470779	1385.978882	-423.602295	157.968948	1673.677979	-619.582825	335.633392	1115.616699	-508.581757	-106.399223	1147.136353	-507.383148	339.007568	888.388916	-409.093079	-104.012146	891.161926	-469.390717	125.640450	1020.082031	437.854401	-15.584432	960.085144	444.357605	162.104019
-507.862518	212.443924	920.118713	-454.299835	32.408951	921.515198	-592.067200	204.336823	502.431396	-438.716705	-69.625648	499.536804	-591.254089	166.065430	69.585152	-480.868561	-140.854889	86.213211	-534.672607	317.019348	1369.841187	-436.640839	-14.234541	1376.423828	-464.222198	148.520767	1385.983032	-424.384583	159.014572	1673.688965	-619.751099	336.936218	1115.497070	-509.487366	-105.295174	1147.188843	-507.574890	340.345428	888.137024	-410.087128	-103.039513	891.236145	-469.903839	126.522011	1020.105896	437.614319	-15.613236	960.069458	444.115967	162.145660
-508.193695	213.264282	920.048767	-454.991394	33.262535	921.538513	-592.380432	204.950317	502.371887	-438.752899	-68.955841	499.571930	-591.328491	166.125290	69.600876	-480.616638	-140.145187	86.315643	-535.050293	318.103027	1369.789673	-437.375702	-13.237568	1376.525513	-464.811493	149.569290	1385.985229	-425.135529	160.228256	1673.631958	-619.934021	338.166046	1115.363037	-510.409332	-104.261551	1147.308716	-507.903107	341.617859	887.942993	-411.084839	-102.180084	891.195496	-470.433472	127.383392	1020.083618	437.381683	-15.574521	960.039124	443.876373	162.144363
-508.538940	214.177872	920.023865	-455.589417	33.980961	921.616089	-592.570190	205.432556	502.313660	-439.204956	-68.479195	500.199158	-591.381470	166.174164	69.617226	-480.973602	-139.723923	86.499939	-535.513794	319.158020	1369.699097	-438.250031	-12.237353	1376.639038	-465.398224	150.591660	1386.048462	-425.893768	161.186020	1673.747314	-620.210876	339.473755	1115.246826	-511.341187	-103.280464	1147.437012	-508.059814	342.767853	887.800842	-412.066162	-101.192451	891.299500	-470.938477	128.225967	1020.112610	437.118317	-15.610252	960.027466	443.594727	162.105713
-508.843323	215.031509	919.941162	-456.197510	34.738941	921.679504	-592.694519	205.907623	502.224854	-438.987457	-67.583252	499.748962	-591.363953	166.241852	69.631233	-480.808472	-139.073196	86.603401	-535.897461	320.227478	1369.572876	-439.005005	-11.289200	1376.711304	-465.982300	151.583496	1386.083740	-426.646790	162.232803	1673.797363	-620.405151	340.704926	1115.046631	-512.258057	-102.239418	1147.501221	-508.458191	344.076233	887.551331	-413.095245	-100.319855	891.326172	-471.472961	129.068527	1020.110168	436.846344	-15.621514	960.001526	443.347382	162.008591
-509.158722	215.805328	919.886536	-456.852692	35.494377	921.720642	-592.835876	206.397522	502.174225	-439.091797	-66.925079	499.762054	-591.429443	166.325760	69.639778	-480.802063	-138.412079	86.637527	-536.278015	321.275421	1369.482666	-439.749664	-10.346758	1376.802124	-466.563568	152.585587	1386.095337	-427.436462	163.355438	1673.713257	-620.715271	341.987793	1114.925415	-513.208069	-101.141922	1147.557861	-508.814697	345.255859	887.279114	-413.964569	-99.407700	891.423645	-471.969818	129.861328	1020.103516	436.583618	-15.593653	959.967407	443.036499	162.051117
-509.462952	216.716461	919.861816	-457.403931	36.239822	921.748657	-592.963806	206.828659	502.150482	-439.561768	-66.498619	500.388885	-591.440552	166.382263	69.641022	-480.926666	-137.798447	86.774902	-536.634644	322.329407	1369.354370	-440.624725	-9.446357	1376.897827	-467.191650	153.560089	1386.077271	-428.151123	164.309586	1673.807739	-620.945313	343.176178	1114.803833	-514.108459	-100.150795	1147.574707	-509.218231	346.532898	887.046692	-415.006134	-98.473915	891.561462	-472.447632	130.685242	1020.110901	436.286499	-15.565385	959.932800	442.721649	162.125687
-509.790131	217.723633	919.833984	-458.068207	37.099339	921.766113	-593.224182	207.431686	502.151733	-439.361481	-65.717377	499.893768	-591.531799	166.463394	69.650818	-480.656097	-136.912643	86.911041	-536.993225	323.354767	1369.264648	-441.330811	-8.548072	1376.924316	-467.743500	154.498428	1386.091431	-428.936035	165.428574	1673.778198	-621.218506	344.372986	1114.660278	-515.024292	-99.159943	1147.658325	-509.705688	347.732819	886.757446	-415.921234	-97.620354	891.532166	-472.977051	131.609970	1020.109802	435.962463	-15.595947	959.923279	442.391632	162.105515
-510.052460	218.535385	919.755371	-458.579498	37.831799	921.784973	-593.434326	208.025513	502.106995	-439.487610	-64.838440	499.902954	-591.589844	166.519470	69.679733	-480.547638	-136.085327	86.936684	-537.310974	324.350739	1369.167603	-442.204681	-7.676103	1376.986572	-468.368530	155.438797	1386.032593	-429.682587	166.397415	1673.778564	-621.523132	345.545715	1114.487549	-515.968506	-98.166061	1147.734497	-510.289703	348.989410	886.450439	-417.013824	-96.830116	891.560669	-473.419495	132.402924	1020.085144	435.660950	-15.624971	959.889160	442.101440	162.129288
-510.440308	219.344391	919.711426	-459.253754	38.529785	921.816528	-593.512878	208.504807	502.010315	-439.706726	-64.158707	499.887085	-591.556274	166.556366	69.713661	-479.908813	-134.998428	86.892677	-537.642517	325.343597	1369.044922	-443.235474	-6.786683	1377.152710	-468.970093	156.328461	1386.033447	-430.374878	167.410294	1673.810181	-621.793213	346.666290	1114.359619	-516.885559	-97.259140	1147.799316	-510.820068	350.177124	886.224121	-417.925079	-95.976784	891.574097	-473.932312	133.183136	1020.075806	435.390930	-15.640897	959.848816	441.796814	162.181366
-510.782867	220.054077	919.644104	-459.863373	39.207886	921.886353	-593.588440	208.979919	501.902679	-439.936279	-63.550701	499.946014	-591.563904	166.608368	69.728058	-480.471466	-134.516998	87.078079	-537.962158	326.340912	1368.947144	-443.820923	-5.944267	1377.093872	-469.518829	157.242386	1386.069580	-431.129639	168.299744	1673.924072	-622.120178	347.903534	1114.292358	-517.809204	-96.299225	1147.929688	-511.446503	351.304413	885.888611	-418.944763	-95.264748	891.564087	-474.445801	133.924988	1020.079102	435.100769	-15.643796	959.875305	441.479797	162.190308
-510.783234	220.873795	919.432129	-460.143097	39.973614	921.781006	-593.494141	209.388535	501.819244	-440.060638	-62.690842	500.026489	-591.496887	166.665176	69.750137	-480.427338	-133.703781	87.159515	-538.294067	327.349518	1368.872192	-444.534668	-5.139648	1377.204102	-470.095978	158.133011	1386.058472	-431.890747	169.228134	1673.896240	-622.428955	349.088928	1114.233032	-518.722168	-95.296799	1147.996460	-512.179993	352.470001	885.588318	-419.894409	-94.504311	891.686035	-474.918976	134.665421	1019.958618	434.815796	-15.624104	959.848755	441.156281	162.224960
-511.160004	221.720932	919.429199	-460.765137	40.714787	921.826294	-593.669250	209.964828	501.830444	-440.273834	-61.891708	500.039093	-591.562073	166.728821	69.751923	-480.416687	-132.837204	87.234901	-538.595032	328.256897	1368.826416	-445.450134	-4.348161	1377.295288	-470.665863	159.007462	1386.155273	-432.642700	170.297089	1673.865967	-622.757141	350.223511	1114.193359	-519.689148	-94.467728	1148.117676	-512.944153	353.570984	885.274170	-420.845886	-93.751007	891.739807	-475.466553	135.455917	1019.985046	434.566772	-15.574101	959.857849	440.885559	162.258972
-511.449982	222.482452	919.382935	-461.352631	41.410072	921.877380	-593.851990	210.632645	501.855682	-440.572388	-61.191139	500.136108	-591.704407	166.835587	69.808571	-479.688995	-131.579559	87.100273	-538.896729	329.283966	1368.759033	-446.252686	-3.547032	1377.373535	-471.187347	159.901932	1386.200928	-433.377258	171.232391	1673.920044	-623.130005	351.372742	1114.107056	-520.674133	-93.487122	1148.137207	-513.749451	354.623199	884.927734	-421.825287	-93.054108	891.828735	-475.957397	136.204575	1019.992065	434.289612	-15.542296	959.834412	440.612274	162.290115
-511.779907	223.156418	919.368469	-461.929993	42.046280	921.965210	-594.009705	211.232010	501.793091	-441.241882	-60.537846	500.701416	-591.790161	166.902634	69.808601	-479.540558	-130.606689	87.109070	-539.182068	330.198639	1368.723389	-447.142365	-2.701491	1377.483887	-471.772369	160.763870	1386.219604	-434.106934	172.153641	1673.989990	-623.487732	352.509705	1114.018921	-521.681458	-92.599846	1148.195923	-514.628479	355.671967	884.558167	-422.740479	-92.335541	891.943115	-476.441833	136.892181	1020.030640	433.949768	-15.565339	959.832031	440.287659	162.278961
-512.114746	223.908478	919.327698	-462.563049	42.705475	922.067871	-594.360474	211.842163	501.752991	-441.507660	-59.979324	500.837494	-592.018311	167.002411	69.838142	-480.589142	-130.292953	87.455986	-539.510925	331.149536	1368.682129	-447.955139	-1.985848	1377.509521	-472.332245	161.567337	1386.258789	-434.828552	172.950729	1674.139771	-623.806458	353.591125	1113.936401	-522.681702	-91.750671	1148.343384	-515.495483	356.730927	884.207642	-423.746185	-91.637794	892.093506	-476.975098	137.643707	1020.064697	433.667877	-15.613714	959.809570	439.983063	162.214508
-512.402100	224.655609	919.296936	-463.063049	43.316673	922.150513	-594.463013	212.330917	501.726318	-441.525024	-59.273479	500.444458	-592.088562	167.081131	69.866386	-480.592163	-129.402145	87.518463	-539.773254	332.048065	1368.664551	-448.797791	-1.189400	1377.575806	-472.951294	162.412216	1386.229004	-435.548553	173.870209	1674.198730	-624.162903	354.687744	1113.901489	-523.661072	-90.914162	1148.407471	-516.470032	357.732635	883.833191	-424.655609	-90.925003	892.158142	-477.427887	138.353577	1020.095459	433.314453	-15.632054	959.817993	439.611084	162.195557
-512.706848	225.405365	919.275696	-463.727356	44.049324	922.174133	-594.543945	212.815414	501.649689	-442.184448	-58.573681	500.938690	-592.137878	167.147995	69.875305	-479.840942	-128.133667	87.410576	-540.045166	332.963531	1368.602295	-449.686310	-0.450983	1377.580078	-473.459198	163.222549	1386.282471	-436.268463	174.804413	1674.120728	-624.471924	355.724518	1113.892578	-524.654602	-90.060379	1148.529785	-517.436401	358.826752	883.459717	-425.625977	-90.318138	892.304260	-477.945831	139.089569	1020.100342	432.980072	-15.674164	959.835266	439.226410	162.194275
-513.012207	226.164825	919.237732	-464.283691	44.656460	922.208679	-594.752563	213.459808	501.604889	-442.234802	-58.007431	500.601929	-592.262146	167.214371	69.897736	-480.352570	-127.531982	87.601830	-540.355774	333.880219	1368.546631	-450.391663	0.318394	1377.631348	-474.056030	164.026047	1386.254272	-436.971497	175.699280	1674.207520	-624.878906	356.812714	1113.901855	-525.587830	-89.232719	1148.562622	-518.480774	359.737030	883.006042	-426.548401	-89.750717	892.346191	-478.406464	139.786743	1020.101074	432.602814	-15.666992	959.872375	438.844635	162.176682
-513.338135	226.877579	919.185669	-464.915131	45.295963	922.232605	-594.939148	214.051834	501.552368	-442.585968	-57.554031	500.680237	-592.380005	167.307465	69.939781	-480.487701	-126.729256	87.720619	-540.597656	334.750671	1368.513184	-451.279541	1.027706	1377.628662	-474.601929	164.803055	1386.267090	-437.658203	176.495071	1674.210205	-625.295471	357.945129	1113.833374	-526.604980	-88.377579	1148.586426	-519.483276	360.651703	882.652405	-427.540558	-89.162529	892.363464	-478.893219	140.483307	1020.086975	432.367554	-15.652702	959.855042	438.582275	162.220123
-513.637512	227.598724	919.184021	-465.507019	45.958530	922.306091	-595.058594	214.528976	501.487396	-442.853516	-56.814632	500.786896	-592.424377	167.380096	69.948456	-480.430389	-125.924110	87.756714	-540.860474	335.683502	1368.442993	-452.090240	1.799870	1377.726563	-475.167938	165.652573	1386.321045	-438.382324	177.227112	1674.362061	-625.697876	359.003174	1113.785645	-527.573975	-87.498009	1148.572510	-520.618713	361.625732	882.213318	-428.457428	-88.660034	892.376709	-479.380859	141.187317	1020.126648	432.062134	-15.676310	959.862305	438.259308	162.195221
-513.895142	228.318237	919.149231	-466.105469	46.562725	922.387085	-595.162354	214.998734	501.440308	-443.236450	-56.203259	500.865295	-592.524231	167.425858	69.976051	-480.437622	-125.156601	87.742722	-541.088989	336.588501	1368.406982	-452.911682	2.568887	1377.791138	-475.666718	166.410370	1386.368042	-439.093201	177.990433	1674.431152	-626.096252	360.034180	1113.751221	-528.513306	-86.783096	1148.682251	-521.712463	362.428101	881.834961	-429.454681	-88.037407	892.438049	-479.850800	141.879608	1020.152710	431.733032	-15.599873	959.901917	437.887939	162.244049
-514.167297	229.027145	919.120789	-466.719116	47.142513	922.461060	-595.000854	215.326294	501.335114	-443.900238	-55.765415	501.435425	-592.421997	167.494247	69.983978	-480.608734	-124.512093	87.880714	-541.346741	337.459351	1368.353638	-453.745148	3.264120	1377.813599	-476.245850	167.221802	1386.393066	-439.819336	178.918152	1674.407104	-626.457153	361.006927	1113.715454	-529.466187	-85.951935	1148.777466	-522.892700	363.458557	881.424866	-430.340790	-87.561409	892.540161	-480.356903	142.541321	1020.181091	431.365906	-15.615301	959.853760	437.486847	162.208511
-514.441650	229.757263	919.086182	-467.353943	47.768845	922.529663	-595.372803	215.898926	501.352356	-444.136292	-55.194099	501.506836	-592.625305	167.553452	69.991089	-480.625732	-123.713814	87.948692	-541.547546	338.350800	1368.284058	-454.573425	4.023215	1377.953125	-476.754425	167.982559	1386.449463	-440.566132	179.669296	1674.460205	-626.943848	362.104401	1113.735962	-530.367615	-85.171143	1148.865356	-524.044861	364.178650	880.986511	-431.305450	-87.105347	892.658691	-480.843079	143.245255	1020.200134	430.948975	-15.647401	959.831299	437.101227	162.242355
-514.701111	230.413635	919.048706	-467.984070	48.319008	922.585815	-595.500610	216.360199	501.308777	-444.013062	-54.584534	501.102448	-592.662231	167.604218	70.033783	-480.423676	-122.898247	87.978310	-541.769714	339.213989	1368.227417	-455.396637	4.745160	1377.957642	-477.249542	168.714966	1386.504395	-441.275574	180.388016	1674.518555	-627.378540	363.113892	1113.737915	-531.352356	-84.357613	1148.939941	-525.175964	364.992004	880.592407	-432.227325	-86.653145	892.718994	-481.313324	143.870056	1020.211060	430.552765	-15.677879	959.833557	436.743195	162.205917
-514.947449	231.094543	919.005432	-468.600189	48.922443	922.630127	-595.547180	216.757263	501.258972	-444.484497	-53.959949	501.543182	-592.692749	167.669556	70.041847	-480.466644	-122.215904	88.010933	-541.967590	340.091797	1368.180420	-456.214050	5.405892	1378.010620	-477.788055	169.489716	1386.482544	-442.014648	181.113876	1674.566895	-627.774353	364.009613	1113.649170	-532.309875	-83.582230	1148.945068	-526.404907	365.934296	880.133667	-433.110107	-86.024597	892.782959	-481.794220	144.525162	1020.216003	430.234467	-15.734796	959.814087	436.409576	162.189804
-515.230103	231.836777	918.963989	-469.271515	49.508949	922.659729	-595.807739	217.350296	501.255127	-444.623169	-53.376381	501.592102	-592.846863	167.767120	70.062111	-480.374268	-121.462669	88.047295	-542.152100	340.985138	1368.104126	-457.109222	6.098713	1377.994629	-478.302460	170.185410	1386.454834	-442.719910	181.716202	1674.701660	-628.221863	364.987854	1113.590698	-533.268555	-82.878365	1149.004883	-527.628906	366.692902	879.675598	-434.081726	-85.595467	892.888428	-482.268097	145.203934	1020.209106	429.872009	-15.763746	959.819702	436.031525	162.148575
-515.490479	232.526154	918.917419	-469.904602	50.058025	922.685120	-596.397705	218.114166	501.281616	-444.736145	-52.839226	501.588470	-593.118652	167.872345	70.072960	-480.358246	-120.791283	88.130287	-542.316956	341.828339	1367.994507	-457.896362	6.760284	1378.019287	-478.813538	170.924957	1386.436523	-443.494385	182.527222	1674.684082	-628.651367	365.981812	1113.592041	-534.206604	-82.083939	1149.051514	-528.846191	367.466003	879.236267	-434.982910	-85.220459	892.879761	-482.735504	145.833344	1020.200134	429.559753	-15.771288	959.785339	435.680542	162.139160
-515.719971	233.191299	918.855652	-470.575409	50.648174	922.676697	-596.735413	218.727448	501.187592	-444.824982	-52.248360	501.558563	-593.303467	167.955902	70.093872	-480.244629	-119.970795	88.183189	-542.492432	342.638733	1367.904785	-458.845581	7.409446	1378.078247	-479.302368	171.636719	1386.433716	-444.234467	183.171143	1674.720215	-629.076172	366.949585	1113.508667	-535.163696	-81.397858	1149.126221	-530.076294	368.251404	878.753723	-435.932526	-84.778938	893.009644	-483.217010	146.456406	1020.168396	429.133179	-15.756644	959.752258	435.294037	162.114471
-515.905151	233.789566	918.783936	-471.189362	51.114449	922.738586	-596.917969	219.180435	501.095978	-444.622162	-51.684280	501.221436	-593.344055	168.023178	70.097198	-480.032227	-119.204323	88.161636	-542.625732	343.444305	1367.808838	-459.599152	8.041173	1378.044067	-479.775818	172.295563	1386.419189	-444.940796	183.937286	1674.871338	-629.492188	367.820770	1113.463135	-536.135193	-80.669609	1149.178589	-531.400818	369.113098	878.287842	-436.821350	-84.220314	893.069153	-483.671265	147.021484	1020.167419	428.709717	-15.731376	959.726013	434.856659	162.118179
-516.154602	234.353699	918.723022	-471.859070	51.574245	922.791382	-596.578003	219.273727	500.923157	-444.593292	-50.991085	501.212616	-593.165466	168.100845	70.048973	-479.832275	-118.460266	88.160172	-542.805725	344.297119	1367.709473	-460.499542	8.693124	1378.107910	-480.244263	173.036743	1386.409546	-445.696899	184.536270	1674.927368	-629.939880	368.794128	1113.399292	-537.130554	-79.896172	1149.118530	-532.740173	369.917816	877.783081	-437.759277	-83.818771	893.078552	-484.144714	147.566605	1020.163208	428.231049	-15.763759	959.696167	434.418945	162.105698
-516.389954	234.947296	918.654785	-472.497620	52.056801	922.847412	-597.187256	219.964676	500.979309	-445.220184	-50.651814	501.671631	-593.494995	168.193619	70.084923	-480.069153	-117.845848	88.228607	-542.925781	345.101959	1367.611694	-461.312775	9.270291	1378.092285	-480.685852	173.678421	1386.410278	-446.452393	185.089401	1675.052612	-630.297485	369.637939	1113.312744	-538.081848	-79.234848	1149.158081	-534.051392	370.820862	877.299255	-438.711884	-83.492149	893.140869	-484.631958	148.135696	1020.160645	427.788940	-15.779194	959.711853	433.982513	162.173874
-516.655640	235.550842	918.595215	-473.181000	52.564228	922.880249	-597.510803	220.534927	500.995667	-445.406586	-50.192760	501.715881	-593.632874	168.255402	70.097435	-479.962860	-117.116440	88.284073	-543.013000	345.912476	1367.490601	-462.220917	9.982801	1378.191650	-481.115692	174.391785	1386.453857	-447.181183	185.861343	1675.091797	-630.660645	370.574310	1113.207275	-539.091919	-78.442680	1149.121338	-535.182495	371.429474	876.870544	-439.568115	-83.048325	893.147827	-485.114868	148.714569	1020.147034	427.449951	-15.738783	959.726196	433.633942	162.193573
-516.864868	236.115143	918.531921	-473.749573	53.000229	922.923828	-597.665527	220.941559	500.939301	-445.088013	-49.468266	501.368225	-593.301025	168.239426	70.118324	-479.612061	-116.248230	88.294868	-543.099609	346.707367	1367.403076	-462.876526	10.542624	1378.205811	-481.572784	175.025833	1386.430420	-447.919281	186.477875	1675.177734	-631.020081	371.539795	1113.160400	-539.983154	-77.750076	1149.227661	-536.402344	372.138306	876.387146	-440.505951	-82.599457	893.190491	-485.539001	149.241974	1020.139343	427.050140	-15.747585	959.728882	433.259827	162.192902
-517.140625	236.680466	918.486389	-474.436066	53.556099	922.914551	-597.661255	221.221085	500.847046	-445.542938	-49.138462	501.409607	-593.658997	168.386810	70.069969	-479.668579	-115.603256	88.383339	-543.194153	347.519318	1367.311768	-463.838318	11.170401	1378.177734	-482.024261	175.658936	1386.380493	-448.693481	187.047348	1675.221069	-631.356201	372.434113	1113.150757	-540.974182	-77.048607	1149.206177	-537.584473	372.796906	875.939270	-441.400940	-82.245415	893.174133	-486.020538	149.800018	1020.112061	426.653107	-15.735424	959.720642	432.884705	162.175598
-517.404663	237.274750	918.430603	-475.043243	53.964844	922.988464	-597.587830	221.424713	500.731354	-446.094727	-48.602802	501.830780	-593.586365	168.439957	70.079720	-479.632965	-114.950150	88.401512	-543.262451	348.304993	1367.233154	-464.558899	11.680918	1378.215576	-482.468658	176.379227	1386.443726	-449.383484	187.663391	1675.339966	-631.699097	373.335541	1113.132568	-541.919312	-76.228394	1149.163330	-538.585510	373.343048	875.601074	-442.371582	-81.876923	893.189758	-486.469604	150.345718	1020.120361	426.241180	-15.736553	959.690369	432.483368	162.106277
-517.662415	237.842377	918.391602	-475.634338	54.421261	923.077332	-597.501953	221.577347	500.629333	-446.331635	-48.123352	501.964081	-593.508423	168.528915	70.081627	-479.079346	-113.940567	88.388397	-543.326782	349.057281	1367.164795	-465.491241	12.324993	1378.242798	-482.935944	176.971329	1386.442627	-450.134827	188.268448	1675.433838	-632.029663	374.191681	1113.145630	-542.899841	-75.562851	1149.221069	-539.761047	374.021820	875.208557	-443.289337	-81.518631	893.238403	-486.931122	150.898010	1020.147034	425.782776	-15.742885	959.673340	432.049225	162.066879
-517.908447	238.372803	918.353333	-476.251648	54.864109	923.173157	-597.679626	221.981750	500.580597	-446.305328	-47.810024	501.753906	-593.565308	168.592667	70.068962	-479.327881	-113.404160	88.520439	-543.410889	349.850189	1367.098267	-466.171234	12.883391	1378.411865	-483.395752	177.581833	1386.501343	-450.830688	188.814804	1675.583618	-632.352905	375.020203	1113.086670	-543.860474	-74.740166	1149.295166	-540.793213	374.618469	874.816895	-444.216187	-81.084900	893.408569	-487.377991	151.431870	1020.175049	425.332611	-15.785054	959.667297	431.636871	162.063889
-518.161255	238.841782	918.324097	-476.907166	55.318237	923.280762	-598.014099	222.437546	500.568512	-446.861664	-47.274521	502.193634	-593.749451	168.638321	70.097099	-479.451416	-112.798546	88.619308	-543.466064	350.601654	1367.089111	-467.245972	13.444291	1378.450806	-483.825836	178.200211	1386.537598	-451.554382	189.394501	1675.675049	-632.685120	375.917969	1113.113159	-544.847351	-74.171509	1149.493652	-541.841980	375.206879	874.446594	-445.234436	-80.656578	893.478210	-487.864532	151.938599	1020.215149	424.979248	-15.789714	959.677246	431.274506	162.059570
-518.384888	239.349808	918.304443	-477.459595	55.698238	923.388550	-598.197998	222.765549	500.525299	-447.137848	-46.854156	502.360718	-593.838257	168.693787	70.104759	-479.344086	-112.116631	88.628563	-543.510315	351.336182	1367.034302	-468.003723	13.942868	1378.523315	-484.319672	178.812836	1386.530884	-452.252380	189.860733	1675.901978	-632.926941	376.685822	1113.052612	-545.820251	-73.477463	1149.597656	-542.818176	375.829224	874.130127	-446.126770	-80.249359	893.609436	-488.308746	152.418503	1020.262939	424.612640	-15.815740	959.695496	430.928009	162.072342
-518.602173	239.885132	918.274475	-478.038055	56.135536	923.449646	-598.740662	223.364639	500.576294	-447.422882	-46.406750	502.430054	-594.087219	168.815796	70.117409	-479.351288	-111.495583	88.684593	-543.551575	352.067444	1366.994263	-468.783752	14.567445	1378.679321	-484.733459	179.451218	1386.608521	-452.968109	190.509811	1675.916382	-633.232544	377.560822	1113.076904	-546.812439	-72.763611	1149.692261	-543.715881	376.408081	873.898743	-447.111725	-79.830872	893.797424	-488.755127	152.921951	1020.282349	424.513733	-15.661263	959.459167	430.697357	162.265106
-518.828003	240.415024	918.221130	-478.630096	56.507870	923.490723	-598.946716	223.774048	500.533997	-447.369751	-45.924114	502.152527	-594.217529	168.899948	70.152771	-479.166840	-110.714157	88.717995	-543.588623	352.828339	1366.959473	-469.618805	15.077561	1378.777710	-485.182739	180.035309	1386.687256	-453.622345	190.960815	1676.151733	-633.510681	378.361542	1113.119995	-547.815918	-72.039955	1149.745605	-544.487854	376.884308	873.669312	-448.023346	-79.438293	893.908630	-489.217957	153.389236	1020.280579	424.263641	-15.712868	959.263916	430.434174	162.380295
-519.072815	240.842987	918.200684	-479.185852	56.829266	923.598450	-599.136597	224.143402	500.489288	-447.812317	-45.365906	502.506287	-594.259705	168.966965	70.160522	-479.124603	-110.051872	88.746277	-543.646484	353.511536	1366.899414	-470.390930	15.624228	1378.946411	-485.638306	180.610611	1386.745117	-454.307983	191.586792	1676.146118	-633.782288	379.197235	1113.126709	-548.799377	-71.345543	1149.841797	-545.298340	377.378906	873.484253	-449.003998	-78.966896	894.060059	-489.632904	153.811020	1020.323242	423.566376	-15.937876	959.384094	429.959656	162.257401
-519.292847	241.230576	918.152161	-479.774567	57.115421	923.675476	-599.325745	224.472305	500.386688	-448.083099	-45.025475	502.637146	-594.382629	169.033401	70.176201	-479.055389	-109.330917	88.759842	-543.694824	354.192993	1366.837646	-471.213928	16.126551	1379.033691	-486.065399	181.202362	1386.771484	-454.931763	192.057419	1676.319092	-634.075562	380.033020	1113.131104	-549.745117	-70.680305	1149.994507	-545.999207	377.905823	873.245667	-449.859619	-78.541008	894.142273	-490.041504	154.192978	1020.335632	422.921570	-16.082655	959.499023	429.489563	162.144669
-519.496277	241.626907	918.113159	-480.381226	57.422337	923.783997	-599.391296	224.687439	500.352905	-448.324738	-44.661686	502.648712	-594.399597	169.099304	70.135880	-478.760345	-108.425659	88.693069	-543.681396	354.965271	1366.734863	-471.937988	16.690668	1379.123535	-486.447815	181.746384	1386.778198	-455.573639	192.614075	1676.394287	-634.336304	380.883575	1113.078247	-550.705872	-70.071350	1150.082520	-546.669556	378.417542	873.004761	-450.909943	-78.231567	894.236633	-490.458038	154.598480	1020.368774	422.373230	-16.184202	959.519470	429.073853	162.105011
-519.724426	242.038147	918.074341	-480.967255	57.760509	923.838928	-599.524780	224.873199	500.284668	-448.316376	-44.282513	502.354401	-594.436096	169.149460	70.132057	-478.869904	-107.780228	88.712891	-543.826233	355.597321	1366.660522	-472.868347	17.154926	1379.168945	-486.969330	182.298462	1386.788574	-456.194946	193.025497	1676.285034	-634.571899	381.766022	1112.996094	-551.686279	-69.351196	1150.079102	-547.228455	378.887695	872.868896	-451.727539	-77.754524	894.354065	-490.859436	155.004486	1020.374695	421.971985	-16.174673	959.505432	428.689392	162.142929
-519.931885	242.436203	918.031372	-481.518250	57.986813	923.908142	-599.735229	225.164886	500.269684	-448.634827	-43.808891	502.391418	-594.534363	169.223236	70.121475	-478.694305	-106.855659	88.662399	-543.826599	356.271851	1366.544800	-473.462128	17.675333	1379.215332	-487.348114	182.884720	1386.822876	-456.763306	193.464920	1676.443115	-634.774048	382.498047	1112.932861	-552.598145	-68.681656	1150.131226	-547.649109	379.263245	872.698425	-452.697296	-77.340599	894.424194	-491.264801	155.349335	1020.388611	421.636047	-16.193695	959.505310	428.410217	162.160019
-520.132385	242.792709	917.982056	-482.064270	58.223461	923.965393	-599.968262	225.479385	500.252625	-449.138367	-43.337795	502.713104	-594.669434	169.290070	70.110085	-478.787659	-106.136757	88.658272	-543.952393	356.937805	1366.444702	-474.388000	18.122805	1379.175781	-487.786896	183.384033	1386.858765	-457.374084	194.108627	1676.363770	-634.978943	383.278137	1112.890259	-553.553223	-68.106926	1150.196533	-548.017273	379.640289	872.548035	-453.628479	-76.938431	894.480530	-491.651245	155.679520	1020.392090	421.301392	-16.189558	959.488892	428.108978	162.156036
-520.316284	243.135437	917.935852	-482.609161	58.532444	923.994812	-600.165894	225.763229	500.210999	-449.356689	-42.992462	502.754333	-594.779724	169.320847	70.095787	-478.766693	-105.296638	88.602379	-544.029541	357.525879	1366.337280	-475.070709	18.615913	1379.257935	-488.221222	183.895126	1386.852661	-457.904846	194.576355	1676.493774	-635.137451	384.037384	1112.783936	-554.446228	-67.449226	1150.284180	-548.322388	380.025024	872.415344	-454.552368	-76.670013	894.494629	-492.021179	156.025528	1020.383179	420.978668	-16.178097	959.470520	427.840057	162.208832
-520.489502	243.476166	917.859619	-483.172150	58.756886	924.038391	-600.358398	226.014145	500.152802	-449.654999	-42.669239	502.839142	-594.842712	169.394974	70.089546	-478.699280	-104.500961	88.527924	-544.098755	358.151154	1366.241333	-475.843384	19.053482	1379.273315	-488.617157	184.451736	1386.896362	-458.475708	195.191803	1676.416382	-635.268860	384.761261	1112.684814	-555.328186	-66.916046	1150.346802	-548.617188	380.419983	872.236084	-455.525787	-76.309975	894.562378	-492.403687	156.346466	1020.366211	420.628265	-16.213451	959.465637	427.569397	162.170273
-520.664001	243.801300	917.811890	-483.713257	58.967667	924.075256	-600.589355	226.279404	500.128143	-449.994507	-42.265667	502.899384	-594.978760	169.448624	70.105736	-478.588135	-103.733475	88.460014	-544.200500	358.741547	1366.120117	-476.491241	19.536680	1379.308350	-489.039429	184.937485	1386.863403	-458.992096	195.617935	1676.490234	-635.336487	385.446350	1112.596924	-556.309448	-66.360947	1150.511475	-548.815369	380.854889	872.140991	-456.558502	-75.199745	894.379517	-492.763855	156.637497	1020.359802	420.252441	-16.230764	959.474060	427.240143	162.140747
-520.818115	244.059906	917.762207	-484.192810	59.165318	924.157410	-600.703857	226.502655	500.083679	-450.391998	-41.867813	502.904114	-595.044006	169.494080	70.080345	-478.515411	-102.907959	88.351471	-544.262085	359.320679	1366.022461	-477.176208	20.033152	1379.474609	-489.433929	185.452927	1386.849976	-459.509857	196.245285	1676.448486	-635.432007	386.139435	1112.469482	-557.195496	-65.812569	1150.519531	-548.856323	381.101410	872.070496	-457.497711	-74.753654	894.397217	-493.118774	156.910706	1020.377197	419.916290	-16.232620	959.464661	426.959747	162.087723
-521.021484	244.416611	917.759949	-484.766724	59.377163	924.213806	-600.935791	226.787949	500.040619	-450.717682	-41.509377	502.928619	-595.190369	169.548431	70.059258	-478.449097	-102.192101	88.306625	-544.331116	359.908630	1365.890869	-477.796204	20.453075	1379.482178	-489.838379	185.942963	1386.859375	-460.020630	196.794373	1676.411987	-635.494202	386.758575	1112.347168	-558.082520	-65.150665	1150.561401	-548.868286	381.431732	871.944397	-458.372711	-74.364769	894.453857	-493.509735	157.203049	1020.404053	419.550415	-16.247765	959.457153	426.652832	162.095413
-521.154419	244.616379	917.686096	-485.237579	59.571514	924.218079	-601.058716	226.987503	499.989441	-450.843231	-41.188740	502.762451	-595.211914	169.598618	70.060303	-478.328644	-101.354660	88.264809	-544.448608	360.454803	1365.770020	-478.563080	20.892942	1379.599121	-490.273773	186.385895	1386.779297	-460.516052	197.307312	1676.427490	-635.497742	387.395477	1112.191040	-558.913452	-64.621887	1150.672729	-548.814819	381.812317	871.841370	-459.300079	-74.187889	894.476135	-493.869598	157.413712	1020.374023	418.767456	-16.054813	959.551697	426.187439	161.817230
-521.333313	244.909378	917.658752	-485.719452	59.796833	924.256042	-601.203918	227.186218	499.945282	-451.408600	-40.815994	502.891052	-595.300659	169.656479	70.027939	-478.351624	-100.716400	88.201698	-544.546814	360.961456	1365.661621	-479.285095	21.252972	1379.595215	-490.712219	186.852036	1386.748413	-460.987915	197.809753	1676.423096	-635.453918	387.923126	1112.015015	-559.740356	-64.044563	1150.784790	-548.656128	382.119659	871.725891	-460.116302	-73.891243	894.539307	-494.210907	157.688629	1020.379517	418.418427	-16.085402	959.563354	425.888489	161.792374
-521.429993	245.116196	917.621643	-486.056671	59.927006	924.317688	-601.324341	227.380875	499.918701	-451.727325	-40.476490	502.887329	-595.357483	169.690552	70.045715	-478.251007	-99.949066	88.090408	-544.668030	361.476318	1365.531860	-480.012573	21.606771	1379.565674	-491.143738	187.277573	1386.751343	-461.429810	198.235382	1676.512939	-635.441040	388.538879	1111.893555	-560.577026	-63.577568	1150.894897	-548.438110	382.412292	871.625793	-461.063721	-73.681145	894.609680	-494.498993	157.882492	1020.397034	418.036743	-16.105349	959.569153	425.610077	161.850769
-521.594482	245.375275	917.600281	-486.519073	60.084843	924.356201	-601.436646	227.570190	499.880035	-452.256287	-40.234489	502.996368	-595.031128	169.617630	70.047112	-478.310272	-99.259666	88.016907	-544.773010	362.004059	1365.416016	-480.641968	22.079391	1379.741455	-491.487061	187.708740	1386.762085	-461.870880	198.739716	1676.518921	-635.348877	389.054810	1111.721069	-561.402100	-62.951092	1150.943970	-548.111328	382.623871	871.548767	-461.847321	-73.430580	894.693848	-494.821808	158.103516	1020.405823	417.656525	-16.196926	959.584717	425.313263	161.790375
-521.724182	245.581467	917.561401	-486.834625	60.206215	924.419861	-601.465332	227.722275	499.842377	-452.462708	-39.821972	503.013275	-595.060059	169.682999	70.033096	-478.200806	-98.528809	87.901505	-544.836792	362.449463	1365.278320	-481.088654	22.498163	1379.913086	-491.838898	188.130585	1386.739990	-462.300446	199.221710	1676.500732	-635.251770	389.582794	1111.532227	-562.155823	-62.437714	1150.970459	-547.791626	382.852234	871.452148	-462.658295	-73.150993	894.809631	-495.079102	158.304077	1020.419373	417.292572	-16.277098	959.561462	425.013123	161.729202
-521.893555	245.774933	917.505066	-487.240387	60.298607	924.468079	-601.614441	227.919907	499.804291	-453.027252	-39.714947	503.038818	-595.112244	169.708130	70.030182	-478.194153	-97.829300	87.820007	-544.941833	362.913849	1365.137573	-481.762360	22.853472	1379.915649	-492.210724	188.547333	1386.791016	-462.807190	199.807541	1676.325928	-635.129089	390.119049	1111.330200	-562.958374	-61.923920	1151.021606	-547.352417	383.046967	871.423523	-463.439392	-72.977905	894.885132	-495.376007	158.486603	1020.414063	417.415710	-16.691084	959.502258	424.836273	161.873474
-522.047424	245.996033	917.464783	-487.660065	60.476254	924.503418	-601.700500	228.086823	499.758698	-453.450409	-39.474586	503.075531	-595.150391	169.767166	69.992378	-478.057526	-97.089798	87.715660	-545.049500	363.396973	1365.019653	-482.400452	23.258362	1380.013794	-492.572418	188.937622	1386.802612	-463.178711	200.182175	1676.410889	-635.000854	390.563721	1111.153931	-563.742065	-61.485416	1151.121704	-546.833557	383.171967	871.388977	-464.318512	-72.802666	894.905518	-495.675873	158.709579	1020.411499	416.421173	-16.407158	959.798950	424.302155	161.480225
-522.187195	246.163040	917.431274	-488.060425	60.561760	924.584229	-601.789978	228.272064	499.690186	-453.908661	-39.232193	503.168243	-595.219299	169.805740	69.949585	-478.024139	-96.357071	87.644356	-545.178528	363.817291	1364.894043	-482.888275	23.572805	1380.109497	-492.861023	189.285919	1386.842041	-463.544861	200.830383	1676.364014	-634.819763	390.989563	1110.942627	-564.452698	-61.022888	1151.271240	-546.178833	383.261719	871.370789	-465.066071	-72.529472	895.119812	-495.957428	158.879623	1020.433777	416.143951	-16.340033	959.468506	424.091095	161.580048
-522.337158	246.294067	917.405334	-488.455688	60.609783	924.662109	-601.882324	228.511353	499.672424	-454.099762	-38.804050	503.212860	-595.687012	170.000381	69.915215	-477.896545	-95.599037	87.570969	-545.302917	364.267090	1364.802734	-483.431671	23.900980	1380.224487	-493.187805	189.717026	1386.846069	-463.947235	201.309494	1676.331421	-634.611633	391.447693	1110.722290	-565.190735	-60.531090	1151.361084	-545.467224	383.333344	871.394104	-465.832336	-72.341431	895.258911	-496.256775	159.005310	1020.460205	415.801727	-16.414743	959.430969	423.797028	161.561874
-522.471741	246.420914	917.388672	-488.831146	60.638264	924.744751	-601.981567	228.722885	499.643066	-454.438293	-38.597603	503.340302	-595.741577	170.045975	69.887550	-477.833954	-94.916283	87.533272	-545.411438	364.631226	1364.711426	-484.167145	24.235867	1380.265991	-493.525269	190.092651	1386.870361	-464.260315	201.706024	1676.462158	-634.373657	391.835846	1110.517212	-565.926392	-60.237003	1151.481934	-544.849976	383.512604	871.376343	-466.680267	-72.135246	895.317444	-496.515472	159.120651	1020.491455	415.352173	-16.444469	959.426025	423.400116	161.594315
-522.599792	246.564331	917.392883	-489.244141	60.730907	924.810730	-602.043823	228.951874	499.624573	-454.956970	-38.646851	503.477448	-595.764160	170.116791	69.888649	-477.901428	-94.216309	87.487961	-545.509521	365.045044	1364.632080	-484.566071	24.570772	1380.425781	-493.859344	190.430313	1386.871094	-464.669434	202.253357	1676.362061	-634.078247	392.112762	1110.338135	-566.659058	-59.742256	1151.604492	-544.008179	383.549866	871.423279	-467.481079	-71.955818	895.481934	-496.785950	159.256149	1020.525513	414.880554	-16.473312	959.398438	422.944427	161.727798
-522.758850	246.686432	917.372437	-489.702240	60.839466	924.885742	-602.170654	229.151794	499.608490	-455.347046	-38.528599	503.628967	-595.886475	170.152267	69.869926	-477.940979	-93.548332	87.437943	-545.640564	365.440216	1364.554688	-484.993927	24.872496	1380.547241	-494.166382	190.726410	1386.909790	-465.016479	202.695496	1676.371094	-633.784546	392.415863	1110.169922	-567.333008	-59.375355	1151.758545	-543.131958	383.551605	871.483154	-468.295929	-71.748024	895.672363	-497.097015	159.406906	1020.551025	414.466827	-16.469288	959.417114	422.679535	161.593811
-522.887939	246.778275	917.337341	-490.098572	60.908241	924.932007	-601.530945	228.850876	499.466583	-455.688171	-38.371586	503.746704	-595.548218	170.132095	69.832726	-477.915741	-92.833939	87.382591	-545.726318	365.815613	1364.472412	-485.743774	25.147388	1380.518066	-494.433441	191.063354	1386.961914	-465.289093	203.029816	1676.481079	-633.505432	392.804474	1110.033447	-568.079041	-59.024712	1151.900024	-542.074158	383.405701	871.594055	-469.204803	-71.514542	895.832947	-497.368011	159.515381	1020.555786	414.119568	-16.601572	959.411743	422.379517	161.312302
-522.995789	246.912231	917.352417	-490.509308	60.952377	925.032654	-601.552673	229.044250	499.425690	-456.365662	-38.307453	504.254181	-595.584961	170.197235	69.831879	-478.152130	-92.219711	87.369598	-545.771362	366.212616	1364.390015	-486.285126	25.425089	1380.608521	-494.738129	191.417938	1386.966431	-465.616608	203.481003	1676.524414	-633.196106	393.100067	1109.875366	-568.759338	-58.693783	1152.099731	-541.176086	383.392242	871.682007	-469.949005	-71.353203	896.084778	-497.656555	159.627533	1020.614990	413.780670	-16.709330	959.363953	422.097473	161.196152
-523.108948	246.951950	917.331604	-490.921326	60.905647	925.141418	-601.846069	229.431183	499.413208	-456.616608	-38.242477	504.398254	-595.773010	170.265717	69.821678	-478.170013	-91.577011	87.351563	-545.790710	366.577026	1364.305786	-486.621521	25.751816	1380.809937	-495.033295	191.713699	1387.018921	-465.983887	204.019333	1676.449463	-632.858643	393.355469	1109.692627	-569.372437	-58.362053	1152.281982	-540.216187	383.344147	871.777588	-470.685730	-71.206734	896.134766	-497.935272	159.673157	1020.657593	413.444519	-16.822838	959.318176	421.830597	161.174805
-523.169983	247.005203	917.318970	-491.325653	60.893139	925.220093	-602.278870	229.844025	499.412201	-456.806458	-38.207527	504.534882	-595.990906	170.357254	69.815155	-478.167755	-90.846077	87.340652	-545.792786	366.901428	1364.208130	-487.040009	26.048151	1380.982178	-495.295685	192.017548	1387.073242	-466.272614	204.429062	1676.457153	-632.457092	393.616180	1109.459351	-569.968750	-58.023659	1152.465210	-539.231567	383.328827	871.906982	-471.364288	-71.116570	896.272034	-498.174469	159.722382	1020.689575	413.002930	-16.813623	959.316040	421.506348	161.343857
-523.226379	247.040253	917.315430	-491.429871	61.096176	925.115417	-602.657104	230.255905	499.438507	-456.294312	-37.578751	503.962524	-596.250366	170.454880	69.802864	-477.852570	-90.013824	87.230362	-545.790894	367.261444	1364.116211	-487.567169	26.315821	1381.075195	-495.540619	192.259628	1387.111328	-466.579346	204.822968	1676.483154	-632.089722	393.887848	1109.278809	-570.580505	-57.713886	1152.594482	-538.172546	383.219421	872.029053	-472.012939	-70.959793	896.449951	-498.197327	159.799942	1020.632568	412.601013	-16.920715	959.311218	421.209503	161.272552
-523.231140	247.015305	917.306763	-491.967377	60.714600	925.474121	-602.997559	230.608597	499.438171	-456.079712	-37.654713	503.648102	-596.444153	170.540909	69.797379	-477.785675	-89.346313	87.183220	-545.770813	367.577942	1364.038086	-488.079468	26.555067	1381.151611	-495.781464	192.558060	1387.124756	-466.778015	205.111649	1676.591797	-631.708801	394.150848	1109.099731	-571.148926	-57.459583	1152.762085	-537.104919	383.138733	872.139526	-472.607727	-70.753624	896.556458	-498.603088	159.733200	1020.811951	412.196869	-17.015221	959.322388	420.902405	161.184586
-523.211731	246.987366	917.292053	-492.310669	60.617001	925.601868	-603.128235	230.779694	499.429962	-456.064117	-37.301346	503.729156	-596.556213	170.607285	69.768776	-477.866180	-88.656097	87.171684	-545.742065	367.891541	1363.964111	-488.690033	26.700359	1381.299927	-495.993073	192.821136	1387.166992	-467.079529	205.580658	1676.539429	-631.308044	394.456573	1108.919312	-571.748901	-57.061089	1152.825928	-535.996338	382.993469	872.278015	-473.231049	-70.733376	896.623657	-498.785980	159.723236	1020.867188	411.817505	-17.090921	959.297913	420.597748	161.095856
-523.180420	246.947464	917.293152	-492.679779	60.479107	925.779053	-603.058105	230.762878	499.417664	-455.997101	-36.972427	503.809723	-596.570190	170.661942	69.764755	-477.965607	-88.110916	87.196449	-545.695190	368.209045	1363.866089	-488.854095	27.044983	1381.516968	-496.198639	193.082123	1387.208130	-467.295258	205.953476	1676.544434	-630.845154	394.710876	1108.692993	-572.227112	-56.747433	1152.948364	-534.861511	382.843842	872.451782	-473.833740	-70.720406	896.770935	-499.020721	159.695145	1020.958618	411.484955	-17.231104	959.262390	420.342987	160.989349
-523.161255	246.895401	917.304810	-493.082703	60.344734	925.936707	-603.102783	230.834274	499.389496	-455.951385	-36.692368	503.922028	-596.630249	170.716690	69.727821	-478.048248	-87.569336	87.157555	-545.623047	368.502655	1363.741089	-489.309967	27.236315	1381.522095	-496.443787	193.303482	1387.115723	-467.512573	206.306534	1676.550171	-630.398987	394.951202	1108.476318	-572.769653	-56.505127	1153.097656	-533.769104	382.684906	872.585327	-474.353546	-70.636902	896.910034	-499.247437	159.651352	1021.043396	411.092621	-17.385967	959.241272	420.058411	160.868546
-523.107056	246.799469	917.291870	-493.468170	60.195824	926.094910	-602.539246	230.378601	499.276703	-455.791992	-36.465870	503.981354	-596.359436	170.683182	69.681953	-478.261963	-87.077431	87.190132	-545.519226	368.753845	1363.628662	-489.805420	27.419460	1381.600708	-496.613495	193.515259	1387.132446	-467.661438	206.529678	1676.615723	-629.914795	395.199280	1108.273193	-573.323669	-56.207058	1153.220215	-532.542358	382.477722	872.689697	-474.869263	-70.625885	897.066162	-499.450012	159.591599	1021.115479	410.642517	-17.543671	959.220581	419.740845	160.713318
-523.047729	246.670944	917.288879	-493.838379	60.054073	926.265259	-602.584717	230.380707	499.288391	-455.448700	-36.121532	503.958557	-596.357788	170.684570	69.657684	-478.407410	-86.678482	87.209259	-545.400452	369.022736	1363.500244	-490.219086	27.596285	1381.772461	-496.762238	193.676987	1387.152466	-467.880737	206.894775	1676.556030	-629.396790	395.343414	1108.075562	-573.824036	-55.979431	1153.346680	-531.403198	382.324341	872.798706	-475.388153	-70.648102	897.209900	-499.638947	159.522736	1021.198120	410.258881	-17.707222	959.199707	419.454132	160.531357
-522.943176	246.587036	917.281860	-494.177979	59.857246	926.431519	-602.683411	230.413147	499.314575	-455.694458	-36.498169	504.483673	-596.449036	170.732666	69.669655	-479.120239	-86.565521	87.330902	-545.241089	369.287445	1363.346313	-490.725464	27.725863	1381.864746	-496.902740	193.832504	1387.210938	-468.043060	207.185089	1676.558960	-628.860901	395.571136	1107.880859	-574.307190	-55.805569	1153.447754	-530.191040	382.078339	872.988159	-475.853058	-70.731613	897.287903	-499.802032	159.442978	1021.277954	409.870728	-17.865597	959.203186	419.196869	160.433365
-522.842102	246.450851	917.281799	-494.525055	59.576706	926.597351	-602.755310	230.426376	499.307281	-454.996582	-36.078354	504.077606	-596.495972	170.757660	69.648247	-479.210510	-86.235786	87.332962	-545.042725	369.481415	1363.191772	-491.096558	27.847240	1382.029297	-497.034576	194.000443	1387.255249	-468.197815	207.473267	1676.571045	-628.304016	395.815948	1107.657959	-574.772400	-55.539551	1153.611084	-529.026062	381.863129	873.050842	-476.300323	-70.803093	897.383667	-499.981262	159.288605	1021.362427	409.417480	-17.890505	959.206299	418.817444	160.497131
-522.716492	246.245255	917.235474	-494.645325	59.613400	926.479004	-602.947205	230.520477	499.329865	-454.433807	-35.928307	504.111450	-596.630432	170.765732	69.636955	-479.425568	-86.022278	87.431213	-544.804016	369.685822	1363.047363	-491.382568	27.968933	1382.244507	-497.154938	194.120407	1387.277588	-468.258911	207.655701	1676.640869	-627.707458	395.991058	1107.436035	-575.238647	-55.325356	1153.761719	-527.753174	381.544128	873.150574	-476.706909	-70.785027	897.579346	-499.920258	159.171097	1021.276978	409.028992	-18.157188	959.185547	418.571442	160.149368
-522.590210	246.018021	917.218445	-495.194702	58.981750	926.840698	-602.817993	230.366837	499.329468	-454.284973	-36.172356	504.203400	-596.498291	170.779587	69.629425	-479.875061	-85.969238	87.574448	-544.517883	369.817169	1362.877441	-491.885925	28.023357	1382.370239	-497.297760	194.205811	1387.319458	-468.341034	207.859390	1676.625610	-627.065186	396.210419	1107.127930	-575.693604	-55.156494	1153.892334	-526.517944	381.240723	873.235962	-477.118164	-70.847404	897.779541	-500.257721	158.879486	1021.451660	408.687042	-18.543325	959.169861	418.432739	159.620331
-522.453064	245.774200	917.207703	-495.442566	58.721600	926.903687	-602.739685	230.257813	499.310486	-453.828674	-36.238556	504.189117	-596.520142	170.797501	69.586098	-480.168793	-85.891548	87.740623	-544.188782	369.934387	1362.692627	-492.379059	28.051832	1382.480347	-497.376099	194.292267	1387.318237	-468.398560	208.060928	1676.629150	-626.369995	396.415741	1106.859375	-576.115723	-55.087879	1154.041748	-525.212524	380.899139	873.271423	-477.448761	-70.903122	897.965210	-500.341522	158.644333	1021.479126	408.256683	-18.712811	959.171143	418.216675	159.380066
-522.344360	245.513702	917.148254	-495.697021	58.443123	926.987000	-602.696167	230.169083	499.312531	-452.866608	-36.010235	503.852570	-596.521362	170.807373	69.575294	-480.174805	-85.835129	87.918243	-543.842041	370.036041	1362.499878	-492.838562	28.053989	1382.669678	-497.480988	194.304321	1387.337769	-468.421021	208.257813	1676.594971	-625.631775	396.563965	1106.565674	-576.573120	-54.896141	1154.220337	-524.002686	380.605286	873.233704	-477.769012	-70.997704	898.193176	-500.442902	158.429276	1021.489990	407.791077	-18.864496	959.159424	417.951172	159.209427
-522.189941	245.297867	917.168457	-495.883057	58.116096	927.135315	-602.655762	230.020599	499.313019	-452.702515	-36.414928	504.364227	-596.509338	170.799210	69.538811	-480.553833	-85.994202	88.157326	-543.465637	370.108124	1362.268433	-493.134125	28.062979	1382.868774	-497.543427	194.309906	1387.350830	-468.408905	208.423904	1676.592041	-624.836182	396.775787	1106.242432	-576.988403	-54.729107	1154.320801	-522.744690	380.218323	873.161499	-478.095581	-71.140266	898.395020	-500.518372	158.198196	1021.576782	407.347534	-19.036940	959.134766	417.676117	159.077133
-522.029541	245.118668	917.204224	-495.826385	58.071434	927.074158	-602.664063	229.918381	499.331024	-452.014893	-36.542782	504.463257	-596.547180	170.808197	69.520721	-480.703644	-86.112114	88.440628	-543.088989	370.195313	1362.062866	-493.523651	28.000416	1383.035400	-497.631470	194.286942	1387.385010	-468.366364	208.573853	1676.577148	-624.025269	396.896027	1105.947021	-577.370483	-54.616402	1154.466675	-521.474609	379.814148	873.140381	-478.336823	-71.233917	898.646606	-500.398712	158.036392	1021.566345	406.947418	-19.222506	959.109802	417.470886	158.920715
-521.773682	244.928864	917.268005	-496.181122	57.479374	927.465637	-602.613586	229.770279	499.376343	-451.706909	-37.309406	504.697601	-596.518127	170.804230	69.522316	-481.077545	-86.474327	88.806152	-542.711060	370.209137	1361.871094	-493.939819	27.939922	1383.219727	-497.685883	194.220749	1387.407593	-468.292236	208.728699	1676.567871	-623.101440	397.018860	1105.548462	-577.762817	-54.580498	1154.604492	-520.187256	379.438080	873.061523	-478.514709	-71.289314	898.952393	-500.616699	157.755051	1021.801147	406.439209	-19.357925	959.066956	417.186157	158.813354
-521.548035	244.723877	917.295959	-496.303925	57.176762	927.623840	-602.564209	229.645874	499.441956	-450.914856	-37.422554	504.896271	-596.550049	170.798523	69.519295	-481.077332	-86.745247	89.110886	-542.325317	370.206207	1361.692627	-494.291260	27.873890	1383.516602	-497.729675	194.199127	1387.488892	-468.190674	208.853394	1676.576050	-622.213867	397.102448	1105.239502	-578.199646	-54.431583	1154.739136	-518.890930	379.010315	872.955200	-478.688354	-71.355179	899.224243	-500.623138	157.543671	1021.896240	406.007813	-19.485733	959.037720	416.976044	158.642242
-521.383362	244.475021	917.381958	-496.149231	57.162956	927.524475	-602.638977	229.550842	499.504181	-450.057098	-37.443775	505.022003	-596.606201	170.814819	69.513489	-481.026459	-87.048698	89.422623	-541.939575	370.178467	1361.509277	-494.703186	27.779608	1383.726440	-497.747864	194.125000	1387.527588	-468.095703	209.022980	1676.544678	-621.270508	397.191559	1104.905029	-578.626404	-54.392868	1154.956055	-517.598633	378.554260	872.849731	-478.904785	-71.523262	899.482544	-500.443146	157.324722	1021.893677	405.515686	-19.672644	958.990662	416.726288	158.505188
-521.330444	243.948593	917.463440	-496.477356	56.423698	927.965271	-602.584717	229.409332	499.504944	-449.630188	-38.463001	505.271271	-596.602905	170.801636	69.489471	-481.195435	-87.547935	89.863846	-541.541077	370.140106	1361.345337	-495.085754	27.659101	1383.965820	-497.762726	194.045944	1387.577148	-467.891357	209.052826	1676.595093	-620.290222	397.148071	1104.592651	-579.033386	-54.378155	1155.144653	-516.354492	378.118561	872.710571	-479.214417	-71.885208	899.730286	-500.723694	156.839310	1022.156921	405.080933	-19.825005	958.940369	416.509735	158.368774
-521.455688	243.150330	917.514282	-496.609863	55.840900	928.213196	-602.423584	229.174515	499.420837	-448.485474	-38.965584	505.090820	-596.592651	170.793610	69.473099	-480.910522	-87.946640	90.266808	-541.158752	370.088806	1361.204712	-495.377106	27.503796	1384.186035	-497.767639	193.915268	1387.656860	-467.701111	209.126221	1676.610596	-619.290344	397.132507	1104.276611	-579.384705	-54.477066	1155.387329	-515.009399	377.629486	872.574219	-479.428253	-72.176224	900.017212	-500.883209	156.256424	1022.301514	404.565002	-20.000488	958.865356	416.269165	158.231995
-521.313904	242.701508	917.527405	-496.630463	55.414425	928.419617	-602.280396	228.934647	499.448334	-447.702240	-39.169796	505.719543	-596.547058	170.776413	69.471359	-480.908356	-88.604050	90.724205	-540.766785	370.010590	1361.080078	-495.692566	27.321934	1384.421387	-497.750641	193.777710	1387.735352	-467.456360	209.172760	1676.628418	-618.305847	397.051514	1104.000000	-579.745056	-54.515598	1155.620483	-513.652588	377.077545	872.506409	-479.495483	-72.344276	900.364563	-500.868774	155.908920	1022.408936	404.043579	-20.136366	958.861816	416.075165	158.051025
-521.158875	242.313797	917.601135	-496.673126	55.003315	928.648865	-602.181519	228.747375	499.473328	-446.888794	-40.074097	506.032166	-596.624390	170.807632	69.471725	-480.997498	-89.385597	91.258980	-540.381653	369.932953	1360.997314	-496.486328	26.919178	1384.525146	-497.746887	193.641006	1387.872070	-467.179382	209.204910	1676.628662	-617.300842	396.891907	1103.717163	-580.130127	-54.600273	1155.827637	-512.352600	376.525055	872.451294	-479.527496	-72.415474	900.915771	-500.888702	155.572800	1022.562195	403.363312	-20.226719	958.874939	415.806458	157.816589
-521.039734	241.837646	917.676697	-496.677490	54.516857	928.871216	-601.590393	228.182709	499.430542	-445.540436	-40.203960	506.184906	-596.410522	170.740860	69.425591	-480.794067	-90.010551	91.713661	-539.996704	369.827209	1360.906860	-496.793549	26.699608	1384.811279	-497.726440	193.507736	1387.968750	-466.889252	209.243652	1676.602295	-616.305908	396.673706	1103.528931	-580.464233	-54.733681	1156.134155	-510.964478	375.960358	872.493530	-479.697083	-72.688606	901.381409	-500.877411	155.157684	1022.710266	403.358063	-20.647596	958.713684	415.763977	157.846664
-520.842285	241.288666	917.747681	-496.617096	54.079350	929.082275	-601.262573	227.782013	499.393799	-444.645996	-41.172413	506.505096	-596.319153	170.690445	69.415390	-480.884583	-90.940468	92.367699	-539.598083	369.682007	1360.876343	-497.098755	26.450960	1385.106323	-497.681213	193.366714	1388.125000	-466.513092	209.254837	1676.616455	-615.285278	396.476349	1103.243896	-580.775024	-54.879646	1156.414185	-509.608002	375.424896	872.554321	-479.999115	-73.228928	901.503052	-500.811066	154.729080	1022.851685	402.939270	-20.926210	958.616882	415.621033	157.698196
-520.645325	240.746002	917.802246	-496.528473	53.540272	929.323792	-601.046570	227.480972	499.416199	-442.485565	-40.870430	506.171387	-596.232910	170.670868	69.397087	-480.348724	-91.590935	92.790619	-539.257263	369.515228	1360.811279	-497.266968	26.239397	1385.344116	-497.649323	193.189056	1388.236816	-466.106049	209.201569	1676.570068	-614.356506	396.177887	1103.087036	-581.023499	-55.048145	1156.698364	-508.298279	374.786041	872.593262	-480.138855	-73.580414	901.790344	-500.751709	154.272369	1023.000366	402.371460	-21.060505	958.549561	415.419800	157.519302
-520.440247	240.270859	917.870789	-496.435059	53.033089	929.555603	-601.066223	227.301834	499.498260	-441.674622	-41.788982	506.984009	-596.337524	170.632599	69.419846	-480.596069	-92.778549	93.483429	-538.881836	369.301941	1360.790161	-497.396759	25.964420	1385.616455	-497.591492	193.056610	1388.307983	-465.641266	209.167755	1676.514160	-613.378235	395.846222	1102.856323	-581.251831	-55.285984	1156.982300	-506.869202	374.094269	872.767334	-480.181366	-73.896637	902.229309	-500.671509	153.853149	1023.150757	401.825012	-21.217920	958.483521	415.237762	157.298538
-520.244751	239.638184	917.913757	-496.350403	52.491417	929.788574	-601.182495	227.271515	499.592773	-439.724731	-41.941101	506.692566	-596.491455	170.612198	69.447777	-480.198090	-93.593086	94.035751	-538.533752	369.046600	1360.776123	-497.428589	25.672018	1385.841064	-497.518921	192.888153	1388.437256	-465.104309	209.141052	1676.472168	-612.487915	395.521484	1102.718384	-581.421875	-55.508690	1157.249390	-505.527985	373.403015	872.702393	-480.258331	-74.276047	902.562134	-500.585968	153.358749	1023.286255	401.312408	-21.357542	958.422852	415.042267	157.149353
-520.080322	238.941971	917.928101	-496.262756	51.873375	930.026978	-601.218872	227.112747	499.674774	-438.566559	-42.402702	507.465027	-596.537598	170.589172	69.433075	-480.188599	-94.772072	94.689461	-538.217224	368.766998	1360.771362	-497.466583	25.389090	1386.112671	-497.420776	192.697693	1388.541504	-464.539612	209.086044	1676.392578	-611.538574	395.121765	1102.518188	-581.543579	-55.796272	1157.517944	-504.031616	372.760071	873.319458	-480.355316	-74.728455	902.858582	-500.484863	152.817017	1023.406006	400.722351	-21.498386	958.361023	414.882843	156.954544
-519.841248	238.351456	917.970032	-496.121277	51.321060	930.268250	-601.244812	226.918015	499.771545	-436.666809	-42.818974	507.239349	-596.626953	170.568100	69.429199	-479.931274	-95.867821	95.272545	-537.910400	368.485016	1360.774170	-497.461761	25.074020	1386.322266	-497.335693	192.453583	1388.614990	-463.893005	209.040787	1676.295288	-610.680481	394.651611	1102.387451	-581.604919	-56.088848	1157.744873	-502.611511	371.980957	873.552979	-480.181824	-74.917442	903.441040	-500.334320	152.343750	1023.543274	400.098022	-21.619591	958.297119	414.708771	156.793320
-519.547119	237.781143	918.075073	-495.898285	50.723225	930.497620	-600.479065	226.104935	499.728333	-435.388367	-43.148277	507.945984	-596.271362	170.472397	69.390305	-479.939423	-97.106949	95.920036	-537.665039	368.166473	1360.754761	-497.457336	24.686621	1386.534180	-497.187714	192.193832	1388.721069	-463.171234	209.010742	1676.191772	-609.914734	394.258545	1102.330078	-581.618896	-56.387115	1157.978516	-501.362854	371.140259	873.172485	-479.929596	-75.233116	903.835632	-500.159637	151.811279	1023.713013	399.573090	-21.896282	958.184021	414.603729	156.297546
-519.284668	237.109253	918.152771	-495.673157	50.049477	930.728027	-600.350281	225.825745	499.751526	-433.429565	-43.677246	507.604889	-596.292786	170.466049	69.388199	-479.608124	-98.300713	96.547356	-537.390076	367.756683	1360.752686	-497.467712	24.293495	1386.774292	-497.061646	191.863174	1388.782593	-462.410950	208.989700	1676.057861	-609.157043	393.785858	1102.202271	-581.658936	-56.762760	1158.187012	-500.112579	370.218658	873.127869	-479.921814	-75.768341	904.007202	-499.957458	151.212631	1023.864563	398.902588	-21.857082	958.104736	414.415070	156.527649
-518.965637	236.518860	918.242493	-495.392029	49.470684	930.914246	-600.208435	225.824509	499.894623	-432.504303	-44.563347	508.303864	-596.280701	170.454376	69.402840	-479.830261	-99.790009	97.276810	-537.095520	367.335175	1360.784546	-497.411987	23.922102	1387.008179	-496.903351	191.498352	1388.825073	-461.542175	208.989609	1675.897583	-608.375977	393.284241	1102.105469	-581.626099	-57.208374	1158.419434	-498.655548	369.448090	873.633362	-479.955322	-76.392563	904.179932	-499.732422	150.668976	1024.005005	398.345001	-21.901255	958.001404	414.315125	156.424683
-518.694336	235.744690	918.237732	-495.158417	48.720890	931.140503	-600.143188	225.334824	499.911072	-430.844421	-45.541630	508.086456	-596.341064	170.437698	69.372169	-479.772156	-101.106560	97.944206	-536.833557	366.850494	1360.838867	-497.385986	23.442480	1387.197021	-496.701355	191.120850	1388.927124	-460.604767	209.037796	1675.674805	-607.653748	392.689850	1102.028442	-581.568359	-57.695004	1158.555176	-497.293945	368.683472	873.917603	-479.770050	-76.951347	904.470398	-499.530182	150.022644	1024.110474	398.053650	-21.771187	957.774963	414.341644	156.402451
-518.396362	234.940781	918.242188	-494.849640	48.000118	931.316467	-599.792969	224.794266	499.897522	-429.379211	-46.203804	508.287689	-596.199890	170.359009	69.359131	-479.630463	-102.404228	98.533493	-536.634583	366.296082	1360.908813	-497.295532	22.878717	1387.326538	-496.514893	190.625320	1388.989380	-459.585510	209.112198	1675.411255	-606.984314	392.130096	1101.985962	-581.464050	-58.261585	1158.678223	-495.983765	367.803070	874.234680	-479.711761	-77.623627	904.589478	-499.278625	149.348648	1024.197632	397.758301	-21.493855	957.679626	414.359222	156.385620
-518.034729	234.206436	918.292969	-494.435913	47.281487	931.463379	-599.581543	224.332687	499.908112	-428.500061	-47.256565	509.090668	-596.193176	170.334274	69.311882	-479.922699	-104.073936	99.214516	-536.405457	365.711151	1360.990479	-497.149078	22.256210	1387.432129	-496.269379	190.040894	1389.080444	-458.506439	209.282913	1675.101807	-606.318481	391.498810	1101.936035	-581.324402	-58.887127	1158.795044	-494.609833	366.915863	874.654114	-479.442749	-78.250893	904.723267	-498.961578	148.667191	1024.298096	397.248810	-21.642666	957.932739	414.438965	156.154633
-517.659729	233.450699	918.377258	-494.046448	46.567547	931.643494	-599.470459	223.978348	500.025177	-426.524963	-47.853607	508.754761	-596.186035	170.283524	69.292107	-479.595520	-105.394783	99.843506	-536.139526	365.075867	1361.132446	-496.962860	21.568266	1387.491089	-495.989319	189.393234	1389.192383	-457.360260	209.509003	1674.743896	-605.633362	390.839569	1101.976929	-581.147583	-59.572552	1158.845459	-493.368988	366.103455	875.047180	-479.210114	-78.946167	904.791626	-498.652954	147.976517	1024.432129	396.465729	-21.827185	958.043396	414.329010	155.565369
-517.308716	232.651184	918.414001	-493.602020	45.810173	931.776001	-599.262817	223.508530	500.102631	-425.491486	-48.670616	509.484558	-596.203979	170.253998	69.312866	-479.692108	-106.922127	100.412453	-535.860535	364.327026	1361.279419	-496.884552	20.849735	1387.495117	-495.643585	188.732651	1389.212280	-456.141876	209.828476	1674.319336	-605.120361	390.198486	1102.129761	-581.150391	-60.451180	1158.935913	-492.299591	364.872528	874.710815	-480.486755	-80.864601	903.603821	-498.314667	147.246933	1024.517090	395.866577	-21.831032	957.955811	414.296143	155.462036
-516.939941	231.921661	918.482300	-493.107971	45.087887	931.856934	-599.059265	223.107986	500.216156	-423.481812	-49.039951	509.048126	-596.143799	170.205231	69.287796	-479.476379	-108.375977	101.001022	-535.483521	363.560120	1361.460327	-496.673248	19.976168	1387.419556	-495.262177	187.889328	1389.247314	-454.914764	210.473267	1673.855713	-604.489929	389.405304	1102.295654	-580.695862	-61.131958	1158.726440	-491.209015	363.968658	875.238281	-478.625275	-80.567978	904.667908	-497.926117	146.527542	1024.594238	395.280579	-21.939777	957.853516	414.308411	155.345825
-516.525757	231.054871	918.538879	-492.595184	44.302975	931.946838	-598.755371	222.612503	500.221375	-422.369965	-49.916691	509.660431	-596.023804	170.139328	69.288979	-479.654602	-110.109604	101.560478	-535.093506	362.695343	1361.682739	-496.439056	19.012899	1387.325317	-494.772247	187.114288	1389.155151	-453.632782	211.009369	1673.311035	-603.867126	388.574280	1102.458740	-580.398438	-61.875900	1158.536743	-490.130066	363.087280	875.763184	-478.098541	-81.271759	904.580261	-497.504700	145.721436	1024.668823	394.544800	-21.869987	957.796326	414.193726	155.513565
-516.130432	230.377716	918.613464	-492.026581	43.575005	932.012207	-598.171387	221.835236	500.228333	-420.740967	-50.363724	509.703796	-595.788025	170.029465	69.208481	-479.630798	-111.825508	102.031960	-534.590393	361.776886	1361.919067	-496.258331	18.020084	1387.165894	-494.284973	186.219254	1389.093872	-452.349670	211.630920	1672.751221	-603.339417	387.730438	1102.675659	-580.072937	-62.834934	1158.289429	-489.192932	362.109039	876.281250	-477.639496	-82.201935	904.362366	-497.083466	145.010818	1024.743774	393.922485	-21.916641	957.675598	414.157379	155.416855
-515.764099	229.354935	918.598328	-491.434937	42.678375	932.057251	-597.808533	221.214035	500.219818	-419.406830	-51.391479	509.837860	-595.665100	169.971725	69.191498	-479.470306	-113.501198	102.514374	-533.965515	360.727356	1362.220703	-495.878296	16.844717	1386.877441	-493.775696	185.225906	1389.099609	-451.073975	212.341187	1672.151123	-602.777954	386.849640	1103.044067	-579.690247	-63.731625	1157.954468	-488.387299	361.115051	876.882935	-477.162964	-83.107056	904.079285	-496.612946	144.095734	1024.755737	393.400116	-22.033861	957.570435	414.223145	154.987640
-515.385376	228.449692	918.635254	-490.841064	41.845951	932.087463	-597.525208	220.790314	500.290833	-417.927124	-51.947075	509.865723	-595.600952	169.911377	69.167274	-479.098175	-115.134056	102.885452	-533.245728	359.541534	1362.544800	-495.519409	15.640569	1386.612061	-493.274475	184.164398	1389.006226	-449.844666	213.140335	1671.458984	-602.287842	385.914673	1103.425415	-579.462036	-64.892555	1157.623291	-487.661346	360.076141	877.576111	-478.197937	-85.338409	902.487488	-496.165253	143.229584	1024.791748	392.748138	-22.010851	957.444885	414.210999	154.830582
-515.033936	227.347458	918.685364	-490.168304	40.875351	932.159363	-597.262878	220.320953	500.360352	-416.145660	-52.549961	509.236328	-595.576538	169.910019	69.149284	-477.899628	-116.277924	102.979301	-532.494141	358.253540	1362.923706	-495.077026	14.303977	1386.310303	-492.751495	182.946594	1389.034424	-448.697937	214.044449	1670.818604	-601.828613	384.928497	1103.850952	-578.867065	-65.988266	1157.200684	-487.030334	359.053925	878.160767	-476.871460	-85.836914	902.581482	-495.695038	142.216965	1024.853760	392.062531	-22.088690	957.348145	414.130951	154.737854
-514.666260	226.479797	918.821472	-489.497040	40.011536	932.159607	-597.171692	219.976257	500.449341	-415.279449	-53.453510	509.777496	-595.621216	169.873215	69.141426	-478.476532	-118.612038	103.516037	-531.693909	356.899933	1363.317993	-494.539795	12.841738	1385.985352	-492.220673	181.681641	1388.976440	-447.637329	214.987885	1670.171143	-601.364197	383.840729	1104.426758	-578.172180	-67.052071	1156.652466	-486.373444	358.024200	878.926880	-475.189758	-85.919113	902.870544	-495.224792	141.284195	1024.930786	391.448334	-22.120216	957.288818	414.105103	154.602463
-514.303833	225.469162	918.903503	-488.741180	39.075943	932.147278	-596.821594	219.400955	500.511322	-413.958099	-54.199062	509.721283	-595.599854	169.830154	69.093468	-478.047333	-120.353729	103.820038	-530.988892	355.384186	1363.744019	-493.984558	11.266992	1385.578125	-491.585358	180.306503	1388.960083	-446.661896	215.923889	1669.557861	-600.923157	382.733734	1104.957153	-577.534668	-68.345192	1156.148926	-485.810608	357.056488	879.685364	-474.426270	-86.926506	902.356384	-494.714691	140.272186	1024.972168	390.727875	-22.037340	957.138123	413.960785	154.829376
-513.908691	224.530258	919.001160	-488.023773	38.187939	932.143372	-596.395813	218.815552	500.608032	-412.172150	-54.445366	508.982269	-595.482727	169.786575	69.090576	-476.831543	-121.582932	103.742516	-530.329773	353.808533	1364.198486	-493.251831	9.590864	1385.183472	-490.962250	178.867157	1388.976074	-445.714722	216.910522	1668.929443	-600.532959	381.470764	1105.598633	-576.845764	-69.669762	1155.538574	-485.185516	356.081726	880.501343	-473.696045	-87.859192	901.718323	-494.207458	139.312180	1025.026123	390.166809	-22.102118	957.021362	413.972778	154.674332
-513.595398	223.323608	919.020569	-487.253357	37.117096	932.124573	-596.044250	218.333466	500.650726	-410.956512	-55.054554	508.914063	-595.444336	169.745758	69.070953	-476.480957	-123.419746	103.979149	-529.799988	352.128204	1364.736084	-492.411438	7.878977	1384.753174	-490.257355	177.449615	1388.956543	-444.911316	217.808945	1668.508301	-600.181274	380.172089	1106.204956	-576.025330	-71.100349	1154.951294	-484.540894	355.319397	881.278137	-472.858398	-88.882858	901.122192	-493.640503	138.178833	1025.024292	389.615845	-22.245747	956.923889	413.982239	154.182205
-513.233337	222.378876	919.138367	-486.431519	36.143982	932.055176	-595.825256	217.884857	500.774109	-409.840363	-55.689404	508.787964	-595.419373	169.696655	69.042938	-475.609619	-125.071693	104.002632	-529.380249	350.443512	1365.228149	-491.391479	6.103861	1384.218872	-489.475189	175.958313	1388.943481	-444.079468	218.755280	1667.895264	-599.890381	378.723419	1106.852295	-575.119080	-72.561592	1154.374268	-483.862549	354.577209	882.082153	-472.033051	-89.913322	900.482422	-493.082123	137.131241	1025.057861	389.036835	-22.435429	956.818420	413.992249	154.028427
-512.846985	221.331039	919.271667	-485.516357	35.182110	931.974854	-595.416382	217.231567	500.770691	-408.682831	-56.272678	508.523682	-595.270996	169.599121	69.017220	-474.197449	-126.187805	103.859116	-529.094788	348.701263	1365.743896	-490.179443	4.296924	1383.780273	-488.639557	174.374573	1388.928589	-443.299866	219.689926	1667.256714	-599.685852	377.211823	1107.427002	-574.274658	-74.252457	1153.975220	-483.109558	353.900421	882.972839	-472.750763	-92.255157	898.660767	-492.458740	136.031708	1025.093628	387.800476	-22.653364	956.992798	413.696472	153.561508
-512.492310	220.359344	919.416016	-484.618927	34.188305	931.846619	-595.082214	216.594131	500.814453	-408.157013	-57.354103	509.003662	-595.207214	169.505722	68.989830	-473.655487	-128.028961	103.872810	-528.937073	346.883362	1366.234619	-488.801025	2.520021	1383.373413	-487.740906	172.842468	1388.873413	-442.547668	220.501877	1666.621948	-599.616577	375.622406	1108.038086	-572.989929	-75.604836	1153.342285	-482.453918	353.320740	883.696045	-470.275208	-92.046616	899.226440	-491.834991	134.922318	1025.111694	387.228516	-22.743767	957.021179	413.569611	153.646011
-512.182312	219.157990	919.454773	-483.710968	33.086323	931.737732	-594.787598	215.957733	500.884888	-406.870667	-57.896095	508.220001	-594.785522	169.300003	68.963829	-472.540222	-129.426956	103.792183	-528.860901	345.076233	1366.715088	-487.269745	0.780116	1383.000610	-486.819427	171.302139	1388.881348	-441.734314	221.483017	1666.157593	-599.590698	373.930145	1108.512085	-571.956543	-77.413628	1153.018433	-481.690002	352.794891	884.472534	-471.026886	-94.334358	897.314880	-491.159576	133.727463	1025.075317	386.959198	-23.007755	956.873718	413.584778	153.515594
-511.860687	217.814987	919.481873	-482.707184	31.982115	931.604553	-594.529236	215.386688	500.973907	-406.001862	-58.743362	508.021088	-595.087402	169.329453	68.932381	-471.744171	-131.207077	103.713997	-528.867493	343.169617	1367.154419	-485.444244	-1.034488	1382.592407	-485.834839	169.800598	1388.855225	-441.037659	222.034836	1665.525635	-599.686890	372.207367	1109.010010	-570.572693	-79.102798	1152.716919	-480.999054	352.316437	885.326172	-470.256104	-95.558266	896.587158	-490.450287	132.460068	1025.022461	386.641846	-23.158737	956.736023	413.589325	153.352859
-511.468201	216.775604	919.620178	-481.611725	30.898302	931.452881	-594.243042	214.724030	501.061920	-405.238861	-59.653111	507.865326	-595.006470	169.263016	68.881126	-470.238251	-132.522369	103.381966	-528.995789	341.243011	1367.555054	-483.468933	-2.781395	1382.279297	-484.885315	168.227325	1388.852539	-440.291687	222.492126	1664.892822	-599.919495	370.407806	1109.458740	-569.033813	-80.850281	1152.495117	-480.415466	351.892853	886.068237	-469.284637	-96.584251	896.144592	-489.725647	131.264969	1025.027222	386.326477	-23.231482	956.545959	413.612823	153.122009
-511.091675	215.514221	919.683350	-480.502991	29.798605	931.270447	-593.880798	213.938782	501.095825	-404.393860	-60.687672	507.641266	-594.862488	169.125504	68.831886	-468.945679	-134.087585	103.170326	-529.156494	339.243988	1367.876343	-481.374817	-4.444781	1382.157593	-483.863068	166.714096	1388.807129	-439.475189	222.723206	1664.258789	-600.169189	368.439606	1109.827148	-567.400940	-82.718796	1152.328979	-479.769592	351.503876	886.830444	-468.366180	-97.639702	895.667786	-488.962280	129.989899	1024.973145	385.927216	-23.086769	956.336426	413.601776	152.874130
-510.794525	214.173325	919.740540	-479.321442	28.636782	931.069336	-593.631836	213.228989	501.102814	-403.600098	-61.625675	507.369202	-594.775391	169.076889	68.770233	-467.695251	-135.816879	102.881844	-529.403564	337.231293	1368.328247	-479.004028	-6.182128	1381.960327	-482.810303	165.149765	1388.758667	-438.615112	222.808121	1663.609619	-600.578735	366.459747	1110.182129	-565.598755	-84.533432	1152.228394	-479.249054	351.051849	887.555847	-467.374176	-98.801353	895.207458	-488.160950	128.650360	1024.903320	385.520325	-23.305607	956.250549	413.574280	152.486649
-510.531677	212.630997	919.694885	-478.217285	27.456163	930.860474	-593.245667	212.462601	501.109955	-402.940887	-62.827866	507.147583	-594.687439	168.986206	68.740143	-466.199219	-137.482651	102.493942	-529.722473	335.089142	1368.385498	-476.687714	-7.818827	1381.879883	-481.763306	163.600082	1388.680786	-437.849731	222.902786	1663.059326	-601.010620	364.215668	1110.451050	-563.604248	-86.515564	1152.349121	-478.708832	350.844910	888.546265	-466.342255	-99.947380	894.889709	-487.376770	127.263908	1024.770874	385.070648	-23.375252	956.237793	413.487701	152.259705
-510.193054	211.260117	919.790771	-476.951569	26.250763	930.671631	-593.015808	211.794312	501.192596	-402.105591	-63.854591	506.837067	-594.623718	168.917358	68.706711	-464.469635	-139.109314	102.044563	-530.016541	332.970551	1368.574707	-474.039337	-9.457782	1381.671753	-480.633392	162.044571	1388.612305	-436.920898	222.737640	1662.406372	-601.536804	362.004944	1110.677734	-561.480103	-88.588348	1152.411499	-478.187378	350.726410	889.725952	-465.234955	-101.168007	894.528687	-486.532562	125.872002	1024.728882	384.622559	-23.556118	956.205078	413.353424	152.034485
-509.839325	209.875473	919.915710	-475.613586	25.038727	930.450500	-592.595276	210.883606	501.228699	-401.389893	-64.931213	506.623718	-594.447754	168.802536	68.631218	-462.505432	-140.678101	101.539841	-530.393250	330.760468	1368.740112	-470.922455	-10.945303	1381.586182	-479.517487	160.422394	1388.500244	-435.933197	222.426422	1661.770142	-602.178040	359.616943	1110.950439	-559.137817	-90.654358	1152.531982	-477.834869	350.478882	890.541504	-464.083923	-102.481842	894.120361	-485.648651	124.438942	1024.687622	384.215851	-23.835646	956.148743	413.241058	151.781296
-509.494202	208.419006	920.047180	-474.258972	23.827578	930.240540	-592.242493	209.960709	501.273102	-400.504700	-65.963715	506.206085	-594.298401	168.673630	68.588020	-460.612061	-142.429214	101.023727	-530.675476	328.491089	1368.819214	-468.349854	-12.715001	1381.364502	-478.323883	158.726105	1388.364380	-435.070251	222.088257	1661.286377	-602.924683	357.008789	1111.131348	-556.731628	-92.951202	1152.739990	-477.613281	350.194824	891.076111	-462.911682	-103.975670	893.694763	-484.735199	122.981438	1024.652466	383.879761	-24.017120	956.112671	413.160950	151.522659
-509.104279	206.994507	920.150940	-472.867035	22.574291	930.040161	-592.006836	209.120224	501.334320	-399.570190	-66.956200	505.816406	-594.224670	168.549011	68.519722	-458.594421	-144.226990	100.507156	-531.040833	326.225037	1368.894653	-465.527740	-14.372268	1381.323975	-477.188232	156.994125	1388.164795	-434.011871	221.540787	1660.722290	-603.739136	354.325500	1111.301270	-554.128418	-95.318375	1152.904907	-477.338409	350.164276	892.164795	-461.530426	-105.503189	893.338806	-483.814697	121.529739	1024.609741	383.553833	-24.251741	956.059265	413.100983	151.223526
-508.803711	205.318802	920.216431	-471.489288	21.244904	929.794983	-591.698059	208.194244	501.372345	-402.589386	-73.179962	502.778290	-594.055603	168.387039	68.467697	-458.380493	-147.736877	100.629318	-531.396118	323.949707	1368.948730	-462.632568	-16.032003	1381.271118	-475.918396	155.288498	1388.039917	-433.064972	220.872955	1660.390625	-604.637390	351.463745	1111.473511	-551.425598	-97.742447	1153.018188	-477.196838	350.031311	893.014526	-459.974609	-107.066933	893.038269	-482.895508	119.930122	1024.520630	383.270660	-24.522263	955.997681	413.027161	150.969284
-508.451172	203.697357	920.335449	-469.982788	19.836742	929.589417	-591.362061	207.054199	501.430817	-401.663269	-74.531448	502.399536	-593.848022	168.223373	68.422630	-456.201569	-149.740005	100.060074	-531.808228	321.558044	1368.927124	-459.659485	-17.757284	1381.196045	-474.696014	153.515778	1387.986816	-432.010315	219.951279	1659.979370	-605.497253	348.418152	1111.522461	-548.553833	-100.238976	1153.257446	-477.028412	350.261353	894.268677	-458.286438	-108.625862	892.712891	-481.919525	118.302780	1024.481445	382.959930	-24.828367	955.965454	412.924011	150.638351
-508.135620	201.968826	920.511841	-468.533020	18.368387	929.435791	-590.992310	205.816864	501.500916	-400.732483	-75.677711	502.038239	-593.659973	168.058685	68.363678	-454.008453	-151.736603	99.459435	-532.203125	319.129272	1368.906006	-456.585419	-19.416479	1381.148071	-473.446472	151.676437	1387.897705	-430.927032	218.857758	1659.711914	-606.580261	345.247284	1111.566772	-545.596130	-102.750145	1153.359375	-476.929535	350.077911	895.109253	-456.476837	-110.351082	892.390808	-480.900879	116.608963	1024.489014	382.696930	-25.137299	955.928528	412.802002	150.334183
-507.842346	200.154144	920.553162	-467.015045	16.900908	929.131042	-590.825806	204.724518	501.553497	-399.802765	-77.119057	501.692596	-593.473022	167.929581	68.303253	-451.873230	-153.833847	98.910889	-532.663025	316.716461	1368.847534	-453.455688	-21.145966	1381.041138	-472.147461	149.841125	1387.762329	-429.829865	217.521561	1659.533325	-607.754456	342.002502	1111.663574	-542.492554	-105.381676	1153.503784	-477.040436	349.903107	895.897522	-454.481171	-112.164886	892.144470	-479.879456	114.867516	1024.354980	382.430267	-25.458260	955.902832	412.678467	149.995041
-507.480194	198.430984	920.616760	-465.450928	15.483848	928.816650	-590.515747	203.523254	501.563904	-398.435364	-77.847328	501.232025	-593.262878	167.774506	68.252144	-449.426544	-155.609558	98.203194	-533.079102	314.255310	1368.751465	-450.285248	-22.826998	1380.855225	-470.901001	147.940247	1387.582031	-428.647186	215.975967	1659.531738	-608.877197	338.578400	1111.673096	-539.232849	-107.996544	1153.657959	-477.254669	349.881012	896.800415	-452.266937	-113.981247	891.880493	-478.825409	113.172935	1024.230469	382.201630	-25.776451	955.871155	412.561646	149.679840
-507.275299	196.501114	920.733826	-464.147369	13.952776	928.567627	-590.256409	202.207367	501.548706	-397.616516	-79.652061	500.822357	-593.079651	167.614731	68.154030	-447.300781	-157.747894	97.694572	-533.535767	311.717438	1368.664307	-446.929901	-24.464483	1380.824463	-469.570251	145.990463	1387.413574	-427.382507	214.185349	1659.416748	-610.096497	334.973755	1111.649536	-535.799500	-110.704735	1153.836182	-477.455750	349.926361	897.791016	-449.888489	-116.005424	891.655823	-477.869385	111.349716	1024.154541	382.028503	-26.069338	955.872803	412.435760	149.295883
-506.882080	194.650330	920.826782	-462.344208	12.354068	928.263855	-589.955994	200.877716	501.691162	-396.421722	-80.973419	500.478119	-592.842834	167.432846	68.062675	-445.079254	-159.777374	97.129387	-534.065063	309.162628	1368.526611	-443.656555	-26.125607	1380.717163	-468.275909	144.007751	1387.266602	-426.041504	212.165741	1659.448730	-611.343750	331.263611	1111.504150	-532.251587	-113.348488	1153.979248	-477.732178	349.931610	898.792542	-446.969360	-117.755608	891.751038	-476.721375	109.489899	1024.053467	381.803802	-26.481030	955.847595	412.327515	148.914322
-506.407349	192.557861	920.897766	-460.475159	10.739944	927.992737	-589.681519	199.529007	501.718964	-395.432251	-81.803917	499.890808	-592.600403	167.214920	67.997337	-442.804169	-161.701782	96.496635	-534.594788	306.593597	1368.437012	-440.310760	-27.806217	1380.641235	-466.919830	141.951126	1387.153931	-424.735352	209.842773	1659.636719	-612.729919	327.559692	1111.504028	-528.646301	-116.247803	1154.243652	-478.168762	349.941986	899.920166	-444.699280	-120.245201	891.330933	-475.505829	107.536758	1023.955872	381.600800	-26.876060	955.838623	412.153717	148.519775
-505.997253	190.568222	920.975037	-458.553558	9.064262	927.734802	-589.302002	197.965561	501.723511	-393.922394	-83.628708	499.593506	-592.383850	167.000259	67.886978	-440.637726	-163.740753	96.002838	-535.075256	303.937042	1368.291748	-436.884521	-29.452505	1380.556030	-465.521454	139.913544	1387.049072	-423.139099	207.477448	1659.849976	-614.139954	323.803101	1111.552002	-524.830322	-119.152252	1154.430054	-478.786102	349.945618	901.022156	-441.835663	-122.523849	891.067261	-474.279449	105.612442	1023.866089	381.466248	-27.229940	955.815857	412.046173	148.146194
-505.547699	188.475739	921.073486	-456.579712	7.340326	927.500671	-589.422180	196.668808	501.892242	-392.548828	-84.696884	499.174530	-592.351624	166.794983	67.835426	-438.707611	-166.044800	95.470192	-535.541016	301.189514	1368.170532	-433.575073	-31.148443	1380.516479	-464.146515	137.729584	1386.870728	-421.545593	204.767487	1659.975830	-615.104370	319.049683	1111.527100	-520.907104	-121.981468	1154.553833	-479.460052	350.090973	902.124817	-438.156799	-124.238571	891.469788	-473.024292	103.612373	1023.800049	381.401245	-27.592894	955.798157	411.939362	147.722473
-505.066315	186.250534	921.201965	-454.566956	5.595532	927.267883	-589.205811	195.131775	502.009796	-391.180634	-84.821335	498.585358	-592.118591	166.556976	67.736176	-436.271545	-167.810226	94.788643	-535.997742	298.396149	1368.077271	-430.253021	-32.829327	1380.526489	-462.708435	135.531784	1386.780151	-419.941772	201.858627	1660.411499	-616.471252	315.015717	1111.552368	-516.855469	-124.794823	1154.624512	-480.260773	350.090118	903.392090	-434.464966	-126.027443	891.927856	-471.700256	101.533203	1023.747009	381.309906	-28.013416	955.786926	411.799042	147.364761
-504.662262	184.113159	921.320374	-452.516205	3.871710	926.959595	-589.184143	194.441132	502.249573	-389.569366	-85.766670	498.114716	-591.912048	166.356155	67.720512	-434.083435	-169.803497	94.189278	-536.457031	295.471130	1368.033813	-426.794464	-34.656765	1380.451782	-461.177551	133.296097	1386.786499	-418.223145	198.718491	1660.742432	-617.891296	310.996887	1111.658447	-512.725159	-127.815819	1154.815918	-481.195526	349.957825	904.710144	-431.127167	-128.504715	891.832581	-470.383423	99.479904	1023.651550	381.275177	-28.428656	955.786194	411.666168	146.916626
-503.857391	182.147675	921.473572	-450.290649	2.141205	926.772095	-589.015503	193.001175	502.518799	-387.848053	-86.630051	497.600037	-591.763428	166.145523	67.644279	-431.643768	-171.570236	93.549683	-536.805420	292.514008	1368.036621	-423.409973	-36.442287	1380.422974	-459.724731	130.872040	1386.642822	-416.669739	195.340698	1661.325684	-619.333130	306.949615	1111.910278	-508.537140	-130.755035	1154.892456	-482.145660	349.704590	906.133606	-427.931793	-132.351395	891.626038	-468.888489	97.509705	1023.642761	381.207520	-28.784929	955.796143	411.376984	146.321030
-503.213226	180.063461	921.601685	-448.053833	0.352203	926.477234	-588.662964	191.098511	502.600769	-385.988434	-87.336037	497.073761	-591.499146	165.945557	67.538109	-428.995880	-173.013733	92.836205	-537.162781	289.449219	1367.920532	-420.046783	-38.293255	1380.330322	-458.337372	128.402481	1386.526855	-414.931335	191.734711	1661.747070	-620.602539	302.706909	1112.021729	-504.299622	-133.916626	1155.013428	-482.925690	349.810791	907.945923	-424.313568	-134.402954	891.407104	-467.407959	95.432602	1023.563538	381.212341	-29.343626	955.835754	411.492828	145.972427
-502.786438	177.666656	921.652161	-445.876343	-1.669712	926.212830	-588.407288	189.347931	502.663116	-384.239685	-88.420067	496.519531	-591.274353	165.746506	67.479027	-425.658569	-173.661118	91.871559	-537.492554	286.313843	1367.838501	-416.602112	-40.263641	1380.241333	-456.707397	125.864220	1386.564697	-413.362183	188.046188	1662.292847	-621.931580	298.354523	1112.224243	-499.924194	-136.987808	1155.061523	-484.592224	349.527466	909.007019	-420.542114	-137.080215	890.502869	-466.026093	93.164940	1023.453003	381.182343	-29.891205	955.793762	411.419586	145.490005
-502.250641	174.658859	921.492920	-443.651733	-3.825816	925.884094	-588.030518	187.492020	502.674286	-382.485718	-89.559692	496.027985	-590.956360	165.557144	67.406952	-423.439026	-175.457260	91.272408	-537.751709	283.116699	1367.777832	-413.527283	-42.157158	1380.223145	-455.130249	123.242859	1386.600586	-411.559418	184.181519	1662.737183	-623.722778	294.733002	1112.586060	-495.469452	-140.002823	1154.944702	-485.307983	348.777893	910.811646	-415.919312	-139.092194	890.735291	-464.531403	90.629028	1023.196960	381.186005	-30.274780	955.819824	411.301575	145.069794
-501.692017	171.218536	921.381836	-441.386688	-6.176744	925.643127	-586.312134	184.833008	502.304535	-380.602081	-90.177307	495.457367	-590.016602	165.318619	67.260696	-421.227936	-177.150146	90.668938	-537.739197	279.858704	1367.703369	-409.991943	-44.088745	1380.083496	-453.533844	120.456001	1386.371704	-409.713654	180.079544	1663.170898	-624.918640	290.286377	1112.825317	-490.851898	-143.176559	1154.892090	-486.674530	348.461609	912.424744	-411.391815	-141.519501	890.695313	-463.028076	87.804337	1023.009399	381.220123	-30.822298	955.795105	411.221466	144.530670
-500.928009	167.282806	920.974609	-439.135925	-8.611845	925.301514	-586.802734	183.338577	502.404877	-378.781830	-91.181969	494.835419	-590.213318	165.087906	67.202530	-418.994476	-178.747299	90.009644	-537.918640	276.480255	1367.681519	-406.728271	-46.259739	1379.986328	-451.796051	117.696358	1386.466309	-407.812439	175.808716	1663.591187	-626.355652	285.787994	1113.265625	-486.225800	-146.162949	1154.656860	-487.323334	347.610626	914.250122	-406.725006	-143.931213	890.589600	-461.346130	84.833763	1022.608276	381.301819	-31.312069	955.811829	411.166595	144.020432
-500.125854	163.667908	920.847717	-436.747040	-11.084944	925.067627	-586.207703	181.226227	502.398407	-376.667969	-91.720375	494.204498	-589.887878	164.686523	66.967438	-416.675842	-179.980789	89.248589	-537.777222	273.059204	1367.662231	-403.334991	-48.476376	1379.833252	-450.000916	114.773979	1386.406250	-405.836517	171.329803	1664.017090	-627.679932	281.276398	1113.616699	-481.535217	-149.232376	1154.508057	-487.991638	346.669678	916.137878	-401.841003	-146.304108	890.562927	-459.687988	81.866112	1022.418152	381.382294	-31.739883	955.864807	411.059479	143.631912
-499.628326	161.220413	921.048035	-434.291321	-13.282848	924.680664	-584.840576	178.674896	502.214264	-374.948608	-92.424210	493.480591	-589.097046	164.629990	66.954002	-414.654266	-181.375137	88.577667	-537.596802	269.504272	1367.644165	-400.036804	-50.758457	1379.781738	-448.233154	111.725746	1386.261230	-403.947937	166.783234	1664.452148	-628.881836	276.662720	1114.024048	-476.762878	-152.463928	1154.348389	-489.330963	345.858948	917.964905	-396.904205	-148.875397	890.428772	-458.196869	79.320488	1022.335815	381.480682	-32.184513	955.893616	410.926300	143.118683
-498.089081	158.200928	920.893921	-431.666199	-15.641912	924.356018	-584.615112	176.761871	502.389832	-373.354828	-93.694229	492.857727	-588.904785	164.416824	66.879021	-413.149078	-182.867920	88.114388	-537.322571	265.802338	1367.620117	-396.669708	-53.187660	1379.606445	-446.326843	108.654861	1386.194336	-401.996124	162.032928	1664.895630	-630.058289	271.987396	1114.523560	-471.963562	-155.624878	1154.147949	-490.665802	344.922394	919.911926	-391.696350	-151.195892	890.399109	-456.115265	76.608482	1022.097717	381.562347	-32.687904	955.891846	410.766663	142.509079
-497.340027	154.465759	920.706848	-429.251953	-18.280188	923.958984	-583.734985	174.416550	502.340698	-371.593903	-94.325737	492.138580	-588.543396	164.189941	66.737389	-411.740265	-183.730118	87.375847	-536.964783	262.070007	1367.599976	-393.418732	-55.709713	1379.503418	-444.135132	105.556381	1386.103638	-400.003113	157.120880	1665.340698	-631.133179	267.225250	1115.020996	-467.147125	-158.815704	1153.862549	-492.113342	343.903198	921.837830	-386.353912	-153.481766	890.321228	-454.416656	73.465019	1021.792969	381.606323	-33.182755	955.882263	410.717743	142.029068
-496.375153	151.529114	920.771545	-426.688507	-20.831926	923.610962	-582.963928	172.116943	502.303558	-370.285553	-96.071533	491.480530	-588.135681	163.936783	66.634354	-411.049622	-185.065918	86.666443	-536.470520	258.204102	1367.621460	-390.070007	-58.320152	1379.286011	-442.009064	102.314919	1385.886719	-398.000610	152.076569	1665.758301	-632.180786	262.414978	1115.538452	-462.298157	-162.019836	1153.532593	-493.605988	342.882446	923.839722	-380.922272	-155.785019	890.330444	-452.569641	70.610481	1021.649719	381.800323	-33.699459	955.879517	410.700897	141.535065
-495.369446	148.665207	920.860901	-424.060211	-23.287018	923.161560	-582.430176	169.997070	502.454498	-368.775208	-97.454842	490.810974	-588.073181	163.450439	66.340485	-410.494446	-185.958466	85.680618	-535.823730	254.278564	1367.650879	-386.721039	-61.012936	1379.138916	-439.916443	98.979614	1385.775513	-396.008972	146.957458	1666.177734	-633.067505	257.599213	1116.218384	-457.401581	-165.308441	1153.245972	-495.139313	341.687073	925.841980	-375.311554	-158.026169	890.315918	-450.722748	67.748947	1021.477539	382.033569	-34.194027	955.897522	410.681854	141.038376
-494.240448	145.499756	920.819519	-421.450470	-25.982603	922.726318	-581.691101	167.784470	502.568176	-367.253754	-98.828613	490.105652	-587.816895	163.430801	66.463348	-410.187073	-186.429916	84.608536	-535.121216	250.220444	1367.714478	-383.261841	-63.827499	1378.986938	-437.882324	95.517952	1385.548584	-394.028473	141.720840	1666.564941	-633.858215	252.698349	1116.851685	-452.500671	-168.684662	1152.948242	-496.652802	340.425995	927.982788	-369.812439	-160.107300	890.195129	-448.819794	64.695793	1021.242310	382.192749	-34.600296	955.941589	410.616943	140.689575
-493.036041	142.149445	920.789734	-418.816864	-28.712328	922.260986	-580.544983	165.441528	502.544189	-365.862976	-100.619118	489.456818	-587.442932	163.212570	66.363701	-410.243347	-186.656021	83.639069	-534.258850	246.075424	1367.877319	-379.847382	-66.736908	1378.775269	-435.717499	91.960777	1385.402344	-391.990906	136.383331	1666.991821	-634.604187	247.773743	1117.664063	-447.527466	-172.061859	1152.585327	-498.265045	339.068024	930.112976	-364.002899	-162.256897	890.233093	-446.812073	61.534161	1020.992676	382.348999	-35.093506	956.013306	410.599548	140.324844
-491.819855	138.708282	920.733276	-416.155731	-31.588726	921.851440	-579.497925	163.148758	502.447052	-365.042236	-103.800018	488.949860	-587.203674	162.991241	66.270332	-410.734497	-187.106491	82.912247	-533.403259	241.846817	1368.042480	-376.444580	-69.751045	1378.463501	-433.494568	88.304253	1385.289063	-389.956787	131.022232	1667.385254	-635.203857	242.648880	1118.421631	-442.553864	-175.466415	1152.133057	-499.709686	337.477173	932.351929	-358.201263	-164.449234	890.262207	-444.818268	58.286957	1020.758789	382.622101	-35.628765	956.025452	410.612488	139.689529
-489.954224	135.534988	920.359131	-412.957031	-34.200497	921.060669	-578.309082	160.879623	502.628784	-364.045288	-106.070671	488.374725	-586.871033	162.782883	66.134819	-411.004028	-186.868484	82.038490	-532.390198	237.480896	1368.243408	-372.972076	-72.852379	1378.173584	-431.222595	84.554314	1385.216431	-387.863403	125.620224	1667.766113	-635.847107	237.575592	1119.309326	-437.528687	-178.848068	1151.622681	-501.189789	335.725800	934.692261	-352.285400	-166.579254	890.116455	-442.743347	55.030758	1020.234009	382.786835	-35.919868	956.058838	410.486115	139.641342
-488.872498	131.597031	920.513062	-410.596344	-37.383736	920.948181	-577.138000	158.618271	502.451202	-362.917542	-108.397324	487.833282	-586.709351	162.555099	66.053894	-411.224915	-186.799652	81.438324	-531.335754	233.133636	1368.551270	-369.401672	-75.979073	1377.982300	-428.860718	80.721390	1385.166260	-385.754272	120.220963	1668.136353	-636.416809	232.424393	1120.298096	-432.473511	-182.271210	1151.071655	-502.326447	333.731476	937.210083	-346.319702	-168.517136	890.076904	-440.625763	51.582188	1020.214294	383.005157	-36.444981	956.059021	410.455933	139.142029
-487.556335	127.876320	920.599426	-408.024078	-40.535229	920.780640	-575.919800	156.405121	502.441681	-362.673218	-110.572632	487.385162	-586.557068	162.278534	66.019012	-411.457581	-186.870911	80.966888	-530.171875	228.694016	1368.925537	-365.886566	-79.228500	1377.718994	-426.454285	76.850945	1385.158691	-383.595337	114.821060	1668.593140	-636.846252	227.197739	1121.361328	-427.391418	-185.815567	1150.563232	-503.533478	331.838348	940.096741	-340.349243	-170.522644	890.049255	-438.527985	48.151630	1020.159302	383.354126	-36.927883	956.121582	410.512543	138.680862
-486.472687	123.822021	920.843262	-405.772705	-43.893642	920.815308	-575.000610	154.306641	502.293640	-361.827301	-112.821800	487.116760	-586.699524	161.774002	65.830070	-411.436798	-186.766113	80.641853	-528.983215	224.207840	1369.475708	-362.374420	-82.529503	1377.512329	-424.017548	72.944595	1385.275635	-381.376892	109.443123	1669.106201	-637.182678	221.947403	1122.498779	-422.273743	-189.383270	1150.017334	-504.717529	329.775269	942.959290	-334.375854	-172.460739	890.060608	-436.443054	44.605190	1020.251465	384.007843	-37.632809	956.357605	410.914612	137.826065
-485.035797	119.913010	920.923584	-403.156403	-47.143837	920.816223	-573.283020	151.842987	502.126373	-361.209808	-114.647499	487.097961	-586.531738	161.432724	65.823738	-411.306793	-186.918686	80.470596	-527.772217	219.690277	1370.202515	-358.857849	-85.865852	1377.404907	-421.546234	69.039215	1385.506226	-379.158112	104.028412	1669.720703	-637.527649	216.652908	1123.813110	-417.285583	-192.679123	1149.605347	-505.801971	327.423431	945.859070	-328.428925	-174.517090	890.014893	-434.433472	41.056625	1020.292297	384.163239	-37.925507	956.372620	410.764099	137.839035
-483.639465	115.914688	921.037781	-400.661926	-50.471821	920.973511	-571.030457	149.219879	501.745911	-360.451141	-116.394669	487.273254	-585.913696	161.262436	66.003365	-410.939850	-187.045654	80.385651	-526.459839	215.176453	1371.051025	-355.381378	-89.244293	1377.312500	-418.993622	65.059174	1385.778931	-376.818878	98.784203	1670.287354	-637.559937	211.144470	1125.397461	-412.065826	-196.264908	1149.021973	-506.828796	324.828339	948.803345	-322.270020	-175.956024	890.484070	-432.536682	37.477581	1020.428711	384.458191	-38.324165	956.335876	410.732971	137.522949
-482.256378	111.827560	921.225647	-398.205475	-53.888302	921.311340	-569.097595	146.673309	501.603210	-359.639374	-117.909676	487.551727	-585.694946	160.861542	66.091286	-410.468658	-187.130966	80.373810	-525.226990	210.524002	1372.054565	-351.990265	-92.749603	1377.254028	-416.305695	61.275875	1386.462891	-374.557556	93.293861	1671.148804	-637.524170	205.655289	1127.042358	-407.145660	-199.473328	1148.794800	-507.794800	322.134949	951.831360	-316.316986	-177.606033	890.837891	-430.703644	33.853268	1020.693726	384.790070	-38.908936	956.385925	410.779877	137.069458
-480.669983	107.828079	921.274658	-395.566376	-57.257668	921.601929	-566.978027	144.220184	501.524841	-358.481750	-120.577927	488.190033	-585.435974	160.407013	66.259102	-410.175964	-187.378662	80.521599	-523.880737	205.971008	1373.255737	-348.475464	-96.117386	1377.283569	-413.734711	57.277275	1386.919800	-372.217560	87.956253	1671.861572	-637.388367	200.138535	1128.962036	-402.128174	-202.868347	1148.500244	-508.718170	319.349121	954.975708	-310.469849	-179.462402	890.831299	-428.972687	30.196976	1020.898010	385.222778	-39.519516	956.402649	410.898590	136.129807
-479.315552	103.564949	921.595459	-393.096039	-60.722843	922.258667	-564.698181	141.681122	501.411285	-357.733154	-123.132095	488.723755	-585.022522	159.897537	66.408051	-410.065979	-187.972260	80.709229	-522.423157	201.356857	1374.543945	-345.176331	-99.518936	1377.281494	-411.163391	53.357292	1387.403198	-369.834839	82.607239	1672.501953	-636.850403	194.495148	1130.828613	-396.887634	-206.510300	1147.964355	-509.528137	316.526337	958.141174	-304.555481	-181.134796	891.219543	-427.210388	26.543413	1021.389832	385.793365	-40.488716	956.381104	411.321472	134.901749
-478.399323	99.279404	922.106567	-391.093536	-64.437416	923.064392	-562.531067	139.287766	501.232269	-356.420380	-125.878792	489.316193	-584.865601	159.374176	66.664772	-409.880554	-188.569382	80.858521	-520.945068	196.754089	1375.822876	-341.696625	-102.930275	1377.300903	-408.659729	49.390728	1387.831055	-367.474213	77.314613	1673.129883	-636.624390	188.999390	1132.891602	-392.086182	-209.551407	1147.845215	-510.241455	313.372681	961.490295	-298.728302	-182.694809	891.570862	-425.638245	22.859900	1022.021179	386.135834	-40.890907	956.408630	411.366302	134.609558
-477.557648	95.089508	922.487122	-389.570648	-68.091522	923.480103	-560.207031	136.836578	501.068726	-355.825195	-129.357040	489.803955	-584.530701	158.877151	66.895309	-409.970520	-189.530289	81.006096	-519.376892	192.119797	1377.150391	-338.291840	-106.271935	1377.378662	-406.125580	45.400162	1388.276245	-365.031219	72.042915	1673.694580	-635.839050	183.304138	1134.911499	-387.285645	-212.846588	1147.731201	-510.792877	310.210693	964.645142	-292.968262	-184.255142	891.996521	-424.388824	19.051304	1022.406860	386.510529	-41.243469	956.437012	411.215179	134.392487
-476.508545	90.936050	922.848022	-387.338074	-71.723404	923.998291	-557.484619	134.359238	500.813477	-355.435760	-132.638504	490.153595	-583.950012	158.368408	67.073715	-410.015350	-190.333115	80.948128	-517.819397	187.434433	1378.509033	-334.931946	-109.660873	1377.343384	-403.581696	41.361568	1388.686646	-362.650269	66.809731	1674.223999	-635.513855	177.862152	1136.880615	-382.253601	-216.194351	1147.264160	-511.287506	307.057373	967.980652	-287.313812	-185.835007	892.338440	-422.801575	15.309948	1022.842773	386.904938	-41.656921	956.485657	411.116547	134.237625
-475.486176	86.764519	923.124878	-385.178131	-75.339958	924.341858	-555.247864	132.237213	500.783752	-355.143066	-135.760330	490.561005	-583.682739	157.856262	67.388695	-410.052826	-191.146957	80.866814	-516.170593	182.848984	1379.719727	-331.497864	-113.010765	1377.359009	-401.044891	37.347336	1388.779541	-360.223450	61.601833	1674.677246	-634.997253	172.368774	1138.867676	-377.436707	-219.615662	1146.953979	-511.626556	303.632629	971.195801	-281.708588	-187.443161	892.694153	-421.198456	11.546980	1023.144287	387.240173	-41.948040	956.545776	411.165741	134.056488
-474.510193	82.576004	923.358337	-383.002075	-78.961884	924.624756	-553.141541	130.330383	500.771851	-355.051178	-138.823563	490.796783	-583.572632	157.409729	67.726593	-410.191681	-192.023254	80.800224	-514.529114	178.179504	1380.828857	-328.106750	-116.346146	1377.210327	-398.537231	33.294170	1389.016357	-357.767578	56.471897	1675.068359	-634.448975	166.946899	1140.621460	-372.798370	-222.682297	1146.746582	-511.785461	300.137085	974.230591	-276.179932	-188.986130	892.907776	-419.565002	7.792895	1023.388184	387.552826	-42.133873	956.655762	411.222412	134.159836
-473.630981	78.611122	923.575500	-380.904297	-82.561981	924.780396	-550.962830	128.546967	500.670349	-355.095001	-141.552338	490.928619	-583.371460	156.861359	68.127983	-410.251617	-192.703247	80.606133	-512.879944	173.558151	1381.847656	-324.715271	-119.740593	1377.051147	-396.030121	29.206697	1389.263794	-355.284912	51.480873	1675.315186	-633.968323	161.586258	1142.374878	-367.861511	-226.118958	1146.039551	-511.829620	296.499268	977.077820	-270.652740	-190.443787	893.088989	-417.939697	4.134061	1023.554321	387.998535	-42.611645	956.736877	411.328735	133.704849
-472.719086	74.625694	923.716370	-378.774780	-86.006897	924.778015	-548.706543	126.921532	500.470886	-355.108643	-144.399796	491.105713	-582.632568	156.244461	68.480499	-410.347107	-193.501541	80.451813	-511.222534	169.206177	1382.792114	-321.431030	-123.099800	1376.828369	-393.505066	25.175463	1389.385132	-352.884186	46.401909	1675.716553	-633.333252	156.355026	1143.840454	-363.300995	-229.193069	1145.669678	-511.744659	292.800323	979.775940	-265.284515	-192.037781	893.030762	-416.279480	0.503010	1023.605164	388.445313	-43.132351	956.841003	411.478394	132.938751
-471.801270	70.873878	923.913391	-376.537781	-89.403244	924.734680	-546.634705	125.320671	500.424316	-355.348236	-146.806290	491.083893	-582.789612	155.770828	69.037910	-410.434052	-194.255585	80.236572	-509.852692	164.377411	1383.459961	-318.149292	-126.465408	1376.441162	-390.972931	21.187098	1389.461914	-350.468262	41.415707	1676.014404	-632.782715	151.202774	1145.281616	-358.616272	-232.468613	1145.093750	-511.563232	289.115051	982.385742	-259.917633	-193.457123	893.038452	-414.589935	-3.061833	1023.670715	388.897736	-43.758904	956.877686	411.566681	132.423965
-470.909607	67.204712	924.076599	-374.348053	-92.634102	924.664429	-544.540771	123.746582	500.335236	-354.769775	-149.399963	491.203400	-582.423035	155.209549	69.682220	-410.429199	-194.886002	80.138741	-508.202423	159.684982	1384.267212	-314.972198	-129.909134	1376.083984	-388.502533	17.332260	1389.544189	-348.045471	36.585995	1676.199463	-632.183044	146.153412	1146.548584	-353.831909	-235.811691	1144.153320	-511.318451	285.527771	984.872070	-254.440994	-194.302795	893.251038	-412.929077	-6.489610	1023.704102	389.251984	-43.996189	956.944580	411.586517	132.486908
-470.546356	62.032238	924.035461	-372.263092	-96.323883	924.639893	-542.495972	122.127853	500.106293	-354.975525	-151.620499	491.263855	-581.639893	154.418442	70.297562	-410.502899	-195.625519	79.960701	-506.769653	155.162567	1384.938354	-311.797363	-133.243103	1375.555664	-386.044159	13.499638	1389.531616	-345.650970	31.883450	1676.335449	-631.389343	141.151169	1147.742310	-349.249969	-238.879822	1143.446899	-510.938538	281.971558	987.476440	-249.304825	-195.551331	893.089417	-411.573517	-10.665082	1023.642029	389.702332	-44.406841	957.010437	411.702942	132.072296
-469.909882	57.828960	924.084412	-370.258240	-99.582016	924.555603	-540.363037	120.385139	500.061340	-354.747833	-154.425842	491.350433	-581.304932	153.753418	71.094368	-410.616455	-196.401276	79.837036	-505.314911	150.677643	1385.548462	-308.646637	-136.518799	1375.115967	-383.578796	9.768490	1389.604614	-343.266724	27.164822	1676.482178	-630.574524	136.248672	1148.808838	-344.602509	-242.161453	1142.411621	-510.479034	278.407043	989.664063	-244.498871	-197.308853	892.764648	-410.092163	-14.253778	1023.598877	390.155884	-44.951172	957.094971	411.870361	131.384415
-469.191010	53.986599	924.316345	-368.156372	-102.586487	924.485779	-538.298645	118.491310	500.149750	-353.988586	-157.258194	491.524292	-580.699768	152.931946	71.926941	-409.973480	-196.280899	79.666595	-503.925842	146.210876	1386.096924	-305.520111	-139.673615	1374.730957	-381.166992	6.128899	1389.620239	-340.936951	22.560095	1676.684448	-629.740845	131.404465	1149.777710	-340.458588	-245.022644	1142.022705	-509.971619	274.786438	991.625610	-239.786041	-199.063690	892.378174	-408.577850	-17.677826	1023.669495	390.542450	-45.450180	957.154602	411.939056	130.985626
-468.494019	50.073368	924.487244	-366.189178	-105.537331	924.418213	-536.336426	116.616272	500.393616	-353.801208	-160.049423	491.584290	-579.861938	151.959656	72.815147	-410.614594	-197.947693	79.648666	-502.620483	141.828873	1386.670044	-302.150787	-142.763596	1374.364014	-378.801849	2.480555	1389.714111	-338.589142	18.030312	1676.942749	-628.778198	126.635132	1150.699097	-335.998688	-248.021637	1141.095703	-509.312927	271.160187	993.618652	-235.086243	-200.506668	892.301575	-407.095062	-21.039516	1023.700989	390.992462	-46.044956	957.177246	412.032776	130.471375
-467.659302	46.954746	925.053406	-364.273743	-108.036926	924.403992	-534.559143	114.568130	500.897583	-353.852173	-161.835648	491.547821	-579.049133	150.899399	73.537964	-409.679199	-197.348343	79.253136	-501.312134	137.520218	1387.286011	-299.432587	-145.844009	1373.957397	-376.553589	-1.036467	1389.812256	-336.296906	13.618205	1677.200195	-627.793457	121.912216	1151.579102	-332.038971	-250.743317	1140.778809	-508.572388	267.525757	995.229431	-230.492737	-201.790909	892.274475	-405.613159	-24.050852	1023.979309	391.473602	-46.587006	957.279175	412.172943	130.122482
-467.114380	42.684467	925.189575	-362.387909	-111.124840	924.521851	-532.855469	112.561882	501.192871	-353.475830	-165.638367	491.794495	-578.197083	149.601334	74.121727	-409.731750	-198.055222	79.254883	-500.085724	133.319992	1387.912109	-296.499329	-148.752151	1373.762207	-374.317413	-4.461084	1390.066528	-334.057434	9.242969	1677.698730	-626.773132	117.234482	1152.439941	-328.006073	-253.471573	1140.284668	-507.740601	263.945343	997.076782	-226.045029	-203.011902	892.263000	-404.309692	-27.541548	1024.084595	391.584381	-47.371899	957.057495	412.303925	129.861252
-466.429871	39.294018	925.761658	-360.584137	-113.734978	924.580933	-531.461365	110.606628	501.774017	-353.361511	-168.134705	491.890686	-577.034851	147.803253	74.586807	-410.721161	-200.005005	79.392258	-498.859131	129.205475	1388.504639	-293.651459	-151.563293	1373.416870	-372.228058	-7.915553	1390.252808	-331.750183	5.157354	1677.834229	-625.644714	112.540359	1153.301514	-324.146545	-256.081482	1139.721069	-506.895050	260.296631	998.811462	-221.816681	-204.275711	892.256409	-402.928131	-30.668966	1024.394043	391.980103	-47.829231	957.104919	412.444153	129.525497
-465.800964	36.017014	926.361450	-358.793701	-116.270515	924.668762	-530.355408	108.635468	502.467377	-353.416443	-170.774750	492.035309	-575.663696	145.807022	75.521347	-409.774048	-199.047653	79.164207	-497.729858	125.090576	1389.199707	-290.911407	-154.382736	1373.307739	-370.175873	-11.263636	1390.572021	-329.528992	1.104104	1678.130127	-624.460144	107.905548	1154.118286	-320.437622	-258.511261	1139.614380	-505.964783	256.675232	1000.571838	-217.721069	-205.416245	892.294312	-401.559906	-33.684681	1024.728027	392.366669	-48.128075	957.149109	412.607971	129.170410
-465.209381	32.720840	926.896423	-357.160309	-118.834641	924.742249	-529.259521	106.532021	503.009857	-353.453369	-173.037369	492.114746	-574.685303	143.721664	76.416077	-409.633118	-199.217422	79.044159	-496.611084	121.050461	1389.829224	-288.319550	-157.079086	1373.200562	-368.257965	-14.567598	1390.874023	-327.288605	-2.807947	1678.438721	-623.248047	103.338463	1154.967163	-316.505920	-260.994080	1138.994385	-505.017975	253.076309	1002.342163	-213.799545	-206.665878	892.338196	-400.268585	-36.684284	1025.017212	392.683044	-48.351776	957.212402	412.697815	129.174637
-464.664886	29.720455	927.627136	-355.626678	-121.224602	924.794373	-528.073730	104.244781	503.620697	-353.582916	-174.524780	492.208466	-573.801575	141.371109	77.185272	-409.420654	-199.276260	78.956352	-495.573700	117.042816	1390.547852	-285.746918	-159.704407	1373.167480	-366.366486	-17.823919	1391.201416	-325.133514	-6.592875	1678.928711	-622.049866	98.832565	1155.819458	-312.956146	-263.169525	1138.979736	-504.076294	249.512283	1004.085693	-209.983307	-207.878052	892.375305	-398.985870	-39.551823	1025.392456	392.807220	-48.778992	957.071045	412.585236	128.522430
-464.102814	26.717266	928.311035	-354.131653	-123.607262	924.937927	-526.834900	101.888542	504.304108	-354.110046	-177.126862	492.496124	-572.534973	138.728516	77.934471	-409.645203	-199.726639	78.992889	-494.572021	113.193085	1391.281738	-283.239227	-162.250687	1373.302124	-364.528259	-20.964144	1391.569092	-322.942749	-10.126884	1679.069824	-620.834534	94.367485	1156.689697	-309.128967	-265.678223	1138.667603	-503.045837	245.984268	1005.914368	-206.445694	-209.115173	892.514099	-397.732300	-42.341297	1025.786621	393.128937	-49.161343	957.097656	412.735809	128.176727
-463.595337	23.787376	928.939270	-352.720673	-125.984367	925.081299	-525.560852	99.369728	504.903015	-354.484436	-178.556168	492.581696	-571.138489	135.891953	78.765457	-409.494690	-199.704498	78.911690	-493.655487	109.292206	1392.101563	-280.928314	-164.865448	1373.378784	-362.742493	-24.028496	1391.955200	-320.837769	-13.606760	1679.439941	-619.594238	89.922058	1157.507568	-305.477722	-267.992096	1138.216064	-502.022034	242.479599	1007.616394	-202.984024	-210.164841	892.760376	-396.574860	-45.077457	1026.154541	393.472595	-49.459011	957.164307	412.918549	127.902092
-463.083038	20.974430	929.637573	-351.344086	-128.239594	925.238647	-524.236755	96.846619	505.502472	-355.064362	-180.290085	492.666534	-569.638794	132.789230	79.340843	-409.456329	-199.752121	78.835663	-492.788025	105.532684	1392.902954	-278.181549	-167.362991	1373.668823	-361.000854	-27.070278	1392.309937	-318.815399	-16.994411	1679.807983	-618.419128	85.579506	1158.321045	-302.752197	-269.670319	1138.906982	-501.297516	239.029724	1009.170227	-199.727264	-211.406143	892.958252	-395.414276	-47.718964	1026.563354	393.838806	-49.715332	957.197327	413.120697	127.658699
-462.616669	18.314064	930.283691	-350.093414	-130.397858	925.324707	-523.090637	94.351616	505.941284	-356.211121	-182.259018	492.865448	-568.206726	129.328232	79.922928	-409.595123	-200.084641	78.733856	-491.916321	101.781296	1393.632813	-276.472046	-169.928848	1373.794556	-359.267548	-30.061172	1392.634644	-316.879700	-20.198986	1680.143555	-617.270386	81.254753	1159.097778	-299.109436	-272.219818	1138.326172	-500.093170	235.676315	1011.136108	-196.629501	-212.445755	893.210022	-394.332153	-50.249554	1026.909668	394.225494	-49.903969	957.242554	413.353668	127.646873
-462.184052	15.566134	930.774841	-348.833588	-132.596405	925.411560	-521.735168	91.764557	506.304565	-356.838165	-184.332703	492.963257	-566.499084	125.609985	80.500145	-409.686615	-200.372055	78.655777	-491.129120	98.161995	1394.362915	-274.272766	-172.359360	1374.172119	-357.642181	-32.915359	1392.973511	-315.000854	-23.264345	1680.485107	-616.203491	77.040215	1159.822388	-296.577545	-274.065063	1138.603027	-499.395233	232.389786	1012.627991	-193.790817	-212.989960	893.178406	-393.298798	-52.760712	1027.177979	394.535095	-50.158779	957.283630	413.568970	127.348877
-461.941406	13.220421	931.323547	-347.880219	-134.547134	925.111694	-520.430908	89.200981	506.708069	-356.719391	-186.222244	493.067444	-564.836914	121.585587	80.903534	-409.928162	-201.079697	78.710701	-490.337311	94.669174	1395.077393	-272.314484	-174.734787	1374.313599	-356.026276	-35.752811	1393.187744	-313.194702	-26.218922	1680.743896	-615.160217	72.850349	1160.554321	-293.608337	-276.214050	1138.727295	-498.272797	229.148651	1014.549927	-190.991211	-214.588669	893.656677	-392.368408	-55.146095	1027.274414	395.055603	-50.239975	957.138733	413.875732	127.306480
-461.874084	10.851442	931.775940	-347.143127	-136.660522	924.716492	-518.571167	86.459808	506.612427	-356.947601	-187.655090	492.996155	-563.073853	117.274147	81.232437	-409.502441	-200.727509	78.525513	-489.552124	91.237625	1395.618896	-270.319672	-177.102402	1374.442383	-354.468109	-38.487770	1393.367188	-311.489288	-29.042038	1680.964600	-614.140808	68.825668	1161.201416	-290.711029	-278.391174	1138.266846	-497.397583	225.995972	1016.161255	-188.669937	-217.086853	894.714050	-391.491272	-57.517910	1027.248901	395.196503	-50.628960	957.334473	414.011597	127.010239
-461.414429	8.654314	932.248718	-345.921509	-138.400375	924.611877	-517.769836	84.005173	507.163177	-357.034058	-189.035675	492.968018	-561.460388	112.587761	81.399498	-409.496307	-200.936569	78.476181	-488.751862	87.953697	1396.150757	-268.456085	-179.324905	1374.474243	-352.920502	-41.169434	1393.512085	-309.829224	-31.765289	1681.128418	-613.156372	64.917496	1161.840820	-288.666809	-279.988464	1138.720581	-496.914276	223.056824	1017.491821	-185.855240	-218.325745	895.098328	-390.471954	-59.649864	1027.418091	395.800873	-50.728146	957.164856	414.382355	126.940155
-461.040131	6.193667	932.501343	-344.770050	-140.236710	924.550415	-516.038818	81.209633	507.038879	-357.031708	-191.390533	492.977081	-559.162170	107.898941	81.502106	-409.624634	-201.389999	78.557014	-488.007111	84.825890	1396.571289	-266.622620	-181.507523	1374.294312	-351.418976	-43.812969	1393.556274	-308.301666	-34.334877	1681.237305	-612.240662	61.146763	1162.370483	-285.949646	-282.186646	1138.236694	-496.251923	220.216644	1019.019958	-183.242264	-217.848038	894.163269	-389.543976	-61.786068	1027.490845	396.272522	-50.973309	957.042480	414.709717	126.463051
-460.528107	4.191538	932.857910	-343.550964	-141.784332	924.533997	-515.137695	78.755417	507.353241	-356.880188	-192.456970	492.853302	-556.980408	102.998543	81.558304	-409.499664	-201.452057	78.548569	-487.216431	81.809792	1396.996216	-264.815460	-183.684311	1374.120361	-350.022797	-46.224072	1393.673096	-306.772980	-36.852146	1681.305542	-611.285400	57.379822	1162.893188	-283.647583	-284.173706	1138.059692	-495.599060	217.336777	1020.419189	-181.111053	-218.631775	894.120789	-388.613373	-63.680523	1027.658447	396.509796	-51.143726	957.088928	414.965576	126.397705
-460.016327	2.039751	933.093689	-342.369019	-143.337433	924.453857	-514.444092	76.222366	507.543304	-357.147583	-193.408813	492.869324	-554.618286	97.883194	81.556709	-409.492462	-201.661789	78.533936	-486.445374	78.864441	1397.321167	-263.155548	-185.821808	1373.919678	-348.699738	-48.556435	1393.802124	-305.385681	-39.219589	1681.406738	-610.509521	53.837059	1163.369507	-281.481628	-286.105042	1137.651123	-494.939514	214.613632	1021.705017	-178.990662	-219.656708	894.207886	-387.703613	-65.613846	1027.731812	396.381287	-51.646145	957.537354	415.012421	125.834564
-459.478271	-0.125084	933.191162	-341.356293	-144.860275	924.387085	-513.775818	73.732735	507.823761	-356.339508	-194.040604	492.782806	-552.111389	92.682671	81.575516	-409.253296	-201.510345	78.563721	-485.681274	76.067719	1397.699707	-261.475952	-187.901642	1373.773315	-347.388763	-50.685413	1394.210083	-304.038147	-41.540993	1681.492676	-609.709351	50.335056	1163.781494	-279.254517	-288.067230	1136.875000	-494.297852	211.549988	1022.325134	-176.982697	-220.570068	894.171814	-386.882294	-67.465614	1027.741333	396.934967	-51.683704	957.317017	415.441650	125.787582
-458.905579	-1.968917	933.423889	-340.296173	-146.199203	924.376282	-513.117920	71.144966	507.912476	-356.496857	-194.714432	492.766113	-549.516846	87.489250	81.473869	-409.193481	-201.606934	78.497375	-484.972107	73.453003	1397.986938	-259.928192	-189.824692	1373.545654	-346.168121	-52.967094	1394.198364	-302.783875	-43.783497	1681.580688	-608.821655	47.042526	1164.149536	-277.373505	-289.827728	1136.429932	-493.845917	209.385132	1023.817810	-175.108688	-221.448242	894.019104	-386.056763	-69.153419	1027.855835	397.159729	-51.993870	957.404175	415.717072	125.528618
-458.409180	-3.743327	933.551514	-339.292328	-147.567154	924.272522	-512.462646	68.440857	507.978699	-355.842926	-196.137192	492.860718	-547.029907	82.442474	81.353554	-409.132172	-201.805801	78.570175	-484.332581	70.909645	1398.294800	-258.162659	-191.638443	1373.035034	-344.951172	-55.015774	1394.283936	-301.645569	-45.958870	1681.698730	-608.069275	43.927280	1164.472168	-275.558563	-291.523468	1136.037598	-493.373474	206.776611	1024.511963	-173.371857	-222.451996	893.799255	-385.264954	-70.787384	1027.865234	397.356445	-52.230793	957.453613	415.972229	125.322098
-457.858368	-5.622912	933.619385	-338.405853	-148.993988	924.198608	-511.804413	65.667061	507.927856	-355.390961	-197.045120	492.821747	-544.586426	77.601608	81.192032	-409.085449	-201.909164	78.619186	-483.679840	68.428993	1398.596558	-257.087799	-193.542953	1372.797119	-343.807434	-57.052444	1394.289795	-300.552948	-48.024479	1681.738892	-607.368286	40.951218	1164.857178	-273.970886	-293.200775	1135.564331	-492.926178	204.143860	1024.923828	-171.772064	-223.362335	893.537537	-384.492523	-72.446014	1027.854980	397.511749	-52.372131	957.474243	416.176575	125.151154
-457.312195	-7.164241	933.747925	-337.380890	-150.299149	924.148865	-511.060089	62.835991	507.760956	-354.934113	-197.417557	492.751587	-542.161560	72.930832	81.002975	-408.959167	-201.923904	78.599304	-483.112854	66.105965	1398.880981	-255.851807	-195.321564	1372.457275	-342.742950	-59.086128	1394.186768	-299.500244	-50.020172	1681.736084	-606.625061	38.164024	1165.117065	-272.460785	-294.698456	1135.078369	-492.558044	201.786606	1025.386963	-170.195480	-224.369629	893.230774	-383.693115	-73.927322	1027.895386	397.733368	-52.520367	957.488342	416.447296	125.015945
-456.842499	-8.652186	933.859924	-336.609283	-151.499512	924.069885	-510.238434	59.945351	507.531677	-354.550873	-198.464920	492.691284	-539.473572	68.335533	80.436615	-408.943939	-202.191467	78.654724	-482.480133	63.907520	1399.109009	-254.540710	-196.989212	1372.076172	-341.746277	-60.937061	1394.197021	-298.463043	-51.920444	1681.728149	-605.891296	35.556248	1165.378784	-271.501495	-295.989288	1134.981689	-492.227539	199.539368	1025.665894	-169.053131	-225.157318	892.966980	-383.008575	-75.310997	1027.904907	397.744324	-52.701477	957.732544	416.610474	124.736275
-456.272095	-10.262729	933.867432	-335.623383	-152.836746	924.034119	-509.121643	56.857086	507.237213	-354.138367	-199.965134	492.772980	-537.156006	64.470406	80.016136	-409.095612	-202.609573	78.759392	-481.936249	61.808537	1399.418457	-253.482483	-198.627213	1371.720337	-340.809143	-62.710644	1394.185547	-297.507538	-53.739845	1681.755737	-605.161560	33.159851	1165.640625	-270.274841	-297.411011	1134.553589	-491.966827	197.344574	1025.720215	-167.961578	-226.101181	892.598083	-382.197632	-76.737572	1027.884033	398.063782	-52.643806	957.537476	416.992157	124.997238
-455.782623	-11.524897	933.904907	-334.876221	-153.982071	923.986206	-508.229218	53.816502	506.959869	-353.649384	-200.377655	492.772003	-534.771729	60.657578	79.426064	-409.000244	-202.747681	78.812965	-481.361511	59.812508	1399.695435	-252.049286	-200.117981	1371.256836	-339.912506	-64.347679	1394.281006	-296.617889	-55.494835	1681.780762	-604.442932	30.925276	1165.807007	-268.803131	-298.817657	1133.912720	-491.718018	195.179337	1025.515137	-167.072922	-226.977203	892.289001	-381.523926	-77.924217	1027.870239	398.306488	-52.757385	957.540771	417.311066	124.830330
-455.163300	-13.002905	933.766663	-333.961243	-155.153854	923.910400	-507.047028	50.659050	506.490051	-353.241760	-201.378448	492.781738	-532.414917	57.046127	78.817123	-408.959595	-202.971375	78.884903	-480.858063	57.969704	1400.034180	-251.104370	-201.564896	1370.982910	-339.136963	-65.954819	1394.233887	-295.831543	-57.175400	1681.758423	-603.792297	28.877825	1166.014404	-268.049744	-299.958557	1133.917480	-491.508575	193.024292	1025.026001	-166.162262	-228.017548	891.905396	-380.757965	-79.167267	1027.759277	398.519104	-52.805759	957.517517	417.629028	124.773567
-454.681183	-14.071028	933.768188	-333.160431	-156.208450	923.827942	-505.930176	47.427151	506.075531	-352.895752	-202.659378	492.831451	-530.222656	53.621021	78.079834	-409.033356	-203.362793	78.981087	-480.338593	56.288288	1400.388428	-250.605515	-203.005249	1370.948608	-338.357971	-67.539703	1394.220581	-295.075409	-58.847576	1681.724609	-603.115784	27.007713	1166.238770	-267.028412	-301.322418	1133.126465	-491.335876	190.815277	1024.206421	-165.711166	-228.834335	891.565369	-380.081757	-80.225571	1027.713867	398.791809	-52.847225	957.447388	417.963135	124.760498
-453.987091	-15.263472	933.618103	-332.291290	-157.205139	923.762451	-504.677063	44.272800	505.598969	-352.453461	-202.982681	492.817719	-528.113892	50.526653	77.491058	-408.892181	-203.490936	78.934052	-479.848022	54.625652	1400.645752	-249.512802	-204.341293	1370.642578	-337.677979	-68.980148	1394.207153	-294.311157	-60.500771	1681.697754	-602.541016	25.370613	1166.410278	-266.693359	-302.148895	1133.206421	-491.125427	188.619781	1023.151672	-165.131058	-229.829620	891.113037	-379.351837	-81.282013	1027.611328	399.046295	-52.902203	957.376953	418.322479	124.690010
-453.401093	-16.255575	933.520264	-331.482666	-158.245560	923.661377	-503.595612	41.207275	505.204926	-352.038361	-204.514557	492.822205	-526.287659	47.616936	76.939964	-408.950958	-203.928635	78.962929	-479.351563	53.142208	1400.894775	-249.117706	-205.684433	1370.579834	-336.997498	-70.290199	1394.290161	-293.665680	-62.102196	1681.657715	-601.915222	23.959684	1166.474854	-265.685486	-303.510193	1132.430176	-490.970032	186.479370	1021.853088	-164.959091	-230.667847	890.710938	-378.686615	-82.308548	1027.516846	399.173431	-53.045864	957.343506	418.644775	124.571922
-452.686218	-17.251846	933.270203	-330.603088	-159.165146	923.506470	-502.524170	38.292995	504.639679	-351.397400	-204.372467	492.632568	-524.794189	45.159084	76.422646	-408.674774	-203.818008	78.912834	-478.860748	51.651424	1401.111084	-248.159348	-206.896622	1370.169556	-336.355560	-71.564178	1394.294556	-293.047516	-63.612469	1681.569946	-601.358093	22.688622	1166.576172	-265.541351	-304.185913	1132.402588	-490.728546	184.119781	1020.057068	-164.677216	-231.491608	890.011292	-377.947968	-83.232323	1027.320801	399.107056	-53.380886	957.444092	418.882568	124.087402
-451.922333	-18.148119	933.026794	-329.739960	-160.132263	923.376160	-502.002014	35.614861	504.230133	-350.970459	-205.063095	492.566559	-524.073486	43.394997	76.021561	-408.645050	-203.980377	78.923973	-478.363129	50.312401	1401.305786	-247.567368	-208.076675	1369.886353	-335.765839	-72.838852	1394.196777	-292.480927	-65.104759	1681.428101	-600.835449	21.699947	1166.606812	-264.704132	-305.299957	1131.669678	-490.349457	181.804626	1018.433533	-164.767746	-232.305161	889.537292	-377.212769	-84.146225	1027.143921	399.011597	-53.592831	957.570740	419.064453	123.902832
-451.146454	-18.996431	932.769592	-328.871552	-160.998138	923.218201	-501.290649	33.157227	503.860962	-350.554901	-206.109604	492.596161	-523.565186	42.661037	75.456757	-408.693237	-204.211456	79.008217	-477.901703	49.118336	1401.431519	-247.142960	-209.326828	1369.689575	-335.269897	-74.033752	1394.106445	-291.960632	-66.553513	1681.341553	-600.265137	20.856543	1166.539551	-264.290222	-306.171997	1131.240601	-490.075348	179.508606	1016.221985	-164.851852	-233.133316	888.841919	-376.454163	-84.981110	1026.943970	399.114410	-53.458660	957.450928	419.321136	124.186203
-450.229523	-19.825155	932.485901	-327.987823	-161.977692	923.093994	-500.786743	30.904909	503.512695	-349.946960	-205.933960	492.474915	-523.075317	42.994297	74.973068	-408.450806	-203.984940	79.019722	-477.302765	47.973484	1401.499878	-246.589310	-210.346497	1369.197754	-334.894287	-75.209778	1393.995117	-291.527771	-67.917435	1681.263672	-599.724487	20.216419	1166.439453	-264.573608	-306.806946	1131.500488	-489.871124	176.969818	1013.324890	-165.078735	-233.927368	888.081116	-375.652252	-85.868195	1026.752563	399.198639	-53.471436	957.447815	419.591522	124.178741
-449.295532	-20.482037	932.264954	-327.128204	-162.812973	922.968689	-500.360199	29.036564	503.505615	-349.613037	-206.756287	492.508636	-522.447510	43.790276	74.511978	-408.548004	-204.182343	79.087021	-476.757202	46.950417	1401.454224	-246.075165	-211.442383	1368.887451	-334.495850	-76.314636	1393.980957	-291.084564	-69.290512	1681.243652	-599.148743	19.828081	1166.213867	-264.389587	-307.464996	1131.007202	-489.755432	174.635025	1010.450867	-165.456024	-234.691315	887.412292	-374.851044	-86.644150	1026.593872	399.300507	-53.426640	957.350037	419.850159	124.195648
-447.981232	-20.568537	932.314148	-326.031006	-163.377136	922.989990	-500.020752	27.125168	503.283478	-349.206116	-206.921478	492.528778	-521.738159	44.748219	74.119186	-408.484222	-204.183853	79.147186	-476.195831	46.018299	1401.381714	-245.808212	-212.435776	1368.595093	-334.130249	-77.573730	1393.461182	-290.689240	-70.623199	1681.243164	-598.302612	19.537901	1165.829346	-264.296234	-308.249878	1130.652222	-490.141235	172.403503	1006.709351	-166.012558	-235.527054	886.651917	-373.856842	-87.209122	1026.669312	399.446747	-53.406754	957.277832	420.161316	124.181168
-446.914948	-22.325573	931.469482	-325.167938	-164.866913	922.925476	-499.737274	25.618305	503.100372	-348.770447	-207.079834	492.470825	-521.394653	45.493305	73.873474	-408.418243	-204.099075	79.188087	-475.632751	45.152283	1401.321411	-245.529480	-213.501877	1368.373047	-333.792206	-78.577988	1393.452271	-290.376251	-71.935272	1681.264893	-597.583679	19.391205	1165.500488	-263.744476	-309.111725	1129.681885	-490.158478	169.749100	1003.012329	-166.479233	-235.865494	886.121277	-372.970886	-88.366806	1026.201538	399.562958	-53.319084	957.191895	420.463440	124.280663
-445.327759	-22.726372	931.591797	-323.409698	-165.216278	923.415649	-499.302307	24.479475	503.076385	-348.784637	-207.167191	492.511963	-521.487732	46.045696	73.674072	-408.383545	-204.081741	79.161591	-474.978424	44.365002	1401.246948	-245.242493	-214.549088	1368.238037	-333.473450	-79.603790	1393.415527	-290.142578	-73.223335	1681.291382	-596.717224	19.372580	1165.038330	-263.895416	-309.668518	1129.365601	-490.180725	167.066299	999.189270	-167.300400	-237.066971	885.068115	-371.850464	-88.946014	1026.589722	399.688934	-53.258446	957.091980	420.804718	124.391975
-444.119568	-23.342777	931.408752	-322.477386	-166.120117	923.406738	-499.234100	23.691143	503.116852	-348.523926	-207.870468	492.564056	-522.012573	46.369785	73.563339	-408.414001	-204.155624	79.209869	-474.342346	43.657070	1401.111084	-245.194931	-215.611023	1368.078247	-333.167114	-80.488663	1393.450439	-289.934875	-74.443214	1681.297119	-595.757690	19.527241	1164.475342	-264.399658	-310.193390	1129.537720	-490.414246	164.260712	995.037415	-168.482620	-238.069733	884.331970	-370.888153	-89.712296	1026.507690	399.897614	-53.149784	956.958435	421.158661	124.565788
-442.872131	-23.979048	931.156738	-321.480499	-166.974701	923.349731	-499.311646	23.235350	503.101074	-348.177612	-207.670654	492.554382	-522.643250	46.559910	73.387909	-408.248413	-204.051285	79.185303	-473.702759	43.001209	1401.035034	-244.993103	-216.573303	1368.196167	-332.811646	-81.450630	1393.343994	-289.759918	-75.625359	1681.320190	-594.665649	19.710732	1163.890137	-264.493225	-310.764160	1129.009644	-490.572296	161.366989	990.570435	-169.540222	-238.837921	883.701050	-369.919922	-90.483795	1026.373657	400.035828	-53.012707	956.821777	421.455170	124.650528
-441.734070	-24.384190	930.988403	-320.706909	-167.694580	923.224487	-499.790771	23.061079	503.199127	-347.430328	-208.679520	492.586670	-523.022461	46.620167	73.229294	-408.283508	-204.135254	79.316635	-472.978607	42.437046	1400.863159	-244.960373	-217.738174	1368.039063	-332.487610	-82.314034	1393.282959	-289.721466	-76.692291	1681.338989	-593.561340	20.088896	1163.239258	-264.973755	-311.151978	1128.841553	-490.901337	158.488861	986.085205	-170.682388	-239.356018	883.342346	-369.025391	-91.110970	1026.237549	400.236786	-52.929203	956.694031	421.774261	124.753662
-440.402405	-24.908888	930.588257	-319.747131	-168.632004	923.228088	-500.314606	22.994295	503.241089	-347.562439	-209.079132	492.644104	-523.054260	46.603470	73.081398	-408.358368	-204.251846	79.359154	-472.242676	41.949448	1400.684326	-245.034729	-218.857880	1367.997437	-332.197113	-83.136131	1393.203247	-289.646790	-77.797440	1681.386108	-592.427185	20.310770	1162.581909	-265.935150	-311.420929	1128.994019	-491.401459	154.495728	979.886169	-171.763474	-239.399048	883.165466	-367.964783	-91.680862	1026.041626	400.456329	-52.775852	956.580383	422.048035	124.892265
-439.373718	-25.438812	930.534485	-319.102509	-169.417130	923.289001	-500.902374	22.893600	503.236328	-347.200928	-208.907135	492.626678	-523.025146	46.544518	72.977692	-408.219116	-204.139984	79.387283	-471.453094	41.528217	1400.524414	-245.155365	-219.935715	1367.992065	-331.815399	-84.050209	1393.085205	-289.666077	-78.812157	1681.473389	-591.173889	20.727797	1161.871094	-266.228394	-312.055573	1128.547974	-492.020264	150.795059	974.322144	-173.355270	-240.979004	881.872986	-367.118591	-92.292595	1026.041626	400.713501	-52.560234	956.482971	422.363190	125.075279
-438.277985	-25.862785	930.356201	-318.338165	-170.185959	923.236572	-501.562531	22.710833	503.215271	-346.423096	-209.609192	492.715790	-523.187012	46.528820	72.878716	-408.225342	-204.162720	79.518089	-470.614105	41.129311	1400.300293	-245.332382	-221.102509	1367.944214	-331.528137	-84.798462	1392.973633	-289.736694	-79.774460	1681.570801	-589.818848	21.333475	1160.978149	-267.437714	-312.370178	1128.804932	-492.769135	147.328445	969.060242	-174.737747	-241.759460	881.271423	-366.222900	-92.871353	1025.929565	400.991394	-52.368271	956.366455	422.711945	125.191292
-437.317505	-26.177008	930.199829	-317.738098	-170.805054	923.157593	-502.234833	22.324690	503.195770	-345.973206	-209.704620	492.649902	-523.418396	46.602898	72.681038	-408.134796	-204.111725	79.595856	-469.783600	40.855854	1400.074097	-245.480927	-222.198364	1367.988770	-331.185425	-85.582649	1392.859741	-289.875610	-80.639923	1681.663818	-588.404175	21.899708	1160.052002	-268.226776	-312.930847	1128.823730	-493.683044	143.537567	963.440979	-176.351074	-242.492020	880.819397	-365.476379	-93.354042	1025.816895	401.371735	-52.171528	956.269653	423.064270	125.383842
-436.334869	-26.488794	930.100281	-317.134247	-171.525772	923.168274	-502.675293	21.782118	503.153534	-345.988708	-209.562378	492.544067	-523.510010	46.776791	72.413452	-408.067444	-204.143341	79.537384	-468.916229	40.577011	1399.753662	-245.702789	-223.278992	1368.023560	-330.840759	-86.325775	1392.662476	-289.982971	-81.560394	1681.791138	-586.901733	22.588402	1158.977783	-269.196106	-313.426910	1128.738892	-495.175842	139.707840	957.859131	-177.896194	-243.309021	880.366089	-364.718140	-93.869888	1025.776611	401.749146	-52.014782	956.155396	423.463501	125.541267
-435.365967	-26.707048	929.975586	-316.629486	-172.053574	923.096741	-502.672455	21.179113	503.070038	-345.127502	-209.944672	492.484344	-523.401855	46.905922	72.135666	-407.976868	-204.130585	79.606323	-468.004578	40.410286	1399.408081	-245.920471	-224.338852	1368.031738	-330.592438	-86.910370	1392.560669	-290.160980	-82.366287	1681.887695	-585.465881	23.261641	1157.841797	-270.121002	-313.975403	1128.230225	-496.155304	135.688675	952.109741	-179.629425	-243.828278	879.811523	-364.016205	-94.284782	1025.684937	402.129791	-51.893524	956.089905	423.861542	125.677177
-434.469849	-26.976135	929.855774	-316.138489	-172.662064	923.055481	-502.495789	20.564566	502.983246	-344.738068	-210.495193	492.481476	-523.296082	46.900066	71.962631	-408.034424	-204.367249	79.660072	-467.097137	40.342819	1399.044678	-246.180389	-225.388229	1367.998047	-330.249695	-87.539116	1392.509155	-290.370300	-83.159126	1682.017822	-583.887146	23.972776	1156.756226	-271.363464	-314.496826	1128.162476	-497.745087	131.604355	946.494995	-181.414261	-244.590851	879.401184	-363.331299	-94.722397	1025.605347	402.533630	-51.713196	956.010010	424.235962	125.886940
-433.533173	-27.007030	929.714722	-315.702545	-173.150513	923.029724	-502.071320	20.030899	502.897003	-344.281769	-210.210953	492.375427	-523.107117	46.827530	71.801865	-407.808868	-204.175003	79.612732	-466.156555	40.380569	1398.609985	-246.483902	-226.343506	1367.992920	-329.955139	-88.189735	1392.404907	-290.603241	-83.889580	1682.110474	-582.196655	24.760193	1155.635132	-272.807373	-314.954712	1128.510864	-500.216095	127.553246	941.096375	-183.218399	-245.460190	879.058594	-362.699677	-95.005287	1025.529785	402.958984	-51.481308	956.016174	424.615387	126.045502
-432.676636	-27.040333	929.594788	-315.353455	-173.599365	923.019592	-501.568451	19.589279	502.793152	-343.908905	-210.413208	492.321106	-522.824829	46.761822	71.671173	-407.764313	-204.156311	79.626686	-465.172699	40.504620	1398.209839	-246.808807	-227.334732	1367.975464	-329.705139	-88.693611	1392.363281	-290.850433	-84.611046	1682.233276	-580.537659	25.478977	1154.545166	-274.329651	-315.493439	1128.418945	-501.800507	123.338547	935.685547	-185.015320	-246.206726	878.613586	-362.150330	-95.270851	1025.472412	403.462616	-51.276825	955.986023	424.985779	126.222908
-431.815063	-27.081329	929.461426	-315.033966	-174.003708	922.992615	-501.016724	19.155672	502.632019	-343.642853	-210.930527	492.291931	-522.531372	46.675686	71.564453	-407.776550	-204.279419	79.728355	-464.208466	40.733730	1397.840332	-247.241592	-228.274658	1367.936279	-329.540466	-89.182297	1392.349976	-291.090271	-85.295586	1682.364014	-578.452759	26.089571	1153.521851	-275.847504	-316.114136	1128.762451	-504.417419	119.252213	930.664734	-186.977707	-247.073761	878.472412	-361.599030	-95.509422	1025.397705	404.018219	-51.066158	956.002319	425.436310	126.387383
-431.024933	-27.098253	929.344849	-314.764374	-174.483551	922.972046	-500.485229	18.752983	502.506622	-343.433533	-211.158005	492.303864	-522.212524	46.655388	71.452393	-407.779968	-204.302200	79.784050	-463.180939	41.062107	1397.407837	-247.781769	-229.338333	1368.245728	-329.362854	-89.681786	1392.320190	-291.387543	-85.935501	1682.436401	-576.812622	26.792572	1152.591553	-277.159912	-316.809021	1128.592407	-506.757019	115.001274	925.846375	-188.937042	-247.996140	878.293762	-361.067200	-95.749199	1025.328491	404.629852	-50.822941	956.039917	425.911774	126.626556
-430.133698	-27.048960	929.181091	-314.412842	-174.836838	922.966736	-499.979553	18.481401	502.435547	-343.294891	-211.181366	492.322388	-521.919678	46.635735	71.355316	-407.775696	-204.204391	79.814026	-462.118469	41.464741	1396.960205	-248.142838	-230.106384	1368.000244	-329.208527	-90.146774	1392.230591	-291.619171	-86.563766	1682.530396	-575.249512	27.388744	1151.676514	-278.539612	-317.543488	1128.424805	-508.872467	110.737198	921.243835	-190.940781	-248.990143	878.135071	-360.524750	-95.914001	1025.253906	405.299957	-50.850159	956.116699	426.502380	126.400078
-429.276917	-27.032263	929.032349	-314.191223	-175.167099	922.940857	-499.552582	18.263371	502.333099	-343.640411	-210.889496	492.347473	-521.640808	46.618874	71.255615	-407.729370	-204.122879	79.759460	-460.998444	41.968708	1396.439209	-248.851013	-231.094574	1368.351807	-329.100311	-90.604225	1392.153320	-291.812012	-87.199875	1682.648804	-573.815491	27.872034	1150.920410	-280.550568	-318.111816	1129.132690	-512.243286	106.467110	917.064026	-192.957703	-249.976089	878.005310	-360.020447	-96.078011	1025.171143	405.921478	-50.578331	956.196045	426.990570	126.589554
-428.498444	-26.902016	928.886292	-313.931641	-175.541122	922.903381	-499.087799	18.135775	502.246460	-343.599670	-211.274109	492.357788	-521.397827	46.647747	71.146790	-407.822601	-204.185242	79.795662	-459.802582	42.591747	1395.822998	-249.202545	-231.863724	1368.172363	-329.014130	-90.970131	1392.134644	-292.030518	-87.780754	1682.712769	-572.541321	28.339773	1150.100830	-282.015015	-318.788177	1129.105347	-515.030823	102.525627	913.330322	-195.022583	-251.065964	877.837280	-359.559357	-96.230354	1025.087769	406.538391	-50.316513	956.298950	427.423004	126.803726
-427.587555	-26.760725	928.703674	-313.597534	-175.896530	922.862183	-498.698669	18.134319	502.226135	-343.089478	-211.199249	492.327667	-521.218079	46.610806	71.060173	-407.655884	-203.967621	79.793854	-458.595093	43.309105	1395.187988	-250.099808	-232.883041	1368.555298	-328.919464	-91.255524	1392.094849	-292.255676	-88.288918	1682.769653	-571.484680	28.671913	1149.464233	-283.509430	-319.564789	1128.924316	-517.712402	98.815773	910.013916	-196.997162	-251.927032	877.869019	-359.011078	-96.362152	1024.985718	407.184570	-50.067791	956.387695	427.841400	127.008827
-426.773285	-26.624224	928.544006	-313.462952	-176.227692	922.754517	-498.356903	18.202637	502.182739	-343.485321	-211.217667	492.366943	-521.032776	46.613453	71.005890	-407.672638	-204.018951	79.737206	-457.351715	44.037136	1394.571533	-250.762695	-233.762634	1368.691650	-328.822968	-91.548645	1392.128052	-292.410278	-88.837959	1682.817749	-570.727112	28.964546	1148.823730	-285.659332	-320.088013	1129.679077	-520.414001	95.220215	907.109497	-199.061127	-252.957596	877.822510	-358.543274	-96.498276	1024.854858	407.789124	-49.938026	956.538696	428.309845	127.264709
-425.967499	-26.336449	928.409485	-313.363647	-176.454330	922.674683	-497.900665	18.399300	502.200836	-343.031250	-211.245041	492.355133	-520.985229	46.616821	70.936859	-407.567627	-203.893997	79.744171	-456.026886	44.973537	1393.976074	-251.464905	-234.565308	1368.846191	-328.725494	-91.834023	1392.124023	-292.596802	-89.317741	1682.878784	-570.146851	29.204445	1148.377930	-287.458954	-320.710907	1129.870605	-523.002930	91.856537	904.546143	-201.083710	-254.000076	877.848450	-358.133545	-96.535324	1024.755981	408.460480	-49.622719	956.719238	428.825195	127.522018
-425.070831	-26.181459	928.252625	-313.211426	-176.808990	922.700500	-497.728943	18.658646	502.245728	-343.016205	-211.414246	492.418396	-521.090210	46.595741	70.898857	-407.562012	-203.888641	79.754280	-454.845490	45.838749	1393.323975	-252.264069	-235.355865	1369.038086	-328.632599	-92.094299	1392.197388	-292.815552	-89.758514	1682.954346	-569.751160	29.394350	1147.895386	-289.253876	-321.499725	1130.197388	-524.958069	88.626480	902.409363	-203.273605	-255.496399	877.729065	-357.663544	-96.628937	1024.696411	409.069916	-49.204502	956.888672	429.382294	128.384766
-424.205414	-25.945799	928.095276	-313.061859	-177.191727	922.723877	-497.391327	19.071325	502.272430	-343.009857	-211.465759	492.464172	-521.145020	46.661350	70.882744	-407.571350	-203.783279	79.759895	-453.644318	46.721233	1392.719604	-253.119324	-236.182037	1369.250366	-328.543884	-92.299294	1392.312134	-293.026733	-90.103745	1683.011475	-569.630310	29.544260	1147.583496	-290.884460	-322.332916	1130.299316	-527.578369	85.332771	900.670959	-205.374420	-256.656860	877.898560	-357.222961	-96.707619	1024.637451	409.706757	-48.941093	957.060730	429.665741	128.421402
-423.337799	-25.799625	927.946472	-312.947144	-177.555862	922.762024	-496.896790	19.534578	502.225006	-342.987762	-211.587051	492.528503	-521.241699	46.693035	70.840263	-407.522308	-203.698090	79.781563	-452.503876	47.592190	1392.158081	-253.952728	-237.004654	1369.499878	-328.409271	-92.400810	1392.427979	-293.221954	-90.453506	1683.102295	-569.899292	29.807259	1147.484741	-292.957977	-323.009613	1130.842163	-529.753479	82.317757	899.130249	-207.477249	-258.048737	877.975830	-356.791809	-96.811165	1024.588745	410.365753	-48.632866	957.220581	430.313049	129.095551
-422.454163	-25.518055	927.840454	-312.888184	-177.925995	922.790466	-496.606201	20.022869	502.241638	-342.986603	-211.712463	492.580566	-521.527893	46.723938	70.846329	-407.536041	-203.727951	79.811981	-451.354156	48.489674	1391.621338	-254.854538	-237.693115	1369.667603	-328.237213	-92.454353	1392.494507	-293.356659	-90.798447	1683.206177	-569.942871	29.899603	1147.172852	-294.493195	-323.961517	1130.804565	-531.726379	79.488129	897.804321	-209.709991	-259.513428	878.086731	-356.384491	-96.896446	1024.559204	411.101868	-48.427452	957.362671	430.869476	128.965210
-421.575470	-25.314505	927.718140	-312.881531	-178.292480	922.828613	-496.154633	20.477371	502.295929	-343.375275	-211.831512	492.630676	-521.768433	46.745628	70.846985	-407.612579	-203.753998	79.793320	-450.355591	49.373528	1391.132080	-255.745422	-238.435211	1369.864380	-328.085876	-92.512558	1392.559692	-293.508484	-91.063911	1683.262695	-570.307922	30.007511	1147.141968	-296.692841	-324.593292	1131.580444	-533.739319	76.865387	896.821167	-211.790710	-260.454315	878.589111	-356.003540	-97.000237	1024.525269	411.703491	-48.093437	957.511658	431.103424	128.984131
-420.665741	-25.023983	927.602478	-312.912231	-178.649979	922.868896	-495.805847	20.963373	502.298767	-343.358765	-212.035645	492.639069	-522.172607	46.686283	70.894615	-407.667114	-203.720581	79.836243	-449.312836	50.248165	1390.664185	-256.692261	-239.109940	1369.960815	-327.910126	-92.528633	1392.602173	-293.639252	-91.289360	1683.294434	-570.699585	30.123198	1147.188232	-298.294067	-325.515961	1131.448730	-535.359619	74.553566	896.016663	-213.980103	-261.910431	878.681213	-355.614014	-97.057228	1024.494263	412.331055	-47.791595	957.673218	431.755096	129.863129
-419.765289	-24.719305	927.519531	-312.898621	-179.000763	922.920166	-495.272369	21.493536	502.315125	-343.266266	-212.070511	492.643768	-522.418152	46.724079	70.952034	-407.596008	-203.629578	79.858681	-448.327179	51.107162	1390.155029	-257.578918	-239.721832	1370.129272	-327.756866	-92.504166	1392.604370	-293.738434	-91.472878	1683.326660	-571.100037	30.180162	1147.200684	-300.492432	-326.216522	1132.208252	-536.621277	72.218147	895.187866	-216.193146	-263.493500	878.657715	-355.216522	-97.119980	1024.487061	413.020233	-47.474342	957.828369	432.245697	130.222580
-418.809509	-24.527599	927.402954	-312.927582	-179.461151	922.971069	-494.878418	21.928391	502.364624	-343.146027	-212.240997	492.654297	-522.665283	46.759411	71.009125	-407.637024	-203.632172	79.862793	-447.344482	51.949520	1389.760254	-258.448547	-240.316650	1370.156616	-327.635712	-92.419212	1392.596924	-293.815735	-91.615616	1683.311279	-571.396667	30.197397	1147.197632	-302.109344	-327.125122	1132.089600	-538.232239	70.437698	894.739807	-218.359573	-265.000336	878.649841	-354.792114	-97.264404	1024.459106	413.583832	-47.147991	957.938049	432.667664	130.559982
-417.921814	-24.193836	927.345520	-312.939575	-179.825104	923.079285	-494.198547	22.291679	502.352722	-342.838837	-212.261810	492.647247	-522.803711	46.809280	71.050385	-407.568695	-203.411179	79.902824	-446.449860	52.790852	1389.356323	-259.292542	-240.808716	1370.197998	-327.586060	-92.508369	1392.617554	-293.873779	-91.720039	1683.308350	-571.716431	30.224428	1147.258057	-304.293365	-327.749847	1132.749390	-539.412476	68.727356	894.332214	-220.536697	-266.618835	878.583374	-354.404694	-97.293289	1024.490723	414.276245	-46.917534	958.009094	433.150940	130.619766
-416.994141	-23.914438	927.247742	-313.000397	-180.125549	923.110413	-493.653564	22.703951	502.363647	-342.919159	-212.128876	492.644318	-523.016418	46.861576	71.154823	-407.509796	-203.317108	79.920914	-445.608490	53.638756	1389.035034	-260.113617	-241.299881	1370.299561	-327.512054	-92.476692	1392.558105	-293.965027	-91.776192	1683.297363	-571.982727	30.295444	1147.382813	-306.119019	-328.515686	1132.867920	-540.400146	67.228287	893.979675	-222.757553	-268.249359	878.511780	-354.025665	-97.345573	1024.465332	414.904205	-46.579189	958.095276	433.603394	130.965546
-415.859467	-23.686972	927.174561	-312.447662	-180.426315	923.354614	-492.782196	23.027342	502.440277	-342.785645	-212.083893	492.713593	-523.063721	46.938236	71.210739	-407.450836	-203.110870	79.943840	-444.828125	54.366089	1388.717285	-260.947845	-241.837662	1370.277466	-327.462494	-92.416328	1392.502563	-294.035858	-91.870056	1683.288574	-572.253601	30.455996	1147.501831	-307.924347	-329.276459	1133.148438	-541.232300	65.890228	893.725403	-224.997299	-269.923004	878.436157	-353.357117	-97.353668	1024.568726	415.552979	-46.251369	958.160522	434.023102	131.209030
-415.120605	-23.328920	927.118347	-312.626740	-180.808426	923.367920	-492.389771	23.406832	502.552582	-342.721649	-212.203903	492.688110	-523.356750	46.997086	71.258316	-407.481781	-203.077652	79.957802	-444.113647	55.041649	1388.395874	-261.699036	-242.185715	1370.329590	-327.411774	-92.383461	1392.390747	-294.109680	-91.957840	1683.255371	-572.446411	30.654493	1147.625977	-309.775696	-329.951080	1133.435425	-541.750854	64.815323	893.537109	-227.234207	-271.707367	878.279297	-353.082306	-97.410233	1024.549927	416.120178	-45.878010	958.242432	434.398010	131.496399
-414.309662	-23.048735	927.018188	-312.788300	-181.102875	923.388367	-491.806091	23.685884	502.494263	-342.670074	-212.354172	492.649048	-523.461304	47.074615	71.273605	-407.434296	-202.998398	79.971313	-443.435303	55.739197	1388.102905	-262.523560	-242.545029	1370.180176	-327.351257	-92.323959	1392.241333	-294.135162	-92.025185	1683.195557	-572.524414	30.885843	1147.706787	-311.786499	-330.626770	1133.794556	-542.138062	63.870029	893.405334	-229.408035	-273.432617	878.099060	-352.748199	-97.418892	1024.509155	416.673096	-45.508411	958.270813	434.774811	131.791382
-413.640381	-22.655014	926.979675	-312.903473	-181.347809	923.366760	-491.625977	24.089237	502.555908	-342.694183	-212.483078	492.598022	-523.723145	47.122456	71.310188	-407.422119	-202.915619	79.933022	-442.729279	56.316875	1387.797363	-263.160522	-242.915329	1370.047852	-327.274567	-92.229385	1392.116333	-294.181610	-92.016624	1683.078491	-572.568115	31.220718	1147.757690	-313.398499	-331.132050	1133.702026	-542.257874	63.119671	893.307556	-231.588043	-275.146484	877.777710	-352.471436	-97.406250	1024.482056	417.249237	-45.202518	958.293945	435.153534	132.131882
-412.921967	-22.309553	926.886414	-313.015228	-181.562881	923.338074	-491.696777	24.427658	502.646301	-342.749634	-212.603973	492.637177	-524.037231	47.146404	71.318108	-407.437592	-202.828781	79.958611	-442.090363	56.995525	1387.552246	-263.821899	-243.168945	1369.911621	-327.199188	-92.122299	1391.938599	-294.218414	-91.970192	1682.975952	-572.383240	31.545921	1147.819824	-315.117310	-331.650421	1133.806396	-542.116516	62.712322	893.286987	-233.715439	-276.755676	877.514893	-352.161774	-97.369354	1024.421631	417.813354	-44.933441	958.314636	435.508514	132.439972
-412.260956	-22.115824	926.823853	-313.142487	-181.730377	923.390869	-491.634125	24.735222	502.683502	-342.863312	-212.585007	492.686615	-524.228821	47.197983	71.312378	-407.465759	-202.785400	79.990036	-441.441071	57.559536	1387.402710	-264.424561	-243.418259	1369.867798	-327.154755	-92.037193	1391.888672	-294.273071	-91.901169	1682.911377	-572.200623	32.020317	1147.912476	-316.876404	-332.101746	1134.016602	-541.761169	62.461899	893.326294	-235.845901	-278.368988	877.281677	-351.893066	-97.346985	1024.416138	418.362061	-44.510132	958.325134	435.892639	132.837143
-411.649567	-21.689457	926.752747	-313.207062	-181.861847	923.431458	-491.653351	24.919439	502.725250	-342.915863	-212.297394	492.703461	-524.374634	47.264130	71.269302	-407.410950	-202.632675	79.999596	-440.867218	58.171677	1387.281006	-265.213379	-243.729187	1369.848145	-327.183380	-91.948303	1391.908569	-294.395447	-91.826622	1682.901611	-571.897522	32.551273	1148.001099	-318.662018	-332.565216	1134.218750	-541.241882	62.423302	893.363281	-238.086655	-280.136871	877.048218	-351.685394	-97.232452	1024.409546	419.035187	-44.123711	958.336853	436.400330	133.227661
-411.078705	-21.365614	926.671570	-313.361359	-181.934387	923.483093	-491.789886	24.974861	502.783844	-342.909882	-211.693558	492.702972	-524.468079	47.310020	71.178917	-407.261444	-202.311859	79.984795	-440.302887	58.622585	1387.295532	-265.885956	-244.027054	1369.929688	-327.239716	-91.889847	1391.972778	-294.499329	-91.790283	1682.976563	-571.526550	33.112385	1147.987793	-320.409821	-333.300110	1134.645996	-540.516296	62.678104	893.397156	-240.410904	-281.937805	876.840088	-351.533356	-97.118729	1024.401367	419.687500	-43.864853	958.375305	436.898804	133.516205
-410.551147	-21.144215	926.520813	-313.461609	-182.006973	923.527649	-491.922455	24.967102	502.785522	-343.059479	-211.417511	492.724670	-524.548096	47.328629	71.109993	-407.194733	-202.151093	79.901482	-439.777710	59.138680	1387.304321	-266.635590	-244.259903	1369.985596	-327.329041	-91.816498	1392.026489	-294.577179	-91.721046	1683.027100	-571.054993	33.831394	1148.005371	-322.220001	-333.687897	1135.105591	-539.521057	63.224239	893.462341	-242.695267	-283.672577	876.688171	-351.378387	-97.009216	1024.352905	420.348114	-43.512573	958.428406	437.362518	133.892410
-410.140900	-20.851948	926.431702	-313.557343	-181.981720	923.524231	-492.146545	24.878571	502.818420	-343.268555	-211.302658	492.714050	-524.572998	47.375568	70.979256	-407.153625	-202.027023	79.826012	-439.212738	59.696560	1387.297974	-267.199249	-244.426666	1369.984619	-327.496613	-92.001114	1391.617798	-294.616425	-91.625137	1682.991455	-570.480591	34.625088	1147.920654	-323.647614	-334.193359	1135.139648	-538.435364	63.955368	893.535583	-244.892670	-285.421631	876.429382	-351.223389	-96.839928	1024.306396	420.920502	-43.156731	958.436096	437.791687	134.195114
-409.872162	-20.569387	926.378906	-313.652222	-181.969040	923.486938	-492.388489	24.762964	502.876251	-343.445953	-210.898331	492.700012	-524.623657	47.325680	70.920357	-407.085663	-201.830872	79.797394	-438.679291	60.106308	1387.204712	-267.809601	-244.643021	1369.877686	-327.535004	-91.899399	1391.575928	-294.646423	-91.440216	1682.930420	-569.786560	35.439445	1147.790649	-325.055603	-334.547363	1135.260498	-537.038574	64.875404	893.548462	-246.903946	-287.079346	875.762695	-351.089691	-96.686386	1024.256104	421.501007	-42.877647	958.455750	438.248474	134.449127
-409.651489	-20.315521	926.346191	-313.723755	-181.912750	923.433960	-492.517029	24.601330	502.955902	-343.391724	-209.767410	492.691620	-524.541565	47.367775	70.894829	-406.797668	-201.450363	79.756119	-438.178436	60.512108	1387.135986	-268.284027	-244.865189	1369.800293	-327.512268	-91.771774	1391.524048	-294.730469	-91.220024	1682.842041	-569.069214	36.511513	1147.621216	-326.451904	-334.674316	1135.393921	-535.483093	66.093048	893.618591	-248.986008	-288.614166	875.577087	-350.959137	-96.535347	1024.207397	422.068481	-42.520008	958.447571	438.636444	134.777374
-409.464294	-20.081257	926.342896	-313.782318	-181.826218	923.448914	-492.563232	24.404577	503.015778	-342.946503	-207.497589	492.602509	-524.511047	47.312592	70.835098	-406.180786	-200.615845	79.574287	-437.758728	60.859585	1387.131714	-268.785217	-245.048325	1369.819336	-327.521973	-91.693771	1391.491577	-294.823700	-91.031921	1682.800293	-568.231201	37.578308	1147.440186	-327.681183	-335.105927	1135.418335	-533.786743	67.553345	893.671021	-251.038864	-290.273865	874.855408	-350.838745	-96.350876	1024.206055	422.724091	-42.119991	958.510620	439.119690	135.143326
-409.299408	-19.822233	926.337097	-313.876526	-181.695709	923.519592	-492.538208	24.221567	503.034485	-343.126648	-207.430298	492.681946	-524.344299	47.297611	70.815201	-406.215424	-200.541992	79.599846	-437.381805	61.192463	1387.196777	-269.350616	-245.229553	1369.852295	-327.580109	-91.575760	1391.551636	-294.958527	-90.937965	1682.879883	-567.360596	38.798450	1147.170166	-329.082977	-335.361755	1135.697754	-531.878052	69.138969	893.651733	-253.178864	-291.866669	874.596924	-350.808014	-96.132835	1024.237915	423.374115	-41.974396	958.565186	439.660614	135.389343
-409.171204	-19.635412	926.311890	-313.968719	-181.619598	923.620789	-492.479675	24.035292	503.029449	-343.288391	-207.288284	492.759583	-524.205750	47.218079	70.770424	-406.212524	-200.396011	79.577156	-437.078674	61.528179	1387.306641	-269.828064	-245.316772	1369.920044	-327.679230	-91.484650	1391.629028	-295.184113	-90.817650	1683.054565	-566.420593	40.084915	1146.857666	-330.476959	-335.639191	1136.034912	-529.832214	70.888748	893.618347	-255.320282	-293.418365	874.390320	-350.827209	-95.963623	1024.278198	424.110718	-41.599388	958.616150	440.229767	135.717834
-409.124237	-19.407413	926.324341	-314.099457	-181.492157	923.686401	-492.442780	23.769949	503.016266	-343.438080	-207.112274	492.796112	-524.051758	47.175678	70.714836	-406.227600	-200.357605	79.598015	-436.802673	61.758060	1387.364746	-270.204834	-245.427719	1369.918945	-327.743500	-91.417206	1391.642700	-295.383423	-90.714134	1683.040405	-565.355469	41.451794	1146.507690	-331.701050	-336.023712	1136.338623	-527.577759	72.963150	893.592346	-257.408905	-295.021790	874.050415	-350.843170	-95.752716	1024.312866	424.484406	-41.218395	958.436951	440.402740	136.089691
-409.148285	-19.245537	926.297485	-314.205933	-181.423523	923.673279	-492.457825	23.511858	502.990997	-343.535431	-206.919678	492.778931	-523.945984	47.129143	70.675064	-406.213043	-200.201599	79.577209	-436.508575	61.986919	1387.365723	-270.521027	-245.423630	1369.783325	-327.812744	-91.298065	1391.632202	-295.582184	-90.581085	1683.056030	-564.187622	42.909016	1146.149536	-332.742554	-336.342163	1136.452148	-525.219238	75.201836	893.603638	-259.391022	-296.499664	873.676270	-350.862488	-95.610237	1024.286621	425.060394	-41.053883	958.466064	440.858002	136.386780
-409.171295	-19.093092	926.301758	-314.269501	-181.291153	923.648804	-492.484528	23.269543	502.988312	-343.613373	-206.810150	492.791595	-523.845215	47.088642	70.633987	-406.216766	-200.213150	79.541740	-436.192352	62.217602	1387.388916	-270.736847	-245.410965	1369.644165	-327.815002	-91.168991	1391.640747	-295.728668	-90.402771	1683.040161	-562.994202	44.444225	1145.845703	-333.723633	-336.498718	1136.533203	-522.700562	77.548424	893.672974	-261.288727	-297.890564	873.275513	-350.854126	-95.458344	1024.270386	425.761993	-40.696301	958.512329	441.383881	136.704086
-409.208832	-18.982492	926.297363	-314.352661	-181.159164	923.628723	-492.525299	23.040270	503.032623	-343.711884	-207.010696	492.811096	-523.745178	47.061634	70.615013	-406.339752	-200.358231	79.589317	-435.899109	62.431419	1387.458252	-270.855591	-245.357758	1369.586304	-327.792999	-91.024727	1391.630981	-295.914581	-90.256775	1683.073242	-561.699036	46.050961	1145.513428	-334.565002	-336.756592	1136.624268	-519.980713	80.037636	893.791687	-263.130615	-299.168732	872.861206	-350.883575	-95.331017	1024.254517	426.472229	-40.356384	958.568176	441.896149	137.022156
-409.280792	-18.901047	926.315491	-314.471375	-181.087402	923.696899	-492.673462	22.950060	503.045685	-343.749146	-207.049103	492.839050	-523.693665	47.093559	70.549118	-406.414337	-200.370163	79.576004	-435.717346	62.606361	1387.587402	-271.026794	-245.296890	1369.577515	-327.812439	-90.899704	1391.652222	-296.138977	-90.121872	1683.148682	-560.385620	47.666409	1145.167603	-335.479767	-336.947723	1136.827393	-517.148560	82.655365	893.943604	-265.052460	-300.433472	872.555725	-350.979797	-95.227684	1024.296387	427.124359	-40.129005	958.651978	442.405457	137.279541
-409.341248	-18.794182	926.304443	-314.606293	-180.979889	923.790710	-492.877838	22.899462	503.016724	-343.616241	-206.639206	492.784576	-523.760254	47.069767	70.501740	-406.274963	-200.277435	79.562431	-435.542389	62.741192	1387.773682	-271.258698	-245.231796	1369.641602	-327.841339	-90.774216	1391.691040	-296.396149	-90.019112	1683.252686	-559.030701	49.411350	1144.820190	-336.353088	-337.230042	1137.156860	-514.182922	85.372345	894.160034	-266.937683	-301.684784	872.424255	-351.120667	-95.086540	1024.340942	427.784302	-39.783340	958.694397	442.963928	137.534836
-409.463776	-18.743567	926.270996	-314.743835	-180.928452	923.844421	-493.146576	22.940565	502.958527	-343.542847	-206.471893	492.783569	-523.805542	47.139221	70.414841	-406.278442	-200.223099	79.623955	-435.392792	62.867329	1387.965332	-271.423248	-245.172913	1369.659912	-327.915222	-90.684258	1391.662109	-296.641602	-89.866486	1683.415527	-557.653015	51.227734	1144.524048	-337.133423	-337.472015	1137.467773	-511.175079	88.152779	894.390076	-268.745178	-302.893188	872.285522	-351.267761	-94.993095	1024.350830	428.543121	-39.428131	958.761414	443.553070	137.834335
-409.636322	-18.622917	926.261169	-314.857117	-180.827103	923.865662	-493.372742	23.032173	502.905273	-343.486694	-206.368790	492.795593	-523.869873	47.232372	70.330246	-406.313293	-200.198196	79.691856	-435.214233	62.932011	1388.147827	-271.512909	-245.075668	1369.646729	-327.889862	-90.533432	1391.650024	-296.841797	-89.716171	1683.448120	-556.201660	53.012215	1144.199219	-337.850311	-337.831726	1137.785889	-508.013580	91.016464	894.662354	-270.961395	-305.057709	871.617004	-351.393646	-94.849701	1024.353149	429.190125	-39.195412	958.869324	444.049133	138.184631
-409.794861	-18.537964	926.249451	-314.902985	-180.699570	923.840454	-493.640991	23.169649	502.889374	-343.496918	-206.350388	492.815979	-523.957458	47.344151	70.273117	-406.339447	-200.196838	79.734100	-435.051910	63.002441	1388.312988	-271.541748	-244.934433	1369.597900	-327.943817	-90.430084	1391.519409	-296.971252	-89.542068	1683.355103	-554.756592	54.918644	1143.920776	-338.369934	-337.906769	1137.856445	-504.569122	94.007851	895.116516	-272.275879	-305.718597	871.395752	-351.494232	-94.741928	1024.334351	429.898102	-38.896935	958.936951	444.551605	138.500656
-409.997040	-18.417139	926.278564	-314.981293	-180.535492	923.804688	-493.875793	23.280884	502.913391	-343.452362	-206.289581	492.833954	-524.089722	47.421917	70.222252	-406.307556	-200.145157	79.708656	-434.908417	63.036533	1388.478638	-271.578461	-244.779495	1369.572876	-327.909485	-90.305786	1391.379639	-297.160736	-89.344971	1683.375854	-553.280273	56.828293	1143.655151	-338.836945	-337.975891	1137.866577	-501.114349	96.995575	895.609558	-273.584106	-306.351563	871.213867	-351.612518	-94.616730	1024.329468	430.622253	-38.552624	959.036255	445.119110	138.831711
-410.196503	-18.423374	926.268555	-315.072998	-180.440323	923.838867	-494.083984	23.347528	502.892731	-343.464935	-206.182129	492.792297	-524.166748	47.511566	70.147171	-406.347931	-200.096954	79.685364	-434.799622	63.065411	1388.678955	-271.592194	-244.651474	1369.568604	-327.941437	-90.124794	1391.346558	-297.339050	-89.165924	1683.442749	-551.890320	58.816048	1143.524658	-339.296448	-338.104126	1138.070190	-497.564423	99.987976	896.142090	-274.877228	-307.038940	871.214966	-351.782623	-94.549309	1024.343140	431.333099	-38.312614	959.106445	445.730133	139.097397
-410.318481	-18.372799	926.192993	-315.135193	-180.254028	923.825378	-494.340149	23.376337	502.878143	-343.478912	-206.071732	492.730408	-524.275940	47.580441	70.049248	-406.310516	-200.065063	79.611069	-434.737244	63.059547	1388.873901	-271.665985	-244.506104	1369.569824	-327.962250	-89.996613	1391.296021	-297.513977	-88.996475	1683.513550	-550.326355	60.606026	1143.136963	-339.797424	-338.306732	1138.309937	-493.930450	102.987679	896.773438	-276.240295	-307.766724	871.104309	-351.952179	-94.430405	1024.307007	432.061340	-38.042557	959.156311	446.259857	139.377960
-410.577820	-18.455256	926.194702	-315.309967	-180.177658	923.878235	-494.581177	23.404459	502.815002	-343.512634	-206.006058	492.671814	-524.324585	47.646931	69.943810	-406.352417	-200.082123	79.634010	-434.713226	63.025757	1389.078369	-271.732422	-244.360458	1369.526978	-328.027863	-89.830826	1391.204712	-297.681274	-88.834068	1683.536133	-548.848328	62.503693	1142.843628	-340.173706	-338.514740	1138.509521	-490.154205	106.091568	897.435181	-277.438904	-308.495422	870.937622	-352.107880	-94.355324	1024.323730	432.732727	-37.741505	959.177551	446.732056	139.693573
-410.860260	-18.392788	926.201538	-315.460938	-180.020065	923.856750	-494.760834	23.376287	502.795380	-343.577240	-205.905441	492.650116	-524.302979	47.687374	69.871704	-406.368652	-200.083176	79.645615	-434.635284	63.008892	1389.264771	-271.742310	-244.221619	1369.418823	-328.061188	-89.747612	1391.044312	-297.834412	-88.603249	1683.605835	-547.430115	64.381706	1142.675171	-340.463989	-338.642456	1138.615356	-486.338928	109.116165	898.234070	-278.506866	-309.084930	870.696899	-352.283173	-94.226410	1024.310913	433.410431	-37.516586	959.259766	447.270386	139.934052
-411.110291	-18.287971	926.215210	-315.508759	-179.834412	923.794495	-494.877838	23.185686	502.761963	-343.685181	-205.752045	492.714355	-524.268188	47.727547	69.819984	-406.393951	-200.047394	79.694473	-434.595459	62.986893	1389.454834	-271.727142	-244.069748	1369.266357	-328.100311	-89.637100	1390.928223	-297.892029	-88.404915	1683.569946	-545.984314	66.193253	1142.493774	-340.645630	-338.659546	1138.551392	-482.406921	112.227058	899.119934	-279.355286	-309.549164	870.450256	-352.392090	-94.088028	1024.282593	434.073639	-37.216713	959.335815	447.782867	140.211914
-411.379456	-18.135202	926.266418	-315.580994	-179.648972	923.771057	-495.021545	22.987629	502.756653	-343.847748	-205.713699	492.815521	-524.208008	47.716877	69.783447	-406.443390	-199.962585	79.726616	-434.562500	62.953148	1389.652344	-271.686951	-243.911667	1369.168823	-328.153900	-89.537766	1390.860962	-297.974304	-88.169586	1683.566650	-544.623657	67.977707	1142.432495	-341.050537	-338.444855	1138.094482	-478.584381	115.226982	900.059326	-280.124573	-309.972961	870.112915	-352.527893	-93.929703	1024.293213	434.785645	-36.844757	959.403259	448.337921	140.553558
-411.593719	-17.996897	926.290344	-315.636932	-179.471329	923.796753	-495.231323	22.777435	502.772308	-343.957764	-205.540527	492.895477	-524.135925	47.693237	69.775795	-406.410919	-199.870148	79.744957	-434.580078	62.902710	1389.901489	-271.698059	-243.760208	1369.151489	-328.232269	-89.430412	1390.869141	-298.046539	-87.963318	1683.551758	-543.350952	69.723335	1142.428223	-340.715210	-338.491455	1138.290894	-474.645477	118.189743	901.104065	-280.833252	-310.244904	870.167542	-352.686859	-93.772919	1024.320679	435.593597	-36.558811	959.471191	448.951843	140.822006
-411.807037	-17.875872	926.325378	-315.750488	-179.272446	923.861023	-495.475311	22.545334	502.782837	-344.085083	-205.383743	492.923553	-524.080811	47.665215	69.712669	-406.472534	-199.877243	79.728584	-434.654999	62.864937	1390.185913	-271.760681	-243.590759	1369.161987	-328.342957	-89.319191	1390.877808	-298.172150	-87.740364	1683.635254	-541.974426	71.295158	1142.351318	-341.055847	-338.719666	1138.711426	-470.638855	121.100983	902.298096	-281.509644	-310.534363	870.163879	-352.871124	-93.598274	1024.371948	436.415955	-36.348186	959.558594	449.592468	141.127213
-411.993073	-17.818092	926.294861	-315.841919	-179.157654	923.926025	-495.752472	22.308615	502.784393	-344.206757	-205.298553	492.906921	-523.999023	47.628342	69.666199	-406.484406	-199.856262	79.739464	-434.757599	62.848228	1390.458374	-271.851868	-243.409637	1369.189087	-328.452972	-89.237755	1390.869873	-298.304535	-87.571671	1683.706177	-540.691406	72.868027	1142.243530	-341.331970	-338.752472	1138.826782	-466.756531	123.969498	903.586975	-282.048706	-310.690063	870.126282	-353.033295	-93.459007	1024.389038	437.153564	-36.090729	959.613708	450.172791	141.420853
-412.197235	-17.796335	926.279846	-315.981415	-179.025604	923.941528	-496.010223	22.087271	502.749298	-344.342560	-205.163879	492.881104	-523.869690	47.631557	69.585442	-406.540283	-199.841537	79.703407	-434.857330	62.812504	1390.695313	-271.912201	-243.250519	1369.090454	-328.550873	-89.130592	1390.869751	-298.406433	-87.367744	1683.672119	-539.474731	74.336403	1142.179077	-341.498383	-338.663086	1138.802979	-462.798096	126.712585	904.920898	-282.459625	-310.823242	869.907654	-353.175415	-93.337715	1024.383789	437.821686	-35.820988	959.603333	450.685059	141.708054
-412.438446	-17.716532	926.287170	-316.098480	-178.876419	923.916199	-496.224274	21.861828	502.702484	-344.562256	-205.274765	492.911987	-523.774475	47.638485	69.538994	-406.595123	-199.869614	79.724380	-434.971008	62.802345	1390.923462	-271.946991	-243.084030	1368.932495	-328.594910	-89.052917	1390.803955	-298.507751	-87.117569	1683.614258	-538.315674	75.772804	1142.170288	-341.542511	-338.522980	1138.688477	-458.822968	129.412415	906.364868	-282.690826	-310.808624	869.683350	-353.297913	-93.198730	1024.367310	438.622437	-35.575909	959.693970	451.293976	141.945526
-412.644867	-17.579468	926.317017	-316.171021	-178.703735	923.882263	-496.450562	21.638779	502.733032	-344.711609	-205.200867	492.952789	-523.746765	47.637840	69.512230	-406.636597	-199.792847	79.734406	-435.041718	62.766201	1391.177124	-271.949982	-242.945343	1368.774170	-328.653778	-88.947960	1390.774536	-298.545319	-86.865959	1683.534546	-537.189514	77.093903	1142.207520	-341.544312	-338.305908	1138.512451	-454.957397	132.081039	907.952087	-282.779663	-310.606598	869.503906	-353.397247	-93.048820	1024.361084	439.354523	-35.410557	959.764709	451.895233	142.218231
-412.877472	-17.420488	926.384827	-316.278931	-178.512085	923.896606	-496.642334	21.415380	502.797607	-344.793152	-204.962753	493.039948	-523.671814	47.624107	69.504295	-406.573029	-199.663849	79.746384	-435.154114	62.747063	1391.444092	-271.974518	-242.797318	1368.718262	-328.716370	-88.860626	1390.786743	-298.554871	-86.673218	1683.539429	-536.122864	78.257133	1142.358032	-341.561554	-338.053741	1138.386719	-451.081757	134.555771	909.593689	-282.763123	-310.386841	869.346924	-353.535767	-92.877846	1024.398804	440.175201	-35.077923	959.856018	452.503967	142.506058
-413.058105	-17.225462	926.403137	-316.329376	-178.351410	923.934570	-496.986176	21.209776	502.861938	-344.835205	-204.646362	493.090973	-523.671509	47.615364	69.544518	-406.491058	-199.564697	79.709648	-435.299591	62.723816	1391.731445	-272.024323	-242.698929	1368.728516	-328.827240	-88.759750	1390.812012	-298.619843	-86.495514	1683.597656	-535.137329	79.353622	1142.454346	-341.581329	-337.813904	1138.329102	-447.328613	136.946213	911.274536	-282.694366	-310.080841	869.386536	-353.691193	-92.704056	1024.431641	441.044128	-34.759075	959.963501	453.210052	142.750656
-413.217194	-17.061428	926.446594	-316.444580	-178.167175	923.984924	-497.361969	21.052692	502.913696	-344.933105	-204.562866	493.104034	-523.655151	47.606018	69.498100	-406.523499	-199.478485	79.721359	-435.416412	62.708294	1392.031860	-272.117279	-242.570602	1368.708984	-328.947693	-88.668854	1390.874023	-298.694336	-86.328728	1683.647217	-534.173096	80.365875	1142.512329	-341.606781	-337.649292	1138.317871	-443.608826	139.183258	913.017151	-282.555389	-309.684692	869.457153	-353.844849	-92.531960	1024.480469	441.805634	-34.657299	960.092468	453.882446	142.912552
-413.402771	-16.948187	926.441040	-316.612152	-178.009964	923.996826	-497.629639	20.873310	502.909180	-345.037567	-204.491562	493.073792	-523.580505	47.605766	69.429611	-406.575104	-199.546021	79.735245	-435.544373	62.720787	1392.266968	-272.191925	-242.446884	1368.688599	-329.108429	-88.616234	1390.870483	-298.760223	-86.163879	1683.651855	-533.139282	81.280968	1142.531250	-341.630951	-337.427521	1138.267944	-439.529388	141.668350	915.067383	-282.317200	-309.205536	869.450867	-354.011261	-92.377251	1024.481445	442.557709	-34.420403	960.092224	454.433228	143.232590
-413.581024	-16.809238	926.431519	-316.756989	-177.900635	924.001404	-497.866516	20.706829	502.893463	-345.162628	-204.403366	493.021942	-523.542297	47.612381	69.331604	-406.578400	-199.535614	79.741615	-435.602356	62.742054	1392.451416	-272.225067	-242.316528	1368.604492	-329.248169	-88.557625	1390.846802	-298.816223	-86.010612	1683.632813	-532.298584	82.095772	1142.599854	-341.570618	-337.197266	1138.146240	-435.944427	143.534836	916.761597	-281.921021	-308.634613	869.414001	-354.154205	-92.231842	1024.475830	443.373901	-34.155872	960.146729	455.108551	143.370010
-413.711426	-16.658270	926.428955	-316.879059	-177.770920	923.951111	-498.066376	20.585693	502.891205	-345.302399	-204.321732	492.996216	-523.517761	47.640461	69.303757	-406.631683	-199.486038	79.733154	-435.657349	62.764862	1392.591675	-272.241333	-242.179016	1368.473022	-329.379578	-88.496613	1390.840576	-298.898865	-85.862083	1683.720947	-531.489136	82.824760	1142.676392	-341.479492	-336.817749	1137.883667	-432.437744	145.394684	918.566101	-281.426788	-308.022827	869.369385	-354.239044	-92.096054	1024.445068	444.115601	-34.007832	960.186096	455.742981	143.571548
-413.812866	-16.459976	926.443665	-316.959869	-177.619263	923.925842	-498.273285	20.494165	502.945221	-345.391968	-204.162003	493.011353	-523.505554	47.663021	69.276825	-406.597321	-199.454468	79.688721	-435.719269	62.803093	1392.757568	-272.285370	-242.053024	1368.419067	-329.514740	-88.415840	1390.909058	-299.003784	-85.725731	1683.611816	-530.726929	83.521141	1142.784912	-341.336090	-336.475891	1137.640137	-429.134827	147.159164	920.484314	-280.857178	-307.235657	869.319275	-354.321075	-91.940323	1024.439697	445.051270	-33.696003	960.248840	456.423920	143.880142
-413.731873	-15.950378	926.542114	-317.043854	-177.307343	923.925842	-498.381317	20.382843	503.037170	-345.492432	-204.043671	493.045441	-523.474487	47.697979	69.295708	-406.534943	-199.367218	79.643303	-435.787231	62.846245	1392.931763	-272.348236	-241.922272	1368.417969	-329.639832	-88.340050	1390.987305	-299.062927	-85.621582	1683.661133	-530.165283	84.158180	1142.930420	-341.181610	-336.065704	1137.412598	-426.000336	148.542099	922.099609	-280.231293	-306.447144	869.380249	-354.356812	-91.628357	1024.497803	445.948212	-33.545490	960.331116	457.180298	144.052322
-413.662109	-15.417312	926.668152	-317.131744	-176.973282	923.943970	-498.556061	20.291632	503.116913	-345.565887	-203.915939	493.039795	-523.533691	47.704170	69.284943	-406.543823	-199.281555	79.609550	-435.899628	62.938625	1393.123047	-272.462494	-241.786469	1368.408447	-329.781342	-88.268982	1391.043701	-299.162476	-85.560928	1683.720215	-529.506042	84.706825	1142.994629	-341.064178	-335.668457	1137.294800	-422.981232	149.968384	923.870117	-279.530579	-305.604065	869.532654	-354.408844	-91.303871	1024.580078	446.774292	-33.330441	960.357239	457.906586	144.298126
-414.111481	-16.060841	926.656250	-317.311920	-177.083023	923.981201	-498.975464	20.303057	503.009308	-345.707947	-203.867188	493.046539	-523.626282	47.738522	69.255867	-406.588013	-199.326813	79.640808	-435.960358	63.012886	1393.256714	-272.575104	-241.668427	1368.373779	-329.921814	-88.215431	1391.101807	-299.263611	-85.512352	1683.739380	-528.904114	85.160515	1143.042480	-340.912811	-335.324188	1137.168457	-420.040283	151.077866	925.497253	-278.738220	-304.664551	869.560425	-354.720001	-91.613396	1024.588989	447.683777	-33.086086	960.349854	458.608398	144.518082
-414.200867	-15.984713	926.627502	-317.463348	-176.968994	924.003113	-499.215027	20.275723	502.959595	-345.792419	-203.828537	493.046631	-523.651489	47.755585	69.215363	-406.578583	-199.286896	79.672409	-435.994476	63.066673	1393.367554	-272.636200	-241.580841	1368.307495	-330.062836	-88.175774	1391.133667	-299.327454	-85.459198	1683.746216	-528.321411	85.551384	1143.052979	-340.704559	-334.945282	1136.957275	-417.277924	152.093735	927.008545	-277.872284	-303.662659	869.625793	-354.820557	-91.478134	1024.581421	448.539612	-32.956314	960.407593	459.355042	144.678513
-414.314697	-15.817407	926.627991	-317.600677	-176.845428	924.009949	-499.495758	20.302687	502.962311	-345.876282	-203.666641	493.052002	-523.719666	47.788551	69.195580	-406.595062	-199.285706	79.717300	-435.983917	63.154373	1393.489624	-272.706635	-241.497009	1368.222412	-330.179993	-88.126953	1391.185791	-299.358582	-85.401550	1683.734863	-527.724426	85.888008	1143.083618	-340.460541	-334.533478	1136.715454	-414.632599	152.990768	928.552612	-276.934387	-302.636810	869.680237	-354.907837	-91.308640	1024.579590	449.528412	-32.664364	960.435364	460.127655	144.891296
-414.394836	-15.570621	926.672180	-317.723480	-176.689774	923.989990	-499.778748	20.326296	503.021820	-345.978455	-203.548767	493.084503	-523.786621	47.809963	69.210052	-406.676056	-199.285339	79.733780	-435.937775	63.236282	1393.587524	-272.767456	-241.415436	1368.161133	-330.256287	-88.047646	1391.257690	-299.375854	-85.359505	1683.737549	-527.158081	86.120117	1143.219849	-340.228699	-334.036133	1136.478394	-412.163910	153.693268	929.977844	-275.875183	-301.594757	869.704163	-354.974152	-91.131607	1024.588989	450.369965	-32.386074	960.455627	460.867340	145.060318
-414.450409	-15.348731	926.705627	-317.821442	-176.539383	923.988342	-500.009766	20.287142	503.085052	-346.105042	-203.559860	493.109253	-523.812195	47.811119	69.191368	-406.625549	-199.223846	79.676498	-435.907257	63.329388	1393.693726	-272.875458	-241.330505	1368.112671	-330.360413	-87.988838	1391.333130	-299.383392	-85.318665	1683.749023	-526.686035	86.314735	1143.331177	-339.940247	-333.578125	1136.225586	-409.879822	154.153854	931.337524	-274.888458	-300.638733	869.660278	-355.035004	-90.962639	1024.604004	451.394592	-32.281139	960.480652	461.687592	145.305893
-414.552399	-15.122313	926.758301	-317.977539	-176.361313	923.992310	-500.253815	20.223227	503.130219	-346.192627	-203.487366	493.073547	-523.837463	47.794807	69.215302	-406.579376	-199.168961	79.616554	-435.871460	63.423420	1393.765381	-272.976990	-241.234985	1368.041260	-330.436432	-87.934692	1391.396240	-299.427032	-85.262703	1683.854736	-526.236328	86.452820	1143.457520	-339.667389	-333.142944	1135.979004	-407.728485	154.491516	932.581360	-273.872406	-299.705261	869.672424	-355.124268	-90.771698	1024.628418	452.446198	-32.049114	960.542053	462.552948	145.451874
-414.639740	-14.984447	926.806702	-318.077698	-176.213501	924.006409	-500.444885	20.173252	503.137695	-346.253235	-203.395950	493.046783	-523.830627	47.800205	69.215820	-406.590149	-199.162445	79.611084	-435.873260	63.513157	1393.843994	-273.088135	-241.144867	1367.989380	-330.524872	-87.877800	1391.451538	-299.444794	-85.231316	1683.845215	-525.806458	86.528328	1143.547363	-339.346527	-332.574829	1135.672607	-405.814972	154.668396	933.707031	-272.248840	-297.530914	870.138855	-355.199249	-90.639282	1024.658081	453.396118	-31.818838	960.540405	463.385071	145.600281
-414.741302	-14.836292	926.805542	-318.173981	-176.075150	923.991699	-500.654816	20.104504	503.139740	-346.491455	-203.619522	493.049713	-523.867004	47.805920	69.208420	-406.682343	-199.178024	79.577072	-435.826263	63.583797	1393.890259	-273.186951	-241.084595	1367.907104	-330.568573	-87.835007	1391.461426	-299.442322	-85.190475	1683.706421	-525.378235	86.561501	1143.601563	-339.021088	-331.977905	1135.350220	-403.999725	154.679062	934.683777	-270.945221	-296.209229	870.272400	-355.265503	-90.484642	1024.645874	454.367676	-31.653700	960.537842	464.108551	145.775360
-414.818878	-14.663470	926.811829	-318.228424	-175.948761	924.007141	-500.834167	20.044516	503.180145	-346.680237	-203.805176	493.088959	-523.826538	47.823246	69.196648	-406.758087	-199.245544	79.603043	-435.813843	63.682796	1393.970459	-273.273010	-241.027054	1367.888550	-330.590912	-87.817139	1391.442383	-299.456543	-85.145561	1683.679443	-524.961243	86.539001	1143.659180	-338.707825	-331.444397	1135.102539	-402.423737	154.632401	935.552429	-269.632172	-294.859344	870.481445	-355.315735	-90.319763	1024.654297	455.408081	-31.536835	960.583862	465.009277	145.962402
-414.892517	-14.471870	926.831482	-318.346649	-175.813004	923.996521	-501.008453	19.963404	503.187775	-346.724060	-203.571869	493.084351	-523.853210	47.816181	69.187103	-406.741669	-199.224182	79.622589	-435.770538	63.742683	1394.059692	-273.354889	-241.009903	1367.828857	-330.617188	-87.762733	1391.474854	-299.437012	-85.159584	1683.692261	-524.619507	86.489624	1143.707153	-338.341064	-330.956329	1134.836548	-400.947174	154.404953	936.369934	-268.229797	-293.421906	870.643799	-355.382507	-90.162010	1024.655762	456.528107	-31.284189	960.587769	465.956207	146.062210
-414.937836	-14.270189	926.824463	-318.374084	-175.648499	924.002991	-501.155304	19.897625	503.232208	-346.742157	-203.172363	493.100708	-523.842407	47.785942	69.194366	-406.669250	-199.105774	79.649788	-435.728455	63.836624	1394.164551	-273.453491	-240.947266	1367.822388	-330.654633	-87.709694	1391.498291	-299.472412	-85.142075	1683.720337	-524.282898	86.378456	1143.730957	-337.998932	-330.415192	1134.571533	-399.737579	154.036301	936.926514	-266.833282	-292.045654	870.841003	-355.438293	-89.982201	1024.657837	457.630615	-31.203472	960.632690	466.931854	146.272461
-414.999664	-14.143722	926.840881	-318.458313	-175.488312	924.014526	-501.241821	19.835419	503.258423	-346.857819	-203.004166	493.094910	-523.772095	47.777771	69.183846	-406.668640	-199.026184	79.605827	-435.700745	63.920597	1394.250244	-273.549774	-240.907501	1367.858154	-330.670959	-87.653214	1391.561768	-299.518158	-85.135918	1683.764282	-523.997864	86.203613	1143.795410	-337.661133	-329.877258	1134.357910	-398.600006	153.484482	937.470459	-265.481262	-290.666901	871.144897	-355.515869	-89.845108	1024.672607	458.808685	-30.799894	960.629517	467.807831	146.519455
-415.074707	-13.941933	926.874146	-318.542542	-175.289032	924.016541	-501.364838	19.799967	503.311890	-346.982361	-202.987595	493.106934	-523.807190	47.742516	69.217415	-406.667206	-199.019638	79.592682	-435.662079	64.041649	1394.341675	-273.643005	-240.847641	1367.859863	-330.678040	-87.573616	1391.625122	-299.552765	-85.096146	1683.806152	-523.755432	86.037872	1143.815186	-337.302368	-329.286163	1134.084839	-397.772217	152.931885	937.778076	-264.085083	-289.246307	871.354004	-355.589539	-89.660919	1024.690430	459.964661	-30.743608	960.745850	468.849213	146.715012
-415.163208	-13.852671	926.882446	-318.676727	-175.152054	924.010925	-501.428436	19.773289	503.313385	-347.124237	-202.935547	493.100464	-523.751404	47.734657	69.218819	-406.670715	-199.022369	79.578613	-435.597351	64.172218	1394.359497	-273.665863	-240.787918	1367.797729	-330.703491	-87.544678	1391.630493	-299.579712	-85.072144	1683.817871	-523.576355	85.832436	1143.824951	-336.939850	-328.708069	1133.844604	-397.061676	152.172012	937.963928	-262.660004	-287.812164	871.616943	-355.652252	-89.528900	1024.685303	461.158966	-30.441061	960.761414	469.749054	146.898514
-415.238770	-13.683139	926.895264	-318.720184	-174.990631	923.999634	-501.473938	19.760679	503.310608	-347.238861	-202.838745	493.079468	-523.691589	47.752590	69.224998	-406.635345	-198.948227	79.542610	-435.527222	64.282059	1394.340332	-273.701202	-240.686157	1367.733643	-330.714447	-87.456543	1391.617310	-299.609436	-85.053169	1683.777588	-523.425476	85.614212	1143.812378	-336.543976	-328.231049	1133.635864	-396.565186	151.364792	937.969543	-261.163025	-286.376587	871.859436	-355.688934	-89.362511	1024.683472	462.243591	-30.235079	960.848999	470.705688	147.128540
-415.320129	-13.556662	926.883972	-318.815918	-174.839828	923.962952	-501.570038	19.794556	503.302399	-347.357819	-202.739960	493.078735	-523.669983	47.773952	69.218636	-406.688538	-198.943787	79.528603	-435.435242	64.425308	1394.317993	-273.735107	-240.609238	1367.671387	-330.724945	-87.422852	1391.590210	-299.604156	-85.013123	1683.750244	-523.304626	85.312721	1143.780396	-336.098480	-327.666199	1133.312744	-396.168030	150.421997	937.884521	-259.771240	-285.010498	871.981079	-355.734436	-89.213943	1024.654053	463.475983	-29.828255	960.883972	471.597900	147.511826
-415.380188	-13.383368	926.892334	-318.845245	-174.657562	923.950500	-501.604218	19.816996	503.310120	-347.471130	-202.682281	493.093689	-523.643738	47.755722	69.243904	-406.708008	-198.963440	79.518410	-435.380310	64.560226	1394.316284	-273.769073	-240.467072	1367.651123	-330.757599	-87.344604	1391.617188	-299.630463	-84.981300	1683.753174	-523.210938	85.002502	1143.733398	-335.631866	-327.078094	1133.021362	-396.009308	149.462143	937.650757	-258.326935	-283.590240	872.262634	-355.768036	-89.039902	1024.650879	464.538269	-29.451523	960.952820	472.496674	148.359879
-415.413513	-13.129375	926.915161	-318.916687	-174.445450	923.937683	-501.620087	19.870110	503.326050	-347.542908	-202.537827	493.105591	-523.628723	47.771557	69.244728	-406.695618	-198.932144	79.521011	-435.335541	64.696350	1394.324951	-273.799286	-240.345444	1367.655640	-330.790253	-87.238045	1391.647461	-299.653687	-84.959343	1683.806152	-523.177734	84.663979	1143.704224	-335.186401	-326.576782	1132.853760	-396.084869	148.397827	937.246155	-256.916504	-282.174164	872.600342	-355.813904	-88.828842	1024.656250	466.008026	-29.349503	960.997192	473.605286	148.260574
-415.439545	-12.909559	926.953796	-318.932098	-174.214600	923.921631	-501.623627	19.940926	503.368927	-347.657623	-202.716003	493.122467	-523.627380	47.765076	69.228615	-406.765381	-199.011627	79.533867	-435.305939	64.838623	1394.319702	-273.822540	-240.195511	1367.692017	-330.819183	-87.162216	1391.671143	-299.649384	-84.893379	1683.827148	-523.184143	84.296066	1143.610840	-334.760193	-326.157623	1132.757446	-396.316162	147.255310	936.739685	-255.513458	-280.738617	872.999573	-355.827576	-88.631866	1024.668213	467.675385	-28.426126	961.514954	474.860809	148.755127
-415.460876	-12.689650	926.982788	-318.962769	-173.979782	923.887451	-501.651611	20.043125	503.402344	-347.808197	-202.871628	493.140503	-523.604309	47.770061	69.243065	-406.801086	-199.037643	79.517029	-435.247864	64.961830	1394.281616	-273.796997	-240.056961	1367.731934	-330.831573	-87.086067	1391.681396	-299.646332	-84.861816	1683.848999	-523.262451	83.920288	1143.549927	-334.291504	-325.587219	1132.557007	-396.693054	146.061249	936.147339	-254.126419	-279.316406	873.302002	-355.852570	-88.442993	1024.667358	469.001068	-27.413847	961.833252	475.608337	149.392883
-415.487457	-12.515898	926.997314	-318.975464	-173.787537	923.874695	-501.601929	20.171026	503.393555	-347.623047	-202.163773	493.074188	-523.605469	47.788177	69.258423	-406.665344	-198.800293	79.439346	-435.203064	65.099182	1394.214722	-273.805542	-239.914566	1367.747925	-330.834595	-86.987572	1391.684570	-299.634735	-84.797134	1683.855225	-523.337036	83.480301	1143.449341	-333.802368	-325.006714	1132.305664	-397.244232	144.886185	935.435913	-252.765366	-277.935852	873.849121	-355.862854	-88.269608	1024.667725	470.728119	-28.068985	961.861206	477.599640	148.467499
-415.525574	-12.358307	927.020874	-318.997864	-173.614105	923.855225	-501.637115	20.330149	503.381104	-347.673370	-202.027527	493.058838	-523.615295	47.829342	69.281975	-406.659760	-198.864395	79.448425	-435.188751	65.236786	1394.133667	-273.784149	-239.777954	1367.752686	-330.851532	-86.872429	1391.654541	-299.638245	-84.649559	1683.789063	-523.388367	82.968208	1143.248291	-333.274384	-324.439941	1132.094116	-397.997986	143.687988	934.592957	-251.392487	-276.772583	873.842407	-355.864807	-88.112007	1024.666870	471.662018	-27.295221	961.894958	477.775940	149.801270
-415.549194	-12.150506	927.041992	-319.052673	-173.408707	923.837463	-501.626434	20.445454	503.353699	-347.710663	-201.904510	493.097168	-523.641113	47.815388	69.280060	-406.668488	-198.845245	79.463829	-435.170654	65.401489	1394.025146	-273.791656	-239.627075	1367.771973	-330.845886	-86.739525	1391.685181	-299.636139	-84.550987	1683.777100	-523.531067	82.476082	1143.025024	-332.777954	-324.040161	1132.052734	-398.896454	142.463882	933.685425	-250.099960	-275.475983	874.209045	-355.886627	-87.921158	1024.667236	472.825409	-27.082098	961.847717	478.621002	150.239594
-415.596130	-12.046051	927.065613	-319.091492	-173.237518	923.867920	-501.590790	20.615177	503.373352	-347.719666	-201.806274	493.081665	-523.697876	47.806522	69.309158	-406.664063	-198.836792	79.455658	-435.187561	65.554695	1393.963379	-273.796600	-239.491409	1367.835449	-330.857086	-86.566505	1391.722656	-299.635956	-84.452766	1683.781006	-523.810181	81.975021	1142.866943	-332.312958	-323.582062	1132.008667	-400.048065	141.188919	932.618164	-248.790131	-274.152679	874.559937	-355.906830	-87.762909	1024.690674	474.261475	-27.011932	962.015930	479.772339	150.229782
-415.569580	-11.781599	927.091980	-319.100677	-173.009613	923.857971	-501.582153	20.743246	503.397705	-347.739105	-201.710144	493.094604	-523.700073	47.812668	69.326401	-406.680603	-198.808075	79.494263	-435.245514	65.735870	1393.895142	-273.816895	-239.331680	1367.915039	-330.858978	-86.422035	1391.700562	-299.580994	-84.341949	1683.905518	-524.126709	81.437836	1142.725098	-331.802032	-323.137177	1131.782104	-401.361938	139.911713	931.511719	-247.622421	-272.973877	875.240112	-355.920593	-87.556221	1024.703491	475.650116	-26.802105	962.088867	480.845551	150.459579
-415.548553	-11.543200	927.091858	-319.103607	-172.791641	923.869507	-501.518463	20.870525	503.441467	-347.721649	-201.600479	493.088837	-523.665283	47.841087	69.350990	-406.687744	-198.754913	79.461143	-435.323883	65.934715	1393.810913	-273.795532	-239.143692	1368.017456	-330.883850	-86.258133	1391.733276	-299.531555	-84.215958	1683.814453	-524.447693	80.834824	1142.590454	-331.376648	-322.697327	1131.704224	-402.787506	138.625107	930.394348	-246.485580	-271.824890	875.581238	-355.957153	-87.350601	1024.715454	476.877899	-26.605227	962.110840	481.748505	150.929886
-415.533569	-11.330923	927.115540	-319.076965	-172.588791	923.864319	-501.517517	21.025541	503.490509	-347.703827	-201.518768	493.081390	-523.690613	47.819893	69.369713	-406.685272	-198.734467	79.434906	-435.377747	66.099388	1393.726807	-273.748810	-238.954575	1368.124268	-330.904297	-86.071579	1391.742676	-299.482117	-84.059586	1683.837158	-524.814453	80.212219	1142.451904	-330.873627	-322.355164	1131.657837	-404.425751	137.317413	929.162964	-245.332901	-270.738007	875.734192	-355.950836	-87.168976	1024.727661	478.322388	-26.442492	962.117981	482.899658	151.088776
-415.529144	-11.151491	927.128662	-319.050140	-172.386398	923.869385	-501.514679	21.161188	503.505402	-347.737396	-201.435974	493.087067	-523.692688	47.789936	69.407890	-406.692566	-198.725739	79.446976	-435.437592	66.269844	1393.606934	-273.665253	-238.732101	1368.198975	-330.898621	-85.919220	1391.748047	-299.426331	-83.843597	1683.913086	-525.184753	79.596695	1142.193726	-330.368866	-321.957825	1131.678589	-406.249786	136.101959	927.926819	-244.231369	-269.591248	876.417969	-355.964264	-86.998230	1024.740967	479.615204	-26.404312	962.132996	483.882996	151.225189
-415.505096	-10.964865	927.127686	-319.015656	-172.155975	923.865295	-501.494507	21.303955	503.539612	-347.704071	-201.312027	493.097473	-523.676208	47.777130	69.433151	-406.734467	-198.741348	79.472130	-435.513275	66.475014	1393.516968	-273.588318	-238.490051	1368.263428	-330.891022	-85.713448	1391.771118	-299.344147	-83.618156	1683.877930	-525.585449	78.904793	1142.045166	-329.892120	-321.503601	1131.659668	-408.235291	134.935364	926.623779	-243.131134	-268.583038	876.465576	-355.943115	-86.794472	1024.739624	480.927338	-26.263763	962.151855	485.015686	151.325562
-415.089844	-9.881352	927.200684	-318.896759	-171.646072	923.836731	-501.375122	21.379904	503.642548	-347.616730	-200.997299	493.091522	-523.595032	47.808052	69.407883	-406.714417	-198.684219	79.479065	-435.567963	66.684235	1393.375122	-273.492645	-238.243011	1368.294189	-330.860535	-85.501968	1391.775024	-299.251801	-83.380783	1683.758301	-526.079285	78.197571	1141.901733	-329.436066	-321.042694	1131.553833	-410.406982	133.748230	925.229675	-242.135834	-267.692474	876.693115	-355.695862	-86.109673	1024.769409	482.215515	-26.157991	962.176392	485.945374	151.432846
-415.227417	-10.072869	927.072510	-318.940735	-171.602264	923.835815	-501.406982	21.467350	503.570862	-347.648041	-200.928116	493.113281	-523.630737	47.800537	69.428032	-406.716095	-198.727936	79.520622	-435.659180	66.913750	1393.281860	-273.414459	-237.952881	1368.341797	-330.826172	-85.274300	1391.739746	-299.155975	-83.126282	1683.673096	-526.544983	77.469620	1141.727783	-328.964417	-320.683075	1131.483643	-412.775543	132.656479	923.731201	-241.201813	-266.756592	876.963928	-355.735931	-86.061523	1024.693359	483.455780	-26.199720	962.143372	487.078339	151.457474
-415.378662	-10.320521	926.957825	-318.952209	-171.580627	923.831848	-501.436127	21.578571	503.494110	-347.659943	-200.927383	493.124603	-523.616760	47.801495	69.428276	-406.759521	-198.749634	79.526947	-435.770569	67.121910	1393.189575	-273.365540	-237.668152	1368.365845	-330.813812	-85.042137	1391.706421	-299.069000	-82.855011	1683.626221	-527.019287	76.670326	1141.606201	-328.488983	-320.377777	1131.461670	-415.342010	131.645096	922.269470	-240.345306	-265.856964	877.486877	-355.767365	-86.058540	1024.622681	484.688751	-25.925562	962.199158	487.998535	151.557755
-415.437164	-10.279072	926.895996	-318.960419	-171.399155	923.787048	-501.488525	21.685669	503.479584	-347.691071	-200.898285	493.127777	-523.662415	47.823391	69.421257	-406.778778	-198.706436	79.548553	-435.898712	67.332901	1393.125977	-273.291016	-237.416046	1368.414429	-330.782166	-84.801445	1391.694092	-298.940094	-82.529022	1683.562622	-527.563293	75.873901	1141.564453	-328.039764	-320.052887	1131.467896	-418.072174	130.571487	920.732483	-239.470657	-265.095917	877.519409	-355.790070	-85.922356	1024.566895	486.391174	-27.015705	962.246460	490.393372	149.667053
-415.397217	-10.059319	926.891785	-318.885345	-171.161407	923.770996	-501.447815	21.766264	503.502808	-347.590332	-200.756638	493.125336	-523.631042	47.825642	69.402191	-406.747192	-198.652740	79.521980	-436.032288	67.532883	1393.057617	-273.183868	-237.140198	1368.484009	-330.765686	-84.559700	1391.688721	-298.798065	-82.203583	1683.544922	-528.043518	75.108063	1141.410889	-327.629761	-319.733795	1131.473877	-420.920563	129.570984	919.239319	-238.668564	-264.293640	877.792053	-355.757416	-85.712791	1024.560547	487.713409	-26.872108	962.253967	491.448090	149.704575
-415.370453	-9.880361	926.897400	-318.808655	-170.941254	923.788696	-501.459198	21.884485	503.505585	-347.500183	-200.519760	493.140869	-523.619507	47.840370	69.389359	-406.748291	-198.576996	79.487595	-436.198059	67.745125	1393.013550	-273.065338	-236.824417	1368.574463	-330.722778	-84.323425	1391.672485	-298.647614	-81.894318	1683.547363	-528.639587	74.356178	1141.345703	-327.207550	-319.479950	1131.516968	-423.924622	128.577408	917.686768	-237.954178	-263.607483	878.076294	-355.731384	-85.516487	1024.575317	488.795929	-26.920521	962.248840	492.480774	149.739319
-415.324738	-9.685610	926.902649	-318.676819	-170.716492	923.810120	-501.389252	21.920612	503.518616	-347.395752	-200.295029	493.164490	-523.576233	47.856823	69.389343	-406.700958	-198.579529	79.517059	-436.402557	67.986458	1392.951416	-272.926788	-236.499710	1368.677979	-330.691162	-84.061310	1391.661255	-298.501007	-81.596237	1683.547607	-529.268677	73.683647	1141.284912	-326.814453	-319.176514	1131.555542	-427.106262	127.565018	916.082031	-237.352066	-263.017456	878.547302	-355.685120	-85.315407	1024.593872	489.888519	-26.867479	962.248779	493.472290	149.846558
-415.309387	-9.506801	926.882385	-318.612915	-170.467560	923.819885	-501.384521	22.029463	503.513367	-347.340332	-200.176483	493.186035	-523.567749	47.849751	69.402756	-406.760468	-198.619293	79.588043	-436.610840	68.151756	1392.855103	-272.805542	-236.188126	1368.768188	-330.649994	-83.777519	1391.618530	-298.314880	-81.225670	1683.489258	-530.030579	73.060257	1141.154175	-326.414429	-318.927979	1131.661865	-430.368713	126.612793	914.500732	-236.736252	-262.439819	878.539001	-355.654114	-85.082642	1024.588745	490.605499	-26.651913	962.009338	494.023712	150.053741
-415.299438	-9.342706	926.879822	-318.515442	-170.220825	923.844666	-501.347870	22.102560	503.476929	-347.227661	-200.047058	493.174530	-523.568665	47.894897	69.389526	-406.779755	-198.625565	79.612167	-436.821381	68.351959	1392.715942	-272.693420	-235.860199	1368.819092	-330.572235	-83.488861	1391.584229	-298.138092	-80.864105	1683.406738	-530.869507	72.481590	1141.026245	-326.015564	-318.678955	1131.646240	-433.775238	125.720459	912.937561	-236.228210	-261.938232	878.679504	-355.611298	-84.858253	1024.600098	491.784271	-26.560278	962.286560	495.279114	150.207962
-415.318359	-9.176986	926.869263	-318.470947	-169.995544	923.823853	-501.347015	22.201378	503.476837	-347.145905	-199.840698	493.190155	-523.558411	47.927101	69.380661	-406.740723	-198.607986	79.626938	-437.014893	68.581291	1392.543701	-272.559265	-235.477249	1368.846802	-330.510498	-83.215614	1391.507813	-297.963593	-80.504204	1683.325439	-531.783875	71.956718	1140.933228	-325.736664	-318.263458	1131.678711	-437.335999	124.945351	911.318054	-235.749588	-261.490448	878.785828	-355.570068	-84.645615	1024.580322	492.719360	-26.290636	962.319275	496.097260	150.463684
-415.326569	-9.023289	926.852966	-318.367706	-169.794037	923.808472	-501.390717	22.253597	503.457001	-347.041779	-199.725525	493.209076	-523.556641	47.930206	69.364868	-406.766327	-198.591553	79.675652	-437.180511	68.806404	1392.361450	-272.422882	-235.189423	1368.875977	-330.431549	-82.925377	1391.441162	-297.771881	-80.142303	1683.275879	-532.798462	71.472374	1140.843018	-325.253998	-318.114502	1131.558472	-441.044373	124.199333	909.825562	-235.274994	-260.875763	879.119263	-355.516510	-84.454460	1024.563110	493.649323	-26.094004	962.377319	496.908691	150.704346
-415.307343	-8.906121	926.838989	-318.222809	-169.609161	923.812073	-501.392487	22.326385	503.459595	-346.919647	-199.531601	493.197540	-523.529602	47.982025	69.354080	-406.733917	-198.537262	79.647774	-437.320801	69.031113	1392.161133	-272.265259	-234.917999	1368.957642	-330.339661	-82.623222	1391.387573	-297.613037	-79.775696	1683.231934	-534.018616	71.067169	1140.841797	-324.904327	-317.868774	1131.591553	-445.381317	123.120590	908.066528	-235.003769	-260.724670	879.019287	-355.429688	-84.278725	1024.556152	494.389984	-25.996918	962.466309	497.699799	150.817932
-415.296265	-8.758127	926.834839	-318.121185	-169.422546	923.804260	-501.405518	22.415100	503.449768	-346.803741	-199.396454	493.227936	-523.518433	47.967510	69.334839	-406.702454	-198.560364	79.685814	-437.448517	69.235046	1391.928589	-272.066589	-234.584930	1369.025635	-330.269196	-82.324638	1391.351929	-297.432648	-79.431969	1683.216553	-535.147217	70.699615	1140.818848	-324.669098	-317.615448	1131.689941	-449.350311	122.513954	906.671326	-234.839554	-260.565460	879.262024	-355.361908	-84.099129	1024.548218	495.175140	-25.790613	962.448730	498.437103	151.089462
-415.263275	-8.667299	926.803711	-317.979462	-169.231125	923.802429	-501.442230	22.502230	503.422882	-346.789276	-199.373596	493.258331	-523.525146	47.961105	69.322121	-406.754425	-198.562439	79.719276	-437.570129	69.457054	1391.722046	-271.885986	-234.254639	1369.106445	-330.203857	-82.014404	1391.325562	-297.256958	-79.107971	1683.219482	-536.348450	70.427864	1140.829224	-324.572418	-317.261566	1131.972290	-453.325348	121.935501	905.428040	-234.631439	-260.343201	879.341125	-355.285187	-83.935547	1024.531860	495.979736	-25.594843	962.599060	499.270721	151.226120
-415.244324	-8.570083	926.765930	-317.861420	-169.062393	923.829712	-501.395630	22.548357	503.363373	-346.664063	-199.200485	493.243011	-523.516113	48.011028	69.288383	-406.756744	-198.560654	79.716698	-437.678680	69.718353	1391.521729	-271.748566	-233.952850	1369.158081	-330.112549	-81.704483	1391.275513	-297.043182	-78.788399	1683.186646	-537.596619	70.168404	1140.872681	-324.403076	-317.066040	1132.110962	-457.435516	121.462257	904.167358	-234.525528	-260.202820	879.340271	-355.202820	-83.744576	1024.522095	496.595642	-25.403893	962.716431	499.970612	151.465149
-415.209015	-8.525310	926.736145	-317.706299	-168.889908	923.832947	-501.419342	22.602867	503.326996	-346.547119	-199.093506	493.222565	-523.503296	48.032742	69.246529	-406.713562	-198.541580	79.741592	-437.761902	69.962906	1391.350098	-271.569702	-233.612488	1369.125854	-330.014862	-81.449875	1391.207153	-296.858215	-78.461021	1683.132324	-538.929688	70.057243	1141.003784	-324.273987	-316.821167	1132.206299	-461.608459	121.027718	903.088684	-234.428131	-260.073608	879.301514	-355.091522	-83.593201	1024.504761	497.080292	-25.181974	962.804565	500.479462	151.869537
-415.160309	-8.460564	926.693481	-317.505341	-168.676239	923.807373	-501.485046	22.633015	503.307800	-346.443848	-198.932480	493.212463	-523.497742	48.071388	69.227547	-406.701630	-198.513260	79.717323	-437.843170	70.196030	1391.183838	-271.387665	-233.271393	1369.062378	-329.915344	-81.119560	1391.134766	-296.647430	-78.081375	1683.039917	-540.333130	69.935089	1141.239624	-324.076843	-316.628632	1132.213135	-465.826752	120.604225	902.117493	-234.380219	-259.990112	879.178589	-354.962006	-83.424957	1024.468628	497.227722	-24.867340	962.667480	500.670807	152.260300
-415.115540	-8.343737	926.653198	-317.313782	-168.513336	923.763550	-501.512024	22.619543	503.300629	-346.329102	-198.776413	493.205566	-523.476440	48.114994	69.195168	-406.685272	-198.446075	79.716995	-437.916931	70.457832	1391.027588	-271.211182	-232.949173	1369.044189	-329.791565	-80.790268	1391.099121	-296.441223	-77.727737	1682.980103	-541.768433	69.895500	1141.501099	-323.885040	-316.394165	1132.135620	-470.155731	120.138580	901.340027	-234.262848	-259.869385	878.910828	-354.840424	-83.273270	1024.425537	498.111511	-24.603014	963.109558	501.559784	152.475357
-415.033783	-8.236334	926.636719	-317.086090	-168.353622	923.756836	-501.539886	22.571442	503.300171	-346.196564	-198.682495	493.236450	-523.459106	48.140652	69.157166	-406.676514	-198.419540	79.739594	-437.940765	70.666603	1390.938721	-270.994232	-232.618027	1368.992920	-329.689941	-80.454781	1391.057007	-296.250671	-77.386757	1682.918091	-543.394287	70.093063	1142.032104	-323.706116	-316.184937	1132.065430	-474.483429	119.767899	900.639099	-234.332184	-259.814636	878.844604	-354.685730	-83.121605	1024.412964	498.559357	-24.324118	963.338989	502.031097	152.727615
-414.963257	-8.113883	926.633667	-316.855469	-168.184784	923.775818	-501.539764	22.481506	503.267029	-346.082520	-198.626770	493.264954	-523.427002	48.141449	69.107841	-406.706146	-198.498932	79.838791	-437.994995	70.898987	1390.898682	-270.734070	-232.236160	1368.941162	-329.579132	-80.194389	1391.027222	-296.042419	-77.029549	1682.868774	-544.769165	69.999130	1142.293579	-323.577911	-316.074005	1132.067993	-478.644714	119.514465	900.129395	-234.488831	-259.879089	878.729248	-354.531738	-82.947296	1024.419067	498.622345	-24.172308	963.303101	502.111572	152.943039
-414.823883	-8.072443	926.575867	-316.576202	-168.046829	923.811340	-501.623474	22.375603	503.243927	-345.953064	-198.480408	493.307617	-523.444641	48.162663	69.058380	-406.668365	-198.487610	79.904716	-437.997681	71.117447	1390.855347	-270.505493	-231.942871	1368.888184	-329.482910	-79.945374	1390.979126	-295.846130	-76.686035	1682.833496	-546.286987	70.109039	1142.733521	-323.509583	-316.010925	1132.145752	-482.735901	119.343018	899.701843	-234.782608	-260.045807	878.794128	-354.340912	-82.797966	1024.406982	498.907654	-24.000841	963.439392	502.462708	153.302048
-414.716919	-7.983273	926.516785	-316.332672	-167.913025	923.837830	-501.747589	22.293259	503.209534	-345.828003	-198.422165	493.268707	-523.408386	48.216427	69.007637	-406.676971	-198.483765	79.933075	-438.006531	71.282249	1390.834473	-270.270996	-231.630753	1368.815552	-329.379852	-79.691589	1390.911377	-295.643188	-76.347351	1682.797607	-547.849609	70.230141	1143.190552	-323.440979	-315.992889	1132.230835	-486.828979	119.183434	899.409119	-235.098480	-260.278961	878.636230	-354.161652	-82.619682	1024.386597	499.521576	-23.704550	963.897827	503.133301	153.630829
-414.618622	-7.966387	926.470825	-316.110291	-167.769241	923.843079	-501.865662	22.157509	503.195984	-345.721710	-198.283981	493.287201	-523.432800	48.224983	68.949692	-406.645935	-198.416611	79.927002	-437.993805	71.449821	1390.830078	-269.998993	-231.270645	1368.697144	-329.269531	-79.428154	1390.863159	-295.457581	-76.021927	1682.742188	-549.471741	70.447998	1143.700439	-323.359924	-315.979156	1132.284180	-490.915466	119.052254	899.160034	-235.433090	-260.524780	878.400330	-353.972961	-82.476921	1024.359619	499.813782	-23.400661	964.250366	503.456970	153.880768
-414.487579	-7.884689	926.407166	-315.839050	-167.641068	923.836365	-501.882660	21.930567	503.156494	-345.596588	-198.116043	493.270538	-523.322144	48.258835	68.861107	-406.622131	-198.355164	79.945679	-437.973694	71.611359	1390.825195	-269.751923	-230.971451	1368.590332	-329.137421	-79.191231	1390.775635	-295.228119	-75.677269	1682.663452	-551.068604	70.585968	1144.250000	-323.234955	-315.934570	1132.239624	-494.813934	119.105003	899.058655	-235.688995	-260.683319	877.958374	-353.771545	-82.324837	1024.321899	500.101715	-23.122141	964.588318	503.753326	154.189224
-414.346344	-7.776203	926.379822	-315.589478	-167.488190	923.803406	-501.739136	21.701836	503.133209	-345.470886	-198.095078	493.290253	-523.191650	48.277649	68.821541	-406.573547	-198.376007	79.971886	-437.935577	71.779228	1390.821045	-269.516937	-230.736099	1368.467163	-328.994904	-78.955154	1390.711304	-295.019135	-75.282127	1682.606445	-552.637390	70.713440	1144.828247	-323.181671	-315.854980	1132.183716	-498.608398	119.186874	899.019165	-236.220016	-261.081360	877.839111	-353.571838	-82.185783	1024.290771	500.329712	-22.954031	964.898254	504.006989	154.413956
-414.250824	-7.767959	926.351868	-315.384277	-167.443283	923.799072	-502.284576	21.506659	503.246796	-345.391998	-198.040070	493.335999	-523.352661	48.221539	68.808372	-406.516541	-198.299057	79.946304	-437.895111	71.909569	1390.809448	-269.225128	-230.490585	1368.371582	-328.838684	-78.741020	1390.684448	-294.787476	-74.945801	1682.537842	-554.237427	70.928467	1145.466675	-323.100769	-315.805664	1132.168579	-502.354645	119.302940	899.122131	-236.629395	-261.329681	877.559082	-353.358429	-82.096207	1024.263794	500.542297	-22.639664	965.329224	504.164612	154.667786
-414.116486	-7.749384	926.348450	-315.120209	-167.390518	923.822632	-502.403412	21.235046	503.260498	-345.300171	-198.008713	493.351746	-523.246582	48.269711	68.758690	-406.528137	-198.278885	79.976494	-437.832916	72.034630	1390.789917	-268.895355	-230.199997	1368.240479	-328.691864	-78.557877	1390.635254	-294.535583	-74.647659	1682.466919	-555.724792	71.045357	1146.076538	-323.072174	-315.715332	1132.104370	-505.897797	119.564156	899.263062	-236.992142	-261.535828	877.122925	-353.108154	-82.001480	1024.264648	500.617310	-22.193079	965.800415	504.188599	155.427383
-413.963684	-7.820904	926.276367	-314.849396	-167.384552	923.801331	-502.473572	20.919012	503.197388	-345.222626	-198.036163	493.382233	-523.207520	48.263065	68.692322	-406.560242	-198.285568	80.014671	-437.780273	72.141975	1390.780151	-268.629456	-229.996078	1368.110352	-328.545441	-78.370651	1390.548340	-294.303894	-74.372719	1682.387817	-557.210999	71.213501	1146.654663	-323.060669	-315.668457	1132.079712	-509.339111	119.824516	899.407288	-237.565353	-261.973724	876.948486	-352.845123	-81.959480	1024.207886	500.815948	-22.233198	966.213501	504.283478	155.097931
-413.834808	-7.826993	926.213501	-314.561829	-167.406479	923.820129	-502.907959	20.681911	503.230194	-345.136871	-198.024521	493.413086	-523.279175	48.254547	68.607979	-406.558411	-198.298111	80.110390	-437.720184	72.204117	1390.773193	-268.373535	-229.850693	1367.989136	-328.337097	-78.197540	1390.488892	-293.990479	-74.102669	1682.263428	-558.663574	71.365997	1147.219727	-323.044006	-315.659546	1132.018066	-512.647522	120.112778	899.585022	-238.149261	-262.431061	876.547363	-352.586700	-81.880455	1024.174561	500.815857	-21.933941	966.613831	504.302307	155.828629
-413.656555	-7.819865	926.148987	-314.293884	-167.377487	923.842163	-502.652405	20.321060	503.108307	-345.082672	-198.068420	493.454315	-523.039307	48.323139	68.555870	-406.614197	-198.333557	80.192345	-437.669312	72.292030	1390.753540	-268.108765	-229.675140	1367.891113	-328.171722	-78.020500	1390.463013	-293.725281	-73.831017	1682.192627	-560.051453	71.495934	1147.780273	-322.942963	-315.736420	1131.878784	-515.690125	120.510567	899.889465	-238.626907	-262.783966	876.083496	-352.341217	-81.787231	1024.146362	500.936798	-21.827875	967.074341	504.344269	155.913147
-413.476379	-7.861826	926.090942	-314.001099	-167.361099	923.860291	-502.701141	20.057867	503.101929	-344.939850	-197.913651	493.451904	-522.956970	48.328259	68.506508	-406.451752	-198.115189	80.169876	-437.583160	72.347443	1390.791748	-267.847198	-229.536392	1367.802856	-327.969360	-77.880157	1390.427979	-293.453339	-73.604790	1682.139771	-561.404968	71.591545	1148.410400	-322.982025	-315.772858	1131.908203	-518.657166	120.871262	900.220947	-239.310928	-263.290527	875.972290	-352.089539	-81.732735	1024.120605	500.973450	-21.739513	967.517700	504.263336	155.968338
-413.261414	-7.900434	925.998352	-313.672089	-167.392975	923.878723	-502.854645	19.745083	503.076324	-344.816803	-197.929459	493.478210	-522.923462	48.319454	68.443230	-406.396332	-198.081863	80.146034	-437.536896	72.389259	1390.830688	-267.567566	-229.360245	1367.712769	-327.799133	-77.774544	1390.391479	-293.216614	-73.420906	1682.118164	-562.630920	71.700089	1148.955566	-323.043304	-315.764740	1131.925659	-521.372681	121.263359	900.524292	-239.849228	-263.687134	875.464661	-351.838806	-81.703690	1024.082275	500.959656	-21.681337	967.845886	504.164764	156.085526
-413.012909	-7.866739	925.888184	-313.309387	-167.370132	923.828308	-502.890869	19.438667	503.065247	-344.681854	-197.848831	493.492584	-522.867920	48.317013	68.381065	-406.294464	-197.967377	80.135635	-437.454193	72.400276	1390.842773	-267.276733	-229.202682	1367.594727	-327.699341	-77.676384	1390.319702	-293.000305	-73.302185	1682.116333	-563.776978	71.839012	1149.505005	-323.199402	-315.734894	1132.048218	-523.977112	121.704384	900.876282	-240.594025	-264.226654	875.353455	-351.576355	-81.657356	1024.005859	500.960876	-21.629972	968.149170	504.040131	156.098434
-412.839661	-7.967843	925.826111	-312.989471	-167.422012	923.802612	-502.958435	19.161079	503.009125	-344.543671	-197.855835	493.481934	-522.860535	48.304550	68.300377	-406.280609	-197.968216	80.125145	-437.429810	72.394203	1390.833130	-266.973694	-229.053299	1367.487427	-327.450226	-77.562645	1390.302856	-292.729889	-73.170654	1682.052612	-564.892334	71.988930	1149.982544	-323.226318	-315.775757	1132.035767	-526.332275	122.129349	901.224243	-241.181351	-264.775940	874.786743	-351.308136	-81.685120	1023.956543	500.927124	-21.685839	968.413696	503.896942	156.104370
-412.614655	-8.004192	925.716431	-312.636292	-167.421402	923.750366	-503.042755	18.955706	502.954681	-344.439697	-197.869202	493.489258	-522.808655	48.339539	68.253693	-406.273956	-197.916458	80.178062	-437.347076	72.390701	1390.822876	-266.630859	-228.957489	1367.378784	-327.336853	-77.516937	1390.206177	-292.472717	-73.064842	1681.978516	-565.876343	72.121628	1150.374390	-323.253571	-315.844086	1132.056885	-528.443726	122.591499	901.569763	-241.953934	-265.297516	874.694580	-351.021973	-81.658363	1023.873230	500.867432	-21.649612	968.703064	503.698120	156.085236
-412.445099	-8.134034	925.645264	-312.348480	-167.471893	923.715698	-503.106934	18.738829	502.926392	-344.360840	-197.909668	493.524872	-522.821045	48.356201	68.225082	-406.263702	-197.948212	80.235306	-437.262695	72.361343	1390.782837	-266.310181	-228.881897	1367.258301	-327.145325	-77.463844	1390.157837	-292.188568	-72.972984	1681.890259	-566.721191	72.232491	1150.827637	-323.241302	-315.944458	1132.033813	-530.329102	123.082458	901.899902	-242.557602	-265.844543	874.141235	-350.757294	-81.691467	1023.812561	500.762543	-21.510115	969.019165	503.401825	156.062119
-412.269409	-8.238134	925.588684	-312.097443	-167.535934	923.675964	-503.194122	18.568787	502.917755	-344.243958	-197.960144	493.550446	-522.849243	48.317650	68.221207	-406.263000	-197.905685	80.293831	-437.141785	72.296043	1390.796021	-265.938477	-228.839905	1367.147705	-326.936218	-77.440666	1390.112305	-291.894836	-72.924866	1681.830566	-567.465637	72.324425	1151.220215	-323.254822	-316.073792	1132.065186	-532.042664	123.518753	902.259338	-243.239273	-266.475281	873.758911	-350.520691	-81.743347	1023.759705	500.675140	-21.458143	969.268005	503.136200	156.059128
-412.040924	-8.392737	925.520325	-311.760529	-167.613251	923.647583	-503.216187	18.405790	502.914398	-344.084106	-197.981400	493.570618	-522.857605	48.314358	68.189758	-406.231537	-197.944794	80.327705	-437.040009	72.227180	1390.834106	-265.599182	-228.824753	1367.051758	-326.742371	-77.433083	1390.084229	-291.602173	-72.902954	1681.785645	-568.103638	72.435852	1151.585938	-323.251068	-316.201447	1132.101929	-533.584961	123.983955	902.568726	-243.983414	-267.055115	873.683838	-350.222168	-81.813446	1023.706604	500.625519	-21.506033	969.408325	502.704315	155.438904
-411.833496	-8.581476	925.446472	-311.419434	-167.692566	923.613953	-503.156433	18.252993	502.884552	-343.920197	-198.051483	493.595520	-522.851318	48.322914	68.184090	-406.197601	-197.882431	80.341553	-436.910034	72.147285	1390.819580	-265.247101	-228.797180	1366.972900	-326.513672	-77.464531	1390.047729	-291.331238	-72.946251	1681.761597	-568.689697	72.634033	1151.985107	-323.249634	-316.323425	1132.108643	-534.872437	124.370232	902.881042	-244.637375	-267.608063	873.400024	-349.953552	-81.911903	1023.651306	500.476532	-21.277571	969.530640	502.425842	156.089066
-411.626770	-8.769458	925.401733	-311.065125	-167.789551	923.591370	-503.039368	18.128342	502.830322	-343.779938	-198.141815	493.592560	-522.832397	48.298779	68.152596	-406.241669	-197.963989	80.339890	-436.750397	72.019768	1390.814697	-264.888885	-228.823730	1366.939453	-326.320374	-77.520157	1390.019287	-291.112976	-72.951492	1681.729736	-569.131714	72.817596	1152.302979	-323.236847	-316.508453	1132.177124	-535.863037	124.868950	903.150085	-245.326355	-268.284454	873.087280	-349.660858	-82.018448	1023.613953	500.361115	-21.206139	969.606567	502.082306	156.191711
-411.385101	-8.907877	925.349121	-310.694031	-167.896973	923.581970	-502.920288	18.026981	502.772491	-343.647888	-198.244965	493.585419	-522.819702	48.301910	68.124756	-406.260956	-197.976395	80.340950	-436.576019	71.843063	1390.825073	-264.511841	-228.859192	1366.892090	-326.096954	-77.604584	1389.985596	-290.848785	-73.030624	1681.695801	-569.402893	72.932861	1152.473145	-323.216614	-316.686188	1132.186646	-536.673340	125.287796	903.376099	-245.936691	-268.873474	872.853210	-349.355865	-82.104568	1023.580750	500.245789	-21.205957	969.632385	501.766418	156.276016
-411.165405	-9.112185	925.315674	-310.381439	-168.027130	923.564697	-502.863312	17.977291	502.710632	-343.473053	-198.312241	493.514465	-522.869873	48.257256	68.095558	-406.363922	-198.173035	80.399887	-436.366760	71.657181	1390.805664	-264.184570	-228.932129	1366.768311	-325.862976	-77.727318	1389.948364	-290.589539	-73.159637	1681.648438	-569.576538	73.091057	1152.647217	-323.313232	-316.785461	1132.335327	-537.263977	125.650108	903.531189	-246.576050	-269.589722	872.221985	-349.079651	-82.245522	1023.552551	500.156952	-21.366028	969.681885	501.374817	155.648895
-410.965240	-9.245378	925.277893	-310.041473	-168.135071	923.513306	-502.770966	17.925510	502.712769	-343.493805	-198.955887	493.562866	-522.920593	48.261662	68.100784	-406.485626	-198.312729	80.442879	-436.159912	71.441025	1390.782471	-263.878113	-229.059372	1366.663452	-325.629425	-77.859993	1389.957397	-290.291565	-73.336205	1681.630371	-569.618347	73.218300	1152.759521	-323.320221	-317.033875	1132.353516	-537.589233	126.099792	903.699585	-247.200043	-270.261322	871.900330	-348.809967	-82.363533	1023.507874	500.015076	-21.345327	969.789856	501.019958	155.672653
-410.792084	-9.454643	925.265198	-309.748505	-168.272949	923.477905	-502.653839	17.913160	502.712128	-343.446289	-198.998734	493.623932	-522.933777	48.245071	68.143013	-406.455383	-198.335052	80.471901	-435.939178	71.226074	1390.775879	-263.495361	-229.202316	1366.581299	-325.382904	-78.005524	1389.978149	-290.027435	-73.497520	1681.581665	-569.540649	73.398590	1152.847778	-323.328552	-317.232666	1132.356934	-537.656494	126.517784	903.860474	-247.778183	-270.887177	871.643799	-348.547882	-82.521080	1023.479309	499.679565	-21.054474	969.891174	500.582733	156.440643
-410.555786	-9.628944	925.247864	-309.368256	-168.382477	923.452271	-502.504395	17.853264	502.698029	-343.269257	-198.826065	493.652557	-522.926147	48.231251	68.151115	-406.394684	-198.267105	80.465988	-435.674957	70.998817	1390.801758	-263.122009	-229.353638	1366.559692	-325.184570	-78.197701	1389.969116	-289.759918	-73.708900	1681.574097	-569.362000	73.520065	1152.879639	-323.308685	-317.424622	1132.348999	-537.517029	126.844307	903.946350	-248.357376	-271.437836	871.656677	-348.254120	-82.664253	1023.459656	499.502655	-21.233852	969.927246	500.089722	155.873993
-410.351837	-9.844933	925.227661	-309.046753	-168.528854	923.422791	-502.295898	17.798929	502.687714	-343.133484	-198.557007	493.731537	-522.916321	48.240917	68.176163	-406.325439	-198.259048	80.510910	-435.389099	70.759964	1390.815308	-262.752441	-229.583878	1366.544434	-324.945099	-78.457558	1389.963745	-289.495270	-73.934639	1681.541382	-569.038330	73.686440	1152.905640	-323.183807	-317.802185	1132.256836	-537.164185	127.140602	903.984070	-248.831177	-272.023102	871.498657	-347.971954	-82.827309	1023.431335	499.098572	-21.029020	969.978333	499.650726	156.575943
-410.138885	-10.174703	925.215454	-308.787354	-168.715912	923.412842	-502.051422	17.738493	502.618561	-342.941345	-198.559860	493.750183	-522.883911	48.205341	68.143478	-406.297363	-198.232834	80.524208	-435.093689	70.457275	1390.862671	-262.442261	-229.869125	1366.482788	-324.709564	-78.759041	1389.955200	-289.244232	-74.187798	1681.535522	-568.611511	73.909439	1152.887817	-323.183838	-318.038971	1132.305664	-536.633972	127.360046	903.981201	-249.322708	-272.705170	871.014343	-347.728882	-83.070724	1023.418518	498.740906	-21.099461	970.030334	499.239624	156.594284
-409.906097	-10.431037	925.187622	-308.489044	-168.932678	923.381653	-501.836700	17.678720	502.611420	-342.768707	-198.733826	493.708923	-522.877075	48.168369	68.158081	-406.286102	-198.224228	80.564278	-434.793549	70.122360	1390.866943	-262.157806	-230.182358	1366.424316	-324.484528	-79.069763	1389.946777	-288.998627	-74.475128	1681.528687	-568.083069	74.104149	1152.770630	-323.202759	-318.372345	1132.318848	-535.780640	127.535263	903.917542	-249.826843	-273.347565	870.809021	-347.462280	-83.302223	1023.388550	498.340027	-21.133133	970.060913	498.761963	156.667084
-409.666992	-10.713404	925.160645	-308.130219	-169.168045	923.388916	-501.566925	17.593155	502.543823	-342.608856	-199.024109	493.630981	-522.792236	48.171627	68.144318	-406.292938	-198.223648	80.579903	-434.488922	69.802872	1390.870239	-261.825409	-230.472885	1366.350586	-324.250824	-79.380661	1389.944946	-288.774353	-74.848465	1681.539673	-567.366882	74.298950	1152.624268	-323.247772	-318.743530	1132.382935	-534.679932	127.761490	903.814270	-250.328690	-273.958893	870.878723	-347.196564	-83.550278	1023.381897	498.005157	-21.312517	970.066772	498.234711	156.148056
-409.411377	-10.935066	925.143494	-307.790161	-169.340530	923.321045	-501.239471	17.534697	502.495789	-342.452118	-199.096436	493.583099	-522.731506	48.171528	68.137756	-406.279083	-198.209152	80.595039	-434.191620	69.434250	1390.894531	-261.551880	-230.775253	1366.258789	-324.020386	-79.733856	1389.959473	-288.545929	-75.241920	1681.516968	-566.585388	74.575829	1152.397705	-323.213501	-319.215851	1132.352417	-533.357422	127.837959	903.653687	-250.709518	-274.574280	870.356750	-346.921234	-83.785355	1023.344482	497.542084	-21.247507	970.105652	497.678589	156.209641
-409.171906	-11.181807	925.130127	-307.488800	-169.549469	923.231567	-500.967773	17.494272	502.471893	-342.309906	-199.176712	493.553192	-522.709290	48.138111	68.154289	-406.216705	-198.231201	80.607536	-433.880920	69.065651	1390.896729	-261.278015	-231.210388	1366.180664	-323.780701	-80.141296	1389.962769	-288.293518	-75.655632	1681.473877	-565.716614	74.848381	1152.139404	-323.146637	-319.576996	1132.250000	-531.760254	127.928864	903.454346	-251.056122	-275.246094	870.086853	-346.619263	-84.034416	1023.290710	496.974640	-21.241453	970.123596	497.106567	156.276993
-408.878845	-11.391862	925.127869	-307.162140	-169.690811	923.130859	-500.642120	17.447950	502.480225	-342.298767	-199.238525	493.612335	-522.684265	48.134212	68.184418	-406.206085	-198.238861	80.550484	-433.548218	68.641586	1390.850952	-260.925964	-231.632950	1366.087524	-323.511810	-80.533035	1389.975342	-288.043121	-76.076042	1681.395386	-564.687317	75.177376	1151.853027	-323.175507	-319.764374	1132.311279	-530.027344	127.851585	903.170532	-251.271027	-275.829651	869.814514	-346.310394	-84.267235	1023.242981	496.349030	-21.188284	970.198608	496.480133	156.272018
-408.632050	-11.619836	925.140076	-306.864319	-169.919113	923.052002	-500.332245	17.456095	502.497498	-342.044739	-199.419067	493.545380	-522.609436	48.142479	68.186043	-406.172638	-198.218735	80.557243	-433.197815	68.181084	1390.813721	-260.586487	-232.041168	1365.974976	-323.284912	-80.963127	1389.919067	-287.790405	-76.567757	1681.340088	-563.591431	75.615250	1151.515015	-323.047546	-320.182892	1132.159546	-528.031555	127.728935	902.814209	-251.432541	-276.352753	869.539124	-346.016205	-84.534561	1023.209534	495.570496	-20.912834	970.247253	495.695496	156.983475
-408.352478	-11.947684	925.139099	-306.564606	-170.211288	923.033508	-500.083344	17.503750	502.518188	-341.959839	-199.631256	493.555817	-522.584595	48.100796	68.206810	-406.187500	-198.240601	80.581566	-432.887482	67.776566	1390.797485	-260.315826	-232.536972	1365.849976	-322.972778	-81.409050	1389.959839	-287.563110	-77.119209	1681.334595	-562.310547	76.107689	1151.136719	-322.874634	-320.706879	1131.973267	-525.795532	127.540871	902.462402	-251.586380	-276.995575	869.350708	-345.741150	-84.862030	1023.202637	495.042023	-20.887297	970.311829	495.065796	156.946564
-408.059265	-12.190775	925.154663	-306.265747	-170.492050	923.032532	-499.808960	17.517323	502.489136	-341.861267	-199.788910	493.529022	-522.629883	48.081097	68.227867	-406.180206	-198.342010	80.639816	-432.544098	67.275063	1390.800293	-260.116760	-232.974075	1365.781738	-322.811737	-81.932106	1389.931152	-287.366943	-77.713234	1681.357300	-560.946472	76.671524	1150.707886	-322.791595	-321.198242	1131.961548	-523.322937	127.270554	902.005493	-251.751099	-277.542450	869.229919	-345.487030	-85.162468	1023.217285	494.500366	-20.847473	970.327393	494.430023	157.034485
-407.749359	-12.473344	925.163879	-305.975128	-170.765671	923.054565	-499.454010	17.565533	502.480194	-341.745514	-199.924637	493.566010	-522.642578	48.055347	68.252792	-406.162537	-198.314560	80.677841	-432.176147	66.766006	1390.841064	-259.941986	-233.578064	1365.728516	-322.590942	-82.522545	1389.890991	-287.222260	-78.331017	1681.327026	-559.392456	77.202309	1150.167480	-322.694641	-321.767181	1131.897583	-520.672546	126.864616	901.477905	-251.876511	-278.047913	869.134949	-345.210327	-85.448822	1023.236145	493.898773	-20.941042	970.314270	493.658508	156.693359
-407.405945	-12.718857	925.162170	-305.675781	-171.037079	923.013062	-499.047821	17.628424	502.464752	-341.636108	-200.105789	493.574738	-522.542053	48.062077	68.249786	-406.152222	-198.288651	80.717590	-431.854980	66.238174	1390.838379	-259.734528	-234.128036	1365.636597	-322.301727	-83.089386	1389.899048	-287.037689	-79.028336	1681.309448	-557.648987	77.687088	1149.573364	-322.564453	-322.406494	1131.798096	-517.753296	126.530815	900.922729	-251.951675	-278.605743	869.055908	-344.902527	-85.745216	1023.218506	493.180634	-20.988464	970.314026	492.926270	156.657867
-407.047333	-13.058408	925.156189	-305.381714	-171.339615	922.952820	-498.892639	17.752512	502.509827	-341.496185	-200.186935	493.587982	-522.690735	48.003433	68.304077	-406.130096	-198.280319	80.710640	-431.436920	65.691368	1390.822754	-259.540222	-234.761078	1365.491455	-322.167664	-83.648827	1389.866089	-286.778076	-79.768181	1681.253662	-555.793701	78.254440	1148.982910	-322.430267	-322.827637	1131.614624	-514.680420	126.057846	900.341064	-251.964478	-279.093933	868.846558	-344.572083	-86.100929	1023.187073	492.410461	-20.916063	970.323364	491.963623	156.685349
-406.742157	-13.363643	925.162170	-305.127716	-171.616745	922.861816	-498.721893	17.888065	502.542938	-341.355347	-200.318146	493.577148	-522.747925	47.973652	68.354469	-406.102844	-198.284729	80.702103	-431.042053	65.089340	1390.777588	-259.386780	-235.312454	1365.354248	-321.877045	-84.246315	1389.880981	-286.597229	-80.536400	1681.185059	-553.783386	78.806732	1148.376709	-322.282227	-323.300232	1131.425293	-511.329163	125.572365	899.753235	-251.869522	-279.616974	868.634094	-344.279327	-86.447098	1023.146362	491.685120	-20.841854	970.281250	491.056824	156.751892
-406.426727	-13.576398	925.171021	-304.852356	-171.931702	922.798340	-498.216003	17.984446	502.507080	-341.210266	-200.554047	493.569061	-522.738586	47.940731	68.370155	-406.065094	-198.337204	80.728477	-430.597900	64.576637	1390.775146	-259.197754	-236.006531	1365.248291	-321.738953	-84.928513	1389.840698	-286.410370	-81.334541	1681.141846	-551.609985	79.273239	1147.686035	-322.140747	-323.915588	1131.294922	-507.850067	125.028343	899.141418	-251.715439	-280.149506	868.445740	-344.027191	-86.790993	1023.128967	490.935547	-20.840567	970.219666	490.055573	156.780746
-406.001099	-13.877326	925.135742	-304.512054	-172.264877	922.750732	-497.509644	18.053669	502.443420	-341.077240	-200.737488	493.587524	-522.655579	47.943043	68.396385	-406.032288	-198.321259	80.727394	-430.163574	63.941261	1390.758301	-259.084381	-236.678116	1365.156738	-321.534119	-85.613640	1389.856323	-286.256042	-82.201370	1681.135498	-549.274658	79.676819	1146.972046	-322.023682	-324.476929	1131.155518	-504.054260	124.488853	898.563110	-251.570038	-280.632660	868.361084	-343.744110	-87.187469	1023.103943	490.089478	-20.863773	970.067017	489.066010	156.748764
-405.612366	-14.290984	925.132202	-304.240143	-172.702347	922.783325	-497.088776	18.252569	502.408600	-340.901276	-200.849579	493.577606	-522.651794	47.925064	68.423416	-405.990387	-198.307312	80.717834	-429.730255	63.295792	1390.703857	-259.070221	-237.425171	1365.093384	-321.390106	-86.267494	1389.833374	-286.129944	-83.080513	1681.120972	-546.860657	80.111084	1146.243164	-322.040955	-324.889618	1131.129639	-500.024261	123.807838	897.972229	-251.405762	-281.043427	868.256775	-343.424042	-87.606377	1023.119263	489.310944	-20.916285	969.961975	488.038727	156.724197
-405.215057	-14.624046	925.128357	-303.953400	-173.081207	922.748413	-496.644897	18.468742	502.426910	-340.758545	-201.161545	493.550995	-522.682007	47.907482	68.456993	-406.022644	-198.351563	80.756264	-429.211182	62.698368	1390.723511	-259.045685	-238.134003	1365.024658	-321.187195	-87.047745	1389.833740	-285.925903	-84.038712	1681.093750	-544.280396	80.420753	1145.524902	-321.858002	-325.576752	1130.909302	-495.840179	123.158859	897.369019	-251.170654	-281.536896	868.129822	-343.102295	-88.004555	1023.104736	488.598511	-20.839945	969.852478	487.064453	156.677689
-404.820953	-14.910819	925.123230	-303.632629	-173.430832	922.678589	-496.181946	18.696447	502.465057	-340.571655	-201.336304	493.535217	-522.715454	47.912434	68.506592	-406.004181	-198.366364	80.756393	-428.661407	62.008854	1390.679321	-258.992493	-238.898148	1364.913940	-321.002747	-87.788033	1389.820190	-285.775696	-85.015923	1681.054688	-541.641907	80.701096	1144.843750	-321.724030	-326.051300	1130.684448	-491.471344	122.406128	896.783142	-250.783234	-281.968750	867.937378	-342.766754	-88.384918	1023.073425	487.708862	-20.929663	969.650635	485.942902	156.595245
-404.414520	-15.215863	925.154846	-303.331207	-173.826019	922.597656	-495.691071	18.936525	502.469818	-340.553467	-201.351776	493.647491	-522.781250	47.896786	68.564842	-405.913361	-198.323227	80.748070	-428.057251	61.359226	1390.648926	-258.943207	-239.787537	1364.814941	-320.826904	-88.553276	1389.814453	-285.650848	-85.971825	1680.935303	-538.986633	80.965393	1144.203979	-321.479736	-326.657715	1130.375122	-486.848419	121.604362	896.349487	-250.395981	-282.329712	867.778442	-342.421936	-88.822174	1023.054871	486.819794	-21.066551	969.491333	484.866730	156.494324
-403.918671	-15.623281	925.124451	-303.015442	-174.227554	922.490723	-495.242493	19.216232	502.482086	-340.412048	-201.418747	493.639587	-522.886292	47.850895	68.611427	-405.889374	-198.314178	80.740387	-427.426697	60.719109	1390.585205	-258.956390	-240.614899	1364.711670	-320.582794	-89.368156	1389.828979	-285.475983	-87.020836	1680.902100	-536.268860	81.190933	1143.547363	-321.428558	-327.074493	1130.164917	-482.104034	120.753242	895.892151	-249.999939	-282.694916	867.672180	-342.065155	-89.318687	1022.997070	485.944275	-21.012817	969.330505	483.687622	156.412628
-403.425659	-15.927749	925.120789	-302.685944	-174.673370	922.438599	-494.654663	19.451588	502.479156	-340.237061	-201.633041	493.648193	-522.937683	47.830540	68.669281	-405.835938	-198.379852	80.740326	-426.818726	60.047157	1390.554565	-259.117126	-241.527954	1364.631226	-320.384277	-90.199516	1389.801392	-285.397034	-88.088676	1680.862305	-533.334290	81.184723	1142.779907	-321.332520	-327.563049	1129.871948	-476.961578	120.076073	895.522461	-249.529083	-283.120117	867.534546	-341.738037	-89.794540	1022.984497	485.011047	-21.023930	969.051331	482.529968	156.415237
-402.943420	-16.350498	925.098145	-302.394989	-175.190277	922.436584	-494.026947	19.684715	502.422821	-339.954559	-202.046555	493.541351	-522.892334	47.812912	68.700943	-405.865112	-198.474243	80.753288	-426.137115	59.360020	1390.528076	-259.308990	-242.492142	1364.597046	-320.227539	-91.022522	1389.822510	-285.275879	-89.226753	1680.853149	-530.524109	81.286652	1142.114136	-321.274902	-328.245026	1129.752563	-471.774780	119.129799	895.171753	-249.020630	-283.489258	867.481567	-341.393127	-90.294853	1022.978577	483.979248	-21.202179	968.815247	481.318451	156.317276
-402.349731	-16.834608	925.037231	-302.105804	-175.669907	922.367554	-493.291779	19.959806	502.375854	-339.743713	-202.388229	493.518524	-522.877380	47.783108	68.756866	-405.856598	-198.518112	80.747337	-425.504730	58.707100	1390.546875	-259.530945	-243.506561	1364.559692	-320.035522	-91.934586	1389.812134	-285.265289	-90.348679	1680.863892	-527.723145	81.287712	1141.433960	-321.278656	-328.838440	1129.541016	-466.742249	118.052322	894.848328	-248.579819	-283.871704	867.393494	-341.030792	-90.853386	1022.926758	483.063202	-21.143639	968.575500	480.154388	156.215714
-401.856812	-17.059277	925.031067	-301.773804	-176.190903	922.289673	-492.654419	20.210325	502.354950	-339.494537	-202.729263	493.427612	-522.958191	47.739201	68.794510	-405.799103	-198.567947	80.783234	-424.828979	57.930031	1390.522217	-259.755798	-244.569031	1364.567261	-319.868256	-92.897171	1389.778442	-285.149261	-91.534027	1680.835449	-524.978394	81.328163	1140.807861	-321.304291	-329.382111	1129.318726	-461.491425	116.937180	894.726074	-248.038055	-284.214325	867.376770	-340.648071	-91.311157	1022.892700	481.972260	-21.187140	968.228455	478.868683	156.256134
-401.234833	-17.532207	924.972778	-301.426422	-176.754791	922.221252	-491.878998	20.478092	502.296112	-339.290283	-203.102020	493.386566	-522.906372	47.748158	68.857948	-405.816101	-198.523468	80.805481	-424.155701	57.306740	1390.490967	-259.993225	-245.671188	1364.523926	-319.720001	-93.781868	1389.812134	-285.128296	-92.711922	1680.818970	-522.371582	81.504883	1140.499634	-321.290588	-330.011902	1129.138916	-455.943787	115.835388	894.756958	-247.441650	-284.553009	867.338257	-340.205750	-91.884880	1022.837036	480.722931	-21.275286	967.856689	477.550385	156.157547
-400.605804	-17.975452	924.934021	-301.110382	-177.315842	922.145386	-491.233185	20.834509	502.285034	-339.123596	-203.392456	493.353668	-522.881897	47.700726	68.969086	-405.781799	-198.607239	80.853004	-423.431274	56.550316	1390.497681	-260.326874	-246.760132	1364.439209	-319.485931	-94.746002	1389.803345	-285.104889	-93.864204	1680.770142	-519.816467	81.779510	1140.139648	-321.297058	-330.569458	1128.856323	-450.385956	114.850327	894.915344	-246.814529	-284.801941	867.366028	-339.761353	-92.453560	1022.786377	479.547211	-21.143856	967.479736	476.197205	156.164871
-399.916870	-18.326229	924.934753	-300.722809	-177.963516	922.132568	-490.443329	21.175200	502.326874	-338.953278	-203.694183	493.352264	-522.895569	47.612041	69.114082	-405.736511	-198.583282	80.862885	-422.718109	55.791107	1390.467773	-260.651886	-247.950760	1364.418335	-319.322632	-95.729958	1389.820068	-285.025818	-95.135567	1680.783691	-517.161194	81.813820	1139.754150	-321.381958	-331.193298	1128.599487	-444.775116	113.728020	895.177979	-246.144333	-285.109467	867.411743	-339.322479	-93.053856	1022.796631	478.155060	-21.219875	967.015686	474.727692	156.156403
-399.220734	-18.797655	924.954285	-300.415833	-178.612183	922.094238	-489.739319	21.489239	502.314514	-338.782562	-204.079727	493.347382	-522.922546	47.583622	69.285133	-405.756042	-198.673126	80.880501	-422.043396	55.058990	1390.505737	-260.971100	-249.158005	1364.469238	-319.173370	-96.708107	1389.873535	-285.037567	-96.382286	1680.779541	-514.006653	81.229462	1138.856567	-321.525879	-331.627869	1128.253052	-438.986237	112.642891	895.492493	-245.468994	-285.435303	867.382141	-338.828339	-93.686928	1022.791809	476.764679	-21.312420	966.418701	473.339203	156.177719
-398.533691	-19.202278	924.949280	-300.119080	-179.221054	922.025085	-488.830139	21.856449	502.297028	-338.599701	-204.467438	493.278839	-522.844604	47.577988	69.403046	-405.701233	-198.652603	80.850647	-421.320190	54.306625	1390.513062	-261.402130	-250.416092	1364.430542	-318.951660	-97.716431	1389.993896	-285.102142	-97.611267	1680.771606	-511.517761	81.402596	1138.717163	-321.679352	-332.337891	1128.063965	-433.175873	111.516693	896.049805	-244.860107	-285.788696	867.418152	-338.382202	-94.294983	1022.764832	475.244659	-21.367538	965.740723	471.833160	156.025696
-397.685120	-19.814390	924.893494	-299.658081	-179.934998	921.958435	-488.117035	22.234827	502.261841	-338.455658	-205.106766	493.260895	-522.920837	47.546478	69.539978	-405.488403	-198.449509	80.850319	-420.619598	53.489697	1390.498779	-261.900879	-251.687851	1364.332520	-318.835449	-98.663750	1390.031616	-285.091125	-98.904015	1680.712646	-508.646454	81.138710	1138.054688	-321.848328	-332.969757	1127.715576	-427.450287	110.525032	896.634949	-244.182495	-286.076355	867.410889	-337.797394	-95.037399	1022.715210	473.721130	-21.472492	964.896362	470.415771	156.184555
-396.948303	-20.177202	924.843018	-299.205750	-180.650269	921.854492	-487.213348	22.681381	502.209076	-338.231750	-205.548721	493.219116	-522.879089	47.482033	69.659332	-405.744263	-198.847107	80.846855	-419.898499	52.766861	1390.542847	-262.276825	-252.894211	1364.186035	-319.004608	-100.084297	1389.798218	-285.165833	-100.163818	1680.651123	-506.022644	81.034302	1137.719482	-322.004700	-333.600342	1127.393311	-421.646820	109.483765	897.414856	-243.406860	-286.331238	867.372925	-337.260132	-95.674553	1022.648987	472.256317	-21.700628	964.067993	468.899017	155.916214
-396.160004	-20.811058	924.743652	-298.934723	-181.386963	921.731506	-486.206482	23.073437	502.122681	-338.083557	-206.042068	493.174988	-522.828247	47.473881	69.812294	-405.748993	-198.896347	80.868912	-419.204559	51.967518	1390.574951	-262.743073	-254.203140	1364.030151	-318.908295	-101.201141	1389.698975	-285.237213	-101.388054	1680.564331	-503.440918	80.905624	1137.368164	-322.247131	-334.104034	1126.913818	-415.888702	108.359596	898.310730	-242.662186	-286.600220	867.384521	-336.726471	-96.409904	1022.539734	470.715302	-21.746614	963.263123	467.382690	155.888092
-395.353546	-21.169388	924.755676	-298.492004	-182.143585	921.650757	-485.373810	23.543982	502.222260	-337.856720	-206.392395	493.106659	-522.893372	47.423565	70.012329	-405.666351	-198.930862	80.880074	-418.503540	51.137043	1390.624634	-263.132935	-255.549500	1364.014160	-318.844360	-102.295616	1389.688477	-285.293884	-102.709038	1680.495361	-500.900238	80.795761	1137.154907	-322.471497	-334.770355	1126.696289	-410.089722	107.161949	899.370239	-241.978806	-286.874908	867.395325	-336.137543	-97.082352	1022.514648	469.199677	-21.532158	962.719177	465.854950	155.934647
-394.467102	-21.600555	924.767578	-298.122986	-182.886353	921.611816	-484.290497	24.052744	502.197754	-337.606598	-206.758118	493.055786	-522.879089	47.405087	70.258255	-405.608734	-198.907455	80.878075	-417.812958	50.370586	1390.772705	-263.660828	-256.875244	1363.980957	-318.755280	-103.425575	1389.750244	-285.414642	-103.990410	1680.489380	-498.502930	80.790344	1137.025024	-322.833618	-335.362213	1126.252075	-404.320496	105.857353	900.463928	-241.334061	-287.264832	867.415527	-335.551788	-97.769279	1022.510193	467.741943	-21.252897	962.425049	464.314209	155.955521
-393.467224	-21.625748	924.830322	-297.634003	-183.503860	921.510498	-483.186768	24.581018	502.181366	-337.644714	-208.535461	493.097748	-522.840271	47.383030	70.465012	-405.911133	-199.363022	80.971092	-417.106476	49.534679	1390.811890	-264.167969	-258.233063	1363.926636	-318.773956	-104.491768	1389.813354	-285.678101	-105.375229	1680.378784	-496.106049	80.621460	1136.886841	-323.151550	-336.094757	1125.993652	-398.578766	104.669922	901.742310	-240.691895	-287.626984	867.554932	-334.934784	-98.317497	1022.514587	465.959167	-22.038418	961.704895	462.776123	156.162537
-392.428741	-21.974953	924.859314	-297.072205	-184.178909	921.413696	-482.146149	25.139433	502.121643	-337.484680	-209.607040	493.137299	-522.817383	47.325943	70.682228	-405.992676	-199.712234	81.046143	-416.497375	48.678329	1390.849243	-264.822357	-259.611725	1363.727661	-318.775635	-105.703438	1389.816650	-285.841949	-106.609268	1680.334106	-493.974335	80.567917	1136.682129	-323.532928	-336.697571	1125.595581	-392.851349	103.302475	903.061829	-239.983063	-287.813263	867.616333	-334.313507	-99.052155	1022.508911	464.348694	-21.915464	961.533630	461.121063	156.292084
-391.783936	-23.472342	924.628723	-296.627563	-185.398834	921.397278	-481.156219	25.754118	501.971802	-337.341980	-210.443481	493.165619	-522.889893	47.233513	70.932785	-406.107452	-200.041626	81.106064	-415.832001	47.800877	1390.892822	-265.440399	-261.009003	1363.564697	-318.795593	-107.023460	1389.763916	-285.929077	-107.962677	1680.292480	-491.720306	80.430664	1136.543335	-323.895264	-337.352997	1125.150269	-387.239441	102.142136	904.526245	-239.309097	-288.164215	867.644348	-333.894379	-100.359421	1022.396362	462.700806	-21.804350	961.501770	459.367126	156.424622
-390.882904	-23.981417	924.574036	-296.149872	-186.298187	921.223938	-480.093231	26.500996	501.933563	-337.142334	-211.340714	493.153839	-522.916443	47.195854	71.242722	-406.195313	-200.352509	81.150322	-415.186432	46.980412	1390.884888	-266.010956	-262.428101	1363.389771	-318.814606	-108.244865	1389.645996	-286.029938	-109.222183	1680.189087	-489.454193	80.206345	1136.399292	-324.218933	-337.941681	1124.659668	-381.947327	101.270447	905.983459	-238.654022	-288.617279	867.537598	-333.304138	-101.231148	1022.299377	460.827484	-21.782803	961.559570	457.519440	156.479752
-390.014465	-24.729328	924.455444	-295.793304	-187.244934	921.070374	-478.728790	27.184202	501.863892	-336.898682	-212.368011	493.163940	-522.876648	47.184071	71.596375	-406.289032	-200.664032	81.186188	-414.532623	46.093399	1391.056519	-266.616821	-263.947113	1363.213501	-318.838959	-109.578789	1389.552368	-286.252075	-110.439865	1680.051025	-487.285675	80.046844	1136.310181	-324.636444	-338.532227	1124.126953	-376.607941	100.195747	907.616272	-238.018661	-288.920227	867.421021	-332.678741	-102.129387	1022.163940	458.780273	-21.975119	961.708801	455.535370	156.494934
-389.215515	-25.293114	924.440063	-295.375732	-188.211426	920.984131	-477.387482	27.949917	501.873566	-336.625214	-213.174866	493.163483	-522.820740	47.169704	72.008705	-406.277374	-200.839020	81.235023	-413.973755	45.213501	1391.264404	-267.252747	-265.406708	1363.147095	-318.936157	-110.814781	1389.499023	-286.462463	-111.717712	1679.999634	-485.855438	80.486679	1136.030273	-325.147003	-339.274902	1123.849976	-371.448761	99.106316	909.313843	-237.506943	-289.251678	867.499329	-332.083221	-102.978630	1022.117676	456.763153	-21.831095	961.947388	453.481750	156.567184
-388.308197	-25.761351	924.503723	-295.039459	-189.050354	920.899048	-476.388763	28.930365	502.075317	-336.343353	-213.837921	493.101959	-523.011780	47.127636	72.501801	-406.120422	-200.915146	81.241356	-413.366852	44.311523	1391.471680	-267.944580	-266.888550	1363.120850	-319.033966	-111.988449	1389.558594	-286.679993	-113.060646	1680.031860	-483.463776	79.889336	1136.249268	-325.662231	-339.969238	1123.697876	-366.359863	98.017639	911.002930	-237.047287	-289.763397	867.669739	-331.522552	-103.802246	1022.119507	454.864288	-21.972464	962.236328	451.575928	156.590576
-387.303802	-26.421141	924.577454	-294.560699	-190.055145	920.948730	-474.792908	29.749527	502.129913	-336.047668	-214.652817	493.017853	-522.884033	47.103653	72.964821	-406.106812	-201.082443	81.232903	-412.842438	43.330460	1391.680786	-268.585022	-268.320221	1363.175049	-319.106750	-113.304825	1389.613403	-286.960602	-114.292175	1680.108032	-481.127045	79.339371	1136.483398	-326.200623	-340.736969	1123.459595	-361.370575	96.969856	912.713806	-236.628525	-290.174988	867.864990	-330.949188	-104.785172	1022.203613	452.713959	-22.126675	962.598450	449.589447	156.552689
-386.149536	-25.906841	925.048889	-293.927094	-190.558685	920.952759	-473.384521	30.697685	502.317719	-335.666962	-215.333786	492.898621	-522.762634	47.065472	73.494797	-406.054657	-201.208603	81.236641	-412.284882	42.299351	1391.737915	-269.259094	-269.783905	1363.100464	-319.141418	-114.575302	1389.747437	-287.228119	-115.617348	1680.089111	-479.148895	78.977859	1136.624878	-326.680481	-341.354309	1123.183472	-356.572998	95.899010	914.415771	-236.206787	-290.660828	867.974670	-330.334320	-105.272392	1022.484802	450.752960	-22.403496	962.926880	447.766205	156.447952
-384.911316	-26.332014	925.127075	-293.220123	-191.549759	920.934448	-471.559967	31.534704	502.275665	-335.346130	-216.133011	492.873718	-522.525452	47.123100	73.969482	-406.038025	-201.383057	81.248428	-411.702881	41.245796	1391.700073	-269.894745	-271.337463	1362.969116	-319.207245	-115.930595	1389.679810	-287.438477	-116.909714	1680.029419	-476.709564	78.326859	1136.556274	-327.218964	-342.100311	1122.746582	-351.923035	94.835182	915.969116	-235.778198	-291.138794	868.018555	-329.611664	-106.219498	1022.545654	448.783447	-22.594061	963.184692	445.964539	156.543854
-383.794464	-26.815329	925.127502	-292.733704	-192.382446	920.659119	-469.779358	32.489712	502.288727	-335.066956	-216.914825	492.808655	-522.288086	47.184830	74.416176	-406.023193	-201.500122	81.186417	-411.132904	40.153988	1391.691162	-270.475220	-272.791870	1362.699951	-319.247070	-117.297119	1389.540527	-287.653259	-118.229301	1679.927979	-474.707184	78.097931	1136.657104	-327.655670	-342.735443	1122.340698	-347.456177	93.870506	917.719666	-235.382111	-291.694855	867.941101	-328.919006	-107.145386	1022.425476	446.809265	-22.656435	963.380493	443.960968	156.518646
-382.981110	-27.572697	925.106140	-292.424744	-193.411255	920.403503	-467.917297	33.287510	502.280945	-334.813293	-217.669540	492.723358	-522.189636	47.243519	74.939903	-406.026886	-201.706299	81.210945	-410.656036	39.128082	1391.783325	-271.046997	-274.292633	1362.455933	-319.386017	-118.605927	1389.355957	-287.927338	-119.476196	1679.734497	-472.989471	77.140381	1136.222290	-328.194733	-343.469086	1121.800659	-343.195282	92.900818	919.243958	-235.079773	-292.160950	867.868774	-328.341614	-108.202675	1022.289368	444.608856	-22.550520	963.571655	441.686066	156.440933
-382.494904	-28.599583	924.992432	-292.197357	-194.591599	920.196960	-466.408508	34.469288	502.376801	-334.549774	-218.626938	492.678375	-522.247620	47.332882	75.671494	-406.003510	-201.924225	81.277954	-410.229156	38.079403	1391.911377	-271.646576	-275.809998	1362.274170	-319.532684	-119.955757	1389.185669	-288.201599	-120.732079	1679.608887	-471.334686	76.933151	1136.213745	-328.717194	-344.335876	1121.509277	-339.121552	92.044388	920.828308	-234.908066	-292.818298	867.763855	-327.990906	-109.382080	1022.131531	442.583130	-22.677246	963.773865	439.656677	156.515549
-382.244720	-30.290146	924.689392	-292.021759	-196.152832	920.121033	-464.716095	35.640354	502.307556	-334.341705	-219.520584	492.685516	-522.156128	47.391495	76.391853	-406.070984	-202.203186	81.337524	-409.813721	36.988773	1392.046509	-272.211029	-277.278351	1362.189575	-319.668671	-121.274933	1389.189331	-288.532654	-122.042480	1679.609985	-469.668823	76.634758	1136.321777	-329.331848	-345.207855	1121.395264	-335.178436	91.146614	922.356873	-234.809814	-293.472382	867.843872	-327.808899	-110.890961	1021.942261	440.611603	-22.533699	963.964111	437.628418	156.532532
-381.489746	-31.199881	924.828003	-291.599396	-197.346451	920.197876	-462.932526	36.803478	502.535095	-334.035095	-220.219879	492.652252	-522.052368	47.318871	77.192955	-406.002289	-202.355423	81.424545	-409.388428	35.851559	1392.266235	-272.735809	-278.769684	1362.239746	-319.817993	-122.582695	1389.341431	-288.813171	-123.393173	1679.717041	-467.868927	75.971680	1136.403320	-329.928894	-346.194794	1121.291382	-331.417267	90.309891	923.867859	-234.767395	-294.169098	868.109680	-327.411316	-112.106247	1022.071411	439.038391	-22.494165	964.351013	435.985321	156.686584
-380.679626	-32.254459	925.025330	-291.210938	-198.527222	920.292786	-461.051697	38.049992	502.666138	-333.708313	-220.929306	492.601501	-522.024780	47.284306	78.085052	-405.967682	-202.494690	81.449883	-408.896362	34.687679	1392.351318	-273.256042	-280.275055	1362.349243	-319.834137	-123.948601	1389.586914	-289.118835	-124.716415	1679.821777	-466.053864	75.203064	1136.456787	-330.545959	-347.035980	1121.199097	-327.827606	89.561394	925.244019	-234.790833	-294.873596	868.422913	-327.013550	-113.419121	1022.239868	437.500854	-22.601963	964.672180	434.477448	156.718613
-379.721527	-33.122208	925.146667	-290.628174	-199.694412	920.363403	-458.921356	39.215633	502.761932	-333.384125	-221.574356	492.562805	-521.783142	47.332157	78.912964	-405.889587	-202.573593	81.462334	-408.556549	33.553959	1392.500854	-273.731232	-281.778992	1362.393799	-319.957062	-125.337814	1389.724854	-289.360474	-125.949593	1680.018555	-464.435120	74.617722	1136.552856	-331.200928	-348.050201	1121.270264	-324.510590	88.861145	926.487122	-234.884293	-295.678528	868.654053	-326.580414	-114.671967	1022.369934	436.281036	-21.792559	965.141113	433.009766	156.800293
-379.118622	-34.073116	925.105713	-290.324554	-200.894745	920.256836	-457.048309	40.306522	502.997681	-333.004272	-222.273209	492.410889	-521.505920	47.446220	79.803665	-405.816742	-202.619553	81.396790	-408.229736	32.316723	1392.515381	-274.297180	-283.239624	1362.364014	-320.126862	-126.633797	1389.773804	-289.709198	-127.214729	1680.019409	-462.844910	73.860550	1136.518921	-331.819580	-349.147339	1121.167480	-321.423981	88.052597	927.670349	-235.051392	-296.562103	868.729614	-326.294250	-115.894234	1022.312866	434.776917	-21.801559	965.325806	431.306091	156.750885
-378.481659	-35.058369	925.065918	-290.163330	-202.061310	920.035217	-454.962616	41.365803	503.189636	-332.696838	-222.954926	492.246765	-521.106995	47.557377	80.639046	-405.751251	-202.807968	81.321815	-407.987396	31.082890	1392.581665	-274.786530	-284.737610	1362.320068	-320.302368	-128.072571	1389.647095	-289.964233	-128.538895	1680.019653	-461.484833	73.414650	1136.544678	-332.388885	-350.128723	1120.935303	-318.583801	87.265953	928.826477	-235.304016	-297.519348	868.633484	-325.907013	-117.110703	1022.185303	433.347595	-21.756762	965.334229	429.595795	156.808014
-377.985657	-35.864426	925.021973	-290.018341	-203.215454	919.720703	-452.949493	42.437031	503.443024	-332.481934	-223.371048	492.207184	-520.854736	47.755692	81.602066	-405.687347	-202.840195	81.269348	-407.796478	29.864347	1392.570923	-275.263947	-286.296326	1362.239014	-320.479370	-129.414047	1389.549927	-290.259308	-129.765762	1679.897339	-460.304840	73.190010	1136.602783	-332.920135	-351.272461	1120.768677	-315.988678	86.579636	929.861511	-235.607437	-298.574127	868.524414	-325.614899	-118.287643	1022.011108	431.959167	-21.600761	965.470642	427.888794	156.809601
-377.354980	-36.798203	925.094055	-289.781891	-204.431610	919.596497	-450.821289	43.573433	503.712036	-332.253204	-223.828903	492.252899	-520.597595	47.973755	82.580086	-405.553406	-202.935471	81.257477	-407.621918	28.607275	1392.623413	-275.707733	-287.837860	1362.143921	-320.632477	-130.799545	1389.515259	-290.490906	-131.028946	1679.880737	-459.092163	72.700142	1136.670166	-333.484314	-352.427826	1120.631836	-313.537262	85.873047	930.812988	-235.925797	-299.626221	868.532898	-325.232422	-119.528015	1021.991333	430.807556	-21.504057	965.547302	426.390747	156.796402
-376.800446	-37.876373	925.312195	-289.650696	-205.754013	919.599243	-448.525208	44.604801	504.097565	-332.167267	-224.386185	492.348114	-520.300720	48.214958	83.744507	-405.499359	-203.038223	81.367477	-407.393982	27.318140	1392.722900	-276.087524	-289.324310	1362.127808	-320.741577	-132.277847	1389.586426	-290.764008	-132.282196	1679.860718	-457.830933	71.978966	1136.822266	-334.020782	-353.572418	1120.631958	-311.192780	85.054085	931.798157	-236.278961	-300.649567	868.585693	-324.945251	-120.907883	1022.108215	429.742371	-21.471331	965.720520	425.024872	156.754211
-376.150879	-39.079479	925.553772	-289.247314	-207.101151	919.734253	-446.312653	45.685734	504.476227	-332.118500	-224.973541	492.405914	-520.099854	48.549320	84.937988	-405.533234	-203.106888	81.437302	-407.178497	26.051239	1392.789795	-276.436462	-290.832367	1362.249512	-320.879547	-133.734207	1389.744263	-290.948303	-133.528046	1679.935181	-456.741547	71.169197	1136.975098	-334.566162	-354.689392	1120.557861	-308.852905	83.746284	932.792969	-236.630814	-301.761322	868.685791	-324.618011	-122.362778	1022.314270	428.759064	-21.445747	965.845886	423.762054	156.712952
-375.448883	-40.161644	925.809814	-288.989075	-208.295898	919.799744	-443.883484	46.917358	504.622223	-331.974731	-225.570984	492.355988	-519.843384	49.027679	86.209900	-405.505035	-203.145157	81.477310	-406.996429	24.744104	1392.856323	-276.819763	-292.341553	1362.461548	-321.031525	-135.103088	1389.906372	-291.163910	-134.768478	1680.040649	-455.721344	70.337753	1137.110962	-335.085236	-355.872192	1120.675537	-306.947601	83.016304	933.460266	-237.088943	-302.968750	868.911438	-324.311890	-123.726044	1022.490417	427.969971	-21.418066	965.888123	422.787201	156.776306
-374.991730	-41.214760	925.916870	-288.738159	-209.608536	919.830261	-441.609772	48.047314	505.064575	-331.388794	-226.238724	492.022644	-519.554260	49.469212	87.439987	-405.345184	-203.099991	81.441574	-406.943817	23.407005	1393.037964	-277.169769	-293.833801	1362.598877	-321.177917	-136.610703	1390.069458	-291.407593	-136.018402	1680.185913	-454.917511	69.477913	1137.242310	-335.686829	-357.228394	1120.943604	-305.327332	82.390541	934.031372	-237.730057	-304.282318	869.066467	-324.136322	-125.056618	1022.573853	427.100433	-21.469778	965.874451	421.591339	156.757004
-374.589539	-42.244114	926.007751	-288.716370	-210.781616	919.669739	-439.408081	49.155582	505.479889	-331.112213	-226.506195	491.798279	-519.313110	49.953239	88.629379	-405.173126	-203.073807	81.303474	-406.867584	21.963549	1393.145020	-277.526520	-295.370087	1362.715454	-321.407623	-137.980804	1390.101929	-291.703674	-137.260620	1680.236084	-454.215027	68.679573	1137.314697	-336.329407	-358.631531	1121.017456	-304.055786	81.900253	934.375854	-238.453781	-305.693878	869.000977	-323.980835	-126.353264	1022.543884	426.127075	-21.392866	965.864319	420.240326	156.724808
-374.272552	-43.146717	926.060608	-288.727478	-211.911636	919.420654	-437.231354	50.377819	505.809814	-330.857178	-226.810287	491.607788	-519.085083	50.452118	89.787514	-404.947205	-202.942017	81.122353	-406.887238	20.628460	1393.124878	-277.893158	-296.935181	1362.792847	-321.614410	-139.384445	1390.037720	-291.933472	-138.444336	1680.187988	-453.648926	67.864708	1137.272095	-336.915466	-359.980743	1121.097412	-302.952362	81.420685	934.584106	-239.258148	-307.132507	868.868530	-323.833527	-127.565979	1022.446289	425.054626	-21.212193	965.841919	418.890106	156.791458
-373.937531	-44.488106	926.065186	-288.706360	-213.322754	919.302246	-434.990997	51.582428	506.004791	-330.758331	-227.353149	491.463684	-518.810974	50.997437	91.162575	-404.904022	-202.992188	81.055550	-406.873230	19.271021	1393.074341	-278.246368	-298.454041	1362.784180	-321.718994	-140.791077	1390.178589	-292.101013	-139.664658	1680.141357	-453.115906	66.883919	1137.239136	-337.446198	-361.455017	1121.119507	-302.048462	80.912651	934.823303	-239.977936	-308.703613	868.770508	-323.683441	-129.043304	1022.391418	423.953827	-21.169209	965.971252	417.569336	156.780609
-373.572266	-45.580330	926.334351	-288.637054	-214.602524	919.299438	-432.771118	52.713058	506.398071	-330.597595	-227.795624	491.355957	-518.360962	51.391083	92.327209	-404.793793	-203.024536	81.067703	-406.862274	17.814669	1393.028076	-278.521393	-299.997711	1362.727661	-321.835114	-142.203415	1390.397949	-292.230896	-140.834473	1680.114990	-452.587555	65.827835	1137.298828	-337.949463	-362.842896	1121.036377	-301.308685	80.358597	935.072021	-240.629120	-310.210449	868.547668	-323.556763	-130.448761	1022.531006	423.110535	-21.095377	966.171021	416.592896	156.843002
-372.924194	-46.682495	926.586670	-288.328003	-215.907349	919.389526	-430.464355	53.935284	506.810394	-329.805267	-226.357925	491.248322	-518.008850	51.886784	93.774147	-404.236328	-202.420685	81.015961	-406.836060	16.484074	1392.892090	-278.681274	-301.522217	1362.758667	-321.881897	-143.726440	1390.502319	-292.350830	-141.924896	1680.045166	-452.156708	64.633102	1137.273315	-338.317688	-364.196259	1121.118042	-300.822540	79.799416	935.202515	-241.307709	-311.873230	868.454590	-323.287354	-131.867722	1022.716797	422.198853	-21.071709	966.301758	415.604980	156.889648
-372.071838	-47.523350	926.458069	-287.778717	-216.888199	919.052856	-427.847504	54.944603	507.023651	-329.637451	-226.842392	491.282990	-517.580078	52.536442	95.128288	-404.189331	-202.441803	81.075935	-406.767853	15.087627	1392.752563	-278.850891	-302.978333	1362.798218	-322.062683	-145.245407	1390.380981	-292.374054	-143.080551	1680.056152	-451.951324	63.567970	1137.203491	-338.744354	-365.676880	1121.145996	-300.617645	79.406075	935.154480	-242.053024	-313.452179	868.424988	-323.138214	-133.189911	1022.520020	421.295776	-21.191147	966.404175	414.736816	157.081985
-371.795258	-48.749962	926.431885	-287.743713	-218.117599	918.957214	-425.617615	56.162827	507.477264	-329.542694	-227.370102	491.248016	-517.240662	53.000908	96.491692	-404.136230	-202.591980	81.104904	-406.899231	13.616453	1392.791870	-279.042542	-304.473816	1362.889526	-322.238525	-146.720779	1390.438843	-292.483398	-144.240326	1680.131592	-451.579987	61.948334	1136.814697	-339.170319	-367.214386	1121.263550	-300.641418	79.027939	934.951843	-242.883926	-315.192505	868.322083	-323.108307	-134.531281	1022.466370	420.509125	-21.034719	966.432373	413.802094	157.233795
-371.710083	-49.952896	926.374878	-287.864349	-219.354172	918.777588	-423.268829	57.116962	507.578918	-329.492889	-227.954285	491.118134	-516.758423	53.460148	97.717461	-404.059540	-202.631683	81.048599	-406.981201	12.139676	1392.741089	-279.249146	-305.978668	1362.958862	-322.439209	-148.201996	1390.429810	-292.579590	-145.340851	1680.096924	-452.020294	61.367390	1136.954468	-339.667236	-368.734558	1121.408447	-300.947144	78.749969	934.712952	-243.844482	-316.978180	868.109314	-323.137695	-135.836884	1022.347900	419.711548	-20.846836	966.403687	412.810516	157.427094
-371.615173	-50.951012	926.469177	-288.068512	-220.462433	918.558472	-420.949860	58.166752	507.803802	-329.429291	-228.659592	490.938782	-516.442017	54.010349	99.094650	-403.963623	-202.644943	80.956314	-407.121002	10.752841	1392.549072	-279.455597	-307.461853	1362.981934	-322.684387	-149.597183	1390.393677	-292.688782	-146.374237	1679.989624	-451.910736	59.779285	1136.694458	-340.202057	-370.415680	1121.464111	-301.589600	79.145859	934.177124	-244.811890	-318.823944	867.815796	-323.166962	-137.072815	1022.281433	419.023804	-20.693493	966.522766	412.016418	157.722824
-371.440033	-52.012817	926.610474	-288.060486	-221.759155	918.535217	-418.700989	59.232033	508.115021	-329.343567	-229.392960	490.765137	-516.022522	54.459618	100.579750	-403.882355	-202.722122	80.808044	-407.240112	9.297988	1392.409546	-279.630249	-308.936890	1362.957153	-322.873016	-151.058578	1390.500732	-292.714844	-147.498795	1679.962646	-452.116974	58.465080	1136.554688	-340.618256	-372.046783	1121.462158	-302.176117	79.009079	933.922913	-245.679672	-320.688019	867.544067	-323.175690	-138.402969	1022.344971	418.437347	-20.600851	966.751770	411.431183	157.891861
-371.214996	-53.290363	926.820557	-288.050079	-223.069046	918.551941	-416.104584	60.160480	508.449036	-329.111572	-229.476974	490.575226	-515.337219	54.809143	102.053436	-403.638214	-202.579834	80.674957	-407.456024	7.848418	1392.277710	-279.769623	-310.415070	1362.930298	-322.978058	-152.462006	1390.814697	-292.724243	-148.559113	1679.929810	-452.501221	57.063480	1136.508545	-340.957001	-373.531525	1121.389038	-303.003510	78.893288	933.601257	-246.535370	-322.650909	867.291016	-323.148895	-139.863022	1022.461609	418.063721	-20.406708	967.064392	411.013916	158.073166
-371.035248	-54.512512	927.006470	-287.928070	-224.304169	918.588562	-413.538574	61.118252	508.621918	-329.212830	-230.192703	490.466675	-514.753540	55.134560	103.576096	-403.586823	-202.658524	80.582558	-407.729340	6.466079	1391.976074	-279.982422	-311.869629	1362.952148	-323.053986	-153.857895	1391.145020	-292.711792	-149.586014	1679.883911	-452.917847	55.820850	1136.447510	-341.261414	-375.138702	1121.277710	-304.003937	78.917007	933.116394	-247.393936	-324.561523	866.978882	-323.086456	-141.224930	1022.576294	417.739349	-20.322721	967.253174	410.734283	158.292084
-370.947083	-55.754383	927.052429	-287.926331	-225.512756	918.440063	-411.003815	62.172592	508.945251	-329.327545	-230.920197	490.406219	-514.041321	55.399662	105.035202	-403.643585	-202.903900	80.537094	-408.039307	4.983932	1391.848145	-280.077118	-313.296387	1362.878662	-323.221741	-155.312225	1391.199951	-292.625977	-150.603363	1679.768066	-453.472137	54.645493	1136.305420	-341.524658	-376.597443	1121.263306	-305.218536	79.033501	932.625183	-248.206772	-326.528778	866.616089	-323.005035	-142.550034	1022.520813	417.286835	-20.323353	967.326294	410.345520	158.528351
-370.925415	-56.790215	927.106689	-287.924561	-226.587814	918.290710	-408.261658	62.943176	509.282043	-329.364685	-231.519531	490.330811	-513.223267	55.597298	106.511452	-403.638519	-203.022903	80.549980	-408.469910	3.409295	1391.862061	-280.090088	-314.708130	1362.831665	-323.506409	-156.835892	1391.054565	-292.562836	-151.609070	1679.686157	-453.959167	53.394501	1136.219238	-341.710175	-378.145966	1121.273071	-306.088593	79.414787	932.687256	-249.021118	-328.589691	866.149719	-322.971375	-143.714508	1022.469727	416.615662	-20.053432	967.333130	409.384888	158.678528
-371.141937	-57.808804	927.106689	-288.108887	-227.674789	918.052246	-405.724365	63.843288	509.605530	-329.779633	-233.188492	490.293793	-512.348267	55.848076	108.099815	-403.937347	-203.505569	80.634773	-408.959564	1.890521	1391.872070	-280.221802	-316.097412	1362.799072	-323.786438	-158.262039	1390.991089	-292.543213	-152.587448	1679.591309	-454.822113	52.371254	1136.212646	-342.013794	-379.728485	1121.253784	-307.874146	79.616875	931.974487	-250.002777	-330.633789	865.658447	-323.081909	-144.860947	1022.342651	416.026825	-20.038473	967.264648	408.712189	158.915802
-371.309814	-59.045021	927.204163	-288.207001	-228.811295	917.981445	-402.973511	64.721611	509.916840	-329.860565	-233.761032	490.229828	-511.452698	56.114323	109.697273	-403.879578	-203.576355	80.631256	-409.497803	0.369171	1391.928711	-280.250000	-317.553253	1362.878540	-324.066254	-159.679306	1391.041382	-292.532990	-153.570465	1679.484375	-455.520111	51.206909	1136.048584	-342.267700	-381.316437	1121.325684	-309.823883	79.821999	931.211731	-250.948120	-332.668030	865.306458	-323.164581	-146.119873	1022.351074	415.398651	-20.028000	967.135620	408.083221	159.016357
-371.498383	-60.151043	927.480957	-288.326599	-229.935242	918.003967	-400.323639	65.497841	510.481354	-329.796783	-233.837799	490.156830	-510.549774	56.322453	111.535316	-403.686340	-203.447083	80.486008	-410.078003	-1.199081	1392.072510	-280.344482	-318.947845	1362.958130	-324.284637	-161.028671	1391.330566	-292.583038	-154.633392	1679.534912	-456.487000	50.208778	1136.308105	-342.537781	-382.935791	1121.483765	-311.909058	79.993484	930.591919	-251.890259	-334.732269	865.038452	-323.343719	-147.393509	1022.498779	414.980499	-19.821827	967.156189	407.625610	159.132172
-371.586609	-61.222633	927.895386	-288.325043	-230.989182	918.148987	-397.356537	66.053146	510.932007	-329.928650	-234.439941	490.076019	-509.454315	56.319485	113.329346	-403.596466	-203.525818	80.373039	-410.658936	-2.749060	1392.205078	-280.467010	-320.329834	1363.090576	-324.488953	-162.405441	1391.660522	-292.673096	-155.652771	1679.678467	-457.508301	49.187035	1136.643433	-342.814758	-384.544556	1121.577393	-314.231659	80.216393	929.993591	-252.830673	-336.797424	864.860901	-323.520447	-148.676971	1022.781738	414.777405	-19.710901	967.270691	407.424500	159.238586
-371.796021	-62.390053	928.227051	-288.315460	-232.069580	918.248230	-394.433929	66.661179	511.506622	-330.131927	-235.202286	489.938141	-508.283905	56.545044	115.100655	-403.590576	-203.703278	80.262367	-411.196167	-4.237352	1392.192383	-280.398438	-321.629791	1363.115479	-324.632446	-163.716629	1391.959961	-292.716492	-156.696442	1679.626831	-458.551361	48.239010	1137.020752	-342.904663	-386.099915	1121.584595	-316.659302	80.591736	929.328552	-253.693146	-338.744446	864.571289	-323.672546	-149.956131	1022.996460	414.512573	-19.769510	967.238953	407.272766	159.338821
-372.200287	-63.643124	928.355225	-288.507446	-233.127991	918.211182	-391.373871	67.177902	511.899323	-330.302643	-235.986130	489.729370	-507.142334	56.625488	117.019218	-403.608795	-203.922791	80.154022	-411.716278	-5.842460	1392.305298	-280.237030	-322.887970	1363.046509	-324.825287	-165.043839	1392.067627	-292.776611	-157.651306	1679.499512	-459.945679	47.491245	1137.543457	-342.904846	-387.517120	1121.557739	-319.289215	81.009109	928.716248	-254.240341	-340.290314	864.717957	-323.872467	-151.155350	1023.034485	413.961853	-19.501617	967.081909	406.533112	159.456436
-372.680573	-64.762787	928.384583	-288.807190	-233.990753	918.028564	-388.317566	67.531631	512.419800	-330.418335	-236.667267	489.540405	-505.927216	56.672688	118.842842	-403.604340	-204.174072	80.082970	-412.311768	-7.378038	1392.450928	-279.953369	-324.057861	1362.906860	-325.046478	-166.386978	1391.972656	-292.769897	-158.645401	1679.446167	-460.918152	46.371101	1137.401978	-342.773224	-389.046295	1121.557373	-322.042389	81.432236	928.013062	-255.012604	-342.320984	864.181641	-324.065247	-152.170197	1022.944214	413.249725	-19.158537	966.825500	405.540527	159.565247
-373.209595	-65.639191	928.522888	-289.137573	-234.734726	917.869629	-385.276886	67.907822	512.698730	-330.679779	-237.710892	489.405792	-504.778473	56.727379	120.715889	-403.725525	-204.496170	79.988388	-412.912811	-8.876697	1392.607666	-279.696411	-325.191223	1362.812256	-325.263580	-167.648575	1391.839111	-292.823151	-159.598740	1679.316040	-462.459198	45.799812	1137.860840	-342.761108	-390.598907	1121.512085	-325.013794	81.960281	927.308167	-256.188232	-344.899475	862.951294	-324.315063	-153.059677	1022.919434	412.753815	-18.956264	966.480469	404.943390	159.708694
-374.023895	-66.833366	928.848389	-289.726105	-235.636765	917.899292	-382.250153	68.226128	513.125244	-330.966156	-238.826660	489.301880	-503.561432	56.907421	122.505142	-403.893097	-204.821960	79.984612	-413.495819	-10.345328	1392.777954	-279.464874	-326.266113	1362.745361	-325.528107	-168.835938	1391.781006	-292.963959	-160.589676	1679.253052	-463.761871	44.874493	1138.095581	-342.686859	-392.183868	1121.483643	-328.156128	82.594170	926.625183	-257.072845	-346.916534	862.416443	-324.679779	-154.108719	1023.073242	412.214050	-18.821112	966.031494	404.110901	159.372437
-374.007294	-67.070732	929.432495	-289.859894	-236.000107	917.955200	-378.818756	68.190628	513.528687	-331.149780	-239.541855	489.272156	-502.280334	56.933510	124.277374	-403.903900	-204.939026	79.988281	-414.126404	-11.805166	1393.009277	-279.224792	-327.337433	1362.735474	-325.719116	-169.987885	1391.992065	-293.154816	-161.571152	1679.260986	-465.234772	43.992001	1138.484985	-342.599365	-393.744751	1121.549927	-331.440155	83.128685	925.986145	-257.925598	-348.823669	862.127930	-324.880981	-154.795944	1023.391541	411.881287	-18.543282	965.735474	403.710510	159.436890
-374.287506	-67.698715	929.790771	-290.005402	-236.649750	918.018799	-375.615021	68.120377	514.027283	-331.087799	-239.560623	489.242096	-500.874054	56.898727	125.982964	-403.746155	-204.905289	79.928909	-414.856293	-13.136753	1393.399780	-278.963318	-328.328400	1362.735840	-325.898682	-171.153046	1392.221191	-293.298523	-162.631973	1679.352051	-466.710571	43.047276	1138.984863	-342.495117	-395.304138	1121.593628	-334.630798	83.744675	925.676697	-258.688477	-350.735535	861.955444	-325.250732	-155.681076	1023.605042	411.527405	-18.332882	965.441833	403.292816	159.501602
-374.742828	-68.717400	929.896484	-290.254669	-237.466049	918.112305	-372.174225	67.801674	514.225830	-331.112305	-239.740662	489.194061	-499.374451	56.749340	127.471489	-403.620819	-204.955826	79.883202	-415.444855	-14.458774	1393.565674	-278.662292	-329.251709	1362.642090	-326.065857	-172.274582	1392.355713	-293.403687	-163.611359	1679.279297	-468.280731	42.046268	1139.413940	-342.286133	-396.918579	1121.681763	-338.285492	84.200706	924.801758	-259.471954	-352.573212	861.648682	-325.707916	-156.654434	1023.709900	410.949249	-18.271605	965.107056	402.788330	159.535049
-375.351349	-69.638405	929.881714	-290.523804	-238.169891	918.058899	-369.079865	67.608292	514.464478	-331.276886	-240.200043	489.123474	-497.981293	56.692848	128.934555	-403.638824	-205.061493	79.820160	-415.961151	-15.790660	1393.604614	-278.253571	-330.053314	1362.486328	-326.253662	-173.296143	1392.363281	-293.539795	-164.601044	1679.212646	-469.948334	41.196594	1139.753052	-341.988800	-398.220398	1121.672607	-341.925720	84.793655	924.157776	-259.604492	-353.583435	862.068542	-326.177551	-157.496216	1023.676880	410.284302	-18.051350	964.722168	402.131836	159.570084
-376.099640	-70.718765	929.713379	-290.958923	-238.884384	917.852417	-365.975922	67.135139	514.614319	-331.450867	-240.695847	488.986481	-496.188873	56.596020	129.993698	-403.739716	-205.285004	79.766632	-416.567535	-17.103781	1393.755005	-277.907867	-330.811615	1362.294067	-326.467834	-174.301376	1392.287476	-293.706299	-165.593826	1679.115234	-471.617493	40.280594	1139.969604	-341.597260	-399.778595	1121.640747	-345.634491	85.298172	923.474487	-260.500763	-355.668488	861.320862	-326.723724	-158.388229	1023.486572	409.661163	-17.900017	964.300720	401.472687	159.699036
-376.865540	-71.628578	929.605774	-291.440918	-239.489975	917.651733	-362.984131	66.582214	514.620361	-331.623596	-241.134918	488.865906	-494.007141	56.621674	130.764786	-403.813995	-205.420486	79.690399	-417.238678	-18.342569	1393.851563	-277.574158	-331.550232	1362.084839	-326.700500	-175.244385	1392.149658	-293.863617	-166.576355	1679.024536	-473.377045	39.318108	1140.183716	-341.320587	-401.268097	1121.645020	-349.467834	85.853653	922.784363	-261.580170	-358.294647	859.953979	-327.285736	-159.164352	1023.327515	409.265045	-17.811237	963.872070	401.085815	159.762512
-377.604218	-72.618065	929.520142	-291.846924	-240.147598	917.541870	-359.949921	65.830254	514.730225	-331.811401	-241.632996	488.787628	-491.167511	56.526897	130.871017	-403.977936	-205.640305	79.589684	-417.888428	-19.462772	1394.074951	-277.282257	-332.259766	1361.943481	-326.939850	-176.162857	1392.126831	-294.043213	-167.594437	1679.013428	-475.133057	38.356228	1140.419922	-340.999329	-402.762970	1121.633301	-353.403992	86.424942	922.188477	-262.224457	-360.031219	859.593994	-327.880402	-160.007324	1023.230591	409.074371	-17.517311	963.577026	400.870758	159.884888
-378.200562	-73.452873	929.583862	-292.218323	-240.754395	917.544739	-356.958740	64.912483	514.840759	-331.990143	-242.004593	488.763367	-488.291931	56.544453	131.095947	-403.927124	-205.633682	79.565826	-418.608002	-20.449492	1394.509033	-277.057617	-332.923157	1361.840088	-327.191101	-177.045303	1392.229248	-294.178894	-168.588470	1679.066650	-476.945679	37.292698	1140.803467	-340.726257	-404.134857	1121.625610	-357.378021	86.893295	921.644897	-262.806122	-361.471649	859.422546	-328.467682	-160.813538	1023.267761	409.063110	-17.369324	963.262817	400.940216	159.958008
-378.700653	-74.314423	929.653687	-292.573792	-241.344315	917.632935	-353.705200	63.713909	514.840759	-332.143280	-242.188721	488.809448	-485.207672	56.674355	131.338913	-403.905121	-205.641357	79.581657	-419.319824	-21.476448	1394.878418	-276.861511	-333.619263	1361.728027	-327.357727	-177.855469	1392.480957	-294.328003	-169.609589	1679.232178	-478.863403	36.369148	1141.305054	-340.434662	-405.406097	1121.465576	-361.479675	87.278130	921.187195	-263.254089	-362.921387	859.319763	-329.026825	-161.596680	1023.353455	409.117340	-17.156765	962.982605	401.046509	160.112534
-379.129822	-74.929131	929.758972	-292.836212	-241.821320	917.705078	-350.748138	62.479321	514.940552	-332.319519	-242.358292	488.833740	-481.704132	56.429020	131.143326	-403.989746	-205.768204	79.646004	-419.960968	-22.514744	1395.133423	-276.678284	-334.242737	1361.622803	-327.603943	-178.742599	1392.568481	-294.413727	-170.551605	1679.250366	-480.866425	35.437340	1141.732544	-340.138153	-406.699982	1121.412231	-365.702972	87.572090	920.723755	-264.181000	-364.897827	858.401794	-329.505310	-162.227890	1023.447571	409.027222	-17.046289	962.672180	401.089355	160.202423
-379.625916	-75.470779	929.845764	-293.224457	-242.161346	917.703979	-347.514618	60.943542	514.676819	-332.478363	-242.461014	488.858673	-477.429230	55.592335	130.316589	-404.049561	-205.821121	79.709457	-420.609985	-23.552586	1395.349731	-276.542053	-334.884827	1361.483032	-327.941315	-179.651321	1392.452148	-294.422272	-171.503494	1679.246826	-483.170258	34.498299	1142.187622	-339.751404	-407.880859	1121.320557	-370.607239	87.553604	919.821411	-264.571808	-366.364044	858.021545	-329.983643	-162.740463	1023.489990	408.782776	-16.931232	962.339172	400.951508	160.289673
-380.132690	-76.000038	929.899109	-293.685120	-242.447266	917.644653	-344.617889	59.508049	514.554565	-332.636841	-242.522842	488.872620	-473.354095	54.851902	129.664932	-404.121735	-205.778748	79.716225	-421.295593	-24.544432	1395.492310	-276.408936	-335.452087	1361.330811	-328.205383	-180.473129	1392.362549	-294.359009	-172.352982	1679.208130	-485.313141	33.556301	1142.565186	-339.361450	-408.810699	1121.335571	-374.933441	87.660141	919.282104	-264.600281	-367.542114	857.928528	-330.399445	-163.183807	1023.481140	408.527039	-16.787849	961.988403	400.760345	160.434769
-380.712555	-76.334457	929.997070	-294.217041	-242.694138	917.598450	-341.835663	57.956387	514.413757	-332.793243	-242.645721	488.780975	-469.347290	54.361721	129.486481	-404.090302	-205.738190	79.696114	-421.930084	-25.502716	1395.648804	-276.325256	-336.045532	1361.147339	-328.458191	-181.177704	1392.337036	-294.324799	-173.213623	1679.183105	-487.577850	32.655331	1142.951782	-339.037628	-409.836334	1121.262573	-379.279633	87.799347	918.846680	-264.889862	-368.799469	857.623108	-330.885437	-163.524246	1023.500488	408.293854	-16.657806	961.646240	400.661194	160.593445
-381.293396	-76.603584	930.170898	-294.707275	-242.970505	917.617065	-339.234680	56.377827	514.232239	-332.971588	-242.790314	488.744354	-464.766632	53.145580	128.646912	-404.171906	-205.814255	79.620399	-422.571259	-26.320581	1395.880615	-276.314636	-336.584167	1361.013428	-328.703217	-181.831802	1392.465454	-294.325439	-174.065994	1679.105225	-489.700500	31.552242	1143.441895	-338.883972	-410.744171	1121.173828	-383.695801	87.810516	918.447571	-265.454163	-370.246002	857.024292	-331.404572	-163.877396	1023.592346	408.043701	-16.499184	961.318970	400.568695	160.688065
-381.745972	-76.757759	930.419556	-295.155426	-243.168518	917.686279	-337.013092	54.802326	514.318909	-333.154938	-242.870773	488.672516	-459.616669	51.243397	127.048553	-404.163300	-205.771713	79.500381	-423.273468	-27.118860	1396.147339	-276.427460	-337.116608	1360.953247	-328.915863	-182.395523	1392.648438	-294.381989	-174.936676	1679.109985	-492.074310	30.587091	1144.012939	-338.717682	-411.645233	1121.030273	-388.179871	87.712761	918.028381	-265.666046	-371.324524	856.805725	-331.871063	-164.167831	1023.747620	407.833160	-16.301298	961.022095	400.478180	160.732254
-382.182556	-76.991165	930.636597	-295.592529	-243.365417	917.782104	-334.541809	52.879936	514.392761	-333.396637	-242.987228	488.690948	-454.515991	49.694214	126.071663	-404.120178	-205.764969	79.411285	-423.817383	-27.863672	1396.457031	-276.476593	-337.652679	1360.925415	-329.117584	-183.017166	1392.794189	-294.421204	-175.766449	1679.217285	-494.325165	29.602547	1144.661255	-338.573975	-412.261658	1120.851685	-392.611816	87.545044	917.764587	-265.533325	-372.002228	857.019653	-332.365540	-164.486511	1023.903381	407.654480	-16.215979	960.809509	400.490326	160.735382
-382.627533	-77.267754	930.834839	-296.025970	-243.597565	917.908508	-332.168823	50.827290	514.357544	-333.687866	-243.069962	488.735565	-449.390350	48.189922	125.227287	-404.159943	-205.748505	79.410934	-424.367279	-28.591509	1396.811279	-276.556366	-338.141296	1360.850830	-329.340698	-183.636963	1392.853149	-294.429962	-176.583847	1679.244141	-496.625732	28.463676	1145.232666	-338.469391	-412.956177	1120.817993	-397.083618	87.363869	917.599121	-265.655975	-372.783783	856.938782	-332.879486	-164.823654	1024.067017	407.038574	-16.136904	960.394409	400.077911	160.827866
-382.879181	-77.219925	930.984924	-296.477234	-243.585297	917.955566	-330.750305	49.059158	514.469543	-333.929535	-243.013748	488.817535	-444.063354	46.302162	123.949829	-404.152679	-205.671875	79.496101	-424.930054	-29.280710	1397.155518	-276.661255	-338.632874	1360.783081	-329.618744	-184.278000	1392.774658	-294.421417	-177.397888	1679.238647	-499.024719	27.462265	1145.846924	-338.341644	-413.611664	1120.757813	-401.524628	86.848404	917.302002	-265.746887	-373.667542	856.684509	-333.272552	-164.883667	1024.164185	407.075623	-15.956638	960.416016	400.252228	161.063065
-383.256897	-77.434639	930.896362	-296.948517	-243.731293	917.946411	-328.757599	46.857796	514.378967	-334.157593	-243.019714	488.947418	-438.177734	44.320026	122.372108	-404.276947	-205.671097	79.601395	-425.504150	-29.959618	1397.454834	-276.777374	-339.063385	1360.633789	-329.878296	-184.866699	1392.698608	-294.386047	-178.180878	1679.211670	-501.327271	26.376421	1146.297363	-338.234314	-414.255127	1120.671631	-405.934814	86.393082	917.048035	-265.739990	-374.274719	856.496338	-333.664612	-165.005066	1024.115845	406.830383	-15.884635	960.289429	400.240875	161.349686
-383.949860	-78.069275	930.746338	-297.460846	-243.969986	917.932739	-327.179596	44.789181	514.095398	-334.440491	-243.074844	489.014557	-432.201660	42.220860	120.669060	-404.359772	-205.710541	79.662971	-426.025146	-30.536575	1397.639771	-276.849365	-339.450256	1360.452271	-330.099915	-185.348007	1392.642212	-294.365173	-178.921478	1679.167480	-503.681244	25.295052	1146.790405	-338.143860	-414.787964	1120.544312	-410.392029	85.837029	916.722656	-265.665314	-374.770264	856.258362	-334.222382	-165.340027	1024.035645	406.695099	-15.713426	960.331848	400.306366	161.635330
-384.553101	-78.299782	930.807922	-297.966919	-244.107346	917.936584	-325.645020	42.671612	513.953247	-334.690582	-243.138138	489.003296	-425.557800	39.701794	118.388924	-404.456329	-205.846375	79.657585	-426.526428	-31.075624	1397.843994	-277.002502	-339.819885	1360.198853	-330.321136	-185.780136	1392.643066	-294.349731	-179.614929	1679.018555	-506.000732	24.204020	1147.311646	-338.136810	-415.189545	1120.305908	-414.706451	85.126038	916.504578	-265.540009	-375.173157	856.061584	-334.739716	-165.537582	1024.065308	406.415863	-15.506107	960.359802	400.195221	161.820114
-385.132355	-78.292732	930.926575	-298.487335	-244.171341	917.966309	-324.182648	40.382534	513.819763	-334.931305	-243.215942	488.970337	-419.541473	37.897644	117.028717	-404.451752	-205.824860	79.622322	-427.012939	-31.510286	1398.022095	-277.240967	-340.189911	1359.927246	-330.575867	-186.234253	1392.614990	-294.368164	-180.315918	1678.954346	-508.354828	23.103313	1147.885376	-338.137848	-415.601044	1120.004517	-419.083679	84.329445	916.259827	-265.441986	-375.463928	855.892273	-335.298889	-165.620071	1024.137695	406.884064	-15.244473	960.949524	401.002563	162.252502
-385.656342	-78.330177	931.013123	-298.981995	-244.250916	918.001770	-322.361969	37.494263	513.565125	-335.206665	-243.342392	488.946198	-412.537415	35.672359	114.988197	-404.442200	-205.838577	79.539894	-427.441956	-31.918993	1398.269165	-277.424042	-340.543823	1359.718994	-330.801971	-186.647232	1392.644409	-294.391388	-181.056320	1678.953857	-510.663879	22.091486	1148.501343	-338.169006	-415.884308	1119.602783	-423.411591	83.568039	916.156006	-265.288025	-375.657410	855.724670	-335.805573	-165.705551	1024.197388	407.221283	-15.012655	961.422485	401.463013	162.215164
-386.198578	-78.407196	931.080688	-299.431091	-244.274460	918.045837	-320.960052	34.325382	513.235474	-335.442322	-243.366501	488.919250	-405.505463	33.588337	112.872200	-404.429993	-205.851395	79.453461	-427.890228	-32.316296	1398.492554	-277.607178	-340.852081	1359.570801	-331.032013	-187.029984	1392.621826	-294.429108	-181.704376	1678.828979	-512.926636	20.974850	1149.000610	-338.193207	-416.246246	1119.259521	-427.617157	82.571754	915.919495	-265.103088	-375.708374	855.558716	-336.311279	-165.772964	1024.253052	407.670654	-15.017793	961.922852	402.486755	162.831299
-386.849884	-78.488464	931.108582	-299.946289	-244.250717	918.048584	-319.893433	31.120499	512.788574	-335.674164	-243.376495	488.897217	-398.302582	31.347887	110.799446	-404.445038	-205.789688	79.415276	-428.345184	-32.704731	1398.767090	-277.772583	-341.154999	1359.386353	-331.252319	-187.340912	1392.637085	-294.412720	-182.361435	1678.835571	-515.262207	19.920395	1149.633911	-338.230255	-416.516876	1119.040161	-431.738434	81.465225	915.734192	-264.880341	-375.653320	855.409485	-336.860474	-165.796295	1024.266479	408.024231	-14.891132	962.384033	403.101532	163.111191
-387.484711	-78.516975	931.064819	-300.485107	-244.172287	918.038574	-317.630798	29.872574	512.916992	-335.952820	-243.427048	488.839722	-390.462280	29.212276	108.710907	-404.472076	-205.753815	79.358505	-428.851410	-33.087280	1399.010376	-277.971222	-341.489014	1359.213013	-331.324066	-187.474152	1392.806274	-294.387115	-182.971924	1678.787598	-517.378357	18.649290	1149.975464	-338.255096	-416.714020	1118.858643	-435.835571	80.262871	915.411804	-264.589386	-375.451569	855.290039	-337.432007	-165.742065	1024.239868	408.375580	-14.829331	962.735962	403.674225	163.250519
-388.055695	-78.441452	931.025940	-300.946014	-244.027069	918.002136	-316.250916	27.277935	512.646301	-336.230103	-243.435165	488.847443	-382.804474	27.136448	106.585419	-404.581726	-205.781113	79.370529	-429.367554	-33.416088	1399.175903	-278.190369	-341.710632	1358.973755	-331.488403	-187.652390	1392.821777	-294.373962	-183.563385	1678.723145	-519.645203	17.609776	1150.471436	-338.233063	-416.810425	1118.621582	-439.796997	78.953697	915.133789	-264.251953	-375.096558	855.127563	-337.978058	-165.643707	1024.203613	408.868103	-14.876859	962.993835	404.509430	163.306076
-388.719421	-78.429001	931.021973	-301.449402	-243.943008	918.031006	-314.989502	24.588171	512.331604	-336.542664	-243.408112	488.860260	-374.957520	25.052853	104.431839	-404.673340	-205.860687	79.399284	-429.830139	-33.637783	1399.371948	-278.320313	-341.817047	1358.673584	-331.897247	-188.079803	1392.434814	-294.351501	-184.117249	1678.637695	-521.716797	16.472136	1150.906372	-338.226624	-416.814392	1118.239746	-443.667725	77.612724	914.877380	-263.920105	-374.630310	854.990173	-338.541687	-165.560760	1024.216309	409.319794	-14.780203	963.258789	405.199799	163.344833
-389.340027	-78.443626	930.997070	-301.933472	-243.878952	918.059509	-313.113007	22.233717	512.300720	-336.879730	-243.341675	488.933197	-366.587341	22.887159	102.283264	-404.730042	-205.948944	79.388641	-430.355194	-33.834938	1399.524902	-278.455048	-341.892365	1358.311035	-332.117188	-188.280594	1392.355103	-294.340454	-184.655807	1678.518555	-523.867004	15.434926	1151.446777	-338.259155	-416.727936	1117.768555	-447.409943	76.161949	914.683289	-263.563965	-374.126404	854.773071	-339.102478	-165.505127	1024.219971	409.870392	-14.665813	963.440002	405.980652	163.384415
-390.026947	-78.404037	931.032410	-302.542755	-243.802719	918.082275	-312.896851	19.933477	511.841736	-337.202942	-243.384613	488.985840	-358.770020	20.863945	100.245567	-404.772644	-205.888855	79.387451	-430.634521	-34.014572	1399.941895	-278.560913	-341.969574	1357.997192	-332.345520	-188.423492	1392.255249	-294.313049	-185.183960	1678.469238	-525.872559	14.298528	1151.967285	-338.297729	-416.538879	1117.271240	-451.116730	74.591408	914.498535	-263.213806	-373.408875	854.615173	-339.717896	-165.435318	1024.247437	410.077850	-14.560286	963.361633	406.472229	163.387039
-390.659302	-78.343254	931.093140	-303.092804	-243.696335	918.165466	-312.019409	17.146011	511.665985	-337.541534	-243.290512	489.055817	-350.416718	18.854630	98.319740	-404.785339	-205.858093	79.421608	-431.576416	-34.168892	1399.950928	-278.661804	-341.981964	1357.732056	-332.563385	-188.522842	1392.224121	-294.305542	-185.694321	1678.418457	-527.963928	13.213848	1152.525391	-338.305542	-416.374634	1116.842529	-454.727203	72.937508	914.307495	-262.906311	-372.710541	854.487366	-340.297028	-165.329758	1024.319458	411.002930	-14.500062	963.583313	407.608307	163.420959
-391.311951	-78.331818	931.119751	-303.732666	-243.478317	918.193420	-311.471069	14.030955	511.352020	-337.811707	-243.224777	489.059601	-341.950775	16.772055	96.386009	-404.759277	-205.764771	79.354843	-432.228424	-34.391056	1400.218750	-278.793854	-341.933990	1357.534546	-332.803162	-188.579208	1392.141357	-294.343597	-186.194153	1678.376099	-529.858337	11.974343	1152.928467	-338.327332	-416.217896	1116.622314	-458.234222	71.244110	914.035583	-262.651215	-372.003937	854.406616	-340.938416	-165.216461	1024.346436	411.244843	-14.426699	963.280273	408.014221	163.433319
-391.981079	-78.238838	931.108093	-304.392548	-243.304871	918.273743	-310.292572	10.728125	511.168976	-338.131470	-243.193481	489.027039	-333.208832	14.617950	94.615013	-404.840973	-205.652878	79.320351	-432.919159	-34.609940	1400.466553	-278.894135	-341.834198	1357.352295	-333.072693	-188.544754	1392.049072	-294.372162	-186.648163	1678.364380	-531.620544	10.650520	1153.211548	-338.333862	-415.985229	1116.479126	-461.578400	69.483719	913.788757	-262.427643	-371.160889	854.357727	-341.609711	-165.033234	1024.383301	411.922485	-14.319334	963.045837	408.820862	163.548676
-392.588013	-78.046677	931.094482	-304.961914	-243.071716	918.331482	-309.671295	7.958897	510.920776	-338.367035	-242.955582	489.013184	-324.627258	12.640998	93.013718	-404.792084	-205.582550	79.282097	-433.614075	-34.764721	1400.649292	-279.007355	-341.656158	1357.106567	-333.278442	-188.447128	1391.982544	-294.375580	-187.056992	1678.361084	-533.190552	9.248638	1153.362915	-338.292114	-415.707703	1116.284058	-464.733368	67.699959	913.416016	-262.206055	-370.155090	854.233826	-342.245483	-164.802643	1024.409302	412.977570	-14.377531	963.014954	410.114563	163.594299
-393.147583	-77.944138	931.079102	-305.500580	-242.869980	918.406311	-308.977905	5.028966	510.652740	-338.703796	-242.865128	489.021210	-315.839233	10.376039	91.434669	-404.860016	-205.579422	79.232857	-434.313507	-34.850815	1400.809570	-279.028931	-341.441315	1356.837524	-333.476563	-188.343231	1391.928101	-294.334564	-187.400818	1678.327515	-534.916992	8.101693	1153.778687	-338.143951	-415.371460	1115.970825	-467.483398	65.939209	913.229187	-261.880615	-368.941864	854.209412	-342.824554	-164.613892	1024.442505	413.518677	-14.215231	962.424377	410.732269	163.626450
-393.791901	-77.671730	931.131897	-306.177032	-242.669601	918.488220	-308.380798	2.190271	510.586273	-339.005615	-242.798691	489.000580	-307.186096	7.954420	89.855888	-404.885803	-205.555069	79.116341	-435.028259	-34.857971	1400.955688	-279.069885	-341.197296	1356.531250	-333.660553	-188.222061	1391.821533	-294.291870	-187.713013	1678.251099	-536.719910	7.054173	1154.203613	-337.970978	-414.916931	1115.534790	-470.540161	63.932510	913.083801	-261.573334	-367.766754	854.048218	-343.511108	-164.373337	1024.511841	414.851471	-14.046820	962.282593	412.184845	163.621979
-394.472443	-77.314621	931.166443	-306.845520	-242.456619	918.512451	-308.020020	-0.631344	510.497375	-339.293091	-242.772034	489.056488	-298.467651	5.734227	88.705437	-404.987701	-205.572433	79.093796	-435.805206	-34.903049	1401.077637	-279.079956	-340.910126	1356.188477	-333.889313	-188.085144	1391.633179	-294.220337	-188.006836	1678.198486	-538.339355	5.916711	1154.498779	-337.741821	-414.383514	1115.046997	-472.995667	62.105339	912.846069	-261.239349	-366.425507	853.874878	-344.180969	-164.087921	1024.540894	415.914124	-13.760212	962.052551	413.202484	163.659241
-395.291809	-77.016296	931.194214	-307.704926	-241.929321	918.246155	-307.685059	-3.451788	510.459137	-339.596252	-242.716934	489.085052	-289.524658	3.239229	87.669281	-405.073456	-205.645126	79.091530	-436.591949	-34.953510	1401.268921	-279.164581	-340.623505	1355.936768	-334.157379	-187.948944	1391.423340	-294.158813	-188.272781	1678.149414	-540.054565	4.787570	1154.795898	-337.497467	-413.856018	1114.536987	-475.914673	59.848793	912.443665	-261.004059	-365.024872	853.655518	-344.820892	-163.753052	1024.405151	417.061096	-13.453916	961.795044	414.257141	163.648315
-395.965393	-76.793365	931.275879	-308.474945	-241.958328	918.575806	-307.470612	-6.062482	510.361084	-339.741058	-243.101578	489.379181	-280.598389	0.852049	87.049782	-405.208679	-205.726425	79.181168	-437.437866	-34.982403	1401.418579	-279.241577	-340.341370	1355.750610	-334.405914	-187.802658	1391.224609	-294.104034	-188.501068	1678.124634	-541.559631	3.609699	1154.963135	-337.315430	-413.232697	1114.206665	-478.359650	57.760670	912.110352	-260.805267	-363.650848	853.473083	-345.626434	-163.548935	1024.620850	417.905090	-13.263727	961.318726	414.981628	163.648041
-396.667450	-76.408333	931.350891	-309.260254	-241.641373	918.656982	-307.227356	-8.651167	510.275452	-340.155060	-242.683167	489.177979	-271.867035	-1.494149	86.406448	-405.233124	-205.674561	79.220322	-438.309814	-34.976856	1401.543091	-279.346558	-340.060760	1355.592529	-334.619324	-187.578476	1391.103271	-294.075806	-188.698441	1678.141113	-542.954529	2.343718	1155.030884	-337.109375	-412.626068	1114.022339	-480.656250	55.602116	911.718201	-260.636505	-362.257446	853.354431	-346.330231	-163.174606	1024.697388	419.437744	-13.213440	961.343201	416.410187	163.628876
-397.321350	-76.153473	931.386658	-310.100586	-241.352585	918.795227	-306.923218	-11.194285	510.225586	-340.403778	-242.435043	489.141998	-263.210510	-3.976622	86.134262	-405.262146	-205.577942	79.212425	-439.031006	-34.948139	1401.696899	-279.427185	-339.767029	1355.490723	-334.784851	-187.290939	1391.027344	-294.031952	-188.841125	1678.200928	-544.160400	1.027145	1154.979858	-336.855713	-411.894562	1113.814941	-482.697113	53.451420	911.223511	-260.513397	-360.752197	853.283447	-347.110687	-162.867157	1024.788086	420.777557	-13.172581	961.154297	417.644470	163.601578
-397.944458	-75.790039	931.479431	-310.793427	-241.017197	918.967041	-306.864136	-13.514686	510.245544	-340.735931	-242.148499	489.148071	-254.899841	-6.413395	85.997459	-405.268127	-205.494247	79.144547	-439.855988	-34.930511	1401.738647	-279.598358	-339.488770	1355.406616	-334.629272	-186.788223	1391.005127	-294.012421	-188.930191	1678.288330	-545.331970	-0.231310	1154.886719	-336.609497	-411.260101	1113.708862	-484.628815	51.179001	910.756897	-260.385803	-359.148712	853.274841	-347.829376	-162.504486	1024.924927	422.249969	-13.376030	960.963318	419.054901	163.539246
-398.593353	-75.396820	931.618225	-311.562500	-240.717361	919.163086	-306.760437	-15.757310	510.329163	-341.092896	-241.881607	489.164398	-246.597977	-8.952409	86.219711	-405.234863	-205.368851	79.031433	-440.652069	-34.769135	1401.788940	-279.739899	-339.141815	1355.342285	-334.728607	-186.514633	1390.830322	-293.996643	-188.957962	1678.382324	-546.380066	-1.493751	1154.808838	-336.365051	-410.426819	1113.527222	-486.337006	48.861046	910.306885	-260.248199	-357.382599	853.303406	-348.603394	-162.160400	1025.096436	423.852936	-13.407950	960.853638	420.488434	163.521484
-399.291870	-74.983696	931.781555	-312.332977	-240.325897	919.249451	-306.681427	-17.805759	510.524689	-341.500885	-241.561676	489.243561	-238.548203	-11.664892	86.669586	-405.230774	-205.303970	78.926994	-441.489899	-34.575340	1401.879395	-279.901855	-338.797729	1355.318115	-334.881073	-186.221085	1390.605835	-293.958618	-188.963470	1678.468750	-547.531128	-2.590531	1154.892578	-336.124329	-409.637817	1113.331543	-487.926697	46.499256	909.896973	-260.154388	-355.631470	853.358398	-349.385223	-161.831711	1025.221313	425.608185	-13.608828	960.844421	422.055695	163.382584
-400.045990	-74.451424	931.989624	-313.130127	-239.916489	919.307800	-306.582367	-19.921297	510.740173	-341.798004	-241.311615	489.296051	-230.749680	-14.309008	87.344734	-405.279999	-205.229004	78.913010	-442.221893	-34.406162	1401.964355	-280.045532	-338.472107	1355.248169	-335.012848	-185.897934	1390.378296	-293.919586	-188.915680	1678.516724	-548.633423	-3.602409	1154.995972	-335.935577	-408.768372	1113.105713	-489.380219	44.058765	909.491577	-260.058136	-353.790863	853.339783	-350.166718	-161.452438	1025.350952	427.422150	-13.712544	960.895691	423.599579	163.279526
-400.911896	-73.977638	932.177856	-314.089264	-239.550781	919.359619	-306.663635	-21.671501	511.031250	-342.191101	-241.187912	489.366180	-223.326355	-16.979134	88.075943	-405.425476	-205.275146	78.928322	-442.901642	-34.191486	1401.959106	-280.149628	-338.151855	1355.210449	-335.142578	-185.645432	1390.028931	-293.817719	-188.820694	1678.528564	-549.570190	-4.611248	1154.912476	-335.675964	-407.685852	1112.826294	-490.590393	41.604214	908.981506	-259.970062	-351.980560	853.252686	-350.990326	-161.068512	1025.463745	429.314117	-13.883294	960.992920	425.283630	163.143524
-401.753967	-73.675056	932.255920	-314.914459	-239.199020	919.380554	-306.343811	-23.425528	511.195923	-342.597321	-241.014786	489.448517	-216.169144	-19.642872	88.961472	-405.534241	-205.293655	79.010216	-443.559692	-33.875954	1401.864746	-280.277649	-337.779816	1355.148438	-335.273621	-185.359253	1389.743530	-293.695953	-188.669785	1678.542480	-550.406677	-5.542768	1154.819702	-335.419495	-406.826416	1112.648438	-491.695892	39.114956	908.373840	-259.885498	-350.089691	853.276123	-351.783356	-160.754822	1025.510010	431.195923	-14.135750	961.101624	426.929993	163.058167
-402.708710	-73.685036	932.252380	-315.876770	-238.994919	919.463562	-305.920563	-25.186062	511.368439	-342.981598	-240.751770	489.500214	-209.226303	-22.301317	89.900444	-405.611298	-205.248215	78.992393	-444.067352	-33.514874	1401.757080	-280.432953	-337.382446	1355.151123	-335.404205	-185.018555	1389.498169	-293.573273	-188.442810	1678.539307	-551.050659	-6.501069	1154.543701	-335.183746	-405.915985	1112.692505	-492.544495	36.477859	907.772339	-259.876068	-348.240479	853.258545	-352.715729	-160.597778	1025.550537	433.363007	-14.284670	961.245605	428.843597	162.957474
-403.597931	-73.762276	932.184021	-316.776215	-238.860809	919.581421	-305.265839	-26.867516	511.625061	-343.430603	-240.547348	489.541412	-202.689163	-24.888290	90.956009	-405.701416	-205.257813	79.060150	-444.467590	-33.126995	1401.582764	-280.628876	-337.009399	1355.212402	-335.529877	-184.583176	1389.379883	-293.437042	-188.149460	1678.575195	-551.467041	-7.518286	1154.163330	-335.062744	-404.908264	1112.698486	-493.221497	34.005142	907.162537	-259.906860	-346.297943	853.431213	-353.590973	-160.452957	1025.578979	435.487793	-14.566003	961.373901	430.880768	162.777679
-404.568451	-73.545296	932.215210	-317.755859	-238.641937	919.653687	-304.598236	-28.518057	511.944427	-343.836273	-240.486588	489.525909	-196.735474	-27.557425	91.906807	-405.783844	-205.268707	79.010185	-444.807678	-32.684418	1401.453491	-280.820007	-336.647217	1355.369507	-335.653473	-184.157440	1389.298218	-293.321564	-187.826859	1678.650879	-551.900879	-8.277754	1153.937500	-334.925537	-403.912018	1112.727173	-493.695343	31.298391	906.507202	-259.991760	-344.318878	853.720825	-354.607117	-160.232452	1025.633545	437.827637	-14.816748	961.547241	433.141785	162.589417
-405.437988	-73.508255	932.218994	-318.736694	-238.418915	919.722534	-303.980042	-29.794094	512.320496	-344.359833	-240.437897	489.566864	-191.218567	-30.670855	93.022041	-405.812225	-205.198120	78.920906	-445.178558	-32.225746	1401.376343	-280.997070	-336.216187	1355.599243	-335.847229	-183.687439	1389.207642	-293.203339	-187.458023	1678.705444	-552.223877	-8.956959	1153.679321	-334.845154	-403.023102	1112.852051	-494.029724	28.679153	905.894409	-260.092285	-342.299042	854.028259	-355.527008	-160.069473	1025.670776	440.354828	-14.956612	961.720154	435.508087	162.433762
-406.372681	-73.251244	932.287415	-319.753387	-238.150650	919.786682	-303.259277	-31.321405	512.749451	-344.887512	-240.384964	489.630524	-185.235947	-32.636059	94.641663	-405.906494	-205.172958	78.810188	-445.484253	-31.718637	1401.289551	-281.217010	-335.851349	1355.824951	-336.097198	-183.226608	1389.115601	-293.066437	-187.039047	1678.734131	-552.438354	-9.573303	1153.429077	-334.752808	-402.019073	1112.945068	-494.208679	26.031265	905.273804	-260.239746	-340.269592	854.341919	-356.525726	-159.825165	1025.737915	442.733337	-15.126733	961.884949	437.804016	162.341782
-407.279602	-72.926849	932.377136	-320.741669	-237.878159	919.817688	-302.739105	-32.478920	513.209961	-345.372009	-240.127625	489.701050	-180.289780	-34.695080	96.025650	-405.914581	-205.090240	78.731575	-445.734894	-31.221493	1401.181030	-281.371124	-335.449982	1356.059448	-336.328583	-182.782562	1389.058350	-292.897491	-186.540649	1678.690918	-552.566772	-9.974428	1153.097534	-334.681549	-401.025299	1113.086182	-494.234436	23.392046	904.644165	-260.403198	-338.171570	854.598145	-357.439453	-159.546127	1025.795166	445.156647	-15.124033	962.130310	440.190399	162.103149
-408.135376	-72.696602	932.462646	-321.748871	-237.656387	919.895691	-302.056091	-33.723484	513.591614	-345.838196	-239.877991	489.714203	-175.763458	-36.593372	97.325119	-405.988770	-205.085052	78.689247	-445.945831	-30.702784	1401.063354	-281.556274	-334.952820	1356.299438	-336.552368	-182.365173	1389.039917	-292.684357	-185.992905	1678.632813	-552.512390	-10.378674	1152.805420	-334.622131	-400.020752	1113.179199	-494.085632	20.716490	903.999023	-260.544006	-336.158173	855.018250	-358.350647	-159.319733	1025.875610	447.664734	-15.283485	962.262695	442.683929	161.967407
-409.056122	-72.291000	932.649902	-322.768524	-237.429047	920.026489	-301.591125	-34.588993	514.143738	-346.412109	-239.689194	489.733429	-171.644836	-38.368992	98.503799	-406.047760	-205.062012	78.642365	-446.172150	-30.147242	1400.920288	-281.745697	-334.526825	1356.573486	-336.836273	-181.858887	1389.068604	-292.469635	-185.378937	1678.630859	-552.367615	-10.637074	1152.520874	-334.627899	-399.014404	1113.383301	-493.713135	18.100283	903.437134	-260.791718	-334.120605	855.375244	-359.262604	-159.006073	1026.030640	450.311554	-15.284904	962.422058	445.310760	161.880814
-409.895691	-72.001511	932.799744	-323.775726	-237.279831	920.150818	-300.932159	-35.525829	514.485962	-347.288574	-240.491516	489.841064	-167.933990	-40.016422	99.654213	-406.430969	-205.422379	78.695892	-446.416321	-29.548796	1400.842773	-281.947845	-333.981781	1356.932007	-337.186798	-181.363632	1389.151489	-292.245026	-184.754517	1678.480835	-552.013855	-10.873385	1152.156860	-334.621887	-398.054626	1113.660645	-493.202820	15.402385	902.805359	-261.046722	-332.009430	855.932007	-360.130219	-158.776016	1026.164429	452.960907	-15.169008	962.544922	447.989624	161.842834
-410.725250	-71.751793	932.972229	-324.846161	-237.093552	920.295288	-300.450775	-36.171772	514.887085	-347.854828	-240.314835	489.883484	-164.818909	-41.290085	100.835243	-406.507385	-205.328751	78.736847	-446.683411	-28.967348	1400.832642	-282.235504	-333.542358	1357.353027	-337.548401	-180.819260	1389.325195	-292.043884	-184.095367	1678.433105	-551.655762	-10.987460	1151.875366	-334.744293	-397.136047	1114.040161	-492.487335	12.855991	902.265076	-261.366608	-329.969208	856.621033	-361.023376	-158.553314	1026.319336	455.726715	-15.184941	962.722656	450.794617	161.721039
-411.663971	-71.416107	933.179871	-325.967194	-236.928650	920.443237	-300.158691	-36.689766	515.386536	-348.379639	-240.125641	489.945465	-161.559921	-42.409283	101.700485	-406.450134	-205.155655	78.708984	-446.973175	-28.400333	1400.866821	-282.614014	-333.000885	1357.774658	-337.960968	-180.297638	1389.481079	-291.899536	-183.451126	1678.398193	-551.134460	-11.093991	1151.454834	-334.951294	-396.281403	1114.397827	-491.620239	10.329008	901.823364	-261.724243	-327.871460	857.314209	-361.994049	-158.311157	1026.492676	458.522858	-15.171014	962.858032	453.596161	161.677429
-412.489502	-71.133095	933.293335	-327.061584	-236.751434	920.578003	-299.895538	-37.106903	515.740356	-348.926086	-239.813507	490.006561	-159.302078	-43.513725	102.533676	-406.442657	-205.027023	78.641304	-447.277100	-27.752031	1400.923462	-283.036377	-332.446991	1358.209106	-338.373291	-179.735306	1389.586548	-291.806763	-182.771164	1678.373779	-550.590759	-11.185623	1151.091309	-335.197937	-395.379486	1114.841919	-490.625183	7.867435	901.388123	-262.104401	-325.831512	857.972534	-362.942139	-158.070480	1026.616455	461.300934	-15.154851	962.982361	456.539001	161.563828
-413.249939	-70.703041	933.446716	-328.122498	-236.536575	920.710510	-299.610565	-37.472130	516.064758	-349.512848	-239.426865	490.036652	-157.827576	-44.384632	103.424767	-406.346344	-204.872070	78.540291	-447.479584	-27.104103	1400.910034	-283.461487	-331.878113	1358.558716	-338.773621	-179.165482	1389.618408	-291.708405	-182.063568	1678.330444	-549.938904	-11.172318	1150.751343	-335.476807	-394.545868	1115.172729	-489.532837	5.802893	901.065186	-262.442535	-323.912567	858.658997	-363.810486	-157.745651	1026.756592	464.207397	-15.087510	963.042908	459.508789	161.491653
-414.012665	-70.235680	933.520874	-329.161682	-236.425049	920.799805	-299.387817	-37.715130	516.386963	-350.225800	-239.584457	490.041504	-156.171921	-45.046478	104.067085	-406.449615	-204.906738	78.415863	-447.639191	-26.395012	1400.860107	-283.941437	-331.282166	1358.863892	-339.125763	-178.632904	1389.621460	-291.596252	-181.345840	1678.312256	-549.295715	-11.217772	1150.503296	-335.649261	-393.692566	1115.309814	-488.373138	4.407719	900.843323	-262.704529	-322.005249	859.254028	-364.692291	-157.439926	1026.837646	467.056763	-15.048426	963.163818	462.431793	161.479706
-414.707642	-69.709625	933.602234	-330.098480	-236.297913	920.876770	-299.232330	-37.756882	516.675232	-351.029419	-239.919266	489.992767	-155.254807	-45.509636	104.599617	-406.581848	-204.957260	78.303497	-447.801025	-25.643106	1400.769531	-284.476593	-330.726410	1359.111450	-339.477905	-177.955994	1389.678345	-291.513550	-180.587448	1678.316162	-548.802734	-11.279476	1150.189941	-336.030243	-392.612183	1115.585693	-487.398468	3.625484	900.606445	-262.929230	-320.177734	859.833557	-365.457611	-157.090225	1026.914307	469.934967	-15.022542	963.235046	465.507263	161.409378
-415.337097	-69.304367	933.634827	-331.118958	-236.202072	921.001404	-299.131500	-37.737267	516.908142	-351.644958	-239.774765	490.015839	-154.719711	-45.794319	105.045074	-406.560516	-204.905685	78.186401	-447.907349	-24.759972	1400.670166	-285.091919	-330.142731	1359.349243	-339.821503	-177.321640	1389.715942	-291.479858	-179.839737	1678.272705	-548.378723	-11.552817	1149.885010	-336.287323	-391.826630	1115.739502	-486.665192	3.457230	900.307129	-263.076965	-318.367340	860.440613	-366.265991	-156.785156	1026.993896	472.804443	-14.895567	963.349731	468.539764	161.479736
-415.924988	-68.966766	933.700439	-332.042603	-236.206406	921.091858	-299.100311	-37.597660	517.180420	-352.066681	-239.249710	490.085266	-154.728424	-45.809166	105.326500	-406.470642	-204.662415	78.123276	-448.045563	-23.921318	1400.589966	-285.683197	-329.586029	1359.571899	-340.159332	-176.604218	1389.770508	-291.535065	-179.057602	1678.301514	-548.205017	-11.784435	1149.665771	-336.811676	-390.760071	1116.101929	-486.558228	3.633043	900.123535	-263.187866	-316.628143	861.114197	-367.008270	-156.602646	1027.071655	475.754791	-14.838799	963.407776	471.643036	161.557556
-416.514648	-68.708221	933.759033	-333.065186	-236.231537	921.143738	-299.278381	-37.255817	517.349915	-352.774353	-239.405457	490.173279	-155.171082	-45.667530	105.429543	-406.504089	-204.541809	78.069031	-448.197052	-23.073099	1400.588013	-286.365601	-329.106476	1359.886841	-340.514465	-175.945831	1389.792114	-291.620636	-178.277863	1678.356934	-548.253601	-11.753556	1149.540161	-337.240967	-390.006134	1116.223633	-486.724976	4.209213	899.883362	-263.370209	-314.833496	861.782349	-367.788147	-156.487930	1027.125000	478.636139	-14.464600	963.509399	474.680420	162.065521
-416.986450	-68.636612	933.807068	-334.017365	-236.305969	921.197693	-299.504364	-36.798126	517.488525	-353.459045	-239.642502	490.242676	-156.315033	-45.058205	105.503242	-406.581329	-204.559158	78.079735	-448.340118	-22.202053	1400.571289	-287.117706	-328.611786	1360.107056	-340.895020	-175.293976	1389.827881	-291.743713	-177.568039	1678.444092	-548.446411	-11.488986	1149.455444	-337.890656	-389.138336	1116.552979	-487.051147	4.993880	899.747498	-263.589783	-313.249542	862.518982	-368.476501	-156.490540	1027.174316	481.588135	-14.317851	963.574585	477.703918	162.195206
-417.283020	-69.050880	933.664185	-334.989349	-236.563766	921.330383	-299.670502	-36.174171	517.598145	-354.026642	-239.725693	490.266174	-157.564087	-44.686359	105.347321	-406.667847	-204.494263	78.048851	-448.422913	-21.360216	1400.532349	-287.858276	-328.213104	1360.405273	-341.283295	-174.607056	1389.846191	-291.947510	-176.749054	1678.537598	-548.771912	-10.762975	1149.450806	-338.689331	-388.300323	1116.957397	-487.511841	6.021304	899.625610	-263.807678	-311.639801	863.223755	-369.093567	-156.686584	1027.173584	484.620453	-14.231807	963.580200	480.896515	162.287048
-417.606720	-68.944489	933.738098	-335.847687	-236.695099	921.450378	-300.048462	-35.340668	517.755615	-354.577972	-239.796539	490.254608	-159.364136	-43.811661	105.065208	-406.655884	-204.447144	78.031479	-448.416931	-20.501699	1400.413208	-288.635468	-327.763672	1360.717529	-341.581757	-174.001526	1389.935181	-292.214722	-175.921494	1678.645752	-549.101929	-9.755970	1149.375122	-339.390961	-387.515717	1117.071655	-488.001221	7.263140	899.616760	-264.086578	-310.281952	864.142395	-369.683655	-156.688171	1027.270874	487.523895	-13.991738	963.612427	483.857086	162.467911
-417.978333	-68.700897	933.814575	-336.743164	-236.424438	921.298462	-300.447266	-34.519634	517.822021	-355.137360	-239.751083	490.207428	-161.604858	-42.835354	104.681931	-406.633820	-204.365540	77.897087	-448.366394	-19.565369	1400.244141	-289.398285	-327.315186	1360.979980	-342.092926	-173.461761	1390.081421	-292.470764	-175.070770	1678.762451	-549.399414	-8.516480	1149.367188	-340.372070	-386.563080	1117.580078	-488.473663	8.682613	899.640198	-264.399963	-309.013153	864.817932	-370.191132	-156.527390	1027.220337	490.912231	-14.361745	963.578308	487.972900	162.514496
-417.741882	-68.148582	933.719666	-337.130157	-236.496521	921.494751	-300.933838	-33.626049	517.941223	-355.648163	-239.803009	490.252289	-164.043854	-41.725105	104.345146	-406.616608	-204.344864	77.781349	-448.319672	-18.678379	1400.054932	-290.292664	-326.967682	1361.263550	-342.290680	-172.740845	1390.125366	-292.784241	-174.138947	1678.918335	-549.712585	-7.014448	1149.442261	-341.188782	-385.798920	1117.832520	-488.920624	10.132606	899.700317	-264.708527	-307.871643	865.326294	-370.743439	-156.357361	1027.301392	493.917847	-14.147556	963.673523	491.087860	162.576828
-417.961334	-67.867622	933.752686	-337.933228	-236.439377	921.553345	-301.563812	-32.641918	517.998779	-356.118774	-239.666183	490.239319	-167.528412	-40.609776	103.899620	-406.587738	-204.228470	77.657921	-448.163116	-17.755230	1399.852783	-291.020416	-326.527405	1361.582275	-342.630280	-172.044800	1390.260742	-293.156891	-173.240921	1678.987549	-549.981995	-5.383214	1149.566406	-342.194061	-384.840729	1118.318848	-489.306396	11.816575	899.833496	-265.133636	-306.925629	865.887573	-371.271484	-156.199020	1027.347900	496.900513	-13.890668	963.631348	494.054871	162.806015
-418.264648	-67.557854	933.821960	-338.799988	-236.354874	921.633057	-302.376434	-31.521162	517.982422	-356.627899	-239.744385	490.237122	-170.856445	-39.194645	103.273987	-406.647095	-204.141937	77.615265	-448.018616	-16.912313	1399.731567	-291.926758	-326.120911	1361.895752	-343.030640	-171.444839	1390.313232	-293.529175	-172.291824	1679.086914	-550.255859	-3.420584	1149.801270	-343.230042	-383.978485	1118.705322	-489.712158	13.587568	900.076050	-265.643372	-306.050201	866.659363	-371.823944	-155.997116	1027.420410	499.982788	-13.763631	963.500916	497.219543	162.964722
-418.551422	-67.240211	933.899780	-339.591461	-236.204254	921.688538	-303.416840	-30.261391	517.881836	-356.999298	-239.552582	490.248566	-174.742279	-37.534061	102.565552	-406.596802	-204.058502	77.577560	-447.878021	-16.061373	1399.638794	-292.777252	-325.813049	1362.224487	-343.453613	-170.806000	1390.455078	-293.973602	-171.312943	1679.238403	-550.459167	-1.508925	1150.031372	-344.242004	-383.203491	1119.048828	-490.193146	15.434833	900.273438	-266.222473	-305.419556	867.140869	-372.325836	-155.774612	1027.484009	503.084778	-13.610329	963.498230	500.270905	163.022568
-418.687531	-67.600311	933.704590	-340.379852	-236.301453	921.795105	-304.301178	-28.943001	517.777893	-357.427795	-239.619156	490.259766	-178.992783	-35.546776	101.734520	-406.659302	-204.000397	77.579300	-447.716064	-15.229183	1399.576904	-293.647064	-325.331787	1362.577271	-343.886505	-170.157959	1390.559692	-294.449524	-170.316467	1679.457764	-550.670288	0.660361	1150.300415	-345.323608	-382.515442	1119.392700	-490.459351	17.286949	900.586670	-266.798859	-304.824127	867.634705	-372.724426	-155.827988	1027.442383	506.166351	-13.581315	963.511292	503.347107	163.005951
-418.817993	-67.207237	933.829651	-341.028717	-236.182022	921.908020	-305.274017	-27.721121	517.698853	-357.841431	-239.584717	490.322021	-183.440750	-33.603123	100.828438	-406.658142	-203.921799	77.568169	-447.482422	-14.353433	1399.479126	-294.544098	-324.913879	1362.904541	-344.543488	-169.732483	1390.540771	-294.982452	-169.290970	1679.559570	-550.761719	2.686420	1150.544922	-346.477814	-381.731201	1119.838013	-490.737396	19.283726	900.881165	-267.317474	-304.272095	868.013367	-373.102356	-155.587982	1027.559937	509.723785	-13.467813	963.582947	506.801666	163.088058
-418.949768	-66.671051	933.935303	-341.686249	-235.922760	921.991455	-306.470734	-26.124397	517.580750	-358.269836	-239.463257	490.310181	-188.208466	-31.645971	99.846375	-406.646118	-203.833725	77.550232	-447.279327	-13.466745	1399.359863	-295.417267	-324.471405	1363.191528	-344.916229	-169.116959	1390.571655	-295.580475	-168.241074	1679.758179	-550.829102	4.888361	1150.766602	-347.572510	-381.115234	1119.963989	-490.652435	21.324589	901.180115	-267.895538	-303.881226	868.444092	-373.495392	-155.217377	1027.653320	512.435791	-13.697128	963.645447	509.712708	162.914352
-419.099457	-66.243668	934.022156	-342.354370	-235.693619	922.099548	-307.747498	-24.357925	517.275146	-358.598175	-239.157562	490.314911	-193.491196	-29.364571	98.847130	-406.657166	-203.729202	77.466606	-447.121185	-12.597906	1399.234497	-296.366608	-323.998566	1363.435303	-345.367554	-168.471680	1390.554443	-296.186249	-167.148544	1679.894287	-550.930054	7.032526	1150.936035	-348.754150	-380.559692	1120.362549	-490.606171	23.500431	901.469727	-268.621033	-303.677673	869.053101	-373.888000	-154.885437	1027.749756	515.125427	-13.797883	963.659424	512.253967	163.018356
-419.247986	-65.720741	934.106995	-343.030212	-235.457932	922.206055	-309.266418	-22.471632	517.071472	-359.008484	-238.962952	490.347473	-199.161575	-26.969776	97.833008	-406.653625	-203.630524	77.406105	-446.968475	-11.638599	1399.095215	-297.204987	-323.552307	1363.649414	-345.821259	-167.790497	1390.514038	-296.835907	-166.027115	1680.071533	-551.006836	9.178857	1151.056274	-350.019012	-379.871063	1120.721069	-490.373749	25.479408	901.712830	-269.207947	-303.554993	869.346985	-374.239624	-154.480591	1027.842285	518.020752	-13.869720	963.616821	514.989441	163.035156
-419.560333	-65.304680	934.224670	-343.779968	-235.163055	922.279785	-310.755646	-20.672340	516.813965	-359.432648	-238.746826	490.361938	-205.150024	-24.397753	96.913933	-406.662140	-203.593399	77.341370	-446.827179	-10.725565	1398.954834	-298.111969	-323.002502	1363.858398	-346.271515	-167.118866	1390.456787	-297.514160	-164.901077	1680.271973	-551.080811	11.210496	1151.141235	-351.267303	-379.308594	1120.953857	-490.138885	27.598122	901.974365	-269.851685	-303.597595	869.345276	-374.649750	-154.111420	1027.930054	521.098633	-14.151768	963.595520	518.194397	162.711258
-419.847229	-64.727814	934.302856	-344.513550	-234.785431	922.336243	-312.748047	-18.529364	516.424561	-359.803009	-238.586044	490.341919	-211.632782	-21.406900	96.010086	-406.698120	-203.543015	77.332855	-446.716644	-9.796256	1398.822998	-298.979248	-322.528778	1364.112549	-346.750305	-166.298218	1390.525879	-298.237396	-163.764938	1680.383179	-551.182922	13.383219	1151.313721	-352.562805	-378.679321	1121.276855	-489.760406	29.655916	902.304749	-270.524506	-303.775421	869.575012	-375.076599	-153.623459	1027.991943	524.037109	-14.251266	963.586731	521.304565	162.391708
-420.021057	-64.205734	934.329712	-345.065979	-234.407211	922.441589	-314.498993	-16.511812	516.251648	-360.153046	-238.467773	490.348694	-218.294617	-17.848312	95.216057	-406.729950	-203.446793	77.282562	-446.672089	-8.810779	1398.747681	-299.893860	-321.986633	1364.394531	-347.173035	-165.554611	1390.650391	-298.964600	-162.559662	1680.599731	-551.166687	15.330812	1151.378906	-353.888947	-378.177338	1121.590698	-489.280273	31.659582	902.505737	-271.242828	-304.035065	869.799438	-375.489899	-153.162277	1028.062012	526.537903	-13.852598	963.604797	523.448669	162.021896
-420.114532	-63.541508	934.321899	-345.488251	-233.902374	922.499939	-316.492340	-14.276246	515.939392	-360.384369	-238.136902	490.405975	-225.051636	-14.897798	94.339005	-406.684662	-203.325653	77.260773	-446.644928	-7.841720	1398.673584	-300.737396	-321.383118	1364.666260	-347.664154	-164.718704	1390.688354	-299.675781	-161.352112	1680.833252	-551.089600	17.269753	1151.422485	-355.118286	-377.775452	1122.003906	-488.632660	33.663006	902.762695	-272.090027	-304.388489	870.050415	-375.875854	-152.605682	1028.095215	529.334167	-13.706005	963.551636	525.643982	161.811615
-420.244049	-62.774059	934.350647	-345.914612	-233.326309	922.593323	-318.375488	-12.058787	515.709167	-360.648041	-237.737137	490.509583	-231.911621	-11.810577	93.621880	-406.654724	-203.192291	77.258781	-446.682709	-6.823370	1398.583252	-301.640381	-320.712341	1364.965698	-348.156555	-163.883255	1390.737427	-300.462280	-160.103378	1680.975952	-550.739929	18.959517	1151.327637	-356.292297	-377.291138	1122.347168	-487.089203	36.155018	902.949646	-272.918823	-304.837982	870.263733	-376.266541	-151.953445	1028.163208	532.659485	-13.456985	963.349854	528.359375	161.812500
-420.556244	-62.251053	934.310303	-346.442871	-232.780609	922.663635	-320.484192	-9.810729	515.197632	-360.941162	-237.316666	490.542694	-239.187378	-8.755895	92.796165	-406.680145	-203.111099	77.255547	-446.736267	-5.800422	1398.492920	-302.452087	-319.997406	1365.111694	-348.683563	-163.033310	1390.755737	-301.218872	-158.833511	1681.101074	-550.339111	20.562721	1151.083862	-357.456421	-376.869934	1122.645996	-485.412933	38.922291	903.168884	-273.852173	-305.356689	870.379761	-376.684174	-151.362549	1028.180298	535.288818	-14.163089	963.489319	531.515991	162.030930
-420.984467	-61.637783	934.249146	-346.988068	-232.187943	922.668823	-322.762878	-7.289560	514.822510	-361.221375	-236.914337	490.551849	-246.587936	-5.469732	92.106781	-406.707184	-203.051865	77.277985	-446.873413	-4.793733	1398.402100	-303.258179	-319.191925	1365.311768	-349.265778	-162.092270	1390.748901	-302.000092	-157.518677	1681.239746	-550.082214	22.172735	1150.837524	-358.598877	-376.483246	1122.965942	-484.284698	41.125027	903.317322	-274.773682	-306.026001	870.432983	-377.111816	-150.699280	1028.150513	538.072266	-14.341081	963.393188	534.097351	161.787689
-421.409485	-60.687080	934.273071	-347.483154	-231.507629	922.673584	-325.146881	-4.793602	514.353088	-361.485748	-236.409851	490.575439	-254.280960	-2.104563	91.301872	-406.701630	-202.907166	77.252678	-447.089783	-3.721537	1398.285400	-304.106018	-318.359467	1365.442261	-349.825165	-161.188446	1390.712891	-302.810669	-156.190796	1681.252808	-549.941895	23.916368	1150.689941	-359.663300	-376.122314	1123.244141	-483.475067	43.036797	903.360291	-275.788940	-306.648621	870.403687	-377.512756	-149.865997	1028.161499	541.647522	-15.385976	962.961853	536.741577	161.972977
[truncated: 40 more columns]
