# Supplementary material for: A dyadic stimulus set of audiovisual affective displays for the study of multisensory, emotional, social interactions
Source: Behav Res Methods. 2015 Nov 5;48(4):1285–95. doi: 10.3758/s13428-015-0654-4 (PMC5101291; doi:10.3758/s13428-015-0654-4)
Supplement: Supplementary file 1 — (ZIP 270 MB) [file 13428_2015_654_MOESM1_ESM.zip › supplementary_material_2_stimuli_set_files/E/E14.txt]

-461.843079	123.869759	916.658691	-439.491974	-63.048100	913.260437	-550.936340	191.587677	500.903107	-499.423889	-148.746750	499.227448	-546.925354	232.096207	65.066841	-553.053162	-197.976120	89.134064	-478.813995	214.892609	1375.243652	-442.807648	-129.908463	1365.183594	-438.442719	36.240894	1383.905762	-405.998505	28.665344	1673.352661	-564.996582	257.675873	1122.600952	-524.769287	-188.451080	1129.011963	-473.985443	252.547592	883.754761	-425.804749	-192.481537	871.921509	-439.276794	29.966698	1014.307739	458.863556	-33.349583	959.909180	462.918640	144.015274
-461.767670	123.859932	916.649963	-439.454712	-63.056759	913.260254	-550.930969	191.543762	500.918976	-499.407806	-148.754608	499.235443	-546.938538	232.098404	65.062729	-553.076538	-198.036697	89.174774	-478.778625	214.893692	1375.200806	-442.814453	-129.888855	1365.163940	-438.407959	36.267696	1383.862427	-406.067932	28.724579	1673.347290	-564.934143	257.695587	1122.573853	-524.786560	-188.467453	1129.027222	-473.921021	252.520416	883.711853	-425.900970	-192.563980	871.877258	-439.233459	29.958080	1014.304749	458.179962	-33.372425	959.966858	462.449677	144.046616
-461.718964	123.853134	916.644287	-439.376038	-63.052876	913.232727	-550.912170	191.594894	500.939056	-497.430817	-146.649460	498.502319	-546.939148	232.092667	65.079453	-551.862122	-197.660919	88.758217	-478.728149	214.922104	1375.192749	-442.817535	-129.902603	1365.144653	-438.352570	36.294365	1383.849731	-406.124725	28.765181	1673.342041	-564.841980	257.672577	1122.533569	-524.812439	-188.454681	1128.981689	-473.809387	252.423203	883.677002	-425.912811	-192.572037	871.883118	-439.163574	29.947578	1014.287415	457.568054	-33.343681	960.027649	461.990662	144.114273
-461.665710	123.853729	916.643005	-439.374268	-63.030045	913.222046	-550.885864	191.561996	500.926361	-497.204407	-146.444626	498.386017	-546.944092	232.093597	65.076591	-551.739990	-197.634537	88.691315	-478.658112	214.928894	1375.173340	-442.826843	-129.881927	1365.146729	-438.276978	36.282688	1383.836914	-406.178314	28.799345	1673.410156	-564.743713	257.651794	1122.501953	-524.820068	-188.427063	1128.972656	-473.723907	252.368103	883.633850	-425.945831	-192.639908	871.848450	-439.129822	29.951893	1014.280640	457.046631	-33.257565	960.056030	461.577698	144.208649
-461.594116	123.796135	916.621826	-439.293640	-63.084091	913.229675	-550.832947	191.488632	500.919373	-498.315063	-147.658325	498.778870	-546.930847	232.078445	65.065506	-552.429260	-197.827347	88.901375	-478.586334	214.963638	1375.166748	-442.802277	-129.867691	1365.138916	-438.232605	36.287472	1383.796021	-406.212860	28.856295	1673.340698	-564.638367	257.608246	1122.462769	-524.815063	-188.421509	1128.980103	-473.631409	252.311768	883.616028	-425.950165	-192.711273	871.814270	-439.046875	29.912737	1014.273132	456.512207	-33.164772	960.069458	461.156128	144.312820
-461.517578	123.811653	916.632080	-439.257721	-63.081562	913.245483	-550.820496	191.573456	500.941132	-499.531464	-148.999969	499.234192	-546.945190	232.084747	65.081245	-553.186096	-198.083298	89.189995	-478.524414	215.001633	1375.182251	-442.831360	-129.879623	1365.146973	-438.156006	36.294914	1383.826050	-406.257751	28.872368	1673.344482	-564.533813	257.599731	1122.461060	-524.835815	-188.427521	1128.969971	-473.528137	252.206589	883.589844	-425.961823	-192.758118	871.852661	-438.987457	29.922642	1014.285828	455.862183	-33.112282	960.087646	460.666016	144.347458
-461.471039	123.778564	916.630737	-439.223480	-63.074383	913.254150	-550.748840	191.495728	500.949158	-499.564514	-149.109360	499.308746	-546.957153	232.087296	65.074814	-553.237000	-198.088760	89.236794	-478.446503	215.021576	1375.185669	-442.809204	-129.876053	1365.160645	-438.084167	36.342033	1383.809570	-406.287140	28.902122	1673.458252	-564.418274	257.518127	1122.429199	-524.847778	-188.420609	1128.984253	-473.414795	252.127060	883.577637	-425.953217	-192.794540	871.929688	-438.926727	29.916624	1014.287170	455.237427	-33.118515	960.129639	460.212036	144.367188
-461.428192	123.769241	916.629211	-439.169403	-63.110439	913.264099	-550.718323	191.526810	500.947754	-499.375793	-148.898193	499.249329	-546.917236	232.089233	65.102356	-553.100220	-198.041229	89.204010	-478.381042	215.027847	1375.161743	-442.774109	-129.841873	1365.192017	-438.038391	36.357403	1383.842773	-406.332397	28.922113	1673.495361	-564.317139	257.519989	1122.420044	-524.854492	-188.425262	1129.026733	-473.319336	252.020950	883.542358	-425.935455	-192.828232	871.962769	-438.875519	29.901115	1014.291138	454.657745	-33.207150	960.156189	459.839294	144.311340
-461.360626	123.746811	916.642334	-439.125977	-63.094994	913.266663	-550.711487	191.451889	500.932983	-499.318024	-148.859116	499.227692	-546.942078	232.089737	65.110703	-553.064636	-198.011047	89.212746	-478.300385	215.064117	1375.154541	-442.794678	-129.848709	1365.162720	-437.968872	36.380352	1383.820435	-406.361969	28.930717	1673.503784	-564.213013	257.501495	1122.388428	-524.883240	-188.435318	1129.056763	-473.228241	251.921829	883.528564	-425.932953	-192.849136	871.978760	-438.819641	29.890507	1014.298889	454.097748	-33.236553	960.145691	459.447998	144.262421
-461.277283	123.744949	916.611267	-439.070984	-63.138638	913.277771	-550.708008	191.599121	500.992249	-499.400085	-149.032181	499.297791	-546.990967	232.075134	65.107277	-553.128967	-198.030396	89.239769	-478.249603	215.096893	1375.137817	-442.791748	-129.833923	1365.175293	-437.922852	36.392590	1383.820557	-406.377563	28.964418	1673.496338	-564.113586	257.438171	1122.350586	-524.874756	-188.426620	1129.049438	-473.106201	251.820633	883.507568	-425.894592	-192.865234	872.005920	-438.752411	29.888269	1014.289246	453.540985	-33.277424	960.093933	459.026031	144.209930
-461.227722	123.749222	916.587708	-439.025452	-63.135136	913.261292	-550.613464	191.396027	500.924591	-499.454285	-149.101013	499.282379	-546.956238	232.071747	65.087357	-553.216431	-198.078339	89.232643	-478.176483	215.121033	1375.113281	-442.769257	-129.820709	1365.172119	-437.858368	36.396545	1383.787842	-406.407166	28.994041	1673.490234	-564.012512	257.445374	1122.299072	-524.868835	-188.383926	1129.031982	-473.002686	251.705505	883.465454	-425.916962	-192.931412	871.967896	-438.695343	29.896847	1014.268127	452.983551	-33.344246	960.044434	458.603821	144.214188
-461.177551	123.733009	916.584961	-438.977051	-63.151157	913.228271	-550.656982	191.550720	500.979858	-499.340668	-148.990662	499.225037	-547.008362	232.100601	65.105850	-553.169800	-198.065384	89.219261	-478.092651	215.137222	1375.071777	-442.719116	-129.809555	1365.170532	-437.791016	36.431824	1383.765259	-406.413513	28.998604	1673.497070	-563.906982	257.412506	1122.223999	-524.853699	-188.368256	1129.028442	-472.864960	251.623138	883.460388	-425.878601	-192.951019	871.969971	-438.642731	29.864944	1014.249817	452.390686	-33.446949	959.989380	458.169556	144.120178
-461.103271	123.699791	916.588440	-438.901093	-63.185310	913.243713	-550.599609	191.433258	500.954926	-497.209442	-146.778244	498.490875	-546.915833	232.078430	65.085823	-551.849304	-197.679993	88.830284	-478.006531	215.160965	1375.067749	-442.643738	-129.794174	1365.194458	-437.771545	36.425205	1383.726563	-406.417877	28.990820	1673.520874	-563.827271	257.451721	1122.203613	-524.836121	-188.345657	1129.052490	-472.766174	251.518051	883.418335	-425.867249	-192.991150	872.008240	-438.575714	29.836739	1014.260254	451.850647	-33.506794	959.988892	457.741821	144.037201
-461.063721	123.701759	916.577271	-438.890747	-63.191299	913.252441	-550.656799	191.631561	501.016663	-496.909088	-146.529388	498.441559	-547.014893	232.068085	65.098686	-551.681946	-197.633865	88.784660	-477.926910	215.180984	1375.054077	-442.603516	-129.778152	1365.208130	-437.717804	36.445644	1383.739990	-406.411591	29.005905	1673.552002	-563.724548	257.464325	1122.164063	-524.797791	-188.349243	1129.105591	-472.647064	251.420212	883.402710	-425.851349	-193.030502	872.051758	-438.543701	29.844357	1014.258240	451.363251	-33.570072	959.948914	457.358032	143.997284
-460.967194	123.695770	916.582397	-438.817413	-63.229984	913.280823	-550.605347	191.587616	501.036591	-496.922791	-146.587219	498.468170	-546.981506	232.066177	65.099815	-551.673279	-197.641754	88.866409	-477.842682	215.203613	1375.051636	-442.590088	-129.771866	1365.238892	-437.678009	36.445282	1383.750000	-406.403473	29.031137	1673.566406	-563.618652	257.451965	1122.151245	-524.794983	-188.345078	1129.139771	-472.503082	251.352249	883.375122	-425.808350	-193.020767	872.120422	-438.466034	29.832174	1014.275879	450.880646	-33.722893	959.868591	456.986847	143.913818
-460.902710	123.681526	916.576965	-438.800262	-63.263100	913.297363	-550.535645	191.507553	501.020355	-498.043488	-147.789413	498.901733	-546.955872	232.060776	65.111977	-552.353027	-197.854691	89.063187	-477.736267	215.212708	1375.036743	-442.549866	-129.774033	1365.294434	-437.638092	36.460255	1383.772827	-406.398621	29.050667	1673.594727	-563.508057	257.461090	1122.137451	-524.767944	-188.371536	1129.204956	-472.379669	251.279007	883.385803	-425.794617	-193.084076	872.152466	-438.424652	29.817369	1014.281372	450.423462	-33.824078	959.803711	456.597412	143.867447
-460.851746	123.663216	916.557495	-438.753021	-63.309536	913.300659	-550.552795	191.600998	501.041718	-498.124176	-147.954376	498.943787	-546.975098	232.064682	65.144867	-552.421631	-197.794052	88.996559	-477.685852	215.232574	1375.046997	-442.531677	-129.764496	1365.348877	-437.578308	36.462986	1383.817261	-406.388794	29.083727	1673.600586	-563.406494	257.452606	1122.133667	-524.760559	-188.370193	1129.219482	-472.250092	251.218201	883.343445	-425.741394	-193.102661	872.220276	-438.379059	29.796530	1014.273743	450.021057	-33.874641	959.765930	456.241882	143.835587
-460.777374	123.676842	916.568481	-438.698639	-63.313042	913.299622	-550.490173	191.465424	501.022919	-498.061951	-147.888489	498.927185	-546.990601	232.062836	65.125267	-552.381653	-197.784073	88.948692	-477.604370	215.237259	1375.017944	-442.501282	-129.747513	1365.365601	-437.520966	36.481003	1383.817505	-406.370605	29.117714	1673.594971	-563.294067	257.428894	1122.104858	-524.739197	-188.404327	1129.232544	-472.133453	251.181564	883.301208	-425.694672	-193.095993	872.254578	-438.310242	29.794537	1014.278198	449.570526	-33.942627	959.713074	455.814880	143.755264
-460.729004	123.657555	916.555786	-438.670563	-63.325157	913.295898	-550.509094	191.524078	501.044220	-496.989594	-146.789261	498.476837	-547.006836	232.064102	65.131081	-551.753845	-197.645798	88.814079	-477.527435	215.253510	1374.994019	-442.456726	-129.738235	1365.339233	-437.497955	36.500061	1383.795776	-406.341278	29.139103	1673.584473	-563.188110	257.461304	1122.073730	-524.681946	-188.394974	1129.238281	-472.050293	251.163239	883.284241	-425.635468	-193.158859	872.229980	-438.266815	29.782963	1014.269409	449.161285	-34.042210	959.651245	455.465454	143.636597
-460.682739	123.678528	916.544312	-438.625854	-63.316120	913.267273	-550.475037	191.413177	501.019104	-497.853241	-147.710434	498.772644	-546.983765	232.078247	65.098930	-552.292419	-197.805817	88.989319	-477.465302	215.284439	1374.953735	-442.385834	-129.711227	1365.338501	-437.433014	36.503170	1383.759888	-406.311340	29.170410	1673.563843	-563.084106	257.455078	1122.042358	-524.652161	-188.432098	1129.210205	-471.976685	251.127975	883.236328	-425.588379	-193.211029	872.195923	-438.196686	29.791779	1014.246460	448.730377	-34.058468	959.624207	455.050262	143.556763
-460.606354	123.646950	916.522827	-438.538177	-63.363026	913.269043	-550.486023	191.600601	501.045807	-498.048279	-147.948257	498.899506	-547.003052	232.087982	65.120651	-552.454590	-197.850540	89.033623	-477.383057	215.293106	1374.940186	-442.307526	-129.684113	1365.323975	-437.380707	36.531483	1383.696777	-406.280640	29.202545	1673.542847	-562.977661	257.473999	1122.000610	-524.579895	-188.438065	1129.180542	-471.838074	251.111237	883.217285	-425.508057	-193.247574	872.209045	-438.120880	29.764845	1014.237366	448.330780	-34.151730	959.623840	454.663025	143.443314
-460.546753	123.677864	916.522339	-438.487976	-63.321529	913.253235	-550.479004	191.596848	501.071594	-497.950317	-147.842896	498.830841	-547.068542	232.081741	65.136528	-552.408752	-197.835983	89.015976	-477.294037	215.308014	1374.929932	-442.213196	-129.657516	1365.310303	-437.346924	36.531044	1383.666260	-406.221466	29.250904	1673.538574	-562.862976	257.456665	1121.986572	-524.516663	-188.423660	1129.187622	-471.739471	251.088913	883.191589	-425.444672	-193.283737	872.229248	-438.054260	29.793709	1014.227844	447.913269	-34.219994	959.666504	454.281342	143.346313
-460.464020	123.668968	916.521667	-438.408386	-63.341900	913.281677	-550.382996	191.414871	501.039337	-497.919983	-147.807434	498.827515	-547.000732	232.078476	65.131714	-552.352051	-197.786591	88.950943	-477.220245	215.329239	1374.922852	-442.192963	-129.641556	1365.308838	-437.306641	36.509933	1383.669922	-406.173920	29.300549	1673.545776	-562.754089	257.472046	1121.987183	-524.482544	-188.479065	1129.200073	-471.602783	251.096512	883.197205	-425.379669	-193.322891	872.255737	-437.977936	29.793798	1014.242371	447.540100	-34.317749	959.687439	453.937225	143.238525
-460.368896	123.640121	916.512512	-438.310699	-63.371605	913.298828	-550.370056	191.492523	501.078613	-497.891571	-147.880188	498.868317	-546.995361	232.088257	65.153450	-552.349243	-197.777298	88.950294	-477.169342	215.344543	1374.929565	-442.074677	-129.604599	1365.347534	-437.242767	36.514862	1383.705688	-406.127563	29.316307	1673.545044	-562.667236	257.469330	1121.990234	-524.425720	-188.483627	1129.207031	-471.505493	251.106735	883.174744	-425.312622	-193.425919	872.303162	-437.893555	29.777218	1014.247742	447.223236	-34.414875	959.703552	453.641022	143.143570
-460.342377	123.638641	916.510559	-438.301544	-63.382549	913.281555	-550.363647	191.574402	501.110443	-497.897064	-147.894943	498.901947	-547.013184	232.073212	65.181595	-552.344849	-197.778366	88.954056	-477.118683	215.346970	1374.925415	-442.098022	-129.618195	1365.326782	-437.180969	36.543709	1383.715454	-406.089325	29.341852	1673.552856	-562.571960	257.468597	1121.966919	-524.388184	-188.565140	1129.232666	-471.379089	251.107788	883.185608	-425.266449	-193.494186	872.336487	-437.876068	29.761782	1014.238159	446.912994	-34.504925	959.675659	453.375580	143.071991
-460.293213	123.599312	916.475708	-438.238037	-63.394566	913.277771	-550.289246	191.401978	501.064667	-497.928772	-147.980164	498.913818	-547.018188	232.075546	65.131096	-552.393799	-197.826111	89.024101	-477.078369	215.365799	1374.916016	-442.060638	-129.594635	1365.335693	-437.151154	36.558411	1383.695801	-406.041260	29.370045	1673.549683	-562.517639	257.492554	1121.949707	-524.345703	-188.607819	1129.281128	-471.264587	251.132019	883.181396	-425.190430	-193.531769	872.376404	-437.824554	29.752872	1014.219482	446.553680	-34.610069	959.642273	453.046021	142.994980
-460.237030	123.589493	916.468262	-438.182800	-63.432789	913.269836	-550.298584	191.388840	501.068237	-497.894043	-147.969955	498.908722	-547.006348	232.067993	65.138367	-552.372131	-197.844772	89.010399	-477.028717	215.385071	1374.898071	-442.058044	-129.566681	1365.347778	-437.112640	36.595768	1383.691772	-405.977173	29.390987	1673.547363	-562.440369	257.522583	1121.930664	-524.287231	-188.595459	1129.245117	-471.156952	251.143234	883.145020	-425.136902	-193.608093	872.356934	-437.768982	29.728550	1014.211792	446.176392	-34.711849	959.616577	452.669464	142.962082
-460.034241	123.442223	916.447937	-437.875549	-63.909180	913.553162	-550.234863	191.407623	501.062378	-497.934906	-148.009338	499.004364	-546.965698	232.076019	65.140167	-552.417908	-197.855682	89.017944	-476.981140	215.405823	1374.872925	-441.927307	-129.555527	1365.350342	-437.073273	36.621346	1383.687988	-405.903992	29.444048	1673.511597	-562.384949	257.552979	1121.905396	-524.205811	-188.596893	1129.234375	-471.040710	251.181473	883.161743	-425.043304	-193.672668	872.375305	-437.638702	29.569763	1014.357971	445.823120	-34.796551	959.607056	452.280792	142.908768
-460.090515	123.593025	916.453308	-438.009186	-63.423492	913.273743	-550.196533	191.362228	501.034149	-497.760956	-147.921249	498.910889	-546.950439	232.044754	65.127785	-552.345337	-197.815811	89.019424	-476.915497	215.428360	1374.839722	-441.900085	-129.528900	1365.338501	-437.017029	36.638702	1383.690430	-405.828918	29.468479	1673.426025	-562.296936	257.568542	1121.865723	-524.150269	-188.612518	1129.252319	-470.918854	251.219589	883.164063	-425.000641	-193.760223	872.353149	-437.611694	29.746290	1014.206604	445.413116	-34.947582	959.577209	451.874725	142.832748
-460.042694	123.590118	916.449768	-437.971588	-63.399471	913.266235	-550.182922	191.419632	501.047302	-497.747803	-147.931320	498.881226	-547.003845	232.050873	65.132790	-552.330505	-197.839325	88.996239	-476.860626	215.445099	1374.836060	-441.833527	-129.510559	1365.335571	-436.960724	36.672367	1383.723145	-405.732300	29.537233	1673.391113	-562.223877	257.608582	1121.851196	-524.072571	-188.598068	1129.276855	-470.801758	251.240311	883.165283	-424.928070	-193.835770	872.319885	-437.542786	29.757223	1014.198059	445.073212	-35.089771	959.545227	451.522339	142.717590
-460.001740	123.611145	916.461975	-437.924988	-63.392868	913.281250	-550.151672	191.348145	501.075012	-497.629730	-147.899017	498.900452	-546.985291	232.055023	65.132301	-552.283325	-197.869034	89.117371	-476.815674	215.475037	1374.831421	-441.817474	-129.493607	1365.347534	-436.942200	36.655788	1383.713501	-405.652435	29.601313	1673.369873	-562.160828	257.633942	1121.830078	-523.987793	-188.613922	1129.267090	-470.679321	251.260651	883.161926	-424.816650	-193.855164	872.365356	-437.491943	29.773752	1014.210876	444.708649	-35.240124	959.517639	451.177704	142.637924
-459.923767	123.568993	916.450317	-437.843903	-63.422169	913.312256	-550.118774	191.458572	501.111481	-498.839935	-149.212845	499.361786	-546.956787	232.069397	65.151390	-553.036804	-198.075714	89.296562	-476.751190	215.490356	1374.845947	-441.709656	-129.466187	1365.369751	-436.911346	36.663876	1383.643188	-405.577698	29.612921	1673.367188	-562.104431	257.690826	1121.850708	-523.918335	-188.579300	1129.310303	-470.594543	251.299805	883.165405	-424.744141	-193.918854	872.343384	-437.432617	29.758406	1014.222961	444.433655	-35.309589	959.473877	450.870331	142.552475
-459.904785	123.590767	916.451721	-437.820587	-63.379333	913.278259	-550.075378	191.397247	501.084991	-499.068634	-149.548325	499.410217	-546.970093	232.055069	65.163757	-553.216675	-198.135437	89.318634	-476.691742	215.521622	1374.830444	-441.675934	-129.453323	1365.394897	-436.831451	36.701405	1383.647827	-405.497223	29.653984	1673.369629	-562.055725	257.709930	1121.812256	-523.861877	-188.609238	1129.308228	-470.523376	251.324493	883.178650	-424.676392	-193.973160	872.370911	-437.393524	29.774311	1014.204590	444.161713	-35.355263	959.409912	450.544128	142.489456
-459.852875	123.581245	916.448914	-437.759735	-63.371586	913.284302	-550.095581	191.521774	501.129303	-498.995697	-149.497116	499.428925	-546.960938	232.051331	65.164032	-553.151001	-198.111694	89.310333	-476.648621	215.543686	1374.829712	-441.630737	-129.425034	1365.399536	-436.786621	36.722233	1383.628540	-405.447632	29.680672	1673.370483	-562.000854	257.732147	1121.824341	-523.796509	-188.617447	1129.333862	-470.452026	251.366806	883.156067	-424.571289	-194.005051	872.387573	-437.351135	29.776947	1014.207764	443.838409	-35.461571	959.412842	450.218689	142.362396
-459.807373	123.572845	916.446777	-437.700714	-63.362854	913.285278	-549.994934	191.452911	501.084473	-497.633545	-148.020172	498.881805	-546.936646	232.026367	65.149719	-552.313171	-197.861130	89.058769	-476.596405	215.563690	1374.812866	-441.581268	-129.414368	1365.375732	-436.705872	36.761963	1383.649414	-405.374817	29.712936	1673.363281	-561.942383	257.774506	1121.802856	-523.702148	-188.679596	1129.372314	-470.345154	251.378326	883.202332	-424.454346	-194.031403	872.401306	-437.297333	29.779743	1014.207031	443.486237	-35.582981	959.385559	449.862274	142.266708
-459.775421	123.593590	916.432434	-437.667023	-63.349129	913.278320	-549.993225	191.525391	501.118073	-497.412872	-147.862167	498.857361	-546.974854	232.052338	65.176514	-552.202393	-197.787933	89.007629	-476.522827	215.627884	1374.793091	-441.481934	-129.357559	1365.390747	-436.748260	36.604984	1383.835571	-405.306732	29.763504	1673.342773	-561.878418	257.790619	1121.803711	-523.607544	-188.653931	1129.343994	-470.244507	251.404343	883.197449	-424.374084	-194.050919	872.402344	-437.238617	29.804150	1014.193420	443.143646	-35.684937	959.376099	449.500275	142.175842
-459.731110	123.604980	916.440002	-437.584198	-63.301136	913.269348	-549.963562	191.535004	501.128632	-497.476318	-147.929825	498.850708	-546.954468	232.027634	65.170525	-552.232056	-197.801285	89.088692	-476.477142	215.615234	1374.780151	-441.396393	-129.330414	1365.387939	-436.557983	36.840023	1383.711426	-405.245300	29.824383	1673.334839	-561.809021	257.810150	1121.811768	-523.523193	-188.652908	1129.375488	-470.189178	251.437042	883.200500	-424.297058	-194.056335	872.394958	-437.178680	29.826937	1014.193115	442.804230	-35.840382	959.410889	449.161285	142.041733
-459.662109	123.617279	916.418518	-437.528564	-63.269142	913.281128	-549.942139	191.527084	501.135559	-497.464813	-147.960953	498.913391	-546.954041	232.049423	65.176292	-552.276855	-197.823105	89.111137	-476.425293	215.647842	1374.779907	-441.305084	-129.311951	1365.379517	-436.474152	36.865250	1383.706909	-405.187866	29.918079	1673.294189	-561.747070	257.826904	1121.789917	-523.434814	-188.603287	1129.365723	-470.094543	251.447052	883.199280	-424.192688	-194.118454	872.439758	-437.125458	29.864788	1014.189392	442.494476	-35.982769	959.379150	448.891907	141.937210
-459.653412	123.620506	916.430603	-437.485107	-63.237965	913.264343	-549.922791	191.556366	501.125610	-497.416229	-147.970108	498.888397	-546.938965	232.028687	65.158020	-552.295227	-197.859879	89.167244	-476.366364	215.688538	1374.769897	-441.219604	-129.274368	1365.380859	-436.426788	36.903427	1383.665161	-405.129578	29.923599	1673.343018	-561.692261	257.870148	1121.789917	-523.369141	-188.666901	1129.449951	-470.069489	251.430374	883.189819	-424.108704	-194.156418	872.447510	-437.102142	29.868399	1014.187317	442.185638	-36.065151	959.392456	448.596954	141.721130
-459.613770	123.638466	916.413330	-437.424377	-63.223042	913.252991	-549.907410	191.552979	501.135162	-497.401886	-147.961243	498.868927	-546.953735	232.013184	65.163231	-552.312927	-197.871979	89.177414	-476.308533	215.699234	1374.775879	-441.075714	-129.243301	1365.378784	-436.370422	36.927105	1383.629395	-405.079285	30.021402	1673.301025	-561.652222	257.910278	1121.804565	-523.268799	-188.662918	1129.460327	-470.044861	251.454971	883.183350	-424.044556	-194.142426	872.473267	-437.043488	29.890329	1014.172058	441.933777	-36.166565	959.355896	448.332489	141.628235
-459.570007	123.654861	916.414307	-437.369385	-63.201336	913.253052	-549.909668	191.603516	501.148224	-498.548401	-149.297424	499.308777	-546.969360	232.014877	65.168716	-553.030701	-198.041656	89.375504	-476.242035	215.749603	1374.792236	-440.962433	-129.203384	1365.420288	-436.313507	36.934658	1383.611572	-405.008911	30.080351	1673.306030	-561.587891	257.910370	1121.783691	-523.180542	-188.641922	1129.463501	-469.992920	251.453232	883.177612	-423.941528	-194.126205	872.536560	-437.014191	29.907139	1014.174866	441.704193	-36.262733	959.355469	448.093536	141.526123
-459.520996	123.703148	916.413147	-437.331787	-63.167778	913.255371	-549.875000	191.544113	501.151245	-498.643158	-149.452393	499.378326	-546.933228	232.009750	65.160950	-553.099243	-198.052551	89.385002	-476.164948	215.786743	1374.789063	-440.823273	-129.185013	1365.411865	-436.272369	36.962250	1383.615601	-404.951599	30.127827	1673.315430	-561.536316	257.932037	1121.807373	-523.099976	-188.589142	1129.506348	-469.950928	251.459320	883.172485	-423.857483	-194.089233	872.551758	-436.969116	29.949459	1014.175232	441.436279	-36.359661	959.357361	447.833649	141.438522
-459.475006	123.683510	916.413696	-437.298126	-63.133633	913.246033	-549.853088	191.522690	501.150696	-498.592072	-149.453186	499.399445	-546.957703	232.008133	65.152382	-553.088013	-198.049194	89.385147	-476.114288	215.812149	1374.784180	-440.728088	-129.160080	1365.452637	-436.194366	37.012138	1383.681152	-404.885162	30.186384	1673.319214	-561.483032	257.937195	1121.806763	-522.994385	-188.598236	1129.538086	-469.877228	251.448975	883.179749	-423.775391	-194.073135	872.593079	-436.910797	29.952839	1014.168701	441.121155	-36.528008	959.399658	447.580078	141.346390
-459.398285	123.697281	916.404114	-437.218658	-63.132866	913.274841	-549.802368	191.543137	501.123810	-497.339630	-148.106003	498.921906	-546.936523	232.007782	65.195198	-552.325073	-197.850235	89.215179	-476.056580	215.847122	1374.783691	-440.683533	-129.114609	1365.443970	-436.083771	37.055439	1383.726074	-404.813293	30.240732	1673.315674	-561.420166	257.939270	1121.791992	-522.925598	-188.592178	1129.559326	-469.818512	251.444992	883.181152	-423.685455	-194.075256	872.605591	-436.841766	29.979580	1014.179382	440.787231	-36.707893	959.384644	447.306915	141.243530
-459.377380	123.713356	916.406616	-437.174835	-63.078159	913.258911	-549.796143	191.564026	501.147766	-497.075226	-147.860291	498.816345	-546.924500	232.022537	65.175926	-552.188782	-197.800842	89.202187	-475.984222	215.877670	1374.764404	-440.580688	-129.085022	1365.461060	-436.033417	37.095959	1383.720825	-404.723480	30.302496	1673.310791	-561.365967	257.971588	1121.804810	-522.816223	-188.558121	1129.592773	-469.768616	251.465958	883.189575	-423.573578	-194.000656	872.622498	-436.806030	30.006969	1014.172302	440.429138	-36.881886	959.401367	447.020538	141.065857
-459.360931	123.737900	916.402100	-437.161774	-63.030872	913.246643	-549.752747	191.637802	501.147217	-497.027222	-147.903992	498.816315	-546.937134	232.023361	65.184738	-552.223511	-197.808365	89.212120	-475.895050	215.916763	1374.759033	-440.480011	-129.045654	1365.472168	-435.984009	37.145947	1383.698364	-404.636871	30.373466	1673.295288	-561.311340	257.991852	1121.796875	-522.725708	-188.553177	1129.623047	-469.742645	251.449844	883.202026	-423.471222	-193.973801	872.617676	-436.765167	30.041656	1014.160889	440.177673	-36.957191	959.399170	446.780670	140.977081
-459.349487	123.756256	916.400879	-437.140076	-63.005146	913.240845	-549.748474	191.613953	501.128357	-498.087921	-149.134888	499.178955	-546.931946	232.026886	65.166916	-552.969177	-198.029694	89.432266	-475.835327	215.963531	1374.781128	-440.371857	-129.010910	1365.503662	-435.921326	37.201836	1383.667358	-404.537476	30.436741	1673.269897	-561.254822	258.006805	1121.790894	-522.615540	-188.499390	1129.588867	-469.690979	251.442688	883.188721	-423.354492	-193.921265	872.631775	-436.737152	30.063253	1014.156067	439.947174	-37.030621	959.374817	446.563568	140.879166
-459.313721	123.774246	916.406982	-437.090485	-62.939587	913.217041	-549.661865	191.617264	501.102966	-498.332062	-149.457687	499.300568	-546.904846	232.023529	65.150208	-553.134766	-198.098114	89.466927	-475.758911	216.002228	1374.775513	-440.260681	-128.951920	1365.498291	-435.866272	37.248238	1383.683105	-404.438965	30.506115	1673.255127	-561.201111	258.027130	1121.803345	-522.515625	-188.416199	1129.574219	-469.672424	251.435669	883.187378	-423.273529	-193.906494	872.651794	-436.690277	30.090420	1014.146667	439.744934	-37.122360	959.361694	446.392853	140.791611
-459.259247	123.820564	916.405579	-437.051941	-62.903164	913.229370	-549.661560	191.662842	501.143372	-496.960083	-147.961990	498.785309	-546.904236	232.044250	65.167015	-552.311951	-197.850616	89.213623	-475.688171	216.062119	1374.797974	-440.175720	-128.909088	1365.524414	-435.809509	37.257511	1383.660645	-404.343719	30.570438	1673.260376	-561.144897	258.029968	1121.814453	-522.429871	-188.414520	1129.602417	-469.627533	251.435837	883.200745	-423.151459	-193.814819	872.675537	-436.640411	30.138533	1014.151794	439.519531	-37.186760	959.359558	446.220428	140.726471
-459.212524	123.842880	916.403992	-436.998688	-62.886154	913.240051	-549.646240	191.687347	501.146454	-495.758881	-146.742462	498.410706	-546.896790	232.050705	65.210411	-551.572266	-197.654037	89.073929	-475.590881	216.104919	1374.807739	-440.040253	-128.880127	1365.561523	-435.732178	37.325428	1383.693604	-404.244080	30.599224	1673.301880	-561.091736	258.037476	1121.838379	-522.309448	-188.365112	1129.644775	-469.588257	251.403732	883.208069	-423.065918	-193.759293	872.705505	-436.599884	30.163982	1014.157410	439.347656	-37.254414	959.353394	446.100616	140.684814
-459.153381	123.844620	916.406982	-436.962189	-62.868210	913.267761	-549.560730	191.656128	501.102539	-496.648132	-147.680756	498.733307	-546.883057	232.043854	65.201561	-552.137878	-197.818405	89.251358	-475.514374	216.158554	1374.811646	-439.921967	-128.807236	1365.585571	-435.678314	37.365170	1383.728760	-404.143463	30.669209	1673.305420	-561.042786	258.065460	1121.853882	-522.213440	-188.317795	1129.672485	-469.503448	251.388428	883.227661	-422.986847	-193.711075	872.729736	-436.548431	30.185991	1014.172363	439.136810	-37.303734	959.376770	445.935089	140.603088
-459.134033	123.882607	916.412537	-436.944214	-62.815845	913.267822	-549.578003	191.692642	501.141541	-496.870728	-147.909714	498.827118	-546.912170	232.046997	65.204903	-552.277344	-197.839157	89.308617	-475.453796	216.218704	1374.802612	-439.829163	-128.760956	1365.556641	-435.548035	37.466000	1383.808228	-404.039215	30.740776	1673.285645	-560.987305	258.094299	1121.840698	-522.116150	-188.265564	1129.692017	-469.492767	251.386826	883.213379	-422.871246	-193.631866	872.759644	-436.528229	30.228315	1014.174988	438.898041	-37.438183	959.347473	445.759979	140.530899
-459.129333	123.872559	916.410034	-436.903442	-62.765118	913.241821	-549.551025	191.717041	501.139252	-496.783691	-147.807480	498.790894	-546.925720	232.057983	65.214081	-552.223328	-197.839783	89.271706	-475.378510	216.261459	1374.788818	-439.731903	-128.699203	1365.597656	-435.476379	37.531452	1383.782471	-403.930542	30.829777	1673.248535	-560.925110	258.110870	1121.848999	-522.017883	-188.215469	1129.679565	-469.431274	251.400681	883.227234	-422.748474	-193.575668	872.762329	-436.496277	30.239395	1014.159668	438.693634	-37.503246	959.288940	445.604218	140.471893
-459.108826	123.913345	916.406311	-436.887482	-62.708103	913.227905	-549.543152	191.779755	501.140015	-496.734100	-147.768906	498.782440	-546.900574	232.037720	65.174034	-552.219482	-197.839005	89.267616	-475.267212	216.334274	1374.771240	-439.605835	-128.613434	1365.584839	-435.407166	37.592564	1383.740967	-403.806946	30.893530	1673.207031	-560.863281	258.145966	1121.835205	-521.906494	-188.181442	1129.672974	-469.397675	251.401367	883.212708	-422.650726	-193.491043	872.761780	-436.465088	30.284143	1014.149353	438.443939	-37.563572	959.271301	445.401398	140.409378
-459.081543	123.956299	916.404785	-436.853485	-62.693695	913.221497	-549.550537	191.875778	501.166687	-496.790222	-147.768066	498.770630	-546.935791	232.057190	65.194977	-552.225098	-197.799164	89.243286	-475.188782	216.396271	1374.775269	-439.511566	-128.559097	1365.611084	-435.308716	37.683002	1383.753540	-403.699432	30.972071	1673.191772	-560.806213	258.204834	1121.835083	-521.810852	-188.063828	1129.671875	-469.338501	251.420013	883.207336	-422.544403	-193.420532	872.775513	-436.432495	30.310911	1014.145081	438.231781	-37.624714	959.284546	445.222473	140.318970
-459.023926	123.969154	916.405396	-436.810089	-62.636517	913.204468	-549.505127	191.909744	501.170532	-496.799805	-147.765213	498.760803	-546.939026	232.061798	65.188301	-552.228455	-197.811417	89.217667	-475.094635	216.482529	1374.792358	-439.394989	-128.493423	1365.604980	-435.249023	37.707611	1383.765625	-403.583984	31.038017	1673.188354	-560.754883	258.231781	1121.841064	-521.715698	-188.052490	1129.710815	-469.275848	251.422333	883.221497	-422.430420	-193.314713	872.806641	-436.373260	30.336628	1014.135864	438.090240	-37.676319	959.268494	445.134033	140.260651
-458.984131	124.010239	916.402832	-436.803925	-62.606377	913.205505	-549.453247	191.878006	501.165894	-496.779755	-147.734985	498.757172	-546.916992	232.055099	65.200600	-552.162964	-197.773544	89.216850	-474.984283	216.526703	1374.784790	-439.335876	-128.420090	1365.653442	-435.174927	37.755386	1383.776855	-403.460693	31.079880	1673.234375	-560.675720	258.298157	1121.855225	-521.618774	-187.991608	1129.747925	-469.223053	251.439926	883.220337	-422.320160	-193.253479	872.842102	-436.341248	30.373194	1014.134033	437.939056	-37.711765	959.279358	445.017517	140.206268
-458.927155	124.049156	916.392639	-436.787811	-62.570866	913.220886	-549.404968	191.932938	501.167267	-496.753540	-147.666229	498.744690	-546.952271	232.073730	65.237968	-552.182678	-197.782272	89.221550	-474.879181	216.607208	1374.791870	-439.285889	-128.374817	1365.683350	-435.113464	37.791130	1383.788452	-403.333649	31.173147	1673.218750	-560.591980	258.327332	1121.863037	-521.529236	-187.973160	1129.816406	-469.139374	251.442825	883.237000	-422.241486	-193.181442	872.895508	-436.306763	30.421265	1014.136963	437.798096	-37.739231	959.290649	444.889862	140.176147
-458.898590	124.084824	916.394836	-436.775421	-62.510986	913.220825	-549.364380	191.966125	501.172577	-496.724457	-147.626389	498.745789	-546.951843	232.053711	65.213966	-552.203735	-197.773621	89.243553	-474.774567	216.647186	1374.781494	-439.164795	-128.327072	1365.711914	-435.002380	37.875996	1383.825562	-403.200195	31.286232	1673.198364	-560.532593	258.403839	1121.870972	-521.393372	-187.870728	1129.836792	-469.106812	251.479355	883.223389	-421.906281	-192.952148	873.061401	-436.269287	30.468838	1014.135986	437.663147	-37.770409	959.256165	444.758514	140.125778
-458.845398	124.093803	916.401489	-436.754425	-62.479881	913.218262	-549.322449	192.032532	501.166016	-496.608765	-147.541046	498.707092	-546.960999	232.071396	65.217293	-552.171875	-197.764160	89.232979	-474.658264	216.710526	1374.759521	-439.139954	-128.290634	1365.681641	-434.928619	37.958832	1383.790527	-403.076172	31.383436	1673.182739	-560.446411	258.456329	1121.851807	-521.327209	-187.852249	1129.854370	-469.006592	251.488693	883.212524	-421.982330	-192.976440	872.951477	-436.234222	30.481705	1014.138245	437.544464	-37.814518	959.240356	444.611389	140.071182
-458.817719	124.131912	916.396851	-436.720825	-62.428692	913.202087	-549.232178	192.021408	501.150818	-496.614502	-147.548492	498.696381	-546.939148	232.069107	65.218384	-552.193115	-197.770233	89.236526	-474.544647	216.796661	1374.741699	-439.000366	-128.220886	1365.756592	-434.848816	38.000832	1383.804443	-402.946594	31.456161	1673.177856	-560.381897	258.557587	1121.859375	-521.224243	-187.783783	1129.900269	-468.952759	251.522217	883.217468	-421.884674	-192.855881	872.971619	-436.186951	30.522551	1014.125916	437.404266	-37.830318	959.242126	444.476166	139.998108
-458.737946	124.198822	916.413025	-436.691925	-62.363880	913.196594	-549.152466	192.086319	501.151398	-496.596558	-147.482208	498.647278	-546.935242	232.073914	65.215080	-552.196716	-197.789169	89.211174	-474.435333	216.879425	1374.718628	-438.907928	-128.171616	1365.799316	-434.751526	38.092453	1383.811523	-402.819397	31.559227	1673.167480	-560.286926	258.620239	1121.845337	-521.104126	-187.698090	1129.919189	-468.884308	251.543549	883.209473	-421.745667	-192.721313	873.041138	-436.132294	30.573751	1014.131165	437.291626	-37.855492	959.275635	444.372528	139.953064
-458.712830	124.222580	916.415527	-436.711090	-62.342361	913.201904	-549.127808	192.222519	501.193420	-496.599670	-147.482193	498.641174	-546.988464	232.094467	65.220184	-552.177429	-197.780334	89.199493	-474.307190	216.948364	1374.702881	-438.779266	-128.108459	1365.854614	-434.680054	38.130898	1383.823608	-402.693573	31.689014	1673.149170	-560.196228	258.690002	1121.828735	-521.031250	-187.653671	1129.963135	-468.780762	251.568130	883.224731	-421.635040	-192.619308	873.101501	-436.112946	30.597115	1014.133179	437.211212	-37.880028	959.255310	444.261963	139.944382
-458.670288	124.283401	916.428406	-436.725067	-62.257023	913.190491	-549.012817	192.153000	501.149261	-496.611328	-147.457108	498.650482	-546.976624	232.119858	65.227821	-552.167114	-197.775787	89.193230	-474.161621	217.012589	1374.722046	-438.712311	-128.042572	1365.912964	-434.575989	38.219776	1383.872925	-402.563751	31.792728	1673.172852	-560.094604	258.766968	1121.868652	-520.954102	-187.617294	1130.048584	-468.663910	251.598755	883.251282	-421.526031	-192.509644	873.210999	-436.075439	30.656469	1014.131104	437.145935	-37.924564	959.282593	444.197418	139.887436
-458.635925	124.301308	916.444397	-436.721466	-62.268070	913.249390	-548.953064	192.253815	501.181671	-496.663513	-147.500565	498.729858	-546.951416	232.129349	65.270393	-552.184570	-197.781219	89.200325	-474.037415	217.079788	1374.697388	-438.574280	-127.974319	1365.948242	-434.467316	38.268806	1383.922729	-402.431091	31.891228	1673.193481	-560.009399	258.839264	1121.877075	-520.865967	-187.550232	1130.098022	-468.582581	251.589844	883.244202	-421.398651	-192.411957	873.305176	-436.070709	30.679153	1014.170288	437.080231	-37.968636	959.277283	444.120331	139.881866
-458.552094	124.384254	916.454285	-436.694244	-62.183807	913.244385	-548.908386	192.412018	501.233765	-495.590668	-146.382355	498.362610	-547.012390	232.136963	65.256554	-551.504211	-197.602631	89.076736	-473.881195	217.164063	1374.709717	-438.518677	-127.903824	1365.990601	-434.356415	38.353779	1383.932007	-402.285950	32.005131	1673.268799	-559.912231	258.897614	1121.861694	-520.603638	-187.305069	1130.039917	-468.438599	251.603943	883.260864	-419.562897	-191.105392	874.695007	-436.010040	30.751944	1014.172119	436.989502	-38.039253	959.206726	444.001709	139.890274
-458.340027	124.270294	916.452087	-436.273651	-62.486168	913.442566	-548.760864	192.371765	501.192657	-496.464935	-147.239182	498.745331	-546.985962	232.119324	65.238831	-552.073914	-197.771576	89.255135	-473.717896	217.238266	1374.703125	-438.335510	-127.809982	1366.031738	-434.273163	38.441338	1383.930786	-402.129120	32.115871	1673.266479	-559.804443	258.977142	1121.857666	-520.474731	-187.204819	1130.090698	-468.296234	251.591644	883.266602	-419.369873	-190.987595	874.808105	-435.796387	30.651344	1014.282410	436.914215	-38.036427	959.180725	443.904572	139.859482
-458.297424	124.315033	916.452942	-436.291718	-62.416763	913.426514	-548.673462	192.276443	501.164764	-496.615784	-147.397385	498.789612	-546.960693	232.116837	65.241524	-552.193665	-197.744934	89.256493	-473.545135	217.342590	1374.700562	-438.232086	-127.718803	1366.055054	-434.150665	38.543301	1383.940308	-401.964661	32.226078	1673.251831	-559.692932	259.071869	1121.847168	-520.398132	-187.142563	1130.126343	-468.157288	251.576874	883.325439	-419.299896	-190.938217	874.812866	-435.769440	30.697395	1014.273071	436.827972	-38.073799	959.158386	443.775940	139.851166
-458.236816	124.435822	916.480652	-436.290344	-62.343498	913.420166	-548.583801	192.386871	501.184357	-496.618103	-147.353302	498.784607	-546.940125	232.116241	65.237595	-552.137329	-197.716202	89.225426	-473.390656	217.428055	1374.703247	-438.093201	-127.619202	1366.108154	-434.029541	38.627129	1383.931274	-401.810455	32.372070	1673.217407	-559.561279	259.176025	1121.855713	-520.309387	-187.043289	1130.120483	-467.974670	251.593445	883.369202	-419.205017	-190.895889	874.830078	-435.735138	30.773123	1014.283264	436.763367	-38.056274	959.129089	443.661896	139.854385
-458.191284	124.480835	916.473328	-436.311462	-62.243744	913.397400	-548.563477	192.452408	501.169861	-496.559692	-147.219269	498.697235	-546.954895	232.119308	65.230125	-552.119385	-197.701141	89.132362	-473.214844	217.524323	1374.709473	-437.988922	-127.514122	1366.102783	-433.919342	38.729492	1383.947998	-401.670837	32.612644	1673.121826	-559.428772	259.254700	1121.872925	-520.305054	-187.012360	1130.166016	-467.768555	251.563385	883.415344	-419.689087	-191.043640	874.454285	-435.701935	30.835583	1014.265747	436.724304	-38.085102	959.150879	443.608856	139.843124
-458.127014	124.547348	916.467102	-436.331970	-62.177887	913.417480	-548.502930	192.604904	501.219696	-496.536072	-147.216400	498.691315	-546.989868	232.136337	65.253426	-552.129578	-197.643433	89.130440	-473.062347	217.642365	1374.698975	-437.865936	-127.416290	1366.136108	-433.813660	38.830467	1383.959473	-401.496948	32.759323	1673.116699	-559.278625	259.338684	1121.868042	-520.136841	-186.860229	1130.156494	-467.522186	251.557617	883.466309	-419.013611	-190.777191	874.916870	-435.676758	30.910912	1014.272339	436.703125	-38.070583	959.142517	443.556091	139.827408
-458.050964	124.623146	916.468506	-436.337830	-62.122047	913.428284	-548.391418	192.598068	501.200439	-496.542847	-147.195953	498.697235	-546.908752	232.126266	65.291710	-552.214417	-197.429962	88.880577	-472.879333	217.756821	1374.722900	-437.821655	-127.298042	1366.162598	-433.698395	38.929905	1383.988037	-401.325867	32.913681	1673.099121	-559.108032	259.432587	1121.897583	-520.053040	-186.781616	1130.196411	-467.307556	251.543854	883.487976	-418.880615	-190.699203	875.007690	-435.614471	30.979914	1014.275269	436.663330	-38.092495	959.139343	443.461273	139.835022
-458.136658	124.825500	916.494263	-436.647369	-61.674603	913.245239	-548.426758	192.716705	501.253113	-496.490784	-147.136719	498.617462	-546.961792	232.145172	65.266945	-552.123169	-197.471344	88.959198	-472.717621	217.880478	1374.711548	-437.661224	-127.161575	1366.218140	-433.599457	39.039097	1383.969849	-401.158813	32.969978	1673.173584	-558.924866	259.530884	1121.870850	-519.955017	-186.720932	1130.254150	-467.068573	251.544891	883.534180	-418.783569	-190.633423	875.060059	-435.709137	31.191414	1014.184204	436.646942	-38.101891	959.130310	443.400421	139.831833
-457.952881	124.783463	916.475891	-436.328033	-61.824249	913.344604	-548.327209	192.827713	501.269501	-495.382050	-145.971664	498.302124	-546.973206	232.160385	65.286682	-551.399902	-197.463669	88.961868	-472.550476	218.004013	1374.731812	-437.597107	-127.050537	1366.235474	-433.491943	39.154568	1383.982910	-400.982605	33.099167	1673.170166	-558.750122	259.641479	1121.896240	-519.946350	-186.704803	1130.405029	-466.824554	251.557648	883.562866	-419.169922	-190.789505	874.761719	-435.531219	31.158268	1014.233582	436.911530	-38.028774	958.982727	443.428558	139.954895
-457.905670	124.863785	916.501343	-436.394287	-61.653690	913.315918	-548.299927	192.968506	501.303772	-496.229431	-146.866440	498.548706	-547.042358	232.182220	65.275986	-551.932312	-197.619675	89.171204	-472.352936	218.135559	1374.724609	-437.560913	-126.953255	1366.270630	-433.384064	39.274986	1383.979736	-400.818115	33.338905	1673.076660	-558.551758	259.752350	1121.878418	-519.851379	-186.612610	1130.432495	-466.552643	251.548172	883.581482	-419.073425	-190.754837	874.809814	-435.518066	31.250341	1014.229187	437.213287	-38.027359	958.773438	443.466156	140.109116
-457.919312	125.023636	916.508667	-436.582703	-61.444016	913.251099	-548.243225	193.053787	501.299133	-497.625977	-148.371704	499.029602	-547.020325	232.189819	65.304062	-552.843811	-197.892258	89.409325	-472.170624	218.284927	1374.711914	-437.443420	-126.825790	1366.298096	-433.241577	39.421467	1383.971436	-400.624817	33.497215	1673.048950	-558.346619	259.818542	1121.856445	-519.768677	-186.495316	1130.474121	-466.264313	251.556595	883.625183	-419.028381	-190.722992	874.825073	-435.567749	31.391672	1014.194275	437.121124	-38.231384	958.785889	443.427338	140.028015
-457.863464	125.131813	916.527466	-436.587402	-61.335770	913.238464	-548.200439	193.222824	501.348053	-497.665314	-148.430481	499.023560	-547.062378	232.194550	65.321991	-552.912659	-197.909027	89.419579	-471.987488	218.444092	1374.705322	-437.330750	-126.692039	1366.304077	-433.098175	39.550171	1383.987793	-400.448303	33.661808	1673.033936	-558.148560	259.962860	1121.864136	-519.611755	-186.294937	1130.414185	-465.992706	251.531204	883.650818	-418.423218	-190.458542	875.228394	-435.527100	31.481081	1014.195496	436.899963	-38.481903	958.834656	443.326050	139.926971
-457.794037	125.230019	916.537903	-436.608643	-61.233265	913.246521	-548.072571	193.299744	501.349945	-497.566742	-148.282990	498.916626	-547.083374	232.208206	65.334282	-552.814392	-197.876266	89.382957	-471.791138	218.586075	1374.690308	-437.237274	-126.531685	1366.369751	-432.948761	39.663921	1384.020386	-400.247101	33.741737	1673.099121	-557.931458	260.102173	1121.850220	-519.518127	-186.197113	1130.484985	-465.687714	251.521469	883.685547	-418.310516	-190.410690	875.280945	-435.485901	31.576462	1014.202698	436.681885	-38.682377	958.904663	443.219421	139.833908
-457.732544	125.297676	916.557983	-436.590851	-61.095268	913.260376	-548.026733	193.411575	501.394348	-496.275787	-146.916153	498.495544	-547.103882	232.208054	65.351234	-552.057678	-197.652359	89.149658	-471.573700	218.748322	1374.666626	-437.135803	-126.405067	1366.372314	-432.792419	39.832150	1384.012451	-400.057922	33.927578	1673.094971	-557.696167	260.221710	1121.809204	-519.429810	-186.073212	1130.541504	-465.312134	251.511993	883.718018	-418.231415	-190.372162	875.345703	-435.421356	31.675940	1014.216675	436.511169	-38.787918	958.998169	443.112579	139.705963
-457.685913	125.381416	916.556580	-436.598267	-61.007046	913.262024	-547.908630	193.413132	501.358856	-496.055115	-146.700043	498.437286	-547.030273	232.201904	65.365631	-551.943420	-197.620712	89.114891	-471.383087	218.940536	1374.666138	-437.031342	-126.232773	1366.407349	-432.641663	39.991203	1384.043335	-399.861450	34.112316	1673.083374	-557.458130	260.385101	1121.800781	-519.349121	-185.954895	1130.614990	-464.985596	251.482727	883.715820	-418.155914	-190.327713	875.405518	-435.388550	31.761644	1014.215271	436.689087	-38.419910	959.136475	443.071991	139.626572
-457.592651	125.525787	916.567505	-436.560394	-60.886059	913.271301	-547.815369	193.568924	501.369507	-497.266388	-147.996811	498.893097	-547.043762	232.216537	65.377754	-552.719238	-197.830276	89.365952	-471.164642	219.099045	1374.651733	-436.914215	-126.068329	1366.441406	-432.467194	40.190933	1384.033813	-399.671204	34.316406	1673.052368	-557.199707	260.523956	1121.743896	-519.282776	-185.852707	1130.751343	-464.623627	251.441345	883.744019	-418.054352	-190.255142	875.494568	-435.319244	31.890430	1014.224915	436.786835	-38.392204	959.151855	443.035919	139.611877
-457.537506	125.648483	916.557678	-436.527924	-60.779411	913.278809	-547.732788	193.702499	501.413635	-497.406219	-148.165634	498.977966	-547.065857	232.224380	65.381119	-552.793945	-197.881516	89.451141	-470.952240	219.317917	1374.630493	-436.792877	-125.870934	1366.497437	-432.286224	40.378017	1384.062988	-399.460114	34.533585	1673.050903	-556.955078	260.688110	1121.720825	-519.199341	-185.668839	1130.784180	-464.292328	251.403809	883.775940	-417.980743	-190.202637	875.556213	-435.282684	32.012127	1014.224609	436.880463	-38.386547	959.149597	442.991547	139.574615
-457.465149	125.777336	916.553528	-436.531006	-60.649647	913.269043	-547.651672	193.798355	501.440094	-496.164581	-146.771744	498.452515	-547.136719	232.249863	65.390198	-552.029602	-197.622345	89.196625	-470.742126	219.518921	1374.613281	-436.664276	-125.659050	1366.553589	-432.085327	40.558445	1384.069458	-399.248260	34.727196	1673.040405	-556.674072	260.826385	1121.676880	-519.131897	-185.535919	1130.867065	-463.875366	251.419144	883.844360	-417.862946	-190.163193	875.643066	-435.234283	32.135242	1014.216003	436.944672	-38.416672	959.149780	442.959259	139.569107
-457.369843	125.945786	916.560364	-436.496002	-60.487103	913.253601	-547.488098	193.743408	501.410126	-497.029083	-147.669891	498.743561	-547.085083	232.256744	65.385414	-552.608337	-197.801117	89.335098	-470.539429	219.732224	1374.603638	-436.565552	-125.459839	1366.573975	-431.884521	40.763039	1384.051392	-399.024353	34.948746	1673.012207	-556.399170	260.980652	1121.627563	-519.061707	-185.343765	1130.869263	-463.467987	251.427444	883.894531	-417.749664	-190.073990	875.696960	-435.156525	32.286564	1014.210144	437.003632	-38.509007	959.146301	442.939270	139.548645
-457.291046	126.073898	916.573914	-436.467407	-60.386150	913.257751	-547.389709	193.866135	501.438751	-496.036591	-146.579727	498.345001	-547.128723	232.248215	65.398796	-552.028564	-197.633362	89.151772	-470.290070	219.978531	1374.574463	-436.474762	-125.248047	1366.586548	-431.701599	40.945999	1384.038574	-398.792419	35.170567	1672.993652	-556.093872	261.170013	1121.619019	-518.998535	-185.216782	1130.915894	-463.029907	251.426804	883.959229	-417.610931	-189.967545	875.789063	-435.082458	32.395267	1014.216553	437.096588	-38.490719	959.173462	442.896820	139.502426
-457.208435	126.220886	916.590027	-436.458344	-60.250591	913.277344	-547.077454	192.798599	501.195251	-495.877228	-146.381042	498.259918	-546.915833	232.251373	65.320656	-551.993347	-197.640335	89.202065	-470.045746	220.222397	1374.570068	-436.313049	-125.024239	1366.649292	-431.508575	41.160030	1384.070801	-398.558289	35.400261	1672.994263	-555.770813	261.321991	1121.606934	-518.945496	-184.987823	1130.930176	-462.591583	251.410568	883.979187	-417.436951	-189.856277	875.890747	-435.023804	32.535210	1014.232910	437.195282	-38.513638	959.156555	442.889862	139.501740
-457.153015	126.324837	916.593872	-436.424316	-60.132881	913.278748	-546.934814	192.885666	501.162872	-496.909637	-147.488693	498.659882	-546.911743	232.257034	65.307922	-552.667236	-197.845337	89.412636	-469.786530	220.480606	1374.565430	-436.186462	-124.780724	1366.652954	-431.290070	41.405544	1384.064331	-398.339996	35.674068	1672.990845	-555.441650	261.486572	1121.580322	-518.903992	-184.811569	1131.029419	-462.202148	251.414551	884.004456	-417.309418	-189.722275	876.018799	-434.951385	32.646496	1014.232178	437.271454	-38.510376	959.204834	442.828003	139.434769
-457.082520	126.450996	916.606140	-436.415924	-59.999676	913.295654	-546.810303	193.052292	501.186951	-497.147247	-147.716461	498.775696	-546.910706	232.245773	65.317780	-552.830322	-197.814224	89.443428	-469.556610	220.747528	1374.546631	-436.070374	-124.560806	1366.716187	-431.097931	41.699810	1384.091187	-398.125519	35.914951	1673.015381	-555.109070	261.720520	1121.508789	-518.865234	-184.617874	1131.123413	-461.736328	251.409668	883.996033	-417.181671	-189.616180	876.174011	-434.913788	32.774471	1014.247009	437.371521	-38.573204	959.174072	442.816772	139.441406
-457.024994	126.546707	916.594360	-436.395782	-59.861229	913.334412	-546.668274	193.193710	501.164032	-497.040436	-147.587219	498.788300	-546.950073	232.264053	65.334991	-552.731628	-197.801117	89.459572	-469.339813	221.008362	1374.535156	-435.977814	-124.277191	1366.724609	-430.917572	41.988567	1384.113892	-397.898285	36.169125	1673.032104	-554.790771	261.948822	1121.433960	-518.819519	-184.525040	1131.271729	-461.233002	251.432770	883.996582	-417.057373	-189.487885	876.327332	-434.858032	32.917919	1014.258606	437.493256	-38.649113	959.174438	442.801117	139.412567
-456.954224	126.681770	916.599243	-436.364288	-59.705673	913.329346	-546.518738	193.323151	501.179901	-496.967499	-147.515839	498.797119	-546.930115	232.261154	65.331665	-552.740417	-197.773651	89.448425	-469.105133	221.312271	1374.513428	-435.846436	-124.000992	1366.786621	-430.703247	42.240925	1384.150513	-397.679352	36.534973	1672.965088	-554.465942	262.183228	1121.379028	-518.768921	-184.273087	1131.392944	-460.737915	251.516815	884.046753	-416.897003	-189.376373	876.470703	-434.793213	33.056904	1014.256836	437.657257	-38.682190	959.192261	442.836548	139.362747
-456.871002	126.792694	916.615173	-436.334991	-59.542439	913.357422	-546.356750	193.457596	501.212158	-496.817108	-147.393982	498.738617	-546.927734	232.286819	65.341621	-552.657043	-197.740097	89.413139	-468.855042	221.622162	1374.489258	-435.677826	-123.741425	1366.879517	-430.510315	42.515770	1384.155762	-397.470917	36.815044	1672.976318	-554.113953	262.390289	1121.303467	-518.725159	-184.006912	1131.482788	-460.231659	251.607101	884.019714	-416.714050	-189.233002	876.655029	-434.736420	33.196980	1014.278809	437.749390	-38.787109	959.211243	442.833099	139.292740
-456.797943	126.961555	916.620178	-436.325745	-59.365856	913.353699	-546.281738	193.652222	501.258179	-496.820923	-147.399750	498.749939	-546.994446	232.295914	65.399155	-552.705322	-197.754227	89.420715	-468.572540	221.939682	1374.443481	-435.480927	-123.458702	1366.952759	-430.322998	42.811554	1384.172241	-397.253479	37.108849	1672.993774	-553.744934	262.637146	1121.250610	-518.680359	-183.652664	1131.521851	-459.754639	251.639862	884.015808	-416.442383	-189.056396	876.849060	-434.675354	33.363205	1014.277039	437.886993	-38.815403	959.199158	442.824188	139.254166
-456.707092	127.153114	916.633118	-436.291138	-59.190475	913.355530	-546.174866	193.786041	501.300537	-496.730103	-147.344254	498.722473	-546.983765	232.316116	65.421135	-552.713196	-197.786865	89.479103	-468.284576	222.282715	1374.413940	-435.339386	-123.150299	1367.000977	-430.100342	43.152843	1384.186401	-397.014771	37.420780	1673.001831	-553.381042	262.865540	1121.180664	-518.669983	-183.297653	1131.577271	-459.235870	251.720093	884.058411	-416.128601	-188.773972	877.080444	-434.596466	33.539021	1014.282471	438.017792	-38.849041	959.197937	442.804840	139.226944
-456.602722	127.369354	916.646545	-436.255829	-58.978390	913.377502	-546.061584	193.944366	501.299835	-495.043762	-145.638947	498.134888	-547.006958	232.323639	65.447060	-551.757568	-197.516617	89.195076	-467.971558	222.644058	1374.361938	-435.109100	-122.823738	1367.085449	-429.892700	43.521946	1384.166138	-396.784485	37.733181	1673.012939	-553.014343	263.168671	1121.125244	-518.708435	-182.921539	1131.660645	-458.679138	251.774094	884.069153	-415.748169	-188.415421	877.343201	-434.495911	33.756744	1014.296448	438.134155	-38.928310	959.204773	442.790771	139.197159
-456.486572	127.586288	916.631104	-436.222321	-58.791893	913.395813	-545.952271	194.040970	501.292053	-496.341461	-147.099655	498.657135	-546.979736	232.322098	65.448029	-552.609802	-197.763168	89.479691	-467.669586	222.994781	1374.307251	-434.919983	-122.519890	1367.149414	-429.687225	43.867184	1384.187622	-396.528839	37.986313	1673.103882	-552.645874	263.473450	1121.048828	-518.761902	-182.562592	1131.766479	-458.105377	251.866013	884.077026	-415.353760	-188.029861	877.630188	-434.384949	33.975235	1014.293640	438.247101	-38.931499	959.232788	442.786255	139.139038
-456.390320	127.795601	916.636414	-436.185211	-58.592510	913.433960	-545.875061	194.210052	501.309174	-496.547150	-147.438629	498.802795	-547.022278	232.351425	65.435547	-552.785645	-197.846573	89.601311	-467.364746	223.408142	1374.270020	-434.743500	-122.179222	1367.233276	-429.491241	44.174370	1384.175293	-396.327179	38.441319	1673.037109	-552.246460	263.810333	1120.989502	-518.810913	-182.307251	1131.889160	-457.606842	251.969574	884.054199	-414.872589	-187.648605	877.981323	-434.289612	34.196438	1014.311951	438.334869	-38.971397	959.235779	442.778381	139.114807
-456.311554	128.003967	916.670776	-436.197357	-58.381641	913.479858	-545.737854	194.365646	501.315704	-496.795288	-147.726471	498.898071	-547.005310	232.363541	65.430260	-552.972290	-197.907700	89.653648	-467.057770	223.792984	1374.230591	-434.609772	-121.857735	1367.301880	-429.272644	44.560814	1384.221924	-396.084778	38.783749	1673.055298	-551.859497	264.111847	1120.893921	-518.889587	-182.001755	1132.011963	-457.028748	252.062149	884.050049	-414.389404	-187.305023	878.305786	-434.214966	34.410904	1014.347107	438.464935	-39.016384	959.223511	442.779419	139.091156
-456.191406	128.266144	916.685547	-436.156647	-58.197098	913.536316	-545.642456	194.516129	501.339417	-496.357605	-147.363388	498.819336	-547.025085	232.365936	65.488007	-552.773987	-197.842880	89.593498	-466.752350	224.195862	1374.180420	-434.448517	-121.505959	1367.383179	-429.029205	45.004410	1384.268555	-395.829254	39.085228	1673.150391	-551.440979	264.450439	1120.840698	-518.947998	-181.594467	1132.117798	-456.453583	252.153549	884.097351	-413.828217	-186.847290	878.705566	-434.116974	34.653416	1014.380676	438.614197	-39.064098	959.244202	442.835693	139.056122
-456.081604	128.486191	916.696533	-436.140289	-57.963928	913.561218	-545.514343	194.710724	501.396088	-494.223541	-145.203888	498.076080	-547.007446	232.374069	65.524086	-551.544739	-197.455811	89.156418	-466.440704	224.620041	1374.142456	-434.295380	-121.111786	1367.428833	-428.810394	45.383945	1384.262451	-395.597382	39.506355	1673.166260	-551.035095	264.814178	1120.722290	-518.996399	-181.132019	1132.201538	-455.759491	252.190964	884.160828	-413.201691	-186.334824	879.098389	-434.035278	34.883377	1014.396362	438.706635	-39.093941	959.260986	442.833923	139.030304
-455.943420	128.752945	916.729919	-436.091278	-57.675083	913.597229	-545.382813	194.873138	501.429993	-495.621338	-146.749741	498.629883	-547.030701	232.399857	65.529427	-552.481201	-197.836609	89.466629	-466.092682	225.063217	1374.080444	-434.131500	-120.747391	1367.488770	-428.595093	45.757996	1384.259277	-395.358917	39.937656	1673.175293	-550.599487	265.195038	1120.634766	-518.968933	-180.572433	1132.269653	-455.104736	252.288528	884.198669	-412.364258	-185.765045	879.628418	-433.932892	35.157722	1014.429993	438.848755	-39.162060	959.260315	442.889008	139.034897
-455.821716	129.054413	916.740051	-436.052917	-57.395748	913.615295	-545.269043	195.116714	501.490967	-495.843811	-147.135132	498.789795	-547.053162	232.415298	65.555237	-552.712158	-197.984024	89.569168	-465.719788	225.519257	1374.036255	-433.935516	-120.325005	1367.593750	-428.387024	46.219158	1384.258667	-395.107758	40.378151	1673.190674	-550.169312	265.600922	1120.560669	-518.932739	-180.053391	1132.329102	-454.524017	252.385925	884.240356	-411.653046	-185.217331	880.062317	-433.817688	35.450802	1014.439819	438.913940	-39.178280	959.276733	442.871368	138.970581
-455.677948	129.413712	916.753784	-436.017609	-57.085377	913.639038	-545.107361	195.290375	501.507629	-495.612885	-147.077454	498.769379	-547.065735	232.424957	65.547195	-552.659241	-198.063004	89.542274	-465.299530	226.050537	1373.983643	-433.863159	-119.916260	1367.687134	-428.122162	46.671249	1384.308105	-394.846344	40.877995	1673.184326	-549.691345	265.959656	1120.507568	-518.912231	-179.641083	1132.459595	-453.928955	252.571777	884.209290	-410.873230	-184.653946	880.540955	-433.703583	35.786652	1014.455566	439.010101	-39.222321	959.281982	442.904175	138.957947
-455.520142	129.783508	916.785828	-435.990814	-56.804493	913.659180	-544.976563	195.541077	501.562683	-494.379547	-145.889084	498.381805	-547.066101	232.431381	65.555367	-551.981018	-197.896072	89.283058	-464.924286	226.525391	1373.916992	-433.698700	-119.505806	1367.726685	-427.876465	47.111191	1384.343750	-394.572235	41.395908	1673.195435	-549.259644	266.403534	1120.420166	-518.861633	-179.095520	1132.528564	-453.339844	252.731323	884.254150	-409.993011	-183.894943	881.087463	-433.589722	36.099594	1014.478943	439.132965	-39.261265	959.290588	442.956329	138.951447
-455.367676	130.205017	916.785156	-435.988342	-56.460220	913.663086	-544.843811	195.858780	501.625580	-492.984283	-144.660995	497.940582	-547.092651	232.473160	65.575172	-551.252563	-197.787415	89.044029	-464.489258	227.065720	1373.871948	-433.608002	-118.987259	1367.822998	-427.640778	47.578136	1384.382080	-394.326965	41.932716	1673.182007	-548.797607	266.895538	1120.314697	-518.779358	-178.480225	1132.595825	-452.822266	252.960983	884.276672	-409.178589	-183.347443	881.569092	-433.478668	36.478874	1014.476379	439.229553	-39.226379	959.293457	443.006592	138.936905
-455.212799	130.572952	916.832886	-435.962463	-56.099037	913.678467	-544.690796	196.107132	501.663330	-493.781616	-145.640915	498.209045	-547.168030	232.497406	65.614754	-551.818298	-198.039063	89.206688	-464.146484	227.487122	1373.776611	-433.533630	-118.477898	1367.910400	-427.398254	48.061661	1384.383911	-394.061371	42.479893	1673.183960	-548.357117	267.373047	1120.216309	-518.721008	-177.942169	1132.664551	-452.314606	253.221222	884.279297	-408.721161	-183.081512	881.545776	-433.382050	36.818485	1014.507080	439.342438	-39.239555	959.311951	443.077911	138.966019
-455.102081	130.929947	916.882324	-435.964020	-55.700466	913.694946	-544.558899	196.414764	501.719574	-492.679871	-144.774277	497.885864	-547.166016	232.513733	65.655006	-551.295898	-197.922073	88.966080	-463.687317	228.128601	1373.714233	-433.539673	-117.990227	1368.043213	-427.190033	48.560097	1384.374390	-393.783966	43.107044	1673.193481	-547.875244	267.883423	1120.159912	-518.549072	-177.329895	1132.778564	-451.766754	253.509293	884.285950	-407.783936	-182.403564	882.031128	-433.301544	37.173977	1014.536804	439.404755	-39.240067	959.323975	443.124359	138.935394
-454.998749	131.303543	916.934937	-435.977539	-55.274551	913.759705	-544.385071	196.712082	501.759247	-492.166016	-144.576019	497.766235	-547.204224	232.567444	65.697159	-551.151611	-197.933411	88.927437	-463.339935	228.604385	1373.595459	-433.428802	-117.467560	1368.176514	-426.968506	49.140430	1384.363525	-393.509979	43.718147	1673.229126	-547.465515	268.428467	1120.103271	-518.349915	-176.715485	1132.927734	-451.206024	253.807083	884.246887	-406.805450	-181.627274	882.594299	-433.250122	37.573120	1014.594666	439.501465	-39.267342	959.309753	443.193451	138.951920
-454.824890	131.750092	916.986694	-435.980316	-54.852055	913.805359	-544.197327	197.021576	501.806763	-492.977600	-145.756653	498.196808	-547.160522	232.557602	65.694344	-551.848877	-198.261459	89.266907	-462.923340	229.170776	1373.534180	-433.330597	-116.876022	1368.345093	-426.756958	49.684948	1384.406616	-393.220673	44.382893	1673.243896	-546.998047	269.017059	1119.985840	-518.153564	-176.158997	1133.073608	-450.644196	254.048599	884.222168	-405.902039	-180.897385	883.061829	-433.160400	37.993279	1014.642761	439.549744	-39.253677	959.319519	443.280487	138.934341
-454.633911	132.218414	917.030273	-435.950531	-54.425018	913.895935	-543.982422	197.357910	501.846008	-491.552429	-144.721039	497.825745	-547.257019	232.605438	65.749313	-551.175232	-198.160690	89.134102	-462.432098	229.886139	1373.514771	-433.248352	-116.322235	1368.525269	-426.572510	50.290600	1384.477173	-392.935028	45.085274	1673.273926	-546.506348	269.590973	1119.922241	-517.864624	-175.470566	1133.180298	-449.884735	254.209976	884.197693	-404.801147	-180.094681	883.633606	-433.044464	38.456059	1014.709229	439.560699	-39.272560	959.351318	443.323395	138.914597
-454.530762	132.604553	917.076782	-435.975098	-54.039387	913.982117	-543.722290	197.684402	501.876373	-490.872650	-144.461578	497.744385	-547.256226	232.612335	65.767860	-551.012024	-198.278976	89.258194	-462.130280	230.397888	1373.390869	-433.204407	-115.686676	1368.693481	-426.384277	50.950073	1384.533081	-392.705872	45.898571	1673.223755	-546.066406	270.238983	1119.817871	-517.551697	-174.742355	1133.294189	-449.144897	254.317703	884.207642	-403.742889	-179.222885	884.188110	-432.988831	38.856339	1014.773621	439.623413	-39.220451	959.332214	443.390106	138.953094
-454.403870	132.984695	917.138672	-436.017059	-53.560169	914.095947	-543.444824	198.067383	501.950470	-490.374481	-144.463226	497.804840	-547.242310	232.650192	65.815544	-550.990967	-198.429230	89.330917	-461.652069	231.154236	1373.352783	-433.149506	-115.041458	1368.811890	-426.167175	51.614460	1384.544312	-392.433533	46.681953	1673.255371	-545.619507	270.894409	1119.792236	-517.216919	-174.052353	1133.444824	-448.555725	254.659882	884.198914	-402.740906	-178.497192	884.583252	-432.949127	39.302021	1014.861938	439.673309	-39.168362	959.318787	443.466705	139.000595
-454.628540	132.993805	917.190308	-436.161438	-53.148357	914.186401	-543.170105	198.383804	501.907593	-489.839752	-144.473007	497.811310	-547.275452	232.677917	65.865784	-550.970215	-198.527771	89.407745	-461.337708	231.771545	1373.296753	-433.082397	-114.286201	1369.023804	-425.923035	52.294003	1384.561523	-392.181763	47.509377	1673.300537	-545.128601	271.559845	1119.699341	-516.824585	-173.327972	1133.556763	-447.961334	255.013245	884.204895	-401.607483	-177.512711	885.229004	-433.101776	39.540821	1014.929138	439.724640	-39.134861	959.314575	443.551727	138.991714
-454.658356	133.298660	917.281311	-436.336548	-52.676018	914.319092	-542.918762	198.745712	501.936707	-489.275330	-144.474045	497.734222	-547.322937	232.716217	65.906830	-550.957520	-198.717957	89.571815	-460.975647	232.523041	1373.247681	-432.930206	-113.557137	1369.235229	-425.730621	52.980331	1384.650757	-391.903290	48.309967	1673.394531	-544.619507	272.283783	1119.615601	-516.413025	-172.519928	1133.639282	-447.390869	255.445221	884.170959	-400.611969	-176.666107	885.690552	-433.208252	39.941292	1015.041565	439.744629	-39.088871	959.322754	443.639465	139.023300
-454.537842	133.932739	917.359863	-436.472168	-52.043171	914.449280	-542.676636	199.210480	502.024292	-488.650146	-144.502579	497.710632	-547.340332	232.763672	65.982285	-550.977539	-198.870453	89.760269	-460.626312	233.282806	1373.202515	-432.800537	-112.773674	1369.411377	-425.490082	53.744633	1384.744019	-391.656525	49.183659	1673.462891	-544.166504	273.040894	1119.585938	-516.024902	-171.881622	1133.824097	-446.915588	255.834625	884.172302	-399.613831	-175.782074	886.133362	-433.211639	40.585823	1015.145386	439.785797	-39.062965	959.319397	443.744690	139.042023
-454.358734	134.491119	917.418213	-436.528748	-51.452808	914.612000	-542.365295	199.746323	502.088623	-487.998230	-144.494995	497.768616	-547.423950	232.779541	65.992210	-550.956665	-198.992035	89.922989	-460.250977	234.111191	1373.189819	-432.711670	-111.985710	1369.604736	-425.297455	54.502430	1384.783691	-391.458405	50.109238	1673.543091	-543.673584	273.719635	1119.560669	-515.592346	-171.129791	1134.034302	-446.310333	256.331787	884.177551	-398.679413	-174.948257	886.576904	-433.187897	41.196571	1015.260681	439.835510	-39.017166	959.299438	443.850769	139.079117
-454.241913	135.065994	917.478943	-436.676422	-50.898136	914.770447	-542.096924	200.228378	502.148743	-487.429016	-144.416931	497.856750	-547.457031	232.828400	66.048393	-550.922119	-199.077835	90.123856	-459.921112	234.938721	1373.153320	-432.637238	-111.073944	1369.808350	-425.117157	55.395748	1384.840698	-391.312805	51.159946	1673.570557	-543.200745	274.536835	1119.501587	-515.215637	-170.364990	1134.146729	-445.710846	256.838013	884.160583	-397.762604	-174.084412	887.071411	-433.232422	41.793278	1015.374023	439.815735	-38.968628	959.298157	443.886383	139.119156
-454.117798	135.705521	917.553101	-436.838318	-50.220879	914.876648	-541.840515	200.671768	502.152618	-486.812103	-144.297150	497.939331	-547.491272	232.875153	66.108368	-550.909119	-199.145798	90.373795	-459.542450	235.858170	1373.095703	-432.471252	-110.163406	1369.990845	-425.072357	56.098381	1385.049805	-391.076813	52.128059	1673.681396	-542.696655	275.352966	1119.414673	-514.737061	-169.560165	1134.354980	-445.179779	257.447723	884.192200	-396.838501	-173.202423	887.540039	-433.266083	42.448524	1015.466003	439.830475	-38.904591	959.273010	443.979614	139.158157
-454.020233	136.405823	917.602783	-437.075165	-49.410267	914.971619	-541.541443	201.258423	502.266785	-488.389099	-146.323471	498.715759	-547.583679	232.924561	66.160866	-552.227783	-199.575653	91.053894	-459.189331	236.719299	1373.068970	-432.429810	-109.251656	1370.176880	-424.704041	57.183884	1385.027832	-390.899109	53.213005	1673.735352	-542.232483	276.249481	1119.329956	-514.257813	-168.688370	1134.575317	-444.608093	258.067566	884.241394	-395.907776	-172.252609	888.025879	-433.317566	43.207691	1015.536072	439.847046	-38.822937	959.254517	444.017090	139.203522
-453.935425	137.246246	917.720032	-437.386292	-48.614082	915.071716	-541.219727	201.803177	502.302277	-487.917999	-146.326828	498.752838	-547.623169	233.002594	66.213577	-552.269043	-199.659531	91.315849	-458.835663	237.694641	1373.035034	-432.366241	-108.238197	1370.487549	-424.464722	58.116409	1385.105103	-390.730255	54.152737	1673.812500	-541.794128	277.171997	1119.308838	-513.860535	-167.804169	1134.722290	-444.071167	258.730377	884.311340	-395.103577	-171.358932	888.361450	-433.451569	43.988972	1015.647156	439.872437	-38.835094	959.235596	444.138611	139.252289
-453.860931	138.066254	917.801758	-437.653198	-47.771179	915.148315	-540.957764	202.347855	502.375763	-486.320251	-145.064407	498.429840	-547.708923	233.073654	66.240982	-551.579346	-199.443481	91.346695	-458.485931	238.732712	1373.013062	-432.102020	-107.222267	1370.723633	-424.480988	58.926338	1385.324951	-390.594971	55.241802	1673.883057	-541.390381	278.183990	1119.297119	-513.368652	-166.875107	1135.009277	-443.552399	259.440002	884.366211	-394.337189	-170.515808	888.788696	-433.531281	44.796673	1015.724243	439.856598	-38.738674	959.225830	444.190674	139.273987
-453.742554	138.818665	917.887024	-437.743805	-46.997173	915.303223	-540.663635	202.962082	502.388031	-485.559387	-144.577606	498.399750	-547.789001	233.139923	66.324883	-551.361023	-199.439270	91.597618	-458.175598	239.725937	1373.034912	-432.088257	-106.204735	1370.955566	-424.227936	60.179367	1385.313477	-390.433716	56.698734	1674.027344	-540.950317	279.181671	1119.250977	-512.982300	-166.016586	1135.198975	-442.953918	260.193451	884.420288	-393.684540	-169.609940	889.145447	-433.570038	45.578671	1015.850891	439.853516	-38.706398	959.203491	444.265747	139.356018
-453.592499	139.647614	917.951660	-437.834106	-46.171135	915.445313	-540.416626	203.823212	502.481659	-483.780945	-143.096039	498.118835	-547.886963	233.193878	66.396530	-550.553589	-199.301300	91.763626	-457.874603	240.819885	1373.014771	-432.059113	-105.065102	1371.206177	-424.168640	61.026112	1385.564819	-390.354828	57.864502	1674.055176	-540.560242	280.279449	1119.235474	-512.576111	-165.103119	1135.460083	-442.461182	261.026215	884.437622	-393.051239	-168.769196	889.575378	-433.575562	46.428749	1015.958618	439.882721	-38.647232	959.192993	444.389557	139.413193
-453.488129	140.506729	918.027832	-437.920105	-45.312630	915.582458	-540.204651	204.319931	502.505035	-485.175720	-144.796768	498.949463	-548.084167	233.244904	66.405365	-551.677673	-199.721481	92.545364	-457.614380	241.943634	1372.975830	-431.876007	-103.963219	1371.522095	-423.909302	62.300545	1385.522705	-390.268921	59.133797	1674.165405	-540.186523	281.408997	1119.201782	-512.188232	-164.145004	1135.797363	-441.928497	261.861145	884.553162	-392.520447	-167.859360	889.939453	-433.581512	47.306396	1016.067200	439.834930	-38.607677	959.173523	444.445648	139.456879
-453.376221	141.459213	918.144592	-437.943420	-44.384422	915.744507	-539.923645	204.928329	502.567444	-484.840607	-144.698547	499.154480	-548.305908	233.337799	66.484375	-551.734070	-199.849533	92.968452	-457.394043	243.120728	1372.981323	-431.744507	-102.758911	1371.791626	-423.960266	63.363888	1385.743896	-390.159149	60.436470	1674.257080	-539.851563	282.591461	1119.198242	-511.829681	-163.064941	1135.997681	-441.366638	262.822571	884.660950	-391.986420	-167.002701	890.322205	-433.569794	48.259384	1016.210632	439.820923	-38.558388	959.145996	444.537231	139.519363
-453.273407	142.400787	918.250305	-437.968018	-43.454170	915.907837	-539.639404	205.567520	502.624084	-481.952148	-142.021255	498.477753	-548.340149	233.413025	66.557037	-550.285339	-199.582138	92.923195	-457.173096	244.282867	1372.936768	-431.824127	-101.513199	1372.094727	-423.634705	64.715416	1385.780273	-390.068115	61.800194	1674.374756	-539.557495	283.787567	1119.148682	-511.498322	-162.074234	1136.385986	-440.712280	263.777924	884.781250	-391.525604	-166.028748	890.682739	-433.547455	49.216419	1016.347229	439.805511	-38.476223	959.125671	444.602386	139.551544
-453.182251	143.349731	918.317017	-438.032471	-42.400326	916.039612	-539.403320	206.215576	502.638031	-480.919098	-141.382553	498.559357	-548.410950	233.460892	66.611908	-550.008911	-199.592377	93.258667	-457.001373	245.541718	1372.924805	-431.562195	-100.218445	1372.401611	-423.505066	66.089172	1385.956909	-390.018616	63.169765	1674.505005	-539.272400	285.047180	1119.109863	-511.153076	-161.004944	1136.671509	-440.118378	264.823486	884.884766	-391.138672	-165.194809	891.094116	-433.549438	50.241055	1016.448425	439.773773	-38.422203	959.076599	444.692322	139.633698
-453.141479	144.338974	918.385437	-438.055664	-41.391312	916.230713	-539.222778	206.919922	502.693420	-481.893860	-142.515884	499.187988	-548.413147	233.514526	66.675049	-550.826599	-199.958023	93.954254	-456.804169	246.841553	1372.907104	-431.597046	-98.939247	1372.811157	-423.448547	67.421616	1386.087402	-389.993103	64.475967	1674.626221	-539.033569	286.329041	1119.044800	-510.913208	-160.011169	1137.104492	-439.438507	265.910522	885.097717	-390.890656	-164.293930	891.444397	-433.568146	51.299305	1016.581604	439.749969	-38.345612	959.082458	444.790070	139.716995
-453.029755	145.478287	918.505310	-438.085052	-40.303051	916.432251	-539.072876	207.685165	502.825287	-482.049652	-142.891678	499.613037	-548.447266	233.584946	66.769112	-551.268433	-200.283783	94.560646	-456.638641	248.197998	1372.869141	-431.658752	-97.532219	1373.132690	-423.443024	68.601311	1386.361572	-390.030579	65.948967	1674.794678	-538.840881	287.675995	1119.011230	-510.724762	-158.803452	1137.450562	-438.778198	267.053497	885.258972	-390.681305	-163.446182	891.848145	-433.585602	52.442822	1016.749512	439.699188	-38.318054	959.076782	444.872498	139.779083
-452.976135	146.622360	918.596558	-438.144928	-39.105469	916.583679	-538.885010	208.369308	502.871063	-481.326630	-142.385086	499.784088	-548.485901	233.638550	66.824059	-550.221863	-199.001877	92.642143	-456.559784	249.571045	1372.816406	-431.369537	-96.139526	1373.502319	-423.273682	70.272194	1386.396851	-390.099182	67.422890	1674.902100	-538.701294	289.033325	1118.975464	-510.490784	-157.722321	1137.900513	-438.032867	268.225464	885.560791	-390.591888	-162.559799	892.175171	-433.576691	53.639450	1016.869385	439.675018	-38.199715	959.082275	444.954010	139.845749
-452.979065	147.789978	918.670105	-438.199890	-37.941956	916.773865	-538.720093	208.992630	502.887482	-480.621216	-141.991837	499.960571	-548.516235	233.680267	66.839073	-550.880432	-200.148819	95.030525	-456.496429	251.096329	1372.785522	-431.275757	-94.575729	1373.855835	-423.110504	71.734367	1386.562256	-390.160797	68.985321	1675.014282	-538.565613	290.428436	1118.921265	-510.297760	-156.561249	1138.322632	-437.272369	269.526062	885.811462	-390.568329	-161.686050	892.505127	-433.624969	54.862419	1017.003662	439.598022	-38.145649	959.044189	445.008911	139.926559
-452.872986	148.989639	918.747986	-438.192749	-36.690060	916.949585	-538.544678	209.680069	502.877014	-479.904297	-141.630219	500.222778	-548.513245	233.730652	66.864365	-550.995361	-200.836456	96.230850	-456.456604	252.655548	1372.732422	-431.238312	-93.115196	1374.118896	-423.058167	73.319290	1386.691650	-390.279694	70.519730	1675.185181	-538.429321	291.812927	1118.815063	-510.146545	-155.296631	1138.724243	-436.114380	271.152496	886.587341	-390.584534	-160.778168	892.788513	-433.615784	56.130363	1017.136169	439.557831	-38.085358	959.008240	445.111938	139.963837
-452.801147	150.283905	918.847473	-438.184357	-35.341312	917.112305	-538.503906	210.475189	502.918518	-478.374512	-140.371140	500.144653	-548.550903	233.825592	66.928490	-549.585510	-199.582901	94.261215	-456.415802	254.277786	1372.644287	-430.953979	-91.425125	1374.624268	-422.922760	74.884140	1386.891724	-390.447174	72.132858	1675.354004	-538.429565	293.306458	1118.743286	-509.973450	-154.054413	1139.234253	-435.291290	272.523132	886.983948	-390.684662	-159.871964	893.229980	-433.619232	57.478130	1017.272461	439.503510	-38.005726	959.005554	445.180573	140.034592
-452.801758	151.574829	918.921997	-438.145630	-34.132515	917.312134	-538.494629	211.385910	502.978699	-477.627747	-139.817749	500.286896	-548.592041	233.902481	66.965927	-549.132019	-198.706635	93.680580	-456.391632	255.913696	1372.558472	-431.005707	-89.790115	1374.939575	-422.861511	76.510315	1387.075684	-390.678864	73.559853	1675.501709	-538.518250	294.850800	1118.700928	-509.907898	-152.751633	1139.753540	-434.504761	273.937103	887.343567	-390.869690	-158.980957	893.637390	-433.652985	58.793259	1017.415955	439.409058	-37.887726	958.994385	445.226563	140.099747
-452.791260	152.877579	918.981079	-438.221436	-32.777569	917.512817	-538.436829	212.210953	502.988007	-476.791138	-139.206467	500.493805	-548.608887	233.978867	67.016510	-548.914551	-198.630859	94.098557	-456.452087	257.636292	1372.465088	-430.853302	-88.046585	1375.402222	-422.838104	78.083702	1387.222534	-390.943970	75.278008	1675.675415	-538.653198	296.487732	1118.615356	-509.848236	-151.549561	1140.374023	-433.672546	275.449341	887.801941	-391.197479	-158.139145	893.979614	-433.700562	60.191200	1017.547546	439.325104	-37.788399	958.971313	445.289886	140.151917
-452.827789	154.190842	919.059998	-438.205200	-31.467327	917.738342	-538.295044	212.893463	502.957184	-476.796539	-139.498672	501.029877	-548.601563	234.072220	67.024956	-549.273254	-198.956528	95.068611	-456.434601	259.365051	1372.398193	-430.680573	-86.256218	1375.813354	-422.749451	79.827934	1387.356201	-391.271271	77.078911	1675.865479	-538.831787	298.119507	1118.607300	-509.821320	-150.116531	1140.851074	-432.830719	277.064880	888.304810	-391.506165	-157.173950	894.305847	-433.758667	61.580887	1017.705261	439.255066	-37.739632	958.963745	445.386658	140.239685
-452.784363	155.598709	919.144714	-438.231995	-30.056740	917.972778	-538.228271	213.742096	503.040649	-475.982574	-138.888138	501.333923	-548.691345	234.193909	67.110161	-549.207886	-199.116028	95.803978	-456.466919	261.130707	1372.291992	-430.350433	-84.486374	1376.197632	-422.600006	81.642258	1387.581787	-391.629913	78.990921	1676.077515	-539.073242	299.823334	1118.547119	-509.742432	-148.721710	1141.447998	-431.950745	278.715820	888.851685	-391.888580	-156.236572	894.701904	-433.833527	63.059181	1017.874512	439.196136	-37.653511	958.931335	445.458801	140.300278
-452.849762	157.116165	919.242126	-438.260162	-28.581537	918.206787	-538.390564	215.181198	503.231201	-475.208374	-138.221191	501.500458	-548.890747	234.317444	67.178909	-549.049988	-199.019577	96.267181	-456.471008	262.957245	1372.162354	-430.157227	-82.705917	1376.483032	-422.511993	83.401039	1387.687378	-392.052246	80.715569	1676.475342	-539.374512	301.616028	1118.520996	-509.779419	-147.304077	1141.937988	-430.954956	280.362335	889.531372	-392.405823	-155.376602	895.040039	-433.950623	64.625275	1018.048218	439.100769	-37.553753	958.908325	445.495209	140.378098
-452.939728	158.508850	919.310547	-438.304688	-27.138401	918.448364	-538.363342	216.184143	503.242950	-474.679077	-138.012070	501.980927	-548.924316	234.464096	67.248886	-549.103943	-198.919281	96.829224	-456.412598	264.783569	1372.058472	-429.751068	-80.830299	1376.884644	-422.399048	85.209663	1387.893311	-392.462616	83.128296	1676.543701	-539.690247	303.355774	1118.524170	-509.750824	-145.840393	1142.560425	-430.006897	282.052734	890.258606	-392.833313	-154.453400	895.296692	-434.056213	66.135696	1018.207336	439.010590	-37.497414	958.876709	445.585968	140.480621
-453.037903	160.067307	919.423523	-438.391418	-25.564108	918.657471	-538.240540	216.617538	503.084381	-473.561188	-136.954666	502.081818	-548.886353	234.575089	67.250732	-548.721924	-198.881821	97.505440	-456.387695	266.662476	1372.011719	-429.764252	-79.025215	1377.019409	-422.297791	86.968094	1388.026733	-392.844696	85.576668	1676.670898	-540.080688	305.174011	1118.577759	-509.893524	-144.422913	1143.037354	-429.039063	283.796082	891.115845	-393.363983	-153.494583	895.627563	-434.211456	67.749298	1018.375427	438.928436	-37.398972	958.856750	445.624573	140.559052
-453.099945	161.611084	919.528809	-438.423737	-24.043249	918.893982	-538.145142	217.550095	503.060699	-472.598633	-136.306793	502.496002	-548.901794	234.703049	67.281845	-548.436218	-198.725113	98.046150	-456.284454	268.495270	1371.948486	-429.469910	-77.173264	1377.337402	-422.183929	88.750587	1388.289307	-393.231293	87.998741	1676.854126	-540.436523	307.043152	1118.703979	-509.976196	-142.909378	1143.503418	-427.979340	285.493652	892.048401	-393.963531	-152.563385	895.907593	-434.328369	69.348061	1018.554016	438.876221	-37.333458	958.830017	445.694244	140.611694
-453.256622	163.101166	919.596741	-438.500732	-22.460047	919.107056	-538.286011	219.011719	503.301392	-471.553711	-135.492447	502.617523	-549.134705	234.890228	67.399612	-548.185181	-198.660324	98.544769	-456.111237	270.351715	1371.958984	-429.532349	-75.365898	1377.529175	-422.083710	90.475723	1388.386353	-393.591431	90.683609	1677.016113	-540.849731	308.952209	1118.892822	-510.163635	-141.505295	1143.992554	-426.946991	287.339630	893.142822	-394.542267	-151.462418	896.222412	-434.486725	70.964294	1018.698792	438.773499	-37.252777	958.829224	445.713074	140.671463
-453.383759	164.797592	919.723389	-438.620728	-20.840294	919.328064	-538.160522	219.609634	503.207977	-469.857147	-134.041992	502.565948	-549.064453	235.001648	67.400070	-547.615051	-198.545731	99.212410	-455.950073	272.200378	1371.996338	-429.596680	-73.574333	1377.808350	-421.970367	92.266487	1388.646362	-393.891632	93.400230	1677.154175	-541.258850	310.910645	1119.127197	-510.397705	-139.932495	1144.347290	-425.864410	289.178040	894.296814	-395.206970	-150.524734	896.344971	-434.640594	72.670616	1018.875793	438.723633	-37.165932	958.784790	445.776428	140.757690
-453.536133	166.441986	919.831116	-438.700500	-19.142632	919.504761	-538.102112	220.556503	503.204803	-469.185883	-133.930695	503.093445	-548.966064	235.117035	67.494003	-547.708801	-198.570648	99.964333	-455.717224	273.976196	1372.060181	-429.617554	-71.803856	1377.998291	-421.858246	94.030876	1388.808228	-394.109131	96.264885	1677.285645	-541.703186	312.926025	1119.422729	-510.593414	-138.349808	1144.775513	-424.707031	290.957001	895.643921	-395.899750	-149.547089	896.488037	-434.809113	74.379036	1019.023743	438.627533	-37.105492	958.751953	445.843628	140.831863
-453.678894	168.172318	919.936951	-438.853241	-17.434053	919.720886	-538.224243	221.951385	503.356171	-468.011139	-133.083344	503.257660	-549.142456	235.313736	67.573448	-547.444092	-198.459991	100.528168	-455.476471	275.827667	1372.170288	-430.476837	-69.760323	1378.928589	-421.812012	95.825020	1389.008667	-394.252197	99.213936	1677.372925	-542.134827	314.936249	1119.839722	-510.956238	-136.834152	1145.036133	-423.513824	292.772522	897.129578	-396.579987	-148.474869	896.701477	-435.013336	76.152306	1019.190735	438.548584	-37.008163	958.716797	445.872589	140.903549
-453.803772	169.796021	920.043457	-439.008667	-15.746170	919.930420	-538.087463	222.692200	503.204346	-466.793365	-132.422653	503.476501	-549.075439	235.436478	67.597511	-547.061829	-198.293304	101.237137	-455.218231	277.572449	1372.358887	-430.546539	-67.993408	1379.159912	-421.764404	97.690819	1389.280762	-394.305756	102.201324	1677.459595	-542.577820	316.993958	1120.219849	-511.292755	-135.101700	1145.369751	-422.204132	294.602203	898.680237	-397.304840	-147.400864	896.896790	-435.164429	77.860786	1019.349487	438.476166	-36.910324	958.687622	445.932251	140.969711
-453.919800	171.569809	920.180237	-439.153870	-14.058348	920.169495	-538.141235	223.731064	503.204803	-464.990387	-131.223511	503.666901	-549.301270	235.592377	67.574448	-551.467163	-198.448395	95.282356	-455.021912	279.369385	1372.489624	-430.776276	-66.194527	1379.524292	-421.728943	99.442368	1389.534790	-394.313538	105.294525	1677.515381	-543.009277	319.059235	1120.714844	-511.679932	-133.454376	1145.739990	-420.948547	296.533539	900.336975	-398.102112	-146.388474	897.024475	-435.357056	79.639297	1019.544006	438.424377	-36.862572	958.638672	446.013580	141.061966
-454.056763	173.332458	920.285645	-439.337097	-12.329232	920.373352	-538.122009	224.933716	503.271729	-464.136261	-131.007965	504.108185	-549.295471	235.755615	67.689301	-551.300598	-198.376801	96.173820	-454.881378	281.169647	1372.673706	-430.197906	-64.598038	1379.390137	-421.779846	101.351784	1389.721313	-394.251434	108.367668	1677.554077	-543.427307	321.155914	1121.180664	-511.905609	-131.686951	1146.206421	-419.582794	298.478455	902.040161	-398.873383	-145.288879	897.187439	-435.561096	81.431427	1019.703186	438.318878	-36.744598	958.589355	446.055817	141.153168
-454.168671	175.017899	920.391663	-439.478760	-10.600214	920.642883	-538.209045	226.268616	503.418060	-462.416809	-129.757813	504.187195	-549.407471	235.904358	67.757027	-550.694092	-198.016022	96.875885	-454.746765	282.980682	1372.895264	-430.247223	-62.849312	1379.504395	-421.805389	103.182724	1389.911621	-394.126038	111.518532	1677.573608	-543.804138	323.232697	1121.639893	-512.292358	-129.936386	1146.525146	-418.090454	300.499084	903.895874	-399.649811	-144.128510	897.304260	-435.735016	83.220901	1019.895447	438.236908	-36.672447	958.547363	446.103699	141.227371
-454.286591	176.809158	920.514587	-439.634094	-8.918429	920.907715	-538.052734	227.090729	503.312439	-461.432770	-129.413818	504.647858	-549.497620	236.030273	67.714272	-550.549622	-197.788925	97.826469	-454.683594	284.838867	1373.038818	-430.980133	-60.850426	1380.142212	-421.806305	105.111023	1389.995728	-394.012787	114.650810	1677.578125	-544.216431	325.379242	1122.103027	-512.848511	-128.186325	1146.728271	-416.618500	302.491394	905.716858	-400.420929	-142.951691	897.507568	-435.926727	85.026215	1020.094727	438.109039	-36.587166	958.535217	446.100342	141.256302
-454.433014	178.561722	920.650574	-439.903412	-7.061878	921.145752	-538.239380	228.693848	503.388519	-459.826691	-128.582184	504.962097	-549.712097	236.225525	67.790932	-549.981873	-197.495972	98.656059	-454.684631	286.746490	1373.191406	-431.028198	-58.972561	1380.321533	-421.836945	107.100349	1390.160767	-393.873718	117.566437	1677.687134	-544.627197	327.473969	1122.529541	-513.287598	-126.351074	1147.021362	-415.002258	304.539856	907.607056	-401.222961	-141.793320	897.625244	-436.192505	86.874199	1020.287659	438.033295	-36.534420	958.498291	446.146881	141.332581
-454.546387	180.318039	920.754578	-440.006561	-5.438028	921.462830	-538.125183	229.470016	503.259094	-458.362396	-127.803757	505.351746	-549.514099	236.328690	67.828819	-549.602173	-197.064224	99.614479	-454.766602	288.697693	1373.311035	-430.963562	-57.107491	1380.443237	-421.810120	109.057281	1390.235107	-393.769653	120.501656	1677.784180	-545.075623	329.614075	1122.925659	-513.692444	-124.634666	1147.457642	-413.336090	306.681885	909.538574	-402.048218	-140.558334	897.921936	-436.384308	88.671555	1020.506104	437.982056	-36.461262	958.450989	446.210510	141.387177
-454.789551	181.987183	920.873901	-440.221130	-3.726740	921.795654	-538.010315	230.465820	503.237640	-456.806976	-127.056870	505.707245	-549.533081	236.470764	67.871086	-549.028320	-196.590607	100.498222	-454.925964	290.678864	1373.390869	-430.924377	-55.178040	1380.684326	-421.769684	111.145882	1390.378784	-393.755524	123.888123	1677.692017	-545.507751	331.707703	1123.241577	-514.150879	-122.878563	1147.876465	-411.588318	308.885315	911.552002	-402.952942	-139.311523	898.121887	-436.674469	90.473198	1020.737427	437.887787	-36.370747	958.476929	446.205505	141.415619
-454.946136	183.780685	920.961121	-440.465057	-1.923209	922.123779	-538.116394	231.767593	503.292450	-455.232300	-126.253418	506.155853	-549.617188	236.661499	67.882835	-548.598877	-196.083603	101.424805	-455.136261	292.735321	1373.494629	-430.739136	-53.146698	1380.932983	-421.703705	113.253082	1390.545654	-393.755554	126.967850	1677.758057	-546.019226	333.788330	1123.586914	-514.637268	-121.048126	1148.293457	-409.826019	311.104980	913.601501	-403.928833	-138.230942	898.411255	-436.985596	92.387100	1020.955505	437.810364	-36.400497	958.390564	446.273163	141.503571
-455.183960	185.424515	921.052551	-440.651123	-0.230120	922.497131	-538.037903	232.895676	503.219330	-453.117279	-125.102097	506.571899	-549.714172	236.854004	67.888885	-547.675720	-195.490173	102.264603	-455.368164	294.838257	1373.571533	-430.458008	-51.041000	1381.189087	-421.569763	115.419548	1390.626709	-393.804779	129.884598	1677.870605	-546.513672	335.895264	1123.803711	-515.070068	-119.201187	1148.823608	-407.946014	313.411102	915.738831	-404.799316	-136.904312	898.774170	-437.298462	94.202042	1021.196472	437.763275	-36.378025	958.389404	446.341858	141.512283
-455.483856	187.183472	921.139221	-440.905518	1.532792	922.827515	-538.073853	234.116135	503.160126	-451.849579	-124.769997	507.151031	-549.865967	237.037415	67.910423	-547.390442	-194.945206	103.392265	-455.653076	296.992401	1373.562012	-429.571198	-49.194561	1380.953125	-421.438141	117.636086	1390.721680	-393.849915	132.810760	1677.981323	-547.092712	337.926392	1124.072021	-515.381348	-117.277824	1149.427490	-406.112457	315.731476	917.879822	-405.816742	-135.676025	899.161682	-437.675110	96.088387	1021.413452	437.658264	-36.320049	958.365479	446.337708	141.560272
-455.716522	188.953735	921.198303	-441.133392	3.282093	923.184021	-538.029663	235.310120	503.134277	-449.635834	-123.670219	507.525299	-549.906555	237.232971	67.991539	-546.496216	-194.310226	104.315353	-455.940308	299.181244	1373.554810	-429.138336	-47.005283	1381.202515	-421.292419	119.828491	1390.838989	-393.912262	135.636581	1678.130127	-547.694275	339.974487	1124.298340	-515.804626	-115.401596	1149.893921	-404.204865	318.092712	920.104126	-406.762878	-134.493713	899.420227	-438.002319	98.000015	1021.628723	437.570068	-36.307167	958.315491	446.374451	141.600616
-456.025513	190.551132	921.255188	-441.416626	4.960707	923.549500	-538.085876	236.554169	503.079681	-448.214539	-123.612358	508.228180	-549.980408	237.377243	68.039398	-546.013428	-193.846863	105.508224	-456.249176	301.365479	1373.521606	-428.703430	-44.734047	1381.585205	-421.161224	122.047562	1390.911621	-394.010925	138.445404	1678.286499	-548.362915	342.007599	1124.509277	-516.181152	-113.522240	1150.463013	-402.407959	320.480408	922.343506	-407.762085	-133.305084	899.802429	-438.374908	99.799675	1021.844666	437.519318	-36.274296	958.301941	446.434448	141.603424
-456.356262	192.261780	921.284363	-441.690979	6.641089	923.903931	-538.053833	237.552139	502.991211	-446.226593	-122.799469	508.779510	-549.944641	237.505112	68.083916	-545.213928	-193.158432	106.682747	-456.575226	303.588165	1373.479370	-428.247498	-42.504993	1381.786621	-420.982788	124.283829	1390.981689	-394.104767	141.171814	1678.486450	-549.019287	343.936340	1124.728027	-516.533997	-111.726463	1151.089111	-400.551117	322.913605	924.644775	-408.782684	-132.037842	900.204773	-438.738861	101.667412	1022.039185	437.419403	-36.211063	958.270935	446.457520	141.615677
-456.594757	194.003967	921.373352	-441.917450	8.250299	924.310913	-538.225220	238.804138	502.938904	-443.688354	-121.670982	509.141846	-550.020020	237.641464	68.136215	-543.806213	-192.305695	107.595848	-456.909271	305.758087	1373.441284	-427.939941	-40.300385	1382.070679	-420.821136	126.502510	1391.095215	-394.216858	143.858429	1678.692871	-549.782776	345.951477	1124.979858	-516.857361	-109.901352	1151.724121	-398.628357	324.916779	927.188477	-409.761810	-130.800858	900.578613	-439.059021	103.505562	1022.292419	437.309723	-36.205616	958.247498	446.479309	141.630524
-456.957214	195.674469	921.444397	-442.311737	9.929827	924.692749	-538.168701	239.709656	502.769714	-442.416718	-122.165398	510.051117	-549.988220	237.766022	68.154297	-543.541016	-191.910828	109.206413	-457.261627	307.958344	1373.445068	-427.813599	-37.921696	1382.799561	-420.606079	128.724670	1391.285645	-394.303833	146.518921	1678.915527	-550.431213	347.811340	1125.191284	-517.150696	-108.186989	1152.389771	-396.970978	327.585205	929.610840	-410.779022	-129.653900	901.006348	-439.458954	105.343628	1022.517029	437.211182	-36.181988	958.199585	446.506104	141.673630
-457.199158	197.263062	921.524536	-442.539459	11.480682	925.178345	-538.389465	240.821259	502.776886	-439.790009	-121.074600	510.567902	-550.119507	237.916748	68.151489	-542.549805	-191.145889	110.571548	-457.615570	310.079865	1373.363037	-427.257782	-35.815430	1382.882446	-420.401001	130.906067	1391.405396	-394.380310	149.066925	1679.193970	-551.059998	349.577393	1125.348633	-517.387573	-106.381149	1153.012939	-395.375122	330.312286	932.065308	-411.705597	-128.450790	901.385315	-439.775909	107.124237	1022.802673	437.144775	-36.166672	958.159851	446.539612	141.721268
-457.493713	198.652786	921.519104	-442.839752	12.797645	925.733521	-538.471008	241.722366	502.685791	-436.993835	-120.071159	511.053223	-550.174194	238.075104	68.139038	-541.453857	-190.403015	111.962830	-457.950256	312.231537	1373.407227	-426.883850	-33.702023	1383.207031	-420.172638	133.033234	1391.533203	-394.451050	151.542999	1679.494629	-551.744873	351.439758	1125.600586	-517.508972	-104.741844	1153.779419	-393.604187	332.854797	934.533081	-412.695465	-127.265549	901.815125	-440.087677	108.774872	1023.070313	437.003967	-36.126778	958.108704	446.529907	141.755615
-457.672150	200.106079	921.644226	-443.083313	14.154565	926.331665	-538.711365	242.744186	502.627258	-434.459473	-119.250092	511.733093	-550.179749	238.244629	68.158592	-540.460449	-189.710144	113.452988	-458.222595	314.344238	1373.492188	-426.739075	-31.618357	1383.605469	-419.961395	135.159073	1391.705444	-394.507141	153.884567	1679.853638	-552.467773	353.170776	1125.925049	-517.709167	-103.072029	1154.340210	-391.795441	335.185516	937.077393	-413.494904	-126.177353	902.229431	-440.360931	110.422913	1023.430481	436.893921	-36.102604	958.081726	446.518005	141.776138
-457.791046	202.592636	922.233459	-443.188934	15.700891	926.953491	-539.160217	243.944000	502.778687	-431.523010	-118.175484	512.398804	-550.308228	238.428604	68.152382	-539.294250	-188.883545	114.999207	-458.442261	316.468658	1373.567993	-426.576630	-29.493893	1384.141846	-419.722504	137.238708	1391.957031	-394.512695	156.213348	1680.183105	-553.191162	354.857544	1126.280884	-517.864563	-101.509216	1155.086182	-390.090485	337.629028	939.708069	-414.474274	-125.140144	902.573303	-440.714386	112.422630	1024.060547	436.839844	-36.091732	958.047119	446.561523	141.781143
-457.963562	203.890366	922.390625	-443.429352	16.823313	927.656860	-539.377930	244.829636	502.758698	-429.024780	-117.378464	513.066406	-550.321777	238.553024	68.131645	-538.291016	-187.970093	116.637047	-458.596008	318.496765	1373.708740	-426.437958	-27.546421	1384.435059	-419.539490	139.272476	1392.237793	-394.479523	158.498505	1680.504028	-553.875366	356.539398	1126.615723	-518.008057	-99.956520	1155.732666	-388.520966	340.015411	942.283020	-415.213898	-124.035660	903.049377	-440.955231	113.913666	1024.484497	436.739777	-36.045620	958.014526	446.512512	141.817413
-458.202271	205.134598	922.527466	-443.696289	18.011574	928.319824	-539.670654	245.644791	502.755890	-426.297638	-116.561989	513.817322	-550.366394	238.669815	68.118271	-537.065125	-186.819427	118.314323	-458.648376	320.600494	1373.906250	-426.327423	-25.519501	1384.899536	-419.360291	141.300735	1392.501709	-394.428040	160.649704	1680.885620	-554.489502	358.072266	1127.051758	-518.108948	-98.444557	1156.385498	-386.949005	342.270996	944.784485	-415.988617	-123.195259	903.415527	-441.196198	115.407570	1024.873047	436.667114	-36.008045	958.042847	446.511993	141.790497
-458.415100	206.126541	922.612671	-443.814697	18.843966	929.130615	-539.983154	246.351196	502.758392	-423.910675	-116.315491	514.846130	-550.424561	238.711426	68.158821	-536.109619	-185.456757	120.091881	-458.743652	322.510925	1374.078857	-426.283600	-23.571083	1385.284912	-419.169006	143.221252	1392.814575	-394.308411	162.697281	1681.251709	-555.041748	359.603394	1127.406128	-518.275940	-96.951744	1156.964111	-385.323334	344.908417	947.753601	-416.623962	-122.249886	903.825317	-441.376831	116.705070	1025.306885	436.580261	-36.039833	957.986206	446.475342	141.804550
-458.659912	207.297897	922.796448	-444.056824	19.926640	929.839966	-540.301575	246.846909	502.801941	-421.405396	-115.801529	515.632324	-550.443726	238.758270	68.173378	-534.941223	-183.795624	121.741005	-458.746765	324.434692	1374.340088	-426.182770	-21.693363	1385.708740	-419.132111	145.117950	1393.029785	-394.155304	164.653763	1681.601563	-555.548950	361.067627	1127.894897	-518.377686	-95.570900	1157.646851	-383.766785	347.421448	950.587891	-417.285431	-121.448418	904.319580	-441.634338	118.107628	1025.742676	436.453766	-36.076443	957.980713	446.431488	141.780548
-458.907684	208.281708	922.921204	-444.236694	20.831888	930.596497	-540.470215	247.071808	502.775696	-419.168060	-115.676682	516.479858	-550.347595	238.732254	68.161438	-533.778748	-181.794464	123.312355	-458.756073	326.305969	1374.588989	-426.162842	-19.831379	1386.061035	-418.914886	146.966705	1393.341553	-393.974030	166.509552	1681.955811	-556.011108	362.463715	1128.396240	-518.527893	-94.067787	1158.163208	-382.275635	349.724762	953.276489	-417.814606	-120.640015	904.768005	-441.840057	119.388840	1026.166748	436.410675	-36.118668	957.992310	446.382751	141.766708
-459.156769	209.127991	923.035767	-444.301971	21.676489	931.329041	-540.609497	247.162796	502.764496	-416.943329	-115.774063	517.537170	-550.255554	238.718353	68.143929	-532.812134	-179.628830	124.909302	-458.791016	328.076752	1374.879150	-426.075043	-18.078661	1386.510010	-418.800232	148.722595	1393.591797	-393.781769	168.399384	1682.252441	-556.374939	363.767456	1128.918579	-518.649658	-92.680382	1158.742920	-380.819916	351.924896	955.863953	-418.247498	-119.907661	905.244141	-442.019653	120.569084	1026.575684	436.341919	-36.111168	957.997925	446.306732	141.731522
-459.316589	210.002304	923.165710	-444.260956	22.501579	932.000610	-540.897949	247.416321	502.794495	-414.753632	-116.057983	518.502197	-550.218811	238.730453	68.136536	-531.846191	-177.208466	126.346062	-458.690491	329.743744	1375.159058	-426.002838	-16.438105	1386.811157	-418.584839	150.369553	1393.844482	-393.529846	170.165482	1682.492188	-556.751953	365.194489	1129.471924	-518.801331	-91.334793	1159.317505	-379.510498	353.973816	958.208008	-418.641022	-119.144714	905.742126	-442.163788	121.707779	1026.969238	436.305420	-36.131069	958.025208	446.246246	141.675049
-459.492493	210.687668	923.207947	-444.172546	23.144217	932.639160	-541.159424	247.567810	502.813416	-412.785583	-115.973167	519.321228	-550.176086	238.740875	68.103172	-530.758240	-174.669189	127.651367	-458.618378	331.313751	1375.378296	-425.904633	-14.905522	1387.162964	-418.347443	151.960526	1394.124146	-393.260803	171.858459	1682.704468	-556.966370	366.458130	1130.011963	-518.935181	-89.959114	1159.716797	-378.591919	356.339935	960.466003	-418.948517	-118.502159	906.249817	-442.250275	122.695892	1027.295410	436.255707	-36.232910	958.014893	446.179443	141.601044
-459.679474	211.291992	923.219482	-444.091217	23.764183	933.189331	-541.398560	247.765167	502.816772	-410.977661	-115.326797	519.881897	-550.140015	238.769592	68.072380	-529.599060	-172.052017	128.658310	-458.410797	332.771240	1375.574341	-425.702881	-13.477235	1387.483765	-418.137726	153.324112	1394.288086	-392.983734	173.547852	1682.842041	-557.187073	367.740692	1130.479614	-519.049622	-88.717705	1160.157593	-377.362671	358.384918	962.782776	-419.189240	-117.911819	906.650879	-442.304779	123.606613	1027.558594	436.245331	-36.293797	958.043396	446.103912	141.549149
-459.792572	211.934952	923.280640	-443.858124	24.290493	933.739502	-541.610046	247.976227	502.838470	-408.995239	-115.552719	520.648071	-550.171143	238.820267	68.053612	-528.559082	-169.436722	129.758179	-458.286896	334.078369	1375.734985	-425.539520	-12.270766	1387.716675	-417.904236	154.636063	1394.463745	-392.675690	175.129532	1682.962769	-557.392273	369.017456	1130.939819	-519.185547	-87.479912	1160.553589	-376.106567	360.422729	965.044617	-419.336670	-117.234421	907.070740	-442.328094	124.456528	1027.855713	436.186157	-36.354000	958.046265	445.989166	141.469879
-459.815369	212.337509	923.327576	-443.420227	24.739643	934.237488	-541.694458	248.178619	502.819153	-406.922119	-114.999168	521.155884	-550.174561	238.886795	68.020340	-527.280701	-166.792923	130.524933	-458.031281	335.301758	1375.861450	-425.381226	-11.120683	1387.939819	-417.594940	155.735458	1394.627808	-392.336304	176.710571	1683.031860	-557.550293	370.292053	1131.370361	-519.328247	-86.436493	1160.878052	-374.921722	362.407288	967.275879	-419.392029	-116.623207	907.491882	-442.214172	125.137482	1028.120483	436.172607	-36.429806	958.076172	445.910339	141.356644
-459.772400	212.724319	923.375916	-442.937042	24.990807	934.748840	-541.744812	248.343491	502.825806	-404.784851	-114.002243	521.466370	-550.169678	238.938034	68.000732	-525.704956	-164.261765	130.955673	-457.793091	336.318176	1376.003662	-425.115906	-10.174617	1388.094604	-417.284027	156.745911	1394.681641	-392.063721	178.338165	1683.111572	-557.637207	371.408417	1131.710815	-519.429504	-85.358032	1161.078979	-373.688507	364.351654	969.484985	-419.364563	-116.031036	907.922607	-442.077423	125.707130	1028.395264	436.134247	-36.564995	958.077209	445.787689	141.269424
-459.757080	213.027069	923.434021	-442.455170	25.251648	935.150635	-541.796570	248.524658	502.890808	-402.992065	-113.546692	521.775757	-550.219482	238.991501	67.992378	-524.094238	-161.980576	131.330688	-457.590057	337.231354	1376.136353	-424.864594	-9.350381	1388.135864	-416.974670	157.646423	1394.691406	-391.707062	179.796997	1683.143921	-557.674805	372.449677	1132.051025	-519.466248	-84.421158	1161.294678	-372.742584	366.515076	971.645264	-419.230835	-115.541206	908.335266	-441.902008	126.185051	1028.618286	436.142151	-36.662880	958.089844	445.707733	141.178436
-459.718414	213.178513	923.520325	-442.035553	25.475042	935.500732	-541.733826	248.570068	502.839081	-401.020905	-112.189728	521.831848	-550.226746	238.993683	67.998596	-521.953369	-159.753952	131.407700	-457.471436	338.011536	1376.271484	-424.665131	-8.721353	1388.229492	-416.622803	158.406631	1394.807251	-391.298828	181.088226	1683.139404	-557.684937	373.411804	1132.395264	-519.481995	-83.658005	1161.487183	-371.490631	368.387726	973.686462	-419.053467	-115.123512	908.653198	-441.772278	126.524017	1028.834717	436.114166	-36.711315	958.145508	445.592407	141.038147
-459.626343	213.292694	923.621460	-441.597504	25.588472	935.854980	-541.624817	248.541306	502.869629	-399.037445	-110.937256	521.910461	-550.187256	239.012268	67.993347	-519.787292	-157.978073	131.254044	-457.263062	338.679535	1376.417725	-424.241821	-8.073874	1388.398315	-416.152496	159.114655	1394.959351	-390.904541	182.399384	1683.186523	-557.715637	374.268188	1132.776855	-519.428711	-82.956657	1161.667847	-370.260864	370.190704	975.664307	-418.828522	-114.742325	908.896667	-441.645081	126.775406	1029.064941	436.029602	-36.840836	958.163208	445.454010	140.858475
-459.457001	213.418884	923.735168	-441.092682	25.662647	936.090149	-541.377808	248.384644	502.891083	-397.296265	-109.240143	521.952698	-550.121582	238.980530	67.983978	-517.550598	-156.432724	130.810501	-457.043182	339.185577	1376.540161	-423.776520	-7.547128	1388.648193	-415.687653	159.701782	1395.011719	-390.484497	183.586639	1683.261353	-557.671387	375.007385	1133.171631	-519.331299	-82.371124	1161.895996	-369.065552	371.989929	977.583191	-418.583008	-114.424843	909.119568	-441.441223	126.941254	1029.246460	436.076477	-36.946861	958.158020	445.330994	140.809677
-459.204651	213.310196	923.849548	-440.519379	25.232191	936.585693	-541.130920	248.195786	502.928253	-395.308411	-107.812759	522.016541	-550.067688	238.982117	67.969177	-514.855591	-154.986786	130.079193	-456.696625	339.589325	1376.667603	-423.186951	-7.211086	1388.750366	-415.055725	160.194519	1395.144043	-390.049500	184.754089	1683.344238	-557.568726	375.540222	1133.472656	-519.070068	-81.862144	1162.061279	-367.826569	373.636749	979.423462	-418.156555	-114.074547	909.434082	-441.259949	126.852867	1029.558105	436.040771	-37.110722	958.195923	445.208282	140.656433
-459.127441	213.306610	923.989685	-440.104492	25.554274	936.555115	-541.051636	248.147263	502.975464	-393.740082	-106.262970	522.035034	-550.081360	238.931015	67.975014	-512.221191	-153.878723	129.369659	-456.518097	339.845612	1376.853149	-422.959625	-6.705586	1389.017578	-414.608826	160.559891	1395.198242	-389.501831	185.622681	1683.389526	-557.515564	376.068085	1133.785278	-518.811523	-81.567726	1162.263916	-366.739258	375.290497	981.143677	-417.708344	-113.847755	909.841553	-441.000732	126.951973	1029.616333	436.063721	-37.215752	958.183105	445.089386	140.611053
-458.904785	213.271439	924.195984	-439.640320	25.501518	936.739685	-540.886841	248.101105	503.085999	-392.242889	-106.442543	522.292786	-550.137207	238.956360	68.000900	-509.590790	-153.032104	128.638596	-456.488129	339.999390	1376.979614	-422.578644	-6.459271	1389.227051	-414.211304	160.853012	1395.312134	-388.983429	186.438934	1683.475220	-557.406250	376.339020	1134.015503	-518.436157	-81.346939	1162.510986	-365.648315	376.861664	982.884644	-417.286621	-113.665855	910.158936	-440.757599	126.897217	1029.821167	436.052094	-37.381744	958.204041	444.985229	140.501663
-459.517365	211.947540	923.823853	-439.502899	24.770187	936.997986	-540.607910	247.902466	502.936401	-390.651276	-104.367676	521.683228	-550.119385	238.910126	67.968864	-506.325623	-152.197723	127.342949	-456.383575	340.044922	1377.113159	-422.007690	-6.353304	1389.487915	-413.723389	160.995270	1395.477661	-388.448181	187.269135	1683.563965	-557.265869	376.521210	1134.246948	-517.921082	-81.265442	1162.854126	-364.651093	378.443695	984.507202	-416.826385	-113.536964	910.407043	-440.783173	126.281265	1029.713867	436.016602	-37.488361	958.226318	444.862793	140.379593
-459.363403	211.404144	923.887634	-439.003235	23.935438	937.439453	-540.295044	247.710388	502.950165	-389.111176	-101.943108	520.910645	-550.124207	238.885117	67.999046	-502.612488	-151.297684	125.753670	-456.188416	340.025421	1377.183472	-420.747375	-6.581217	1389.626099	-413.213257	160.960648	1395.520752	-387.771332	187.695145	1683.595459	-557.130981	376.598999	1134.455566	-517.154663	-81.214874	1163.197510	-363.668182	379.821472	986.005066	-416.309448	-113.601738	910.638489	-440.533569	125.787018	1029.957520	436.020142	-37.611099	958.238037	444.745300	140.272858
-459.116302	210.992813	923.955017	-438.430603	23.492975	937.579651	-539.824341	247.351639	502.948273	-387.893707	-99.887627	520.278564	-550.093628	238.859772	67.983650	-498.282532	-150.329819	123.963020	-456.025085	339.862640	1377.219727	-420.412170	-6.425188	1389.951904	-412.680420	160.875122	1395.610962	-387.107056	188.111908	1683.617065	-557.036438	376.664612	1134.666504	-516.503906	-81.403709	1163.399048	-362.705597	381.188568	987.552551	-415.692322	-113.620598	910.813171	-440.135956	125.410736	1030.058228	436.028931	-37.703506	958.285461	444.625763	140.176941
-458.965698	210.426514	923.941650	-437.891174	22.952213	937.641418	-539.584045	247.209091	502.969543	-386.688385	-97.664658	519.544556	-550.144409	238.827194	67.978271	-494.350861	-149.827438	122.323746	-455.856171	339.582458	1377.227173	-419.113770	-6.856478	1390.148071	-412.128052	160.669235	1395.745850	-386.421967	188.400299	1683.634521	-556.925354	376.458466	1134.835327	-515.571594	-81.576492	1163.710083	-361.831879	382.396790	988.969910	-415.015320	-113.716667	910.931946	-439.729340	124.922211	1030.071655	435.983490	-37.853634	958.268066	444.531769	140.049530
-458.812866	209.889359	923.980530	-437.183594	22.752722	937.424744	-539.281799	246.996613	502.995117	-385.737549	-95.661407	518.815063	-550.213806	238.846893	68.013924	-490.449982	-149.468597	120.665283	-455.697479	339.153137	1377.213623	-418.233337	-7.157441	1390.395386	-411.630707	160.413620	1395.813477	-385.681274	188.524857	1683.650513	-556.780396	376.026215	1134.911987	-514.627686	-82.027832	1164.023438	-360.939606	383.530945	990.360962	-414.226349	-113.865906	911.113403	-439.149261	124.475777	1029.975952	435.975525	-37.923458	958.317932	444.393250	139.908981
-457.092346	211.070129	925.079041	-435.685028	23.037659	937.347290	-539.014343	246.844193	503.367279	-384.425446	-92.928268	517.903381	-550.234375	238.799698	67.994827	-486.115723	-149.083084	118.769936	-455.537323	338.638458	1377.184448	-417.301971	-7.617831	1390.558350	-411.101563	160.019226	1395.888062	-384.916138	188.547272	1683.622559	-556.583130	375.416870	1134.867554	-513.631653	-82.565361	1164.191162	-360.084259	384.550018	991.685181	-413.373688	-114.157219	911.244324	-438.065918	124.485237	1030.588745	435.984650	-37.979931	958.359131	444.264679	139.778931
-458.059021	208.873199	924.191162	-435.502014	21.571501	937.427795	-538.602539	246.409134	503.070892	-383.939484	-91.544418	517.378601	-550.155273	238.753403	68.000381	-482.289886	-149.078949	117.079834	-455.318726	338.040466	1377.150513	-416.340118	-8.122786	1390.769531	-410.444031	159.513306	1395.949951	-384.136597	188.468140	1683.630005	-556.511169	374.875336	1134.913940	-512.486816	-83.349113	1164.440186	-359.321533	385.472748	993.028442	-412.398102	-114.507530	911.344971	-437.964935	123.300346	1030.092041	435.941620	-38.109463	958.373535	444.120728	139.675873
-456.440277	209.675232	925.180542	-434.143524	21.354929	937.504944	-538.182129	245.877365	503.308502	-382.820007	-89.230827	516.274231	-549.991333	238.626450	67.956963	-477.777008	-148.743637	115.138474	-455.195465	337.334839	1377.083496	-415.288147	-8.768971	1390.857544	-409.871643	158.930008	1395.969971	-383.297546	188.159241	1683.621216	-556.390015	374.036621	1134.874023	-511.327209	-84.175201	1164.592407	-358.537415	386.325897	994.250732	-411.373077	-114.964226	911.357300	-437.014282	122.998619	1030.718140	435.921539	-38.195927	958.422607	444.012146	139.542725
-457.450470	207.189636	924.175720	-433.829315	19.620850	937.554749	-537.777161	245.256226	502.938934	-382.740112	-88.091293	515.930969	-549.907349	238.533112	67.930153	-473.806946	-148.804611	113.430504	-455.120300	336.472412	1377.027832	-414.292450	-9.478721	1390.899170	-409.247375	158.228973	1396.000366	-382.342743	187.529343	1683.564087	-556.322083	373.110504	1134.877808	-510.108978	-85.075272	1164.559326	-357.763550	386.933807	995.547974	-410.190643	-115.474762	911.343750	-436.833466	121.595367	1030.139404	435.873505	-38.335060	958.429688	443.896027	139.438004
-457.108276	206.196564	924.097473	-432.791412	18.746525	937.455200	-537.474304	244.736221	502.936462	-381.837830	-86.374268	514.744324	-549.801331	238.464920	67.932640	-469.292358	-148.655350	111.525482	-455.010925	335.586121	1377.004272	-413.069916	-10.268965	1390.977417	-408.609894	157.405548	1395.979248	-381.402100	186.884216	1683.520020	-556.123962	371.857697	1134.848999	-508.761078	-86.165543	1164.673340	-357.172211	387.650116	996.468567	-408.962280	-116.187782	911.285889	-436.096069	120.693909	1030.043701	435.900513	-38.395290	958.456604	443.810699	139.340988
-455.306702	207.341461	925.254211	-430.958801	19.438244	936.843872	-537.388428	244.414627	503.372253	-381.047180	-84.393372	514.412964	-549.862183	238.389282	67.911507	-464.876343	-148.448456	109.667999	-454.977905	334.553101	1376.968140	-411.867584	-11.212634	1390.909180	-407.978485	156.545166	1395.969116	-380.468475	186.275330	1683.455688	-555.976929	370.507294	1134.803589	-507.366913	-87.413399	1164.682495	-356.596771	388.224457	997.523010	-407.655426	-116.903084	911.192017	-434.605774	120.623955	1030.421875	435.881256	-38.537220	958.482239	443.715973	139.247528
-454.666870	206.406601	925.238159	-429.775055	18.143894	936.965088	-537.105652	243.791321	503.367340	-380.539642	-82.975853	513.728088	-549.791870	238.286713	67.899948	-460.806519	-148.434601	107.943665	-454.975281	333.369263	1376.967529	-410.740387	-12.205885	1390.765503	-407.260468	155.613220	1395.898926	-379.431366	185.328857	1683.350342	-555.906494	369.069336	1134.735352	-505.899994	-88.706367	1164.603027	-356.176483	388.575439	998.328613	-406.145752	-117.665581	911.039795	-433.862244	119.570999	1030.484253	435.876801	-38.631557	958.483521	443.647949	139.208282
-455.455414	204.020111	924.429260	-429.102539	16.824690	936.540405	-536.779297	243.023682	503.079010	-379.846832	-81.698982	512.963562	-549.677917	238.184204	67.834808	-456.941620	-148.446381	106.263733	-454.974152	332.209320	1376.925171	-409.517029	-13.219644	1390.719116	-406.639832	154.488602	1395.855347	-378.357391	184.282990	1683.222412	-555.672485	367.273895	1134.618896	-504.385712	-90.151619	1164.505737	-355.532288	389.147430	999.327515	-404.638123	-118.743004	910.809143	-433.386444	118.099258	1029.792358	435.864380	-38.729031	958.500122	443.538116	139.112457
-454.583588	203.241226	924.622192	-427.724274	15.646640	936.533325	-536.387390	242.158707	503.121277	-379.254852	-80.431030	512.280884	-549.570190	238.065323	67.801300	-452.765350	-148.239120	104.591782	-454.986237	330.821655	1376.897217	-408.288605	-14.435455	1390.544922	-405.947998	153.294403	1395.773438	-377.256348	183.075287	1683.103271	-555.581726	365.368042	1134.540283	-502.782471	-91.719070	1164.430542	-355.186310	389.242859	1000.047485	-403.038116	-119.794235	910.618042	-432.426971	117.000374	1029.909180	435.828674	-38.858395	958.531128	443.458649	139.024155
-453.608154	202.744019	924.945862	-426.257202	15.231362	935.938660	-536.253174	241.459320	503.299164	-377.542633	-78.164978	510.478210	-549.578491	237.965393	67.785416	-448.128204	-147.522552	102.687973	-455.001373	329.424011	1376.832520	-406.977783	-15.658262	1390.408936	-405.257233	152.066223	1395.688477	-376.104340	181.687485	1682.934326	-555.446838	363.374603	1134.432983	-501.078308	-93.337234	1164.185913	-354.652466	389.597015	1001.023071	-401.252594	-120.845123	910.410461	-431.217163	116.084229	1029.808594	435.796570	-38.918358	958.556091	443.343140	138.941132
-452.213440	201.995697	925.146118	-424.558716	13.931447	936.061279	-535.848389	240.394623	503.336884	-376.716461	-76.870110	509.813446	-549.346741	237.807434	67.705185	-444.364624	-147.368240	101.068253	-454.973663	327.903870	1376.759399	-405.571045	-16.970634	1390.270020	-404.571442	150.665298	1395.518188	-374.949097	180.155350	1682.741089	-555.186829	361.268036	1134.312256	-499.292633	-95.011940	1163.906128	-354.030548	390.564789	1002.913879	-399.338440	-122.154366	910.112122	-429.898529	114.980309	1029.995483	435.798981	-38.987770	958.565186	443.277008	138.862686
-451.606842	200.835709	925.219727	-423.052094	12.597420	935.837402	-535.666748	239.420578	503.353394	-375.767822	-75.652115	509.074127	-549.265198	237.677658	67.657242	-440.218231	-146.583862	99.372284	-454.969055	326.317535	1376.675903	-404.339508	-18.346458	1390.137207	-403.806580	149.199066	1395.371582	-373.809814	178.482681	1682.541016	-555.170410	359.016022	1134.215088	-497.482269	-96.757599	1163.601685	-353.963074	390.200684	1003.445679	-397.282837	-123.350723	909.875977	-428.847961	113.609932	1029.929443	435.775513	-39.098724	958.567200	443.198395	138.811798
-451.040344	199.543854	925.203735	-421.611115	11.626053	935.288635	-535.574402	238.535690	503.451385	-374.713196	-74.180824	508.212006	-549.226440	237.543945	67.633560	-436.182404	-145.706085	97.689034	-454.941803	324.589600	1376.579956	-403.009094	-19.923674	1389.917603	-403.067139	147.635635	1395.168945	-372.656036	176.666290	1682.319946	-555.200195	356.676697	1134.121704	-495.583618	-98.693390	1163.291016	-353.857239	389.734436	1003.942078	-395.180206	-124.660713	909.615601	-427.654816	112.277260	1029.644531	435.724121	-39.147926	958.599365	443.081818	138.706161
-450.131195	197.580551	924.939453	-420.115784	9.608052	935.359314	-535.083374	237.267990	503.350983	-373.705109	-73.039360	507.431335	-549.062134	237.383255	67.527153	-431.985443	-144.398346	95.979057	-454.876160	322.761353	1376.446411	-401.538361	-21.551928	1389.672363	-402.225281	146.001602	1394.950684	-371.516205	174.689804	1682.039795	-555.150024	354.197327	1133.939453	-493.635925	-100.624367	1162.880615	-353.672821	389.401276	1004.738892	-392.963959	-126.156036	909.315796	-426.494537	110.481560	1029.538086	435.740601	-39.211239	958.631897	443.034637	138.647949
-449.360138	195.811630	924.758118	-418.575623	7.978497	935.068359	-534.856689	236.037903	503.331421	-372.710480	-71.919678	506.719604	-548.960510	237.235840	67.441757	-428.343719	-143.157486	94.393761	-454.803467	320.837524	1376.295898	-400.069946	-23.310902	1389.331665	-401.409729	144.187347	1394.720459	-370.401154	172.571136	1681.788818	-555.177185	351.649628	1133.803345	-491.655731	-102.615906	1162.477417	-353.602600	388.903809	1005.389343	-390.737885	-127.701042	908.989563	-425.315704	108.768532	1029.300903	435.733521	-39.244591	958.647827	442.958557	138.574493
-448.749176	194.017517	924.628235	-417.097870	6.734843	934.384033	-535.429382	237.397537	504.103882	-371.535889	-70.858315	505.851501	-549.638184	237.218750	67.608658	-424.853912	-141.663895	92.858711	-454.642975	318.821075	1376.120850	-398.432190	-25.087364	1389.006836	-400.516937	142.268265	1394.475464	-369.267029	170.330429	1681.513428	-555.246155	349.080902	1133.650635	-489.621368	-104.765205	1162.091553	-353.661285	388.281158	1005.975891	-388.427734	-129.348221	908.514709	-424.045197	107.053520	1028.887207	435.752594	-39.317818	958.666626	442.907318	138.543991
-447.802185	192.123611	924.411438	-415.514771	4.459239	934.419434	-534.969177	236.089371	503.983734	-370.603363	-70.305496	505.065521	-549.398132	237.041718	67.532394	-421.667145	-140.100327	91.313187	-454.443481	316.679474	1375.962402	-396.508698	-26.973137	1388.638062	-399.557159	140.250763	1394.299072	-368.153625	167.994400	1681.255005	-555.248169	346.316528	1133.499390	-487.416229	-106.930595	1161.667969	-353.616119	387.725128	1006.408020	-385.892700	-131.079742	908.161682	-422.828949	105.110153	1028.791260	435.718719	-39.359261	958.654053	442.792877	138.489960
-446.991333	190.064606	924.166870	-413.888336	2.495044	933.999573	-533.968811	234.188690	503.751251	-369.681030	-70.040375	504.429169	-548.881226	236.780045	67.398613	-418.814392	-138.433853	89.864769	-454.185150	314.381989	1375.774048	-394.856720	-29.066036	1388.386597	-398.589172	138.121216	1394.123779	-367.039307	165.506653	1680.993896	-555.285217	343.430481	1133.338013	-485.284180	-109.244774	1161.242432	-353.782684	386.943146	1007.098755	-383.369843	-132.697144	907.900635	-421.530762	103.061340	1028.454468	435.690613	-39.437740	958.638245	442.722839	138.400879
-446.127289	187.954544	923.918030	-412.233490	0.521710	933.493896	-533.433289	232.689224	503.695923	-368.476349	-69.448959	503.481506	-548.660889	236.601532	67.325218	-415.919952	-136.381927	88.343903	-453.899506	311.953674	1375.589844	-393.191833	-31.285400	1388.057007	-397.541687	135.883682	1393.912231	-365.889709	162.952759	1680.718872	-555.267456	340.441315	1133.226685	-483.102325	-111.697617	1160.771240	-353.922577	386.080963	1007.340027	-380.647003	-134.103943	907.284119	-420.216492	100.935966	1028.077881	435.705078	-39.470467	958.670959	442.664459	138.354187
-445.118958	186.248459	923.770874	-410.402832	-1.508542	933.015381	-532.991516	231.279434	503.815186	-367.625977	-69.546516	502.833618	-548.624878	236.456482	67.242783	-413.636993	-134.497620	87.001465	-453.536804	309.364197	1375.418091	-391.423737	-33.673954	1387.712158	-396.462433	133.440979	1393.677856	-364.728058	160.229446	1680.415039	-555.305176	337.399292	1133.158081	-480.838074	-114.205666	1160.322876	-354.306732	385.009430	1007.730713	-377.860840	-135.615158	906.799988	-418.861664	98.908974	1027.781494	435.681610	-39.557644	958.639771	442.588501	138.318634
-444.748352	179.965393	921.664368	-409.511169	-5.022441	932.575806	-531.549866	229.103683	502.963928	-366.885986	-69.924675	501.978363	-547.956665	236.162048	67.070885	-412.080109	-132.454254	85.982964	-453.100006	306.674805	1375.234985	-389.669098	-36.065720	1387.368530	-395.384399	130.930527	1393.371704	-363.547760	157.442093	1680.096191	-555.253723	334.225250	1133.061401	-478.531769	-116.835625	1159.845459	-354.532074	383.991882	1007.869629	-375.280487	-137.466049	906.345398	-417.405640	95.176636	1026.347412	435.655701	-39.581112	958.677124	442.487793	138.245972
-443.861328	177.949829	921.506836	-407.692657	-7.285773	931.992859	-530.932373	227.586090	502.998383	-365.798065	-70.022697	501.135040	-547.812195	236.039673	66.983261	-411.101532	-130.156876	85.210693	-452.637329	303.787537	1375.013428	-387.841461	-38.711876	1386.973022	-394.266937	128.279587	1393.102173	-362.358582	154.563141	1679.771973	-555.207886	330.982208	1132.981079	-476.121216	-119.620918	1159.400635	-354.867310	382.790039	1008.084900	-372.517853	-139.413498	905.997986	-416.077850	92.844017	1025.994507	435.680756	-39.673870	958.663086	442.430206	138.194580
-442.814240	175.680191	921.302734	-405.838013	-9.590244	931.367126	-530.196655	226.046265	502.958099	-364.588196	-70.065262	500.250519	-547.563354	235.823929	66.956909	-411.002930	-128.195099	84.606056	-452.169464	300.783112	1374.776978	-386.075897	-41.471203	1386.577759	-393.082458	125.400223	1392.753296	-361.100952	151.542831	1679.450195	-555.155762	327.707520	1132.875244	-473.673492	-122.459602	1158.892822	-355.400024	381.459564	1008.670715	-369.720367	-141.581406	905.671326	-414.637329	90.370712	1025.594482	435.641846	-39.755852	958.690308	442.344604	138.126801
-441.862671	173.282715	921.105591	-404.045959	-11.660301	930.388062	-529.377380	224.363708	502.978882	-363.369354	-70.341187	499.369385	-547.584106	235.731339	66.849442	-411.161133	-126.378639	83.884842	-451.652649	297.609070	1374.547729	-384.155487	-44.360859	1386.177368	-391.904510	122.481979	1392.424561	-359.834412	148.472885	1679.097046	-555.115845	324.296753	1132.834717	-471.082123	-125.365143	1158.214966	-355.778137	379.900452	1008.843567	-366.651001	-144.228745	905.593140	-413.084747	87.811546	1025.012085	435.594543	-39.821644	958.664978	442.273651	138.080917
-440.542114	170.540344	920.807800	-402.024445	-14.562551	930.066162	-528.282288	222.616684	502.789948	-362.217926	-71.276535	498.531464	-547.309937	235.502319	66.847488	-411.538055	-124.849762	83.336578	-451.158905	294.334412	1374.261353	-382.186554	-47.380432	1385.860474	-390.595276	119.457603	1392.165039	-358.510193	145.254944	1678.777832	-555.027344	320.840057	1132.741699	-468.493958	-128.401367	1157.625000	-356.325928	378.475677	1008.244751	-363.682068	-146.415787	905.069885	-411.564362	84.977074	1024.717896	435.567841	-39.856140	958.699341	442.187195	138.024414
-439.397614	167.790527	920.537903	-400.178711	-17.153353	929.433044	-527.216248	220.874802	502.702545	-361.344177	-72.496437	497.821625	-547.258240	235.284271	66.854218	-411.666321	-123.567780	82.807793	-450.636444	290.924347	1373.969116	-380.249023	-50.509911	1385.510254	-389.296997	116.301125	1391.905762	-357.200989	142.004211	1678.485352	-555.023926	317.340546	1132.655762	-465.914154	-131.644760	1157.055542	-356.942322	376.708466	1008.244507	-360.665649	-148.642303	904.629517	-410.063904	82.156250	1024.276367	435.540466	-39.935894	958.673157	442.117645	137.991821
-438.253113	165.047714	920.315491	-398.306885	-19.351324	928.541077	-526.005554	219.034439	502.649139	-360.398254	-73.685539	497.032684	-547.076111	235.053513	66.840233	-411.405914	-122.729271	82.167908	-450.040039	287.378876	1373.698730	-378.283600	-53.748508	1385.121216	-388.026459	112.974564	1391.542603	-355.843903	138.647476	1678.218018	-554.995667	313.706268	1132.564941	-463.227112	-134.951797	1156.486694	-357.378204	374.701965	1008.501587	-357.567505	-150.847580	904.160950	-408.422546	79.412964	1023.724487	435.500488	-40.012478	958.640991	442.059540	137.924683
-436.859375	162.059158	920.099426	-396.271667	-22.497076	928.338867	-524.607727	217.141876	502.425903	-359.980835	-75.341888	496.606140	-546.769958	234.735901	66.852089	-411.367889	-122.678108	81.612137	-449.542694	283.837524	1373.506836	-376.246002	-57.086143	1384.748779	-386.736755	109.618980	1391.292358	-354.425232	135.191589	1677.978760	-555.002869	309.935425	1132.464111	-460.490387	-138.294067	1155.836792	-357.713959	372.497437	1008.424377	-354.399292	-153.182648	903.730591	-406.935211	76.333015	1023.538452	435.458649	-40.081638	958.636963	441.999847	137.871490
-435.557709	159.046249	919.908508	-394.253113	-25.215746	927.924011	-523.113892	215.101288	502.295807	-359.358307	-77.027344	496.254913	-546.546387	234.436707	66.891144	-411.322144	-123.091843	81.072166	-448.993530	280.079773	1373.380981	-374.197174	-60.484684	1384.411865	-385.451843	106.204865	1391.035767	-352.988647	131.666290	1677.851807	-554.779297	306.094940	1132.366211	-457.753815	-141.677124	1155.340088	-358.447937	370.777557	1008.137634	-351.289581	-155.619110	903.216736	-405.399902	73.367310	1023.254150	435.438782	-40.130936	958.636841	441.971802	137.829575
-434.270813	156.098907	919.805969	-392.248901	-28.003035	927.580200	-521.430725	213.108139	502.199890	-358.644867	-78.815315	495.949799	-546.574402	234.140610	66.945999	-411.402527	-123.866302	80.633247	-448.520172	276.405609	1373.279175	-372.498108	-63.789494	1384.230835	-384.088989	102.732483	1390.978760	-351.500854	128.084000	1677.786377	-554.625854	302.194885	1132.368652	-455.043365	-145.305328	1154.722778	-358.955627	368.517975	1007.967896	-348.104279	-158.054977	902.786438	-403.884247	70.383621	1023.050781	435.381622	-40.155975	958.625732	441.912628	137.774704
-433.243774	152.767227	919.648560	-390.345276	-30.932732	927.338928	-519.573914	211.038055	501.969513	-357.815155	-81.003868	495.790771	-546.392883	233.823593	67.081268	-411.380829	-124.902229	80.396584	-448.019867	272.604340	1373.320068	-370.132385	-67.310883	1383.851807	-382.822906	99.277786	1390.935303	-349.942719	124.413361	1677.770874	-554.482483	298.106659	1132.557007	-452.165741	-148.723740	1154.235718	-359.620758	366.020752	1007.601318	-344.911621	-160.520462	902.534363	-402.499847	67.247604	1022.859436	435.357422	-40.211147	958.615479	441.885956	137.733536
-431.969513	149.898743	919.689514	-388.332611	-33.653240	927.208740	-517.967773	209.167236	501.978638	-356.748627	-83.334595	495.692017	-546.266113	233.455124	67.264359	-411.223022	-125.904915	80.305336	-447.539337	268.822266	1373.481201	-368.332855	-70.633759	1383.764282	-381.459900	95.770416	1390.964478	-348.385498	120.666420	1677.774902	-554.290894	293.851257	1132.760498	-449.411407	-152.366760	1153.826660	-359.536102	363.042145	1007.653687	-341.706848	-163.082718	902.177734	-401.026978	64.363289	1022.836304	435.312805	-40.239082	958.597717	441.855286	137.695633
-431.028900	146.840775	919.766418	-386.386078	-36.188110	926.902283	-515.941101	207.217056	501.873199	-355.314850	-85.611450	495.513641	-546.028687	233.040680	67.548050	-410.778839	-126.951950	80.194420	-447.062866	265.013214	1373.663574	-365.972565	-74.112114	1383.507935	-380.162842	92.236343	1391.032471	-346.791870	116.892632	1677.814453	-554.301636	289.576935	1133.206909	-446.474457	-155.752731	1153.503906	-358.724457	359.528534	1008.443665	-338.515808	-165.748535	901.889832	-399.573669	61.429317	1022.729126	435.247772	-40.237946	958.573547	441.758423	137.691696
-429.955750	143.540359	919.832886	-384.323578	-39.381386	927.253418	-514.230957	205.545395	501.920563	-354.231415	-88.577721	495.630951	-546.247925	232.737793	67.744972	-410.679810	-128.201370	80.213196	-446.633820	261.199768	1374.037720	-363.815674	-77.489334	1383.333862	-378.869781	88.739822	1391.110962	-345.162659	113.021988	1677.889160	-554.133301	285.107971	1133.646729	-443.595673	-159.312668	1153.100464	-358.226471	356.195709	1009.205139	-335.225433	-168.357040	901.734009	-398.316559	58.313431	1022.957886	435.182373	-40.316280	958.508728	441.731354	137.648102
-428.916534	140.412628	919.951782	-382.270691	-42.284916	927.398926	-512.173462	203.892960	501.811707	-352.963074	-91.260986	495.610352	-546.144043	232.392105	68.036842	-410.473083	-129.134979	80.160721	-446.189026	257.370758	1374.385254	-361.667358	-80.886620	1383.176147	-377.523132	85.246834	1391.249268	-343.458832	109.104424	1677.970215	-553.249573	280.782318	1133.825806	-440.684082	-162.808792	1152.764648	-361.304901	354.997070	1007.710022	-332.017365	-171.074265	901.485657	-396.942474	55.325546	1023.103455	435.081390	-40.361244	958.478088	441.681702	137.613770
-428.189667	137.141327	920.024902	-380.353210	-45.312481	927.526367	-509.933228	202.358261	501.403412	-352.280945	-94.111954	495.709320	-546.176819	232.059326	68.390739	-410.953827	-130.352829	80.320404	-445.824951	253.588638	1374.843506	-359.437195	-84.229630	1383.068970	-376.220306	81.785812	1391.360718	-341.733093	105.097954	1678.002319	-552.925110	276.228485	1134.289795	-437.768982	-166.311920	1152.458862	-361.333282	351.876770	1007.858215	-328.735565	-173.666641	901.381653	-395.714203	52.246071	1023.207397	435.024994	-40.396732	958.436523	441.629272	137.570129
-427.424194	133.873215	920.157349	-378.289246	-48.286907	927.666260	-506.912598	200.320511	500.749969	-351.850739	-96.652725	495.861115	-545.664612	231.464035	68.787628	-410.725616	-130.722473	80.260956	-445.471863	249.762451	1375.290283	-357.317108	-87.542145	1382.844849	-374.938110	78.297920	1391.519287	-340.001221	101.043678	1678.012451	-552.554077	271.775024	1134.684814	-434.860657	-169.873962	1152.199829	-362.326324	349.174133	1007.739807	-325.517426	-176.507431	901.245972	-394.446899	49.160732	1023.353882	434.937408	-40.413975	958.447266	441.583405	137.551041
-426.742249	130.481674	920.269409	-376.245697	-51.275135	927.808777	-504.165466	198.617020	500.259552	-351.835724	-98.931694	496.012817	-545.391907	230.989029	69.303986	-410.934448	-131.303970	80.271950	-445.159058	246.017456	1375.771118	-355.157501	-90.756569	1382.654175	-373.646393	74.833214	1391.507446	-338.231567	96.964821	1678.016602	-552.403320	267.230438	1135.245728	-431.980896	-173.522766	1151.885986	-362.245636	345.463989	1008.530579	-322.299438	-179.320374	901.149170	-393.196472	46.033649	1023.486572	434.873627	-40.456539	958.381104	441.567413	137.509354
-426.118591	127.214935	920.288879	-374.277527	-54.230789	927.825562	-501.203339	196.806534	499.872375	-352.078094	-101.181908	496.136139	-544.940613	230.327728	69.808914	-411.195099	-131.779922	80.255295	-444.820618	242.227722	1376.234619	-352.925934	-94.000771	1382.421021	-372.396759	71.469193	1391.536499	-336.475586	92.857788	1677.960815	-552.151428	262.749481	1135.719604	-429.048767	-177.079102	1151.625610	-362.746979	342.360199	1008.746460	-319.063721	-182.119431	900.940857	-391.990692	42.967930	1023.509216	434.789703	-40.468712	958.364990	441.519379	137.496658
-425.488281	124.126396	920.373413	-372.262238	-57.118271	927.780884	-498.713715	195.618454	499.727112	-352.051514	-102.669167	496.118774	-545.054260	229.719482	70.571022	-411.005585	-131.746811	80.153122	-444.531708	238.516769	1376.642334	-350.735596	-97.161346	1382.109253	-371.128235	68.097000	1391.533325	-334.763916	88.972443	1677.906616	-551.804016	258.270264	1136.046509	-426.214081	-180.709747	1151.240356	-363.200592	339.265076	1008.910950	-315.846466	-185.024734	900.694519	-390.754486	39.953857	1023.537964	434.684235	-40.516918	958.302612	441.478577	137.496796
-425.047760	120.573158	920.284851	-370.343414	-60.163986	927.718750	-495.541199	193.960938	499.212006	-352.112488	-104.416344	496.056396	-544.552063	228.993271	71.256615	-411.418762	-132.341064	80.172348	-444.282532	234.792801	1377.028687	-348.508026	-100.237816	1381.773560	-369.880371	64.739227	1391.433594	-332.958496	84.926476	1677.695435	-551.785034	253.895813	1136.516968	-423.290070	-184.335129	1150.760986	-362.896606	335.613495	1009.352661	-312.552917	-187.782944	900.516357	-389.563110	36.756676	1023.454956	434.553619	-40.550491	958.258850	441.419861	137.441223
-424.642242	117.206154	920.210266	-368.418457	-63.078266	927.557007	-492.920746	192.632355	498.838989	-351.966156	-105.913658	496.114532	-544.576599	228.205933	72.116264	-411.461639	-132.614670	80.076134	-444.062653	231.082138	1377.351318	-346.258392	-103.279785	1381.303711	-368.667877	61.431210	1391.251099	-331.164673	80.906410	1677.428711	-551.477966	249.502548	1136.814331	-420.357239	-187.980392	1150.321899	-363.530090	332.431152	1009.656738	-309.372559	-190.706207	900.087891	-388.407898	33.649765	1023.335388	434.426178	-40.584217	958.235229	441.386688	137.359528
-424.240387	113.948044	920.116821	-366.538879	-65.944237	927.342468	-489.858917	191.002319	498.349152	-351.888458	-107.597382	496.070648	-544.144226	227.497345	73.167274	-411.599762	-133.135315	80.011772	-443.972229	227.426086	1377.644775	-343.952850	-106.294731	1380.836914	-367.402039	58.190395	1391.145630	-329.443726	76.916046	1677.183105	-551.529785	245.238739	1137.180054	-417.402832	-191.580811	1149.875977	-362.809753	328.544006	1010.199341	-306.083557	-193.352753	899.844604	-387.313843	30.587065	1023.185242	434.371521	-40.600231	958.182861	441.392090	137.340851
-423.885132	110.461655	919.985779	-364.681549	-68.889954	927.208862	-486.184204	188.797333	497.594116	-351.615845	-109.456047	496.000824	-543.448975	226.318771	73.768784	-411.751801	-133.739212	79.968056	-443.833191	223.694656	1377.922485	-341.661194	-109.284721	1380.285889	-366.209747	54.941578	1390.951904	-327.765686	72.959625	1676.985352	-551.161072	241.031296	1137.356567	-414.480682	-195.209763	1149.252197	-363.884216	325.705292	1010.224243	-302.940613	-196.251251	899.433960	-386.243988	27.444956	1023.050964	434.284821	-40.642963	958.078552	441.378876	137.349564
-423.585510	107.112541	919.814880	-362.862885	-71.731354	926.997742	-482.589691	186.920441	496.877808	-351.424164	-111.428886	495.968719	-542.937683	225.586380	74.655067	-412.177887	-134.745514	79.964302	-443.761688	220.049683	1378.106567	-339.363556	-112.197403	1379.747437	-365.123657	51.686321	1390.616821	-326.054138	69.084320	1676.714355	-551.066528	236.895142	1137.567139	-411.565399	-198.754608	1148.770020	-363.779327	322.325439	1010.336792	-299.835266	-199.146591	899.004150	-385.256866	24.390202	1022.863037	434.144135	-40.655689	958.014221	441.292450	137.330734
-423.365967	103.702873	919.612915	-361.158112	-74.615494	926.801575	-479.021790	185.201935	496.306885	-351.408661	-113.988586	496.077362	-542.454834	224.759262	75.249496	-412.049591	-135.217682	79.855423	-443.726288	216.377502	1378.281006	-337.119629	-115.135086	1379.232056	-364.027954	48.514439	1390.369629	-324.368683	65.316727	1676.449951	-551.041931	232.839417	1137.810425	-408.601227	-202.388290	1148.314209	-363.651306	318.677948	1010.538269	-296.735413	-201.868622	898.554565	-384.322754	21.322708	1022.660828	434.012451	-40.681343	957.942383	441.210724	137.327744
-423.179047	100.351768	919.459534	-359.451538	-77.398087	926.651611	-475.718384	183.994400	495.833588	-351.326508	-116.389801	495.990417	-542.326660	223.900620	75.930611	-412.648682	-136.505615	79.919952	-443.627380	212.785217	1378.416626	-335.000610	-117.944916	1378.694092	-362.978058	45.342541	1390.080078	-322.708771	61.635376	1676.146240	-550.762512	228.837662	1137.917847	-405.659424	-205.885559	1147.774536	-364.537262	315.632416	1010.675842	-293.643982	-204.634720	898.185181	-383.420685	18.331242	1022.507507	433.865753	-40.711861	957.853638	441.171692	137.333328
-423.177307	96.606010	919.216370	-357.881470	-80.266533	926.474060	-472.440308	183.034500	495.201965	-351.068085	-118.747528	495.938171	-541.933533	222.969513	76.610909	-412.690735	-137.170868	79.873001	-443.627472	209.160797	1378.571655	-332.681427	-120.766296	1378.152100	-361.856232	42.276402	1389.851440	-321.069489	58.003689	1675.848877	-550.711243	224.906906	1138.098511	-402.716400	-209.214462	1147.111450	-364.693909	312.263763	1010.902832	-290.629578	-207.264511	897.704468	-382.644379	15.161139	1022.288391	433.781067	-40.726009	957.760254	441.160706	137.350342
-423.075165	93.118958	919.110107	-356.276581	-83.058548	926.377930	-469.295593	182.020767	494.747498	-350.114868	-118.831253	495.848541	-541.546204	221.880264	77.129677	-412.048950	-136.971283	79.557793	-443.650024	205.608795	1378.683594	-330.376678	-123.479301	1377.657104	-360.756683	39.251667	1389.625732	-319.438324	54.571770	1675.589966	-550.652466	220.992310	1138.344360	-399.791870	-212.500092	1146.674561	-364.933594	308.933472	1011.080139	-287.670197	-209.939774	897.203186	-381.853302	12.098462	1022.186707	433.707001	-40.688568	957.726807	441.143860	137.317703
-422.807129	90.051506	919.083618	-354.713409	-85.634628	926.201416	-466.723480	181.397842	494.567383	-350.149353	-121.406700	495.821564	-541.463562	220.890411	77.978058	-412.110107	-137.511871	79.453857	-443.701202	202.099960	1378.889160	-328.251343	-126.167961	1377.245850	-359.709412	36.276730	1389.430054	-317.890442	51.142124	1675.284912	-550.548157	217.095383	1138.498169	-396.877838	-215.837891	1146.223755	-365.134277	305.630188	1011.247559	-284.850861	-212.576462	896.771362	-381.036957	9.231184	1022.096191	433.638550	-40.708775	957.711853	441.163513	137.276291
-422.626343	86.998459	918.955139	-353.270508	-88.210297	926.017944	-463.718781	180.505127	494.322205	-350.342712	-123.522324	495.769684	-540.627930	219.254120	78.794022	-412.218170	-138.056366	79.381500	-443.739624	198.671738	1379.051392	-326.277924	-128.716858	1376.857666	-358.680725	33.387924	1389.179565	-316.405457	47.797859	1675.068970	-550.605530	213.237595	1138.693359	-394.094360	-219.099762	1145.796143	-364.930969	302.216156	1011.448853	-281.995483	-214.964081	896.455994	-380.240753	6.454144	1021.938782	433.542908	-40.696922	957.673279	441.133759	137.256516
-422.366638	84.057495	918.879333	-351.835358	-90.687599	925.832153	-461.132996	179.854675	494.272888	-350.466553	-125.394836	495.647522	-539.733337	216.961594	79.508835	-412.168396	-138.366928	79.299789	-443.869141	195.312851	1379.240967	-324.258728	-131.284256	1376.497681	-357.717102	30.472799	1388.898560	-314.970703	44.584976	1674.869019	-550.601929	209.477600	1138.907593	-391.195099	-222.245178	1145.473022	-365.679901	299.121796	1011.628967	-279.290436	-217.536057	896.024475	-379.475708	3.720042	1021.816101	433.447174	-40.739876	957.594482	441.114807	137.318848
-422.165131	81.243683	918.884094	-350.510406	-93.090248	925.631104	-458.544952	178.932922	494.290649	-350.872559	-126.790237	495.565552	-538.119080	214.480728	80.045441	-412.075500	-138.553741	79.175270	-444.048248	192.041107	1379.581299	-322.480682	-133.753479	1376.198486	-356.759308	27.590384	1388.661987	-313.584778	41.471203	1674.700317	-550.644775	205.751862	1139.109497	-388.435516	-225.280090	1145.064575	-366.064850	295.981415	1011.744263	-276.611237	-220.005692	895.591003	-378.705750	1.063033	1021.720886	433.366119	-40.719620	957.569031	441.079681	137.276718
-421.987732	78.608177	918.961243	-349.289856	-95.384842	925.453552	-456.146332	177.977371	494.423126	-351.807861	-128.898041	495.706390	-537.326660	212.399063	80.993111	-412.287323	-139.084671	79.077095	-444.111969	188.758316	1379.830688	-320.516357	-136.273132	1375.908813	-355.824493	24.823053	1388.578735	-312.211182	38.414333	1674.596924	-550.752686	201.959824	1139.417358	-385.676239	-228.280319	1144.771973	-365.935699	292.696106	1012.038269	-273.985107	-222.447266	895.123596	-377.995300	-1.483210	1021.675476	433.322327	-40.678905	957.564697	441.074677	137.291519
-421.821167	75.784851	919.032654	-348.119537	-97.718910	925.263733	-453.915955	176.963531	494.679565	-352.650146	-130.691635	495.732239	-535.917725	209.655487	81.630081	-411.258514	-138.642075	79.000969	-444.098999	185.591095	1380.060303	-318.705048	-138.697540	1375.777954	-354.824799	22.142300	1388.541992	-310.905670	35.494076	1674.588379	-550.815186	198.269806	1139.745483	-382.945038	-231.167923	1144.494995	-366.258850	289.583679	1012.433472	-271.453613	-224.681213	894.868225	-377.288483	-4.131625	1021.618103	433.271973	-40.713932	957.555847	441.083099	137.299698
-421.621033	73.155510	919.287964	-346.989471	-99.886833	925.167542	-451.978973	175.866898	494.957489	-353.374146	-132.313049	495.683868	-534.897461	207.115845	82.473549	-412.382904	-139.762146	78.918198	-444.077545	182.450516	1380.363892	-316.920715	-141.135376	1375.653687	-353.891327	19.400595	1388.429443	-309.662140	32.639702	1674.617188	-550.877991	194.595673	1140.077026	-380.300964	-233.880737	1144.263184	-366.714844	286.560791	1012.682617	-268.923340	-226.885239	894.649475	-376.590210	-6.658252	1021.703796	433.246460	-40.747181	957.522827	441.138702	137.343857
-421.744232	69.891815	919.294189	-346.029205	-102.412941	925.088501	-450.102142	174.653641	495.248322	-354.344879	-134.418121	495.727325	-534.136658	204.727463	83.623329	-412.642334	-140.191727	78.879250	-444.040894	179.381485	1380.666748	-315.220245	-143.532364	1375.597046	-352.948853	16.714209	1388.363892	-308.481445	29.877522	1674.671753	-550.993225	191.001938	1140.426270	-377.791473	-236.626022	1144.215332	-367.229370	283.611084	1012.960144	-266.499207	-228.966171	894.572388	-376.036987	-9.466547	1021.651001	433.072418	-40.561115	957.559998	440.708649	137.699203
-421.385620	67.928474	919.771118	-344.995361	-104.226166	925.012878	-448.527313	173.478470	495.707581	-354.919769	-135.959305	495.714600	-533.040161	202.078568	84.443718	-411.409668	-139.366577	78.831116	-444.011261	176.319260	1380.938110	-313.507721	-145.886810	1375.631348	-352.052338	14.126768	1388.350220	-307.351807	27.183105	1674.744019	-551.112061	187.459549	1140.776855	-375.383850	-239.167603	1144.125610	-367.684967	280.691162	1013.277527	-264.245514	-231.127991	894.359131	-375.311920	-11.624079	1021.867371	432.819611	-41.082119	957.348633	440.519806	137.970657
-421.259705	65.471809	920.010620	-344.051056	-106.336060	924.951599	-446.875153	172.142609	496.057343	-355.354156	-137.537430	495.671021	-531.915955	199.345901	85.131973	-411.386688	-139.511429	78.786095	-443.959259	173.281982	1381.200195	-311.954437	-148.232330	1375.668823	-351.189545	11.551949	1388.306396	-306.276062	24.562607	1674.795166	-551.324829	184.075150	1141.237061	-373.115509	-241.763290	1144.148438	-368.224182	277.881104	1013.679260	-262.134613	-232.979935	894.250977	-374.679596	-13.987188	1021.953979	432.757629	-41.047199	957.371460	440.478455	138.021454
-421.126343	63.166920	920.256714	-343.126709	-108.298111	924.826172	-445.499054	170.814560	496.428802	-355.497162	-138.837875	495.620605	-530.308777	196.395279	85.467857	-411.396576	-139.720383	78.730835	-443.908051	170.317276	1381.384766	-310.375092	-150.491425	1375.676880	-350.281525	9.028570	1388.332397	-305.271881	22.074177	1674.870117	-551.376038	180.705856	1141.562500	-370.861267	-244.196960	1144.108032	-369.254242	275.377869	1013.977173	-259.929993	-234.907028	894.222595	-374.072662	-16.250912	1022.016357	432.688690	-40.989670	957.373657	440.426086	138.044495
-420.949738	60.856430	920.558472	-342.268402	-110.244667	924.802612	-444.041534	169.423996	496.689850	-355.558594	-139.902679	495.621796	-529.430908	194.011703	86.317200	-411.286438	-139.783600	78.721367	-443.858063	167.353867	1381.543579	-308.741272	-152.743393	1375.769287	-349.438385	6.506865	1388.227295	-304.305115	19.603334	1674.985352	-551.526245	177.442276	1141.914429	-368.743805	-246.437561	1144.036133	-369.899048	272.801819	1014.287109	-257.835968	-236.769882	894.196167	-373.464996	-18.481604	1022.154541	432.678070	-40.978302	957.398743	440.448181	138.080246
-420.782471	58.450188	920.673462	-341.503754	-112.213234	924.722778	-442.791687	168.002365	497.015350	-355.625000	-141.248840	495.714050	-527.940430	191.144348	86.597908	-410.704376	-139.419250	78.627769	-443.762634	164.535614	1381.723022	-307.262726	-154.940903	1375.836548	-348.557434	4.040594	1388.242798	-303.406952	17.229431	1675.106079	-551.684204	174.188828	1142.259521	-366.679108	-248.858887	1144.072510	-370.276825	270.390533	1014.486267	-255.776993	-238.614990	894.173340	-372.877808	-20.682018	1022.162964	432.637817	-40.950237	957.457581	440.433044	138.041687
-420.505829	56.389084	920.865479	-340.641296	-114.093033	924.678223	-441.620117	166.568466	497.179138	-355.488647	-142.315292	495.650482	-527.108765	188.874863	87.275238	-410.561462	-139.531967	78.608643	-443.666534	161.714920	1381.898438	-305.790558	-157.109726	1375.832397	-347.627533	1.727465	1388.329956	-302.582550	14.825195	1675.320557	-551.947388	171.058105	1142.594727	-364.796265	-251.022614	1143.978271	-370.286896	267.602417	1015.407166	-253.828461	-240.475601	894.136047	-372.290100	-22.746891	1022.241028	432.634491	-40.945827	957.505920	440.486237	138.056870
-420.232819	54.393757	921.003784	-339.893341	-115.904541	924.598938	-440.490692	165.030945	497.314941	-355.379761	-143.351807	495.573792	-525.769409	186.328583	87.538490	-411.108032	-140.214035	78.699913	-443.532867	159.073425	1382.058472	-304.396179	-159.210526	1375.768433	-346.775726	-0.659305	1388.188232	-301.814453	12.550667	1675.459717	-552.050781	168.012878	1142.827515	-362.961182	-253.345596	1143.884277	-370.947021	265.271545	1015.487610	-251.608887	-241.737564	894.430603	-371.735840	-24.727066	1022.271545	432.621674	-40.886051	957.517273	440.481567	138.083984
-419.962891	52.127834	920.966248	-339.209930	-117.841583	924.467224	-439.804077	163.548050	497.456573	-355.201691	-144.271286	495.534180	-524.573486	183.841599	87.736900	-411.232788	-140.506393	78.731903	-443.336090	156.445450	1382.226685	-303.011261	-161.330795	1375.711426	-345.935425	-2.882595	1388.179810	-301.092163	10.338170	1675.545898	-552.192749	165.127823	1143.152344	-361.246277	-255.486145	1143.737427	-371.287292	262.893127	1015.775024	-249.724930	-243.249908	894.389587	-371.178009	-26.813322	1022.179199	432.580872	-40.930729	957.535278	440.487244	138.068863
-419.755341	50.270317	921.033936	-338.598206	-119.602921	924.342407	-439.236420	161.907455	497.529816	-355.046143	-145.375366	495.594360	-523.511475	181.293686	87.756989	-410.759308	-140.238434	78.701180	-443.055298	153.940170	1382.348877	-301.631531	-163.322845	1375.498535	-345.118652	-5.066671	1388.044434	-300.392883	8.262632	1675.556885	-552.300049	162.282730	1143.441040	-359.602844	-257.592224	1143.544800	-371.611023	260.494720	1015.980469	-247.833160	-244.659058	894.298035	-370.654236	-28.657661	1022.143005	432.541779	-40.889183	957.548950	440.459045	138.063309
-419.491272	48.321579	921.076965	-337.985229	-121.318024	924.242798	-438.923004	160.222733	497.528198	-354.751251	-146.299255	495.490631	-522.204163	178.804459	87.638206	-410.719879	-140.293518	78.719353	-442.745789	151.542084	1382.469971	-300.359650	-165.312851	1375.262207	-344.316376	-7.176615	1387.960327	-299.703003	6.096546	1675.685791	-552.375183	159.568619	1143.738281	-357.962402	-259.692139	1143.228149	-371.860687	257.986786	1015.853149	-246.000595	-245.962265	894.268005	-370.165527	-30.523329	1022.112427	432.522736	-40.847862	957.582397	440.422241	138.073257
-419.204193	46.509956	921.102356	-337.375610	-122.982353	924.107056	-438.810944	158.449615	497.539154	-354.536957	-147.146408	495.389496	-520.996216	176.247986	87.472618	-411.309906	-140.993073	78.829475	-442.365112	149.244553	1382.584839	-299.109680	-167.273758	1375.036011	-343.552216	-9.252217	1387.941895	-299.007721	4.058578	1675.616699	-552.322083	157.006226	1144.033203	-356.121185	-261.545441	1142.922119	-372.469452	255.911514	1015.976135	-244.316833	-247.282455	894.136780	-369.669495	-32.311333	1022.056091	432.444122	-40.845409	957.634399	440.388733	138.057053
-419.012878	44.674000	921.101318	-336.815765	-124.582771	924.017517	-439.005219	156.683365	497.564819	-354.368622	-148.177383	495.394287	-519.886292	173.753571	87.169502	-411.404297	-141.217194	78.910385	-441.950806	146.968704	1382.734253	-297.951263	-169.130234	1374.749878	-342.784363	-11.267775	1387.929443	-298.418976	2.022486	1675.710449	-552.264893	154.547592	1144.312256	-354.805115	-263.687042	1142.947754	-372.357025	253.736603	1015.982971	-242.668320	-248.450256	894.038574	-369.240173	-34.028488	1022.006104	432.429413	-40.836231	957.677612	440.403107	138.024338
-418.670166	42.920269	921.023254	-336.147736	-126.150902	923.908508	-439.243774	154.773376	497.467682	-354.158783	-149.340622	495.341248	-518.377197	171.036392	86.586433	-410.887299	-140.884735	78.906914	-441.510956	144.887024	1382.886108	-296.864990	-170.980499	1374.493896	-342.094299	-13.207829	1387.823608	-297.803925	0.104503	1675.772949	-552.066467	152.162308	1144.598877	-353.756042	-265.959534	1142.939575	-372.613251	251.834335	1015.923401	-241.114990	-249.671127	893.924805	-368.736725	-35.685371	1021.912537	432.435028	-40.913788	957.707214	440.407959	138.015625
-418.473389	41.020359	920.893677	-335.590424	-127.697220	923.819946	-439.492126	152.783279	497.187531	-353.931152	-150.152451	495.302765	-517.408936	168.615479	86.187500	-410.825226	-140.934464	78.936432	-441.070740	142.807236	1383.032715	-295.819733	-172.734283	1374.165039	-341.383850	-15.124551	1387.688354	-297.249725	-1.855148	1675.790039	-551.865662	149.967392	1144.809448	-352.671600	-268.321075	1142.834473	-373.172760	249.774994	1015.391602	-239.591339	-250.763214	893.795044	-368.306335	-37.327316	1021.793884	432.353271	-40.902451	957.754089	440.363708	137.974335
-418.243591	39.419430	920.742981	-334.918884	-129.075226	923.648743	-439.979645	150.770187	497.047424	-353.934235	-150.959946	495.324524	-516.282959	166.152908	85.480698	-411.484589	-141.727997	79.025490	-440.591827	140.818527	1383.116577	-294.878998	-174.490173	1373.821655	-340.742767	-17.005424	1387.469482	-296.665039	-3.715303	1675.669678	-551.636597	147.918991	1144.969727	-351.868439	-272.660187	1143.659546	-372.924408	247.872009	1015.104492	-238.176773	-251.878815	893.603455	-367.846527	-38.793568	1021.630737	432.290558	-40.901405	957.752747	440.300415	137.971985
-418.080200	37.793808	920.621460	-334.323303	-130.398438	923.532349	-440.262390	148.640930	496.706146	-353.393768	-151.207397	495.146332	-515.123413	163.688248	84.747940	-411.406738	-141.801651	79.075172	-440.184723	138.854385	1383.225464	-293.989960	-176.141251	1373.409912	-339.851074	-18.599695	1387.298828	-296.127197	-5.549472	1675.574463	-551.238831	146.038071	1145.102295	-350.785919	-274.624969	1143.444336	-373.500671	246.125397	1014.341736	-236.852051	-252.947632	893.256348	-367.433380	-40.215000	1021.505554	432.217316	-40.957626	957.781738	440.263733	137.919693
-417.903839	36.294231	920.493591	-333.633423	-131.647476	923.364197	-440.712891	146.490326	496.322052	-353.046387	-152.065491	495.115875	-514.063049	161.273743	83.942429	-411.348785	-141.909943	79.113083	-439.654297	137.052795	1383.354858	-293.066071	-177.770920	1373.011230	-339.516724	-20.542212	1387.052979	-295.587341	-7.234537	1675.380005	-550.929321	144.256607	1145.311035	-348.888336	-272.157562	1140.527710	-373.181915	244.255524	1013.804016	-235.467361	-253.888016	892.726013	-366.975830	-41.565094	1021.353943	432.159790	-41.007309	957.793396	440.273407	137.838120
-417.680939	34.926331	920.379333	-332.951569	-132.719238	923.233704	-441.460144	144.258347	496.052063	-352.936737	-153.104843	495.077850	-512.938293	158.941238	83.063744	-411.357208	-142.071945	79.198616	-439.231903	135.216858	1383.451660	-292.325043	-179.373825	1372.655029	-338.640839	-22.009010	1386.913818	-295.100647	-9.072991	1675.331787	-550.502258	142.663330	1145.308472	-347.866547	-273.415833	1139.846436	-373.637329	242.663834	1012.803223	-234.226166	-254.744843	892.399475	-366.534546	-42.765285	1021.231323	432.087372	-41.004261	957.830933	440.251831	137.772614
-417.498077	33.559719	920.158447	-332.248077	-133.820450	923.054993	-442.158966	141.958237	495.663055	-352.665131	-153.830856	494.922577	-512.021851	156.669556	82.114830	-411.228241	-142.154236	79.168030	-438.838531	133.452286	1383.521851	-291.520386	-180.886917	1372.188354	-338.134277	-23.618761	1386.771729	-294.589539	-10.778958	1675.067383	-550.036987	141.222366	1145.352295	-346.929596	-274.837799	1139.432495	-373.697235	240.928131	1011.701965	-233.147034	-255.689377	892.017151	-366.126892	-43.955189	1021.031921	432.058167	-41.095604	957.863220	440.309143	137.629791
-417.263672	32.125725	919.911865	-331.533722	-134.880463	922.905273	-442.983582	139.595703	495.148010	-352.224579	-154.576569	494.840546	-510.863617	154.427719	81.029320	-411.095612	-142.226196	79.193687	-438.394073	131.752930	1383.631226	-290.683685	-182.394409	1371.748779	-337.867584	-25.401558	1386.532593	-294.151520	-12.419225	1674.920654	-549.561768	139.939804	1145.317993	-346.065399	-276.156403	1138.796387	-373.678406	239.351013	1010.576111	-232.147186	-256.410431	891.512207	-365.689087	-45.124344	1020.832092	431.956635	-41.137787	957.909973	440.235626	137.571640
-416.967712	30.903261	919.588196	-330.788696	-135.847076	922.719238	-444.082672	137.163681	494.701874	-351.738953	-154.946732	494.820313	-509.800079	152.207809	79.876854	-410.944214	-142.260834	79.213928	-438.095062	130.038055	1383.743286	-289.981201	-183.828293	1371.198853	-337.089142	-26.787905	1386.335327	-293.708832	-14.034598	1674.689575	-548.660095	138.837631	1145.119629	-345.220734	-277.310333	1138.202148	-374.860474	238.557495	1008.808899	-231.242920	-257.207581	890.970581	-365.230408	-46.135723	1020.577393	431.818939	-41.161156	957.920166	440.110596	137.558258
-416.761688	29.865391	919.343506	-330.091583	-136.695206	922.509644	-445.346558	134.888245	494.262299	-351.315338	-155.578812	494.632019	-508.809052	150.176208	78.718544	-410.923889	-142.420074	79.225060	-437.746796	128.369293	1383.836426	-289.201752	-185.172699	1370.656006	-336.928925	-28.400858	1385.995605	-293.252899	-15.664331	1674.417725	-548.015198	137.819366	1144.924316	-344.412354	-278.512970	1137.652466	-375.072449	237.199005	1007.075378	-230.436188	-257.881470	890.350708	-364.752472	-47.011475	1020.343689	431.727966	-41.254578	957.933167	440.073700	137.448380
-416.366913	28.647259	918.983887	-329.305511	-137.586136	922.285400	-446.689026	132.418259	493.884460	-350.835938	-156.077820	494.583679	-507.808929	148.449203	77.488037	-410.918274	-142.505890	79.225700	-437.532410	126.790680	1383.985107	-288.582550	-186.450943	1370.138916	-336.188934	-29.612852	1385.793701	-292.876709	-17.177202	1674.220459	-547.352417	136.872345	1144.840820	-343.633850	-279.583862	1136.897095	-375.189026	235.436218	1004.754639	-229.730591	-258.584595	889.700623	-364.247711	-47.996849	1020.054688	431.553741	-41.199184	957.936218	439.809418	137.532639
-416.096222	27.447113	918.663452	-328.669434	-138.515320	922.104614	-448.211578	129.926239	493.316254	-350.488678	-156.688309	494.626556	-507.199707	147.335281	76.388214	-410.347687	-142.054916	79.235252	-437.282562	125.208176	1384.040771	-287.844757	-187.684509	1369.564087	-335.968079	-31.133089	1385.588013	-292.501312	-18.703918	1673.976318	-546.598511	136.043198	1144.611816	-342.979462	-280.614319	1136.228638	-375.380188	234.095367	1002.270691	-229.102814	-259.164337	889.053040	-363.789185	-48.945827	1019.796021	431.437408	-41.288330	957.958740	439.756409	137.447998
-415.689423	26.363317	918.380127	-327.862274	-139.422302	922.023743	-449.391541	127.013382	492.609070	-350.156738	-157.233368	494.642883	-507.080750	146.781387	75.316048	-410.949005	-142.693298	79.322823	-437.145142	123.677299	1384.154419	-287.147278	-188.847061	1369.031494	-335.600677	-32.365463	1385.381958	-292.132568	-20.230164	1673.755127	-545.841614	135.228928	1144.395142	-342.318665	-281.525177	1135.531006	-375.398956	232.387894	1000.396301	-228.573120	-259.660980	888.323059	-363.275909	-49.841629	1019.615295	431.326752	-41.311459	957.975220	439.661194	137.359802
-415.247803	25.144190	918.032593	-327.164581	-140.431320	921.948364	-450.688782	124.498573	492.233459	-349.849487	-157.583664	494.625580	-507.509155	146.697815	74.409325	-411.016510	-142.768402	79.378876	-437.056915	122.177574	1384.260132	-286.535095	-189.981155	1368.435303	-334.949799	-33.490562	1385.186157	-291.873138	-21.675358	1673.659180	-545.004028	134.506607	1144.132324	-341.687408	-282.535278	1134.895264	-375.602783	230.771011	997.890198	-228.210983	-260.147827	887.635376	-362.761475	-50.800171	1019.398010	431.185181	-41.359253	957.996460	439.512939	137.318375
-414.869720	24.278448	917.843933	-326.429474	-141.343063	921.837219	-451.487213	122.016228	491.778870	-349.626099	-157.806976	494.610657	-507.998413	146.912018	73.704254	-411.038422	-142.748779	79.461472	-436.919861	120.702377	1384.401367	-285.876404	-191.105286	1367.882935	-334.666138	-34.686550	1385.055908	-291.562683	-23.046204	1673.498291	-544.097778	133.859756	1143.832642	-341.123962	-283.281219	1134.233154	-375.985504	229.201355	995.167419	-227.888901	-260.600433	886.798096	-362.249237	-51.649776	1019.249146	431.031311	-41.378307	958.021240	439.329285	137.305313
-414.425079	23.009708	917.571960	-325.798309	-142.319962	921.734802	-452.147400	120.096519	491.571289	-349.424011	-158.101303	494.641296	-508.634094	147.279938	73.198036	-411.014038	-142.713806	79.516747	-436.839783	119.342430	1384.506714	-285.225861	-192.137848	1367.359009	-334.328094	-35.917599	1384.932983	-291.278625	-24.386379	1673.445923	-543.178711	133.182800	1143.541870	-340.502319	-284.118713	1133.591431	-376.450104	227.537399	992.158386	-227.707123	-261.031647	885.946411	-361.702026	-52.644253	1019.052185	430.850220	-41.420551	958.018127	439.132263	137.258850
-414.145447	22.032074	917.477539	-325.263092	-143.337448	921.655396	-452.885406	118.566879	491.460052	-349.151978	-158.338379	494.662079	-508.987244	147.662277	72.863228	-410.986206	-142.663071	79.576752	-436.664154	117.910965	1384.615723	-284.536926	-193.168808	1366.928467	-334.242798	-37.178646	1384.947754	-291.001312	-25.785076	1673.520508	-542.229614	132.608871	1143.217896	-339.957123	-284.779785	1133.037476	-377.102356	225.781952	988.932678	-227.634705	-261.269989	885.167664	-361.204590	-53.573448	1018.952820	430.665588	-41.430748	958.008057	438.963623	137.198029
-413.837982	20.862476	917.423462	-324.690033	-144.351273	921.609436	-453.230164	117.559616	491.595978	-348.917877	-158.732239	494.736847	-508.852600	148.021927	72.679611	-410.967529	-142.616043	79.620987	-436.588623	116.508667	1384.801392	-283.946106	-194.214859	1366.554443	-333.683472	-38.184547	1384.960815	-290.767273	-27.029415	1673.598511	-541.218933	131.993103	1142.979492	-339.459167	-285.411560	1132.509888	-377.925903	223.964752	985.540649	-227.725876	-261.512238	884.441650	-360.694000	-54.602242	1018.892212	430.527740	-41.535805	958.019775	438.866302	137.084946
-413.486694	19.748249	917.451965	-324.043793	-145.397003	921.631897	-453.839447	116.895737	491.829437	-348.630096	-159.208344	494.803711	-508.803040	148.346893	72.602074	-410.398804	-142.094986	79.634293	-436.414948	115.148376	1385.027466	-283.361481	-195.245087	1366.351807	-333.352112	-39.292667	1385.050537	-290.500519	-28.289171	1673.655273	-540.308289	131.298935	1142.812744	-338.999329	-286.000244	1132.230957	-378.512238	221.713623	981.967224	-227.965469	-261.790375	883.757568	-360.198914	-55.669582	1018.917114	430.361633	-41.613335	958.038513	438.755920	136.985138
-413.179443	18.807077	917.621460	-323.573425	-146.255432	921.628052	-454.479248	116.422920	492.247528	-348.237915	-159.541885	494.772888	-508.937195	148.575607	72.674904	-410.843170	-142.551971	79.718369	-436.218933	113.833328	1385.254395	-282.768127	-196.266602	1366.241699	-332.982666	-40.478153	1385.128174	-290.391113	-29.435583	1673.855225	-539.251770	130.643951	1142.610962	-338.540100	-286.540649	1131.959839	-379.882568	219.757492	978.128174	-228.276306	-261.948730	883.168701	-359.759888	-56.634441	1019.000244	430.210663	-41.729519	958.069336	438.674286	136.839050
-412.854492	17.708858	917.830566	-322.986206	-147.242752	921.686340	-455.128906	115.967384	492.482361	-348.005463	-160.001633	494.739227	-509.144989	148.701874	72.815491	-410.328644	-142.096924	79.688103	-435.956726	112.488731	1385.485229	-282.189758	-197.294525	1366.187134	-332.584351	-41.500969	1385.230225	-290.265686	-30.649555	1674.058716	-538.306335	129.927750	1142.515137	-338.216431	-286.977722	1131.860229	-381.403900	217.519165	974.203247	-228.742889	-262.106903	882.569397	-359.215393	-57.701534	1019.127991	430.042664	-41.811878	958.090576	438.572632	136.736206
-412.609467	16.854427	918.022095	-322.546906	-148.033127	921.653320	-456.005432	115.746246	492.926819	-347.727997	-160.522186	494.733490	-509.358398	148.836578	72.931206	-410.712769	-142.562027	79.792603	-435.634369	111.211510	1385.603516	-281.675385	-198.349686	1366.148560	-332.142090	-42.571934	1385.336670	-290.149109	-31.794018	1674.123413	-537.290222	129.115936	1142.282715	-337.906097	-287.344208	1131.761963	-383.054962	215.124481	970.133789	-229.245575	-262.201202	882.077515	-358.834534	-58.625057	1019.210938	429.871155	-41.925613	958.088501	438.519257	136.602066
-412.342712	15.741829	918.100647	-322.027527	-148.983337	921.633911	-457.176880	115.463997	493.313171	-347.505035	-161.122574	494.713531	-509.553284	148.855347	72.974785	-410.899353	-142.826126	79.850487	-435.206848	109.978905	1385.699463	-281.015778	-199.411880	1366.247559	-331.677124	-43.652294	1385.427979	-290.123962	-32.921158	1674.318359	-536.308411	128.074402	1141.978027	-337.578033	-287.771759	1131.711670	-385.043671	212.516617	965.868591	-229.800323	-262.188507	881.626404	-358.367157	-59.654697	1019.233887	429.739563	-42.040672	958.088135	438.456451	136.448929
-412.161652	14.646052	918.227966	-321.623962	-149.794861	921.615662	-458.105682	114.941895	493.460724	-347.188080	-161.697830	494.625061	-509.491150	148.821030	72.920158	-410.810760	-142.870300	79.886177	-434.723175	108.785332	1385.745361	-280.430206	-200.364899	1366.332153	-331.216949	-44.684940	1385.429688	-290.119232	-34.019318	1674.501709	-535.433716	127.153244	1141.711670	-337.366730	-288.254089	1131.721313	-387.372009	209.817215	961.722717	-230.478851	-262.298431	881.131836	-357.975159	-60.617630	1019.280151	429.595947	-42.117634	958.094727	438.430237	136.335190
-411.936798	13.818440	918.345520	-321.259033	-150.564407	921.568237	-459.243042	114.399155	493.720367	-346.949249	-162.186615	494.557434	-509.620483	148.633698	72.921997	-410.850159	-142.988968	79.920609	-434.152649	107.667336	1385.716797	-279.748169	-201.310883	1366.372559	-330.930145	-45.786537	1385.560547	-290.127197	-34.994827	1674.623291	-534.584839	126.135002	1141.390747	-337.210846	-288.726593	1131.814453	-389.773285	207.264664	957.391174	-231.237869	-262.299927	880.747192	-357.625702	-61.475784	1019.314453	429.510559	-42.209339	958.111389	438.431458	136.206757
-411.617462	12.936606	918.414917	-320.805573	-151.356888	921.548950	-460.377563	113.827370	493.966339	-346.729309	-162.587173	494.493500	-509.728485	148.414597	72.925247	-410.810913	-143.007202	79.917801	-433.496582	106.633553	1385.583496	-279.129517	-202.256668	1366.385498	-330.447113	-46.787670	1385.538696	-290.114105	-36.011902	1674.648682	-533.821899	125.092766	1140.952515	-337.085175	-289.176117	1131.855713	-392.508209	204.539307	953.106201	-232.017654	-262.255493	880.384644	-357.206207	-62.337246	1019.338196	429.386780	-42.279358	958.155334	438.474457	136.090485
-411.308380	12.127516	918.406738	-320.401550	-152.140930	921.436279	-461.205994	113.074547	493.997009	-346.588348	-163.150970	494.387360	-509.709351	148.148865	72.842209	-410.814697	-143.134308	79.900284	-432.897919	105.645630	1385.408203	-278.588837	-203.232559	1366.390869	-329.684601	-47.629036	1385.450317	-290.183899	-36.951355	1674.797607	-533.105713	123.968002	1140.446289	-336.984680	-289.668152	1131.812500	-395.492401	201.718704	948.829407	-232.845856	-262.213257	880.024475	-356.852264	-63.192108	1019.281982	429.357117	-42.297928	958.161499	438.580872	135.976852
-411.048981	11.132541	918.224365	-320.036102	-152.981934	921.296631	-461.570953	112.319092	493.887085	-346.472778	-163.785538	494.321045	-509.512665	147.935547	72.700600	-410.862579	-143.243073	79.916901	-432.217102	104.691620	1385.115601	-277.940948	-204.154007	1366.327393	-329.172333	-48.519955	1385.344971	-290.227295	-37.836407	1674.886230	-532.494141	122.822365	1139.951782	-336.865570	-290.297943	1131.758545	-398.733337	198.845947	944.402649	-233.722046	-262.236206	879.487976	-356.517212	-64.059540	1019.115479	429.281158	-42.387577	958.198792	438.670166	135.887054
-410.802734	10.130416	918.109619	-319.740143	-153.836563	921.225525	-461.660309	111.375183	493.686615	-346.630463	-165.002396	494.344482	-509.388428	147.811707	72.553841	-410.465637	-142.955963	79.909630	-431.547058	103.852753	1384.775879	-277.326813	-204.955017	1366.177734	-328.663391	-49.470123	1385.243652	-290.257874	-38.760746	1674.880127	-531.959778	121.589661	1139.380371	-336.808655	-290.856567	1131.596069	-402.213043	195.922729	940.000122	-234.501801	-262.200439	879.064819	-356.211639	-64.933571	1019.015625	429.190887	-42.437374	958.200623	438.746735	135.788956
-410.614960	9.420337	917.933411	-319.449158	-154.582047	921.018860	-461.499756	110.526016	493.518494	-346.500702	-165.303375	494.304810	-509.298859	147.720139	72.438118	-410.934631	-143.467789	79.945152	-430.907532	102.954865	1384.427734	-276.777618	-205.835175	1365.962402	-328.168945	-50.287571	1385.099854	-290.328033	-39.574108	1674.949341	-531.441101	120.337738	1138.802246	-336.815521	-291.404633	1131.390259	-405.929901	192.945953	935.608582	-235.365311	-262.204529	878.562012	-355.949310	-65.662888	1018.822205	429.088654	-42.372662	958.214233	438.798126	135.685410
-410.334045	8.554383	917.696167	-319.149231	-155.332779	920.815552	-461.081055	109.641769	493.295685	-346.384796	-165.486008	494.234680	-509.133545	147.700226	72.334564	-411.452789	-144.096237	80.008842	-430.324707	102.150215	1384.051636	-276.215759	-206.679626	1365.722900	-327.643341	-51.135609	1384.953857	-290.360626	-40.372372	1674.960938	-531.018005	119.125359	1138.065063	-336.802399	-292.029205	1131.234985	-409.795441	189.894516	931.312683	-236.222183	-262.306976	878.035461	-355.653717	-66.441872	1018.599426	429.029510	-42.406879	958.212646	438.880096	135.607742
-410.108154	7.734547	917.562805	-318.908325	-156.064972	920.680664	-460.528198	108.886444	493.131317	-346.224976	-165.642059	494.154053	-508.929230	147.691422	72.247726	-411.360474	-144.066681	79.986549	-429.742950	101.335899	1383.723145	-275.575226	-207.452713	1365.487061	-327.187103	-51.918854	1384.803467	-290.369690	-41.137703	1674.953979	-530.724304	117.932671	1137.432739	-336.726715	-292.681702	1131.088989	-413.900085	186.804337	926.994751	-237.037521	-262.345734	877.580994	-355.368286	-67.185463	1018.458252	428.880066	-42.392284	958.228271	438.903992	135.532974
-409.872467	7.107086	917.435791	-318.584045	-156.772751	920.569641	-459.939117	108.175247	492.956085	-346.054901	-165.761063	494.027893	-508.713257	147.687042	72.172455	-411.014282	-143.733551	79.951859	-429.247101	100.627869	1383.406860	-275.148193	-208.232300	1365.223755	-326.708160	-52.692871	1384.660645	-290.368958	-41.919071	1674.939697	-530.439636	116.746651	1136.789795	-336.766632	-293.264191	1130.840210	-418.106171	183.623001	922.857117	-237.892288	-262.560303	877.053528	-355.125793	-67.862656	1018.343384	428.834106	-42.371536	958.235352	439.028442	135.528000
-409.627899	6.231182	917.241943	-318.342102	-157.513916	920.502563	-459.251526	107.664421	492.779144	-345.937408	-166.208267	493.952850	-508.562286	147.649216	72.188400	-410.776245	-143.497238	79.925652	-428.720276	99.895622	1383.060303	-274.621490	-209.006378	1364.878662	-326.241852	-53.414417	1384.483887	-290.328857	-42.585323	1674.898926	-530.213562	115.566956	1136.181763	-336.827087	-293.736938	1130.534180	-422.505157	180.414688	918.771179	-238.698776	-262.741241	876.535950	-354.911987	-68.605179	1018.210938	428.807434	-42.381149	958.276062	439.162415	135.504410
-409.189819	5.722606	916.968140	-318.072113	-158.158112	920.441711	-458.523590	107.201958	492.717224	-345.618073	-166.597458	493.947205	-508.378815	147.574814	72.226593	-410.768158	-143.563583	79.950073	-428.243134	99.219193	1382.756714	-274.164185	-209.711731	1364.602661	-325.782379	-54.197693	1384.302856	-290.273071	-43.296459	1674.868164	-530.050049	114.483910	1135.688110	-336.907562	-294.373413	1130.391724	-427.068573	177.235855	914.798523	-239.575989	-262.936707	876.090210	-354.555176	-69.066223	1018.035095	428.710663	-42.350590	958.274719	439.186096	135.615479
-409.090271	5.034740	916.864197	-317.838043	-158.793686	920.355347	-457.978394	106.856369	492.676544	-345.330719	-166.827759	493.945953	-508.230896	147.527817	72.252029	-410.710114	-143.682312	79.914902	-427.829041	98.547882	1382.447388	-273.740112	-210.488297	1364.326904	-325.408813	-54.783634	1384.175293	-290.190918	-43.958069	1674.773926	-529.986145	113.464027	1135.162598	-336.957428	-294.964844	1130.239014	-431.672852	174.056152	911.089111	-240.419952	-263.214050	875.622314	-354.391907	-69.709564	1017.938965	428.418121	-41.964085	958.256409	438.485596	136.288971
-408.906494	4.347657	916.752258	-317.630402	-159.388504	920.268250	-457.178131	106.417015	492.567444	-345.154755	-167.273193	493.949493	-507.961121	147.456894	72.256706	-410.846100	-143.896423	79.949738	-427.450958	97.919197	1382.171509	-273.313446	-211.112595	1364.092285	-324.998108	-55.496212	1384.010742	-290.115784	-44.564812	1674.730103	-530.033325	112.549164	1134.672852	-337.018799	-295.469757	1130.085815	-436.316986	170.823151	907.465820	-241.290787	-263.557556	875.082642	-354.183014	-70.322815	1017.836243	428.342804	-41.886364	958.277283	438.467682	136.384079
-408.651001	3.550963	916.619080	-317.332489	-159.996445	920.189636	-456.275330	106.000648	492.371552	-345.020142	-167.654190	493.860321	-507.665497	147.399246	72.305336	-410.899963	-144.074814	79.972641	-427.000549	97.352623	1381.877197	-272.897797	-211.802933	1363.854492	-324.838898	-56.201595	1383.947754	-290.025879	-45.160679	1674.613281	-530.039673	111.139198	1134.196655	-337.109741	-296.021301	1129.943726	-441.510651	167.258682	903.662415	-242.152939	-263.988342	874.647827	-353.919006	-70.988449	1017.728821	428.235260	-41.759541	958.279175	438.448700	136.400803
-408.541046	2.812169	916.513916	-317.078827	-160.650635	920.140991	-455.752136	105.769958	492.283691	-344.858795	-168.088379	493.783905	-507.582764	147.257416	72.359238	-410.874207	-144.157700	79.971642	-426.627380	96.747025	1381.592896	-272.549469	-212.437012	1363.635620	-324.544769	-56.790615	1383.743286	-289.855164	-45.781437	1674.461304	-530.574402	110.992874	1133.918823	-337.260468	-296.531372	1129.707275	-446.396667	164.092773	900.435974	-243.000244	-264.310638	874.169495	-353.722107	-71.630539	1017.646545	428.123474	-41.727905	958.302490	438.480164	136.444290
-408.401703	2.323842	916.418274	-316.792328	-161.213226	920.059692	-455.201508	105.530617	492.247192	-344.730774	-168.397812	493.727051	-507.482574	147.085358	72.441879	-410.823364	-144.215302	79.996468	-426.279724	96.215950	1381.259521	-272.283173	-213.052185	1363.455200	-324.005066	-57.321697	1383.498291	-289.711487	-46.370510	1674.342285	-531.038269	110.426666	1133.655762	-337.338348	-297.000946	1129.548950	-451.247131	160.951813	897.425964	-243.833954	-264.826447	873.683838	-353.574921	-72.179047	1017.565796	428.102905	-41.672962	958.329651	438.563080	136.517899
-408.289703	1.570384	916.296692	-316.548706	-161.831650	920.048950	-454.518982	105.235992	492.152863	-344.520813	-168.786041	493.697845	-507.283661	146.946640	72.510185	-410.846344	-144.280487	80.019081	-425.875519	95.644630	1380.903442	-271.944550	-213.641129	1363.253906	-323.696014	-57.894802	1383.365845	-289.513702	-46.867931	1674.174683	-531.407898	109.802223	1133.305786	-337.391174	-297.490479	1129.430420	-456.075775	158.015930	894.643127	-244.718445	-265.311951	873.253784	-353.421814	-72.798271	1017.496948	428.044250	-41.605198	958.361023	438.643311	136.586411
-408.032959	0.792534	916.117676	-316.209503	-162.455582	919.988770	-453.850830	104.969040	491.983795	-344.374908	-169.099884	493.737396	-507.144012	146.784729	72.560173	-410.853180	-144.430313	80.050621	-425.444061	95.161583	1380.566650	-271.614044	-214.208954	1363.063232	-323.449921	-58.433163	1383.158813	-289.361847	-47.312122	1674.105591	-531.872864	109.198654	1133.140503	-337.431061	-298.039673	1129.401001	-460.846466	155.130615	892.187012	-245.501389	-265.862396	872.959656	-353.216644	-73.467476	1017.383423	427.962006	-41.502884	958.379639	438.721375	136.630981
-407.864685	0.084372	915.939026	-315.928253	-163.059448	919.886292	-453.402863	104.871941	491.965027	-344.288239	-169.415039	493.754517	-507.073853	146.620041	72.635498	-410.879730	-144.469086	80.084549	-425.056366	94.701874	1380.199463	-271.391144	-214.751480	1362.981812	-323.211487	-58.957447	1382.954224	-289.158691	-47.832027	1673.914429	-532.395996	108.620178	1132.970947	-337.498505	-298.677429	1129.358643	-465.637390	152.404144	889.934937	-246.323364	-266.403809	872.582886	-353.044617	-74.095879	1017.245483	427.900696	-41.404709	958.395386	438.787384	136.704056
-407.739777	-0.428487	915.758423	-315.659851	-163.557037	919.740112	-453.094360	104.727097	491.943573	-344.222717	-169.638855	493.743561	-507.110077	146.510895	72.690834	-410.811768	-144.504105	80.096375	-424.698975	94.284904	1379.876343	-271.192657	-215.201950	1362.856934	-322.957703	-59.472183	1382.776855	-288.997192	-48.335800	1673.775391	-532.967957	108.102348	1132.831299	-337.559662	-299.235535	1129.340698	-470.320770	149.786804	888.005249	-246.994537	-266.898773	872.317749	-352.913574	-74.608559	1017.088501	427.828156	-41.299206	958.401428	438.878326	136.813889
-407.588287	-1.120409	915.528564	-315.370422	-164.204391	919.637939	-452.418396	104.595146	491.801483	-344.101501	-170.045883	493.724701	-507.048431	146.410782	72.721695	-410.778198	-144.509048	80.065636	-424.327820	93.928886	1379.533203	-270.965027	-215.752289	1362.761719	-322.749969	-59.970654	1382.594727	-288.844727	-48.774456	1673.617676	-533.497131	107.514442	1132.654785	-337.614075	-299.733093	1129.301147	-474.755829	147.279312	886.297974	-247.795532	-267.561401	871.919861	-352.746765	-75.221283	1016.922913	427.731293	-41.193428	958.426331	438.912567	136.920486
-407.311127	-1.814691	915.279358	-315.033295	-164.814331	919.521545	-452.008789	104.597481	491.723145	-343.847565	-170.393875	493.653320	-507.114685	146.298798	72.816589	-410.735657	-144.520737	80.059036	-423.943756	93.563240	1379.184570	-270.753082	-216.201202	1362.624268	-322.586609	-60.415897	1382.431885	-288.684021	-49.166451	1673.448364	-534.239136	107.209846	1132.767334	-337.682617	-300.309937	1129.271973	-479.140564	145.045914	884.909973	-248.627731	-268.475281	871.491760	-352.542603	-75.843513	1016.746887	427.665527	-41.076244	958.416016	439.019653	137.054062
-407.070923	-2.544601	915.104248	-314.754852	-165.477463	919.450195	-451.372284	104.523239	491.632904	-343.544250	-170.810745	493.603638	-507.071655	146.228394	72.897133	-410.672546	-144.587784	80.083870	-423.571808	93.188576	1378.835938	-270.602844	-216.678345	1362.528687	-322.380524	-60.813107	1382.293823	-288.588989	-49.502884	1673.378174	-534.879272	106.606339	1132.772583	-337.712524	-300.966888	1129.289551	-483.213104	142.821747	883.766724	-249.360779	-269.210846	871.203613	-352.337280	-76.502235	1016.625488	427.599274	-40.911575	958.446533	439.121185	137.199188
-406.856812	-3.082383	914.929932	-314.514130	-166.068161	919.346436	-450.999207	104.499153	491.622925	-343.361450	-171.156494	493.487396	-507.131256	146.195251	73.046402	-410.659576	-144.618195	80.098724	-423.221558	92.912537	1378.513306	-270.432251	-217.158295	1362.420776	-322.410187	-61.379837	1382.221191	-288.429901	-49.854561	1673.229004	-535.688354	106.150642	1132.884155	-337.712524	-301.560791	1129.273682	-487.090454	140.785416	882.834106	-250.031082	-269.998749	870.856628	-352.174774	-77.061142	1016.491638	427.565308	-40.811359	958.450562	439.269073	137.395737
-406.629395	-3.796784	914.757019	-314.308655	-166.732132	919.291931	-450.737610	104.494720	491.607422	-343.154205	-171.573624	493.475098	-507.161499	146.143661	73.174423	-410.683044	-144.736740	80.149437	-422.948975	92.649338	1378.211670	-270.326691	-217.561050	1362.352417	-322.019135	-61.692429	1381.975830	-288.239624	-50.214054	1673.062500	-536.474304	105.707253	1132.973145	-337.722870	-302.087158	1129.234253	-490.423737	139.003311	882.188904	-250.678772	-270.832581	870.530457	-351.973907	-77.685898	1016.374329	427.457397	-40.633186	958.450989	439.388031	137.532303
-406.309662	-4.447750	914.609802	-314.039795	-167.291702	919.241455	-450.326721	104.458931	491.626556	-342.917572	-171.989746	493.476257	-507.193024	146.103882	73.298637	-410.675354	-144.792984	80.193497	-422.684174	92.341515	1377.924072	-270.210907	-217.956802	1362.262695	-321.871307	-62.059540	1381.853149	-288.107330	-50.511669	1672.930420	-537.221863	105.066444	1133.000000	-337.766022	-302.629913	1129.261108	-493.713959	137.361481	881.653809	-251.310043	-271.667175	870.224548	-351.726227	-78.256882	1016.276855	427.347290	-40.440243	958.443237	439.488556	137.639694
-406.026642	-4.980703	914.459778	-313.781403	-167.879303	919.163513	-449.571381	104.352348	491.538666	-342.701721	-172.436523	493.508606	-507.071198	146.091141	73.377106	-410.740082	-144.986725	80.225418	-422.451416	92.053314	1377.649536	-270.102814	-218.437744	1362.215698	-321.741852	-62.423119	1381.716675	-287.985291	-50.770245	1672.786987	-538.209290	104.477486	1133.128906	-337.826294	-303.192963	1129.326294	-497.173828	135.478668	881.222656	-251.924911	-272.539185	869.921997	-351.515228	-78.810722	1016.167419	427.266541	-40.280823	958.428223	439.624817	137.807770
-405.808929	-5.497164	914.349243	-313.615936	-168.457687	919.135010	-449.575989	104.367409	491.610748	-342.596832	-172.855331	493.539307	-507.300751	146.011276	73.503555	-410.820038	-145.109543	80.245789	-422.257263	91.790482	1377.405273	-269.995880	-218.822113	1362.121094	-321.576172	-62.804150	1381.588501	-287.836578	-51.042301	1672.607544	-539.186951	103.909531	1133.311035	-337.883423	-303.662659	1129.305298	-499.928009	133.980148	880.924866	-252.457825	-273.498169	869.724915	-351.299438	-79.300262	1016.091431	427.156067	-40.072361	958.380188	439.767365	138.031677
-405.462921	-6.098887	914.205994	-313.381256	-169.011169	919.076050	-449.457794	104.344795	491.584076	-342.307556	-173.126648	493.470642	-507.491577	145.939682	73.588768	-410.806763	-145.151047	80.240105	-422.108948	91.534294	1377.225220	-269.907379	-219.166611	1362.043091	-321.435120	-63.180534	1381.448364	-287.759613	-51.243145	1672.474609	-540.148743	103.153236	1133.437500	-337.940765	-304.219452	1129.341431	-502.485962	132.620651	880.725037	-252.966812	-274.298340	869.494995	-351.048676	-79.852196	1015.991638	427.033081	-39.839771	958.320801	439.900696	138.276917
-405.169708	-6.604146	914.094910	-313.181244	-169.596344	919.021729	-449.433136	104.422905	491.500793	-342.211517	-173.361725	493.435059	-507.664185	145.858109	73.718933	-410.780914	-145.162048	80.236641	-421.991577	91.309250	1376.939331	-269.844696	-219.555481	1361.962402	-321.284576	-63.490074	1381.354370	-287.673767	-51.427486	1672.331787	-541.175110	102.380928	1133.693359	-337.993011	-304.805969	1129.355347	-504.695190	131.396347	880.669312	-253.398712	-275.252716	869.366089	-350.822510	-80.382927	1015.909607	426.968536	-39.620529	958.280273	440.096924	138.514969
-404.869385	-6.929002	914.016235	-312.913757	-170.085007	919.013550	-449.134766	104.438171	491.418427	-342.062378	-173.421906	493.434326	-507.676483	145.772659	73.783524	-410.744446	-145.144775	80.227875	-421.869751	91.039268	1376.748413	-269.771393	-219.963379	1361.906494	-321.161469	-63.771397	1381.257202	-287.629395	-51.543159	1672.272705	-542.214783	101.677017	1133.971313	-338.083099	-305.319550	1129.313110	-506.644897	130.346176	880.760254	-253.846130	-276.142761	869.161743	-350.592773	-80.786591	1015.870483	426.897644	-39.410679	958.268982	440.261322	138.686157
-404.576324	-7.460909	913.890320	-312.709595	-170.590927	918.963928	-448.784393	104.381477	491.320557	-342.006805	-173.624924	493.391174	-507.587280	145.735931	73.831833	-410.729736	-145.150528	80.225639	-421.816315	90.820129	1376.596558	-269.693451	-220.259384	1361.822876	-321.054688	-64.047798	1381.174683	-287.566315	-51.688580	1672.153320	-543.183044	100.864868	1134.192383	-338.177155	-305.757904	1129.256104	-508.310547	129.344009	880.798157	-254.271378	-277.051056	868.965515	-350.350555	-81.266014	1015.780090	426.843811	-39.156471	958.217651	440.444946	138.965942
-404.287842	-7.924171	913.759155	-312.598236	-171.041992	918.899475	-447.930267	103.390640	491.225494	-341.932190	-173.779068	493.377655	-507.345245	145.711563	73.717209	-410.719269	-145.144272	80.241699	-421.762390	90.572540	1376.444946	-269.585449	-220.540421	1361.711426	-320.953003	-64.356995	1381.030884	-287.501617	-51.820354	1672.037354	-544.115784	100.095207	1134.468506	-338.241455	-306.271027	1129.257202	-509.666077	128.653458	880.983582	-254.652832	-277.993164	868.758118	-350.155914	-81.693993	1015.680481	426.685822	-38.876331	958.155090	440.566101	139.234848
-404.097504	-8.270929	913.659790	-312.508026	-171.471313	918.825256	-447.938385	103.640640	491.126678	-341.882751	-174.046448	493.334778	-507.373444	145.623123	73.764465	-410.688202	-145.189133	80.286026	-421.715637	90.348518	1376.358032	-269.449463	-220.869186	1361.593506	-321.037018	-64.747841	1381.022461	-287.411224	-51.964867	1671.870850	-544.890869	99.191399	1134.614746	-338.340149	-306.802704	1129.283569	-510.810883	128.005081	881.129211	-255.012680	-278.982178	868.633484	-350.000580	-82.067390	1015.591248	426.564697	-38.530964	958.065613	440.714844	139.537521
-403.880341	-8.522919	913.552612	-312.334473	-171.874924	918.780457	-447.270508	102.888939	490.990723	-341.725739	-174.195023	493.323273	-507.165283	145.588623	73.682220	-410.050415	-144.633575	80.223129	-421.716278	90.073761	1376.261719	-269.345184	-221.199799	1361.490356	-320.938995	-65.004288	1380.905640	-287.375275	-52.061714	1671.763184	-545.613831	98.327675	1134.750244	-338.397766	-307.278931	1129.266724	-511.651489	127.430176	881.272278	-255.339691	-279.893921	868.417236	-349.822296	-82.376259	1015.515259	426.484619	-38.187725	957.975037	440.862091	139.903305
-403.645752	-8.942167	913.424072	-312.173157	-172.336273	918.760437	-446.913971	102.541222	490.868347	-341.645599	-174.532532	493.303894	-507.108490	145.551849	73.674072	-410.663147	-145.277588	80.287819	-421.767212	89.827797	1376.177734	-269.300507	-221.482498	1361.403931	-320.618561	-65.152199	1380.723267	-287.344788	-52.157986	1671.677368	-546.389709	97.657372	1135.009888	-338.420959	-307.865540	1129.294922	-512.249023	127.016457	881.548462	-255.582062	-280.862305	868.302673	-349.648895	-82.770103	1015.439331	426.457214	-37.925293	957.881897	441.073090	140.243912
-403.385529	-9.340765	913.297668	-311.968323	-172.808975	918.765686	-446.609650	102.322533	490.823608	-341.472412	-174.865280	493.309204	-507.053345	145.479034	73.675095	-410.662201	-145.330780	80.278168	-421.813995	89.592392	1376.123291	-269.241058	-221.716293	1361.330444	-320.530853	-65.356956	1380.665039	-287.327911	-52.241871	1671.604980	-546.968262	96.987854	1135.188354	-338.415649	-308.473633	1129.333008	-512.528748	126.726273	881.824341	-255.823120	-281.731354	868.196289	-349.477753	-83.166336	1015.380676	426.362915	-37.588207	957.775452	441.279083	140.551620
-403.140686	-9.710474	913.170776	-311.773651	-173.183350	918.713928	-446.635620	102.581207	490.852051	-341.361023	-175.258728	493.334961	-507.122498	145.387512	73.746353	-410.693512	-145.422165	80.313126	-421.869232	89.356804	1376.081299	-269.187500	-221.941696	1361.245117	-320.478149	-65.573975	1380.606445	-287.337982	-52.318516	1671.518555	-547.423950	96.266754	1135.314331	-338.422058	-308.933472	1129.336182	-512.589355	126.477356	882.133057	-256.056366	-282.616821	868.111084	-349.323486	-83.531914	1015.296265	426.282593	-37.260845	957.688660	441.475464	140.931778
-402.997375	-10.064192	913.067566	-311.677551	-173.510986	918.679932	-446.727417	102.838402	490.796875	-341.217804	-175.417236	493.292145	-507.157532	145.309860	73.827744	-410.617126	-145.368805	80.309258	-421.964935	89.073105	1376.060059	-269.109253	-222.164612	1361.169678	-320.443024	-65.768341	1380.525269	-287.370178	-52.367340	1671.508667	-547.871094	95.761688	1135.541870	-338.434326	-309.465027	1129.364868	-512.474121	126.347290	882.444092	-256.283478	-283.478973	868.016785	-349.222015	-83.841850	1015.226685	426.219849	-36.860935	957.611328	441.579987	141.361923
-402.925385	-10.329574	912.969788	-311.563141	-173.800385	918.595825	-446.499573	102.506538	490.749115	-341.138641	-175.617737	493.255402	-507.082336	145.256409	73.817642	-410.660400	-145.452225	80.334854	-422.065796	88.785042	1376.027710	-269.075989	-222.359207	1361.094238	-320.448334	-65.951797	1380.438477	-287.371155	-52.447876	1671.424438	-548.005371	95.039787	1135.420410	-338.422668	-309.974060	1129.346558	-512.044128	126.366402	882.665283	-256.434662	-284.366730	867.887817	-349.127502	-84.109314	1015.134827	426.112183	-36.436897	957.490662	441.664368	141.771515
-402.891754	-10.653376	912.889526	-311.484589	-174.126648	918.556824	-446.314423	102.214066	490.632477	-340.964325	-175.749908	493.179626	-507.058167	145.217773	73.806396	-410.624115	-145.453918	80.330544	-422.176361	88.500160	1376.011719	-268.977142	-222.528259	1361.014648	-320.460480	-66.125816	1380.336670	-287.375610	-52.566010	1671.360352	-548.182495	94.611710	1135.420044	-338.357330	-310.428741	1129.366943	-511.343903	126.458183	882.944336	-256.536255	-285.187744	867.767761	-349.040222	-84.389915	1015.069092	426.012970	-35.944794	957.337219	441.779083	142.158997
-402.834503	-11.007055	912.803040	-311.364410	-174.428329	918.514404	-446.063751	101.829308	490.575439	-340.959534	-175.979691	493.119171	-506.916931	145.192535	73.757462	-410.611420	-145.461197	80.326538	-422.280029	88.258423	1376.017212	-268.863068	-222.693512	1360.940918	-320.462006	-66.328720	1380.253052	-287.355682	-52.597984	1671.241455	-548.267822	94.296097	1135.464355	-338.247650	-310.851440	1129.395142	-510.521881	126.625214	883.221191	-256.637970	-286.073059	867.648987	-348.945831	-84.682037	1015.001282	425.876953	-35.540394	957.175659	441.889282	142.584045
-402.808350	-11.310806	912.770386	-311.223999	-174.736023	918.494141	-445.874054	101.521446	490.561707	-340.943481	-176.163803	493.079254	-506.846283	145.147079	73.770653	-410.581726	-145.505692	80.362061	-422.445068	87.954445	1376.049805	-268.784363	-222.855392	1360.909424	-320.480103	-66.509163	1380.173828	-287.364960	-52.679546	1671.191772	-548.217224	94.046906	1135.392334	-338.136749	-311.338715	1129.455322	-509.431763	126.882301	883.456909	-256.696899	-286.773682	867.611938	-348.854095	-84.970085	1014.972717	425.843750	-35.011066	956.821533	442.004272	143.148026
-402.751343	-11.669325	912.715210	-311.062256	-175.052261	918.505371	-445.607330	101.201416	490.536224	-340.824799	-176.275848	493.055847	-506.727722	145.097351	73.762299	-410.547943	-145.508835	80.351646	-422.570404	87.672638	1375.987305	-268.698151	-222.988251	1360.897095	-320.529999	-66.694389	1380.122437	-287.368652	-52.733074	1671.127808	-548.042786	93.849907	1135.308105	-338.009674	-311.762238	1129.512329	-508.178040	127.241585	883.681641	-256.789307	-287.505554	867.554749	-348.769135	-85.273483	1014.950012	426.283386	-34.459862	956.436035	442.496155	143.751678
-402.666046	-11.939846	912.656311	-310.875458	-175.285446	918.472046	-445.445740	100.844475	490.557709	-340.693237	-176.420013	493.086121	-506.658264	145.060440	73.772079	-410.536346	-145.501617	80.369591	-422.750763	87.331322	1375.983765	-268.616547	-223.149734	1360.912231	-320.579407	-66.885414	1380.117676	-287.400391	-52.815292	1671.086304	-547.783142	93.734001	1135.172485	-337.899445	-312.134583	1129.558472	-506.667206	127.682480	883.932678	-256.839294	-288.179596	867.521057	-348.703186	-85.542030	1014.910950	425.816376	-34.117271	956.329651	442.392059	144.138779
-402.651398	-12.263148	912.620178	-310.764130	-175.564438	918.470581	-445.299896	100.601814	490.590820	-340.673004	-176.608566	493.081482	-506.552032	145.041428	73.759651	-410.576324	-145.544846	80.389122	-422.913757	87.034492	1375.981812	-268.553345	-223.304855	1360.919312	-320.645203	-67.070518	1380.105591	-287.432343	-52.907387	1671.052246	-547.392761	93.655220	1134.962524	-337.769318	-312.413452	1129.637451	-505.008881	128.134064	884.110046	-256.832855	-288.873474	867.490784	-348.655487	-85.823746	1014.891785	425.535950	-33.821503	956.362793	442.457733	144.559799
-402.646271	-12.560742	912.569763	-310.650299	-175.789536	918.446716	-445.253876	100.411537	490.627228	-340.550934	-176.679001	493.065857	-506.516724	145.026962	73.740997	-410.514191	-145.572327	80.399979	-423.116913	86.692665	1375.984619	-268.492188	-223.421829	1360.950317	-320.705780	-67.256149	1380.088745	-287.500031	-52.991829	1671.027100	-546.918762	93.642532	1134.674927	-337.615295	-312.715240	1129.662231	-503.190735	128.729660	884.216125	-256.775787	-289.449432	867.466431	-348.632568	-86.080467	1014.857239	425.486542	-33.434818	956.371033	442.647217	144.997208
-402.657959	-12.828286	912.529053	-310.541962	-175.972046	918.366272	-445.271088	100.249039	490.657623	-340.510773	-176.801086	493.047241	-506.506989	145.012985	73.735519	-410.560974	-145.625717	80.417419	-423.311615	86.331566	1375.947144	-268.426544	-223.604980	1360.973877	-320.807861	-67.438622	1380.058350	-287.554291	-53.055019	1670.976685	-546.388306	93.811600	1134.412842	-337.410248	-313.120972	1129.753540	-501.151794	129.362335	884.428040	-256.718231	-290.014771	867.458862	-348.607056	-86.332321	1014.800720	425.325348	-32.602894	956.204285	442.286621	145.895142
-402.683258	-13.108400	912.511169	-310.445313	-176.156647	918.340332	-445.319763	100.127586	490.652496	-340.307465	-176.903809	493.012085	-506.481476	145.016876	73.738617	-410.580841	-145.675995	80.374413	-423.502319	85.998741	1375.917114	-268.367096	-223.751755	1360.995728	-320.883698	-67.622231	1380.062622	-287.635956	-53.151306	1670.950195	-545.660583	93.880592	1134.031982	-337.203918	-313.501862	1129.806641	-498.925140	130.017838	884.528381	-256.674866	-290.550568	867.477295	-348.586945	-86.567657	1014.780273	425.300934	-31.862165	956.093384	442.271454	146.586533
-402.741913	-13.376096	912.499634	-310.333557	-176.344009	918.313904	-445.453583	99.995216	490.651215	-340.087982	-176.915756	493.003815	-506.496521	145.000092	73.732193	-410.028473	-145.132370	80.337555	-423.684479	85.659691	1375.877808	-268.309235	-223.860947	1361.045288	-320.965332	-67.823479	1380.044434	-287.714935	-53.208828	1670.899048	-544.929260	94.062637	1133.748779	-336.987274	-313.781281	1129.810547	-496.611664	130.800537	884.662598	-256.564789	-291.070435	867.494507	-348.572723	-86.798859	1014.762573	425.377350	-31.275185	956.007874	442.454742	147.103073
-402.809021	-13.655118	912.500366	-310.273193	-176.543304	918.324585	-445.592743	99.834579	490.632660	-339.966858	-177.053040	492.979340	-506.485474	145.034058	73.724411	-410.504547	-145.708710	80.399940	-423.887360	85.312920	1375.866699	-268.272552	-223.994659	1361.082886	-321.064972	-68.034996	1380.055176	-287.813629	-53.276375	1670.874390	-544.109802	94.375496	1133.390869	-336.800964	-314.055481	1129.865479	-493.963135	131.671600	884.846130	-256.430054	-291.392609	867.510559	-348.591309	-87.030373	1014.768860	425.481659	-30.690361	956.005615	442.696289	147.635941
-402.837891	-13.924018	912.463074	-310.136505	-176.724045	918.301758	-445.834229	99.690628	490.664886	-339.882813	-177.154251	493.016083	-506.541992	145.024323	73.685081	-410.080353	-145.294388	80.373489	-424.068665	84.953804	1375.887451	-268.173798	-224.130325	1361.163330	-321.342438	-68.306541	1380.238770	-287.915863	-53.362614	1670.855713	-543.254517	94.652878	1133.098633	-336.573273	-314.230652	1129.883301	-491.294189	132.547409	884.984863	-256.242584	-291.768616	867.521179	-348.569092	-87.251884	1014.741089	425.667267	-30.046543	956.069641	442.957245	148.353989
-402.910370	-14.145422	912.452881	-310.108398	-176.858704	918.287476	-445.991974	99.486397	490.663879	-339.713989	-177.185181	493.003693	-506.533813	145.058929	73.644829	-410.603394	-145.817505	80.437561	-424.279541	84.591003	1375.931885	-268.139404	-224.261139	1361.229614	-321.317719	-68.450844	1380.037598	-288.045349	-53.435886	1670.843506	-542.248596	94.950241	1132.654907	-336.301788	-314.490967	1129.935547	-488.677612	133.440094	885.166870	-256.002930	-292.130615	867.605042	-348.597107	-87.426529	1014.729065	425.864594	-29.525316	956.136169	443.221375	148.817551
-402.979065	-14.296101	912.435547	-310.015778	-176.964157	918.242004	-446.278229	99.296661	490.667389	-339.595764	-177.216248	492.955505	-506.560364	145.068573	73.578194	-410.772522	-145.977020	80.486031	-424.493683	84.233192	1376.022095	-268.098572	-224.385742	1361.278076	-321.435974	-68.633568	1380.034302	-288.185028	-53.515137	1670.829224	-541.339172	95.270309	1132.356445	-336.038544	-314.776550	1129.983887	-485.887726	134.289215	885.388916	-255.758698	-292.410889	867.648010	-348.596252	-87.567978	1014.699585	426.094391	-28.990696	956.228821	443.499268	149.199203
-403.025299	-14.438280	912.426514	-309.934723	-177.064667	918.234863	-446.692902	99.129715	490.659302	-339.470215	-177.154739	492.971802	-506.608917	145.092682	73.545433	-410.763153	-146.039322	80.512718	-424.675720	83.881363	1375.984131	-268.092682	-224.525269	1361.336914	-321.548676	-68.828964	1380.066895	-288.323181	-53.599960	1670.850708	-540.263123	95.597404	1131.975586	-335.778168	-315.098877	1130.041992	-482.948181	135.231155	885.657837	-255.475433	-292.631409	867.654419	-348.593567	-87.688332	1014.692566	426.204742	-28.436594	956.371216	443.723999	149.711472
-403.087646	-14.580981	912.390991	-309.871490	-177.146255	918.183105	-447.450897	99.042374	490.780792	-339.416199	-177.220520	492.930634	-506.858246	145.071777	73.516602	-410.811890	-146.110657	80.507172	-424.888916	83.538788	1376.037964	-268.056671	-224.649994	1361.348267	-321.671997	-69.004478	1380.039185	-288.462769	-53.639992	1670.823853	-539.154663	95.946838	1131.624634	-335.523193	-315.349091	1130.083862	-479.784027	136.183044	886.041931	-255.164001	-292.823761	867.673035	-348.618683	-87.815781	1014.652222	426.316010	-27.790310	956.528259	443.959564	150.194839
-403.146301	-14.759508	912.325928	-309.790344	-177.228806	918.117737	-447.146149	98.641685	490.645264	-339.258026	-177.200653	492.923004	-506.608856	145.119278	73.387077	-410.767700	-146.047974	80.491318	-425.114227	83.245216	1376.099365	-268.031036	-224.776154	1361.372803	-321.789825	-69.171913	1380.065918	-288.600983	-53.716846	1670.739014	-538.071960	96.376717	1131.358032	-335.274292	-315.526520	1130.094971	-476.679596	137.176300	886.438416	-254.816605	-292.940033	867.688599	-348.651550	-87.960197	1014.591614	426.321686	-26.980976	956.680359	444.123322	150.831161
-403.272095	-14.953335	912.335449	-309.763367	-177.336456	918.122437	-447.376648	98.382278	490.669312	-339.158966	-177.244156	492.911224	-506.587891	145.132538	73.313530	-410.780762	-146.077469	80.481636	-425.324249	82.964859	1376.184204	-268.006561	-224.881485	1361.404541	-321.932770	-69.351273	1380.081177	-288.785339	-53.773449	1670.727051	-536.929871	96.771217	1131.061035	-335.014374	-315.704315	1130.050781	-473.497772	138.148468	886.909546	-254.443375	-293.089600	867.662659	-348.699127	-88.101227	1014.597778	426.071594	-25.981960	956.926575	444.166138	151.328110
-403.361023	-15.107071	912.347961	-309.728973	-177.452820	918.135193	-447.592407	98.097038	490.617218	-339.115112	-177.399994	492.875366	-506.555328	145.157715	73.224998	-410.802002	-146.116364	80.452118	-425.520569	82.633385	1376.261230	-268.007965	-225.022797	1361.407471	-322.063171	-69.552574	1380.067017	-288.959564	-53.831593	1670.754639	-535.801086	97.168556	1130.760010	-334.774994	-315.863953	1130.006958	-470.177307	139.065491	887.363037	-254.025314	-293.152710	867.690674	-348.714355	-88.221466	1014.608276	425.748108	-24.990334	957.233032	444.155518	151.768631
-403.513947	-15.258224	912.358765	-309.722443	-177.559448	918.127136	-447.902557	97.850624	490.598999	-338.955597	-177.368607	492.814209	-506.587769	145.159088	73.139832	-410.830109	-146.237717	80.508408	-425.720276	82.327744	1376.383545	-268.031464	-225.113602	1361.422363	-322.220062	-69.737640	1380.098877	-289.149689	-53.896854	1670.781250	-534.532837	97.404755	1130.392090	-334.553253	-315.947144	1129.919556	-466.808075	139.976669	887.906982	-253.544785	-293.186829	867.719177	-348.776550	-88.345703	1014.608398	425.489838	-24.088369	957.446350	444.171143	152.127258
-403.584167	-15.392585	912.350708	-309.691833	-177.629242	918.107422	-448.201324	97.511971	490.597015	-338.819977	-177.390579	492.794037	-506.597473	145.169052	73.083397	-410.826050	-146.226013	80.543404	-425.892822	82.049232	1376.510376	-268.054199	-225.222824	1361.443237	-322.361786	-69.918686	1380.146484	-289.358459	-53.973816	1670.819580	-533.330383	97.747475	1130.112061	-334.305450	-316.041168	1129.898315	-463.387177	140.954086	888.526611	-253.080536	-293.106964	867.786316	-348.805450	-88.452080	1014.595581	426.352173	-24.105679	957.285522	444.655853	153.031281
-403.720978	-15.916757	912.410950	-309.628540	-177.759247	918.118225	-448.473480	97.184357	490.527374	-338.714294	-177.387787	492.820831	-506.613556	145.209839	73.007416	-410.867126	-146.267822	80.553917	-426.054779	81.760437	1376.637085	-268.096558	-225.318207	1361.478027	-322.494629	-70.052704	1380.178833	-289.590851	-54.076172	1670.878662	-532.162781	98.129105	1129.909912	-334.068359	-316.171173	1129.889160	-459.981842	141.849518	889.174988	-252.623230	-292.986908	867.883240	-348.873993	-88.798546	1014.635193	426.636047	-23.604395	957.381714	444.899261	153.707672
-403.692047	-15.611785	912.422546	-309.558228	-177.750168	918.144226	-448.782104	96.843666	490.642548	-338.636871	-177.389526	492.806396	-506.614960	145.195236	72.925880	-410.877136	-146.279816	80.560799	-426.201843	81.485603	1376.774658	-268.140717	-225.443710	1361.543945	-322.603851	-70.208351	1380.228516	-289.820404	-54.093704	1670.934448	-531.045593	98.432365	1129.732056	-333.895386	-316.203247	1129.828369	-456.573212	142.722290	889.895813	-252.116364	-292.864960	867.994324	-348.844971	-88.657227	1014.656860	426.726868	-23.035925	957.461975	445.139832	154.298828
-403.768738	-15.739909	912.430725	-309.537689	-177.854523	918.153015	-448.999023	96.531090	490.636017	-338.598724	-177.438263	492.790497	-506.568909	145.233994	72.858795	-410.923279	-146.329727	80.571976	-426.358551	81.259056	1376.929077	-268.218597	-225.551193	1361.611938	-322.698547	-70.373077	1380.301270	-290.031982	-54.156342	1670.973633	-529.840393	98.730927	1129.540894	-333.680603	-316.235046	1129.775635	-453.175720	143.618866	890.701111	-251.540375	-292.679504	868.132874	-348.877441	-88.769768	1014.665405	426.754730	-22.479818	957.561401	445.325500	154.958069
-404.010834	-15.933472	912.601624	-309.676147	-178.028702	918.281677	-449.383881	96.309242	490.642853	-338.560303	-177.565277	492.753387	-506.612549	145.245941	72.805122	-410.941711	-146.352219	80.586571	-426.472900	81.003746	1377.067139	-268.262329	-225.690994	1361.644531	-322.818024	-70.546951	1380.301025	-290.287048	-54.234047	1671.144653	-528.734375	99.012863	1129.397827	-333.513519	-316.197632	1129.675049	-449.797974	144.510712	891.504089	-250.964890	-292.381195	868.292725	-348.891235	-88.871658	1014.794556	426.667419	-21.761702	957.620605	445.451782	155.553177
-404.116791	-15.574251	912.721313	-309.540894	-177.882599	918.151367	-449.820007	96.113335	490.759735	-338.421906	-177.483398	492.701508	-506.662659	145.250885	72.758873	-410.936737	-146.363998	80.570717	-426.556244	80.744347	1377.216553	-268.330780	-225.855560	1361.680420	-322.911743	-70.717674	1380.336792	-290.428528	-54.313118	1671.159668	-527.598328	99.344086	1129.191040	-333.325073	-316.219788	1129.658691	-446.420654	145.436493	892.466614	-250.411667	-292.092499	868.387695	-349.015198	-88.850601	1014.818848	426.588318	-21.025097	957.637207	445.519257	156.369415
-404.145355	-15.385549	912.752197	-309.462280	-177.888565	918.098450	-450.189758	95.817215	490.799042	-338.356049	-177.433502	492.691681	-506.685547	145.277206	72.681763	-410.946899	-146.375626	80.572906	-426.663391	80.499146	1377.373047	-268.385712	-225.989838	1361.748047	-323.058319	-70.883438	1380.385010	-290.609711	-54.390621	1671.190674	-526.242126	98.847984	1128.887085	-333.187408	-316.144928	1129.586182	-442.989014	146.242386	893.374207	-249.858597	-291.867493	868.442688	-348.997772	-88.819046	1014.813171	426.438171	-20.277796	957.571472	445.541260	157.051056
-404.325256	-15.352136	912.883545	-309.576416	-177.974380	918.203430	-450.576477	95.591766	490.819702	-338.337067	-177.530121	492.687805	-506.707916	145.285339	72.642944	-410.973602	-146.405487	80.584160	-426.776947	80.274582	1377.509521	-268.486633	-226.137421	1361.818604	-323.185028	-71.054726	1380.446777	-290.800781	-54.465099	1671.242676	-525.178345	99.044106	1128.740601	-333.020752	-316.124420	1129.572754	-439.663544	146.993820	894.362427	-249.285324	-291.574219	868.547791	-349.004242	-88.782562	1014.915283	426.295746	-19.497862	957.612488	445.592407	157.869308
-404.335815	-15.383641	912.906555	-309.518585	-178.031204	918.214478	-450.934021	95.377487	490.871002	-338.245331	-177.499359	492.644165	-506.742218	145.289093	72.584312	-410.948700	-146.380753	80.587151	-426.901245	80.048187	1377.666016	-268.589844	-226.256989	1361.918457	-323.309082	-71.196945	1380.518433	-290.979645	-54.557655	1671.308228	-524.244568	99.308075	1128.630371	-332.852142	-316.100586	1129.577881	-436.392761	147.641235	895.375061	-248.680939	-291.205261	868.730225	-349.006531	-88.846909	1014.935913	426.141022	-18.662300	957.703552	445.677734	158.648056
-404.173248	-15.367397	912.803528	-309.315735	-178.031784	918.124756	-451.189240	95.156860	490.878723	-338.214569	-177.421295	492.685608	-506.750092	145.296921	72.530823	-410.911133	-146.306259	80.578728	-427.040161	79.841812	1377.776367	-268.669373	-226.347076	1362.024414	-323.433075	-71.346626	1380.578247	-291.112640	-54.569702	1671.278564	-523.265259	99.472252	1128.512207	-332.692871	-316.090576	1129.585693	-433.173157	148.301559	896.393372	-248.106781	-290.863983	868.908875	-349.017426	-88.941933	1014.862854	426.104828	-18.071753	957.748840	446.048462	158.936188
-404.221802	-15.423104	912.836182	-309.312958	-178.094208	918.119446	-451.003082	94.865158	490.796143	-338.112701	-177.355423	492.657227	-506.539124	145.339645	72.424164	-410.836060	-146.241852	80.553177	-427.153931	79.627724	1377.851807	-268.724213	-226.455963	1362.074829	-323.545319	-71.502953	1380.602905	-291.244049	-54.637550	1671.316162	-522.309631	99.554031	1128.395264	-332.533112	-316.021606	1129.494995	-430.011108	148.896530	897.429993	-247.545853	-290.520630	869.031860	-349.030853	-89.016548	1014.877014	425.977692	-17.209763	957.795776	446.134155	159.825928
-404.168945	-15.308232	912.898621	-309.292786	-178.089294	918.084106	-451.229828	94.647774	490.810242	-338.080078	-177.368942	492.667877	-506.547424	145.391800	72.362366	-410.816254	-146.295670	80.577545	-427.294830	79.404236	1377.933350	-268.784302	-226.593643	1362.067139	-323.636444	-71.658340	1380.627197	-291.387756	-54.726295	1671.363037	-521.492371	99.802658	1128.297729	-332.321930	-315.986969	1129.413940	-426.890839	149.416870	898.475037	-246.927200	-290.038544	869.159363	-348.991699	-89.021461	1014.895386	425.902954	-16.466208	957.783081	446.200806	160.596664
-404.066742	-15.122982	913.002563	-309.259277	-178.039841	918.068726	-451.528503	94.466652	490.890350	-338.011047	-177.369888	492.645081	-506.594086	145.406403	72.350716	-410.801178	-146.212341	80.559814	-427.430969	79.200974	1378.028687	-268.811279	-226.718674	1362.092651	-323.749237	-71.783173	1380.634399	-291.489563	-54.761295	1671.338867	-520.720398	99.940422	1128.206787	-332.108704	-315.899719	1129.285156	-423.920715	149.897522	899.525818	-246.289352	-289.517273	869.250977	-348.925629	-88.987404	1014.946228	425.803589	-15.969659	957.700012	446.284851	161.133057
-404.042114	-14.955873	913.141296	-309.294342	-177.996780	918.053345	-451.773834	94.341217	490.986359	-338.003296	-177.382828	492.640533	-506.669556	145.421844	72.298088	-410.914734	-146.345398	80.592438	-427.530151	79.014435	1378.100098	-268.855042	-226.839142	1362.107300	-323.850586	-71.912872	1380.661011	-291.527832	-54.783691	1671.187500	-519.966919	100.144402	1128.163696	-331.936737	-315.785217	1129.157349	-421.038849	150.342300	900.620239	-245.693542	-289.013702	869.396912	-348.899109	-88.966347	1015.011841	425.567474	-15.226631	957.652588	446.262756	161.863403
-404.094513	-14.988759	913.273865	-309.262390	-178.004822	918.064331	-451.985229	94.209496	491.000671	-337.880829	-177.260727	492.611237	-506.664642	145.462357	72.280922	-410.816742	-146.246643	80.584946	-427.692780	78.830101	1378.207031	-268.925598	-226.977402	1362.161499	-323.971161	-72.078941	1380.657104	-291.623138	-54.833954	1671.182617	-519.268066	100.316010	1128.064575	-331.789124	-315.760529	1129.122314	-418.213959	150.750092	901.683228	-245.112854	-288.587524	869.617798	-348.930664	-89.067940	1015.091309	425.406403	-14.529094	957.631287	446.357788	162.450653
-404.256500	-15.328496	913.302551	-309.274017	-178.179550	918.111938	-452.234222	94.133530	490.969635	-337.846619	-177.379929	492.627502	-506.740082	145.453598	72.265373	-410.855865	-146.289429	80.599358	-427.850464	78.667267	1378.280884	-269.012421	-227.061218	1362.169678	-324.075073	-72.204567	1380.675293	-291.722626	-54.912720	1671.202393	-518.669922	100.372894	1128.030884	-331.663452	-315.696167	1129.095459	-415.493988	150.899460	902.677734	-244.571045	-288.098236	869.768250	-349.058472	-89.322800	1015.132507	425.088379	-13.489971	957.626038	446.272308	163.537643
-404.263824	-15.415174	913.288635	-309.281158	-178.273438	918.105042	-452.404297	93.993004	490.963318	-337.793335	-177.397415	492.616058	-506.754181	145.459305	72.199272	-410.903259	-146.340103	80.609428	-428.017731	78.490860	1378.354614	-269.094360	-227.185669	1362.185181	-324.162689	-72.339027	1380.681396	-291.821686	-54.978909	1671.209961	-518.137878	101.024734	1127.988403	-331.541840	-315.693665	1129.059814	-412.400085	151.534561	904.143799	-244.042130	-287.539398	869.876526	-349.093689	-89.425339	1015.125122	424.903381	-12.730336	957.633118	446.305359	164.096161
-404.276276	-15.476596	913.290161	-309.284943	-178.370407	918.107849	-452.963623	93.964760	491.014648	-337.761353	-177.453003	492.631195	-506.945862	145.448639	72.185623	-410.913391	-146.382858	80.590904	-428.141541	78.279007	1378.373413	-269.182648	-227.286194	1362.161865	-324.248383	-72.471771	1380.663452	-291.894653	-55.035381	1671.197021	-517.568848	101.013809	1127.883179	-331.399963	-315.584229	1128.950073	-409.991364	151.725601	905.130310	-243.447906	-287.064667	870.027283	-349.110260	-89.509865	1015.128418	424.777161	-12.085313	957.613586	446.389099	164.509567
-404.253021	-15.537685	913.251892	-309.302429	-178.413086	918.050964	-453.048065	93.864494	490.990784	-337.692078	-177.447357	492.618713	-506.943878	145.454437	72.162903	-410.868652	-146.338425	80.591095	-428.263702	78.113060	1378.382446	-269.219269	-227.392029	1362.117554	-324.324341	-72.575607	1380.653687	-291.957916	-55.092854	1671.162720	-517.053101	100.993675	1127.796631	-331.262054	-315.493530	1128.795776	-407.736450	151.828781	906.051025	-242.884125	-286.592407	870.084290	-349.118164	-89.580391	1015.083069	424.630829	-11.458516	957.617371	446.359711	165.200684
-404.272125	-15.599784	913.242432	-309.305542	-178.510147	918.065002	-453.125946	93.719978	491.009796	-337.631592	-177.408218	492.607239	-506.950867	145.467331	72.166847	-410.847656	-146.332184	80.570412	-428.343353	77.958786	1378.381226	-269.216156	-227.473648	1362.065552	-324.379425	-72.690475	1380.639526	-292.001678	-55.134670	1671.109131	-516.540405	100.938568	1127.703003	-331.114044	-315.388947	1128.680420	-405.531525	151.839325	907.054138	-242.381470	-286.101349	870.044373	-349.125580	-89.644409	1015.083862	424.449310	-10.723526	957.602478	446.251953	165.983551
-404.311249	-15.685681	913.241272	-309.393707	-178.601440	918.055603	-453.183685	93.630051	490.990875	-337.726379	-177.766998	492.585052	-506.965210	145.456696	72.154747	-410.904877	-146.397430	80.595406	-428.441132	77.834953	1378.369873	-269.239319	-227.564941	1362.039429	-324.409149	-72.794601	1380.620361	-292.068604	-55.218380	1671.082764	-516.140503	100.880035	1127.627197	-330.992004	-315.283203	1128.562744	-403.546967	151.833359	907.929749	-241.859512	-285.512390	870.130554	-349.154816	-89.720604	1015.075012	424.267578	-9.970562	957.558838	446.222778	166.690384
-404.317780	-15.750698	913.224548	-309.400940	-178.685852	918.046265	-452.885742	93.465599	490.919678	-337.603912	-177.590500	492.577179	-506.783844	145.484283	72.103760	-410.814087	-146.301651	80.582939	-428.501709	77.711845	1378.345337	-269.259308	-227.667862	1362.000244	-324.457306	-72.904701	1380.598022	-292.081573	-55.255207	1671.067749	-515.771667	100.769714	1127.558838	-330.836090	-315.155029	1128.454590	-401.673523	151.776367	908.751709	-241.363785	-285.065918	870.281677	-349.172638	-89.798088	1015.063049	424.067383	-9.188408	957.528503	446.165619	167.500626
-404.312439	-15.800882	913.237549	-309.439331	-178.767899	918.067993	-453.244385	93.481865	490.975128	-337.567444	-177.535065	492.564819	-506.963165	145.441727	72.134712	-410.799408	-146.255569	80.606049	-428.596558	77.594032	1378.310425	-269.268951	-227.761566	1361.987915	-324.481812	-72.996849	1380.592163	-292.120270	-55.331230	1671.058960	-515.437744	100.622032	1127.468140	-330.724335	-315.062622	1128.344971	-399.922363	151.637360	909.478577	-240.903763	-284.577026	870.413757	-349.199402	-89.868279	1015.081482	423.828827	-8.271594	957.496216	446.003204	168.404953
-404.309906	-15.872261	913.215942	-309.447937	-178.863632	918.072083	-453.274139	93.439667	490.968262	-337.547913	-177.654465	492.558411	-507.005707	145.432739	72.138077	-410.901978	-146.379044	80.621803	-428.640076	77.496475	1378.266113	-269.275513	-227.828156	1361.950439	-324.517914	-73.088432	1380.554565	-292.151093	-55.411808	1671.053589	-515.142090	100.453705	1127.403564	-330.601532	-314.954468	1128.275757	-398.373840	151.475372	910.164917	-240.494873	-284.054962	870.466736	-349.223389	-89.949997	1015.074219	423.568726	-7.422846	957.457764	445.875061	169.133820
-404.290161	-15.948104	913.198425	-309.467560	-178.929443	918.052856	-453.263092	93.399162	490.964844	-337.525269	-177.628357	492.553223	-507.018433	145.408585	72.142998	-410.901062	-146.378815	80.621292	-428.710510	77.375160	1378.210327	-269.271332	-227.936310	1361.932983	-324.535187	-73.176254	1380.553101	-292.170715	-55.500633	1671.034180	-514.912231	100.308456	1127.337891	-330.461548	-314.864807	1128.157349	-396.983673	151.180511	910.765686	-240.083221	-283.529053	870.538452	-349.227753	-90.025780	1015.056580	423.402252	-6.779853	957.446289	445.811920	169.889633
-404.223846	-15.974133	913.174561	-309.445404	-178.991364	918.033569	-453.182861	93.366341	490.991394	-337.491028	-177.654587	492.536804	-506.993561	145.408279	72.150673	-410.903656	-146.398193	80.605736	-428.775208	77.258186	1378.157104	-269.272491	-228.010361	1361.928223	-324.536102	-73.259445	1380.549316	-292.176270	-55.584438	1671.013062	-514.694763	100.119865	1127.254395	-330.305359	-314.752228	1128.071045	-395.733154	150.895752	911.345337	-239.709488	-283.094482	870.600220	-349.221100	-90.092384	1015.039551	423.173401	-5.988161	957.432922	445.674561	170.648987
-404.224640	-16.010803	913.155823	-309.442841	-179.062683	917.988892	-453.157104	93.374908	491.009308	-337.448730	-177.644791	492.539551	-507.023834	145.396042	72.164200	-410.753540	-146.243332	80.593010	-428.814240	77.145332	1378.118896	-269.235809	-228.100479	1361.948730	-324.545868	-73.357185	1380.520264	-292.188019	-55.668198	1671.002441	-514.524353	99.895996	1127.185791	-330.151611	-314.637268	1127.985352	-394.652740	150.490860	911.836487	-239.350143	-282.686035	870.686890	-349.229431	-90.168907	1015.010193	422.882385	-4.910855	957.401550	445.439423	172.002670
-404.184387	-16.069498	913.140137	-309.411926	-179.143021	918.002136	-453.059265	93.378220	491.010620	-337.453369	-177.684586	492.578735	-506.987701	145.373428	72.194183	-410.787140	-146.206482	80.575218	-428.870850	77.054367	1378.084229	-269.238892	-228.174866	1361.969116	-324.550354	-73.423729	1380.528687	-292.188660	-55.753525	1671.004883	-514.346191	99.619919	1127.117920	-330.022156	-314.559631	1127.911499	-393.779999	150.110397	912.274536	-239.024063	-282.222504	870.781494	-349.212006	-90.232727	1015.009949	422.621094	-3.782918	957.354675	445.226868	173.437653
-404.124420	-16.064064	913.152039	-309.396515	-179.171768	917.990967	-452.946442	93.373169	491.007721	-337.424103	-177.709122	492.551910	-506.925232	145.399948	72.196411	-410.796021	-146.320206	80.603378	-428.905212	76.937752	1378.058594	-269.210907	-228.248566	1361.997925	-324.541840	-73.523956	1380.515869	-292.180939	-55.825840	1670.989624	-514.192932	99.268288	1127.059570	-329.894348	-314.432037	1127.867065	-392.975250	149.665955	912.619141	-238.718643	-281.811127	870.845764	-349.186340	-90.268959	1015.013062	422.407928	-2.935709	957.246887	445.079163	174.307495
-404.111084	-16.131559	913.157715	-309.407471	-179.264587	917.996765	-452.907288	93.402840	491.003784	-337.467957	-177.801804	492.531464	-506.971222	145.386215	72.229149	-410.820496	-146.353378	80.611923	-428.910797	76.843147	1378.009521	-269.181946	-228.314178	1362.000488	-324.522217	-73.615074	1380.488403	-292.162598	-55.899853	1670.977783	-514.109436	98.993423	1127.000366	-329.781128	-314.339233	1127.822510	-392.436401	149.157333	912.780090	-238.455658	-281.446106	870.857300	-349.153259	-90.332901	1015.015198	422.365112	-2.541578	957.138306	445.155884	174.013641
-404.054352	-16.200228	913.141602	-309.367493	-179.345520	917.976318	-452.364960	93.312157	490.903046	-337.440552	-177.804001	492.536438	-506.737305	145.423050	72.207275	-410.861145	-146.393784	80.617310	-428.914398	76.766495	1377.985596	-269.109467	-228.375092	1362.011475	-324.483734	-73.689194	1380.484619	-292.182068	-55.954613	1670.957642	-514.073608	98.670967	1126.978271	-329.635895	-314.268402	1127.775269	-392.063538	148.644836	912.892456	-238.184067	-281.088562	870.870850	-349.110077	-90.414665	1014.997803	422.037170	-1.389281	957.066711	444.827423	175.838104
-404.004211	-16.294661	913.109436	-309.350555	-179.421478	917.967163	-452.285675	93.340149	490.910522	-337.424988	-177.835236	492.518646	-506.755554	145.419022	72.219490	-410.820404	-146.352158	80.616951	-428.913727	76.701874	1377.958618	-269.068665	-228.434357	1362.002441	-324.448761	-73.792358	1380.445679	-292.138916	-56.055752	1670.937744	-514.077332	98.361084	1126.928345	-329.522308	-314.180267	1127.728638	-391.779999	148.021606	912.985657	-237.921249	-280.716003	870.876831	-349.067780	-90.481491	1014.975098	421.916534	-0.684724	956.925476	444.684509	176.211563
-403.888092	-16.309610	913.093445	-309.282074	-179.451736	917.914124	-452.210205	93.362404	490.916077	-338.999451	-179.483582	493.533722	-506.729584	145.405762	72.232147	-411.547607	-147.076569	80.619431	-428.889923	76.638390	1377.901367	-269.003113	-228.499680	1362.000977	-324.408661	-73.856750	1380.433716	-292.116333	-56.135143	1670.942871	-514.107971	97.950768	1126.892334	-329.423218	-314.043365	1127.620239	-391.685364	147.443665	912.946838	-237.701614	-280.428894	870.903320	-348.996735	-90.541832	1014.945007	421.930206	-0.112937	956.792969	444.781647	176.482819
-403.847412	-16.375898	913.083557	-309.291840	-179.535172	917.908997	-452.164307	93.382668	490.947784	-339.075073	-179.390823	493.504150	-506.745483	145.376022	72.227707	-411.465118	-146.982361	80.598900	-428.871033	76.577934	1377.875854	-268.945313	-228.566406	1361.992554	-324.341400	-73.920128	1380.441772	-292.095764	-56.219479	1670.940063	-514.163330	97.598579	1126.864624	-329.340271	-313.997925	1127.596069	-391.776886	146.805832	912.804504	-237.534866	-280.145233	870.910889	-348.960480	-90.604881	1014.935059	421.868073	0.678555	956.682495	444.798492	177.067657
-403.773041	-16.420332	913.086731	-309.237427	-179.576080	917.901917	-452.118774	93.366394	490.935760	-338.830841	-178.938446	493.434967	-506.777985	145.341171	72.261337	-411.294464	-146.796997	80.571053	-428.831940	76.518105	1377.819214	-268.842499	-228.648376	1361.965454	-324.290985	-73.990791	1380.400879	-292.118225	-56.377747	1671.112427	-514.242432	97.229149	1126.809814	-329.243744	-313.937225	1127.549072	-392.035614	146.158768	912.553711	-237.380768	-279.940491	870.931702	-348.896637	-90.654907	1014.933716	421.784515	1.509411	956.591003	444.775940	177.924118
-403.675201	-16.469450	913.050537	-309.199280	-179.638992	917.871216	-452.055023	93.367332	490.911804	-338.788361	-178.910355	493.388855	-506.766998	145.336624	72.255753	-411.285675	-146.803726	80.551727	-428.777100	76.451828	1377.754761	-268.785126	-228.705154	1361.919556	-324.207428	-74.085526	1380.383667	-292.070801	-56.449936	1671.095337	-514.354187	96.853302	1126.757080	-329.168030	-313.863708	1127.481567	-392.434387	145.518341	912.205933	-237.251022	-279.759918	870.900269	-348.839020	-90.716965	1014.901428	421.741821	2.211564	956.412292	444.680542	178.820557
-403.600250	-16.563547	913.030090	-309.165192	-179.722656	917.867859	-452.013092	93.381821	490.868622	-338.800781	-179.027924	493.347748	-506.769287	145.355576	72.264381	-411.395081	-146.923447	80.569901	-428.731384	76.407455	1377.689209	-268.692078	-228.785400	1361.868164	-324.137238	-74.146919	1380.370972	-292.013000	-56.504791	1671.071655	-514.466797	96.432777	1126.683472	-329.062561	-313.799957	1127.401123	-393.031097	144.821747	911.787170	-237.138474	-279.600647	870.857178	-348.757721	-90.781448	1014.885681	421.559540	3.248417	956.231323	444.565765	180.157730
-403.521637	-16.631863	912.989502	-309.095734	-179.793945	917.851379	-451.981018	93.371834	490.880280	-338.771729	-179.008911	493.308594	-506.806335	145.333954	72.270226	-411.437317	-146.986755	80.597061	-428.647430	76.367355	1377.638672	-268.581268	-228.835968	1361.817505	-324.043060	-74.222336	1380.304199	-291.945923	-56.564911	1671.061279	-514.618286	96.088737	1126.635376	-328.956329	-313.774078	1127.301880	-393.718750	144.122330	911.317993	-237.035263	-279.464264	870.811462	-348.681305	-90.835770	1014.855896	421.491150	4.053770	956.020020	444.515564	180.673935
-403.403778	-16.674101	912.975098	-309.034943	-179.835236	917.827026	-451.962128	93.371162	490.902954	-338.736664	-179.110321	493.301056	-506.837921	145.322510	72.294403	-411.401733	-146.968460	80.584465	-428.564697	76.299637	1377.564575	-268.461090	-228.895905	1361.765381	-323.962982	-74.267235	1380.294922	-291.855682	-56.631054	1671.057373	-514.805908	95.696358	1126.619019	-328.869415	-313.744385	1127.224487	-394.586029	143.406036	910.702026	-236.962418	-279.345398	870.748291	-348.598602	-90.890022	1014.837891	421.272522	5.074235	955.862244	444.368500	181.609268
-403.314331	-16.711853	912.963928	-308.961823	-179.872849	917.819702	-451.635651	93.285172	490.826233	-338.700775	-179.124390	493.289551	-506.689728	145.334946	72.283104	-410.428009	-145.958969	80.497238	-428.477722	76.240265	1377.568481	-268.356628	-228.958389	1361.732666	-323.871735	-74.325386	1380.288940	-291.750549	-56.695007	1670.962036	-514.985474	95.291336	1126.552612	-328.804291	-313.740295	1127.151245	-395.531128	142.714264	910.154663	-236.931824	-279.266418	870.692505	-348.512268	-90.923248	1014.827942	421.093750	6.295903	955.779175	444.273193	183.201996
-403.202820	-16.752676	912.953430	-308.851135	-179.942490	917.832947	-451.862549	93.327225	490.891541	-338.569458	-179.167114	493.352539	-506.827972	145.305908	72.313690	-410.451904	-146.000244	80.505745	-428.388580	76.165894	1377.526001	-268.255890	-229.044388	1361.695435	-323.750031	-74.402939	1380.286133	-291.663361	-56.766644	1670.970947	-515.246277	94.936775	1126.548096	-328.759308	-313.753296	1127.142578	-396.729309	142.001099	909.431396	-236.919250	-279.270203	870.660034	-348.425568	-90.979347	1014.831238	421.177856	7.069287	955.622375	444.372009	183.931396
-403.137604	-16.814281	912.952576	-308.806274	-179.969666	917.821472	-451.818237	93.274948	490.866669	-338.521912	-179.217300	493.365936	-506.774353	145.282990	72.304977	-410.572632	-146.124435	80.523811	-428.281647	76.128189	1377.500000	-268.172943	-229.117020	1361.659790	-323.650085	-74.460136	1380.262207	-291.560913	-56.842239	1670.968140	-515.486938	94.543205	1126.549805	-328.710114	-313.805908	1127.126465	-398.053009	141.272202	908.657471	-236.933060	-279.230896	870.610962	-348.355896	-91.021233	1014.823792	421.184784	7.873423	955.395813	444.343170	184.533218
-402.965637	-16.646967	912.990051	-308.665222	-179.948013	917.798218	-451.781189	93.232315	490.866455	-338.578339	-179.248672	493.343170	-506.804932	145.268066	72.293495	-410.679626	-146.304230	80.555214	-428.160095	76.051872	1377.428223	-268.073700	-229.170044	1361.610229	-323.541107	-74.508942	1380.243530	-291.442841	-56.893589	1670.919922	-515.752625	94.137085	1126.545288	-328.644165	-313.856232	1127.065186	-399.513855	140.596634	907.777832	-236.993118	-279.255280	870.532532	-348.211060	-90.978310	1014.835571	421.014801	9.140713	955.261963	444.213196	186.053680
-402.948212	-16.899982	912.913208	-308.593475	-180.070587	917.788757	-451.186432	93.116295	490.756287	-338.567993	-179.354843	493.317352	-506.517792	145.288452	72.243195	-410.806183	-146.439713	80.576904	-428.039032	75.992279	1377.357788	-267.934937	-229.230728	1361.559204	-323.418304	-74.559395	1380.224243	-291.306458	-56.927933	1670.875977	-516.045471	93.809151	1126.525269	-328.555206	-313.887756	1127.018188	-401.060150	139.911148	906.978760	-237.034622	-279.316467	870.431519	-348.145599	-91.104797	1014.786316	421.036102	9.975509	955.065308	444.221436	186.673538
-402.892639	-16.988569	912.876831	-308.476959	-180.120331	917.751526	-451.122009	93.066399	490.718628	-338.462555	-179.375702	493.287506	-506.465393	145.297531	72.251205	-410.872009	-146.509125	80.592476	-427.910400	75.970856	1377.321289	-267.786469	-229.296036	1361.515503	-323.275543	-74.614334	1380.179565	-291.140167	-56.931702	1670.800415	-516.321533	93.370598	1126.518311	-328.462555	-313.952667	1126.996704	-402.796204	139.227051	905.981873	-237.069061	-279.402740	870.326538	-348.039612	-91.158417	1014.746826	421.030609	11.063232	954.890076	444.158630	187.971786
-402.778931	-16.989410	912.904175	-308.328735	-180.112183	917.737000	-451.121155	93.033646	490.746490	-338.410614	-179.304565	493.244965	-506.471527	145.297836	72.263023	-410.857300	-146.490295	80.548546	-427.770630	75.915962	1377.269409	-267.637177	-229.346375	1361.472168	-323.149841	-74.663918	1380.174927	-290.984558	-56.979256	1670.784180	-516.631775	93.014282	1126.495361	-328.390076	-314.054321	1126.989868	-404.611053	138.588150	905.083740	-237.148636	-279.507690	870.278015	-347.898956	-91.172630	1014.753784	421.046295	12.046124	954.774475	444.178619	188.732330
-402.420197	-16.568867	912.939880	-308.127655	-179.976746	917.689819	-451.006805	92.928070	490.806213	-338.406128	-179.268814	493.262268	-506.420044	145.277313	72.270927	-410.758362	-146.385864	80.535400	-427.657166	75.852661	1377.215576	-267.462494	-229.390961	1361.475952	-322.993195	-74.711876	1380.169189	-290.824310	-57.030430	1670.780640	-517.038696	92.648018	1126.522583	-328.332794	-314.170898	1127.003418	-406.540802	137.907425	904.117493	-237.256653	-279.661346	870.215149	-347.638489	-90.976334	1014.755615	421.156158	13.065342	954.655090	444.241516	189.768326
-402.312286	-16.661880	912.842834	-307.968567	-180.040695	917.678711	-450.978943	92.867332	490.803772	-338.396576	-179.201828	493.260712	-506.417389	145.266174	72.259941	-410.724518	-146.350464	80.528694	-427.549774	75.823242	1377.197021	-267.287689	-229.450394	1361.468750	-322.852386	-74.750198	1380.160156	-290.706970	-57.100121	1670.769043	-517.576050	92.315735	1126.552124	-328.253204	-314.329773	1127.047974	-409.167114	136.878632	902.695618	-237.405365	-279.871216	870.130798	-347.487946	-90.989166	1014.695374	421.177246	14.276742	954.544373	444.212555	191.251953
-402.326874	-16.931612	912.760864	-307.871429	-180.173050	917.695068	-450.982941	92.812805	490.758057	-338.467102	-179.411926	493.296844	-506.413300	145.255692	72.242638	-410.783142	-146.413528	80.543694	-427.443665	75.797806	1377.169800	-267.117279	-229.493591	1361.432617	-322.691742	-74.801895	1380.136597	-290.504730	-57.119701	1670.730103	-517.996094	91.956497	1126.558960	-328.211609	-314.468262	1127.076660	-411.314880	136.205429	901.649536	-237.538727	-280.052551	870.055664	-347.395264	-91.089493	1014.651062	421.336945	15.153871	954.447205	444.304016	191.901810
-402.308563	-17.212711	912.651489	-307.703949	-180.314621	917.668945	-450.966736	92.766548	490.714966	-338.575287	-180.044815	493.302460	-506.391663	145.253174	72.236404	-410.932037	-146.634705	80.638626	-427.318604	75.762711	1377.110474	-266.908234	-229.537979	1361.409058	-322.510925	-74.856659	1380.107910	-290.393677	-57.244049	1670.917969	-518.109863	90.939049	1126.453735	-328.142517	-314.646698	1127.113281	-413.599030	135.749817	900.563110	-237.682434	-280.291077	869.940063	-347.287079	-91.227943	1014.576660	421.425812	16.269220	954.397461	444.347076	192.875290
-402.280487	-17.501459	912.565186	-307.539459	-180.449326	917.657166	-450.971649	92.698364	490.684967	-338.406891	-179.908081	493.317627	-506.355286	145.220215	72.224190	-410.976501	-146.684235	80.646141	-427.199890	75.719635	1377.060547	-266.657776	-229.561600	1361.361328	-322.333191	-74.924149	1380.064575	-290.148132	-57.214130	1670.700439	-518.600891	90.663391	1126.491821	-328.051270	-314.780823	1127.151245	-415.879028	135.112030	899.518494	-237.802475	-280.582489	869.830750	-347.179413	-91.374191	1014.521729	421.601685	17.374151	954.397644	444.355621	194.446869
-402.202484	-17.618258	912.528442	-307.394623	-180.465744	917.619873	-450.949005	92.609802	490.669861	-338.149200	-179.356766	493.219269	-506.305786	145.220947	72.238556	-410.825500	-146.520386	80.612564	-427.073944	75.658951	1377.007690	-266.462952	-229.571152	1361.293457	-322.170166	-74.934921	1380.065063	-289.952576	-57.250401	1670.676636	-519.100830	90.332146	1126.572632	-327.968109	-314.898590	1127.133179	-418.291290	134.545746	898.469299	-237.940338	-280.871429	869.769775	-347.051331	-91.423668	1014.482117	421.770020	18.473280	954.406799	444.410828	195.479004
-402.086761	-17.634739	912.522583	-307.200195	-180.475281	917.601990	-450.953796	92.527168	490.711212	-338.016205	-179.098038	493.242340	-506.310760	145.208252	72.243156	-410.734680	-146.454163	80.568771	-426.975494	75.609459	1376.995117	-266.284393	-229.574570	1361.261475	-321.992767	-74.984589	1380.031006	-289.753815	-57.290054	1670.677979	-519.570618	89.945435	1126.645630	-327.911285	-315.040588	1127.197266	-420.874390	134.149017	897.513550	-238.128036	-281.219574	869.741211	-346.924194	-91.456123	1014.473938	422.095398	19.376471	954.409973	444.602478	196.044113
-402.000366	-17.689718	912.546997	-307.082672	-180.454514	917.600220	-450.932251	92.466019	490.687469	-338.195892	-179.579681	493.264587	-506.321899	145.173294	72.250595	-410.884949	-146.616913	80.603867	-426.880646	75.551392	1376.960449	-266.095673	-229.600128	1361.260376	-321.824921	-74.993607	1380.016113	-289.604218	-57.390442	1670.763184	-520.635742	91.129135	1127.281494	-327.856232	-315.213318	1127.276123	-423.679474	133.561493	896.628784	-238.283600	-281.565155	869.706299	-346.815704	-91.480392	1014.485291	422.346802	20.462589	954.438965	444.708954	197.434525
-401.923584	-17.737087	912.565918	-306.932861	-180.470367	917.586792	-450.969727	92.377083	490.690186	-338.205414	-179.645798	493.318787	-506.312073	145.182419	72.224220	-410.890961	-146.589798	80.591446	-426.795990	75.492271	1376.947266	-265.887756	-229.613419	1361.260498	-321.675018	-74.994179	1380.020020	-289.451813	-57.456360	1670.877686	-521.215393	90.533562	1127.128906	-327.800812	-315.356750	1127.354980	-426.495728	132.905197	895.540405	-238.510178	-281.901550	869.653198	-346.688782	-91.518883	1014.487488	422.625244	21.438894	954.451355	444.860535	198.206345
-401.820374	-17.842770	912.554260	-306.773193	-180.527802	917.598328	-450.925323	92.279686	490.669708	-338.040344	-179.610031	493.273224	-506.279755	145.184250	72.211372	-410.801514	-146.599747	80.589844	-426.708740	75.443077	1376.903687	-265.638031	-229.650452	1361.233643	-321.455261	-75.009117	1380.014771	-289.194061	-57.406029	1670.687744	-521.732178	89.892784	1127.031128	-327.727081	-315.474274	1127.380981	-428.927521	132.438873	894.627380	-238.702164	-282.341064	869.504639	-346.531342	-91.566277	1014.482788	422.854523	22.677134	954.453308	444.999268	199.593918
-401.700653	-17.910425	912.532532	-306.594208	-180.542801	917.577026	-450.860626	92.172485	490.630981	-337.830536	-179.645981	493.215271	-506.242371	145.187836	72.202950	-410.824219	-146.633316	80.612221	-426.562408	75.401199	1376.827759	-265.353607	-229.650574	1361.176636	-321.227356	-75.017166	1379.922729	-288.989777	-57.400028	1670.628906	-522.377441	89.675529	1127.154053	-327.591034	-315.626312	1127.390259	-431.431915	132.273529	893.826660	-238.835617	-282.713409	869.347778	-346.357452	-91.587807	1014.457825	423.132263	23.654554	954.462769	445.133636	200.450195
-401.599915	-17.986423	912.502808	-306.403564	-180.561600	917.512207	-450.890320	92.110970	490.647034	-337.773102	-179.601532	493.186737	-506.230438	145.156403	72.187904	-410.841095	-146.649765	80.615189	-426.411102	75.358391	1376.751465	-265.076416	-229.653793	1361.107910	-320.987274	-74.985191	1379.888916	-288.769043	-57.388653	1670.569580	-523.128052	89.568146	1127.319580	-327.435181	-315.739044	1127.286011	-434.108276	131.880814	892.972778	-238.940964	-283.098816	869.212769	-346.165741	-91.622894	1014.406006	422.712646	25.482546	954.699341	445.046967	201.320297
-401.526154	-18.021725	912.490295	-306.231598	-180.574265	917.446167	-450.892059	92.042320	490.638763	-337.643707	-179.698242	493.114563	-506.210175	145.136963	72.184303	-410.851074	-146.736984	80.656952	-426.266968	75.325714	1376.702637	-264.758636	-229.647720	1360.998291	-320.711090	-74.987518	1379.842407	-288.543213	-57.375080	1670.527466	-523.903503	89.419586	1127.518555	-327.242188	-315.929901	1127.263306	-436.853394	131.439697	892.202209	-239.072708	-283.481659	869.054749	-345.987701	-91.641609	1014.361938	423.000458	26.538740	954.701416	445.248413	202.397919
-401.540344	-18.175406	912.585449	-306.148315	-180.651672	917.536743	-450.881348	91.946396	490.652008	-337.578186	-179.702911	493.160583	-506.182648	145.121689	72.193710	-410.839783	-146.713699	80.681664	-426.130127	75.289658	1376.702148	-264.503601	-229.593430	1360.928833	-320.490906	-74.991272	1379.794312	-288.354279	-57.402428	1670.514771	-524.562195	89.070221	1127.609497	-327.092743	-316.184021	1127.301270	-439.610291	131.080811	891.400513	-239.258728	-283.913696	868.908630	-345.825104	-91.676895	1014.438293	423.373749	27.875305	954.721069	445.442413	203.963348
-401.416748	-18.237444	912.591736	-305.976624	-180.612000	917.531677	-450.934387	91.851692	490.653961	-337.579163	-179.780121	493.180511	-506.181274	145.123093	72.184586	-410.837952	-146.711227	80.686478	-426.034393	75.245522	1376.719849	-264.241119	-229.601501	1360.917603	-320.302185	-75.015610	1379.793823	-288.157654	-57.350128	1670.539917	-525.108826	88.602608	1127.744141	-326.968750	-316.449738	1127.411987	-442.286987	130.636353	890.684387	-239.484467	-284.395660	868.837097	-345.697144	-91.699326	1014.441406	423.856110	28.896765	954.685242	445.694489	205.284195
-401.341827	-18.378979	912.570007	-305.810852	-180.681763	917.557739	-452.189484	92.050896	490.881653	-337.571747	-179.867554	493.182739	-506.788727	145.019379	72.284363	-410.800049	-146.670441	80.647720	-425.928009	75.172585	1376.723755	-263.971466	-229.580658	1360.914185	-320.109253	-75.037689	1379.761108	-287.997070	-57.379494	1670.553101	-525.866943	88.373962	1127.960571	-326.837128	-316.700348	1127.526978	-444.982025	130.293350	890.032288	-239.714615	-284.873749	868.759094	-345.579315	-91.769409	1014.440979	424.785675	29.606247	954.447388	446.148285	206.332870
-401.236694	-18.474258	912.542969	-305.637604	-180.691986	917.522278	-450.720398	91.655960	490.591766	-337.639984	-180.182709	493.211243	-506.067474	145.091400	72.131386	-410.863251	-146.721771	80.647926	-425.811829	75.113098	1376.711914	-263.656769	-229.550217	1360.884521	-319.906006	-75.058426	1379.732300	-287.719788	-57.361839	1670.537109	-526.625061	88.146317	1128.106323	-326.652954	-316.853516	1127.533203	-447.743530	129.988403	889.424011	-239.901154	-285.326935	868.591797	-345.440979	-91.820374	1014.409729	425.289154	30.607656	954.388672	446.438965	207.542587
-401.135162	-18.520823	912.513672	-305.436707	-180.691986	917.481140	-452.071014	91.840652	490.816040	-337.481171	-179.962524	493.141052	-506.697510	144.988998	72.238174	-410.795380	-146.648224	80.638405	-425.709137	75.047981	1376.655396	-263.313232	-229.536377	1360.832642	-319.698242	-75.080528	1379.673340	-287.511536	-57.296505	1670.488892	-527.452881	87.972633	1128.356445	-326.425629	-317.001160	1127.467041	-450.445465	129.703705	888.825195	-240.012955	-285.779694	868.333557	-345.283081	-91.839867	1014.373596	425.574707	31.993755	954.314453	446.653748	209.081467
-401.027710	-18.557251	912.495117	-305.237396	-180.657028	917.405640	-450.691498	91.447357	490.585693	-337.154633	-179.831360	493.120239	-506.003815	145.070694	72.120949	-410.766205	-146.728409	80.674988	-425.606079	74.951569	1376.685547	-262.978485	-229.515182	1360.725220	-319.455566	-75.083099	1379.627930	-287.225922	-57.262115	1670.455078	-528.281860	87.843803	1128.620483	-326.175568	-317.136536	1127.501221	-453.080048	129.409851	888.372498	-240.155945	-286.277588	868.098999	-345.093231	-91.846092	1014.324097	425.865173	33.327881	954.227600	446.841339	210.511398
-400.894684	-18.568844	912.525085	-305.029144	-180.629089	917.371582	-450.657745	91.345268	490.636414	-337.097290	-179.741959	493.089264	-505.958069	145.056580	72.135162	-410.751221	-146.702240	80.694389	-425.497925	74.938225	1376.636475	-262.598938	-229.468979	1360.682251	-319.235291	-75.079117	1379.616577	-286.994690	-57.204590	1670.430054	-529.090759	87.679878	1128.888550	-325.929871	-317.260406	1127.548584	-455.660217	129.168854	887.924744	-240.260574	-286.723206	867.975403	-344.919647	-91.869743	1014.324280	426.349579	34.501781	954.116211	447.184143	211.417618
-400.788605	-18.646341	912.560974	-304.836884	-180.646164	917.412842	-450.622406	91.247108	490.653687	-337.155701	-179.804718	493.138794	-505.924500	145.025909	72.160255	-410.800964	-146.769623	80.719177	-425.437622	74.855186	1376.692017	-262.290283	-229.441772	1360.703857	-319.047028	-75.066177	1379.635254	-286.821167	-57.226032	1670.531372	-529.855103	87.406525	1129.062134	-325.702545	-317.449768	1127.639160	-458.316589	128.882980	887.698975	-240.393951	-287.117157	867.939514	-344.783447	-91.914230	1014.363708	426.658569	35.787270	954.066956	447.488159	212.827133
-400.744110	-18.724781	912.573669	-304.734833	-180.658981	917.414429	-450.651672	91.139099	490.623444	-337.214355	-179.888824	493.200562	-505.900665	145.030380	72.133545	-410.756989	-146.691620	80.715584	-425.378784	74.800224	1376.728760	-261.965942	-229.402222	1360.728149	-318.853607	-75.062378	1379.625977	-286.652710	-57.192162	1670.557617	-530.637390	87.205536	1129.310425	-325.443359	-317.656860	1127.796387	-460.698090	128.752502	887.375244	-240.544189	-287.532532	867.901245	-344.691650	-91.949768	1014.368591	427.045349	37.377922	954.028259	447.806458	214.844681
-400.670349	-18.815235	912.566345	-304.543396	-180.714935	917.436157	-450.702301	91.065643	490.600403	-337.229675	-179.957367	493.204559	-505.911407	145.021591	72.101837	-410.776184	-146.693954	80.740425	-425.313446	74.739922	1376.717163	-261.669739	-229.334900	1360.681763	-318.642731	-75.063660	1379.575684	-286.459900	-57.141117	1670.554443	-531.419922	87.002129	1129.527466	-325.175537	-317.870972	1127.868042	-463.007080	128.710098	887.136963	-240.659210	-287.944458	867.765442	-344.552979	-91.994102	1014.372986	427.521729	38.496868	953.917542	448.140503	215.654022
-400.610504	-18.822443	912.580444	-304.377258	-180.718216	917.398132	-450.760315	90.959396	490.593353	-337.141571	-179.937927	493.158234	-505.919067	145.001266	72.089394	-410.706909	-146.707657	80.716118	-425.210236	74.656372	1376.690674	-261.349670	-229.281235	1360.587646	-318.442200	-75.047127	1379.536987	-286.198639	-57.006317	1670.405518	-532.140076	86.791656	1129.750854	-324.833710	-318.029053	1127.817139	-465.260956	128.651260	886.875000	-240.701797	-288.327057	867.566162	-344.406952	-92.006317	1014.358887	427.847443	39.845085	953.798401	448.466614	217.001968
-400.531921	-18.822060	912.591858	-304.188080	-180.705002	917.350281	-450.732544	90.868340	490.623901	-336.869568	-179.900101	493.044739	-505.887878	144.992325	72.110657	-410.758667	-146.785339	80.719460	-425.096344	74.620850	1376.647949	-260.912933	-229.213486	1360.484375	-318.208252	-75.002594	1379.494385	-285.988556	-56.968266	1670.406006	-532.976990	86.660255	1130.074951	-324.444885	-318.084473	1127.705444	-467.357666	128.443130	886.696228	-240.693420	-288.648499	867.357605	-344.235382	-92.007378	1014.338196	428.320007	41.335129	953.684631	448.864624	218.934067
-400.472595	-18.899088	912.612671	-304.034912	-180.723877	917.355774	-450.826691	90.781654	490.645325	-336.795197	-179.836121	493.011139	-505.922150	144.954285	72.117363	-410.725586	-146.747681	80.675972	-424.962738	74.550583	1376.624023	-260.419556	-229.159302	1360.451294	-317.969238	-74.956810	1379.471802	-285.786194	-56.934971	1670.410400	-533.641418	86.452911	1130.298096	-324.105865	-318.177490	1127.735474	-469.461060	128.354996	886.544006	-240.709106	-288.907074	867.184631	-344.104858	-92.042870	1014.348389	428.943726	42.503128	953.560730	449.272552	220.224640
-400.406342	-18.948902	912.622375	-303.909210	-180.703110	917.332886	-450.804077	90.682915	490.628265	-336.846466	-179.845551	493.043915	-505.870880	144.919983	72.093536	-410.753784	-146.774841	80.673668	-424.877380	74.489960	1376.609619	-260.032227	-229.093674	1360.447998	-317.755127	-74.966766	1379.449829	-285.622131	-56.843536	1670.387451	-534.401794	86.219360	1130.583374	-323.753357	-318.309875	1127.777344	-471.460815	128.158432	886.383911	-240.771423	-289.221436	867.047607	-344.016754	-92.075668	1014.343872	429.526703	43.716290	953.432434	449.726715	221.384766
-400.366577	-19.031998	912.628418	-303.804962	-180.701065	917.345459	-450.818665	90.577835	490.614990	-336.838196	-179.836029	493.067780	-505.844086	144.925293	72.065948	-410.678589	-146.767975	80.689438	-424.824158	74.427773	1376.633545	-259.719482	-229.051559	1360.398804	-317.545898	-74.964012	1379.411865	-285.402649	-56.817139	1670.405518	-535.045959	85.989342	1130.771240	-323.444214	-318.501831	1127.855713	-473.334106	128.051895	886.272644	-240.837402	-289.565216	866.958557	-343.945313	-92.105202	1014.352417	430.120972	44.870571	953.255127	450.115387	222.341232
-400.302399	-19.089384	912.616699	-303.656708	-180.678024	917.328979	-450.797058	90.495422	490.618774	-336.772156	-179.863464	493.060211	-505.787689	144.933914	72.050735	-410.685150	-146.779770	80.698097	-424.758179	74.351822	1376.644409	-259.341705	-228.977890	1360.397095	-317.330322	-74.986244	1379.349365	-285.202850	-56.767700	1670.398071	-535.685852	85.770699	1131.013916	-323.080139	-318.655121	1127.891846	-475.067535	127.840019	886.225952	-240.865295	-289.873901	866.858582	-343.862793	-92.131287	1014.340942	430.586548	46.371624	953.109924	450.424103	223.849060
-400.262390	-19.152157	912.606201	-303.504303	-180.689636	917.305420	-450.863525	90.389420	490.609985	-336.729584	-179.911285	493.005768	-505.840973	144.922699	72.076317	-410.664368	-146.724777	80.702415	-424.677795	74.277405	1376.673340	-258.906525	-228.867294	1360.354004	-317.106140	-74.986336	1379.274292	-284.998077	-56.704460	1670.339844	-536.280762	85.555351	1131.241333	-322.649933	-318.800873	1127.832397	-476.750183	127.791382	886.197754	-240.830032	-290.168335	866.673950	-343.754089	-92.161026	1014.322327	430.990295	47.659821	952.947144	450.767273	225.044830
-400.232086	-19.168310	912.609253	-303.339935	-180.658325	917.251526	-450.955963	90.344826	490.656586	-336.570160	-179.905502	492.944519	-505.892639	144.893097	72.062836	-410.655426	-146.684982	80.754547	-424.606079	74.206619	1376.661011	-258.473602	-228.724792	1360.244263	-316.886139	-74.973549	1379.209717	-284.770203	-56.603947	1670.254883	-536.864502	85.354660	1131.475708	-322.219452	-318.872589	1127.836182	-478.251038	127.720787	886.189087	-240.761063	-290.386993	866.523682	-343.638336	-92.168388	1014.296570	431.569061	49.054638	952.799011	451.160736	226.187057
-400.191406	-19.249920	912.589600	-303.178375	-180.610245	917.207825	-450.963501	90.264709	490.650482	-336.593475	-179.902222	492.913483	-505.849243	144.895477	72.052811	-410.697479	-146.698120	80.783821	-424.555450	74.140335	1376.677002	-258.124878	-228.614243	1360.153320	-316.680756	-74.938728	1379.214233	-284.578064	-56.553497	1670.234619	-537.369202	85.104424	1131.727051	-321.842804	-318.965210	1127.850586	-479.580078	127.636002	886.226196	-240.666946	-290.554077	866.393555	-343.520477	-92.177628	1014.262878	432.158569	50.302860	952.669800	451.513062	227.587219
-400.162354	-19.282635	912.597168	-303.017639	-180.554550	917.179199	-450.960236	90.197754	490.660065	-336.581085	-179.919479	492.976868	-505.794250	144.903488	72.039810	-410.637909	-146.707764	80.802193	-424.533386	74.033371	1376.708984	-257.712860	-228.481567	1360.111694	-316.487671	-74.883385	1379.219727	-284.384033	-56.506630	1670.227783	-537.829529	84.879585	1131.896118	-321.459839	-318.963409	1127.845459	-480.799988	127.544426	886.237610	-240.570465	-290.667725	866.313904	-343.422424	-92.175575	1014.252808	432.815002	51.631268	952.495850	451.893219	228.904922
-400.138947	-19.346182	912.614441	-302.870483	-180.494461	917.164673	-450.958496	90.113327	490.626678	-336.541992	-179.886398	492.954712	-505.776184	144.906326	72.016586	-410.592987	-146.679520	80.778999	-424.536865	73.928268	1376.741211	-257.274719	-228.383087	1360.130981	-316.232880	-74.830406	1379.261108	-284.133698	-56.378334	1670.146362	-538.291748	84.651924	1132.138916	-321.057587	-319.076996	1127.901489	-481.860809	127.385384	886.304932	-240.494629	-290.787811	866.259399	-343.341980	-92.187607	1014.255432	433.444427	52.899780	952.314392	452.356689	230.151123
-400.140411	-19.424408	912.625793	-302.777527	-180.442062	917.144287	-450.974426	90.033920	490.602020	-336.523132	-179.938263	492.941772	-505.750092	144.912750	72.016396	-410.580383	-146.664063	80.740555	-424.557129	73.829132	1376.792603	-256.868530	-228.281723	1360.086426	-316.035095	-74.837112	1379.242188	-284.017914	-56.378971	1670.223633	-538.647522	84.406876	1132.316772	-320.672058	-319.159119	1127.933472	-482.797760	127.271248	886.384399	-240.379807	-290.885071	866.166565	-343.271301	-92.194008	1014.248352	434.090271	54.071896	952.128784	452.763458	231.483887
-400.130493	-19.483259	912.629822	-302.619659	-180.387238	917.108765	-450.989136	89.958214	490.603119	-336.476318	-179.880325	492.911102	-505.691132	144.922516	72.001114	-410.551422	-146.631805	80.736427	-424.549561	73.722473	1376.818115	-256.489563	-228.210266	1360.002075	-315.929138	-74.834785	1379.214355	-283.797577	-56.299587	1670.188232	-538.941284	84.186111	1132.438843	-320.241241	-319.214050	1127.903931	-483.593323	127.142639	886.497925	-240.219482	-290.877655	866.064514	-343.184174	-92.205513	1014.233093	434.712006	55.554783	951.940186	453.123413	232.858826
-400.123749	-19.479925	912.621155	-302.491364	-180.323547	917.062988	-451.083099	89.872383	490.629547	-336.464386	-179.885422	492.864746	-505.684021	144.921188	72.001877	-410.597473	-146.696762	80.738319	-424.559967	73.610146	1376.863037	-256.074280	-228.116089	1359.969360	-315.751678	-74.802208	1379.168945	-283.568604	-56.201462	1670.114258	-539.220520	83.933807	1132.591675	-319.848083	-319.167236	1127.850098	-484.228729	127.112167	886.607971	-239.970932	-290.782928	865.963989	-343.109009	-92.181183	1014.205933	435.230316	56.969959	951.773071	453.479462	234.219482
-400.135925	-19.481144	912.642212	-302.363525	-180.228821	917.032898	-451.226715	89.810432	490.687683	-336.383698	-179.855530	492.908722	-505.727234	144.901566	71.998993	-410.629150	-146.703461	80.812172	-424.551941	73.524933	1376.907837	-255.624298	-227.975876	1359.954224	-315.587769	-74.764343	1379.137329	-283.343506	-56.118237	1670.090454	-539.462891	83.670753	1132.764404	-319.366455	-319.135162	1127.794189	-484.743134	126.975235	886.705261	-239.681015	-290.692474	865.884888	-343.029327	-92.141037	1014.200134	434.944763	59.197086	951.867004	453.573883	235.201965
-400.148224	-19.494049	912.709595	-302.243866	-180.166275	917.030151	-451.317230	89.699547	490.722900	-336.348175	-179.814240	492.920563	-505.677826	144.880234	71.995583	-410.652985	-146.728683	80.815590	-424.581238	73.407188	1376.973389	-255.243530	-227.848129	1359.924072	-315.403839	-74.723839	1379.174683	-283.127960	-56.039829	1670.074341	-539.677246	83.461655	1132.937378	-318.903381	-319.093262	1127.751953	-485.155029	126.834679	886.817871	-239.419296	-290.593964	865.840149	-342.953308	-92.135605	1014.232117	435.382629	60.799210	951.695313	453.929871	236.523621
-400.172974	-19.497543	912.774902	-302.164886	-180.096207	917.058044	-451.418243	89.597672	490.749420	-336.298218	-179.732574	492.941895	-505.665588	144.863144	72.006180	-410.598602	-146.652115	80.785614	-424.642517	73.323662	1377.073364	-254.912003	-227.720413	1359.880737	-315.260895	-74.694107	1379.188843	-282.924255	-55.993362	1670.106323	-539.769531	83.170525	1133.000244	-318.525635	-319.083405	1127.768555	-485.409149	126.670982	886.913391	-239.176636	-290.494141	865.832947	-342.920258	-92.113022	1014.278992	436.158722	62.069550	951.434570	454.422607	237.936188
-400.233490	-19.513248	912.833435	-302.095398	-180.028549	917.078247	-451.501740	89.467247	490.756073	-336.197144	-179.734695	492.928833	-505.642914	144.882309	71.987534	-410.533417	-146.583557	80.786163	-424.677917	73.208870	1377.151245	-254.511078	-227.533279	1359.878662	-315.109192	-74.628487	1379.218628	-282.708252	-55.954865	1670.147949	-539.814819	82.911118	1133.059692	-318.115784	-319.065460	1127.812866	-485.490387	126.518158	887.011658	-238.928055	-290.348267	865.821533	-342.885376	-92.081543	1014.315430	437.222565	62.882755	951.387451	454.957001	239.303986
-400.287994	-19.594042	912.868652	-302.050598	-179.975555	917.078430	-451.611511	89.361328	490.737396	-336.241577	-179.746048	492.873199	-505.577698	144.892410	71.944374	-410.532440	-146.549377	80.768860	-424.722443	73.129921	1377.210449	-254.117783	-227.397629	1359.852905	-314.987976	-74.581665	1379.207886	-282.508850	-55.870770	1670.137451	-539.801697	82.658272	1133.108276	-317.680237	-319.021484	1127.830566	-485.423798	126.367935	887.108887	-238.607391	-290.105042	865.756897	-342.859009	-92.086601	1014.329834	438.466187	63.528751	951.103271	455.553589	240.809509
-400.378113	-19.622568	912.878296	-301.992126	-179.884827	917.036377	-451.727234	89.216805	490.752594	-336.262421	-179.719162	492.816895	-505.548248	144.874527	71.911697	-410.564850	-146.595963	80.763474	-424.759277	73.019112	1377.248901	-253.773163	-227.270905	1359.805054	-314.846252	-74.529518	1379.216797	-282.310150	-55.774139	1670.130737	-539.748657	82.378799	1133.129883	-317.214844	-318.972778	1127.770508	-485.186066	126.201057	887.219543	-238.239548	-289.852783	865.676331	-342.832947	-92.048477	1014.309570	439.544830	64.509590	950.756165	456.163818	242.374283
-400.425720	-19.590780	912.938110	-301.868561	-179.766006	917.030457	-451.957703	89.125069	490.832733	-336.194672	-179.702621	492.827698	-505.546539	144.855118	71.885910	-410.620117	-146.659439	80.814774	-424.784729	72.933594	1377.348145	-253.446030	-227.145996	1359.753052	-314.692749	-74.476883	1379.226563	-282.103455	-55.678688	1670.120239	-539.640259	82.144737	1133.180908	-316.720673	-318.855042	1127.670654	-484.842194	126.081108	887.342163	-237.825470	-289.526947	865.652710	-342.782990	-91.993454	1014.337097	440.224792	65.724709	950.553955	456.645905	243.696686
-400.459930	-19.600550	913.009460	-301.742371	-179.656769	917.041138	-452.132263	88.979965	490.899567	-336.147369	-179.570724	492.879822	-505.516479	144.856339	71.898529	-410.643555	-146.652893	80.837173	-424.843292	72.836708	1377.462158	-253.106979	-227.066025	1359.786377	-314.546234	-74.404671	1379.286377	-281.935303	-55.571930	1670.122314	-539.488708	81.903206	1133.212158	-316.237427	-318.783966	1127.706055	-484.380615	125.908463	887.507202	-237.400558	-289.217438	865.697327	-342.744110	-91.971611	1014.380859	440.857330	67.090469	950.400696	457.066559	245.030182
-400.518768	-19.648170	913.070313	-301.668396	-179.525757	917.077881	-452.362030	88.803802	490.913849	-336.110260	-179.489731	492.955231	-505.521576	144.853088	71.889107	-410.593811	-146.579300	80.806168	-424.896790	72.732582	1377.594604	-252.731369	-226.922714	1359.884155	-314.426910	-74.375214	1379.356079	-281.773010	-55.544155	1670.149658	-539.304199	81.696548	1133.211792	-315.784454	-318.771332	1127.852783	-483.760406	125.748642	887.683594	-237.022644	-288.839142	865.806152	-342.744141	-91.934082	1014.430603	441.511414	68.407509	950.240479	457.611145	246.333984
-400.611145	-19.662273	913.147095	-301.627075	-179.406784	917.090515	-452.604034	88.638252	490.937347	-336.045288	-179.440170	493.002380	-505.553497	144.861908	71.866943	-410.508728	-146.560471	80.819954	-424.960358	72.633812	1377.700317	-252.414734	-226.805313	1359.912598	-314.317810	-74.344925	1379.388794	-281.660187	-55.652199	1670.091919	-539.050964	81.468887	1133.199829	-315.393494	-318.591278	1127.915771	-483.023102	125.556870	887.777161	-236.594467	-288.440735	865.850891	-342.758179	-91.901085	1014.475891	442.115326	69.628120	950.128784	458.104431	247.609131
-400.686798	-19.674631	913.182800	-301.556915	-179.285446	917.112793	-452.896118	88.459442	490.911957	-336.046631	-179.369141	492.997467	-505.577759	144.829453	71.806404	-410.477081	-146.483246	80.859703	-425.005829	72.535233	1377.792114	-252.137039	-226.673492	1359.900635	-314.215698	-74.308769	1379.411255	-281.470886	-55.598896	1670.113281	-538.704224	81.227386	1133.119141	-314.919525	-318.420258	1127.828857	-482.187866	125.405052	887.867004	-236.104767	-288.000702	865.862183	-342.762329	-91.841759	1014.504639	442.735291	70.986603	949.950439	458.545135	248.935791
-400.829010	-19.708021	913.215820	-301.519470	-179.186615	917.091125	-453.113983	88.272476	490.888733	-336.103516	-179.334122	492.925659	-505.567749	144.834320	71.745415	-410.552277	-146.542847	80.882401	-425.086731	72.408554	1377.918091	-251.821106	-226.533661	1359.868042	-313.997528	-74.035629	1379.801636	-281.286346	-55.524261	1670.091309	-538.352722	81.044647	1133.051514	-314.418671	-318.225861	1127.678955	-481.202026	125.180992	887.992981	-235.585098	-287.524292	865.874939	-342.751129	-91.787933	1014.503296	443.285919	72.302032	949.750732	458.999390	250.244064
-400.909515	-19.649715	913.271790	-301.395447	-179.061356	917.074280	-453.207611	88.083778	490.885193	-335.927734	-179.238815	492.863464	-505.526764	144.857254	71.714821	-410.580536	-146.574692	80.892456	-425.089874	72.350029	1377.988647	-251.468491	-226.377182	1359.901978	-313.840973	-73.988564	1379.830811	-281.051819	-55.335598	1669.944580	-537.895142	80.820267	1133.018921	-313.903717	-318.055054	1127.624268	-480.067230	125.051041	888.123901	-235.023499	-286.987518	865.881470	-342.710144	-91.715508	1014.522705	443.840271	73.582840	949.589966	459.531128	251.507095
-401.001251	-19.589041	913.346985	-301.331360	-178.900208	917.069214	-453.398743	87.868217	490.909424	-335.838959	-179.206924	492.912720	-505.517212	144.856293	71.679817	-410.588898	-146.584793	80.896530	-425.126038	72.278290	1378.113403	-251.155807	-226.221222	1359.943970	-313.722748	-73.941406	1379.891724	-280.889252	-55.278748	1669.970825	-537.482178	80.633308	1133.013306	-313.441864	-317.862915	1127.619751	-478.903595	124.856331	888.323975	-234.457123	-286.477448	865.902161	-342.689697	-91.620201	1014.556030	444.389404	74.900909	949.408875	460.045685	252.832062
-401.137726	-19.602892	913.429504	-301.287720	-178.767532	917.100525	-453.545563	87.709442	490.940125	-335.814453	-179.133011	492.918640	-505.440948	144.878326	71.656639	-410.557465	-146.501587	80.894142	-425.176392	72.194862	1378.248901	-250.917557	-226.088013	1359.984131	-313.626038	-73.896278	1379.963867	-280.827148	-55.281406	1670.099243	-537.066650	80.480812	1132.968384	-312.961029	-317.685425	1127.628052	-477.638641	124.636604	888.482544	-233.960159	-285.996490	865.968323	-342.714172	-91.562408	1014.611206	444.963837	76.199165	949.233826	460.609070	254.065842
-401.281891	-19.526796	913.508301	-301.276642	-178.577957	917.100159	-453.743713	87.515129	490.953918	-335.867737	-179.068161	492.965973	-505.446136	144.853485	71.593094	-410.447479	-146.289368	80.828682	-425.240387	72.144249	1378.368042	-250.708572	-225.969208	1360.002075	-313.556000	-73.841423	1380.033691	-280.711823	-55.202263	1670.141602	-536.568970	80.294815	1132.893433	-312.527283	-317.535461	1127.632080	-476.298096	124.488770	888.657837	-233.399292	-285.414063	866.072632	-342.758850	-91.451538	1014.650208	445.447906	77.459335	949.068176	461.136292	255.268402
-401.420807	-19.502897	913.564575	-301.200806	-178.394745	917.114441	-453.988251	87.378479	490.978455	-335.901306	-179.068756	493.005798	-505.429413	144.833405	71.566025	-408.069977	-145.615982	88.660210	-425.296448	72.092171	1378.499023	-250.431183	-225.843445	1360.056641	-313.473480	-73.778885	1380.089722	-280.603546	-55.110569	1670.182373	-536.034607	80.128670	1132.826660	-312.064178	-317.274933	1127.562134	-474.848297	124.270493	888.845581	-232.799683	-284.826172	866.112122	-342.792114	-91.356163	1014.686279	445.972961	78.711502	948.902161	461.716858	256.621216
-401.589935	-19.471403	913.646484	-301.174164	-178.194855	917.090515	-454.194916	87.218727	491.045074	-335.825256	-178.936935	492.985657	-505.399231	144.827637	71.514229	-408.037048	-145.656235	88.866737	-425.326508	72.040817	1378.590088	-250.103439	-225.684753	1360.111572	-313.377869	-73.714592	1380.144897	-280.435730	-54.899544	1670.057007	-535.474365	79.993164	1132.741211	-311.611511	-317.052490	1127.538452	-473.278137	124.119392	889.117188	-232.169662	-284.210205	866.177917	-342.801239	-91.248985	1014.710571	446.454987	79.993393	948.737732	462.273895	257.845062
-401.733215	-19.430328	913.725098	-301.124725	-177.996490	917.061218	-454.465942	87.083328	491.084930	-335.776093	-178.834213	493.015320	-505.403778	144.797852	71.523575	-408.097260	-145.506073	88.543411	-425.350403	71.978951	1378.699951	-249.782867	-225.515839	1360.144287	-313.286530	-73.656845	1380.191528	-280.368896	-54.887280	1670.230591	-534.943420	79.903252	1132.741333	-311.110565	-316.801270	1127.531738	-471.692352	123.902634	889.325684	-231.574509	-283.622406	866.272522	-342.806000	-91.152176	1014.733337	446.863037	81.286644	948.560486	462.808105	259.041290
-401.897736	-19.421434	913.810852	-301.110992	-177.784592	917.060669	-454.648865	86.876442	491.092072	-335.826050	-178.753555	493.026886	-505.358643	144.800751	71.492386	-408.100342	-145.465500	88.498779	-425.372894	71.915092	1378.809692	-249.543625	-225.341263	1360.155640	-313.217377	-73.561836	1380.276489	-280.195618	-54.689873	1670.339600	-534.370300	79.781975	1132.711548	-310.627075	-316.512329	1127.472168	-469.957794	123.791382	889.626831	-230.942841	-282.933990	866.341492	-342.848511	-91.055634	1014.774170	447.346405	83.147079	948.601929	463.392181	260.193939
-402.093048	-19.421545	913.896729	-301.099060	-177.585159	917.089417	-454.861359	86.712891	491.102356	-335.897034	-178.723633	493.045746	-505.341675	144.783081	71.472351	-408.105652	-145.475815	88.525757	-425.441254	71.869026	1378.945435	-249.327347	-225.130524	1360.205811	-313.162140	-73.485710	1380.364014	-280.115448	-54.574097	1670.391724	-533.783569	79.638588	1132.667358	-310.152527	-316.214478	1127.438965	-468.224030	123.651314	889.957764	-230.273941	-282.317993	866.463989	-342.894318	-90.941818	1014.826355	447.777740	84.432152	948.474487	464.047852	261.403900
-402.299683	-19.366783	913.979797	-301.123260	-177.379120	917.142273	-455.024963	86.545349	491.116913	-336.070862	-178.679855	493.044861	-505.295837	144.770325	71.442238	-408.145905	-145.473007	88.571205	-425.522064	71.836952	1379.111450	-249.090988	-224.932434	1360.304321	-313.125000	-73.378441	1380.431885	-280.056305	-54.446323	1670.453613	-533.201843	79.544548	1132.598267	-309.701721	-315.991638	1127.452881	-466.460236	123.477180	890.265564	-229.664246	-281.658691	866.574707	-342.988068	-90.799263	1014.891479	448.385071	85.798386	948.288208	464.729797	262.655365
-402.499084	-19.248331	914.074829	-301.065643	-177.117676	917.154724	-455.162781	86.393600	491.133820	-336.055695	-178.518921	493.039856	-505.268829	144.758514	71.399612	-408.190735	-145.476791	88.590607	-425.592987	71.783264	1379.242188	-248.835815	-224.743607	1360.397949	-313.095703	-73.280685	1380.503540	-279.969238	-54.303085	1670.497925	-532.620972	79.445419	1132.541138	-309.258423	-315.841156	1127.526245	-464.636566	123.411179	890.540527	-229.053436	-280.955872	866.729553	-343.057404	-90.639191	1014.947388	448.866028	87.421577	947.735474	465.177490	264.061646
-402.692200	-19.082212	914.198914	-301.070221	-176.843246	917.185791	-455.305298	86.242668	491.168854	-336.087006	-178.326340	492.996643	-505.246277	144.780289	71.366554	-408.192078	-145.417023	88.591385	-425.670227	71.753838	1379.393799	-248.551926	-224.518234	1360.478271	-313.042969	-73.170692	1380.568604	-279.880371	-54.154633	1670.549561	-532.039368	79.392693	1132.510010	-308.789795	-315.551056	1127.544800	-462.773193	123.298813	890.920044	-228.420410	-280.393433	866.797974	-343.117218	-90.436768	1015.022827	449.039215	88.859535	947.970154	465.647034	265.146973
-402.928558	-18.995033	914.287231	-301.061279	-176.604538	917.187439	-455.522949	86.069275	491.183014	-336.247314	-178.169708	492.993591	-505.272339	144.756470	71.312172	-408.181549	-145.391281	88.522911	-425.743713	71.727356	1379.495728	-248.338074	-224.285187	1360.525269	-312.978455	-73.034134	1380.614014	-279.797363	-53.994297	1670.590210	-531.473755	79.347015	1132.446533	-308.276428	-315.226227	1127.472534	-460.837921	123.224289	891.375305	-227.734451	-279.617279	866.894470	-343.204742	-90.290695	1015.066833	449.385101	90.002090	947.870544	466.320404	266.314240
-403.175842	-18.930433	914.370850	-301.081665	-176.371429	917.198181	-455.751740	85.919609	491.245239	-336.330780	-177.957382	492.926361	-505.277466	144.723145	71.279312	-408.203796	-145.367706	88.493195	-425.830383	71.700905	1379.611450	-248.132462	-224.015167	1360.553833	-312.938599	-72.876625	1380.695801	-279.703552	-53.798534	1670.638672	-530.964661	79.346214	1132.426758	-307.773834	-314.824127	1127.368042	-458.962494	123.211128	891.804932	-227.029739	-278.968842	867.035522	-343.292419	-90.137245	1015.109558	449.845795	91.301758	947.715881	467.024689	267.513519
-403.369659	-18.865269	914.439209	-301.098877	-176.071365	917.194641	-455.931641	85.769447	491.265564	-336.429413	-177.872391	492.987701	-505.246674	144.697296	71.216873	-408.196320	-145.308182	88.458275	-425.956757	71.711327	1379.709717	-247.923965	-223.725632	1360.629028	-312.915436	-72.663612	1380.761353	-279.629974	-53.599396	1670.701416	-530.476318	79.330650	1132.386841	-307.348511	-314.558350	1127.371582	-457.070435	123.280037	892.324707	-226.408966	-278.303589	867.156372	-343.361969	-89.955566	1015.138794	450.222565	92.498512	947.591187	467.745026	268.690887
-403.605621	-18.836422	914.522522	-301.122437	-175.818665	917.216064	-456.142700	85.640335	491.311584	-336.540588	-177.763474	492.972076	-505.207733	144.697525	71.175713	-408.174622	-145.309555	88.511803	-426.084442	71.746445	1379.804932	-247.709198	-223.491867	1360.745361	-312.897949	-72.488281	1380.846680	-279.582703	-53.360718	1670.759644	-529.980591	79.264481	1132.358398	-306.912323	-314.286469	1127.483887	-455.211670	123.467407	892.868103	-225.763428	-277.520142	867.278809	-343.444427	-89.800461	1015.185852	450.626373	93.782318	947.441650	468.489441	269.941711
-403.837555	-18.712894	914.653748	-301.138123	-175.522247	917.257446	-456.330902	85.570984	491.402893	-336.626801	-177.686157	492.978638	-505.136688	144.668594	71.145340	-408.246582	-145.273376	88.452736	-426.207428	71.819397	1379.884888	-247.456726	-223.210541	1360.864868	-312.887451	-72.295959	1380.915527	-279.467773	-53.044357	1670.691162	-529.532227	79.191971	1132.332886	-306.382660	-314.002197	1127.455566	-453.250641	123.671150	893.464233	-225.078049	-276.880646	867.496887	-343.513672	-89.591110	1015.267334	450.991730	95.006683	947.313171	469.137329	271.124908
-404.115784	-18.454443	914.767456	-301.145020	-175.234573	917.273682	-456.583008	85.471512	491.476501	-336.684662	-177.525940	492.914856	-505.070343	144.667191	71.102409	-408.299164	-145.277435	88.473289	-426.342133	71.921356	1379.924072	-247.237122	-222.832779	1360.892578	-312.860260	-72.102051	1380.981079	-279.453583	-52.886005	1670.872803	-529.035522	79.026108	1132.242554	-305.922729	-313.572479	1127.528198	-451.409729	124.256088	894.068237	-224.445023	-276.202087	867.647888	-343.616333	-89.336693	1015.330078	451.328796	96.191017	947.215881	469.837250	272.210663
-404.380219	-18.267609	914.860962	-301.145813	-174.888382	917.290771	-456.829224	85.383583	491.528717	-336.741486	-177.317093	492.932373	-505.080017	144.647614	71.027092	-408.253632	-145.176834	88.428116	-426.518219	72.083748	1379.927734	-247.087784	-222.445541	1360.946411	-312.861023	-71.874001	1381.046753	-279.398224	-52.610523	1670.901245	-528.608887	78.879852	1132.111084	-305.399231	-313.275604	1127.364502	-449.555084	124.935478	894.721191	-223.810577	-275.424377	867.772339	-343.718140	-89.075554	1015.382935	452.014709	97.371323	947.298401	470.820435	273.352051
-404.626678	-18.158642	914.934937	-301.183502	-174.587296	917.316528	-457.228516	85.345230	491.568237	-336.787354	-177.215424	492.956238	-505.060120	144.626465	70.961983	-408.282349	-145.194214	88.452835	-426.706421	72.220825	1379.940552	-246.952866	-222.165604	1361.070313	-312.880096	-71.587090	1381.112671	-279.331635	-52.286377	1670.934814	-527.950317	78.068596	1131.865356	-304.948547	-312.905670	1127.397217	-447.574432	125.747437	895.373047	-223.163345	-274.817719	867.960754	-343.827850	-88.858459	1015.429016	452.356476	98.482651	947.172668	471.487823	274.479340
-404.851685	-18.080496	915.019897	-301.220795	-174.249161	917.357483	-457.507355	85.284355	491.606567	-336.959137	-177.229736	492.973328	-505.035187	144.621948	70.900322	-408.341644	-145.206055	88.477913	-426.904694	72.416496	1379.942261	-246.737259	-221.756866	1361.213501	-312.916382	-71.230644	1381.202759	-279.270172	-51.958912	1670.973511	-527.593506	77.880653	1131.729248	-304.506073	-312.611633	1127.613159	-445.750153	126.633209	896.096008	-222.579727	-274.070923	868.120544	-343.929779	-88.635605	1015.488159	452.776093	99.685432	947.056030	472.157379	275.640656
-405.121338	-17.909540	915.125671	-301.300964	-173.870880	917.382202	-457.719238	85.232788	491.660919	-337.016541	-177.226395	493.018799	-504.925568	144.624741	70.851479	-408.416443	-145.241425	88.503128	-427.171173	72.594872	1380.008667	-246.501404	-221.260391	1361.354736	-312.985443	-70.868355	1381.312256	-279.200226	-51.608833	1671.014160	-527.286926	77.748993	1131.656494	-304.076294	-312.140442	1127.704224	-444.012665	127.609612	896.877319	-221.982819	-273.412506	868.391663	-344.055817	-88.359001	1015.548767	453.056366	100.712280	946.929504	472.764923	276.633606
-405.408813	-17.620478	915.220642	-301.329224	-173.451416	917.383423	-457.876373	85.162346	491.667084	-337.068909	-177.166977	493.083252	-504.717499	144.688309	70.756622	-408.469482	-145.238968	88.531662	-427.447784	72.812782	1380.045288	-246.322357	-220.855347	1361.478271	-313.040314	-70.452919	1381.435791	-279.122833	-51.236675	1671.024414	-526.996399	77.615723	1131.582886	-303.674652	-311.678528	1127.799927	-442.221100	128.595352	897.688049	-221.400864	-272.643738	868.832947	-344.192108	-88.028572	1015.596680	453.473907	101.877022	946.818542	473.418671	277.744843
-405.670441	-17.351572	915.313599	-301.359039	-173.020096	917.409424	-458.116791	85.181778	491.738953	-337.165100	-177.102875	493.097900	-504.785522	144.680099	70.698090	-408.444122	-145.239227	88.526840	-427.774567	73.087059	1380.110352	-246.106201	-220.282120	1361.579224	-313.125244	-70.037773	1381.538696	-279.041748	-50.821213	1671.035889	-526.688538	77.510567	1131.509277	-303.266785	-311.361511	1127.931519	-440.566711	129.668015	898.483765	-221.309158	-272.769928	868.429871	-344.329102	-87.693825	1015.656494	453.874390	102.862129	946.675476	474.007843	278.745972
-405.908752	-17.185404	915.360046	-301.309113	-172.645142	917.465088	-458.383545	85.214981	491.734344	-337.289459	-177.020294	493.079285	-504.685669	144.739151	70.600014	-408.471252	-145.170868	88.475510	-428.119568	73.338326	1380.168335	-245.837402	-219.753510	1361.755859	-313.178894	-69.588860	1381.617676	-278.966614	-50.368198	1671.033691	-526.506165	77.567177	1131.476074	-302.708496	-310.886871	1128.027100	-439.018402	130.728363	899.286194	-220.572235	-271.648926	868.893860	-344.444489	-87.404541	1015.708069	454.331940	103.913620	946.485779	474.665436	279.676819
-406.183105	-16.993473	915.422668	-301.349518	-172.252121	917.519836	-458.648163	85.255257	491.765045	-337.394684	-176.975555	493.122528	-504.694550	144.765366	70.555580	-408.500458	-145.223999	88.470795	-428.446442	73.579300	1380.245239	-245.503601	-219.084900	1361.916626	-313.240784	-69.166252	1381.717285	-278.898956	-49.853580	1671.066772	-526.362305	77.725418	1131.482544	-302.164063	-310.297241	1128.093384	-437.554108	131.830887	900.129395	-219.821442	-270.616821	869.371765	-344.573730	-87.074646	1015.761353	454.658875	104.855255	946.312744	475.216492	280.708710
-406.483978	-16.728159	915.508423	-301.384552	-171.802292	917.571472	-458.707611	85.303719	491.786591	-337.423584	-176.795868	493.098511	-504.593811	144.795364	70.493561	-408.488861	-145.115372	88.434006	-428.789948	73.871674	1380.392456	-245.264008	-218.497040	1362.040894	-313.315918	-68.678154	1381.831421	-278.805786	-49.387936	1671.089233	-526.355957	78.517433	1131.597168	-301.783966	-309.713135	1128.341064	-435.676971	133.325394	901.397461	-219.155396	-269.621399	869.834778	-344.730530	-86.706589	1015.828186	455.173065	105.928131	946.190002	475.819153	281.579834
-406.804413	-16.351563	915.624146	-301.457001	-171.291977	917.612732	-458.803986	85.336311	491.822205	-337.494568	-176.655151	493.072815	-504.572662	144.828506	70.459747	-408.550598	-145.171112	88.452766	-429.110931	74.174797	1380.549438	-244.978607	-217.774628	1362.161011	-313.415161	-68.100159	1381.928589	-278.747650	-48.817997	1671.105591	-526.248413	78.770370	1131.649292	-301.312103	-309.307892	1128.600098	-434.453735	134.506348	902.288696	-218.842453	-269.342224	869.460266	-344.923767	-86.287445	1015.908264	455.597229	106.765572	946.055969	476.448914	282.477234
-407.088654	-16.103502	915.697998	-301.517151	-170.781265	917.665527	-459.057312	85.402420	491.853119	-337.364594	-175.635559	493.015839	-504.528320	144.833176	70.395172	-408.340515	-144.847900	88.392120	-429.463531	74.447838	1380.687134	-244.673035	-217.080963	1362.356934	-313.525269	-67.568787	1382.055664	-278.692322	-48.241779	1671.118774	-526.185242	79.081062	1131.655518	-300.671936	-308.965515	1128.654541	-433.383820	135.692230	903.086670	-218.418869	-268.730469	869.652771	-345.099915	-85.898132	1015.971130	456.131287	107.806076	945.821777	477.003723	283.399078
-407.430695	-15.828296	915.805969	-301.715851	-170.237305	917.724670	-459.376770	85.542084	491.904755	-337.470520	-175.387939	493.075653	-504.456329	144.868164	70.384148	-408.320160	-144.799286	88.413834	-429.806580	74.757988	1380.842407	-244.406128	-216.368484	1362.509766	-313.598083	-66.978134	1382.169800	-278.661560	-47.567604	1671.103882	-526.159973	79.463814	1131.744629	-300.284119	-308.317169	1128.941406	-432.372864	136.953049	903.925598	-218.015762	-268.003052	869.850159	-345.323425	-85.466248	1016.048706	456.531830	108.599007	945.635559	477.505066	284.242737
-407.858185	-15.334672	915.968445	-301.878784	-169.682373	917.792297	-459.505463	85.656097	491.992828	-337.559723	-175.061035	493.127869	-504.359253	144.855453	70.389687	-408.343323	-144.769485	88.399902	-430.169342	75.149323	1381.057129	-244.170090	-215.521912	1362.645630	-313.663269	-66.435448	1382.275513	-278.630096	-46.881226	1671.138916	-526.206665	79.973434	1131.906860	-299.707275	-307.775604	1129.104370	-431.545959	138.271454	904.754700	-217.639877	-267.295105	870.034912	-345.599426	-84.970924	1016.164185	457.137299	109.510284	945.475891	478.086456	285.079926
-408.329346	-14.885317	916.141541	-302.307861	-169.085266	917.768005	-459.714539	85.818916	492.085785	-337.691528	-174.844254	493.117828	-504.254852	144.846817	70.407120	-408.391327	-144.756500	88.378319	-430.534424	75.480881	1381.270874	-243.895508	-214.769653	1362.832642	-313.764343	-65.783623	1382.427246	-278.588745	-46.168755	1671.189941	-526.217407	80.462990	1132.060303	-299.158386	-307.252747	1129.260620	-430.774292	139.672775	905.597778	-217.332611	-266.563080	870.460632	-345.957214	-84.501587	1016.233948	457.655579	110.331245	945.320618	478.613342	285.916016
-408.852814	-14.594485	916.277893	-302.744598	-168.537170	917.772461	-460.053223	85.975815	492.154968	-337.778229	-174.550766	493.123047	-504.177795	144.818756	70.461754	-408.426331	-144.718018	88.402527	-430.901947	75.864853	1381.453491	-243.594498	-213.924942	1363.062988	-313.883759	-65.117104	1382.574341	-278.546997	-45.402794	1671.267944	-526.335815	81.100090	1132.319458	-298.622040	-306.712219	1129.486938	-430.125824	141.027390	906.379944	-216.934937	-265.849091	870.405151	-346.303680	-84.057434	1016.289795	458.346283	111.138786	945.165527	479.261902	286.684875
-409.259033	-13.986005	916.444519	-302.869812	-167.810181	917.828003	-460.249573	86.105728	492.263428	-337.860596	-174.170059	493.153351	-504.068268	144.795670	70.489029	-408.429993	-144.687637	88.443733	-431.254303	76.327087	1381.705933	-243.346451	-213.051895	1363.223877	-313.950134	-64.445213	1382.721436	-278.549683	-44.609264	1671.348633	-526.447388	81.788170	1132.474731	-297.971100	-306.251862	1129.572021	-429.596283	142.486176	907.192688	-216.668289	-265.165955	870.815308	-346.540222	-83.418114	1016.400269	458.922150	111.929146	944.995361	479.813995	287.437744
-409.658173	-13.500363	916.613708	-303.000275	-167.160095	917.896301	-460.413055	86.171547	492.297150	-337.912933	-173.795990	493.196228	-503.944183	144.808609	70.451996	-408.489014	-144.652542	88.456245	-431.603912	76.765564	1381.933105	-243.109253	-212.155350	1363.403687	-314.036224	-63.708847	1382.874146	-278.571289	-43.739475	1671.458130	-526.617554	82.527771	1132.693237	-297.475403	-305.644043	1129.826172	-429.216492	143.993805	908.029663	-216.343811	-264.414734	870.992065	-346.771973	-82.867844	1016.517090	459.580719	112.689384	944.792297	480.382172	288.218079
-410.016602	-13.169165	916.746399	-303.130035	-166.494415	918.010376	-460.735260	86.326950	492.342407	-338.062653	-173.421967	493.236176	-503.938904	144.758072	70.430382	-408.535828	-144.631668	88.495743	-431.961334	77.241066	1382.135742	-242.819885	-211.279434	1363.591797	-314.153534	-62.942215	1383.020630	-278.575409	-42.892570	1671.524170	-526.835571	83.289375	1132.905640	-296.926910	-304.964722	1130.046509	-428.916321	145.387833	908.669678	-215.983337	-263.746277	870.871826	-346.990662	-82.333244	1016.635315	460.258148	113.360832	944.656128	480.975708	288.872253
-410.489105	-12.534230	916.919861	-303.337830	-165.722748	918.038940	-461.332825	86.547020	492.505066	-338.176392	-173.037552	493.205078	-504.032623	144.702652	70.475647	-408.547729	-144.579651	88.480690	-432.300995	77.746109	1382.351318	-242.613007	-210.351517	1363.738525	-314.230469	-62.186298	1383.159790	-278.626709	-41.989964	1671.655151	-527.106628	84.137337	1133.119019	-296.529480	-304.177887	1130.415283	-428.810425	146.945984	909.442200	-215.739975	-263.027557	871.209717	-347.267853	-81.656578	1016.732239	460.977081	114.042534	944.482239	481.609314	289.567993
-410.872070	-11.905758	917.137024	-303.532043	-164.890778	918.071411	-461.399353	86.541832	492.551758	-338.119354	-172.572464	493.263885	-503.876617	144.729721	70.463196	-408.505646	-144.461273	88.477531	-432.640442	78.292053	1382.605957	-242.380753	-209.289658	1363.887451	-314.305481	-61.370251	1383.317993	-278.651978	-41.115490	1671.814697	-527.440063	84.997345	1133.424561	-296.038971	-303.371338	1130.524414	-428.795380	148.377884	910.132019	-215.493515	-262.269531	871.371521	-347.479309	-80.970253	1016.852844	461.648285	114.706444	944.353760	482.134369	290.179382
-411.306213	-11.306619	917.355347	-303.702087	-164.148514	918.141541	-461.736084	86.614693	492.652802	-338.427460	-172.170670	493.224365	-503.791229	144.704239	70.482681	-408.555603	-144.435516	88.432434	-432.993286	78.871635	1382.855591	-242.113434	-208.233795	1364.072998	-314.377350	-60.554829	1383.478027	-278.700867	-40.110573	1671.867432	-527.780701	85.889206	1133.737915	-295.509857	-302.691833	1130.803467	-428.857849	149.847763	910.819580	-215.247391	-261.512299	871.493286	-347.694092	-80.310593	1016.989319	462.366486	115.383209	944.244629	482.696533	290.797607
-411.691559	-10.455603	917.575562	-303.861084	-163.222672	918.232361	-462.120178	86.766953	492.808838	-338.558136	-171.698441	493.277344	-503.745392	144.682922	70.453751	-408.560242	-144.345016	88.347359	-433.367035	79.525970	1383.126465	-241.811951	-207.184555	1364.232544	-314.435760	-59.641228	1383.646973	-278.773315	-39.100922	1671.971313	-528.183960	86.810059	1134.097534	-295.054138	-301.839691	1130.990723	-429.070648	151.272400	911.409424	-214.951614	-260.655090	871.472046	-347.921143	-79.456253	1017.142883	463.071350	115.993050	944.172913	483.324463	291.409576
-412.020966	-9.761921	917.744751	-304.055542	-162.273056	918.284241	-462.467896	86.875061	492.882080	-338.655914	-171.109802	493.318054	-503.631104	144.682068	70.459488	-408.551636	-144.213486	88.331345	-433.709503	80.167336	1383.377930	-241.618317	-206.100266	1364.385864	-314.507690	-58.743759	1383.805054	-278.838654	-38.068836	1672.122803	-528.623108	87.730156	1134.419800	-294.487915	-301.160706	1131.027466	-429.399872	152.672791	911.998718	-214.726303	-259.835510	871.637634	-348.159912	-78.673401	1017.254028	463.812988	116.536011	944.062866	483.768066	291.949280
-412.530151	-8.946884	918.001648	-304.326447	-161.399185	918.401489	-463.214264	87.069344	493.071442	-338.834778	-170.994904	493.335632	-503.694458	144.658051	70.474632	-408.662506	-144.257645	88.404488	-434.056732	80.881836	1383.651367	-241.408798	-204.973648	1364.591797	-314.638641	-57.778751	1384.013428	-278.947723	-37.028099	1672.271118	-529.172302	88.678268	1134.753418	-294.063538	-300.262787	1131.285645	-429.893799	154.023621	912.442932	-214.563538	-259.050751	871.953125	-348.423737	-77.811989	1017.427185	464.521576	117.089211	943.948730	484.272552	292.461609
-412.968811	-8.199525	918.238464	-304.651917	-160.478241	918.533569	-463.561279	87.052109	493.145050	-338.957611	-170.167084	493.340546	-503.609955	144.680267	70.451347	-408.610718	-144.090469	88.372292	-434.421722	81.628807	1383.873169	-241.221222	-203.838226	1364.808105	-314.745850	-56.801960	1384.205688	-279.047424	-35.921715	1672.465332	-529.685425	89.608147	1135.068970	-293.695709	-299.287018	1131.525391	-430.488068	155.398788	912.901367	-214.421234	-258.206238	872.117615	-348.705750	-76.959129	1017.600159	465.268677	117.580528	943.872437	484.803375	293.033020
-413.337585	-7.323444	918.454224	-304.815521	-159.426819	918.657104	-463.897644	87.133255	493.195557	-339.261169	-169.693527	493.367737	-503.517365	144.693649	70.402092	-408.688416	-144.000732	88.393532	-434.772675	82.374275	1384.153320	-241.055664	-202.724731	1365.038696	-314.862183	-55.823856	1384.359741	-279.143524	-34.832481	1672.616211	-530.263611	90.560410	1135.400757	-293.336517	-298.391052	1131.770386	-431.164673	156.684784	913.311401	-214.254059	-257.356567	872.277466	-348.953522	-76.020302	1017.769714	466.100464	118.076508	943.803345	485.331787	293.533447
-413.736633	-6.423757	918.685730	-305.073456	-158.381485	918.707275	-464.549225	87.276367	493.349884	-339.478821	-169.120300	493.386230	-503.521515	144.712372	70.373131	-408.662720	-143.850952	88.371590	-435.137970	83.208054	1384.402466	-240.928940	-201.529999	1365.208984	-314.973511	-54.727230	1384.560669	-279.275635	-33.693890	1672.774780	-530.856812	91.492203	1135.753662	-293.078979	-297.312256	1132.147217	-431.979919	157.952240	913.642517	-214.111221	-256.400635	872.417236	-349.180695	-75.077217	1017.902344	466.839355	118.397453	943.763794	485.846680	293.957672
-414.191681	-5.441187	918.888489	-305.288025	-157.309067	918.825806	-465.138916	87.344269	493.492340	-339.779846	-168.787262	493.498047	-503.531555	144.736191	70.351974	-408.784515	-143.876190	88.393669	-435.536591	84.111488	1384.676392	-240.861191	-200.273605	1365.434937	-315.026672	-53.630627	1384.794678	-279.406189	-32.529808	1672.996094	-531.484131	92.390327	1136.072876	-292.719208	-296.287567	1132.358154	-432.898926	159.161331	913.902222	-213.929611	-255.419373	872.652710	-349.471832	-74.052917	1018.058716	467.681061	118.917938	943.804749	486.304932	294.409729
-414.598083	-4.600552	919.147522	-305.540436	-156.192368	918.949036	-465.680969	87.414940	493.489594	-339.893097	-167.880814	493.600433	-503.475983	144.806259	70.321098	-408.708466	-143.593857	88.319939	-435.881134	84.990417	1384.918945	-240.724670	-199.008026	1365.661377	-315.134796	-52.442020	1385.005859	-279.570282	-31.322578	1673.130615	-532.078064	93.358116	1136.383423	-292.336914	-295.313232	1132.571411	-433.904877	160.331848	914.142334	-213.807312	-254.453796	872.802185	-349.695404	-73.063202	1018.238037	468.362122	119.207191	943.825195	486.730072	294.852722
-415.026215	-3.526365	919.358765	-305.771362	-155.072662	919.026123	-466.428711	87.550484	493.622314	-340.198059	-167.616348	493.675873	-503.612549	144.813416	70.258453	-408.861725	-143.664841	88.422905	-436.288452	86.021225	1385.159424	-240.416473	-197.770523	1365.964355	-315.218933	-51.308056	1385.173584	-279.727325	-30.092129	1673.320679	-532.737854	94.303291	1136.728394	-292.021362	-294.224060	1132.805908	-435.052246	161.482574	914.253906	-213.747803	-253.447510	873.024353	-349.932861	-71.971970	1018.372925	469.104645	119.514488	943.932007	487.121277	295.221771
-415.427765	-2.595958	919.563049	-306.052124	-153.835449	919.138123	-467.137085	87.694023	493.710083	-340.436493	-166.933502	493.638367	-503.616821	144.898361	70.189178	-408.951752	-143.583237	88.400192	-436.644592	87.055794	1385.370605	-240.602646	-196.364197	1366.101074	-315.359955	-50.077316	1385.325317	-279.905212	-28.857656	1673.565430	-533.358887	95.193420	1136.961914	-291.754669	-293.189453	1132.986938	-436.255402	162.533752	914.293579	-213.635574	-252.348236	873.214966	-350.196655	-70.869476	1018.521484	469.921906	119.906609	944.015564	487.551147	295.659882
-415.923126	-1.515149	919.786560	-306.285339	-152.710693	919.265442	-467.873596	87.819656	493.816772	-340.632843	-166.045288	493.686371	-503.646881	144.949768	70.102104	-408.914276	-143.371414	88.345169	-437.035492	88.158379	1385.583496	-240.563110	-195.021988	1366.272583	-315.552277	-48.809750	1385.525513	-280.073608	-27.546291	1673.687744	-534.021423	96.088753	1137.272827	-291.529388	-291.976440	1133.237671	-437.584229	163.526978	914.279663	-213.458801	-251.195862	873.250610	-350.428650	-69.713371	1018.678833	470.675842	120.122108	944.182678	487.960327	296.034790
-416.352905	-0.357029	920.009888	-306.698730	-151.387238	919.331848	-468.721039	88.028900	493.901642	-340.749146	-165.359650	493.765015	-503.713470	145.007721	70.035591	-408.871063	-143.179428	88.266136	-437.417328	89.291191	1385.807617	-240.536697	-193.634933	1366.506714	-315.725891	-47.551037	1385.733154	-280.277222	-26.223135	1673.899170	-534.714050	96.987526	1137.537476	-291.423553	-290.860291	1133.604980	-438.983612	164.467499	914.229736	-213.475449	-250.080704	873.584839	-350.738983	-68.485504	1018.812561	471.443970	120.430176	944.374512	488.328674	296.328766
-416.748535	0.906872	920.240845	-306.850983	-150.101746	919.493713	-469.617065	88.204330	494.061218	-340.983154	-164.794922	493.896271	-503.835815	145.100372	69.986656	-408.762756	-142.924133	88.270142	-437.802307	90.475220	1386.004028	-240.345337	-192.257004	1366.747437	-315.962952	-46.186508	1385.920532	-280.462158	-24.881632	1674.154175	-535.436218	97.934868	1137.838379	-291.212830	-289.610199	1133.877075	-440.481201	165.348328	914.082214	-213.461655	-248.938324	873.758057	-350.973053	-67.208687	1019.004517	472.250732	120.717972	944.596741	488.722778	296.655701
-417.255005	2.151470	920.517090	-307.255859	-148.715347	919.585999	-470.351135	88.340080	494.122986	-341.179443	-164.132767	493.965515	-503.900452	145.182770	69.881134	-408.932678	-142.949265	88.241623	-438.176544	91.657898	1386.218872	-240.464157	-190.747391	1366.953247	-316.139832	-44.842163	1386.185425	-280.673309	-23.471125	1674.304932	-536.211792	98.937523	1138.180176	-290.997955	-288.331604	1133.962769	-442.077271	166.120438	913.854126	-213.414856	-247.611511	874.055542	-351.288757	-65.897743	1019.173706	472.998810	120.959465	944.792114	489.073212	296.968353
-417.581604	3.489385	920.745911	-307.419617	-147.276306	919.749634	-471.256866	88.565742	494.235077	-341.341034	-163.089783	494.017059	-503.966370	145.232056	69.803757	-408.896057	-142.772827	88.239464	-438.556580	92.941307	1386.421631	-240.488037	-189.196320	1367.167236	-316.487793	-43.690495	1386.100098	-280.898193	-22.033535	1674.515869	-536.981567	99.855492	1138.409180	-290.895233	-287.023560	1134.253540	-443.773682	166.855087	913.564819	-213.389954	-246.360825	874.291687	-351.512665	-64.519760	1019.368408	473.761688	121.288902	944.900391	489.449493	297.314575
-418.106934	4.879792	920.999695	-307.827026	-145.785553	919.828674	-472.163727	88.732063	494.370575	-341.518250	-162.320129	494.097473	-504.005707	145.299179	69.713089	-408.923065	-142.671005	88.252090	-438.978241	94.219269	1386.589966	-240.545273	-187.678375	1367.428955	-316.750854	-42.268261	1386.274292	-281.110107	-20.453379	1674.610596	-537.752502	100.790123	1138.630005	-290.857330	-285.667206	1134.556396	-445.523407	167.580170	913.249084	-213.485184	-245.109756	874.445007	-351.830444	-63.071732	1019.517639	474.454773	121.581467	945.069031	489.755798	297.648926
-418.548798	6.209531	921.189209	-308.099792	-144.335159	919.958374	-473.153717	89.008759	494.521149	-341.665833	-161.480530	494.135315	-504.095459	145.399933	69.632179	-408.945099	-142.532532	88.259796	-439.430542	95.559036	1386.756348	-240.661133	-186.184662	1367.672852	-317.027740	-40.842918	1386.411133	-281.413208	-19.050297	1674.934326	-538.559265	101.756638	1138.829346	-290.772919	-284.375946	1134.778320	-447.277435	168.213669	912.897461	-213.548355	-243.780624	874.632446	-352.109558	-61.645145	1019.665710	475.126801	121.789200	945.195618	490.095001	297.926819
-419.059723	7.832321	921.489441	-308.554382	-142.617706	920.003052	-473.993317	89.210678	494.719482	-342.139587	-160.503006	494.120758	-503.992371	145.537201	69.546234	-408.999084	-142.405960	88.194244	-439.884644	96.963547	1386.901245	-240.791183	-184.551697	1367.927612	-317.313049	-39.327389	1386.635254	-281.702179	-17.507851	1675.127197	-539.307617	102.708481	1139.048950	-290.810059	-282.829651	1135.148926	-449.173370	168.849075	912.437073	-213.630615	-242.407867	874.880188	-352.481079	-60.052708	1019.831299	475.605804	122.067314	945.172913	490.206848	298.243774
-419.437744	9.344101	921.741089	-308.769196	-141.040848	920.208374	-474.981842	89.534798	494.822449	-342.348663	-159.696808	494.246277	-504.078918	145.605576	69.475769	-409.039948	-142.304932	88.218605	-440.335266	98.351990	1387.069092	-240.874130	-182.901047	1368.197021	-317.624176	-37.803959	1386.803467	-282.002014	-15.906031	1675.334351	-540.124146	103.648499	1139.142090	-290.744354	-281.468475	1135.294067	-451.068085	169.443207	911.992310	-213.692474	-240.919724	875.197266	-352.740540	-58.496193	1020.054626	476.222626	122.279900	945.177551	490.507660	298.498535
-419.944672	10.906457	922.017578	-309.233795	-139.325195	920.258423	-476.110962	89.823944	494.975159	-342.343140	-158.747635	494.415527	-504.141693	145.682236	69.383446	-409.063110	-142.134827	88.230255	-440.807953	99.793884	1387.249390	-241.058456	-181.313507	1368.487061	-317.918640	-36.251686	1386.981934	-282.355652	-14.256146	1675.579590	-540.917847	104.666992	1139.430542	-290.980927	-279.921814	1135.942139	-453.016541	170.003769	911.518799	-213.851013	-239.354156	875.465393	-353.088135	-56.893856	1020.204712	476.939148	122.554726	945.234802	490.880157	298.772156
-420.380554	12.615510	922.315979	-309.463684	-137.591141	920.447021	-476.834045	90.102409	495.086304	-342.794037	-157.637085	494.452972	-504.091522	145.825409	69.283211	-409.109406	-141.993500	88.237778	-441.338501	101.324196	1387.431274	-240.834045	-179.628281	1368.837036	-318.287140	-34.626095	1387.180908	-282.733734	-12.600142	1675.785889	-541.809387	105.654663	1139.603760	-290.807404	-278.375732	1135.923218	-455.328766	170.340164	910.814819	-213.969254	-237.775146	875.856506	-353.385010	-55.201065	1020.446106	477.548187	122.717964	945.174072	491.242798	299.083191
-420.854340	14.255086	922.569641	-309.848083	-135.828674	920.596436	-477.972656	90.421776	495.267700	-342.860809	-156.842117	494.584503	-504.237579	145.906052	69.166031	-409.142578	-141.851974	88.283051	-441.871368	102.829071	1387.524170	-241.390091	-177.843475	1369.019897	-318.659088	-32.966934	1387.395996	-283.137848	-10.910125	1676.012207	-542.637390	106.653427	1139.733154	-291.057251	-276.845795	1136.387695	-457.390533	170.797852	910.265320	-214.158127	-236.191483	876.114136	-353.741577	-53.502304	1020.639343	478.100861	122.993195	945.127441	491.504333	299.361145
-421.356384	15.963590	922.804016	-310.296570	-134.024567	920.706360	-478.820984	90.708252	495.324890	-343.021484	-155.740173	494.645782	-504.204681	146.077835	69.016541	-409.075775	-141.611176	88.238037	-442.367340	104.408051	1387.609497	-241.268753	-176.153717	1369.361084	-319.009308	-31.334860	1387.558350	-283.560028	-9.154582	1676.184082	-543.489197	107.748611	1139.850830	-291.166168	-275.144867	1136.656372	-459.522736	171.270264	909.627563	-214.268326	-234.330963	876.449158	-354.127258	-51.752953	1020.801453	478.579407	123.287773	944.997009	491.738495	299.669922
-421.834534	17.765781	923.014282	-310.603638	-132.203735	920.776550	-479.704071	91.113686	495.453064	-343.592743	-154.818100	494.667053	-504.259796	146.255203	68.916298	-409.246796	-141.593414	88.208794	-442.904907	106.033333	1387.710815	-241.812561	-174.265900	1369.494629	-319.389130	-29.569477	1387.739014	-284.004791	-7.325971	1676.370728	-544.366943	108.848991	1139.972412	-291.248627	-273.491394	1136.904297	-461.665802	171.682205	909.039368	-214.447876	-232.696243	876.613037	-354.425323	-49.949398	1020.931030	479.039154	123.562782	944.849304	492.006195	299.962952
-422.358856	19.586891	923.188416	-311.015808	-130.290543	920.800964	-480.745392	91.516937	495.547577	-343.520294	-153.686508	494.682007	-504.414551	146.407745	68.779221	-409.186157	-141.340576	88.122078	-443.451202	107.693008	1387.736572	-241.735947	-172.436768	1369.761963	-319.821686	-27.745468	1387.887085	-284.476868	-5.474771	1676.536865	-545.283020	109.940918	1140.156494	-291.401733	-271.753876	1137.157959	-463.822449	172.066132	908.447388	-214.638901	-230.853333	876.916748	-354.787872	-48.089157	1021.018188	479.483276	124.026299	944.740601	492.250061	300.263306
-422.810242	21.435150	923.419067	-311.261597	-128.354385	920.955322	-481.711823	91.973251	495.680237	-343.639160	-152.518326	494.805450	-504.504852	146.604294	68.662216	-409.167236	-141.116135	88.097595	-444.026733	109.394257	1387.864380	-241.973785	-170.549240	1370.000000	-320.255035	-25.962551	1388.102295	-284.995514	-3.573173	1676.739746	-546.341492	111.250107	1140.488647	-291.634308	-269.930328	1137.598877	-466.055298	172.429825	907.825073	-214.887970	-228.956436	877.141602	-355.081085	-46.185421	1021.203186	479.864929	124.509262	944.607117	492.490601	300.505707
-423.353333	23.374781	923.626587	-311.734680	-126.394409	921.064270	-482.629333	92.589195	495.850830	-343.897797	-151.339005	494.812408	-504.607819	146.767334	68.532707	-409.170013	-140.916351	88.072609	-444.651581	111.145020	1387.936523	-242.342316	-168.597168	1370.238770	-320.704651	-24.183340	1388.259277	-285.542480	-1.634355	1676.914063	-547.192383	112.298615	1140.489624	-291.754059	-268.165375	1137.654419	-468.201660	172.799210	907.159058	-215.088394	-227.078354	877.368164	-355.512268	-44.236732	1021.352173	479.990479	123.732765	943.916077	492.840942	300.903687
-423.932770	25.269180	923.809143	-312.207062	-124.383743	921.141968	-483.687378	93.245476	496.003693	-344.015137	-150.362335	494.924469	-504.735931	146.968018	68.398041	-409.226318	-140.795853	88.085320	-445.283081	112.864288	1388.005615	-242.722351	-166.649216	1370.448975	-321.217194	-22.216076	1388.443726	-286.146942	0.331779	1677.100220	-548.183655	113.514786	1140.610596	-291.905365	-266.359711	1137.829590	-470.380127	173.176743	906.546631	-215.407272	-225.212479	877.623108	-355.970551	-42.288731	1021.474426	480.506775	124.469292	943.887146	493.135071	301.211365
-424.353821	27.237808	924.002014	-312.549042	-122.251480	921.269836	-484.564850	93.832901	496.012085	-344.273987	-149.153687	494.977814	-504.759857	147.166306	68.210243	-409.190735	-140.533615	88.018997	-445.947296	114.735909	1388.138794	-243.147324	-164.639786	1370.663086	-321.708282	-20.271326	1388.620117	-286.778381	2.336506	1677.292969	-549.236389	114.858215	1140.800049	-292.272705	-264.420135	1138.301880	-472.468750	173.637711	906.037781	-215.776733	-223.270264	877.861328	-356.333160	-40.252792	1021.633545	481.044373	125.036217	943.805054	493.498810	301.528381
-424.891022	29.381710	924.205872	-312.900208	-120.114845	921.293091	-485.347046	94.340858	495.956451	-344.647858	-147.949738	495.014465	-504.839172	147.392242	68.052795	-409.345276	-140.464859	87.952385	-446.624237	116.583282	1388.150269	-243.488312	-162.612854	1370.883667	-322.248871	-18.332464	1388.758423	-287.418793	4.387010	1677.456299	-550.180725	116.087196	1140.840820	-292.407166	-262.503845	1138.409546	-474.634247	174.070038	905.522339	-216.138992	-221.410034	877.976929	-356.705780	-38.163681	1021.742004	481.339355	125.550056	943.600647	493.804932	301.860077
-425.462952	31.487593	924.357239	-313.325134	-117.967125	921.362000	-486.345703	95.052277	496.126587	-344.743011	-146.760818	495.165314	-504.979675	147.595566	67.921341	-409.393372	-140.289703	87.906464	-447.307800	118.441895	1388.175903	-243.916473	-160.533142	1371.076660	-322.793579	-16.339569	1388.901367	-288.116089	6.499191	1677.615234	-551.355469	117.504189	1141.074829	-292.714539	-260.620819	1138.514648	-476.944397	174.417709	904.901062	-216.397324	-219.172104	878.235046	-357.154480	-36.040047	1021.846252	481.609314	126.067329	943.476318	494.109894	302.132202
-425.991486	33.684696	924.481079	-313.779663	-115.741920	921.440979	-487.240265	95.797188	496.223572	-344.913788	-145.505554	495.172668	-505.128113	147.829468	67.791588	-409.327881	-140.025299	87.865425	-448.069031	120.389069	1388.192383	-244.315475	-158.389008	1371.295654	-323.369171	-14.273335	1388.990112	-288.832947	8.649789	1677.788940	-552.467041	118.911552	1141.171631	-293.029144	-258.399078	1138.771851	-479.066772	174.923355	904.330322	-216.717331	-217.034012	878.465820	-357.629700	-33.838932	1021.946411	481.810577	125.381889	943.043335	494.598633	302.524811
-426.561462	35.863674	924.680481	-314.259491	-113.449150	921.541199	-488.200439	96.585709	496.433075	-345.000824	-144.251694	495.262878	-505.275970	148.016006	67.707893	-409.351227	-139.817154	87.847153	-448.818207	122.379921	1388.262695	-244.808487	-156.187988	1371.446167	-324.010101	-12.203897	1389.153931	-289.584717	10.843245	1677.954102	-553.439880	120.243233	1141.115356	-293.535767	-256.267914	1139.129272	-481.099243	175.554703	903.801758	-217.150131	-215.006607	878.593872	-358.073975	-31.595070	1022.085632	482.071259	125.662537	942.925659	494.973694	302.817261
-427.111389	38.185684	924.878479	-314.718750	-111.141640	921.586853	-489.083527	97.399811	496.507813	-345.205322	-142.895920	495.346039	-505.322205	148.285385	67.618378	-409.490662	-139.783737	87.901428	-449.632965	124.430954	1388.303833	-245.297989	-153.958099	1371.658325	-324.654205	-10.077831	1389.289063	-290.377808	13.056701	1678.151855	-554.690918	121.836494	1141.381714	-293.778992	-254.251343	1139.098999	-483.152191	176.154495	903.307129	-217.471054	-212.602295	878.957520	-358.538635	-29.344389	1022.207092	482.389801	125.957909	942.869385	495.348358	303.112030
-427.634094	40.505669	925.103821	-315.219696	-108.785042	921.718262	-490.031799	98.256241	496.701019	-345.587128	-141.452118	495.305481	-505.478485	148.493774	67.537079	-409.603241	-139.665192	87.860107	-450.450226	126.445114	1388.282104	-245.911865	-151.731171	1371.819336	-325.336426	-7.906248	1389.404297	-291.211243	15.322266	1678.319824	-555.835999	123.284157	1141.425415	-294.154236	-252.045639	1139.352051	-485.188782	176.764404	902.823730	-217.899719	-210.334579	879.129639	-359.006836	-27.031931	1022.381897	482.652802	126.274963	942.821045	495.695770	303.289459
-428.168945	42.806759	925.266785	-315.684387	-106.442184	921.781616	-491.461334	99.156288	496.907837	-345.618835	-140.036087	495.424408	-505.845673	148.638733	67.462128	-409.552246	-139.426651	87.892021	-451.300262	128.537872	1388.244751	-246.433395	-149.432007	1372.018066	-326.018402	-5.713177	1389.574097	-292.062561	17.628031	1678.478027	-556.948242	124.710075	1141.372437	-294.566528	-249.834732	1139.565674	-487.072205	177.450226	902.374512	-218.453903	-208.344482	879.053955	-359.460693	-24.733490	1022.490906	482.904480	126.507187	942.869934	496.078247	303.568359
-428.735199	45.212124	925.440308	-316.168549	-104.080254	921.859802	-492.155579	100.065582	497.020142	-345.746155	-138.648605	495.456329	-505.839722	148.881714	67.326584	-409.574310	-139.243179	87.854042	-452.149323	130.658279	1388.252319	-247.030487	-147.124023	1372.224731	-326.705902	-3.440307	1389.744385	-292.950439	19.971577	1678.648682	-558.280823	126.433472	1141.613647	-295.134064	-247.495621	1139.902710	-488.884613	178.055664	901.990601	-218.826675	-205.876373	879.344360	-359.929993	-22.365925	1022.610901	483.153412	126.667175	942.958923	496.504974	303.781952
-429.241943	47.733772	925.591064	-316.689209	-101.627602	921.950317	-492.059265	101.017815	497.068634	-345.899384	-137.162048	495.555511	-505.478546	149.311508	67.153381	-409.552094	-138.984207	87.812210	-453.072601	132.845322	1388.308838	-247.701401	-144.750122	1372.437256	-327.459442	-1.147341	1389.919189	-293.859131	22.369965	1678.802856	-559.475159	127.975449	1141.664429	-295.495056	-245.282578	1139.877441	-490.722687	178.703903	901.569763	-219.240997	-203.407669	879.632935	-360.430328	-19.913073	1022.732239	483.476715	126.800323	943.110291	496.952637	303.974548
-429.749207	50.116100	925.754700	-317.148651	-99.213058	922.096313	-493.077881	102.078667	497.161835	-346.149292	-135.650604	495.592255	-505.688171	149.559265	67.057739	-409.585663	-138.796616	87.816147	-454.031647	135.043808	1388.328003	-248.332047	-142.372360	1372.621216	-328.259521	1.201311	1390.069336	-294.796234	24.768862	1678.984863	-560.785156	129.659821	1141.731812	-295.967773	-242.871338	1140.068115	-492.490723	179.327026	901.224670	-219.672867	-200.839294	879.897217	-360.910645	-17.518511	1022.886963	483.707764	126.961952	943.298828	497.378052	304.136658
-430.298096	52.712406	925.932007	-317.695557	-96.711700	922.127075	-494.186462	103.122772	497.322296	-346.325073	-134.069214	495.731628	-506.026276	149.816757	66.897408	-409.632172	-138.585052	87.855209	-454.958130	137.308212	1388.305664	-249.052734	-139.947601	1372.819946	-329.094269	3.527917	1390.161743	-295.762756	27.218542	1679.124512	-562.090759	131.407288	1141.764038	-296.476074	-240.525085	1140.301270	-494.213867	179.942566	900.810547	-220.187759	-198.535400	880.019958	-361.416107	-15.039042	1022.990540	483.943115	127.110558	943.471375	497.811462	304.254578
-430.880585	55.215466	926.040771	-318.347931	-94.195084	922.128967	-495.391998	104.289215	497.438324	-346.426392	-132.688553	495.794312	-506.419739	150.093430	66.769135	-409.734802	-138.407104	87.845421	-455.952850	139.599197	1388.289795	-249.799500	-137.479370	1373.067017	-329.949524	5.939237	1390.289063	-296.794434	29.751862	1679.303589	-563.388794	133.135437	1141.904175	-297.082397	-237.983170	1140.602783	-495.953094	180.614899	900.581665	-220.689819	-195.971680	880.184509	-361.979187	-12.564219	1023.041382	484.159210	127.304436	943.663818	498.175293	304.386810
-431.415283	57.887707	926.145996	-318.797089	-91.607971	922.187866	-496.455933	105.415947	497.598785	-346.613770	-131.039291	495.787872	-506.756378	150.367035	66.722343	-409.715607	-138.114273	87.816826	-456.940918	141.979172	1388.272827	-250.542725	-135.003983	1373.246826	-330.801147	8.406944	1390.452881	-297.802155	32.258972	1679.407959	-564.706787	134.942383	1141.970703	-297.660828	-235.486328	1140.745483	-497.604248	181.260483	900.223267	-221.256912	-193.621704	880.252869	-362.487976	-9.974752	1023.128418	484.317902	127.472412	943.848511	498.503937	304.513733
-431.988159	60.443714	926.309998	-319.419128	-89.098320	922.306396	-497.519562	106.653313	497.766022	-346.756256	-129.557770	495.875885	-507.092285	150.591522	66.619850	-409.766571	-137.912521	87.757164	-457.946991	144.356400	1388.250732	-251.321350	-132.491821	1373.431641	-331.705109	10.808071	1390.580078	-298.850616	34.810204	1679.562988	-566.089417	136.807755	1142.006348	-298.112976	-232.990952	1140.684326	-499.360687	181.956207	899.916138	-221.681900	-190.823593	880.555603	-363.031586	-7.437551	1023.262512	484.595642	127.591454	944.017883	498.927582	304.633545
-432.557007	63.159714	926.474243	-319.994659	-86.512077	922.386353	-498.279968	107.824577	497.892395	-346.953491	-127.917152	495.867065	-507.155945	150.889771	66.517014	-409.792175	-137.710938	87.762550	-458.925354	146.787277	1388.199829	-252.109558	-129.910034	1373.637695	-332.609131	13.345007	1390.756836	-299.897461	37.401230	1679.706787	-567.489319	138.661179	1142.140625	-298.696442	-230.385086	1140.762451	-500.970947	182.678787	899.704651	-222.077530	-187.934692	880.860474	-363.597229	-4.843830	1023.387756	484.774994	127.608086	944.188477	499.307617	304.768524
-433.051819	65.838425	926.594849	-320.554993	-83.820694	922.438354	-498.996857	109.048943	497.985718	-346.855621	-126.445572	495.981873	-507.296021	151.144455	66.391953	-409.830750	-137.503296	87.887138	-459.999969	149.230743	1388.138062	-252.996658	-127.315857	1373.862183	-333.583344	15.833651	1390.873901	-301.024780	40.009895	1679.888672	-568.893433	140.532257	1142.171753	-299.491852	-227.762039	1141.213867	-502.475128	183.522751	899.546204	-222.728409	-185.411835	881.030518	-364.145538	-2.224944	1023.481201	485.176605	127.628288	944.564697	499.938202	304.815613
-433.655396	68.527130	926.701355	-321.208984	-81.190033	922.501099	-499.811646	110.338272	498.184845	-347.133728	-124.566208	496.039093	-507.449768	151.410309	66.298874	-409.890198	-137.196152	88.004013	-461.105896	151.788528	1388.148560	-253.843719	-124.730789	1374.066772	-334.631470	18.381062	1390.995850	-302.156525	42.667404	1680.053833	-570.297424	142.406540	1142.180420	-300.259460	-225.165680	1141.523315	-503.878632	184.545303	899.384033	-223.274872	-182.651733	881.307434	-364.758331	0.410957	1023.565430	485.285492	127.634521	944.744080	500.299500	304.848969
-434.245178	71.244606	926.821106	-321.842438	-78.560730	922.588684	-500.413116	111.605988	498.221527	-347.314972	-123.076775	496.222992	-507.502197	151.716370	66.224182	-410.038879	-137.078247	88.214661	-462.221771	154.373581	1388.087036	-254.829117	-122.057899	1374.308594	-335.672516	20.948719	1391.118652	-303.315704	45.362000	1680.197510	-571.710632	144.256989	1142.210449	-300.743042	-222.689240	1141.543213	-505.202820	185.788391	899.286133	-223.877136	-179.900360	881.574158	-365.344635	3.074528	1023.666504	485.369568	127.642052	944.941528	500.617706	304.885010
-434.813873	74.006577	926.960388	-322.496948	-75.878975	922.675110	-501.149078	112.947418	498.419739	-347.585541	-121.345268	496.237976	-507.725983	151.957443	66.174850	-409.955780	-136.683960	88.224800	-463.384613	157.009369	1388.031982	-255.773315	-119.425293	1374.567749	-336.696594	23.529356	1391.240112	-304.516174	48.073513	1680.326172	-573.130249	146.069366	1142.123047	-301.667511	-219.911041	1141.943848	-506.351715	187.175201	899.312561	-224.467636	-177.233337	881.763794	-365.946289	5.758021	1023.780701	485.429230	127.705872	945.124451	500.909912	304.945953
-435.372192	76.811829	927.088318	-323.084167	-73.180580	922.723145	-502.088287	114.270248	498.607208	-347.708679	-119.918839	496.337646	-507.928589	152.205307	66.146240	-410.146759	-136.581604	88.230820	-464.517487	159.747543	1388.007935	-256.761505	-116.761040	1374.734131	-337.837494	26.219238	1391.379272	-305.664886	50.843441	1680.411865	-574.631104	147.844589	1142.164917	-302.300385	-217.189072	1141.775757	-507.437073	188.734451	899.397705	-224.946243	-174.265945	881.989014	-366.509369	8.457080	1023.870972	485.474060	127.756943	945.273438	501.213257	305.033386
-435.952759	79.495201	927.231812	-323.730072	-70.538109	922.803040	-502.911682	115.580406	498.873718	-348.023376	-118.287788	496.265472	-508.072815	152.387131	66.181702	-410.135498	-136.283020	88.129570	-465.627197	162.591919	1387.922852	-257.706146	-114.038681	1374.935303	-338.982147	28.888170	1391.491211	-306.855408	53.620529	1680.480957	-576.108459	149.589294	1142.261353	-303.148651	-214.206696	1142.042114	-508.369751	190.495346	899.689453	-225.478363	-171.261581	882.172241	-367.060791	11.117192	1023.974915	485.492401	127.802605	945.402954	501.537537	305.023254
-436.535706	82.392029	927.350830	-324.344391	-67.852631	922.799500	-504.054169	117.004532	499.176636	-347.954346	-116.853806	496.390137	-508.340668	152.545578	66.190613	-410.165985	-135.996017	88.118347	-466.727234	165.483276	1387.838257	-258.761353	-111.267036	1375.198730	-340.140320	31.555334	1391.598389	-308.075623	56.420879	1680.586304	-577.626648	151.393021	1142.385132	-303.778412	-211.539703	1141.965210	-509.210358	192.401093	900.079895	-226.084946	-168.364838	882.394104	-367.653748	13.819658	1024.037842	485.517090	127.886490	945.499023	501.868622	305.054016
-437.068329	85.185028	927.534668	-324.988129	-65.076469	922.847656	-505.303101	118.762177	499.638947	-348.274902	-115.217041	496.469147	-508.554352	152.739227	66.244629	-410.297638	-135.863174	88.229057	-467.784760	168.419632	1387.837524	-259.850677	-108.526222	1375.443848	-341.398529	34.332832	1391.803833	-309.340027	59.232140	1680.692993	-579.184631	153.210266	1142.471802	-304.745972	-208.690125	1142.474854	-509.907440	194.413193	900.607971	-226.775604	-165.596573	882.623840	-368.222839	16.518867	1024.156982	485.464386	127.964058	945.545715	502.150085	305.131104
-437.648773	88.141624	927.746338	-325.694214	-62.267250	922.944763	-505.936188	119.945282	499.764221	-348.383301	-113.562035	496.631531	-508.686646	152.977356	66.203163	-410.363678	-135.701981	88.465256	-468.764435	171.476074	1387.734009	-260.950317	-105.699654	1375.702515	-342.712036	37.055233	1392.042603	-310.670807	62.014179	1680.828125	-580.937805	155.216629	1142.721313	-305.495209	-205.978958	1142.527466	-510.535736	196.327332	901.287659	-227.390060	-162.501312	883.072815	-368.894623	19.287745	1024.322388	485.405914	127.982735	945.551331	502.454224	305.152466
-438.213196	90.989388	927.882507	-326.301910	-59.494370	923.052124	-506.982635	121.486580	500.086609	-348.636353	-111.893082	496.720062	-508.832001	153.203156	66.190018	-410.453613	-135.450745	88.619858	-469.663696	174.505508	1387.756348	-262.055878	-102.861984	1376.068115	-344.056335	39.688293	1392.225342	-312.047485	64.843140	1680.939453	-582.797424	157.471893	1143.018311	-306.462067	-203.009949	1143.078613	-511.197601	198.103302	902.034790	-228.024094	-159.377151	883.495117	-369.524811	22.039196	1024.453613	485.716309	128.298676	945.319763	502.891479	305.376465
-438.849884	93.840355	928.030884	-327.046600	-56.760345	923.132568	-508.337494	123.131836	500.464569	-348.531738	-109.943344	496.775818	-509.148560	153.364441	66.230843	-410.419250	-135.049698	88.643906	-470.520294	177.502731	1387.772949	-263.192139	-100.075249	1376.362793	-345.472565	42.375179	1392.363403	-313.423157	67.637482	1681.010986	-584.727112	159.951233	1143.360962	-307.314575	-200.135590	1143.303101	-511.873444	199.769318	902.799072	-228.727097	-156.330048	883.743347	-370.239532	24.754915	1024.576050	485.457123	128.334244	945.312805	503.072357	305.326294
-439.431244	96.771965	928.141663	-327.643921	-53.906712	923.136292	-510.151062	124.974632	501.173462	-348.534180	-107.624733	496.648254	-509.674561	153.465866	66.309639	-410.209045	-134.530212	88.579842	-471.411652	180.480637	1387.830811	-264.315613	-97.252342	1376.591431	-346.841156	45.087132	1392.490479	-314.822784	70.436432	1681.136963	-586.569885	162.505630	1143.800659	-308.123138	-197.258530	1143.526978	-512.713379	201.319550	903.531616	-229.369125	-153.324951	883.900146	-370.862579	27.547289	1024.643799	485.461060	128.578384	945.060364	503.380890	305.487152
-440.046661	99.641182	928.263062	-328.286133	-51.093456	923.190979	-511.390747	126.593430	501.517212	-348.498413	-105.786713	496.693207	-509.994110	153.654343	66.360199	-410.129730	-134.182785	88.612701	-472.365784	183.374084	1387.938843	-265.457397	-94.313354	1376.921509	-348.210938	47.824345	1392.655029	-316.245911	73.278297	1681.131714	-588.374939	165.182327	1144.360962	-308.944824	-194.157272	1143.576782	-513.605774	202.832947	904.190063	-229.921204	-150.253159	884.144958	-371.523895	30.315813	1024.740479	485.420349	128.791122	944.813171	503.685028	305.611145
-440.723633	102.409966	928.364319	-328.931305	-48.363441	923.252014	-512.664673	128.143173	501.996277	-348.542633	-103.987076	496.781738	-510.340607	153.783371	66.410271	-410.096161	-133.933334	88.718109	-473.457092	186.139603	1388.051025	-266.652313	-91.535324	1377.108276	-349.622375	50.508713	1392.674072	-317.663940	76.108765	1681.162476	-590.020447	167.867538	1144.727539	-309.729309	-191.267334	1143.449341	-514.615784	204.529282	904.670410	-230.515167	-146.984573	884.452942	-372.193970	33.033108	1024.824707	485.304840	128.901978	944.632324	503.982544	305.661346
-441.435486	105.378204	928.427246	-329.721405	-45.520206	923.280823	-513.796448	129.626312	502.381470	-348.570282	-102.254433	496.871277	-510.569733	153.933258	66.474495	-410.062469	-133.695282	88.874969	-474.705414	188.946518	1388.292358	-267.921021	-88.702080	1377.249878	-351.099487	53.271694	1392.768433	-319.075470	78.964005	1681.206299	-591.523987	170.626877	1144.947021	-310.760223	-188.215118	1143.765991	-515.608643	206.466141	905.055969	-231.219849	-143.915726	884.546692	-372.992218	35.869610	1024.880737	485.056641	128.985107	944.424316	504.179443	305.656830
-442.124451	108.219231	928.545898	-330.408203	-42.678654	923.386292	-514.807922	131.029602	502.686188	-348.681671	-100.473740	496.990967	-510.802460	154.097015	66.539925	-409.960236	-133.299316	88.986885	-476.088104	191.675858	1388.403198	-269.331116	-85.849030	1377.335083	-352.524536	55.938820	1392.871094	-320.486908	81.810890	1681.220947	-592.934509	173.367355	1145.119995	-311.780457	-185.227570	1143.799561	-516.681152	208.543106	905.287170	-231.866760	-140.786667	884.670959	-373.750031	38.650208	1025.005249	484.846161	129.080170	944.243591	504.427185	305.681152
-442.710571	111.196327	928.610046	-331.050232	-39.826412	923.493225	-515.653687	132.456528	502.855957	-348.560547	-98.568130	497.105042	-510.909424	154.284714	66.570404	-410.092407	-133.157043	89.268402	-477.589905	194.426605	1388.457031	-270.638275	-83.114128	1377.443359	-354.002136	58.673832	1393.078613	-321.845703	84.651886	1681.249146	-594.214172	176.093796	1145.135376	-312.773163	-182.300720	1143.840210	-517.743896	210.764313	905.299316	-232.524811	-137.617447	884.785095	-374.511169	41.473915	1025.114746	484.590698	129.102951	944.094543	504.692169	305.662048
-443.475311	114.114189	928.656189	-331.852478	-36.988762	923.545227	-516.531494	133.881744	503.109955	-348.635406	-96.795868	497.090454	-511.028534	154.475174	66.602684	-410.143585	-132.885040	89.427620	-479.190155	197.063522	1388.504883	-272.044525	-80.366409	1377.511108	-355.511017	61.352375	1393.208374	-323.188782	87.507248	1681.189697	-595.498596	178.890793	1144.964966	-313.296997	-179.577042	1143.152710	-518.788452	213.194016	905.148865	-233.054474	-134.211639	884.927490	-375.330017	44.323051	1025.169800	484.266724	129.158218	943.948486	504.934509	305.622711
-444.151855	117.241287	928.665833	-332.663635	-34.087448	923.560791	-517.361572	135.231644	503.300598	-348.515381	-94.887543	497.214111	-511.080872	154.683090	66.607948	-410.085999	-132.535873	89.574326	-480.790283	199.803574	1388.545654	-273.480774	-77.544495	1377.509155	-357.036591	64.091255	1393.246338	-324.508545	90.363235	1681.117676	-596.732117	181.632431	1144.771240	-314.358887	-176.516464	1143.073730	-519.812805	215.753738	904.830322	-233.747849	-131.194626	884.782288	-376.176422	47.245399	1025.200439	483.972321	129.175797	943.807251	505.209259	305.552429
-444.960571	120.269188	928.711060	-333.553040	-31.185621	923.557251	-518.219849	136.620682	503.539246	-348.511902	-93.141785	497.240082	-511.136810	154.891678	66.596779	-410.071869	-132.152176	89.773819	-482.468506	202.454376	1388.401001	-274.967834	-74.857948	1377.548340	-358.520752	66.874062	1393.291138	-325.813232	93.184647	1681.037109	-597.902527	184.286484	1144.317383	-315.816162	-173.160904	1143.394043	-520.949097	218.577789	904.558899	-234.213959	-127.551239	885.027161	-377.054779	50.145340	1025.228638	483.792847	129.397736	943.835083	505.483063	305.431213
-445.710785	123.333336	928.682739	-334.397797	-28.346394	923.548279	-519.189392	138.039658	503.683044	-348.443695	-91.196373	497.306274	-511.225067	155.085480	66.605019	-410.037018	-131.794022	89.978516	-484.144867	205.150192	1388.282715	-276.451324	-72.121765	1377.561646	-359.995331	69.589828	1393.320068	-327.130524	96.007858	1680.944092	-599.096558	187.006805	1143.812134	-316.787567	-170.126724	1142.922485	-522.211670	221.455383	904.051575	-234.727417	-124.037308	885.162476	-377.889984	53.065815	1025.216309	483.476471	129.624207	943.811218	505.694244	305.349030
-446.501221	126.242043	928.642273	-335.311005	-25.526840	923.520325	-519.938049	139.333847	503.758301	-348.508514	-89.486374	497.325073	-511.217346	155.335129	66.617607	-409.999695	-131.440918	90.196693	-485.789490	207.852280	1388.096558	-278.019073	-69.408119	1377.515015	-361.474121	72.260147	1393.259033	-328.421448	98.882362	1680.709473	-600.367859	189.794342	1143.398804	-318.147949	-166.942688	1143.056641	-523.447144	224.411896	903.534424	-235.401001	-120.819023	885.077393	-378.795013	55.885746	1025.191162	483.163666	129.649933	943.775757	505.958252	305.235840
-447.248444	129.244461	928.639099	-336.167023	-22.660854	923.490845	-520.900574	140.781281	503.881775	-348.441223	-87.587936	497.289307	-511.321991	155.554367	66.593987	-410.052338	-131.156158	90.423164	-487.450043	210.581711	1387.984253	-279.558655	-66.698822	1377.533691	-362.972656	75.009239	1393.294678	-329.869263	101.561638	1680.779907	-601.576904	192.491058	1142.914551	-319.269775	-163.938507	1142.926758	-524.710449	227.409973	902.951172	-236.136322	-117.456398	885.167603	-379.684296	58.724506	1025.190796	482.874420	129.637283	943.752930	506.237396	305.182709
-447.996063	132.260132	928.540283	-337.009521	-19.768023	923.480225	-521.794006	142.260971	503.922516	-348.396393	-85.797050	497.409821	-511.442261	155.767548	66.612007	-409.946228	-130.606934	90.680099	-489.107361	213.294647	1387.696411	-281.064270	-64.073357	1377.538452	-364.462708	77.719421	1393.260864	-331.250183	104.274216	1680.672852	-602.691772	195.229721	1142.404785	-320.434448	-160.926224	1142.571411	-526.287537	230.705399	902.459229	-236.750854	-113.958771	885.368835	-380.617188	61.623104	1025.155640	482.592133	129.621841	943.709839	506.535950	305.049622
-448.811218	135.186737	928.522339	-337.970490	-16.964504	923.474121	-522.668091	143.766708	503.933502	-348.502777	-83.905205	497.491425	-511.500549	155.995377	66.656517	-410.126038	-130.379181	91.031967	-490.707611	216.009750	1387.526978	-282.699707	-61.401115	1377.570557	-366.000397	80.399994	1393.170532	-332.710938	106.986626	1680.585205	-603.882874	197.955093	1141.851196	-321.781525	-157.796814	1142.732300	-527.640198	233.789841	901.898499	-237.392273	-110.452042	885.608154	-381.579071	64.425934	1025.155884	482.335754	129.552933	943.763489	506.847046	304.996277
-449.542145	138.105759	928.423340	-338.845581	-14.086152	923.407654	-523.592529	145.316483	503.981903	-348.477600	-82.217781	497.649628	-511.612335	156.204178	66.689644	-410.159210	-129.972366	91.375114	-492.248535	218.770004	1387.258789	-284.254700	-58.706264	1377.701294	-367.516785	83.140327	1393.203735	-334.205811	109.622162	1680.577637	-605.112000	200.637344	1141.486938	-323.079163	-154.745575	1142.735962	-528.920715	236.855042	901.390747	-238.201553	-107.186417	885.764404	-382.509186	67.240158	1025.092651	482.089539	129.490417	943.831604	507.147217	304.824066
-450.351471	140.923096	928.285645	-339.723358	-11.386557	923.433533	-524.399231	146.868790	503.965912	-348.572968	-80.412148	497.724548	-511.667908	156.419785	66.725983	-410.004303	-129.359024	91.656418	-493.759521	221.503036	1387.007324	-285.885559	-56.024174	1377.844116	-368.972290	85.772682	1393.162354	-335.734497	112.289383	1680.546631	-606.376648	203.332458	1141.055542	-323.920715	-152.059494	1142.114380	-530.122375	239.877777	900.931702	-238.929489	-103.693169	886.097656	-383.477722	70.004547	1025.051147	481.826630	129.486206	943.959595	507.516388	304.627838
-451.252991	143.850250	928.267822	-340.783173	-8.540496	923.376953	-525.380188	148.402512	503.939362	-348.556549	-78.658478	497.802338	-511.731232	156.689178	66.779686	-410.235931	-129.193192	92.034103	-495.211761	224.254196	1386.658447	-287.484283	-53.481277	1378.008423	-370.504913	88.510719	1393.119873	-337.286377	114.906448	1680.528442	-607.683533	206.029312	1140.689209	-325.732697	-148.779602	1142.685303	-531.382507	242.933090	900.552612	-239.695419	-100.234268	886.420837	-384.509979	72.813438	1025.023926	481.537750	129.368805	944.048950	507.790161	304.486298
-452.137604	146.679703	928.158081	-341.762146	-5.738346	923.285095	-526.270081	149.962906	503.897675	-348.553589	-76.846527	497.864960	-511.827667	156.915222	66.797318	-410.305695	-128.803909	92.410172	-496.635956	227.033279	1386.322144	-289.092773	-50.934826	1378.175293	-371.950684	91.082039	1393.099854	-338.879456	117.544754	1680.487305	-609.088440	208.752899	1140.309814	-327.140442	-145.809036	1142.741089	-532.506897	245.797302	900.203796	-240.518158	-96.864502	886.720459	-385.502289	75.588699	1024.932251	481.292419	129.237732	944.129395	508.124146	304.237213
-453.036530	149.461823	928.056702	-342.809174	-2.937404	923.242798	-527.170471	151.463196	503.903046	-348.563507	-74.989616	497.812866	-511.888519	157.147919	66.749023	-410.140137	-128.199844	92.720825	-497.996033	229.859253	1386.021729	-291.059174	-48.436012	1378.451172	-373.434753	93.762421	1393.056396	-340.503387	120.162415	1680.494629	-610.538635	211.448090	1139.937012	-328.367249	-143.113602	1142.448608	-533.640259	248.578323	899.892700	-241.377899	-93.568565	886.955750	-386.522339	78.373978	1024.866211	481.022461	129.018478	944.284424	508.496216	303.798218
-453.951721	152.333389	927.967712	-343.882935	-0.164274	923.158691	-528.181519	152.893768	503.934845	-348.498901	-73.248268	498.011292	-511.993103	157.377365	66.763611	-410.112488	-127.761185	93.054459	-499.369659	232.639862	1385.708252	-292.711548	-45.947506	1378.630371	-374.899719	96.398575	1392.953735	-342.170349	122.751328	1680.475098	-611.931458	214.146790	1139.627075	-329.738892	-140.207001	1142.588257	-534.565430	251.739807	899.961792	-242.212524	-90.218140	887.353455	-387.575348	81.141785	1024.789185	480.708435	128.920319	944.488525	508.673187	303.717255
-454.874725	155.117783	927.865906	-344.798645	2.529903	923.198303	-529.192322	154.369781	504.011627	-348.610474	-71.581665	498.162842	-512.123047	157.601349	66.794632	-410.155243	-127.346375	93.473663	-500.742340	235.375854	1385.375000	-294.379150	-43.438271	1378.800171	-376.332336	99.002350	1392.981812	-343.852448	125.345123	1680.507202	-613.334473	216.835373	1139.315674	-331.289093	-137.344177	1142.584229	-535.696228	254.683167	899.824097	-243.102020	-87.024887	887.680237	-388.605988	83.889961	1024.770264	480.432770	128.682449	944.755127	508.862274	303.463348
-455.752258	157.910767	927.810425	-345.804565	5.233929	923.197632	-530.166931	155.807419	504.080902	-348.567322	-69.933250	498.453644	-512.251587	157.835800	66.852890	-410.229675	-126.971031	93.952393	-502.103119	238.113556	1385.094604	-296.083588	-40.943321	1378.959229	-377.827789	101.609367	1393.005371	-345.536743	127.891853	1680.560059	-614.770081	219.562317	1139.157471	-332.792297	-134.559036	1142.596924	-536.878235	257.495026	899.598145	-244.020554	-83.777718	888.194458	-389.660919	86.579659	1024.757935	480.194366	128.430710	945.025574	509.136353	303.092255
-456.656067	160.527496	927.696899	-346.862488	7.847561	923.291321	-531.282043	157.275223	504.146667	-348.644867	-68.259956	498.584473	-512.431641	158.072906	66.901436	-410.463226	-126.822838	94.497749	-503.465881	240.861710	1384.844116	-297.806335	-38.455544	1379.204224	-379.297058	104.198143	1392.941528	-347.225555	130.432129	1680.643311	-616.017517	222.244568	1138.854614	-334.044617	-131.916580	1142.449097	-537.791443	260.718475	899.845215	-244.959702	-80.499138	888.706116	-390.750580	89.239738	1024.757813	479.933746	128.179092	945.227844	509.347168	302.693878
-457.614563	162.996017	927.558105	-347.988892	10.457244	923.341492	-532.107788	158.695679	504.193146	-348.568695	-66.550026	498.830902	-512.225647	158.066147	66.823410	-410.290314	-126.217789	94.934479	-504.859344	243.603180	1384.588989	-299.424744	-36.008747	1379.468384	-380.796112	106.789871	1393.005615	-348.920227	133.025925	1680.697754	-617.419983	224.991211	1138.649414	-335.881378	-129.037704	1143.024292	-538.997681	263.532623	899.524597	-245.919510	-77.307648	889.206116	-391.872223	91.837318	1024.719238	479.576630	127.919220	945.303589	509.482117	302.336823
-458.527252	165.305313	927.401123	-349.067322	12.896033	923.458435	-532.939697	160.042252	504.033966	-348.623993	-64.966904	498.997925	-512.494324	158.536667	66.973373	-410.334961	-125.711220	95.349701	-506.210632	246.316193	1384.382935	-300.745483	-33.511822	1379.604492	-382.307281	109.355125	1392.992310	-350.585297	135.600403	1680.713867	-618.703369	227.738892	1138.366333	-337.750854	-126.090408	1143.302368	-540.069458	266.618622	899.593933	-246.910934	-74.270851	889.553467	-392.897705	94.360802	1024.694702	479.321838	127.610977	945.536316	509.696045	301.935242
-459.313507	167.296478	927.148132	-350.033447	15.290078	923.571045	-533.618835	161.456177	503.787811	-348.525330	-63.414608	499.289032	-512.428284	158.827805	66.990654	-410.543823	-125.362503	95.869652	-507.623291	249.015991	1384.195435	-302.716736	-31.105858	1379.730835	-383.859558	111.987793	1392.992065	-352.202789	138.292831	1680.648804	-620.056519	230.539154	1138.159912	-339.362061	-123.535492	1143.392822	-541.234192	269.547272	899.416077	-247.967209	-71.355133	889.949890	-393.870483	96.723747	1024.625977	479.101746	127.132378	945.768188	509.955902	301.321625
-460.176849	169.271744	926.915222	-351.137390	17.563396	923.683533	-534.421753	162.902939	503.680115	-348.486908	-61.839756	499.564056	-512.611450	159.068619	66.961784	-410.654388	-124.871239	96.429459	-509.071442	251.718002	1384.126343	-304.445221	-28.658001	1379.890015	-385.351257	114.515236	1393.104858	-353.912323	140.700104	1680.847900	-621.415405	233.317947	1137.956543	-341.015778	-120.939346	1143.492065	-542.431152	272.487946	899.219177	-248.967117	-68.466759	890.395203	-394.923828	99.017509	1024.563843	478.615204	126.748627	946.162842	510.056702	300.624420
-461.531342	173.962708	927.529114	-352.032715	20.724358	923.821655	-535.560120	164.446533	503.868469	-348.190430	-59.736210	499.790802	-512.975403	159.253799	66.998749	-410.346558	-123.918259	96.990845	-510.541229	254.364990	1383.986084	-306.198364	-26.205629	1380.087402	-386.899475	117.150215	1393.218384	-355.603760	143.272339	1680.952148	-622.767761	236.131729	1137.741577	-342.413300	-118.605095	1143.424316	-543.566406	275.447876	899.157166	-249.986816	-65.517944	890.946533	-396.292480	102.436096	1024.993286	478.394775	126.424706	946.290771	510.241669	300.143585
-462.507660	176.557251	927.527405	-353.015228	23.184591	924.004333	-536.436951	165.886887	503.708008	-347.992218	-57.821419	500.138794	-513.221863	159.503952	67.018379	-410.449097	-123.349899	97.602531	-511.996277	257.020020	1383.938110	-307.956207	-23.814627	1380.347290	-388.454498	119.683723	1393.262451	-357.254974	145.797379	1681.057129	-624.098694	238.956665	1137.622559	-344.191254	-116.130417	1143.700317	-544.759033	278.406555	899.014404	-251.181854	-62.855598	891.350830	-397.404572	104.982964	1025.096680	478.160767	126.028412	946.359741	510.342773	299.725647
-463.422455	178.844635	927.430969	-353.992676	25.464100	924.226379	-537.385925	167.366974	503.574066	-348.006226	-56.474579	500.538757	-513.487427	159.687683	67.029518	-410.400787	-122.488243	98.066719	-513.459656	259.673584	1383.886841	-309.280670	-21.357901	1380.541626	-390.034760	122.187157	1393.372314	-358.913147	148.346069	1681.153687	-625.469299	241.900024	1137.445679	-345.922150	-113.538940	1143.775269	-545.896362	281.310944	898.946167	-252.258469	-60.131168	891.860596	-398.504517	107.358200	1025.170532	477.965149	125.621346	946.399414	510.552429	299.198547
-464.400391	181.169388	927.330627	-355.002258	27.692974	924.453430	-538.231201	168.762726	503.351196	-347.725647	-54.846405	500.956238	-513.644104	159.919281	67.062111	-410.581696	-121.995621	98.873116	-514.828613	262.295410	1383.738037	-311.067139	-18.967037	1380.710815	-391.621674	124.820564	1393.512695	-360.548767	150.844452	1681.245605	-626.741760	244.673508	1137.327515	-347.603912	-111.131683	1143.908081	-546.971985	284.136566	898.749207	-253.359360	-57.479195	892.309509	-399.637604	109.742081	1025.242554	477.728577	125.268867	946.428345	510.637543	298.977142
-465.853241	184.105423	927.449768	-356.495270	29.966352	924.313049	-539.330444	170.038437	503.322052	-347.454926	-53.177940	501.182892	-513.885864	160.078720	67.103043	-410.608612	-121.237480	99.520325	-516.213013	264.979004	1383.673218	-312.798981	-16.573492	1380.840942	-393.195557	127.283981	1393.573486	-362.198425	153.322922	1681.336304	-627.788818	247.540848	1137.055298	-349.213104	-108.620270	1144.169800	-548.424927	287.693573	898.622192	-254.549469	-54.904179	892.767944	-401.014038	112.222595	1025.228638	477.448334	124.829895	946.338989	510.618225	298.475708
-466.807404	186.070190	927.263489	-357.505524	32.067535	924.610657	-540.194214	171.154572	503.263428	-347.138611	-51.520763	501.469818	-514.012573	160.192886	67.146439	-410.622711	-120.393593	100.120972	-517.598816	267.598633	1383.569458	-314.902100	-14.197845	1381.019165	-394.754181	129.809418	1393.633667	-363.813263	155.812408	1681.410645	-629.082458	250.533279	1136.952515	-350.915039	-106.368286	1144.316895	-549.416138	290.493073	898.470520	-255.769806	-52.611195	893.080383	-402.112427	114.486168	1025.283813	477.265198	124.439529	946.337585	510.725830	297.929047
-468.302277	188.205765	927.096741	-359.285400	33.779854	924.340759	-541.138672	172.108078	503.108124	-346.759338	-50.194401	501.752838	-514.073975	160.276535	67.158417	-410.475616	-119.415436	100.725479	-518.969666	270.235992	1383.408203	-316.370911	-11.792122	1381.293945	-396.309082	132.293182	1393.694580	-365.375397	158.360397	1681.372559	-629.993958	252.849609	1136.560913	-352.868134	-103.756134	1144.786011	-550.280029	293.254761	898.209656	-256.897461	-50.087040	893.586060	-403.489655	116.494621	1025.034180	477.075500	123.951401	946.302856	510.816620	297.359985
-469.001282	190.242691	927.003357	-359.978790	36.034271	924.949890	-541.774292	173.005981	503.065247	-346.181091	-48.046162	502.140045	-514.029663	160.384354	67.177925	-410.251495	-118.270874	101.280533	-520.351563	272.855286	1383.333862	-318.497467	-9.502790	1381.532593	-397.852539	134.835648	1393.838989	-367.168762	160.573517	1681.530151	-631.153870	255.832428	1136.349854	-354.643280	-101.443970	1144.965332	-551.151001	295.861847	897.911072	-258.186096	-47.953991	893.955872	-404.548248	118.844299	1025.317505	476.811218	123.334389	946.227417	510.885315	296.679504
-469.494751	191.991058	926.817322	-360.290649	38.118393	925.831116	-542.502014	173.839905	503.124878	-345.759003	-46.260197	502.543274	-513.984070	160.518356	67.163010	-410.479523	-117.690445	102.137749	-521.709900	275.462036	1383.209106	-320.388733	-7.204880	1381.745605	-399.358459	137.278961	1393.873901	-368.702728	163.119324	1681.762451	-632.305237	258.853363	1136.094604	-356.361511	-99.243271	1145.293091	-552.048767	298.433807	897.634521	-259.461395	-45.754410	894.370178	-405.486694	121.093315	1025.697632	476.652405	122.648918	946.114685	511.102478	295.693726
-470.494812	193.934708	926.729065	-361.283600	40.015102	926.174255	-543.371338	174.854935	503.043671	-345.185272	-44.640896	502.915344	-514.089600	160.614609	67.204315	-410.316437	-116.642494	103.035461	-523.022278	278.077667	1383.110962	-322.216766	-4.935566	1382.003418	-400.876923	139.754974	1393.963867	-370.239563	165.628418	1681.779785	-633.450317	262.084839	1135.882080	-358.130280	-96.902344	1145.488281	-552.941345	300.883179	897.300293	-260.764313	-43.628704	894.799072	-406.652374	123.170540	1025.831177	476.586121	122.136803	946.091064	511.262329	294.990601
-471.441467	195.685043	926.569519	-362.273193	41.763245	926.525452	-544.000549	175.671860	502.832214	-344.717957	-43.409443	503.477661	-514.104248	160.703140	67.204414	-410.548218	-115.910812	103.783813	-524.352966	280.651672	1383.006470	-324.061188	-2.698386	1382.297729	-402.392761	142.270859	1394.124268	-371.897339	167.935852	1682.074829	-634.361511	265.041077	1135.511963	-359.320709	-94.967369	1145.136230	-553.788818	303.308960	896.937073	-262.086609	-41.602135	895.255737	-407.804810	125.116180	1025.931519	476.353912	121.465614	945.981812	511.224915	294.374115
-472.894989	197.612030	926.491028	-364.015839	43.313080	926.417664	-544.976868	176.692123	502.883087	-344.106628	-41.770367	503.721649	-514.343201	160.773438	67.269096	-410.501770	-114.955055	104.524803	-525.648865	283.306946	1382.918091	-325.866394	-0.508774	1382.577759	-403.865692	144.648849	1394.240845	-373.452515	170.308319	1682.222656	-635.229004	268.002045	1135.265137	-361.296875	-92.576302	1145.854126	-554.569031	305.645142	896.520813	-263.392914	-39.576172	895.706116	-409.223328	126.929794	1025.817017	476.054474	120.702438	945.880859	511.358704	293.449615
-474.032928	199.379135	926.403076	-365.228851	44.895901	926.669861	-545.638184	177.594040	502.714874	-343.379303	-39.640423	504.015869	-514.493408	160.854950	67.278122	-410.184875	-113.677643	105.236343	-526.913574	285.856628	1382.862183	-327.729462	1.769957	1382.857788	-405.386444	147.113007	1394.342041	-375.003723	172.725281	1682.398438	-636.039795	271.058014	1134.956665	-363.048309	-90.363235	1146.211304	-555.382813	307.914642	896.148621	-264.741516	-37.803066	896.087219	-410.475525	128.757339	1025.896240	475.863892	119.957001	945.774170	511.447815	292.673676
-474.847504	200.967712	926.270508	-365.985077	46.545052	927.253784	-546.218018	178.482986	502.501343	-342.658295	-37.909340	504.366455	-514.546692	160.953674	67.297546	-410.177155	-112.807472	106.071846	-528.172852	288.479645	1382.748535	-329.514954	3.935857	1383.133545	-406.879944	149.491119	1394.482544	-376.504761	175.171997	1682.422485	-636.785217	273.984406	1134.700073	-364.768372	-88.269684	1146.542236	-556.133423	310.181702	895.709778	-266.131287	-36.074944	896.493774	-411.569366	130.625900	1026.132935	475.603241	119.190697	945.654724	511.497101	291.858734
-475.789520	202.620605	926.177734	-367.004425	48.130833	927.609375	-546.708313	179.258347	502.298492	-342.108368	-36.824783	504.825226	-514.581421	161.059921	67.328949	-410.484650	-112.290466	107.085625	-529.364990	290.984039	1382.661133	-331.295166	6.065082	1383.471680	-408.347229	151.898529	1394.646362	-378.045746	177.449005	1682.694336	-637.542725	276.926605	1134.367188	-366.331726	-86.338364	1146.576050	-556.873413	312.379028	895.259460	-267.548309	-34.491940	896.891541	-412.734802	132.396149	1026.270020	475.285675	118.449303	945.607544	511.513367	290.959167
-476.844757	204.116531	926.075378	-368.202515	49.530331	927.910645	-547.372253	180.028717	502.237274	-341.076935	-33.967953	504.844452	-514.735840	161.096283	67.347015	-409.971405	-110.893044	107.582268	-530.586548	293.480255	1382.562256	-333.078156	8.189340	1383.850586	-409.782196	154.247681	1394.751709	-379.551239	179.813583	1682.848633	-638.221069	279.804321	1134.067505	-368.403137	-84.062675	1147.245117	-557.572815	314.541229	894.817444	-268.958588	-32.954773	897.221436	-413.939026	134.036377	1026.362427	474.943054	117.629662	945.563171	511.545074	290.068634
-477.876556	205.590225	925.977905	-369.382019	50.928070	928.267334	-548.056702	180.739624	502.127380	-340.511536	-32.847851	505.184967	-514.825439	161.158356	67.370483	-410.074219	-110.185341	108.544807	-531.749695	295.994476	1382.365479	-334.929535	10.256885	1384.179688	-411.208618	156.550293	1394.816650	-381.021118	182.194626	1682.995117	-638.880615	282.608704	1133.706421	-369.848724	-82.288467	1147.354736	-558.165405	316.690399	894.326111	-270.422333	-31.565393	897.582520	-415.149536	135.678482	1026.485840	474.531372	117.067574	945.590576	511.260712	289.737366
-478.862335	207.173813	925.907898	-370.532745	52.289936	928.528870	-548.493408	181.326553	501.948151	-339.527496	-30.901894	505.424744	-514.828735	161.258820	67.394554	-410.164856	-109.272507	109.382721	-532.838257	298.432831	1382.166992	-336.677338	12.298984	1384.593750	-412.604553	158.894592	1394.954102	-382.480713	184.527939	1683.152344	-639.963989	286.176910	1133.483032	-372.102478	-79.883133	1148.411621	-558.827576	318.795959	893.940308	-271.911377	-30.258644	897.958801	-416.342560	137.257050	1026.584229	474.095459	116.294983	945.653320	511.153595	289.062408
-479.618866	208.558472	925.758362	-371.355377	53.566273	929.018311	-549.067932	181.971008	501.831573	-338.441376	-28.620592	505.604156	-514.843933	161.324387	67.446762	-409.747803	-107.885551	110.178558	-533.882996	300.870758	1381.888062	-338.394196	14.263110	1384.995850	-413.947235	161.189255	1395.103027	-383.826599	187.049774	1683.162231	-640.626770	288.935181	1133.009644	-373.637451	-78.020576	1148.696655	-559.321167	320.918060	893.398193	-273.411072	-28.913301	898.426208	-417.401062	138.800613	1026.760010	473.792633	115.529152	945.752930	511.236572	288.076965
-480.167480	209.777039	925.622864	-371.884827	54.904827	929.801941	-549.345276	182.520050	501.717102	-337.169830	-25.702700	505.706512	-514.760864	161.408157	67.468163	-409.394867	-106.402824	110.859871	-534.896790	303.377594	1381.592529	-340.176178	16.295788	1385.442383	-415.254669	163.331879	1395.141113	-385.284790	189.303604	1683.455078	-641.235474	291.621490	1132.520630	-375.625061	-76.068092	1149.409302	-559.831543	322.973633	892.856445	-274.860962	-27.611160	898.959045	-418.364471	140.379486	1027.093872	473.426392	114.682755	945.879333	511.345856	287.098541
-481.050903	211.107498	925.523926	-373.045319	56.083931	930.107727	-549.887024	183.060410	501.629944	-336.044159	-23.415539	505.878387	-514.821289	161.466705	67.491302	-409.227753	-105.082985	111.783295	-535.800537	305.821686	1381.177490	-341.886993	18.243673	1385.862183	-416.580048	165.496521	1395.185791	-386.700012	191.638702	1683.585449	-641.880005	294.327393	1132.015869	-377.277679	-74.402573	1149.734253	-560.207397	324.969971	892.309692	-276.417725	-26.540693	899.376770	-419.508270	141.787201	1027.194092	473.086670	113.681709	946.052185	511.544525	286.020172
-482.376038	212.396744	925.406555	-374.867157	56.925087	929.977844	-550.554810	183.656174	501.523163	-335.073364	-22.042133	506.075439	-514.919373	161.524658	67.527512	-409.294739	-103.853981	112.688026	-536.650024	308.244568	1380.760620	-343.532104	20.135633	1386.268066	-417.887482	167.690826	1395.267334	-388.084564	194.056915	1683.663208	-642.427429	296.955688	1131.408691	-378.704559	-72.826080	1149.963623	-560.487732	326.923187	891.717529	-277.894684	-25.453358	899.957825	-420.863739	142.946747	1027.045898	472.772583	112.933907	946.249268	511.604523	285.131378
-483.274078	213.758286	925.287231	-375.952454	57.978527	930.304688	-551.194824	184.277527	501.494934	-333.802490	-19.793682	506.230164	-515.028931	161.551498	67.538956	-409.199921	-102.396355	113.455376	-537.470215	310.698669	1380.357178	-345.190826	22.010372	1386.737427	-419.151428	169.802017	1395.342285	-389.402771	196.423981	1683.717041	-642.972107	299.550507	1130.902710	-380.901184	-70.762039	1150.997925	-560.794739	328.861481	891.138794	-279.431427	-24.555801	900.381836	-422.001221	144.312592	1027.147583	472.290955	112.032150	946.474060	511.612274	284.209625
-483.995697	214.956970	925.186523	-376.905243	59.096500	930.686157	-551.617859	184.797226	501.372040	-332.693298	-17.947598	506.491211	-515.105347	161.634872	67.577583	-409.061951	-100.690788	114.071236	-538.219666	313.105530	1379.902344	-346.471649	23.830767	1387.198486	-420.403687	171.873352	1395.333008	-390.741211	198.800552	1683.802612	-643.523865	302.063019	1130.323242	-382.568298	-69.148346	1151.603027	-560.999451	330.698273	890.581726	-280.957184	-23.700003	900.875061	-423.051178	145.616562	1027.291626	471.888489	111.260300	946.776001	511.527649	283.319122
-484.882874	216.124084	925.057129	-378.052155	60.021355	930.944580	-552.199219	185.331192	501.278198	-331.676086	-16.316870	506.751465	-515.222900	161.675430	67.597160	-409.032715	-99.150673	115.028374	-538.929443	315.510040	1379.539917	-348.089783	25.681158	1387.656006	-421.678528	173.880157	1395.320801	-392.148254	200.996994	1683.800659	-644.000977	304.483673	1129.769897	-384.291901	-67.656937	1152.203491	-561.164856	332.400970	889.982849	-282.543854	-22.984680	901.314392	-424.158081	146.821945	1027.348877	471.441681	110.445328	947.074951	511.423645	282.410370
-485.594482	217.114334	924.909424	-379.013977	60.900455	931.419373	-552.802795	185.943909	501.196228	-330.737793	-14.655725	507.013062	-515.312500	161.759750	67.633522	-409.105072	-97.551666	115.838921	-539.619263	317.901978	1379.112793	-349.987061	27.474421	1388.142822	-422.869263	175.918045	1395.392334	-393.445496	203.395798	1683.845581	-644.492859	306.882416	1129.246338	-385.548370	-66.687950	1152.243164	-561.335510	333.989258	889.439270	-284.056885	-22.183331	901.941833	-425.177155	148.009781	1027.503052	470.983398	109.442078	947.420349	511.403198	281.358521
-486.359436	218.244461	924.818909	-380.009644	61.841915	931.795105	-553.277161	186.406372	501.155151	-329.777405	-13.011005	507.318146	-515.369263	161.839020	67.629845	-409.132965	-95.868713	116.688622	-540.256042	320.252899	1378.689209	-351.624054	29.239742	1388.534546	-424.069824	177.957123	1395.467773	-394.589600	206.007614	1683.843750	-644.970337	309.224609	1128.664429	-387.323120	-65.330452	1152.890259	-561.362976	335.373260	888.809448	-285.582947	-21.620274	902.520752	-426.240234	149.196014	1027.644775	470.527405	108.504692	947.728394	511.347534	280.326355
-487.273193	219.254776	924.699951	-381.252533	62.643703	931.950195	-553.860168	186.881088	501.060608	-328.837982	-11.357210	507.546082	-515.457397	161.884964	67.653961	-409.328430	-94.260895	117.552658	-540.811218	322.570831	1378.201660	-353.201904	30.962751	1388.933228	-425.228271	179.900848	1395.467529	-395.972961	208.150040	1683.942505	-645.231201	311.461334	1128.034790	-389.266083	-63.795258	1153.912231	-561.442566	336.808502	888.248901	-287.193390	-21.210472	902.984680	-427.325317	150.243958	1027.650146	470.067230	107.461365	948.086304	511.271698	279.255707
-488.313782	220.242859	924.542542	-382.680725	63.322041	932.055603	-554.528381	187.429916	500.918213	-327.999664	-9.969055	507.779816	-515.596863	161.909302	67.628990	-409.461853	-92.492546	118.332893	-541.397461	324.902130	1377.683838	-354.716400	32.683197	1389.340942	-426.379028	181.808990	1395.414917	-397.192505	210.537872	1683.965576	-645.425598	313.649597	1127.387207	-390.907654	-62.466827	1154.492554	-561.287842	338.122528	887.596558	-288.731110	-20.769819	903.551453	-428.519196	151.234467	1027.606567	469.559631	106.446121	948.392273	511.140564	278.166046
-488.983887	221.297882	924.439453	-383.638184	64.196777	932.447754	-554.937927	187.851395	500.804199	-327.256775	-9.122947	508.290314	-515.636169	161.952591	67.644966	-409.396576	-90.565903	119.002571	-541.887085	327.187927	1377.124634	-356.219757	34.346859	1389.778931	-427.470856	183.785126	1395.494141	-398.386780	212.908112	1683.996704	-645.564819	315.779388	1126.739990	-392.670593	-61.302437	1155.125977	-561.131409	339.351166	886.980774	-290.259613	-20.358315	904.085815	-429.528259	152.357697	1027.749390	469.103668	105.385033	948.690552	511.015228	277.001251
-489.766144	222.173355	924.319214	-384.610321	64.837006	932.711182	-555.470886	188.254883	500.641846	-325.633026	-6.933082	507.786255	-515.694519	162.009445	67.689583	-409.268188	-88.505470	119.537025	-542.456604	329.438354	1376.621826	-357.649078	36.063919	1390.199341	-428.492462	185.713242	1395.506592	-399.549103	215.314972	1683.960449	-645.620544	317.869019	1126.024170	-394.345062	-60.089455	1155.699707	-560.864441	340.473511	886.283203	-291.719421	-20.092516	904.599854	-430.465271	153.294495	1027.807495	468.582306	104.331482	948.954529	510.835266	275.911255
-490.534760	223.091187	924.138367	-385.687317	65.588303	933.021362	-556.093201	188.655319	500.750336	-324.775787	-5.530649	508.063080	-515.798340	162.023270	67.687416	-409.048157	-86.376831	120.178459	-543.016479	331.654572	1376.046143	-359.101440	37.756969	1390.560059	-429.534546	187.599731	1395.458984	-400.468414	217.920059	1683.893188	-645.743042	320.045410	1125.345947	-395.680847	-59.167267	1156.013428	-560.658875	341.385040	885.686401	-293.264130	-19.847698	905.146606	-431.488007	154.347733	1027.857178	468.122620	103.233185	949.186218	510.680176	274.775940
-490.454315	223.644180	923.976074	-385.362122	66.508743	934.051270	-556.307312	188.964340	500.648041	-323.990173	-3.960752	508.470520	-515.679321	162.099258	67.701538	-409.162109	-84.613487	120.661263	-543.522827	333.840454	1375.542236	-360.584442	39.346004	1390.958252	-430.560852	189.485641	1395.431641	-401.752686	220.023987	1683.977295	-645.596680	322.003387	1124.573364	-397.613678	-57.927071	1157.010010	-560.378357	342.430206	884.881958	-294.865173	-19.759504	905.694275	-431.920929	155.446457	1028.294189	467.646179	102.120964	949.415527	510.489441	273.595215
-491.230194	224.461121	923.835693	-386.407257	67.097755	934.360413	-556.655884	189.200256	500.315582	-323.266235	-2.624555	508.707947	-515.652954	162.151077	67.698723	-409.185242	-82.735016	121.296478	-544.076538	335.983521	1374.996094	-361.973724	40.972393	1391.412720	-431.547821	191.315460	1395.388184	-402.773529	222.525299	1683.812256	-645.599670	324.066101	1123.905640	-399.551422	-56.638729	1157.879761	-560.158752	343.230560	884.120483	-296.431366	-19.769938	906.289368	-432.882416	156.372406	1028.358032	467.225464	101.013779	949.582581	510.326996	272.410156
-491.945282	225.160583	923.623596	-387.413849	67.631706	934.615173	-557.365906	189.590347	500.384918	-322.608765	-1.360785	508.916779	-515.758728	162.180450	67.692734	-409.397705	-81.094902	121.910019	-544.589600	338.080353	1374.486084	-363.390808	42.567146	1391.819702	-432.525238	193.183762	1395.432495	-403.969971	224.734344	1683.883057	-645.496094	326.048889	1123.142700	-401.271454	-55.577877	1158.588867	-559.814453	343.949829	883.307617	-298.016083	-19.867273	906.835205	-433.806030	157.218063	1028.358398	466.785034	99.808350	949.700195	510.105469	271.185699
-492.687347	226.041641	923.451172	-388.542664	68.238083	934.824829	-557.756592	189.773804	500.224731	-322.004700	-0.199832	509.170624	-515.911377	161.972183	67.630035	-408.963593	-78.896835	122.239044	-545.009277	340.189819	1373.962158	-364.761108	44.180408	1392.241333	-433.494507	194.997086	1395.353638	-404.914459	227.264725	1683.723633	-645.367981	327.981323	1122.419556	-402.811829	-54.799747	1159.107300	-559.549011	344.693420	882.575867	-299.583282	-19.824327	907.558044	-434.794525	158.132645	1028.361328	466.683380	98.670563	950.047485	510.218811	269.952911
-493.348480	226.731216	923.294250	-389.546539	68.741470	935.062927	-558.252869	190.014893	500.159790	-321.466675	0.947570	509.310364	-516.063904	161.870972	67.617821	-408.863251	-77.067940	122.665970	-545.480164	342.225159	1373.452148	-366.122345	45.723324	1392.768555	-434.407318	196.789398	1395.320313	-406.051727	229.391541	1683.713379	-645.296265	329.903870	1121.758545	-404.226685	-53.957668	1159.601074	-559.220764	345.419861	881.844116	-301.140106	-19.953625	908.145752	-435.661774	158.927338	1028.381836	466.228973	97.382790	950.064331	509.984497	268.717896
-494.031494	227.529556	923.092590	-390.618317	69.296600	935.228821	-558.512878	190.173996	499.868896	-321.026764	2.035150	509.586609	-516.040527	161.991562	67.703117	-408.647003	-75.634819	123.101212	-545.893555	344.262207	1372.939453	-367.439667	47.263996	1393.287109	-435.270569	198.566544	1395.286499	-407.029999	231.674301	1683.613403	-645.145081	331.727509	1121.027466	-406.118469	-52.857067	1160.563843	-558.990417	346.156158	881.272644	-302.688568	-20.180351	908.743042	-436.562164	159.786560	1028.344604	465.947540	96.225044	950.095825	509.825073	267.445007
-494.678589	228.144547	922.905212	-391.671814	69.724480	935.431702	-559.355042	190.556137	500.192200	-320.705414	3.057966	509.864716	-516.137695	162.171921	67.846077	-409.214783	-76.037460	124.817192	-546.318848	346.288177	1372.494019	-368.740112	48.765484	1393.722778	-436.105713	200.331421	1395.297485	-407.891602	234.136490	1683.455566	-645.073914	333.507141	1120.330566	-407.744812	-52.009365	1161.342163	-558.932129	346.738556	880.306335	-304.338135	-20.423952	909.441895	-437.408569	160.524658	1028.327026	465.527466	94.929764	950.118286	509.576904	266.092346
-495.326996	228.987671	922.825928	-392.653778	70.209106	935.652588	-559.680664	190.712158	500.135071	-320.474487	4.041552	510.133575	-516.093628	162.354233	67.909660	-409.007599	-74.921562	125.738022	-546.622986	348.203369	1371.800537	-369.979736	50.208050	1394.162842	-436.851959	202.129059	1395.456055	-408.840210	236.394714	1683.353271	-645.032166	335.397858	1119.641724	-409.372772	-51.139797	1162.130615	-558.896301	347.350739	879.629944	-305.890869	-20.721132	909.987366	-438.213562	161.342773	1028.379028	465.193512	93.723442	950.071045	509.363342	264.831757
-495.896179	229.567932	922.688049	-393.681305	70.601654	935.903992	-560.217163	190.939865	500.127716	-320.267639	4.853008	510.363159	-516.140808	162.495605	67.999565	-409.332794	-73.871201	126.215942	-546.879700	350.250885	1371.329712	-371.171082	51.654469	1394.665649	-437.771210	203.618073	1395.065918	-409.713593	238.695267	1683.502441	-644.957764	337.189545	1118.901489	-411.126343	-50.035999	1163.095215	-558.875916	347.707794	878.756836	-307.463898	-21.139202	910.645142	-439.024963	162.031082	1028.412476	464.781860	92.330360	950.021912	509.096222	263.371521
-496.520020	230.048126	922.565430	-394.662170	70.902336	936.221497	-560.726318	191.208817	500.013977	-320.161285	5.552290	510.621368	-516.186462	162.593170	68.015022	-408.894318	-72.011314	126.247345	-547.191833	352.165161	1370.752197	-372.373413	53.118099	1395.104248	-438.529297	205.248123	1395.078491	-410.618347	240.904755	1683.160889	-645.029419	339.087250	1118.250244	-412.463135	-49.337444	1163.680176	-558.965515	347.831482	878.008728	-309.004517	-21.433832	911.230042	-439.790527	162.689789	1028.474976	464.512115	90.981499	949.918579	508.892273	261.936157
-497.084900	230.794083	922.446960	-395.590973	71.351921	936.424377	-561.310730	191.634628	500.014862	-320.135742	6.258848	510.944183	-516.097595	162.360519	68.026237	-408.647430	-70.548180	126.362740	-547.517090	354.010956	1370.228027	-373.526550	54.497208	1395.557373	-439.275421	206.852829	1395.006714	-411.545898	243.002625	1683.159668	-645.151855	341.110779	1117.549927	-414.259460	-48.403114	1164.620972	-559.136658	347.726807	877.150085	-310.596039	-21.942154	911.749207	-440.556305	163.437744	1028.499756	464.153473	89.580124	949.873047	508.584961	260.517181
-497.569427	231.303192	922.355896	-396.555725	71.692703	936.698608	-561.686707	191.922043	499.928680	-320.351410	6.765034	511.314240	-516.104614	162.282761	67.925293	-409.076538	-69.690437	126.656273	-547.799744	355.841339	1369.729004	-374.667755	55.950912	1396.011353	-439.942444	208.487885	1394.951904	-412.378998	245.237076	1683.056152	-645.259949	343.129395	1116.939331	-415.790222	-47.567905	1165.386108	-559.479736	347.577271	876.463928	-312.176971	-22.353617	912.351501	-441.266693	164.065613	1028.564941	463.824768	87.961327	949.755676	508.338501	258.924561
-498.057709	231.706207	922.222534	-397.461090	72.047104	936.970215	-561.948975	192.146133	499.842865	-320.640106	7.234088	511.614532	-516.044922	162.108826	67.708427	-409.063690	-68.700836	126.866325	-548.100586	357.592438	1369.219849	-375.772797	57.307453	1396.505371	-440.656403	210.089233	1394.865479	-413.161224	247.424347	1682.962158	-645.435425	345.130188	1116.384888	-417.306915	-46.860355	1166.211670	-559.983093	347.151337	875.703674	-313.667877	-22.819971	913.090332	-441.980835	164.663147	1028.607056	463.605713	86.386230	949.510681	508.145599	257.461823
-498.584381	232.309509	922.124268	-398.365692	72.308746	937.244995	-562.346802	192.433167	499.752106	-320.906158	7.525028	511.912048	-516.086609	162.116501	67.683594	-408.951660	-67.836060	127.042473	-548.324768	359.388519	1368.690674	-376.867188	58.713509	1396.938965	-441.277924	211.612183	1394.788574	-413.933533	249.596283	1682.846436	-645.582886	347.094940	1115.805542	-418.637939	-46.351967	1166.861938	-560.538696	346.701508	875.052246	-315.305359	-23.326508	913.799805	-442.688538	165.288071	1028.669800	463.312683	84.812317	949.411560	507.850525	255.896790
-499.017334	232.868454	922.049011	-399.185638	72.658684	937.481567	-562.741394	192.714890	499.692719	-321.404419	7.640145	512.221741	-516.191467	162.103790	67.680130	-408.987793	-67.115326	127.220161	-548.463684	361.121399	1368.171509	-377.894867	60.068729	1397.397095	-441.903534	213.158737	1394.743286	-414.707733	251.671112	1682.668945	-645.763306	348.965942	1115.270386	-420.056152	-45.514881	1167.652344	-561.164734	346.253082	874.402771	-316.877319	-23.969778	914.194214	-443.300690	165.910995	1028.727417	462.899994	83.131233	949.432434	507.518646	254.162491
-499.369965	233.207794	921.997314	-400.060425	72.890915	937.765381	-563.043518	192.983368	499.686188	-321.888824	7.879048	512.496399	-516.469604	162.391830	67.814674	-408.986481	-66.429893	127.264786	-548.582275	362.814850	1367.557007	-378.945557	61.389450	1397.802979	-442.462219	214.699493	1394.667603	-415.227600	253.981079	1682.456299	-645.904236	350.577545	1114.725708	-421.654388	-44.744907	1168.579956	-561.707764	345.823669	873.739258	-318.389099	-24.499311	914.831909	-443.898438	166.383514	1028.817505	462.576263	81.438126	949.397888	507.145050	252.476410
-499.752167	233.844879	921.965393	-400.804718	73.182243	938.004028	-563.419861	193.307999	499.743195	-322.576111	8.007543	512.786133	-516.540039	162.392532	67.806725	-409.012390	-65.913132	127.316116	-548.660461	364.529388	1366.982910	-379.908142	62.711212	1398.233521	-443.011292	216.188843	1394.549438	-416.050262	255.871628	1682.346436	-646.031189	352.056030	1114.057739	-422.628021	-44.528786	1169.030151	-562.160767	345.444397	873.276062	-319.896149	-25.114508	915.486572	-444.461517	166.970963	1028.904175	462.270447	79.677956	949.474670	506.832916	250.661530
-500.158356	234.450470	921.906860	-401.663666	73.478271	938.257385	-563.829407	193.661240	499.782776	-323.420258	7.818928	513.056091	-516.625854	162.410431	67.836006	-409.050537	-65.595375	127.275200	-548.712463	366.293396	1366.364136	-380.978027	64.037491	1398.650513	-443.549774	217.654633	1394.397461	-416.603058	258.063843	1682.122314	-646.135010	353.217102	1113.539429	-424.397308	-43.413860	1170.076416	-562.577698	345.289246	872.674622	-321.447235	-25.695328	916.039856	-445.085602	167.574219	1028.980225	461.849915	77.785568	949.679993	506.480652	248.860107
-500.481598	234.690079	921.746887	-402.428406	73.673897	938.466125	-564.096619	193.966461	499.693542	-324.348145	7.672677	513.314514	-516.724426	162.422058	67.855865	-409.005920	-65.285767	127.159966	-548.759399	367.946899	1365.702515	-381.949768	65.305206	1399.076294	-444.091125	219.170547	1394.336426	-417.270142	260.073517	1682.030518	-646.248962	354.248016	1112.933594	-425.594421	-43.004662	1170.823730	-562.977112	345.375031	872.021729	-322.975769	-26.289574	916.747192	-445.620148	168.001297	1028.974976	461.595428	76.011368	949.759766	506.099426	247.126785
-500.847961	234.888916	921.648560	-403.237244	73.774605	938.752380	-564.332458	194.199356	499.576935	-325.388794	7.428869	513.606812	-516.787720	162.423325	67.866936	-409.012939	-65.050621	126.979179	-548.828369	369.605988	1365.016724	-382.921173	66.607971	1399.495361	-444.548828	220.570572	1394.149170	-417.840454	262.075104	1681.898560	-646.438843	355.149811	1112.399170	-427.133484	-42.080837	1171.696045	-563.239807	345.639862	871.501526	-324.503113	-27.069729	917.276794	-446.140228	168.399368	1029.029907	461.306183	74.173347	949.975952	505.750519	245.335953
-501.174744	235.458939	921.607849	-403.930115	74.021523	938.998657	-564.646667	194.426392	499.564911	-326.391663	7.277781	513.892212	-516.871460	162.454163	67.885391	-408.746460	-64.640915	126.709465	-548.945435	371.235229	1364.352051	-383.924316	67.821007	1399.929810	-445.001984	222.006500	1394.006958	-418.207458	264.292847	1681.776123	-646.678955	355.966492	1111.848877	-428.073853	-42.073959	1172.296509	-563.492310	346.068207	870.890259	-325.937286	-27.630863	918.036194	-446.657379	168.935684	1029.114868	460.830719	72.302101	950.526978	505.231110	243.327621
-501.519714	235.914993	921.522644	-404.667694	74.235161	939.240540	-564.976685	194.683456	499.506317	-327.709137	6.870525	514.035339	-516.938354	162.425201	67.885727	-408.897797	-64.767632	126.513199	-549.035339	372.737000	1363.628296	-384.813416	69.057953	1400.392578	-445.466980	223.454025	1393.860107	-418.770508	266.187805	1681.483643	-647.057312	356.783173	1111.347656	-429.735626	-40.978539	1173.350342	-563.712036	346.587799	870.220886	-327.396606	-28.374937	918.617004	-447.199860	169.431534	1029.170044	460.567719	70.292313	950.599731	504.941162	241.593033
-501.796082	236.298187	921.439758	-405.343262	74.360870	939.456787	-565.213928	194.948669	499.396912	-328.920227	6.674807	514.239685	-517.008057	162.449921	67.909531	-409.274384	-65.056099	126.356712	-549.186646	374.232178	1362.979126	-385.752502	70.296135	1400.777100	-445.824829	224.804031	1393.681396	-419.301300	268.040253	1681.356445	-647.448730	357.736908	1110.768311	-431.017395	-40.330788	1174.102173	-563.904114	347.470886	869.938538	-328.806458	-29.000504	919.300293	-447.660767	169.837555	1029.213623	460.271393	68.460632	950.862854	504.496277	239.807327
-502.038483	236.558212	921.381775	-405.953949	74.480125	939.650635	-565.442200	195.236649	499.325256	-330.336487	6.188078	514.462524	-517.072632	162.464386	67.908409	-409.423340	-65.177322	126.048378	-549.356079	375.667816	1362.267334	-386.600891	71.510254	1401.206177	-446.170990	226.229538	1393.627319	-419.547974	270.291687	1681.188354	-647.934204	358.742096	1110.233154	-432.270691	-39.746201	1174.915649	-564.140930	348.436279	869.460205	-330.182648	-29.732355	919.942871	-448.049622	170.174255	1029.257568	459.881287	66.515991	951.232788	504.082703	237.855881
-502.260956	236.946335	921.334595	-406.608490	74.640007	939.859985	-565.694336	195.570068	499.274933	-331.889465	5.668833	514.699402	-517.132935	162.520401	67.928070	-409.273743	-65.154739	125.725632	-549.595398	377.051575	1361.651855	-387.403931	72.637520	1401.695557	-446.541992	227.582458	1393.467041	-420.010925	272.147247	1681.097290	-648.507813	359.732758	1109.734009	-433.392120	-39.475380	1175.630493	-564.340210	349.409332	868.878235	-331.549347	-30.501583	920.637634	-448.470703	170.575851	1029.318604	459.516907	64.555290	951.558411	503.622437	236.034714
-502.460938	237.274399	921.303894	-407.252380	74.744972	940.141052	-565.927917	195.954147	499.307465	-333.431580	5.202889	514.990662	-517.221741	162.546112	67.939095	-409.384125	-65.389137	125.487846	-549.799927	378.406708	1361.062378	-388.257690	73.816246	1402.062744	-446.848419	228.854568	1393.293091	-420.343781	274.144501	1680.796753	-649.084229	360.848724	1109.263794	-434.805634	-38.728245	1176.619507	-564.494629	350.653046	868.677368	-332.926727	-31.151571	921.453552	-448.902161	170.937134	1029.422607	459.063904	62.619087	952.083435	503.105103	234.029694
-502.620300	237.481430	921.306824	-407.786255	74.804626	940.422607	-566.088196	196.333664	499.302765	-335.191315	4.637432	515.284973	-517.290222	162.613403	67.975296	-409.874084	-66.082596	125.434990	-550.177307	379.598816	1360.374268	-389.040039	74.876030	1402.603638	-447.158478	230.149277	1393.177612	-420.622681	276.238342	1680.576172	-649.676636	361.923737	1108.791626	-436.057648	-38.271107	1177.514038	-564.720459	351.881348	868.337830	-334.197693	-31.975021	922.300049	-449.258301	171.204391	1029.545044	458.540802	60.636433	951.901978	502.502350	232.269440
-502.743774	237.723572	921.323547	-408.350342	74.892189	940.696716	-566.200745	196.748627	499.286255	-336.809326	4.181740	515.491089	-517.386047	162.663635	68.017288	-410.129089	-66.447464	125.108864	-550.312744	380.957275	1359.921387	-389.772644	76.026367	1403.062256	-447.458801	231.343353	1393.027588	-420.997162	278.043762	1680.488525	-650.179626	362.983643	1108.282104	-437.328552	-37.742050	1178.393188	-564.885986	353.187958	868.070496	-335.504059	-32.789341	923.200500	-449.615723	171.484940	1029.673584	458.207794	58.712936	952.298645	502.107452	230.329025
-502.900085	237.904007	921.354309	-408.814819	74.924088	940.957642	-566.235901	197.042831	499.216400	-338.681213	3.486372	515.866638	-517.483154	162.667175	68.033508	-410.372192	-66.809494	124.728325	-550.597412	382.109711	1359.295288	-390.537384	77.129929	1403.546509	-447.722137	232.640335	1392.993774	-421.182983	280.006012	1680.170654	-650.800720	364.181458	1107.887451	-438.621216	-37.296894	1179.274902	-565.057129	354.423279	867.870911	-336.717560	-33.581070	924.139343	-449.905640	171.714752	1029.799072	457.741516	56.703194	952.752869	501.605103	228.253662
-503.065430	238.113297	921.396729	-409.344482	75.015884	941.205566	-566.280640	197.370041	499.168243	-340.495239	2.899281	516.042053	-517.533508	162.709000	68.040565	-410.541473	-67.117844	124.332031	-550.707336	383.447754	1358.880615	-391.245941	78.191856	1403.987793	-447.987122	233.822327	1392.849487	-421.439240	281.902283	1679.947021	-651.277405	365.224945	1107.553345	-439.835571	-36.960537	1180.179443	-565.199524	355.577240	867.704163	-337.901154	-34.501984	924.957642	-450.208405	171.988358	1029.922363	457.517334	54.528404	952.766235	501.329651	226.393311
-503.227966	238.363342	921.472534	-409.847534	75.046432	941.498596	-566.288025	197.667419	499.126953	-342.571442	1.900244	516.345032	-517.589600	162.756546	68.058594	-410.664154	-67.411842	123.999054	-550.859741	384.654785	1358.400757	-392.006409	79.221809	1404.471802	-448.273346	235.003616	1392.749756	-421.712158	283.602356	1679.785400	-651.843506	366.287842	1107.272583	-441.068756	-36.644680	1181.081909	-565.400024	356.729340	867.658264	-339.058655	-35.320713	925.905029	-450.521851	172.235428	1030.088867	457.152161	52.503613	953.021667	500.879181	224.388290
-503.425049	238.498169	921.539856	-410.357819	75.072647	941.761414	-566.317078	197.911880	499.101379	-344.319275	1.619399	516.514709	-517.666199	162.762741	68.068993	-410.887329	-67.878937	123.716469	-551.058960	385.706818	1357.884033	-392.642792	80.196869	1404.998535	-448.526062	236.115906	1392.637451	-421.920258	285.448486	1679.625122	-652.413574	367.416077	1107.061768	-442.189728	-36.554863	1182.009766	-565.559326	357.732361	867.566833	-340.142365	-36.315006	926.880371	-450.810883	172.445862	1030.229492	456.723724	50.541004	953.485718	500.386200	222.197403
-503.539948	238.643265	921.592102	-410.807831	75.095337	942.048096	-566.429321	198.186874	499.086365	-346.298157	1.077269	516.749512	-517.711548	162.808701	68.107361	-411.150177	-68.310692	123.407791	-551.003357	386.947052	1357.569946	-393.382355	81.164124	1405.504761	-448.814392	237.291153	1392.577515	-422.041504	287.367218	1679.314087	-652.827026	368.428955	1106.774536	-443.550293	-35.929386	1183.013428	-565.773254	358.694092	867.480164	-341.192841	-37.211533	927.933594	-451.070496	172.657104	1030.377197	456.403931	48.472546	953.681946	499.933868	220.194717
-503.620575	238.670395	921.649475	-411.249573	75.021851	942.368652	-566.527405	198.407990	499.057861	-348.495605	0.013529	517.191895	-517.796631	162.830292	68.091164	-411.603180	-68.798080	123.123047	-550.993103	388.155518	1357.203735	-394.046417	82.154060	1405.983765	-449.063873	238.304504	1392.528320	-422.270416	289.036407	1679.216919	-653.304871	369.532379	1106.631348	-444.708527	-35.732063	1183.957764	-566.001648	359.575226	867.297058	-342.186066	-38.082901	929.238220	-451.297058	172.785431	1030.539551	456.075928	46.337147	953.881104	499.599243	218.187317
-503.720673	238.705338	921.702881	-411.676392	74.894302	942.707031	-566.547607	198.618607	499.061737	-350.354767	-0.364899	517.442200	-517.867310	162.837585	68.111832	-411.657227	-68.941620	122.747299	-550.910095	389.259338	1356.780029	-394.738281	83.061386	1406.487671	-449.339569	239.386169	1392.545654	-422.305542	290.645752	1678.878662	-653.688477	370.515411	1106.351318	-445.597870	-35.901478	1184.698120	-566.049744	360.335022	867.182617	-343.133850	-39.196041	930.107300	-451.532501	172.894775	1030.708374	455.798523	44.255138	954.071594	499.221344	216.058792
-503.758087	238.816788	921.737305	-412.060944	74.778236	943.028625	-566.575195	198.836380	499.046967	-352.321350	-0.891764	517.728699	-517.942322	162.861160	68.126427	-411.736847	-69.111832	122.367554	-550.813965	390.407745	1356.344971	-395.466431	83.996223	1406.883301	-449.573975	240.409042	1392.440308	-422.434448	292.363831	1678.661133	-654.088257	371.649780	1106.084839	-447.005585	-35.243294	1185.758179	-566.217224	361.032684	867.082703	-344.034851	-40.324593	931.090698	-451.728394	173.034836	1030.862061	455.493530	42.189938	954.185303	498.803314	214.103622
-503.857361	239.010071	921.771545	-412.448242	74.659828	943.295837	-566.800842	199.051514	499.069519	-354.181213	-1.499597	517.959412	-518.078247	162.884369	68.129089	-411.718719	-68.882515	121.038422	-550.700806	391.556885	1355.906616	-396.110321	84.838005	1407.333862	-449.839569	241.473160	1392.394409	-422.632324	294.011658	1678.517456	-654.335510	372.592957	1105.738281	-447.893951	-35.346764	1186.553833	-566.328979	361.674042	867.068237	-344.824738	-41.447998	932.139709	-451.904388	173.204239	1030.986694	455.199341	40.088722	954.373779	498.425537	211.972366
-503.929626	239.005386	921.754822	-412.878265	74.530197	943.514343	-566.728760	199.107391	499.009888	-356.285156	-2.301255	518.260132	-518.112305	162.920197	68.091644	-412.006104	-68.737442	120.341103	-550.580566	392.684601	1355.392822	-396.781616	85.824501	1407.711304	-450.084808	242.420258	1392.231323	-422.649445	295.779907	1678.176758	-654.668335	373.593536	1105.439819	-448.922241	-35.194324	1187.313354	-566.465698	362.195587	866.815796	-345.632477	-42.516312	933.044128	-452.075897	173.291824	1031.056763	454.799316	38.000885	954.491272	498.026672	209.944656
-504.037323	239.153275	921.761353	-413.350281	74.400475	943.732727	-566.801636	199.175156	498.992004	-358.135010	-2.887852	518.450806	-518.191528	162.926712	68.088127	-411.981262	-68.579742	119.827591	-550.517639	393.673676	1354.838623	-397.510345	86.637604	1408.087158	-450.326660	243.451370	1392.187378	-422.773315	297.442627	1677.934448	-654.953003	374.584442	1105.151489	-449.938477	-34.986874	1188.179688	-566.493225	362.501953	866.401367	-346.342438	-43.638687	934.029968	-452.279327	173.429581	1031.141846	454.457886	35.840160	954.619080	497.652588	207.814026
-504.127869	239.137299	921.786682	-413.858612	74.195297	944.016846	-566.922607	199.265503	498.979248	-360.019409	-3.492800	518.703674	-518.272278	162.910080	68.089546	-412.388733	-68.844833	119.599800	-550.293030	394.901398	1354.431396	-398.186249	87.497246	1408.492554	-450.537750	244.358276	1392.046021	-422.877228	299.060669	1677.691162	-655.083191	375.392578	1104.815430	-450.977814	-34.574509	1188.979614	-566.456360	362.937500	866.418030	-347.052704	-44.884487	934.949524	-452.473297	173.490891	1031.260376	454.106598	33.743332	954.754150	497.216187	205.722031
-504.155914	239.205612	921.824585	-414.254120	73.974312	944.323364	-566.983337	199.241562	499.018372	-361.732483	-3.887251	518.986328	-518.300049	162.891769	68.125175	-412.725098	-68.900040	119.456497	-550.084717	395.984283	1353.919312	-398.870453	88.329369	1408.875366	-450.718445	245.323608	1392.018799	-422.998901	300.628998	1677.472900	-655.274048	376.349518	1104.451416	-451.900482	-34.440708	1189.783569	-566.458801	363.127350	866.343872	-347.662109	-45.920483	935.947205	-452.618134	173.562851	1031.402710	453.858948	31.698698	954.861755	496.903259	203.716934
-504.163483	239.238617	921.838623	-414.698700	73.750702	944.616211	-566.979553	199.270157	499.018219	-363.424225	-4.237403	519.217651	-518.326294	162.896454	68.124260	-412.757446	-68.635399	119.132820	-549.867432	397.042969	1353.463501	-399.636963	89.115891	1409.243896	-450.866058	246.293640	1391.967285	-423.166473	302.091003	1677.353760	-655.361938	377.188293	1104.081299	-452.783173	-34.356224	1190.569580	-566.248047	363.243622	866.100464	-348.278290	-47.180473	936.883789	-452.790009	173.614746	1031.526978	453.520203	29.674458	955.049011	496.504242	201.582474
-504.180664	239.268066	921.840027	-415.132233	73.514847	944.884399	-567.228638	199.367340	499.060883	-365.218964	-4.934102	519.447327	-518.507080	162.871964	68.130104	-413.080139	-68.535507	118.978310	-549.583740	398.131042	1352.994019	-400.298523	89.856903	1409.644775	-451.002777	247.156357	1391.846069	-423.207336	303.697418	1677.016113	-655.426086	377.978394	1103.759888	-453.588104	-34.117908	1191.329712	-566.087891	363.219116	865.861877	-348.794708	-48.299824	937.940918	-452.964325	173.649292	1031.634155	453.150482	27.512365	955.198242	496.109650	199.572784
-504.196289	239.293640	921.826904	-415.631714	73.313156	945.085938	-567.248596	199.417847	499.046631	-366.843018	-5.421399	519.696777	-518.553223	162.887848	68.139198	-413.330505	-68.507347	118.785545	-549.391296	399.127136	1352.512085	-400.979675	90.644341	1410.076904	-451.153412	248.050766	1391.693604	-423.498535	305.164642	1676.870728	-655.461792	378.695038	1103.400146	-454.395111	-34.004421	1192.060547	-565.946899	363.074371	865.625427	-349.381805	-49.480659	938.790771	-453.142395	173.683807	1031.701294	452.778412	25.404955	955.322083	495.714020	197.526520
-504.229889	239.309006	921.849182	-416.090698	73.075737	945.315002	-567.277893	199.441345	499.004242	-368.386200	-5.695631	519.866028	-518.656433	162.902924	68.092392	-413.568481	-68.326927	118.441765	-549.016785	400.202209	1351.994751	-401.594055	91.346733	1410.445068	-451.278809	248.899155	1391.532837	-423.521851	306.705811	1676.549805	-655.410461	379.439575	1102.999512	-455.212219	-33.819473	1192.820190	-565.444092	362.753479	865.536865	-349.937836	-50.659515	939.758362	-453.306641	173.690948	1031.800293	452.482178	23.394928	955.445862	495.356384	195.505051
-504.263062	239.299088	921.833008	-416.652863	72.773674	945.511108	-567.362305	199.507599	498.952026	-370.168121	-6.676784	520.151367	-518.778076	162.926102	68.087402	-413.887756	-68.189194	118.213547	-548.734192	401.240997	1351.471191	-402.354431	92.127289	1410.799316	-451.329651	249.694061	1391.383057	-423.607178	308.115234	1676.312134	-655.288391	379.992554	1102.645142	-455.979797	-33.739605	1193.584839	-565.283142	362.622925	865.162354	-350.451508	-51.895954	940.563110	-453.503296	173.656723	1031.861450	452.121643	21.315149	955.582947	494.867828	193.455673
-504.304688	239.338486	921.866333	-417.216095	72.463951	945.737854	-567.150085	199.514709	498.894775	-371.437561	-6.766016	520.151611	-518.783936	162.954788	68.048912	-412.938690	-67.008194	117.735939	-548.453369	402.144440	1350.797852	-402.909515	92.798294	1411.068970	-451.437775	250.550354	1391.258545	-423.711792	309.496216	1676.072144	-655.093506	380.524750	1102.167603	-456.678406	-33.544289	1194.205566	-564.853699	362.491486	864.938538	-350.891876	-52.894444	941.459473	-453.697296	173.629486	1031.964233	451.730286	19.265478	955.670654	494.406372	191.410416
-504.320190	239.375229	921.862793	-417.763275	72.145630	945.936646	-567.181335	199.559189	498.886414	-372.668121	-6.996957	520.340576	-518.888489	162.966583	68.060005	-413.173126	-66.843475	117.753685	-548.054260	403.142059	1350.317749	-403.552032	93.496048	1411.359741	-451.471771	251.360519	1391.171509	-423.853516	310.751587	1675.919556	-654.755981	380.950989	1101.623535	-457.326080	-33.269035	1194.767334	-564.336670	362.436920	864.588196	-351.319092	-54.035591	942.206909	-453.871399	173.598877	1032.034180	451.294983	17.100319	955.789368	493.939545	189.319305
-504.301025	239.408783	921.863281	-418.266602	71.856552	946.108398	-567.315186	199.696396	498.862885	-373.943726	-7.316800	520.511353	-519.037659	162.958923	68.063301	-413.952057	-66.909111	117.774391	-547.771423	403.964996	1349.638428	-404.092804	94.139626	1411.724365	-451.522705	252.092941	1391.009644	-423.825378	312.168427	1675.571777	-654.428467	381.416260	1101.132446	-457.940125	-33.153206	1195.406250	-563.796875	362.447906	864.077087	-351.656952	-54.877682	943.174011	-454.025330	173.556778	1032.098145	450.882263	15.003075	955.925781	493.395172	187.226151
-504.302429	239.356247	921.847107	-418.921906	71.535240	946.301697	-567.571838	199.818573	498.889954	-375.186859	-7.736781	520.774414	-519.206116	162.958649	68.070671	-413.934845	-66.319687	117.498222	-547.422913	404.894012	1349.206665	-404.633270	94.825287	1412.014893	-451.580566	252.838196	1390.872559	-423.943481	313.355194	1675.441040	-653.946411	381.825958	1100.558228	-458.596619	-32.878334	1196.012939	-563.117859	362.516785	863.621155	-352.166595	-55.939850	943.881470	-454.250336	173.483719	1032.158203	450.541351	12.840133	956.009766	492.943420	185.164169
-504.318787	239.218155	921.841064	-419.586304	71.176155	946.489563	-567.484741	199.841644	498.834930	-376.312347	-8.229921	520.853088	-519.288330	162.963181	68.044785	-413.806671	-65.774734	117.322952	-547.269775	405.660461	1348.610474	-405.225708	95.461258	1412.352905	-451.621857	253.533936	1390.731934	-423.911835	314.671753	1675.114502	-653.401428	382.131134	1099.930908	-459.236847	-32.825790	1196.631836	-562.551331	362.752075	863.028564	-352.580994	-56.902218	944.761963	-454.492249	173.341873	1032.221924	450.108063	10.751607	956.125854	492.418915	183.070435
-504.328156	239.115906	921.829590	-420.243805	70.863678	946.651733	-567.613770	199.932053	498.790375	-377.369812	-8.551918	521.034058	-519.386719	162.969528	68.068954	-413.673340	-65.177910	117.083321	-547.026733	406.471771	1348.180176	-405.759155	95.999855	1412.711426	-451.727600	254.174942	1390.538818	-424.045990	315.773987	1674.983154	-652.831238	382.540558	1099.355469	-459.864807	-32.731770	1197.323608	-561.750122	363.043762	862.459961	-353.057404	-57.839943	945.550964	-454.736115	173.225571	1032.273560	449.693970	8.541995	956.272705	491.900360	180.948654
-504.309387	239.190277	921.823547	-420.842865	70.603882	946.786865	-567.833374	200.084320	498.753510	-378.291504	-8.807203	521.101196	-519.556824	162.928497	68.039474	-413.495453	-64.651398	116.921524	-546.840515	407.164398	1347.643677	-406.342163	96.611313	1412.983398	-451.728027	254.731812	1390.398438	-423.979248	316.983246	1674.654419	-652.111877	382.882904	1098.642456	-460.464050	-32.620499	1197.894775	-560.872253	363.443207	861.865967	-353.429840	-58.674896	946.350220	-454.928955	173.196442	1032.318726	449.129089	6.408272	956.437622	491.229858	178.899857
-504.327301	239.301437	921.809937	-421.492615	70.306229	946.939636	-568.224854	200.307907	498.755066	-379.100922	-8.971870	521.177673	-519.807617	162.886673	68.027985	-413.310211	-64.173645	116.818359	-546.629517	407.763916	1347.078369	-406.900421	97.114433	1413.294189	-451.714600	255.209778	1390.235596	-423.983063	318.075531	1674.433716	-651.371948	383.344849	1097.961182	-461.006470	-32.516651	1198.412109	-559.920044	363.938293	861.150269	-353.755066	-59.422180	947.121887	-455.162689	173.172791	1032.367432	448.588776	4.267968	956.625916	490.554688	176.912628
-504.295990	239.417130	921.770508	-422.022125	69.997574	947.113159	-568.340637	200.467010	498.724884	-379.933746	-9.220942	521.369873	-520.081848	162.821152	68.051277	-413.148560	-63.739651	116.834831	-546.326721	408.302979	1346.463013	-407.545685	97.516426	1413.570923	-451.691437	255.669281	1390.075073	-424.031891	319.149841	1674.210327	-650.507141	383.801697	1097.183838	-461.553223	-32.395748	1198.934448	-558.803955	364.557281	860.474243	-354.076111	-60.104122	947.801086	-455.340851	173.159119	1032.413330	448.005096	2.185380	956.746338	489.731110	175.079239
-504.256287	239.446091	921.724243	-422.496826	69.736122	947.255676	-568.271912	200.579849	498.650146	-380.572144	-9.337823	521.492554	-520.185913	162.854858	68.076302	-412.884705	-63.253723	116.859398	-546.000916	408.777466	1345.845215	-408.242920	97.948761	1413.846680	-451.688934	256.050964	1389.926636	-424.067810	320.120514	1674.026001	-649.688843	384.465485	1096.391724	-462.121521	-32.297855	1199.405762	-557.625610	365.192627	859.733215	-354.407806	-60.852676	948.459839	-455.488098	173.127182	1032.439941	447.442749	0.023602	956.946045	489.039063	173.070984
-504.258881	239.433594	921.708801	-422.973999	69.532455	947.372375	-568.293457	200.751190	498.560455	-381.134033	-9.255893	521.491882	-520.070190	162.674042	68.005104	-412.619141	-62.573704	116.762421	-545.586609	409.261230	1345.232544	-408.956177	98.192223	1414.146118	-451.657532	256.391144	1389.746460	-424.183289	320.952057	1673.983154	-648.726135	385.130096	1095.560669	-462.702911	-32.235847	1199.837524	-556.367371	365.839233	858.994568	-354.700592	-61.483875	949.096863	-455.653046	173.085449	1032.471924	446.964752	-2.382655	957.137085	488.737732	170.369537
-504.273773	239.459152	921.716553	-423.458313	69.426208	947.491760	-568.255432	200.878372	498.460968	-382.358368	-10.183159	522.709961	-520.187500	162.891037	68.064079	-412.833710	-62.305470	116.866142	-545.159668	409.654327	1344.535767	-409.857880	98.363457	1414.402710	-451.623322	256.560669	1389.571777	-424.270630	321.817902	1673.835449	-647.713318	385.864868	1094.800903	-463.361633	-32.093510	1200.260132	-555.101135	366.624817	858.227539	-354.960388	-62.119545	949.784180	-455.819946	173.109406	1032.516479	446.425873	-4.569936	957.372498	488.117706	168.219070
-504.320709	239.544159	921.727783	-423.850983	69.385201	947.487061	-568.278198	201.067383	498.394073	-382.954376	-10.270036	522.937561	-520.120972	162.959869	68.041313	-412.540344	-61.737995	116.792366	-544.519043	410.186493	1344.051636	-410.763733	98.438644	1414.792114	-451.561646	256.762512	1389.400024	-424.352417	322.653442	1673.705688	-646.539246	386.581726	1094.013428	-464.078674	-32.074032	1200.655762	-553.766113	367.399078	857.502319	-355.205048	-62.577671	950.443481	-455.935120	173.139984	1032.509399	445.808746	-6.703525	957.592651	487.418213	166.146408
-504.294586	239.679947	921.768555	-424.178955	69.381081	947.633240	-568.294617	201.201370	498.369812	-382.863861	-9.402424	522.033264	-520.097351	163.001648	68.065163	-411.838898	-60.906719	116.551186	-543.818298	410.618256	1343.554321	-411.707153	98.427406	1415.182983	-451.472809	256.919830	1389.261353	-424.352905	323.467834	1673.494385	-645.352844	387.460632	1093.295044	-464.821198	-31.851425	1200.918579	-552.429993	368.199036	856.837952	-355.407410	-62.986145	951.022461	-456.089935	173.231613	1032.598267	445.142212	-8.827153	957.884583	486.709137	164.082489
-504.339691	239.856949	921.838196	-424.555817	69.368034	947.773132	-568.241394	201.372864	498.385559	-383.348450	-9.556307	522.177551	-520.093689	163.071014	68.090759	-411.678253	-60.494896	116.546822	-543.109863	411.018036	1343.173340	-412.642883	98.382309	1415.620483	-451.380585	256.989075	1389.204590	-424.526764	324.011841	1673.475464	-644.089661	388.361267	1092.752441	-465.620209	-31.714422	1201.205200	-551.143616	369.059723	856.238037	-355.625977	-63.345917	951.662720	-456.264893	173.333038	1032.696289	444.516052	-10.956486	958.164734	486.071045	162.036285
-504.306000	240.054718	921.879272	-424.908356	69.379494	947.906799	-568.233643	201.611496	498.353210	-383.838898	-9.785946	522.385620	-520.142456	163.092407	68.120102	-411.586761	-60.144096	116.504181	-542.354065	411.420959	1342.854736	-413.594879	98.287376	1415.996460	-451.279205	257.088593	1389.141479	-424.650116	324.573669	1673.375366	-642.687805	389.199524	1092.215088	-466.465271	-31.462585	1201.379028	-549.746765	369.843903	855.761719	-355.787994	-63.649654	952.308655	-456.453217	173.438690	1032.785889	443.839508	-12.999804	958.463989	485.312927	160.120300
-504.309265	240.296249	921.900085	-425.262665	69.450058	947.972229	-568.168152	201.802719	498.306610	-384.265350	-10.045169	522.523254	-520.238586	163.103363	68.126350	-411.629547	-59.966309	116.600967	-541.649841	411.757568	1342.669556	-414.572479	98.147446	1416.373779	-451.206238	257.179779	1389.037231	-424.682739	325.142822	1673.168213	-641.331787	390.234894	1091.808594	-467.394836	-31.243166	1201.610352	-548.420776	370.577271	855.311462	-356.013245	-63.969646	952.877136	-456.653809	173.575562	1032.834473	443.221893	-14.995662	958.778748	484.629028	158.123520
-504.207703	240.552200	921.910767	-425.614990	69.532448	948.107849	-568.119019	201.963638	498.308228	-384.502258	-10.026708	522.561035	-520.399963	163.098740	68.116295	-411.558899	-59.843708	116.680084	-541.013733	412.102112	1342.620728	-415.517090	97.925156	1416.606445	-451.188599	257.224243	1388.876099	-424.866577	325.460602	1673.169678	-640.002380	391.269958	1091.493042	-468.363098	-31.039921	1201.761719	-547.013855	371.351959	854.997681	-356.185181	-64.094505	953.456177	-456.901733	173.721634	1032.922119	442.523285	-17.050571	959.096680	483.958191	156.070816
-504.195160	240.830811	921.875732	-425.839508	69.621559	947.884277	-568.069580	202.254181	498.269836	-385.251312	-10.816499	523.477112	-520.549927	163.119049	68.114754	-411.853577	-59.900772	116.773392	-540.503174	412.424683	1342.995361	-416.509949	97.683838	1416.816162	-450.732300	257.626770	1389.405518	-424.910034	325.887146	1672.983276	-638.636841	392.387268	1091.157104	-469.387787	-30.723074	1201.764526	-545.774841	372.155243	854.695923	-356.357208	-64.321358	953.930603	-456.970428	173.785950	1032.812500	441.845123	-19.064299	959.366760	483.154846	154.068939
-504.114502	241.119125	921.881104	-426.199005	69.693077	947.880066	-567.974060	202.568787	498.251831	-385.478333	-10.991380	523.515564	-520.704529	163.145737	68.127052	-411.803864	-59.708153	116.701797	-539.937073	412.744415	1343.107178	-417.357452	97.457886	1417.004395	-450.699219	257.612244	1389.300537	-425.019073	326.108490	1672.923096	-637.294556	393.449280	1090.994995	-470.455566	-30.610126	1201.847656	-544.445862	372.834564	854.477966	-356.588898	-64.411263	954.460388	-457.146545	173.901901	1032.828247	441.206146	-21.135630	959.668091	482.510284	151.902100
-504.045776	241.419464	921.865234	-426.550293	69.673225	947.871582	-567.906616	203.055542	498.251312	-385.661377	-11.049681	523.525513	-520.741699	163.219147	68.180344	-411.737915	-59.624092	116.774513	-539.457092	412.978943	1343.268921	-418.377594	97.249817	1417.155884	-450.749390	257.552094	1389.227051	-425.229767	326.170654	1673.006348	-636.061462	394.641724	1090.845337	-471.546997	-30.467962	1201.884033	-543.148743	373.524536	854.310547	-356.818085	-64.449501	954.972595	-457.348114	173.967880	1032.834961	440.518616	-23.352306	959.938171	481.707184	149.366043
-503.878937	241.740768	921.851685	-426.872253	69.687714	947.925049	-567.788940	203.463318	498.279572	-385.166351	-10.284551	522.718872	-520.854797	163.287476	68.186317	-410.431061	-58.727829	116.661644	-538.982605	413.286011	1343.566406	-419.214325	97.011253	1417.243286	-450.853027	257.509521	1389.191528	-425.370026	326.229645	1673.043579	-634.851196	395.899567	1090.756470	-472.667297	-30.420170	1201.884155	-541.835999	374.237000	854.289551	-357.128326	-64.483513	955.463867	-457.543488	174.069122	1032.876953	439.853027	-25.347364	960.283875	481.027252	147.303482
-503.668610	242.058350	921.836304	-427.157715	69.767952	947.963257	-566.539368	202.535187	497.533630	-385.077362	-10.137123	522.781250	-520.659119	163.409302	68.079956	-410.218994	-58.600014	116.766869	-538.571472	413.555603	1343.782227	-420.056427	96.786217	1417.327759	-450.933411	257.453613	1389.245728	-425.508453	326.223785	1673.113770	-633.724548	397.158752	1090.625488	-473.755066	-30.382126	1201.924927	-540.518188	374.891022	854.268555	-357.393219	-64.518791	955.936096	-457.690796	174.205063	1032.908813	439.112122	-27.507269	960.570496	480.404144	145.164612
-503.471588	242.408432	921.831787	-427.452087	69.868568	948.012390	-566.883362	203.147461	497.990295	-385.521149	-10.783418	523.859314	-521.027893	163.389069	68.127960	-410.498413	-58.760323	117.033539	-538.169373	413.803741	1343.979126	-420.880157	96.603149	1417.419556	-451.066833	257.384857	1389.287842	-425.659393	326.129608	1673.187134	-632.660645	398.405914	1090.500977	-474.810608	-30.232927	1201.793945	-539.155151	375.464111	854.352356	-357.680908	-64.485893	956.340698	-457.867157	174.359695	1032.954224	438.446747	-29.597483	960.855713	479.704620	143.123383
-503.283966	242.784668	921.828979	-427.783142	70.057655	948.013977	-566.684814	203.661743	498.031250	-385.338409	-10.616900	523.980713	-521.099121	163.485809	68.185867	-411.263916	-59.308659	117.368294	-537.746399	414.073853	1344.147949	-421.733582	96.345245	1417.368652	-451.231598	257.335815	1389.311646	-425.781342	325.958649	1673.256470	-631.600220	399.548218	1090.468872	-475.902832	-30.136387	1201.632446	-537.851318	376.162872	854.438171	-357.999451	-64.490295	956.599487	-458.019165	174.570206	1032.973267	437.767456	-31.605560	961.107300	479.044220	141.009094
-503.105591	243.195740	921.836792	-428.077545	70.223877	948.036072	-566.650269	204.147659	498.089325	-385.146820	-10.618987	524.018921	-521.280701	163.500504	68.226883	-410.368958	-58.752583	117.468575	-537.338379	414.350189	1344.295776	-422.518341	96.107063	1417.343018	-451.400116	257.302582	1389.324341	-425.912567	325.713623	1673.332275	-630.555420	400.663940	1090.440552	-476.922913	-29.966566	1201.447144	-536.519226	376.827606	854.572998	-358.383881	-64.477829	956.722290	-458.137756	174.796875	1033.004272	437.111450	-33.592415	961.359924	478.369324	138.895813
-502.907867	243.637939	921.840942	-428.391357	70.381165	948.063904	-566.464172	204.576126	498.167969	-384.314697	-9.785524	523.198914	-521.408020	163.522034	68.256348	-410.651581	-58.892773	117.650772	-537.017639	414.597473	1344.517090	-423.369659	95.881599	1417.335327	-451.643921	257.262482	1389.396606	-426.065735	325.437103	1673.440674	-629.660278	401.820007	1090.446655	-477.989410	-29.735235	1201.192261	-535.222290	377.426208	854.782593	-358.740112	-64.301231	956.963989	-458.248993	175.037613	1033.035156	436.437927	-35.624367	961.567200	477.699799	136.959106
-502.719666	244.135284	921.876892	-428.725555	70.539459	948.135559	-566.280396	204.985489	498.188965	-383.963043	-9.729413	523.300354	-521.498718	163.548187	68.319984	-410.630280	-58.881317	117.810699	-536.769470	414.771545	1344.792236	-424.286743	95.649437	1417.321899	-452.002167	257.135803	1389.543701	-426.253510	325.052124	1673.604370	-628.757996	402.786285	1090.461670	-479.018188	-29.598555	1201.097290	-533.880554	377.940704	855.103699	-359.191772	-64.203850	957.216553	-458.396545	175.299042	1033.106689	435.809204	-37.652889	961.745300	477.034668	134.951996
-502.423676	244.755432	921.859924	-428.999329	70.724525	948.206787	-566.083557	205.411026	498.237122	-383.601685	-9.737827	523.478943	-521.502258	163.575623	68.355591	-410.512329	-58.708908	117.906342	-536.531982	415.011078	1345.093140	-425.183105	95.396599	1417.454834	-452.401978	257.020050	1389.750732	-426.465790	324.599640	1673.807129	-627.900208	403.796631	1090.566895	-480.112518	-29.465866	1200.990601	-532.711243	378.606323	855.464111	-359.706665	-64.039597	957.476868	-458.455170	175.655136	1033.147583	435.233276	-39.668167	961.930237	476.409882	132.888626
-502.140259	245.245285	921.872681	-429.230865	70.930206	948.274719	-565.467896	205.528412	497.951538	-383.107910	-9.562721	523.540649	-521.371338	163.660568	68.368614	-410.206207	-58.381058	117.953911	-536.361816	415.205231	1345.372803	-426.049927	95.164864	1417.475098	-452.768585	256.984375	1389.928589	-426.646881	324.174164	1673.916992	-627.119263	404.617950	1090.678223	-481.192719	-29.243681	1200.881226	-531.570984	379.198334	855.741760	-360.284454	-63.881905	957.626282	-458.526093	175.945496	1033.205444	434.678040	-41.556900	962.164124	475.733612	130.966873
-501.870819	245.673248	921.832703	-429.446289	71.109924	948.307251	-565.746216	206.190948	498.249207	-382.613617	-9.464117	523.677673	-521.626770	163.672607	68.414223	-410.012970	-58.247726	118.160271	-536.181274	415.444427	1345.633301	-427.050446	94.985023	1417.485840	-453.185425	256.941925	1390.108398	-426.925873	323.533569	1674.181396	-626.330994	405.301208	1090.749390	-482.207397	-29.110880	1200.726196	-530.474976	379.607788	856.032776	-360.863220	-63.821781	957.659302	-458.559113	176.221313	1033.211182	434.054932	-43.601395	962.278137	475.007355	129.000137
-501.604645	246.137619	921.782959	-429.630554	71.324104	948.288452	-565.693176	206.749649	498.273865	-382.494812	-9.865742	524.678345	-521.736633	163.743103	68.453758	-410.126526	-58.288918	118.473679	-536.087341	415.642334	1345.858887	-427.915894	94.815460	1417.473389	-453.644623	256.943512	1390.132324	-427.197083	322.896454	1674.349243	-625.762390	406.133301	1090.818848	-483.260681	-28.781193	1200.416748	-529.517517	380.086578	856.356262	-361.472931	-63.723728	957.560181	-458.576416	176.512161	1033.189941	433.493073	-45.555103	962.410828	474.323181	126.993217
-501.285675	246.671417	921.730652	-429.770294	71.564735	948.291443	-565.539856	207.176651	498.266907	-381.840240	-9.628284	524.749451	-521.849670	163.823654	68.494789	-409.134613	-57.705769	118.618790	-536.035461	415.833954	1346.036011	-428.951538	94.655090	1417.381592	-454.078857	256.940887	1390.234009	-427.548859	322.154968	1674.638428	-625.191223	406.803345	1090.878662	-484.238434	-28.512911	1200.157227	-528.754639	380.561371	856.528442	-362.138214	-63.457321	957.510071	-458.554688	176.856339	1033.177856	432.937347	-47.551140	962.473816	473.540161	125.041542
-500.961761	247.148270	921.675171	-429.842682	71.784889	948.308960	-564.990845	207.409470	498.022003	-381.225769	-9.337172	524.770630	-521.743469	163.933472	68.513481	-409.650238	-58.053040	119.036316	-536.021912	416.016388	1346.205811	-429.789063	94.583145	1417.293213	-454.495789	256.868652	1390.278931	-427.840027	321.578552	1674.746338	-624.716492	407.438171	1090.932373	-485.216705	-28.127216	1199.763550	-527.969849	381.029541	856.703735	-362.792603	-63.305119	957.400146	-458.518707	177.169479	1033.171631	432.471497	-49.630051	962.549438	472.813171	122.863251
-500.652832	247.562607	921.658508	-429.919617	72.070953	948.363647	-564.787964	207.745667	498.012573	-380.816284	-9.397250	524.878235	-521.863464	163.968613	68.552658	-409.707458	-58.045799	119.308830	-535.989868	416.285614	1346.409546	-430.638245	94.397133	1417.222046	-454.873199	256.805267	1390.368530	-428.216858	320.854980	1674.974854	-624.334167	408.032532	1091.003418	-486.221527	-27.908354	1199.552612	-527.390381	381.463165	856.784729	-363.750488	-63.733456	957.003723	-458.517151	177.487503	1033.204346	431.927551	-51.634480	962.637146	471.980682	120.997849
-500.301453	248.084061	921.634216	-429.968689	72.434181	948.404785	-565.011841	208.422760	498.311096	-379.268494	-8.119775	524.112000	-522.123718	163.955765	68.613708	-408.926727	-57.397350	119.292343	-536.052551	416.443939	1346.560181	-431.726715	94.227127	1417.061401	-455.295990	256.758087	1390.390747	-428.614441	320.113892	1675.226685	-623.971802	408.540924	1091.021240	-487.217560	-27.610220	1199.176880	-526.887268	381.873718	856.864563	-364.369446	-63.353416	956.692932	-458.492279	177.886993	1033.229126	431.350769	-53.529572	962.645081	471.122620	119.227707
-499.948090	248.579971	921.579590	-429.928040	72.810181	948.446167	-564.418640	208.632202	498.256042	-378.610291	-7.917657	524.136108	-522.004639	164.022079	68.649147	-408.769531	-57.190002	119.443794	-536.084290	416.678162	1346.681641	-432.711823	94.041367	1416.979736	-455.741028	256.709900	1390.427124	-429.087463	319.345551	1675.446289	-623.651306	409.057495	1090.971558	-488.204742	-27.269329	1198.785767	-526.532654	382.336060	856.842834	-365.198456	-63.217285	956.382751	-458.441376	178.296783	1033.236938	430.999695	-55.530689	962.616760	470.293732	117.309982
-499.650482	249.077271	921.535522	-429.898560	73.218231	948.445190	-564.627991	209.113327	498.251404	-377.957275	-7.662131	524.226379	-522.192261	164.019806	68.644333	-408.658295	-57.015846	119.684761	-536.004395	417.026855	1346.769775	-433.365173	93.826530	1416.822510	-456.141388	256.705475	1390.403687	-429.574310	318.608276	1675.641602	-623.334473	409.419250	1090.926514	-489.097595	-26.881952	1198.438354	-526.131592	382.806519	856.828796	-366.063782	-63.041443	955.999207	-458.402374	178.707687	1033.230103	430.724365	-57.641735	962.577087	469.510315	115.312965
-499.369812	249.546738	921.476807	-429.831940	73.628174	948.451538	-564.566223	209.481644	498.277557	-377.195313	-7.293823	524.248169	-522.264832	164.036835	68.669594	-407.655182	-56.281185	119.711243	-536.014587	417.299774	1346.782959	-434.416809	93.737633	1416.662842	-456.603027	256.589020	1390.445190	-430.068451	317.858917	1675.760864	-622.951111	409.444336	1090.792358	-490.096313	-26.495068	1197.920044	-525.778992	383.352051	856.738831	-366.926544	-62.685226	955.567322	-458.377869	179.113434	1033.219482	430.293701	-59.606041	962.547791	468.653381	113.503067
-499.086365	250.086273	921.437866	-429.761871	74.009544	948.478271	-564.499207	209.839706	498.328979	-376.626709	-7.048336	524.335999	-522.237244	164.061050	68.686638	-407.532104	-56.164391	119.960884	-535.981262	417.519531	1346.780273	-434.947937	93.570908	1416.498901	-457.062836	256.522949	1390.349243	-430.570740	317.123108	1675.866699	-623.113342	410.762878	1090.948975	-490.920441	-26.144842	1197.498535	-525.605591	383.869904	856.705444	-367.863708	-62.444859	955.030762	-458.356842	179.528671	1033.231201	429.967255	-61.865978	962.471863	467.825928	111.452469
-498.815277	250.542099	921.375732	-429.681946	74.399857	948.473572	-564.460693	210.199585	498.424347	-376.506805	-7.397272	525.231812	-522.188477	164.119843	68.746613	-408.485962	-56.771023	120.339500	-535.966919	417.695129	1346.785522	-435.851471	93.455162	1416.269897	-457.497986	256.502106	1390.285400	-431.108093	316.430420	1675.967896	-622.949402	411.044983	1090.874756	-491.831818	-25.804794	1197.014771	-525.415161	384.392853	856.582642	-368.893097	-62.142124	954.468323	-458.344360	179.909409	1033.215210	429.949677	-64.800140	962.400513	468.100708	108.296806
-498.576447	251.028488	921.330017	-429.619720	74.797211	948.495178	-563.568298	210.086090	498.224915	-375.448639	-6.585822	524.475342	-521.819702	164.199463	68.761536	-408.037872	-56.383606	120.378754	-536.053223	417.857849	1346.834229	-436.575684	93.308441	1416.047974	-457.923615	256.568176	1390.123535	-431.656891	315.754852	1676.089233	-622.594116	410.740021	1090.670288	-492.665039	-25.426466	1196.572266	-525.270630	384.953033	856.441956	-369.899261	-61.850864	953.932983	-458.382294	180.303375	1033.222778	429.722870	-66.913689	962.381714	467.433319	106.026917
-498.382782	251.446091	921.258484	-429.552521	75.196022	948.502563	-563.606262	210.567169	498.472778	-374.928925	-6.350959	524.581177	-521.953186	164.200226	68.795372	-407.827942	-56.138897	120.408211	-536.205078	418.014771	1346.906372	-437.086517	93.194542	1415.834717	-458.463501	256.396973	1390.239014	-432.229706	315.117950	1676.220215	-622.207275	409.995453	1090.427612	-493.481232	-25.068031	1196.151001	-525.232483	385.534729	856.180542	-371.008392	-61.579170	953.365356	-458.466888	180.668747	1033.210571	429.586578	-69.013435	962.286255	466.714905	103.995758
-498.210999	251.850708	921.222839	-429.464233	75.608124	948.501038	-563.598572	210.842804	498.314178	-374.412872	-6.167475	524.728699	-522.108765	164.211319	68.816895	-407.765747	-56.083656	120.621422	-536.453186	418.129974	1347.042236	-437.865173	93.084732	1415.661987	-459.051025	256.424774	1390.104614	-432.854828	314.401886	1676.483887	-622.219910	410.273682	1090.405273	-494.314545	-24.840700	1195.768066	-525.302185	386.099030	855.970764	-372.184875	-61.198715	952.775940	-458.542572	181.017395	1033.213867	429.384796	-71.233803	962.165100	465.955383	101.945900
-498.114258	252.246582	921.189758	-429.394257	75.992416	948.486023	-563.309753	211.158691	498.318207	-373.905334	-5.976514	524.850525	-522.153381	164.214249	68.838341	-407.741577	-56.086784	120.963303	-536.801819	418.235565	1347.189453	-438.452118	92.968124	1415.515381	-459.560272	256.439911	1390.186523	-433.410919	313.908203	1676.510254	-622.261658	410.588623	1090.385864	-495.081787	-24.602911	1195.496216	-525.429688	386.678741	855.801147	-373.352844	-60.896225	952.210632	-458.663452	181.339508	1033.212524	429.216705	-73.383102	962.049377	465.053741	99.971855
-498.013397	252.716858	921.138733	-429.246094	76.407669	948.469849	-563.392883	211.599075	498.484009	-373.769806	-6.147319	525.730957	-522.426758	164.221771	68.887459	-407.947937	-56.207489	121.279381	-537.218506	418.341064	1347.373291	-438.954865	92.954170	1415.431763	-460.167816	256.363312	1390.380005	-434.013123	313.373627	1676.630859	-622.343994	410.862732	1090.383667	-495.838074	-24.330572	1195.197021	-525.653198	387.268250	855.658203	-374.605103	-60.484390	951.561829	-458.738068	181.723206	1033.199341	429.051178	-75.579842	961.959167	464.289093	97.858864
-497.927185	253.142715	921.051758	-429.067230	76.764015	948.436768	-563.223511	211.858810	498.459961	-373.160583	-5.842844	525.869690	-522.494995	164.221207	68.912796	-407.897064	-56.170349	121.552559	-537.774414	418.426270	1347.583374	-439.282074	92.861908	1415.302612	-460.687073	256.488464	1390.403931	-434.624939	312.704834	1676.858398	-622.487549	411.132050	1090.386841	-496.484772	-24.145922	1194.973877	-525.853210	387.917633	855.552124	-375.841888	-60.233677	950.956055	-458.797852	182.067795	1033.156738	428.905823	-77.746368	961.880432	463.312164	95.969482
-497.869446	253.555969	920.998047	-428.856934	77.119629	948.435364	-562.985291	212.053146	498.440186	-372.470428	-5.437124	525.893188	-522.524536	164.196960	68.918793	-407.837402	-56.084003	121.775742	-538.329041	418.488892	1347.778320	-439.748047	92.907730	1415.178467	-461.310150	256.477417	1390.538208	-435.220428	312.332611	1676.857910	-622.646851	411.357025	1090.429199	-497.135590	-23.993364	1194.757935	-526.008423	388.550415	855.456482	-377.171997	-59.904396	950.312500	-458.836029	182.414810	1033.143799	428.802979	-80.014397	961.787720	462.470734	93.902939
-497.763000	253.885162	920.958557	-428.647034	77.453751	948.453979	-562.792603	212.280701	498.455841	-371.867279	-5.242954	526.029663	-522.560547	164.217834	68.940620	-407.844177	-56.062870	121.967796	-539.004700	418.574860	1348.018677	-440.561462	92.925728	1414.947388	-461.961914	256.481293	1390.723511	-435.849274	311.842804	1676.955078	-622.890747	411.533600	1090.498779	-497.845856	-23.747007	1194.411133	-526.206055	389.203186	855.416931	-378.442322	-59.598209	949.672546	-458.818176	182.728516	1033.142822	428.647491	-82.196892	961.810730	461.692474	91.632118
-497.709290	254.195526	920.937866	-428.434662	77.795151	948.467651	-562.599304	212.472717	498.382111	-371.208130	-4.933479	526.088806	-522.605164	164.236984	68.963615	-407.814575	-55.948269	122.067451	-539.750732	418.610626	1348.295288	-440.836395	92.995598	1414.776245	-462.625977	256.632294	1390.837036	-436.500488	311.395874	1677.025391	-623.605652	412.874573	1090.743164	-498.497772	-23.462538	1194.118042	-526.594116	389.877808	855.486084	-379.797699	-59.271801	948.987976	-458.807434	183.033890	1033.148193	428.546143	-84.393913	961.691772	460.670624	89.763039
-497.712402	254.573395	920.951660	-428.162750	78.148064	948.489441	-562.503906	212.660873	498.368195	-369.938995	-3.953254	525.314270	-522.618896	164.272141	68.982841	-406.715515	-55.184055	122.143158	-540.637939	418.656860	1348.567017	-441.282013	93.006851	1414.571289	-463.382568	256.652710	1391.070190	-437.150024	310.882843	1677.109009	-624.210571	413.393158	1090.913330	-499.093506	-23.274656	1193.854736	-526.901001	390.480499	855.540527	-381.016357	-58.864529	948.325989	-458.808929	183.356461	1033.179199	428.443451	-86.553513	961.723083	459.724030	87.771568
-497.783325	254.912613	920.922607	-427.879913	78.500816	948.480164	-562.483765	212.865509	498.335388	-369.185760	-3.523609	525.387085	-522.411316	164.327484	69.015030	-406.597351	-55.043221	122.393814	-541.537720	418.764709	1348.780396	-441.620178	93.068405	1414.390869	-464.146393	256.797058	1391.316284	-437.837769	310.377686	1677.183472	-624.655518	413.403107	1090.992554	-499.648010	-23.095949	1193.632202	-527.167236	391.127899	855.638672	-382.385223	-59.177841	947.815491	-458.826019	183.675812	1033.169678	428.184357	-88.198090	961.637939	458.171722	86.645676
-497.825073	255.175613	920.876831	-427.530029	78.860115	948.466919	-562.434692	212.986298	498.316071	-368.367249	-3.054429	525.474854	-522.346252	164.350555	69.014587	-407.210999	-55.275703	122.808205	-542.527832	418.765106	1348.899658	-441.974304	93.182701	1414.192017	-464.887329	256.987976	1391.563354	-438.511230	309.851654	1677.251953	-625.137146	413.203339	1091.005249	-500.161865	-22.860298	1193.304199	-527.495239	391.765717	855.678894	-383.590454	-59.706047	947.401062	-458.802673	183.972382	1033.147949	428.148132	-90.631126	961.551147	457.328705	83.840103
-497.832916	255.365814	920.820740	-427.084717	79.268623	948.480652	-562.331055	213.031143	498.274109	-368.196136	-3.275848	526.454895	-522.214966	164.383911	69.025299	-407.496552	-55.295692	123.191269	-543.376709	418.973511	1349.167236	-442.055725	93.320541	1413.941040	-465.536469	257.225006	1391.718140	-439.204041	309.366119	1677.314209	-625.749939	413.337097	1091.076050	-500.725830	-22.670830	1193.010254	-527.893677	392.389526	855.763062	-384.934631	-59.131012	946.711914	-458.728088	184.284393	1033.130127	427.921112	-92.509216	961.603088	456.120148	82.544205
-497.897675	255.606812	920.725159	-426.626526	79.688934	948.487793	-562.636902	213.290680	498.457886	-367.313110	-2.686891	526.520691	-522.338257	164.352585	68.996758	-407.344269	-55.092258	123.516594	-544.533447	418.987091	1349.293701	-442.725952	93.444656	1413.697266	-466.283600	257.323181	1391.831909	-439.889435	308.695251	1677.498535	-626.483459	413.471680	1091.070313	-501.282166	-22.537283	1192.712524	-528.228638	392.942444	855.885010	-386.151093	-58.817299	945.958130	-458.676849	184.642136	1033.086670	427.808075	-94.621689	961.566284	454.792816	80.535233
-497.993011	255.948425	920.679688	-426.198395	80.087120	948.526550	-562.666077	213.333008	498.439758	-366.422089	-2.175204	526.463623	-522.254395	164.358154	69.049240	-407.159119	-54.839672	123.821098	-545.519226	419.054993	1349.369385	-443.044708	93.592613	1413.343872	-466.863098	257.487366	1391.810791	-440.561340	308.309265	1677.427368	-627.226379	413.515778	1091.082764	-501.757629	-22.320402	1192.416016	-528.612427	393.406311	856.000977	-387.314209	-58.547997	945.194031	-458.668976	185.011520	1033.088989	427.817535	-97.455292	961.624329	454.101776	77.297081
-498.042206	256.248718	920.628357	-425.694000	80.558350	948.607971	-562.642029	213.229675	498.431488	-365.565704	-1.745100	526.615173	-522.194702	164.320770	69.023071	-407.007324	-54.495705	124.036949	-546.536926	419.158417	1349.424072	-443.218750	93.825676	1413.107788	-467.394867	257.660797	1391.775635	-441.211884	307.730103	1677.493652	-628.087097	413.634094	1091.043701	-502.190247	-22.097570	1192.071655	-529.113586	393.902710	856.112732	-388.471832	-58.412136	944.510986	-458.635803	185.419418	1033.106812	427.874023	-99.951096	961.614746	453.255402	74.786293
[truncated: 24 more rows]
[truncated: 40 more columns]
