# Supplementary material for: A dyadic stimulus set of audiovisual affective displays for the study of multisensory, emotional, social interactions
Source: Behav Res Methods. 2015 Nov 5;48(4):1285–95. doi: 10.3758/s13428-015-0654-4 (PMC5101291; doi:10.3758/s13428-015-0654-4)
Supplement: Supplementary file 1 — (ZIP 270 MB) [file 13428_2015_654_MOESM1_ESM.zip › supplementary_material_2_stimuli_set_files/E/E15.txt]

-458.214722	260.220520	913.979797	-426.835571	76.748215	907.097839	-509.492218	246.896713	496.745758	-289.972717	27.271090	494.247162	-512.755920	172.894653	71.003899	-273.017090	-21.412140	75.191383	-494.018433	349.791077	1362.326904	-419.573517	9.504113	1369.433228	-434.648560	176.984329	1378.404419	-405.253998	190.360947	1666.952881	-564.625244	375.921387	1104.042969	-491.501495	-65.128860	1135.067749	-467.028412	366.396881	867.604370	-391.231018	-61.636879	878.953125	-437.849792	165.538773	1010.386047	495.817291	12.189958	960.920532	497.281616	188.999924
-458.295837	260.203644	913.971619	-426.942810	76.759430	907.086487	-509.493195	246.902466	496.733337	-290.342468	26.933403	494.159973	-512.715332	172.833435	70.981377	-273.190582	-21.512346	75.205719	-494.040222	349.809448	1362.298706	-419.614349	9.540571	1369.417725	-434.707214	176.980942	1378.331909	-405.126434	190.409988	1666.924072	-564.725769	376.024078	1104.073364	-491.632660	-65.059853	1135.022705	-467.187073	366.542572	867.604675	-391.390228	-61.599041	878.905762	-437.937134	165.534271	1010.375854	495.732910	12.187766	960.902161	497.179993	189.011108
-458.362823	260.167023	913.974426	-427.041901	76.765976	907.085815	-509.475311	246.879471	496.724426	-290.078674	27.219719	494.278320	-512.697144	172.849289	70.988274	-273.010406	-21.418589	75.168327	-494.050385	349.812317	1362.271729	-419.676056	9.562771	1369.394409	-434.719208	177.035294	1378.333374	-405.023010	190.457413	1666.860107	-564.830200	376.138733	1104.087646	-491.741547	-65.039886	1134.962402	-467.315887	366.650208	867.590027	-391.523224	-61.484077	878.872742	-438.011261	165.517380	1010.376526	495.653961	12.222096	960.896912	497.056366	189.001602
-458.432556	260.151611	913.964722	-427.123138	76.755943	907.073853	-509.493439	246.882339	496.673126	-290.165436	27.146864	494.313354	-512.709839	172.829132	70.983246	-273.051727	-21.417633	75.186417	-494.109894	349.830322	1362.245361	-419.789185	9.568130	1369.280273	-434.730347	177.068680	1378.299316	-404.909882	190.512131	1666.806641	-564.944885	376.235229	1104.079468	-491.863983	-64.993744	1134.927856	-467.474182	366.766571	867.579041	-391.685852	-61.372604	878.776367	-438.081116	165.503998	1010.365356	495.573730	12.222181	960.885376	496.982147	189.019089
-458.487549	260.161102	913.965088	-427.202271	76.753799	907.074585	-509.516510	246.863083	496.693970	-290.260681	27.145866	494.331482	-512.698608	172.828964	70.947166	-273.044952	-21.424057	75.159752	-494.138397	349.829803	1362.218628	-419.880798	9.581006	1369.217896	-434.794373	177.076630	1378.260132	-404.813354	190.560928	1666.768555	-565.064819	376.309509	1104.092407	-491.949615	-64.934769	1134.841187	-467.686401	366.980865	867.535400	-391.850189	-61.260509	878.702637	-438.147064	165.507614	1010.365845	495.481781	12.211086	960.878540	496.864777	188.985504
-458.575317	260.125153	913.956909	-427.300934	76.727638	907.080261	-509.493713	246.808365	496.660400	-290.373749	27.119967	494.328308	-512.661194	172.839508	70.948654	-273.046143	-21.425617	75.155525	-494.198151	349.849121	1362.197876	-419.957306	9.592932	1369.200928	-434.848816	177.120941	1378.252197	-404.720123	190.620911	1666.731323	-565.169373	376.371735	1104.084229	-492.066132	-64.882576	1134.816162	-468.025116	367.292084	867.534363	-391.990936	-61.159634	878.629333	-438.232483	165.485001	1010.364502	495.391754	12.200807	960.857971	496.785706	188.991760
-458.631287	260.100403	913.946106	-427.370941	76.718681	907.077759	-509.877930	247.086990	496.701782	-290.447998	27.146948	494.346924	-512.863770	172.890060	70.946907	-273.050659	-21.398474	75.169800	-494.256378	349.882690	1362.164795	-420.021423	9.630050	1369.116089	-434.893555	177.147644	1378.249268	-404.634888	190.684097	1666.690552	-565.311218	376.471893	1104.081909	-492.160767	-64.762329	1134.741089	-468.222626	367.464020	867.513428	-392.144745	-61.107201	878.560242	-438.304932	165.470428	1010.358337	495.284332	12.197874	960.829895	496.682831	189.034531
-458.729675	260.103058	913.954529	-427.499725	76.701981	907.080811	-509.734589	246.902634	496.648987	-290.541718	27.096193	494.323395	-512.770935	172.856445	70.941910	-273.109375	-21.413996	75.178879	-494.328674	349.898651	1362.150024	-420.067139	9.672018	1369.127930	-434.981750	177.132584	1378.192749	-404.583221	190.747803	1666.668823	-565.448547	376.544952	1104.081055	-492.239746	-64.717987	1134.738770	-468.452545	367.641724	867.497925	-392.280884	-61.010464	878.509399	-438.407196	165.461990	1010.363525	495.173126	12.217321	960.852661	496.574738	189.025040
-458.823547	260.077972	913.947083	-427.595795	76.716820	907.060120	-509.960907	247.081909	496.668854	-290.641205	27.093946	494.332184	-512.938599	172.927658	70.935310	-273.089020	-21.402840	75.173553	-494.417267	349.899658	1362.130859	-420.162170	9.664444	1369.046753	-435.025299	177.173096	1378.215820	-404.521301	190.815475	1666.636108	-565.591797	376.608459	1104.082275	-492.310516	-64.626778	1134.743286	-468.647583	367.750000	867.477356	-392.386383	-60.865536	878.502747	-438.491516	165.450790	1010.348755	495.099396	12.214419	960.816772	496.495117	189.062271
-458.903137	260.109314	913.951782	-427.712891	76.701874	907.046082	-510.011108	247.056152	496.669647	-290.716278	27.099607	494.334534	-512.924194	172.920517	70.954781	-273.058594	-21.401802	75.140762	-494.506104	349.919586	1362.127197	-420.227448	9.670668	1368.995239	-435.114288	177.189499	1378.165771	-404.478333	190.884277	1666.615967	-565.746582	376.634460	1104.060913	-492.402832	-64.569260	1134.754272	-468.872589	367.879669	867.460754	-392.498810	-60.839317	878.502502	-438.604919	165.445984	1010.344421	494.985596	12.206345	960.817871	496.396088	189.043747
-458.981781	260.062561	913.972534	-427.781403	76.683571	907.065063	-510.053497	247.112015	496.679871	-290.854706	27.050339	494.323792	-512.879272	172.899567	70.953789	-273.087616	-21.427187	75.156288	-494.599670	349.937805	1362.113892	-420.329865	9.673905	1368.978271	-435.175629	177.245743	1378.176270	-404.430817	190.953384	1666.592896	-565.899048	376.687653	1104.094971	-492.484802	-64.498047	1134.739014	-469.083679	367.994812	867.408142	-392.613831	-60.735455	878.474182	-438.690613	165.410248	1010.364746	494.918701	12.206937	960.819824	496.320892	189.023407
-459.087433	260.042358	913.952393	-427.873779	76.691444	907.040833	-510.096100	247.078568	496.686157	-290.964172	27.059151	494.298187	-512.894226	172.910843	70.932457	-273.119080	-21.454523	75.169464	-494.683838	349.961792	1362.096680	-420.368500	9.695224	1368.976440	-435.250458	177.248169	1378.150635	-404.403381	191.012512	1666.556885	-566.052673	376.713318	1104.097412	-492.569946	-64.430153	1134.729980	-469.345917	368.130829	867.363770	-392.737427	-60.673046	878.436462	-438.779175	165.403488	1010.342041	494.835876	12.233502	960.800049	496.231720	189.059967
-459.172607	260.072815	913.952942	-427.994263	76.692680	907.028442	-510.184998	247.080154	496.669586	-291.067505	27.060104	494.301483	-512.904785	172.914337	70.929192	-273.142487	-21.487059	75.163254	-494.751556	349.977203	1362.076172	-420.440308	9.730483	1368.952026	-435.303650	177.297455	1378.152466	-404.376221	191.078278	1666.539185	-566.228882	376.714722	1104.105469	-492.656799	-64.402412	1134.744873	-469.580353	368.256958	867.325562	-392.837250	-60.598877	878.428406	-438.888855	165.410706	1010.336182	494.747009	12.250000	960.791931	496.126251	189.059662
-459.104980	259.885040	913.940186	-427.851715	76.184090	907.361267	-510.147400	247.033401	496.651367	-291.250092	27.020611	494.321320	-512.854980	172.896103	70.929253	-273.214294	-21.536594	75.154007	-494.825958	350.003296	1362.059326	-420.465637	9.773139	1368.952759	-435.371185	177.297729	1378.105591	-404.342102	191.152740	1666.498291	-566.380249	376.707764	1104.099121	-492.721130	-64.345634	1134.738770	-469.819122	368.371094	867.300171	-392.902039	-60.505627	878.414551	-438.958588	165.227264	1010.509094	494.629120	12.283709	960.801697	496.013641	189.124237
-459.373901	260.050842	913.948914	-428.208160	76.661865	907.038940	-510.286346	247.080566	496.627045	-291.303345	27.036835	494.251862	-512.884644	172.906677	70.927666	-273.213257	-21.554703	75.144882	-494.916473	350.021851	1362.028564	-420.515076	9.822890	1368.982178	-435.448364	177.355072	1378.108398	-404.341370	191.221970	1666.463501	-566.547974	376.753143	1104.107056	-492.799805	-64.276138	1134.695313	-470.081329	368.569397	867.243164	-393.000488	-60.480637	878.411743	-439.088593	165.393372	1010.339355	494.531464	12.219893	960.763123	495.921326	189.099380
-459.480011	260.032471	913.942078	-428.291473	76.666756	907.026001	-510.345062	247.089203	496.634735	-291.355804	27.041370	494.255280	-512.857910	172.896927	70.927834	-273.246521	-21.592770	75.140991	-494.966217	350.047699	1361.986206	-420.573090	9.853180	1368.938843	-435.499664	177.370590	1378.062988	-404.311798	191.292282	1666.418823	-566.715332	376.758423	1104.114380	-492.857635	-64.281731	1134.686401	-470.314117	368.657318	867.220764	-393.084442	-60.479443	878.363647	-439.181152	165.383926	1010.329285	494.398285	12.244386	960.757813	495.783447	189.121735
-459.564514	260.061310	913.945557	-428.380890	76.684875	907.008057	-510.402954	247.043030	496.606384	-291.686340	26.838913	494.180359	-512.832703	172.910355	70.931290	-273.350800	-21.680174	75.093834	-495.019318	350.064636	1361.944702	-420.573883	9.897545	1368.972412	-435.569702	177.417862	1378.030640	-404.310822	191.365219	1666.383179	-566.897583	376.757599	1104.108154	-492.898438	-64.222404	1134.695923	-470.587158	368.771027	867.178467	-393.166016	-60.460400	878.360779	-439.258698	165.397400	1010.321289	494.300903	12.267950	960.766785	495.673767	189.118729
-459.655426	260.078644	913.944275	-428.456055	76.656273	907.027222	-510.473480	247.031403	496.597046	-291.512787	27.047359	494.280762	-512.806702	172.901428	70.929848	-273.229767	-21.643349	75.087173	-495.103241	350.101959	1361.915039	-420.633545	9.957701	1368.999512	-435.642944	177.436081	1377.999878	-404.318909	191.443665	1666.343140	-567.067749	376.775452	1104.098633	-492.967499	-64.212143	1134.660645	-470.861664	368.889465	867.158691	-393.259399	-60.503345	878.340393	-439.341125	165.404144	1010.330566	494.197540	12.290217	960.783813	495.545197	189.161194
-459.766846	260.091919	913.944763	-428.545105	76.654808	907.022766	-510.565308	247.042664	496.587372	-291.521973	27.169136	494.235291	-512.806213	172.907043	70.919151	-273.189575	-21.607609	75.067741	-495.199127	350.123871	1361.876343	-420.722870	9.981679	1368.964600	-435.697815	177.488419	1377.993530	-404.327606	191.503922	1666.313477	-567.257385	376.815247	1104.078735	-493.037140	-64.230553	1134.706421	-471.129517	368.912109	867.138611	-393.301575	-60.501690	878.360168	-439.446259	165.407349	1010.328735	494.102417	12.297052	960.798706	495.447632	189.153152
-459.857056	260.081818	913.937500	-428.658783	76.691139	907.011597	-510.627228	246.999405	496.589172	-291.650208	27.076057	494.234772	-512.789001	172.878204	70.914368	-273.261169	-21.688745	75.094864	-495.279327	350.154938	1361.844238	-420.752350	10.048975	1368.990112	-435.791168	177.486786	1377.954956	-404.359192	191.593506	1666.284180	-567.443298	376.854767	1104.072754	-493.121521	-64.278763	1134.740967	-471.362335	368.920258	867.095276	-393.404785	-60.521313	878.369629	-439.543671	165.417770	1010.319214	494.035034	12.312890	960.806519	495.384155	189.173141
-459.954437	260.108002	913.940796	-428.762665	76.680344	907.021118	-510.695190	246.966965	496.568939	-291.698944	27.148233	494.250305	-512.792542	172.855698	70.898018	-273.224274	-21.659447	75.108360	-495.383514	350.187836	1361.805908	-420.809265	10.094584	1369.005371	-435.881958	177.521347	1377.939941	-404.395416	191.664413	1666.271362	-567.644836	376.883270	1104.044678	-493.196289	-64.309013	1134.797729	-471.613129	368.883453	867.057068	-393.487823	-60.611237	878.400696	-439.655487	165.427338	1010.326233	493.911652	12.271260	960.745850	495.297150	189.149918
-460.037567	260.095703	913.944885	-428.842529	76.681007	907.037842	-510.799957	246.958755	496.551483	-291.763428	27.164167	494.275085	-512.806274	172.871353	70.927254	-273.279663	-21.673431	75.112900	-495.484589	350.198181	1361.787109	-420.921783	10.121857	1369.026245	-435.963898	177.567596	1377.941040	-404.423798	191.735474	1666.260742	-567.836731	376.927002	1104.045776	-493.277100	-64.348251	1134.838623	-471.852783	368.895569	867.026917	-393.542114	-60.617268	878.459167	-439.768127	165.422913	1010.338135	493.845490	12.280965	960.762024	495.195465	189.219498
-460.168945	260.083893	913.935303	-428.972443	76.661888	907.043884	-510.920074	246.940475	496.531464	-291.815674	27.189747	494.284821	-512.769104	172.858627	70.924980	-273.290009	-21.691317	75.111870	-495.584381	350.215393	1361.764771	-420.945953	10.185027	1369.083374	-436.060791	177.602600	1377.923462	-404.473511	191.794037	1666.259399	-568.023071	376.952179	1104.048218	-493.343048	-64.442253	1134.899658	-472.109528	368.890778	867.009155	-393.654724	-60.687237	878.519714	-439.885681	165.418350	1010.336121	493.751953	12.273260	960.765686	495.108917	189.206924
-460.253815	260.072144	913.943420	-429.052002	76.666573	907.040588	-511.051086	246.945526	496.523621	-291.832336	27.189348	494.286163	-512.761963	172.858658	70.920929	-273.280396	-21.660240	75.100067	-495.692200	350.236542	1361.722412	-421.050720	10.207582	1369.073486	-436.176514	177.635712	1377.893433	-404.517395	191.855743	1666.243286	-568.211670	376.969086	1104.025879	-493.402832	-64.485474	1134.934937	-472.352631	368.901672	866.968628	-393.734619	-60.775452	878.587463	-439.992004	165.404343	1010.339294	493.695282	12.250042	960.771667	495.041321	189.176315
-460.370117	260.075470	913.939331	-429.166138	76.683083	907.028015	-511.156891	246.931732	496.534485	-291.902252	27.197271	494.287506	-512.773804	172.842026	70.900726	-273.321777	-21.686476	75.119743	-495.789612	350.276459	1361.673706	-421.123230	10.240790	1369.041992	-436.261932	177.646729	1377.882813	-404.573547	191.934265	1666.230469	-568.414795	376.973572	1103.991455	-493.509979	-64.497818	1134.947998	-472.618042	368.880951	866.919434	-393.830292	-60.795052	878.602234	-440.092957	165.411957	1010.330261	493.602051	12.252442	960.755249	494.958282	189.173965
-460.474915	260.076660	913.906189	-429.246826	76.695389	907.010803	-511.239105	246.952667	496.520416	-291.894135	27.298849	494.281738	-512.767883	172.848114	70.862228	-273.268158	-21.657095	75.110580	-495.898529	350.284454	1361.635742	-421.158020	10.295899	1369.094238	-436.353821	177.680038	1377.850952	-404.625854	192.004547	1666.200562	-568.611389	376.975891	1103.969116	-493.557007	-64.482300	1134.954712	-472.874420	368.853668	866.875061	-393.877960	-60.829590	878.623779	-440.183899	165.428085	1010.305237	493.493774	12.258893	960.772583	494.847839	189.165405
-460.573212	260.135040	913.922668	-429.323334	76.719101	906.994934	-511.375397	246.963196	496.532410	-292.029053	27.269405	494.279022	-512.823792	172.860413	70.871590	-273.261902	-21.646189	75.087334	-496.003204	350.310028	1361.575562	-421.237915	10.325407	1369.075439	-436.438202	177.692596	1377.793213	-404.684326	192.088440	1666.171387	-568.812927	376.969269	1103.950806	-493.607361	-64.511482	1134.961426	-473.205780	368.931671	866.786377	-393.951233	-60.840080	878.621033	-440.257751	165.454987	1010.304504	493.437073	12.233162	960.776001	494.794556	189.161957
-460.680420	260.133270	913.902283	-429.431366	76.735489	906.960938	-511.496155	246.958572	496.525909	-292.092194	27.320765	494.263397	-512.839478	172.868149	70.867020	-273.299957	-21.662342	75.090584	-496.122070	350.336548	1361.544556	-421.324829	10.365983	1369.101807	-436.543854	177.742798	1377.772095	-404.755005	192.177017	1666.136963	-569.030334	377.001373	1103.928833	-493.660706	-64.514809	1134.946167	-473.475555	368.866974	866.719666	-394.011444	-60.822762	878.609863	-440.352905	165.456726	1010.276611	493.334869	12.236099	960.776611	494.689392	189.160843
-460.774353	260.128235	913.898193	-429.499054	76.717857	906.963440	-511.611694	246.962402	496.519928	-292.147736	27.296629	494.235382	-512.817688	172.813370	70.843826	-273.325470	-21.651463	75.080162	-496.225769	350.371246	1361.471680	-421.402679	10.406118	1369.120361	-436.631104	177.749954	1377.739258	-404.804626	192.254959	1666.116821	-569.228027	377.005127	1103.900635	-493.727386	-64.489754	1134.956665	-473.775970	368.859924	866.645325	-394.095886	-60.846661	878.614868	-440.430664	165.450378	1010.275818	493.286774	12.254228	960.761658	494.621674	189.168671
-460.846832	260.117554	913.891785	-429.589233	76.748543	906.942627	-511.679443	246.941910	496.521362	-292.221558	27.255051	494.278229	-512.811279	172.831360	70.855972	-273.346924	-21.663279	75.080620	-496.348755	350.386444	1361.422363	-421.504120	10.411030	1369.060303	-436.745422	177.790909	1377.724243	-404.875702	192.334290	1666.085815	-569.426819	376.990692	1103.869873	-493.791901	-64.500587	1134.984131	-473.997253	368.796967	866.588257	-394.159973	-60.846539	878.626831	-440.514221	165.451065	1010.262024	493.160400	12.255897	960.744141	494.525238	189.204025
-460.938385	260.102539	913.879150	-429.663971	76.725433	906.946533	-511.776825	246.926514	496.519562	-292.258850	27.353092	494.229858	-512.780945	172.821777	70.854095	-273.295258	-21.635208	75.068192	-496.483459	350.390930	1361.385010	-421.584290	10.452495	1369.091187	-436.856232	177.816940	1377.686035	-404.936951	192.409424	1666.067627	-569.610535	376.964996	1103.819336	-493.855316	-64.471199	1135.005005	-474.275574	368.773712	866.519531	-394.248260	-60.799095	878.623108	-440.590271	165.442749	1010.257629	493.114014	12.252181	960.745850	494.470490	189.198441
-461.026306	260.117828	913.880920	-429.749664	76.710152	906.941833	-511.889954	246.962234	496.548462	-292.374512	27.311218	494.220490	-512.797852	172.826965	70.851822	-273.346344	-21.650627	75.059692	-496.630676	350.407623	1361.358521	-421.667847	10.492566	1369.106689	-436.964142	177.860077	1377.712158	-405.013519	192.487503	1666.057861	-569.786865	376.873749	1103.789673	-493.923279	-64.443024	1135.040039	-474.687866	368.887451	866.614319	-394.302216	-60.792751	878.653931	-440.679230	165.439438	1010.256165	493.056915	12.242438	960.711060	494.411133	189.203110
-461.094421	260.131714	913.885376	-429.818146	76.745186	906.943726	-511.921204	246.905029	496.536133	-292.405060	27.291317	494.267181	-512.818604	172.810410	70.833893	-273.367218	-21.713205	75.062622	-496.788635	350.438599	1361.314697	-421.766479	10.528198	1369.149170	-437.060577	177.904877	1377.730957	-405.088837	192.543640	1666.048828	-570.003906	376.851532	1103.763062	-493.981201	-64.405914	1135.039307	-474.922729	368.762909	866.600769	-394.366241	-60.767349	878.690430	-440.762177	165.459625	1010.259888	492.980621	12.267498	960.726074	494.337891	189.180252
-461.182465	260.108337	913.881287	-429.891785	76.718040	906.949524	-511.984894	246.871429	496.527130	-292.483856	27.270218	494.223083	-512.787598	172.798203	70.829880	-273.392181	-21.729488	75.060875	-496.930969	350.435120	1361.264282	-421.796082	10.525419	1369.148804	-437.202087	177.931885	1377.703491	-405.177673	192.614441	1666.046021	-570.199768	376.777069	1103.723267	-494.043640	-64.380905	1135.074463	-475.196655	368.785095	866.527405	-394.450043	-60.737984	878.692566	-440.832611	165.441986	1010.260498	492.895172	12.293529	960.729492	494.259460	189.203644
-461.264313	260.103210	913.877502	-429.961945	76.707649	906.965515	-512.066284	246.882111	496.544464	-292.505554	27.309870	494.244934	-512.798279	172.808319	70.821602	-273.397034	-21.714205	75.064209	-497.067780	350.443665	1361.242432	-421.824646	10.569381	1369.210571	-437.324219	177.956436	1377.694946	-405.264771	192.684509	1666.041748	-570.416687	376.760376	1103.706421	-494.108490	-64.359024	1135.112915	-475.314941	368.598145	866.326660	-394.523712	-60.715889	878.742065	-440.926971	165.442154	1010.267700	492.855621	12.311394	960.723999	494.218292	189.236786
-461.346313	260.109283	913.875366	-430.044495	76.711700	906.957703	-512.116882	246.869232	496.544373	-292.563873	27.313854	494.196167	-512.791504	172.781799	70.815140	-273.429321	-21.741108	75.081848	-497.203003	350.457825	1361.200806	-421.991577	10.576159	1369.153442	-437.421722	178.015503	1377.706177	-405.361145	192.746506	1666.048828	-570.589233	376.697601	1103.681519	-494.188568	-64.309303	1135.153442	-475.668365	368.616150	866.425354	-394.580139	-60.652077	878.764648	-441.013123	165.443497	1010.262756	492.795410	12.306821	960.720398	494.171692	189.235901
-461.445709	260.120544	913.873962	-430.136444	76.707649	906.966492	-512.209290	246.882492	496.555695	-292.685181	27.249420	494.245972	-512.803528	172.832230	70.824059	-273.488373	-21.783672	75.102158	-497.345184	350.484344	1361.173340	-422.058838	10.585612	1369.161987	-437.538055	178.045944	1377.700684	-405.474396	192.812775	1666.033203	-570.780518	376.643433	1103.633667	-494.248810	-64.313202	1135.183105	-475.906982	368.549500	866.383118	-394.631561	-60.632118	878.765198	-441.115540	165.451920	1010.266907	492.737915	12.321362	960.701294	494.104950	189.246994
-461.524841	260.135254	913.866028	-430.192963	76.728264	906.946533	-512.238953	246.888062	496.544373	-292.686157	27.222858	494.228821	-512.780579	172.802383	70.822060	-273.466797	-21.771006	75.104050	-497.463959	350.493774	1361.134399	-422.107635	10.616465	1369.156006	-437.671051	178.063782	1377.676880	-405.569031	192.858810	1666.026611	-570.973511	376.595886	1103.584229	-494.311218	-64.255493	1135.172485	-476.105774	368.434235	866.358215	-394.691345	-60.600254	878.788696	-441.188019	165.462738	1010.252991	492.671844	12.327917	960.670654	494.065552	189.263947
-461.576874	260.128662	913.868591	-430.227783	76.717804	906.954468	-512.240845	246.850876	496.528595	-292.794891	27.157059	494.221924	-512.776001	172.798843	70.818466	-273.516571	-21.832483	75.110588	-497.615204	350.511566	1361.092529	-422.099548	10.684952	1369.193604	-437.782166	178.096405	1377.630371	-405.660370	192.934982	1666.001709	-571.161377	376.563324	1103.531738	-494.351135	-64.195999	1135.161743	-476.315399	368.355499	866.317444	-394.710236	-60.531536	878.778442	-441.249329	165.454514	1010.259094	492.613464	12.376250	960.694153	494.012024	189.282013
-461.653656	260.149231	913.863708	-430.299957	76.743385	906.940796	-512.249146	246.840210	496.513672	-292.798828	27.229183	494.199310	-512.766113	172.798111	70.820045	-273.489014	-21.828451	75.081062	-497.767822	350.548065	1361.046143	-422.206482	10.682415	1369.142090	-437.872040	178.144836	1377.638916	-405.767883	192.993378	1665.979370	-571.357483	376.539429	1103.498657	-494.384186	-64.200035	1135.131470	-476.519440	368.265137	866.279175	-394.750519	-60.499496	878.783081	-441.330994	165.471634	1010.249939	492.534973	12.356170	960.673279	493.947815	189.277985
-461.584198	259.939545	913.836182	-430.211914	76.297318	907.239502	-512.250732	246.785614	496.508057	-293.360107	26.718382	494.188232	-512.750122	172.791534	70.792633	-273.783997	-21.984173	75.095650	-497.925446	350.554321	1360.986084	-422.226013	10.755338	1369.199951	-437.976440	178.156677	1377.621582	-405.870361	193.053162	1665.948853	-571.544739	376.508789	1103.474976	-494.433289	-64.123215	1135.092651	-476.709320	368.173828	866.254578	-394.802246	-60.474361	878.744873	-441.403717	165.299149	1010.397034	492.471954	12.328752	960.648010	493.904053	189.298126
-461.805206	260.091248	913.837585	-430.428314	76.752579	906.915161	-512.312378	246.808334	496.480835	-293.344452	26.737299	494.078918	-512.769165	172.799744	70.792091	-273.770782	-21.986439	75.071014	-498.059998	350.568695	1360.930786	-422.267395	10.803242	1369.191772	-438.095520	178.190186	1377.609131	-405.985870	193.120941	1665.928711	-571.743835	376.464203	1103.443726	-494.464172	-64.124527	1135.073975	-476.912170	368.077240	866.181824	-394.834167	-60.441769	878.734497	-441.466644	165.447739	1010.223938	492.407990	12.361939	960.625854	493.831818	189.340240
-461.736237	259.963470	913.833191	-430.328308	76.296066	907.217773	-512.324585	246.764557	496.483063	-293.098694	27.029678	494.204681	-512.744812	172.790787	70.789223	-273.624664	-21.935163	75.061531	-498.210876	350.576141	1360.890015	-422.361481	10.837602	1369.178955	-438.195160	178.210297	1377.605713	-406.090912	193.179886	1665.910400	-571.911255	376.398376	1103.390503	-494.492981	-64.123016	1135.064453	-477.121948	368.010162	866.149048	-394.855713	-60.432579	878.747742	-441.545898	165.300186	1010.384705	492.338470	12.353321	960.644287	493.779205	189.331223
-461.798096	259.946136	913.831299	-430.398041	76.291153	907.192749	-512.284668	246.728622	496.471985	-293.150177	27.029997	494.225922	-512.711975	172.779190	70.789253	-273.673157	-21.923906	75.042809	-498.389496	350.583832	1360.883057	-422.425262	10.866947	1369.201904	-438.283112	178.229477	1377.601685	-406.211945	193.231430	1665.886841	-572.073547	376.327789	1103.369507	-494.545929	-64.083611	1135.073608	-477.315002	367.944000	866.109497	-394.882813	-60.404339	878.743530	-441.616669	165.275269	1010.371094	492.278412	12.364715	960.636780	493.730774	189.327286
-461.860138	259.922394	913.840271	-430.422699	76.288666	907.213562	-512.363892	246.771896	496.472290	-293.133423	27.045572	494.230072	-512.708130	172.752686	70.772179	-273.680298	-21.934639	75.060524	-498.536774	350.576416	1360.843384	-422.570343	10.875805	1369.166260	-438.413269	178.233810	1377.576660	-406.330322	193.286301	1665.897949	-572.271423	376.293640	1103.328735	-494.582916	-64.123055	1135.104370	-477.490570	367.863647	866.054321	-394.907410	-60.404453	878.753235	-441.691101	165.263748	1010.387390	492.226685	12.385187	960.643005	493.661713	189.327484
-461.931732	259.924744	913.844055	-430.483917	76.256073	907.214661	-512.371826	246.748581	496.483643	-293.183594	26.989544	494.278992	-512.717773	172.775604	70.807716	-273.701569	-21.937206	75.086899	-498.719971	350.583221	1360.830933	-422.628937	10.903491	1369.226685	-438.513123	178.256577	1377.623535	-406.451782	193.319580	1665.892578	-572.436707	376.235809	1103.264526	-494.647400	-64.181068	1135.151245	-477.697571	367.803162	866.001831	-394.953766	-60.424858	878.766113	-441.765900	165.246552	1010.390198	492.203491	12.385653	960.624634	493.642456	189.373398
-462.022919	259.884399	913.840576	-430.532959	76.235970	907.210693	-512.418213	246.769897	496.456482	-293.193573	27.016193	494.239990	-512.733337	172.782776	70.809128	-273.703857	-21.946455	75.102150	-498.903961	350.588745	1360.813477	-422.763824	10.900184	1369.174805	-438.629791	178.263458	1377.636597	-406.557129	193.331314	1665.856445	-572.598083	376.180054	1103.253418	-494.705658	-64.185951	1135.167480	-477.882813	367.746033	865.965088	-394.993378	-60.417843	878.782898	-441.849243	165.214478	1010.386963	492.125977	12.362639	960.642212	493.565613	189.351212
-462.070343	259.859863	913.852966	-430.573456	76.223602	907.232178	-512.435608	246.713058	496.476837	-293.171936	27.125301	494.221863	-512.706726	172.772064	70.803940	-273.660767	-21.922907	75.092712	-499.047424	350.596588	1360.787231	-422.831390	10.946535	1369.259644	-438.708923	178.282852	1377.643433	-406.695648	193.406616	1665.897095	-572.769165	376.148682	1103.254639	-494.763550	-64.235588	1135.195190	-478.048706	367.662048	865.936340	-395.032684	-60.474846	878.815857	-441.916626	165.196884	1010.404968	492.092804	12.363384	960.617310	493.541595	189.361603
-462.137054	259.854187	913.850586	-430.635193	76.213066	907.214417	-512.470703	246.734161	496.484009	-293.248627	27.027021	494.297485	-512.740662	172.773666	70.819809	-273.726166	-21.967901	75.118027	-499.197510	350.612640	1360.745605	-422.859467	10.970168	1369.225830	-438.792480	178.314499	1377.634399	-406.794922	193.447845	1665.904663	-572.912964	376.061554	1103.226318	-494.791718	-64.273102	1135.232666	-478.196625	367.607056	865.904297	-395.066284	-60.452709	878.839844	-441.990723	165.178925	1010.395081	492.009308	12.344327	960.604614	493.470886	189.380829
-462.203369	259.828827	913.849182	-430.708649	76.209824	907.210266	-512.498230	246.721100	496.459442	-293.225037	27.030008	494.310791	-512.708862	172.748856	70.794998	-273.688843	-21.946218	75.118935	-499.346069	350.611450	1360.722778	-423.011322	10.977880	1369.200684	-438.855194	178.314362	1377.632446	-406.934326	193.494598	1665.890259	-573.061584	376.010132	1103.184082	-494.814423	-64.301270	1135.220703	-478.350677	367.525513	865.867676	-395.063477	-60.485962	878.831482	-442.061493	165.162460	1010.392212	491.962372	12.340332	960.635498	493.436493	189.360184
-462.265991	259.827545	913.858215	-430.742462	76.201469	907.195251	-512.511963	246.701111	496.441010	-293.274902	27.031990	494.247009	-512.721436	172.775711	70.799370	-273.720093	-21.950188	75.108521	-499.471161	350.613312	1360.683838	-423.058899	10.987509	1369.219727	-438.914642	178.315399	1377.584473	-407.036804	193.542328	1665.873657	-573.212158	375.931061	1103.158936	-494.844360	-64.267883	1135.207520	-478.467255	367.456055	865.826904	-395.084015	-60.531967	878.825378	-442.121948	165.143234	1010.389404	491.920288	12.373995	960.605042	493.368042	189.391891
-462.334564	259.809174	913.830811	-430.823547	76.185623	907.173096	-512.525269	246.699127	496.463287	-293.256134	27.055302	494.238312	-512.726746	172.778580	70.798851	-273.724060	-21.969296	75.080132	-499.606262	350.626434	1360.646973	-423.117859	10.993682	1369.184082	-439.015900	178.332581	1377.565308	-407.156219	193.582611	1665.861816	-573.341003	375.869781	1103.118042	-494.872894	-64.308517	1135.186279	-478.598358	367.407745	865.787476	-395.078766	-60.530098	878.815002	-442.179596	165.131653	1010.364014	491.874420	12.335613	960.594238	493.330353	189.389130
-462.388336	259.802673	913.832642	-430.860565	76.155937	907.151550	-512.548828	246.704117	496.466370	-293.279266	26.993731	494.254822	-512.737793	172.781921	70.797646	-273.731781	-21.973660	75.084473	-499.720673	350.618530	1360.612915	-423.161743	11.015730	1369.199829	-439.076843	178.336334	1377.547729	-407.276398	193.628067	1665.848511	-573.471069	375.778351	1103.098755	-494.901733	-64.321724	1135.147949	-478.680786	367.358582	865.742188	-395.088348	-60.538147	878.822144	-442.235260	165.099823	1010.354187	491.793976	12.305104	960.580505	493.244995	189.383972
-462.573334	259.939880	913.837463	-431.035217	76.626236	906.829773	-512.652466	246.772934	496.442230	-293.215729	26.992197	494.247498	-512.807922	172.810593	70.786438	-273.700775	-21.954912	75.087364	-499.868469	350.624512	1360.558105	-423.205963	11.032262	1369.189575	-439.154327	178.369247	1377.540161	-407.402740	193.657501	1665.825684	-573.608398	375.773132	1103.063354	-494.927429	-64.353844	1135.144165	-478.777191	367.302795	865.737732	-395.132355	-60.589523	878.810913	-442.254333	165.248779	1010.183960	491.722900	12.334987	960.595459	493.188904	189.408890
-462.633850	259.918518	913.817261	-431.092834	76.600082	906.816345	-512.686768	246.760925	496.447021	-293.186310	27.014130	494.255615	-512.799744	172.805008	70.772240	-273.686523	-21.946657	75.086739	-500.001953	350.606842	1360.528564	-423.259277	11.033834	1369.201904	-439.231903	178.396790	1377.523926	-407.519836	193.696777	1665.818115	-573.724731	375.708527	1103.028442	-494.952148	-64.351540	1135.133789	-478.872253	367.257690	865.684631	-395.135651	-60.599674	878.825317	-442.325958	165.226685	1010.167786	491.688873	12.327575	960.594971	493.126068	189.401031
-462.670776	259.906586	913.822937	-431.118011	76.600723	906.808411	-512.702332	246.741806	496.440979	-293.229370	26.992561	494.253143	-512.780945	172.775146	70.754036	-273.698303	-21.953562	75.086639	-500.131958	350.611481	1360.479736	-423.392670	11.016045	1369.147949	-439.339417	178.398682	1377.508667	-407.648041	193.736313	1665.816162	-573.837219	375.694489	1102.970947	-495.014008	-64.368317	1135.127808	-478.956909	367.237610	865.679138	-395.143250	-60.601013	878.829041	-442.374542	165.210678	1010.167114	491.647156	12.314748	960.554565	493.116455	189.422760
-462.738037	259.901642	913.830322	-431.177368	76.572861	906.822815	-512.713501	246.742920	496.437317	-293.221802	27.044250	494.211792	-512.783447	172.799194	70.756897	-273.673828	-21.940025	75.081360	-500.263275	350.579803	1360.460205	-423.353973	11.045385	1369.217651	-439.420593	178.417450	1377.487183	-407.772949	193.770416	1665.819946	-573.959778	375.686066	1102.945923	-495.048828	-64.422798	1135.158325	-479.010925	367.189331	865.656372	-395.179810	-60.644680	878.848999	-442.443878	165.197632	1010.178406	491.578766	12.360284	960.556946	493.033203	189.461166
-462.613647	259.733093	913.809204	-431.061127	76.120590	907.131409	-512.648560	246.719604	496.458466	-293.324493	26.943905	494.274017	-512.734558	172.783890	70.759865	-273.742371	-21.987087	75.105659	-500.398224	350.588226	1360.435425	-423.438751	11.031308	1369.259155	-439.513580	178.421539	1377.493774	-407.888153	193.784607	1665.814697	-574.053528	375.621277	1102.893677	-495.116791	-64.413635	1135.158325	-479.081451	367.154083	865.626831	-395.218719	-60.631470	878.848267	-442.507904	165.038849	1010.334778	491.498901	12.346495	960.537109	492.973206	189.477844
-462.655182	259.741272	913.834229	-431.101074	76.107552	907.162537	-512.664307	246.673248	496.452087	-293.376221	26.879015	494.330566	-512.729736	172.780716	70.755417	-273.801910	-22.006941	75.104095	-500.514191	350.549194	1360.424316	-423.486206	11.014655	1369.262451	-439.600891	178.419403	1377.514282	-407.995972	193.803131	1665.823853	-574.164490	375.610260	1102.852417	-495.150879	-64.455269	1135.215454	-479.150604	367.138397	865.611816	-395.251251	-60.633251	878.896118	-442.570343	165.036346	1010.363770	491.508179	12.395620	960.576050	492.940216	189.483566
-462.857666	259.861298	913.832092	-431.337097	76.537071	906.823608	-512.792114	246.771179	496.469543	-293.285278	26.927528	494.278229	-512.803223	172.804138	70.787422	-273.781372	-22.034986	75.127083	-500.638672	350.515411	1360.419678	-423.653015	10.995462	1369.292358	-439.717621	178.405502	1377.512085	-408.105530	193.820999	1665.837891	-574.264587	375.625580	1102.838989	-495.211609	-64.507668	1135.250488	-479.189117	367.089264	865.608521	-395.279083	-60.650482	878.957581	-442.623535	165.151031	1010.181213	491.451355	12.384564	960.572144	492.899109	189.491959
-462.890747	259.835815	913.848694	-431.344543	76.501999	906.858337	-512.806702	246.767975	496.471619	-293.253265	26.963223	494.286469	-512.772827	172.768600	70.771896	-273.715973	-21.998344	75.125168	-500.755707	350.506683	1360.409058	-423.601013	10.979101	1369.326782	-439.793793	178.388672	1377.544189	-408.229889	193.819824	1665.818970	-574.351807	375.573212	1102.805298	-495.234497	-64.498596	1135.295166	-479.226715	367.064758	865.597839	-395.341858	-60.652931	878.977783	-442.663391	165.127991	1010.208008	491.407196	12.377291	960.600342	492.845978	189.469467
-462.939270	259.826416	913.857849	-431.406769	76.468102	906.837463	-512.821838	246.751144	496.494232	-293.312317	26.947748	494.288300	-512.783203	172.770569	70.767830	-273.737854	-22.010801	75.123550	-500.886139	350.457520	1360.370361	-423.709686	10.954010	1369.355347	-439.908417	178.375778	1377.537109	-408.349182	193.873535	1665.861572	-574.441101	375.560028	1102.774048	-495.290833	-64.580673	1135.322510	-479.290161	367.070923	865.573730	-395.379700	-60.656097	878.992249	-442.714783	165.090759	1010.201477	491.388641	12.402010	960.570557	492.794708	189.505234
-462.953033	259.798737	913.853516	-431.444916	76.418953	906.856079	-512.830627	246.728668	496.488495	-291.776031	30.490442	491.712891	-512.759644	172.793884	70.769547	-272.570465	-21.365240	74.823204	-501.000031	350.434418	1360.373047	-423.719299	10.944359	1369.373169	-439.991394	178.358688	1377.550903	-408.447998	193.891479	1665.860229	-574.513428	375.523834	1102.742920	-495.308533	-64.575836	1135.298096	-479.319641	367.054565	865.561401	-395.410309	-60.667271	878.985718	-442.757599	165.061691	1010.209656	491.323425	12.376591	960.558716	492.748749	189.467117
-462.993988	259.769409	913.863953	-431.502930	76.453316	906.840393	-512.843323	246.727646	496.494446	-291.635590	30.686327	491.635895	-512.757141	172.791687	70.769051	-272.458466	-21.319809	74.816360	-501.104187	350.415283	1360.343262	-423.718658	10.938798	1369.434204	-440.045654	178.346497	1377.564575	-408.556976	193.909943	1665.859375	-574.574768	375.486938	1102.689453	-495.342346	-64.623482	1135.316528	-479.328003	367.066406	865.554077	-395.442566	-60.679947	878.996338	-442.800842	165.049561	1010.206299	491.269196	12.361550	960.571167	492.701813	189.476456
-463.043457	259.736481	913.853027	-431.531281	76.390388	906.817200	-512.865173	246.714279	496.485718	-291.751038	30.539600	491.670349	-512.781799	172.799316	70.765495	-272.503357	-21.353733	74.805389	-501.184601	350.380737	1360.298706	-423.723877	10.914082	1369.411743	-440.119019	178.308578	1377.538940	-408.668579	193.936478	1665.852295	-574.633240	375.427795	1102.663086	-495.346466	-64.630722	1135.323486	-479.349640	367.054504	865.532043	-395.445282	-60.644146	878.985596	-442.822693	164.998962	1010.188354	491.250183	12.428249	960.583740	492.639160	189.504532
-463.054352	259.706268	913.866455	-431.514404	76.348434	906.829102	-512.850891	246.631943	496.465698	-291.764801	30.520201	491.672577	-512.756836	172.805283	70.783058	-272.485565	-21.354218	74.783417	-501.259705	350.353180	1360.290039	-423.763550	10.886839	1369.408203	-440.180359	178.301193	1377.538696	-408.769806	193.951233	1665.852539	-574.677063	375.424072	1102.645874	-495.359558	-64.654388	1135.294922	-479.362244	367.031403	865.524963	-395.454559	-60.707283	878.954407	-442.835785	164.960159	1010.201660	491.172241	12.378909	960.532104	492.586700	189.532974
-463.099213	259.686707	913.854980	-431.592468	76.345573	906.792114	-512.914001	246.660782	496.468201	-291.816956	30.494287	491.630951	-512.820984	172.836395	70.765274	-272.476135	-21.364620	74.754852	-501.347626	350.319031	1360.258545	-423.774658	10.873307	1369.381348	-440.231445	178.286102	1377.545044	-408.884369	193.962402	1665.848633	-574.733704	375.385193	1102.618530	-495.365021	-64.664444	1135.271729	-479.382202	367.038177	865.511230	-395.507355	-60.771061	878.902649	-442.889404	164.935349	1010.176697	491.108154	12.420677	960.531799	492.499603	189.527039
-463.139252	259.650299	913.859192	-431.623505	76.301857	906.787415	-512.891968	246.625854	496.454895	-291.882721	30.434200	491.665344	-512.777283	172.744629	70.738144	-272.477783	-21.375378	74.735008	-501.431549	350.276886	1360.253174	-423.856110	10.837198	1369.381348	-440.286163	178.251129	1377.551147	-408.993164	193.980820	1665.854614	-574.797668	375.367828	1102.593384	-495.380737	-64.718430	1135.285645	-479.386475	367.016357	865.520447	-395.515564	-60.758774	878.883789	-442.922241	164.891251	1010.176208	491.035248	12.400482	960.527893	492.437286	189.519943
-463.181793	259.598145	913.856506	-431.650970	76.243912	906.792053	-512.935364	246.603241	496.453735	-291.906921	30.392929	491.643890	-512.821411	172.782211	70.747726	-272.470459	-21.371138	74.736984	-501.512970	350.231201	1360.251709	-423.864227	10.818326	1369.383057	-440.361908	178.211914	1377.528809	-409.095184	193.981781	1665.860840	-574.828003	375.329407	1102.577637	-495.401001	-64.727638	1135.239624	-479.408844	367.014191	865.491821	-395.525299	-60.773403	878.914124	-442.956085	164.840820	1010.177246	490.978546	12.443205	960.520935	492.347076	189.515945
-463.207214	259.558777	913.872375	-431.675049	76.183029	906.807434	-512.974548	246.608673	496.471558	-292.373932	30.330042	492.055359	-512.831787	172.787979	70.747337	-272.659485	-21.461420	74.721931	-501.571259	350.193207	1360.246094	-423.902863	10.788912	1369.382568	-440.429321	178.168884	1377.553345	-409.212891	193.978821	1665.883789	-574.877319	375.308197	1102.591797	-495.411591	-64.774918	1135.255615	-479.420135	366.981812	865.496643	-395.550049	-60.788254	878.888611	-442.991211	164.789001	1010.193298	490.934906	12.445308	960.525146	492.322876	189.522675
-463.228027	259.511139	913.864807	-431.698853	76.135277	906.831055	-513.011047	246.593109	496.462616	-291.998840	30.372614	491.688568	-512.854919	172.795166	70.743126	-272.493195	-21.392073	74.753868	-501.640076	350.147003	1360.279419	-423.920197	10.752921	1369.415649	-440.491974	178.134384	1377.572754	-409.311340	193.965332	1665.905396	-574.896729	375.269257	1102.573853	-495.448364	-64.805031	1135.273682	-479.418243	366.953796	865.505066	-395.568665	-60.830338	878.918335	-443.040466	164.753555	1010.202881	490.873413	12.440804	960.520752	492.248962	189.531799
-463.260956	259.462250	913.877563	-431.759003	76.091682	906.824402	-513.008362	246.559708	496.479919	-291.972961	30.338140	491.646667	-512.811890	172.779755	70.742447	-272.492035	-21.410805	74.756683	-501.700378	350.091797	1360.297119	-423.983185	10.710825	1369.423706	-440.563507	178.104614	1377.580566	-409.407471	193.951279	1665.935791	-574.927673	375.248596	1102.574097	-495.478333	-64.891167	1135.293335	-479.458679	366.935699	865.502686	-395.601196	-60.866302	878.952759	-443.086365	164.696106	1010.205566	490.813629	12.414987	960.498352	492.190979	189.543579
-463.301392	259.398529	913.886963	-431.782959	76.036133	906.843567	-513.071960	246.519806	496.480469	-291.996674	30.329857	491.647369	-512.823730	172.780212	70.733940	-272.440796	-21.402313	74.757179	-501.745300	350.052246	1360.305664	-424.031006	10.665550	1369.416992	-440.624939	178.071060	1377.568726	-409.493011	193.930511	1665.962891	-574.958496	375.194031	1102.593994	-495.492645	-64.948807	1135.331665	-479.442413	366.919159	865.501221	-395.609406	-60.900436	878.981201	-443.132538	164.639648	1010.220581	490.788422	12.468166	960.523926	492.125824	189.531326
-463.323395	259.348297	913.886963	-431.800995	75.994255	906.856018	-513.061768	246.508148	496.471466	-292.059875	30.297522	491.657990	-512.825195	172.780487	70.733139	-272.481598	-21.420935	74.728340	-501.802124	349.985596	1360.288818	-424.026794	10.641234	1369.485107	-440.702454	178.004852	1377.543579	-409.570679	193.910812	1665.972656	-574.985535	375.175415	1102.587769	-495.510895	-64.952522	1135.294800	-479.477539	366.890228	865.515198	-395.637512	-60.997948	878.990662	-443.163055	164.598480	1010.227417	490.711609	12.445448	960.476868	492.063141	189.580353
-463.374359	259.316315	913.909973	-431.852722	75.983063	906.838074	-513.078186	246.481110	496.466339	-292.521149	30.183336	492.051971	-512.827637	172.783493	70.731903	-272.636749	-21.505457	74.723831	-501.842865	349.939484	1360.299316	-424.076416	10.592507	1369.460815	-440.775635	177.968719	1377.550903	-409.657959	193.899628	1665.972656	-575.014526	375.152740	1102.578125	-495.523865	-65.009674	1135.306152	-479.436584	366.851410	865.533203	-395.634430	-61.034775	878.979431	-443.200043	164.556747	1010.228699	490.649017	12.477840	960.486938	491.977020	189.585251
-463.370575	259.267853	913.904480	-431.872955	75.918762	906.849976	-513.100769	246.463913	496.482422	-292.168030	30.190563	491.701782	-512.834534	172.785568	70.728943	-272.517822	-21.448133	74.752205	-501.878754	349.881165	1360.280029	-424.168396	10.540815	1369.452759	-440.803040	177.937500	1377.596924	-409.728241	193.869324	1665.980957	-575.029358	375.098694	1102.555176	-495.546509	-65.080757	1135.317261	-479.448242	366.830078	865.533813	-395.665741	-61.077667	878.977356	-443.216461	164.508072	1010.232483	490.588959	12.497429	960.443909	491.901062	189.631027
-463.409546	259.222137	913.896362	-431.922028	75.864845	906.837952	-513.104675	246.416962	496.498688	-292.175720	30.161537	491.648224	-512.820740	172.779755	70.724808	-272.487793	-21.433565	74.713036	-501.910950	349.843384	1360.257080	-424.195953	10.521548	1369.479248	-440.859161	177.872147	1377.533447	-409.791260	193.860062	1665.979492	-575.049561	375.087463	1102.536377	-495.549408	-65.128578	1135.287964	-479.442261	366.781281	865.540771	-395.652374	-61.084538	878.974365	-443.253571	164.457260	1010.222107	490.502289	12.496325	960.403625	491.807770	189.624649
-463.412537	259.176544	913.901001	-431.936340	75.832497	906.830139	-513.120300	246.429199	496.494751	-292.656464	30.064722	492.080383	-512.837036	172.782593	70.724411	-272.648193	-21.521259	74.705727	-501.925446	349.792267	1360.242310	-424.250305	10.465579	1369.444458	-440.865082	177.840759	1377.530884	-409.854065	193.829895	1665.974609	-575.063416	375.046387	1102.533325	-495.575958	-65.137444	1135.265259	-479.419312	366.734833	865.544067	-395.644226	-61.160740	878.966919	-443.267090	164.410156	1010.220459	490.453247	12.535709	960.421448	491.717682	189.669556
-463.292664	259.047546	913.897949	-431.846985	75.335739	907.125671	-513.088989	246.307999	496.486481	-292.827271	29.926071	492.121857	-512.735962	172.722900	70.703156	-272.736969	-21.555204	74.705338	-501.948914	349.741364	1360.237305	-424.292267	10.423360	1369.466919	-440.914825	177.758575	1377.512329	-409.911926	193.779648	1665.973877	-575.069397	374.993317	1102.506958	-495.609772	-65.192284	1135.266724	-479.406677	366.684235	865.540894	-395.649475	-61.202328	878.954529	-443.316223	164.238281	1010.377625	490.367157	12.520384	960.401062	491.628601	189.652573
-463.302063	258.966248	913.880249	-431.882874	75.294624	907.117981	-513.080750	246.256516	496.477356	-292.331940	29.972778	491.684814	-512.734741	172.720795	70.698181	-272.566162	-21.492933	74.721962	-501.982819	349.683014	1360.228149	-424.346649	10.363873	1369.437134	-440.924713	177.710724	1377.537231	-409.960297	193.737701	1665.969116	-575.090027	374.942963	1102.513672	-495.632141	-65.233078	1135.247803	-479.407471	366.620819	865.544067	-395.669128	-61.270290	878.964905	-443.341492	164.180817	1010.365173	490.314911	12.496383	960.346375	491.587677	189.684067
-463.344879	258.937927	913.893188	-431.933258	75.243317	907.114258	-513.195129	246.334854	496.492340	-292.831299	29.878592	492.073059	-512.783447	172.738602	70.698845	-272.722229	-21.593826	74.721603	-501.993378	349.644623	1360.216675	-424.409668	10.307748	1369.467773	-440.964539	177.662613	1377.544312	-410.016418	193.701172	1665.965088	-575.094543	374.900208	1102.522461	-495.680847	-65.278908	1135.220459	-479.395966	366.552765	865.572815	-395.676605	-61.284855	878.972961	-443.375580	164.134338	1010.369019	490.249908	12.529393	960.341248	491.498260	189.688171
-463.325531	258.901764	913.901184	-431.919098	75.206055	907.133362	-513.216431	246.314728	496.491882	-292.392914	29.892132	491.714264	-512.758179	172.758896	70.699898	-272.554962	-21.512531	74.677109	-502.023895	349.595032	1360.213745	-424.443359	10.248362	1369.441162	-441.005249	177.616730	1377.520142	-410.050323	193.643967	1665.973633	-575.102905	374.826416	1102.532959	-495.733093	-65.327087	1135.227295	-479.403076	366.513336	865.577698	-395.725861	-61.338062	878.982422	-443.389984	164.098160	1010.383911	490.179688	12.509235	960.318237	491.442627	189.694550
-463.348297	258.833527	913.894104	-431.972137	75.160904	907.120239	-513.232422	246.246429	496.495148	-292.382568	29.849140	491.684814	-512.785950	172.761703	70.706467	-272.544952	-21.506474	74.679794	-502.048676	349.534760	1360.223022	-424.510620	10.194183	1369.438232	-441.064911	177.541672	1377.540894	-410.092224	193.584900	1665.984741	-575.129517	374.783478	1102.511230	-495.790710	-65.386086	1135.223022	-479.421753	366.470062	865.563599	-395.761536	-61.401501	878.986450	-443.412079	164.039841	1010.373108	490.097900	12.538598	960.352905	491.348877	189.671463
-463.360077	258.821259	913.897644	-432.026093	75.127960	907.105286	-512.951477	245.965347	496.466156	-292.325775	29.901485	491.701904	-512.611145	172.698471	70.700424	-272.494751	-21.479654	74.677643	-502.072266	349.482666	1360.215210	-424.551086	10.120731	1369.445190	-441.091827	177.462387	1377.544922	-410.131409	193.525345	1665.987305	-575.129028	374.714966	1102.513550	-495.835022	-65.425926	1135.219360	-479.432770	366.420959	865.562195	-395.821381	-61.465492	879.003113	-443.452332	164.005264	1010.367371	490.027161	12.543451	960.341431	491.272430	189.739105
-463.368866	258.779297	913.912292	-432.035492	75.045418	907.108215	-512.950134	245.924286	496.481171	-292.327057	29.849915	491.694672	-512.600037	172.694077	70.696922	-272.520782	-21.501703	74.701118	-502.091400	349.413574	1360.240845	-424.596710	10.041644	1369.442749	-441.122925	177.403793	1377.543213	-410.142822	193.471741	1666.002563	-575.131592	374.640167	1102.495850	-495.903259	-65.472221	1135.216064	-479.480103	366.416138	865.548645	-395.875854	-61.512737	879.014465	-443.475037	163.934982	1010.376526	489.933594	12.526906	960.313721	491.207367	189.738312
-463.373871	258.720093	913.904297	-432.084320	75.000740	907.100403	-513.006958	245.894302	496.488831	-292.879547	29.702040	492.110199	-512.589294	172.701279	70.726227	-272.728638	-21.615753	74.697304	-502.083221	349.342987	1360.229736	-424.697205	9.958236	1369.458130	-441.151764	177.353943	1377.559692	-410.176270	193.394119	1665.999756	-575.137756	374.570099	1102.491577	-495.968414	-65.535233	1135.224731	-479.451141	366.316742	865.563354	-395.951904	-61.534622	879.020386	-443.503662	163.881577	1010.368591	489.846466	12.516871	960.314392	491.131287	189.750290
-463.400604	258.701721	913.928833	-432.115417	74.980385	907.075439	-513.032837	245.885651	496.483765	-292.414948	29.760038	491.741150	-512.601563	172.691635	70.689308	-272.529999	-21.519798	74.713326	-502.083496	349.286652	1360.231934	-424.654327	9.905557	1369.473145	-441.179474	177.269058	1377.543457	-410.174500	193.313446	1666.001465	-575.128601	374.491821	1102.492554	-496.022278	-65.592728	1135.221436	-479.512085	366.341675	865.519836	-396.027863	-61.604942	879.023010	-443.533508	163.835129	1010.367676	489.766296	12.535285	960.290405	491.051178	189.789505
-463.394958	258.635437	913.920471	-432.124603	74.912186	907.077942	-513.021179	245.827652	496.469055	-292.866547	29.692585	492.088226	-512.571167	172.672104	70.691101	-272.656494	-21.581579	74.685783	-502.064606	349.224152	1360.230591	-424.719604	9.808805	1369.461914	-441.203186	177.168716	1377.539185	-410.189056	193.252563	1665.979370	-575.128052	374.402863	1102.483276	-496.084869	-65.590370	1135.181885	-479.514679	366.313751	865.485474	-396.068298	-61.628941	879.026672	-443.537842	163.773026	1010.364990	489.657745	12.539927	960.317322	490.977997	189.769150
-463.420288	258.600616	913.913269	-432.155792	74.895477	907.069397	-513.085327	245.837173	496.472351	-292.802979	29.668028	492.125061	-512.581177	172.651733	70.681641	-272.617371	-21.574352	74.663002	-502.054260	349.169495	1360.199463	-424.757446	9.734949	1369.425171	-441.212128	177.123856	1377.509766	-410.185577	193.174454	1665.972778	-575.132996	374.369324	1102.478638	-496.142822	-65.652733	1135.150635	-479.519501	366.245361	865.497559	-396.133362	-61.652271	878.978943	-443.556305	163.747772	1010.356689	489.572083	12.518501	960.264038	490.898560	189.810883
-463.420776	258.538208	913.910950	-432.154480	74.836235	907.059998	-513.071960	245.765503	496.483887	-292.780151	29.316713	491.605743	-512.607178	172.654678	70.683578	-272.669769	-21.583933	74.717117	-502.041260	349.098846	1360.184692	-424.807617	9.649063	1369.419189	-441.236694	177.044205	1377.492310	-410.163696	193.091003	1665.953247	-575.122314	374.275848	1102.460571	-496.198730	-65.672470	1135.120483	-479.496857	366.217834	865.476074	-396.196960	-61.687389	878.912415	-443.556000	163.683090	1010.350708	489.467682	12.532578	960.269714	490.804321	189.823059
-463.441803	258.516815	913.906372	-432.204529	74.788971	907.033813	-513.114258	245.812698	496.519257	-292.850037	29.626745	492.067505	-512.580811	172.676498	70.676857	-272.597260	-21.549469	74.650543	-502.023621	349.038300	1360.168579	-424.862457	9.581235	1369.375488	-441.231934	176.977936	1377.482056	-410.165436	193.004135	1665.929810	-575.122253	374.236237	1102.450439	-496.268524	-65.682304	1135.041626	-479.503540	366.168762	865.468079	-396.253540	-61.712387	878.900635	-443.572540	163.640030	1010.334290	489.323029	12.549608	960.255615	490.684814	189.838257
-463.446411	258.454987	913.910522	-432.236511	74.749832	907.053101	-513.370789	246.020264	496.532410	-292.906342	29.543587	492.086273	-512.758972	172.751144	70.659325	-272.590912	-21.560644	74.626831	-502.011902	348.975891	1360.152344	-424.878326	9.497362	1369.340820	-441.253815	176.905151	1377.462646	-410.159119	192.926941	1665.914551	-575.132446	374.181030	1102.483765	-496.325684	-65.744202	1135.015015	-479.371521	366.015594	865.339355	-396.347382	-61.749855	878.809692	-443.596497	163.595795	1010.346436	489.171844	12.562344	960.268738	490.544922	189.820175
-463.452606	258.413239	913.905090	-432.250519	74.704102	907.039673	-513.361938	245.996063	496.526672	-292.921082	29.535845	492.090271	-512.786011	172.749374	70.672974	-272.568970	-21.540436	74.607971	-502.009155	348.909393	1360.159790	-424.904114	9.422834	1369.328369	-441.258575	176.842331	1377.457642	-410.157074	192.826202	1665.903809	-575.126953	374.094452	1102.480225	-496.400391	-65.758553	1134.986694	-479.387695	366.015930	865.324890	-396.421570	-61.723434	878.771729	-443.605621	163.547791	1010.336792	489.078735	12.526469	960.211487	490.455353	189.865982
-463.463684	258.370575	913.922058	-432.299866	74.658363	907.040649	-513.388123	246.004486	496.516693	-292.941223	29.544643	492.077545	-512.813538	172.759781	70.669655	-272.552216	-21.515791	74.632782	-501.975006	348.847198	1360.173950	-424.971497	9.337560	1369.312622	-441.270172	176.767349	1377.439209	-410.131836	192.743256	1665.907959	-575.114197	374.067566	1102.490967	-496.474762	-65.842766	1134.980225	-479.399384	365.967560	865.325562	-396.482361	-61.680828	878.758301	-443.638977	163.493546	1010.345642	488.962402	12.543726	960.218811	490.344421	189.855087
-463.463593	258.304718	913.922729	-432.326172	74.583130	907.046631	-513.312866	245.941772	496.543701	-292.937378	29.528536	492.059448	-512.766418	172.749557	70.651451	-272.507416	-21.448395	74.650948	-501.961395	348.787781	1360.182251	-425.075409	9.232027	1369.218628	-441.275757	176.680710	1377.479248	-410.126404	192.648132	1665.912720	-575.108337	374.025513	1102.504517	-496.546692	-65.880615	1134.990967	-479.383270	365.923737	865.354370	-396.574554	-61.664757	878.760010	-443.663116	163.423523	1010.349426	488.818146	12.546759	960.206482	490.221741	189.833557
-463.459045	258.283417	913.949890	-432.341644	74.532959	907.054016	-513.341370	245.972000	496.544220	-292.950958	29.513765	492.098450	-512.818848	172.755844	70.690010	-272.491943	-21.454411	74.624413	-501.977234	348.716248	1360.216797	-425.093109	9.172329	1369.214600	-441.272339	176.610977	1377.496338	-410.100342	192.546829	1665.922363	-575.095642	373.982697	1102.528931	-496.605377	-65.899010	1134.991333	-479.494415	365.999054	865.503906	-396.670441	-61.682301	878.747742	-443.688385	163.373688	1010.367126	488.710907	12.533902	960.176086	490.115784	189.889130
-463.464630	258.217896	913.968018	-432.365692	74.496635	907.065857	-513.319580	245.932404	496.542236	-292.962067	29.513037	492.074463	-512.850342	172.789276	70.703056	-272.435333	-21.438271	74.629166	-501.957092	348.661591	1360.246460	-425.099487	9.116569	1369.253418	-441.295380	176.534866	1377.521851	-410.083771	192.445038	1665.936523	-575.064514	373.923645	1102.564209	-496.663483	-65.924843	1134.977539	-479.472443	365.982208	865.547729	-396.749695	-61.645275	878.740417	-443.702606	163.318542	1010.381958	488.580963	12.543758	960.175293	490.006744	189.882446
-463.458008	258.153625	913.964355	-432.417267	74.431458	907.065247	-513.254272	245.936890	496.547577	-292.588043	29.485998	491.681915	-512.832153	172.784286	70.707016	-272.263184	-21.343798	74.642273	-501.931000	348.582947	1360.289795	-425.170135	9.006551	1369.186768	-441.308044	176.443237	1377.518311	-410.058990	192.345474	1665.940063	-575.059082	373.906738	1102.603027	-496.726807	-65.952362	1134.979980	-479.480438	365.938232	865.575928	-396.869995	-61.683689	878.698242	-443.734741	163.252502	1010.380188	488.434326	12.566352	960.193359	489.850677	189.871140
-463.463104	258.119659	913.976563	-432.440552	74.381516	907.050171	-513.259094	245.923843	496.571747	-293.069885	29.462259	492.038300	-512.853333	172.768082	70.686577	-272.383911	-21.410807	74.627487	-501.893829	348.547485	1360.323120	-425.235291	8.942665	1369.152222	-441.320038	176.359482	1377.513794	-410.034058	192.231720	1665.943237	-575.041565	373.891663	1102.632324	-496.803436	-65.961853	1134.970093	-479.460907	365.888580	865.605042	-396.948242	-61.666019	878.678467	-443.750305	163.195374	1010.378357	488.305511	12.516906	960.160339	489.768494	189.860397
-463.463348	258.081146	913.991394	-432.472382	74.323486	907.044739	-513.256714	245.912491	496.563721	-293.196442	29.402912	492.028625	-512.859009	172.768906	70.684715	-272.409424	-21.411077	74.619774	-501.857147	348.475586	1360.330200	-425.274872	8.852910	1369.123047	-441.311493	176.282944	1377.498535	-410.000092	192.110626	1665.937256	-575.022827	373.850769	1102.665161	-496.856232	-66.013641	1134.947754	-479.409027	365.881531	865.648926	-397.030884	-61.669971	878.598450	-443.759644	163.136856	1010.382446	488.160156	12.512370	960.135437	489.664001	189.862167
-463.450989	258.043396	914.001892	-432.520233	74.265442	907.041260	-513.244446	245.903290	496.568726	-293.283691	29.297510	492.018433	-512.874573	172.774719	70.683533	-272.428772	-21.420443	74.625175	-501.824585	348.426422	1360.354248	-425.322052	8.758777	1369.085693	-441.298615	176.194946	1377.486572	-409.969116	191.996536	1665.931641	-574.986816	373.816345	1102.694458	-496.894653	-66.012177	1134.885376	-479.390198	365.863586	865.693848	-397.119476	-61.690502	878.541504	-443.777161	163.080353	1010.385681	488.017761	12.546623	960.134399	489.522034	189.867004
-463.439972	257.997467	914.021851	-432.538879	74.212685	907.045105	-513.167419	245.838898	496.555847	-293.350922	29.296196	491.945526	-512.871094	172.769028	70.691093	-272.366730	-21.389235	74.579346	-501.765656	348.358887	1360.362915	-425.373505	8.680612	1369.061768	-441.306091	176.099350	1377.499268	-409.939514	191.892975	1665.928345	-574.954224	373.796509	1102.733521	-496.941101	-66.014160	1134.828491	-479.339325	365.861633	865.732056	-397.158051	-61.672451	878.488464	-443.786682	163.020721	1010.397461	487.898407	12.537795	960.115967	489.430634	189.869675
-463.444244	257.980896	914.022888	-432.589783	74.180084	907.005005	-513.182434	245.882111	496.557953	-293.532990	29.212021	491.931946	-512.857300	172.832367	70.673584	-272.391113	-21.402370	74.577217	-501.723022	348.298676	1360.359009	-425.392944	8.615002	1369.056030	-441.287201	176.030579	1377.487305	-409.896973	191.753204	1665.913208	-574.919556	373.767670	1102.741577	-496.985687	-66.051033	1134.815918	-479.301605	365.836060	865.741272	-397.234833	-61.720394	878.432861	-443.801483	162.975174	1010.376770	487.784912	12.561736	960.104370	489.303955	189.869720
-463.432922	257.918793	914.013306	-432.607361	74.102341	907.007751	-513.179199	245.877640	496.595764	-293.094452	29.253960	491.518982	-512.885986	172.844208	70.671028	-272.187012	-21.306847	74.559441	-501.641174	348.232727	1360.397949	-425.402679	8.512649	1369.006714	-441.259705	175.949417	1377.481812	-409.852234	191.652512	1665.909668	-574.876953	373.744843	1102.770142	-497.048492	-66.092598	1134.784546	-479.264099	365.823883	865.776184	-397.311798	-61.784157	878.380859	-443.803864	162.911667	1010.373535	487.634308	12.531956	960.084290	489.172638	189.893173
-463.425323	257.894775	914.032349	-432.653259	74.059464	906.989990	-513.149475	245.858459	496.576294	-293.194336	29.206554	491.544586	-512.922485	172.874115	70.668442	-272.181061	-21.314051	74.536293	-501.590912	348.194733	1360.391479	-425.452820	8.441670	1369.007935	-441.263580	175.854706	1377.492065	-409.820099	191.525940	1665.913696	-574.817688	373.705170	1102.794922	-497.112030	-66.128349	1134.734497	-479.204102	365.837402	865.817932	-397.391846	-61.837265	878.350403	-443.819641	162.857895	1010.373413	487.488617	12.505764	960.079285	489.070313	189.876328
-463.435364	257.855377	914.040405	-432.704651	73.998337	906.989258	-513.108826	245.843460	496.565094	-293.223663	29.138416	491.529572	-512.900757	172.821640	70.638748	-272.222290	-21.373587	74.535896	-501.528748	348.113434	1360.421997	-425.497803	8.348896	1369.002808	-441.251617	175.793747	1377.497925	-409.778839	191.402802	1665.934448	-574.784302	373.656372	1102.834717	-497.180573	-66.174522	1134.697144	-479.161652	365.826538	865.840271	-397.456360	-61.872772	878.332703	-443.839935	162.804077	1010.376526	487.336609	12.499744	960.064697	488.934937	189.869507
-463.439880	257.802612	914.041565	-432.745331	73.968193	906.982361	-513.084106	245.836349	496.568085	-293.319580	29.036627	491.500183	-512.910828	172.837341	70.682671	-272.251495	-21.364504	74.530746	-501.489899	348.051758	1360.445923	-425.562897	8.271999	1369.001221	-441.244690	175.705032	1377.532349	-409.742737	191.254013	1665.931885	-574.742798	373.646088	1102.860229	-497.256470	-66.264267	1134.701416	-479.131470	365.855865	865.872559	-397.508179	-61.977356	878.339783	-443.865204	162.756561	1010.373596	487.212067	12.491016	960.070557	488.824066	189.858856
-463.438599	257.769592	914.067444	-432.823242	73.940430	906.983337	-513.089783	245.816742	496.577789	-293.231812	29.101276	491.526337	-512.982178	172.840851	70.669884	-272.198547	-21.344458	74.546806	-501.426819	347.985229	1360.491089	-425.623352	8.194593	1368.988525	-441.228912	175.622360	1377.549927	-409.700470	191.137238	1665.948608	-574.667847	373.587097	1102.875977	-497.335724	-66.359581	1134.708740	-479.066498	365.892975	865.911621	-397.600220	-62.042042	878.315735	-443.892517	162.712631	1010.386108	487.036926	12.441040	960.046509	488.711884	189.841034
-463.426483	257.755005	914.079407	-432.861603	73.864563	906.994080	-513.056763	245.859879	496.596710	-293.332153	29.000134	491.511078	-513.008240	172.873642	70.676170	-272.237823	-21.367126	74.517639	-501.351105	347.911896	1360.546387	-425.623871	8.094167	1368.980591	-441.245026	175.516815	1377.548218	-409.658173	191.009720	1665.964355	-574.605530	373.554047	1102.921631	-497.409271	-66.416580	1134.704102	-479.010010	365.924408	865.923828	-397.669250	-62.124027	878.345459	-443.921417	162.663986	1010.398010	486.878052	12.466152	960.085449	488.566803	189.830444
-463.579224	257.847076	914.098145	-433.056793	74.240501	906.701782	-513.034851	245.859406	496.568085	-293.244202	29.011976	491.522278	-513.063782	172.894852	70.674408	-272.190491	-21.382929	74.543434	-501.267761	347.843872	1360.578491	-425.726379	8.007684	1368.963135	-441.239563	175.455856	1377.562500	-409.626160	190.880798	1665.991699	-574.542358	373.537811	1102.955933	-497.515411	-66.471184	1134.742432	-478.944092	365.948395	865.976624	-397.738708	-62.223873	878.344238	-443.941620	162.748962	1010.249817	486.744110	12.403607	960.052551	488.465759	189.814377
-463.576172	257.828064	914.115906	-433.113708	74.218628	906.719482	-513.005859	245.889664	496.601410	-293.325226	28.930803	491.531494	-513.130615	172.916870	70.671501	-272.203430	-21.390354	74.548424	-501.191101	347.781372	1360.630615	-425.749847	7.927252	1368.989136	-441.242767	175.352386	1377.567993	-409.589722	190.752365	1665.996216	-574.474915	373.532471	1103.015137	-497.591553	-66.531380	1134.716431	-478.891235	365.971344	866.010803	-397.808411	-62.310028	878.322144	-443.979248	162.725357	1010.267883	486.568451	12.363704	960.031372	488.338409	189.802994
-463.572845	257.795349	914.129700	-433.199524	74.192406	906.717407	-512.918579	245.908218	496.591309	-293.326660	28.955658	491.522949	-513.136658	172.948944	70.678101	-272.164337	-21.369566	74.545052	-501.094360	347.718445	1360.644897	-425.777252	7.848362	1368.978882	-441.234314	175.280121	1377.580322	-409.544586	190.608475	1666.008667	-574.403137	373.513885	1103.032715	-497.683105	-66.575165	1134.709961	-478.818726	366.013367	866.036133	-397.871887	-62.334908	878.343079	-444.014557	162.686020	1010.273193	486.391998	12.381385	960.041565	488.198151	189.783081
-463.575043	257.765717	914.128845	-433.255096	74.152946	906.689270	-512.828613	245.883667	496.574677	-293.346924	28.877632	491.526978	-513.124451	172.967590	70.682198	-272.151642	-21.361921	74.551102	-501.009430	347.637451	1360.659302	-425.831879	7.744743	1368.937012	-441.186859	175.206009	1377.589966	-409.510925	190.483795	1665.999512	-574.322876	373.505402	1103.069336	-497.780151	-66.663879	1134.693726	-478.721680	366.049805	866.037231	-397.958191	-62.405804	878.337585	-444.043884	162.635483	1010.258179	486.219330	12.387001	960.030640	488.050140	189.795044
-463.581665	257.731049	914.129517	-433.318787	74.109528	906.689514	-512.798279	245.945450	496.577850	-293.357483	28.888638	491.503784	-513.135559	172.957108	70.664368	-272.127869	-21.359823	74.526611	-500.922638	347.612335	1360.686646	-425.807953	7.680696	1368.961792	-441.194855	175.120087	1377.526611	-409.445679	190.355515	1665.994873	-574.236450	373.493256	1103.082642	-497.851074	-66.685287	1134.629883	-478.627106	366.103119	866.062866	-398.036743	-62.465622	878.293213	-444.082977	162.594345	1010.258728	486.089417	12.357830	960.035400	487.931946	189.748566
-463.552032	257.720612	914.142090	-433.356293	74.100334	906.652527	-512.720886	245.927124	496.555298	-293.350433	28.849916	491.535889	-513.137512	172.949707	70.679634	-272.095154	-21.357424	74.502579	-500.817474	347.563934	1360.686890	-425.835846	7.600122	1368.971313	-441.167053	175.056625	1377.557129	-409.397736	190.240936	1665.974731	-574.144714	373.478821	1103.110474	-497.926117	-66.699318	1134.596802	-478.493408	366.174957	866.114197	-398.119385	-62.564339	878.253906	-444.076324	162.557770	1010.245178	485.904785	12.333267	959.986267	487.813873	189.749329
-463.523071	257.690125	914.139099	-433.388550	74.065170	906.642517	-512.609863	245.931427	496.553986	-293.390015	28.854227	491.538055	-513.166809	172.984741	70.690651	-272.111969	-21.348251	74.498177	-500.702057	347.510254	1360.677368	-425.916473	7.503999	1368.932983	-441.156616	174.972061	1377.516602	-409.337555	190.109894	1665.949707	-574.073608	373.461212	1103.130249	-498.011383	-66.766716	1134.558838	-478.371246	366.204834	866.123779	-398.198822	-62.600079	878.224304	-444.083893	162.518768	1010.238708	485.770325	12.374253	959.997253	487.680145	189.733902
-463.528809	257.654114	914.144348	-433.449951	74.033630	906.619324	-512.535583	245.954086	496.540649	-293.420563	28.766716	491.539215	-513.134644	173.002350	70.693970	-272.111420	-21.379534	74.450356	-500.623016	347.462067	1360.679321	-425.953033	7.431378	1368.913696	-441.138580	174.874893	1377.494263	-409.284912	189.990311	1665.936523	-573.999146	373.433960	1103.125854	-498.097931	-66.801476	1134.542847	-478.262421	366.297028	866.140564	-398.285919	-62.665920	878.169861	-444.096466	162.471619	1010.228394	485.586884	12.380260	959.978943	487.512421	189.730865
-463.504028	257.643829	914.151062	-433.496399	74.007874	906.596619	-512.464478	246.004471	496.557007	-293.425873	28.756866	491.516113	-513.203796	173.006531	70.679573	-272.089508	-21.368748	74.449455	-500.515625	347.434937	1360.674072	-425.999725	7.352044	1368.880859	-441.136780	174.778824	1377.519775	-409.216492	189.865448	1665.921753	-573.907837	373.419312	1103.140869	-498.199554	-66.823257	1134.506714	-478.146423	366.395081	866.163330	-398.381165	-62.758465	878.128479	-444.103821	162.436798	1010.219666	485.390900	12.383167	959.959473	487.361755	189.695480
-463.487823	257.602142	914.157227	-433.550507	73.958206	906.587097	-512.338501	245.991089	496.580963	-293.441406	28.729929	491.551208	-513.176208	172.995590	70.683380	-272.063568	-21.354565	74.451813	-500.448273	347.388794	1360.682373	-426.075348	7.255413	1368.850952	-441.131866	174.713562	1377.513672	-409.162354	189.733047	1665.915527	-573.844788	373.398285	1103.140503	-498.297546	-66.870140	1134.494019	-478.042053	366.500824	866.184692	-398.496765	-62.791775	878.114136	-444.132172	162.379532	1010.218018	485.231476	12.365485	959.970459	487.213226	189.666824
-463.467712	257.567596	914.168579	-433.612885	73.923935	906.575928	-512.274292	245.981613	496.554199	-293.510742	28.608858	491.590240	-513.242676	173.020721	70.681442	-272.083954	-21.363997	74.460381	-500.373474	347.321747	1360.710205	-426.129333	7.172044	1368.844482	-441.154938	174.592896	1377.490234	-409.107239	189.600677	1665.910645	-573.747864	373.345947	1103.147583	-498.412323	-66.905724	1134.523682	-477.931061	366.619324	866.209167	-398.631927	-62.881088	878.081177	-444.150818	162.331345	1010.217529	485.086914	12.329585	959.966003	487.100037	189.659363
-463.401367	257.549225	914.194946	-433.621277	73.853477	906.606018	-512.158325	245.986877	496.554291	-293.464813	28.650803	491.611298	-513.222595	173.036072	70.689133	-272.080170	-21.361235	74.499779	-500.304321	347.261780	1360.729858	-426.243500	7.089260	1368.823364	-441.137878	174.538116	1377.542114	-409.047668	189.476624	1665.907104	-573.668274	373.301575	1103.139160	-498.532013	-66.912239	1134.503052	-477.845367	366.805603	866.217896	-398.749329	-62.890484	878.096130	-444.153442	162.282928	1010.247009	484.910522	12.276876	959.923340	486.959686	189.638809
-463.326569	257.502441	914.197144	-433.624054	73.807655	906.591003	-512.084351	245.988831	496.565765	-293.409607	28.659775	491.609955	-513.246460	173.051804	70.684715	-272.037750	-21.338993	74.502144	-500.250183	347.212738	1360.745117	-426.370300	6.988647	1368.776489	-441.126709	174.461594	1377.553467	-408.982666	189.342361	1665.910645	-573.567810	373.262543	1103.156860	-498.646240	-66.981300	1134.508789	-477.680939	366.894135	866.255798	-398.876617	-62.949371	878.074646	-444.160126	162.218445	1010.241821	484.730682	12.265494	959.930847	486.793884	189.638184
-463.337311	257.464966	914.209656	-433.714172	73.778107	906.587646	-512.065979	246.052658	496.592102	-293.380646	28.629070	491.654907	-513.285950	173.077911	70.670807	-272.023285	-21.330664	74.506332	-500.163696	347.155884	1360.764404	-426.447815	6.896114	1368.738647	-441.089996	174.389511	1377.555786	-408.920532	189.213440	1665.906006	-573.446289	373.217499	1103.146484	-498.759918	-66.985481	1134.465820	-477.518829	367.093506	866.284790	-399.000488	-62.957005	878.073181	-444.180634	162.179199	1010.244873	484.550201	12.144526	959.935486	486.624756	189.394882
-463.100677	257.280182	914.184021	-433.554596	73.227127	906.883179	-511.879242	245.995377	496.589905	-293.414764	28.581299	491.685242	-513.241638	173.074234	70.708038	-272.031158	-21.344362	74.487274	-500.103851	347.102814	1360.794312	-426.562744	6.773856	1368.661377	-441.079803	174.306778	1377.571655	-408.854553	189.079590	1665.904419	-573.313599	373.168488	1103.113281	-498.894226	-66.980171	1134.417236	-477.328156	367.253326	866.316223	-399.128235	-62.997066	878.010498	-444.189209	161.956879	1010.393555	484.339386	12.193900	959.950562	486.520569	189.545425
-463.063995	257.258911	914.191772	-433.568634	73.189087	906.880066	-511.872894	246.069717	496.604584	-293.415802	28.561596	491.688904	-513.282410	173.113510	70.715240	-271.997498	-21.341965	74.460777	-500.007263	347.062042	1360.768677	-426.589966	6.700207	1368.648804	-441.066040	174.196762	1377.538818	-408.772797	188.967651	1665.884521	-573.189026	373.137207	1103.130371	-499.009674	-66.979362	1134.386841	-477.159454	367.439819	866.319580	-399.237061	-63.009037	877.979614	-444.179779	161.920151	1010.395691	484.125336	12.150399	959.936768	486.357208	189.547012
-463.034241	257.241943	914.194885	-433.601379	73.162674	906.860413	-511.642578	245.930466	496.600128	-293.899597	28.436176	492.018555	-513.184143	173.054077	70.699287	-272.226288	-21.449862	74.448425	-499.945557	346.992828	1360.779907	-426.635101	6.609690	1368.646362	-441.021057	174.140533	1377.538696	-408.705994	188.863678	1665.863770	-573.066162	373.132782	1103.121704	-499.107239	-66.916367	1134.314087	-476.980682	367.594696	866.330994	-399.348358	-62.979507	877.928894	-444.183350	161.884552	1010.387024	483.955505	12.102657	959.902344	486.223907	189.541367
-463.000061	257.228088	914.193359	-433.620728	73.132614	906.827148	-511.611237	245.951523	496.591705	-293.852173	28.394550	492.046692	-513.229126	173.099213	70.701317	-272.235565	-21.486313	74.460808	-499.869446	346.942078	1360.773682	-426.740875	6.509394	1368.590820	-440.974487	174.054749	1377.540771	-408.639893	188.762482	1665.834961	-572.943665	373.139862	1103.134277	-499.227997	-66.920944	1134.243042	-476.782562	367.739838	866.367737	-399.460876	-62.976105	877.879822	-444.160614	161.846985	1010.368469	483.782471	12.076838	959.907104	486.099915	189.517838
-462.966370	257.179749	914.190063	-433.660736	73.107285	906.808655	-511.563782	245.944489	496.583588	-293.811981	28.418760	492.067535	-513.159607	173.084488	70.683601	-272.220215	-21.489199	74.438766	-499.786804	346.892212	1360.764771	-426.796326	6.435512	1368.565674	-440.921143	173.972305	1377.510254	-408.571350	188.660507	1665.800903	-572.845642	373.165863	1103.141846	-499.353912	-66.943733	1134.197388	-476.566711	367.874481	866.383545	-399.581604	-62.980206	877.830811	-444.168213	161.799088	1010.357422	483.592896	12.079256	959.887390	485.957825	189.523438
-463.061981	257.298218	914.194458	-433.798584	73.507355	906.487244	-511.771210	246.198807	496.637085	-293.593353	28.475590	492.021423	-513.324280	173.149033	70.679482	-272.113190	-21.445276	74.448875	-499.700775	346.854248	1360.766479	-426.891388	6.331915	1368.505249	-440.841339	173.904190	1377.489990	-408.501770	188.557358	1665.794434	-572.718933	373.165649	1103.127197	-499.457886	-66.896530	1134.101807	-476.375488	368.037445	866.419312	-399.679138	-63.014023	877.788452	-444.113098	161.903168	1010.186279	483.469940	12.133730	959.923035	485.804932	189.485443
-463.019867	257.281219	914.185120	-433.795227	73.498573	906.451660	-511.745880	246.207352	496.654602	-293.527924	28.508408	492.018280	-513.330688	173.128113	70.672607	-272.077942	-21.451950	74.459305	-499.610168	346.813293	1360.776733	-426.923462	6.264158	1368.504395	-440.811890	173.806320	1377.458984	-408.433563	188.450455	1665.780273	-572.592529	373.174713	1103.146484	-499.580780	-66.910774	1134.063477	-476.165100	368.204529	866.484863	-399.763336	-62.986385	877.773560	-444.101318	161.873245	1010.163696	483.271271	12.141190	959.897217	485.641754	189.487198
-462.976898	257.247192	914.179565	-433.811340	73.473763	906.432983	-511.747498	246.197449	496.636078	-293.453186	28.513750	491.990479	-513.374451	173.143646	70.668907	-272.058838	-21.457268	74.434570	-499.543152	346.789124	1360.780151	-427.003479	6.202651	1368.455688	-440.754395	173.731903	1377.473389	-408.388641	188.333359	1665.761841	-572.455627	373.214081	1103.147949	-499.695587	-66.913658	1134.000488	-475.934448	368.386414	866.530518	-399.860748	-63.036186	877.752197	-444.081055	161.836227	1010.151001	483.163116	12.094428	959.854736	485.542664	189.463272
-462.929810	257.200531	914.184631	-433.815704	73.398308	906.442749	-511.691254	246.218307	496.640594	-293.396240	28.488518	491.991547	-513.352905	173.134827	70.672142	-272.046204	-21.459911	74.416573	-499.457550	346.755096	1360.805176	-427.017792	6.157214	1368.454224	-440.736023	173.645981	1377.451416	-408.322784	188.221939	1665.760864	-572.306396	373.243134	1103.171509	-499.799896	-66.937752	1133.965332	-475.711761	368.554962	866.570435	-399.975739	-63.088116	877.734009	-444.078949	161.773972	1010.159241	482.974457	12.097898	959.834473	485.378693	189.455002
-462.879700	257.164795	914.193542	-433.809143	73.388916	906.449341	-511.675171	246.193115	496.648407	-293.294067	28.525463	492.019531	-513.370850	173.141190	70.669067	-272.026031	-21.449114	74.418083	-499.383667	346.698792	1360.833008	-427.121338	6.079835	1368.402344	-440.717712	173.599792	1377.443359	-408.276581	188.095673	1665.753906	-572.196167	373.270294	1103.224976	-499.913422	-66.937561	1133.941162	-475.478119	368.653564	866.638306	-400.062500	-63.117363	877.748169	-444.063110	161.746643	1010.167358	482.778900	12.055498	959.799744	485.243530	189.435013
-462.833435	257.164063	914.201599	-433.779510	73.336403	906.462891	-511.667664	246.183563	496.688293	-293.252167	28.530149	492.027252	-513.380432	173.144608	70.667267	-272.016510	-21.433765	74.442131	-499.348846	346.659088	1360.849731	-427.166138	6.008887	1368.440308	-440.696136	173.541595	1377.470947	-408.226196	187.979355	1665.762695	-572.043823	373.269043	1103.208618	-500.023987	-66.951851	1133.980957	-475.258484	368.826691	866.667847	-400.194672	-63.135483	877.742126	-444.044617	161.720505	1010.179016	482.644775	11.899971	959.793884	484.996399	188.893570
-462.807587	257.129883	914.211914	-433.802399	73.309837	906.484314	-511.688568	246.187851	496.686890	-293.159332	28.542744	492.066559	-513.388123	173.124115	70.658463	-271.997955	-21.456108	74.451736	-499.291626	346.622345	1360.893799	-427.252350	5.928169	1368.411621	-440.675598	173.495621	1377.461060	-408.175598	187.864624	1665.782104	-571.876465	373.307037	1103.238403	-500.136566	-67.018127	1134.000244	-475.075165	369.061066	866.705750	-400.278778	-63.144669	877.734924	-444.051147	161.693604	1010.195374	482.477997	11.882723	959.778137	484.851318	188.864212
-462.595703	256.936493	914.215271	-433.617188	72.796783	906.823792	-511.559937	246.055145	496.661377	-293.197327	28.502028	492.134338	-513.311768	173.093201	70.655304	-272.001678	-21.471720	74.461853	-499.215851	346.599457	1360.915771	-427.334442	5.875617	1368.374023	-440.653351	173.419449	1377.464600	-408.128510	187.754883	1665.781738	-571.723816	373.363708	1103.261108	-500.232758	-67.021927	1133.976807	-474.855011	369.237335	866.728027	-400.384338	-63.108803	877.723633	-444.037201	161.498581	1010.379944	482.264404	11.845027	959.759399	484.709137	188.869766
-462.555084	256.895691	914.217896	-433.615021	72.776207	906.832458	-511.575348	246.064285	496.675415	-293.167358	28.482349	492.155914	-513.356323	173.133743	70.660889	-271.967377	-21.445187	74.469780	-499.141724	346.580505	1360.933716	-427.325806	5.812737	1368.404663	-440.644958	173.370041	1377.471802	-408.080811	187.654373	1665.782837	-571.561035	373.462769	1103.269043	-500.304596	-66.985344	1133.985718	-474.630463	369.404144	866.772949	-400.444550	-63.039577	877.705078	-444.010620	161.470764	1010.385437	482.078583	11.850505	959.797180	484.575745	188.824829
-462.504333	256.879730	914.228027	-433.577209	72.735352	906.829712	-511.559937	246.049896	496.697998	-293.161377	28.474676	492.145996	-513.329590	173.120667	70.672249	-271.991058	-21.465052	74.465942	-499.066132	346.524536	1360.946777	-427.338440	5.742362	1368.396362	-440.617249	173.317200	1377.460693	-408.043427	187.552948	1665.770996	-571.408386	373.589874	1103.287354	-500.355988	-67.000267	1133.952393	-474.402771	369.531219	866.829956	-400.538361	-63.009373	877.676697	-443.985413	161.432510	1010.389587	481.876251	11.797239	959.757080	484.460236	188.763824
-462.476471	256.859192	914.231689	-433.572632	72.721245	906.826233	-511.555298	246.037949	496.682343	-293.156738	28.436363	492.132721	-513.327026	173.119125	70.671646	-271.997253	-21.468094	74.469688	-498.976135	346.481750	1360.959473	-427.335602	5.693372	1368.366577	-440.622040	173.252914	1377.449829	-408.001282	187.469681	1665.765869	-571.247986	373.667816	1103.285889	-500.401978	-66.929405	1133.891968	-474.134521	369.680511	866.883667	-400.585846	-62.879753	877.627502	-443.959412	161.412277	1010.389160	481.625183	11.909796	959.767212	484.400574	189.343582
-462.437073	256.847717	914.243774	-433.550323	72.679405	906.816406	-511.552765	246.054642	496.717010	-293.124512	28.465948	492.146790	-513.322021	173.133652	70.695854	-271.983734	-21.472563	74.471764	-498.913696	346.439087	1360.983154	-427.337494	5.646877	1368.356323	-440.588959	173.204178	1377.453613	-407.972565	187.389374	1665.758423	-571.098267	373.761017	1103.291626	-500.436279	-66.904625	1133.865479	-473.874573	369.792175	866.947021	-400.647858	-62.762333	877.560425	-443.917603	161.375641	1010.389526	481.411682	11.919533	959.754211	484.211212	189.353439
-462.408447	256.814301	914.245605	-433.531219	72.664078	906.809753	-511.511688	245.987640	496.710724	-293.172668	28.411100	492.095337	-513.292358	173.122452	70.693581	-271.975800	-21.444635	74.422691	-498.849823	346.387390	1361.007690	-427.379913	5.567245	1368.302368	-440.562439	173.147171	1377.462036	-407.935333	187.303131	1665.756958	-570.940430	373.789612	1103.274780	-500.449707	-66.855949	1133.812256	-473.629425	369.954590	866.983521	-400.677521	-62.674625	877.503540	-443.881958	161.348007	1010.386536	481.160767	11.915623	959.737000	484.034729	189.309875
-462.385376	256.795502	914.237488	-433.526123	72.637978	906.795105	-511.450012	245.916061	496.703003	-293.184479	28.334755	492.152222	-513.256897	173.104889	70.691231	-271.989136	-21.449638	74.428734	-498.770355	346.335419	1361.022827	-427.322693	5.512541	1368.324707	-440.548920	173.113754	1377.458252	-407.915161	187.218399	1665.766479	-570.764282	373.821472	1103.275757	-500.433136	-66.834908	1133.793579	-473.391785	370.181793	867.038574	-400.696167	-62.601734	877.487976	-443.849579	161.324615	1010.374390	481.009552	11.789840	959.715881	483.778503	188.799530
-462.333771	256.771240	914.246399	-433.471863	72.602570	906.816101	-511.475952	245.920410	496.708099	-293.184113	28.312445	492.141754	-513.286621	173.115814	70.688774	-271.982910	-21.446461	74.431183	-498.717255	346.279297	1361.054565	-427.396667	5.414911	1368.266235	-440.517120	173.072067	1377.491699	-407.874786	187.152069	1665.772827	-570.612976	373.823547	1103.298706	-500.447876	-66.788559	1133.739014	-473.148071	370.338226	867.095764	-400.703339	-62.492592	877.453125	-443.809448	161.299576	1010.389954	480.846466	11.780989	959.690491	483.608673	188.750275
-462.316010	256.770813	914.253357	-433.447021	72.584152	906.800171	-511.476990	245.929230	496.736420	-293.164764	28.329206	492.150757	-513.304871	173.122757	70.688034	-271.948486	-21.428610	74.430344	-498.661713	346.251129	1361.088501	-427.341064	5.377607	1368.268433	-440.495148	172.994385	1377.505493	-407.856079	187.057724	1665.788086	-570.458740	373.855988	1103.315308	-500.427704	-66.725983	1133.701416	-472.963165	370.534424	867.144958	-400.696716	-62.409512	877.403259	-443.794830	161.277191	1010.385376	480.691986	11.825138	959.649292	483.455353	188.766281
-462.262543	256.755768	914.276184	-433.409302	72.574814	906.817444	-511.451080	245.908249	496.748871	-293.160370	28.308825	492.127258	-513.306519	173.123184	70.686714	-271.920013	-21.453434	74.414742	-498.618591	346.192291	1361.162476	-427.363739	5.325986	1368.279175	-440.508484	172.952332	1377.528076	-407.843658	186.992050	1665.818237	-570.317688	373.873077	1103.342407	-500.406006	-66.694687	1133.678467	-472.736298	370.661774	867.230835	-400.688110	-62.312656	877.391785	-443.760376	161.259781	1010.405701	480.491241	11.838139	959.623108	483.259155	188.766495
-462.225464	256.744171	914.270081	-433.347229	72.533257	906.825745	-511.414368	245.885849	496.731140	-293.150696	28.306107	492.119476	-513.306152	173.122955	70.686249	-271.911407	-21.424973	74.404526	-498.578857	346.157349	1361.190796	-427.325531	5.266720	1368.260498	-440.520355	172.910980	1377.526123	-407.835693	186.907120	1665.818848	-570.191711	373.889526	1103.389404	-500.401154	-66.689751	1133.690796	-472.540863	370.798248	867.299744	-400.681915	-62.243675	877.407043	-443.726105	161.239700	1010.407593	480.317841	11.901711	959.681396	483.097717	188.707626
-462.216766	256.694061	914.286743	-433.357117	72.518196	906.838745	-511.388672	245.891251	496.745361	-293.141571	28.261614	492.126862	-513.277893	173.087402	70.703949	-271.923187	-21.429487	74.409233	-498.549408	346.109680	1361.246094	-427.337769	5.215752	1368.259888	-440.499878	172.862610	1377.530640	-407.817749	186.837830	1665.852051	-570.067993	373.907501	1103.393188	-500.385620	-66.669365	1133.696899	-472.334717	370.929626	867.333130	-400.638031	-62.172615	877.410522	-443.726440	161.204117	1010.422363	480.124695	11.869399	959.652710	482.936523	188.750931
-462.198334	256.682281	914.287231	-433.326233	72.489799	906.851379	-511.313385	245.853790	496.755310	-293.150208	28.252436	492.135651	-513.259521	173.079681	70.704094	-271.934631	-21.469442	74.438950	-498.530823	346.061829	1361.297852	-427.322845	5.177411	1368.240112	-440.493286	172.825821	1377.546631	-407.805908	186.770096	1665.864868	-569.940125	373.908966	1103.415405	-500.342499	-66.684387	1133.668823	-472.103729	371.056549	867.417480	-400.624756	-62.112850	877.385559	-443.710175	161.189850	1010.429443	479.897064	11.865327	959.635193	482.771179	188.753418
-462.161957	256.657532	914.283264	-433.309296	72.487885	906.854614	-511.276733	245.832840	496.739899	-293.185364	28.187740	492.117523	-513.272888	173.084961	70.702904	-271.906738	-21.446104	74.424927	-498.513519	346.029114	1361.314575	-427.354523	5.134765	1368.214233	-440.484680	172.787216	1377.559082	-407.786133	186.704819	1665.873047	-569.832458	373.920929	1103.440796	-500.304779	-66.671204	1133.628052	-471.892914	371.166077	867.459961	-400.577423	-62.036064	877.350586	-443.690491	161.178452	1010.429382	479.734497	11.906097	959.660278	482.607361	188.790176
-462.122437	256.662201	914.297668	-433.263458	72.489609	906.850891	-511.225830	245.813690	496.734619	-293.196960	28.178186	492.118042	-513.275757	173.086060	70.702866	-271.931732	-21.495890	74.422821	-498.499878	345.995056	1361.332153	-427.273773	5.109215	1368.229004	-440.472015	172.766052	1377.563232	-407.765778	186.627930	1665.875854	-569.722900	373.937622	1103.433716	-500.229950	-66.643997	1133.569580	-471.658813	371.252716	867.543762	-400.485901	-61.977051	877.317139	-443.657410	161.170517	1010.434753	479.434387	11.832064	959.631836	482.410736	188.774277
-462.090302	256.652435	914.302612	-433.235352	72.496071	906.842041	-511.152679	245.809601	496.763794	-293.220764	28.158148	492.113556	-513.267700	173.084991	70.682358	-271.916351	-21.479610	74.405098	-498.479645	345.980164	1361.360840	-427.255493	5.102599	1368.201050	-440.452545	172.735138	1377.544434	-407.739319	186.582748	1665.873047	-569.611267	373.948303	1103.442261	-500.160156	-66.615242	1133.513306	-471.443787	371.342712	867.604675	-400.379883	-61.946140	877.284912	-443.623596	161.161621	1010.432434	479.202026	11.822688	959.626282	482.259888	188.793701
-462.073181	256.619690	914.294312	-433.215454	72.476410	906.847900	-511.106567	245.794083	496.744446	-293.211731	28.153986	492.104584	-513.223755	173.044174	70.690872	-271.913208	-21.477129	74.405167	-498.442200	345.948425	1361.368286	-427.189362	5.063455	1368.179688	-440.432343	172.706833	1377.539795	-407.707184	186.524063	1665.862915	-569.505005	373.927002	1103.446899	-500.070313	-66.644081	1133.471680	-471.225983	371.441437	867.671143	-400.268707	-61.892326	877.224670	-443.608398	161.142365	1010.431580	478.973328	11.798393	959.614563	482.062286	188.806870
-462.031281	256.627930	914.290039	-433.189026	72.490395	906.837585	-511.105286	245.828552	496.750122	-293.180176	28.199154	492.091614	-513.262634	173.058670	70.691780	-271.881805	-21.419441	74.378204	-498.417084	345.915710	1361.374023	-427.139496	5.048267	1368.182373	-440.468231	172.677475	1377.538086	-407.687439	186.470673	1665.845825	-569.411865	373.932800	1103.445679	-499.976440	-66.621284	1133.424683	-471.026337	371.502563	867.716858	-400.135254	-61.857071	877.187195	-443.575073	161.149612	1010.424194	478.747833	11.785087	959.594604	481.873474	188.801712
-461.995697	256.622711	914.295898	-433.160309	72.463875	906.837524	-511.038605	245.808319	496.754761	-293.214233	28.172411	492.087250	-513.213928	173.039093	70.692970	-271.921997	-21.423954	74.405937	-498.412048	345.881042	1361.409302	-427.153625	5.023222	1368.145386	-440.456726	172.661255	1377.552490	-407.668152	186.411575	1665.844604	-569.327698	373.953186	1103.449219	-499.916901	-66.641296	1133.427612	-470.835724	371.595947	867.790405	-400.011383	-61.835590	877.180481	-443.532776	161.132385	1010.426636	478.493103	11.806159	959.601257	481.658661	188.816284
-461.985046	256.640045	914.293091	-433.148590	72.478836	906.819336	-511.007843	245.818741	496.752533	-293.196167	28.104935	492.093048	-513.201294	173.036163	70.673050	-271.914429	-21.432510	74.421165	-498.394043	345.856873	1361.415771	-427.133728	5.000396	1368.138062	-440.439697	172.658066	1377.548340	-407.640686	186.360580	1665.846191	-569.255920	373.941895	1103.456543	-499.811859	-66.711342	1133.411743	-470.672546	371.675049	867.847900	-399.872070	-61.799541	877.162903	-443.520630	161.140427	1010.415833	478.282410	11.866535	959.605591	481.433044	188.813507
-461.954010	256.629761	914.289856	-433.107300	72.476646	906.818054	-510.971191	245.806259	496.749969	-293.197235	28.089123	492.081116	-513.183594	173.029404	70.673874	-271.917877	-21.412231	74.396606	-498.398560	345.834808	1361.438843	-427.124786	4.985592	1368.144043	-440.400391	172.620071	1377.568481	-407.614319	186.290848	1665.846558	-569.175415	373.915039	1103.468750	-499.752411	-66.744186	1133.386353	-470.482422	371.765594	867.918640	-399.757599	-61.845440	877.155823	-443.485321	161.135193	1010.413574	478.024445	11.926325	959.584290	481.196259	188.874680
-461.944458	256.620209	914.296570	-433.117432	72.476028	906.804321	-510.998016	245.830261	496.752106	-293.195770	28.091211	492.078857	-513.208374	173.039001	70.673882	-271.888306	-21.409273	74.402588	-498.372101	345.807129	1361.461426	-427.120636	4.980509	1368.127686	-440.395325	172.592529	1377.586182	-407.611572	186.241989	1665.853271	-569.115601	373.896393	1103.481201	-499.688568	-66.835602	1133.416138	-470.339813	371.837769	867.980042	-399.642181	-61.860340	877.208740	-443.478180	161.119614	1010.409424	477.834564	11.952461	959.545044	481.008911	188.900055
-461.897949	256.612061	914.291565	-433.081879	72.473915	906.813538	-510.969910	245.835999	496.754333	-293.202271	28.086824	492.081116	-513.205750	173.038498	70.700455	-271.915497	-21.410803	74.396217	-498.368835	345.797546	1361.491943	-427.100098	4.943622	1368.150635	-440.385620	172.582809	1377.578369	-407.588776	186.188248	1665.867798	-569.074707	373.899750	1103.498901	-499.642609	-66.856445	1133.402954	-470.237762	371.951355	868.022400	-399.526215	-61.891296	877.184265	-443.442535	161.120972	1010.411987	477.614563	11.982741	959.515076	480.806000	188.921036
-461.876617	256.594360	914.297974	-433.049164	72.486412	906.829285	-510.949158	245.872345	496.764709	-293.208496	28.082073	492.081726	-513.194946	173.035492	70.705605	-271.909149	-21.407068	74.396187	-498.374725	345.780304	1361.503784	-427.082764	4.950712	1368.167236	-440.368927	172.571381	1377.606201	-407.581787	186.140671	1665.883179	-569.056030	373.880402	1103.519897	-499.586945	-66.928535	1133.400635	-470.107971	371.956146	868.096802	-399.414429	-61.914391	877.246399	-443.429779	161.120865	1010.423767	477.391113	11.975277	959.484009	480.625977	188.965317
-461.885193	256.613708	914.300659	-433.055634	72.512642	906.801147	-510.955566	245.879700	496.767151	-293.207428	28.081350	492.077515	-513.218018	173.055923	70.738876	-271.936462	-21.430527	74.415108	-498.347260	345.775024	1361.540527	-427.087158	4.936002	1368.170166	-440.392761	172.544525	1377.575317	-407.569916	186.081650	1665.905029	-569.016296	373.858612	1103.523315	-499.539612	-66.970650	1133.416138	-470.037689	372.056549	868.123352	-399.312653	-61.945831	877.256897	-443.419617	161.129669	1010.409851	477.177032	11.985143	959.495178	480.478241	188.951920
-461.853088	256.618500	914.299255	-433.013641	72.531715	906.824524	-510.947784	245.872299	496.769745	-293.204437	28.084890	492.080688	-513.213440	173.054947	70.739594	-271.945435	-21.425528	74.437920	-498.347687	345.742950	1361.555054	-427.121521	4.896964	1368.125854	-440.374969	172.528336	1377.612305	-407.571747	186.046860	1665.908569	-568.994019	373.840179	1103.530884	-499.468384	-67.019836	1133.419189	-469.962646	372.104034	868.148376	-399.206177	-61.993183	877.294739	-443.398132	161.152527	1010.421753	476.977478	11.974953	959.480103	480.308075	189.003326
-461.839874	256.634583	914.306152	-433.004364	72.521683	906.838440	-510.920502	245.847961	496.770050	-293.198608	28.110855	492.037964	-513.205566	173.051392	70.738327	-271.902588	-21.416473	74.442055	-498.325195	345.724823	1361.575439	-427.128326	4.884091	1368.124390	-440.379364	172.517242	1377.613281	-407.560516	186.000183	1665.929077	-568.964539	373.824097	1103.534546	-499.420288	-67.062134	1133.406128	-469.884888	372.167236	868.188416	-399.122192	-62.049458	877.318604	-443.391663	161.158966	1010.432495	476.748871	11.949074	959.482483	480.103546	189.000137
-461.835327	256.633026	914.304993	-432.974487	72.555931	906.826416	-510.949890	245.882935	496.778351	-293.196350	28.122149	492.038696	-513.210632	173.053619	70.740082	-271.877167	-21.361679	74.416641	-498.295715	345.715088	1361.552856	-427.096680	4.865787	1368.142578	-440.381714	172.494965	1377.575806	-407.540680	185.964508	1665.930786	-568.946167	373.790588	1103.544678	-499.381409	-67.084740	1133.390991	-469.821075	372.210052	868.208313	-399.030701	-62.100685	877.324158	-443.370483	161.169968	1010.425598	476.481934	11.899717	959.493958	479.894958	188.997391
-461.829163	256.637543	914.302551	-432.956207	72.567757	906.819885	-510.949982	245.883682	496.779816	-293.579803	27.827515	491.935608	-513.210693	173.053665	70.740128	-272.070953	-21.461233	74.424950	-498.272034	345.726288	1361.571533	-427.025848	4.896130	1368.165771	-440.356049	172.489395	1377.576904	-407.535583	185.939102	1665.931885	-568.925842	373.773010	1103.545654	-499.301849	-67.116013	1133.375488	-469.769989	372.236389	868.231262	-398.920410	-62.103703	877.333862	-443.358704	161.175995	1010.421021	476.239502	11.879496	959.495544	479.664948	188.948090
-461.838989	256.641541	914.296387	-432.930054	72.585449	906.804504	-510.986633	245.925049	496.787628	-293.173828	28.153851	492.016083	-513.199341	173.049835	70.743217	-271.854218	-21.340170	74.395203	-498.266357	345.715210	1361.558716	-426.991699	4.902278	1368.158447	-440.328033	172.483704	1377.570923	-407.530823	185.902313	1665.924561	-568.925659	373.772705	1103.556885	-499.245575	-67.154030	1133.328369	-469.729828	372.292816	868.234375	-398.859009	-62.147087	877.319824	-443.337769	161.184418	1010.409668	475.967407	11.860056	959.489990	479.412201	188.925232
-461.840271	256.632172	914.281860	-432.902374	72.577774	906.810852	-510.977081	245.889297	496.761292	-293.186401	28.174093	491.993164	-513.244202	173.068771	70.721359	-271.885986	-21.351603	74.397415	-498.231567	345.708008	1361.560425	-426.947479	4.901935	1368.126343	-440.310486	172.498596	1377.579712	-407.533722	185.888397	1665.915039	-568.912170	373.761597	1103.575562	-499.193939	-67.157852	1133.298950	-469.720306	372.330078	868.244751	-398.823669	-62.212959	877.269287	-443.319794	161.188553	1010.405823	475.724609	11.865254	959.521301	479.158783	188.899460
-461.844757	256.644745	914.278931	-432.916107	72.629883	906.793823	-510.964203	245.854904	496.752258	-293.203674	28.165920	491.985870	-513.198059	173.026535	70.702164	-271.894196	-21.356007	74.397743	-498.220062	345.715515	1361.552979	-426.905426	4.896498	1368.118774	-440.320679	172.492996	1377.555298	-407.533173	185.860092	1665.915649	-568.907410	373.740387	1103.578125	-499.135956	-67.184784	1133.281982	-469.683929	372.340332	868.264526	-398.758087	-62.211689	877.253906	-443.322021	161.213394	1010.395325	475.501129	11.816211	959.520935	478.965210	188.858887
-461.839294	256.631561	914.282715	-432.864807	72.620995	906.797791	-510.959320	245.850159	496.750854	-293.154663	28.245445	491.976868	-513.187073	173.046921	70.716827	-271.857758	-21.318701	74.395874	-498.211548	345.698975	1361.553589	-426.878632	4.905612	1368.106323	-440.306702	172.497269	1377.558960	-407.537506	185.843506	1665.915283	-568.914124	373.742737	1103.581909	-499.106689	-67.187439	1133.249634	-469.716156	372.377716	868.254395	-398.724701	-62.218845	877.250366	-443.286285	161.204575	1010.398987	475.197540	11.796257	959.526428	478.705505	188.885529
-461.859802	256.619965	914.267883	-432.880035	72.645988	906.797363	-510.962006	245.852478	496.748199	-293.165741	28.235826	491.967133	-513.212769	173.056961	70.720589	-271.867188	-21.323114	74.396049	-498.198883	345.690002	1361.580444	-426.855927	4.903243	1368.114380	-440.312134	172.496964	1377.565186	-407.547180	185.831314	1665.937622	-568.918213	373.697723	1103.576782	-499.092468	-67.200256	1133.275513	-469.728058	372.398102	868.251770	-398.680511	-62.199043	877.262756	-443.291718	161.220474	1010.391113	474.976929	11.786877	959.591736	478.485382	188.868835
-461.854004	256.634308	914.277222	-432.880524	72.677078	906.811096	-511.019867	245.876175	496.763702	-293.209717	28.175140	492.001160	-513.213257	173.031784	70.735161	-271.874481	-21.308809	74.427269	-498.221313	345.705841	1361.600830	-426.816589	4.897187	1368.128662	-440.300873	172.511429	1377.586548	-407.557983	185.812927	1665.963989	-568.946594	373.718781	1103.616455	-499.055328	-67.217964	1133.290771	-469.780518	372.429352	868.268982	-398.675720	-62.185204	877.290710	-443.293823	161.244385	1010.402893	474.766693	11.756278	959.647827	478.311096	188.940750
-461.832001	256.611359	914.276428	-432.835663	72.675583	906.837585	-511.005341	245.837570	496.741852	-293.151184	28.296816	492.007446	-513.203918	172.997955	70.730591	-271.870697	-21.305103	74.434593	-498.222015	345.698883	1361.611694	-426.816162	4.903347	1368.122314	-440.312378	172.499893	1377.560425	-407.568939	185.808563	1665.992554	-568.983154	373.699951	1103.612061	-499.065826	-67.235252	1133.307739	-469.831512	372.436066	868.279663	-398.697784	-62.173050	877.286377	-443.277649	161.244293	1010.416870	474.553802	11.724668	959.703369	478.099670	189.019791
-461.842224	256.611023	914.270630	-432.820770	72.662537	906.862671	-511.006470	245.853577	496.754272	-293.127289	28.330881	492.019226	-513.206726	172.998627	70.731346	-271.857208	-21.298540	74.432861	-498.196625	345.715576	1361.636108	-426.733734	4.911826	1368.143555	-440.331604	172.517059	1377.589966	-407.587616	185.806763	1666.004761	-569.007507	373.679718	1103.636719	-499.047455	-67.210236	1133.326904	-469.893463	372.471436	868.290039	-398.699982	-62.155811	877.312012	-443.277130	161.254837	1010.427185	474.276306	11.680143	959.810303	477.837280	188.983887
-461.847137	256.620117	914.281128	-432.809296	72.676826	906.853699	-511.023773	245.839081	496.755768	-293.143097	28.317968	492.009155	-513.211853	173.000626	70.729202	-271.826691	-21.307404	74.443047	-498.186371	345.706909	1361.661621	-426.723572	4.912485	1368.135986	-440.330811	172.527374	1377.598022	-407.609985	185.792953	1666.019531	-569.044189	373.645905	1103.641846	-499.044403	-67.200729	1133.336670	-469.951996	372.477966	868.273804	-398.707428	-62.115681	877.295776	-443.271759	161.256607	1010.427551	473.984741	11.673209	959.880310	477.563232	188.994370
-461.857178	256.604492	914.265076	-432.802917	72.668205	906.868713	-511.017670	245.840836	496.744171	-293.165924	28.298521	492.005432	-513.202393	172.997238	70.730339	-271.859100	-21.299938	74.433830	-498.181763	345.740021	1361.663208	-426.658936	4.935682	1368.179443	-440.322784	172.529282	1377.632324	-407.629150	185.795639	1666.032715	-569.089600	373.633453	1103.666138	-499.016296	-67.190346	1133.364258	-470.031219	372.480164	868.273682	-398.741943	-62.078205	877.282288	-443.261169	161.263519	1010.427124	473.728912	11.638383	959.941345	477.333405	189.022949
-461.859863	256.605774	914.276184	-432.800629	72.689713	906.865112	-511.018646	245.833038	496.751465	-293.187805	28.278219	491.998047	-513.192261	172.993301	70.730042	-271.845062	-21.316530	74.444481	-498.168976	345.731537	1361.682129	-426.645172	4.949915	1368.173828	-440.307526	172.575317	1377.645386	-407.645721	185.818222	1666.034180	-569.137390	373.636902	1103.686157	-499.000671	-67.160110	1133.355225	-470.102783	372.494049	868.276978	-398.764099	-62.023567	877.275452	-443.244995	161.269272	1010.430054	473.468964	11.640069	960.026489	477.083282	189.037964
-461.859589	256.602081	914.269836	-432.778778	72.673645	906.898804	-511.013641	245.837402	496.743347	-293.199829	28.316412	491.988159	-513.210632	173.023651	70.737679	-271.821655	-21.305721	74.440338	-498.163330	345.763916	1361.689453	-426.587036	4.959463	1368.169922	-440.303131	172.578217	1377.653076	-407.665222	185.844238	1666.047974	-569.205078	373.649078	1103.714233	-498.988770	-67.106903	1133.325562	-470.186859	372.491638	868.274597	-398.786194	-61.980316	877.244446	-443.238983	161.281006	1010.444641	473.305206	11.660248	960.080383	476.881775	189.049957
-461.876038	256.633301	914.270935	-432.793671	72.715965	906.865295	-511.001068	245.872543	496.746918	-293.208313	28.334976	491.984985	-513.211304	173.025406	70.741776	-271.806915	-21.288994	74.419357	-498.146332	345.781677	1361.680298	-426.546875	4.975484	1368.187622	-440.294525	172.614944	1377.639526	-407.695923	185.864319	1666.049316	-569.250427	373.639954	1103.713257	-498.944305	-67.064270	1133.319336	-470.282074	372.524200	868.246338	-398.795013	-61.886497	877.249878	-443.232330	161.302414	1010.427002	473.049530	11.665174	960.120300	476.586639	189.078064
-461.757751	256.116028	914.059326	-432.829254	72.614677	906.878601	-510.852478	245.670380	496.657318	-293.317657	28.254713	491.983582	-513.097839	172.980850	70.735970	-271.882416	-21.302999	74.411263	-498.134491	345.804413	1361.691772	-426.574158	4.987487	1368.119995	-440.309021	172.621887	1377.609985	-407.718140	185.900467	1666.058960	-569.321655	373.632629	1103.740723	-498.938385	-67.014435	1133.289307	-470.370087	372.503265	868.242737	-398.819122	-61.819401	877.249573	-443.126495	161.114578	1010.329224	472.795563	11.615065	960.122925	476.326294	189.046112
-461.756958	256.124847	914.058716	-432.823273	72.617180	906.867310	-510.873840	245.723877	496.649170	-293.387604	28.228130	491.983612	-513.106323	172.984695	70.739853	-271.859009	-21.315340	74.420532	-498.101868	345.820038	1361.701538	-426.457764	5.031111	1368.182251	-440.275818	172.661011	1377.639160	-407.745636	185.921127	1666.079346	-569.397339	373.642670	1103.762207	-498.917358	-67.008972	1133.323486	-470.468567	372.509674	868.238892	-398.874023	-61.749081	877.214050	-443.113953	161.116119	1010.322754	472.517975	11.619085	960.146484	476.045227	189.042130
-461.757538	256.108185	914.061096	-432.822083	72.606133	906.915833	-510.844757	245.683655	496.631378	-293.418915	28.245247	491.997650	-513.118774	172.966614	70.734856	-271.873535	-21.309336	74.385513	-498.111969	345.858032	1361.685669	-426.449554	5.031665	1368.152100	-440.286987	172.699020	1377.638184	-407.777527	185.945770	1666.094116	-569.451782	373.641388	1103.781982	-498.897095	-66.969391	1133.340210	-470.588531	372.531738	868.219666	-398.890991	-61.696266	877.215820	-443.103638	161.128876	1010.348633	472.230438	11.598430	960.157471	475.759094	189.053040
-461.960022	256.251129	914.075317	-433.058624	73.079124	906.593445	-510.957733	245.776688	496.640900	-293.437439	28.224545	491.941284	-513.182739	172.990387	70.735481	-271.874969	-21.286129	74.400085	-498.070587	345.896240	1361.691406	-426.401947	5.045166	1368.166748	-440.261261	172.736160	1377.686401	-407.818268	185.977142	1666.114502	-569.531799	373.647614	1103.814819	-498.896393	-66.924438	1133.362061	-470.729797	372.535950	868.213806	-398.916931	-61.605347	877.212830	-443.131592	161.277496	1010.181030	471.959167	11.541283	960.121521	475.472290	189.037949
-461.953522	256.248138	914.068604	-433.069916	73.078163	906.621643	-510.949829	245.765762	496.643799	-293.516235	28.206888	491.996521	-513.184570	172.991241	70.734688	-271.908783	-21.297579	74.445702	-498.071320	345.949646	1361.698608	-426.344940	5.088219	1368.239624	-440.260712	172.785324	1377.722778	-407.865479	186.001572	1666.166748	-569.594482	373.665497	1103.839722	-498.871643	-66.907150	1133.429810	-470.838989	372.537598	868.211548	-398.950317	-61.536716	877.239624	-443.133728	161.294113	1010.192444	471.649078	11.482674	960.086121	475.160339	189.005127
-461.754456	256.069458	914.078308	-432.816071	72.578110	906.997864	-510.876648	245.715286	496.649323	-293.621582	28.196108	492.021393	-513.159485	172.967911	70.751366	-271.902313	-21.310356	74.415413	-498.048126	345.987396	1361.724121	-426.336670	5.138345	1368.284668	-440.252075	172.821518	1377.743164	-407.916565	186.039780	1666.201538	-569.659790	373.646149	1103.873779	-498.853088	-66.898468	1133.500977	-470.993713	372.562317	868.198303	-398.976501	-61.493168	877.332458	-443.093567	161.131470	1010.399170	471.349213	11.452436	960.071411	474.801483	188.886642
-461.954132	256.221039	914.093079	-433.097870	73.051773	906.693359	-510.961578	245.783279	496.673370	-293.685730	28.145658	491.997101	-513.190125	173.002243	70.769775	-271.917908	-21.303238	74.443108	-498.016632	346.022430	1361.742310	-426.290009	5.177335	1368.339111	-440.249878	172.857681	1377.827637	-407.949890	186.077209	1666.250366	-569.727722	373.661316	1103.902954	-498.856720	-66.847054	1133.598511	-471.107391	372.583649	868.182678	-398.994751	-61.430771	877.384277	-443.154602	161.291382	1010.241577	471.069580	11.420890	960.048767	474.506134	188.812439
-461.941833	256.212006	914.090393	-433.114990	73.056450	906.697815	-510.964172	245.784378	496.662933	-293.767578	28.114635	492.003632	-513.191589	172.974548	70.768257	-271.910980	-21.289364	74.465179	-497.971222	346.098511	1361.754150	-426.280701	5.208108	1368.382080	-440.278168	172.893066	1377.847290	-408.004608	186.100952	1666.295898	-569.777039	373.662872	1103.911743	-498.833527	-66.865410	1133.715576	-471.247406	372.611664	868.148315	-399.031586	-61.388615	877.438293	-443.155975	161.292282	1010.242554	470.731232	11.404767	959.989441	474.194763	188.799652
-461.901093	256.186859	914.096680	-433.100647	73.010178	906.755127	-510.960052	245.746689	496.661072	-293.886932	28.105656	492.032684	-513.183594	172.960815	70.784248	-271.974854	-21.307747	74.469635	-497.945953	346.134064	1361.751099	-426.294189	5.252149	1368.437622	-440.244537	172.952469	1377.899902	-408.065491	186.135574	1666.341553	-569.843323	373.711853	1103.945190	-498.796783	-66.896973	1133.805054	-471.391937	372.624298	868.135010	-399.042114	-61.351482	877.527161	-443.150574	161.280579	1010.276123	470.401520	11.316507	959.914795	473.920013	188.762894
-461.883728	256.145721	914.102417	-433.099548	72.977882	906.776489	-510.977814	245.780731	496.691345	-294.011963	28.104374	491.973541	-513.228394	172.983963	70.786507	-271.966217	-21.271442	74.457428	-497.864014	346.207672	1361.756836	-426.232666	5.301045	1368.486816	-440.242188	173.007767	1377.962769	-408.129669	186.182220	1666.387573	-569.907166	373.742249	1103.965088	-498.774292	-66.849434	1133.876221	-471.533142	372.639679	868.101563	-399.031708	-61.312252	877.586731	-443.128326	161.253922	1010.289429	470.018524	11.247396	959.842590	473.541290	188.688400
-461.857330	256.094788	914.109009	-433.097809	72.939613	906.819519	-510.967102	245.735641	496.689606	-293.761963	28.081707	491.655853	-513.240417	172.980133	70.800461	-271.829010	-21.184559	74.458542	-497.809845	346.274536	1361.748657	-426.240936	5.363190	1368.531616	-440.217438	173.050278	1377.979736	-408.185638	186.213943	1666.425415	-569.939575	373.834595	1103.975830	-498.730377	-66.827133	1133.931641	-471.667389	372.645203	868.061707	-399.042877	-61.346676	877.634216	-443.104919	161.229813	1010.314514	469.632629	11.168037	959.828979	473.158752	188.576874
-461.810059	256.087769	914.129944	-433.093567	72.926567	906.867371	-510.954468	245.708023	496.678223	-293.976959	28.029993	491.627747	-513.248718	172.955612	70.794525	-271.829620	-21.161913	74.401375	-497.723511	346.369629	1361.764893	-426.207489	5.421515	1368.595581	-440.221985	173.092209	1378.019775	-408.238281	186.242981	1666.479736	-569.954224	373.882721	1103.994507	-498.688751	-66.787323	1133.987427	-471.820801	372.691040	868.027222	-399.037476	-61.368759	877.681091	-443.083527	161.232803	1010.349548	469.301300	11.059968	959.806946	472.830383	188.515244
-461.791992	256.022888	914.144226	-433.114624	72.873161	906.907837	-510.878815	245.629608	496.682678	-294.230194	27.952126	491.614594	-513.169067	172.878708	70.768921	-271.846924	-21.171043	74.395149	-497.652985	346.439026	1361.781738	-426.111816	5.480514	1368.720215	-440.212372	173.166290	1378.059448	-408.303955	186.300720	1666.531738	-569.989990	373.972351	1104.013794	-498.647552	-66.737503	1134.081787	-471.945740	372.707489	867.998413	-399.023956	-61.398361	877.752808	-443.070496	161.189102	1010.376770	469.034058	11.015896	959.808411	472.549347	188.456528
-461.732574	255.991791	914.136902	-433.095856	72.823151	906.963196	-510.831055	245.541382	496.684357	-294.487579	27.916216	491.586517	-513.165955	172.869949	70.759537	-271.870209	-21.156498	74.406906	-497.559998	346.535706	1361.791748	-426.065948	5.571827	1368.812500	-440.155457	173.241592	1378.133423	-408.367126	186.350143	1666.586182	-570.005554	374.057159	1104.073120	-498.628510	-66.718002	1134.196045	-472.067596	372.726318	867.980713	-399.006897	-61.396595	877.811035	-443.028656	161.182449	1010.401733	468.671509	10.929434	959.743225	472.219391	188.425491
-461.688995	255.908173	914.147278	-433.069672	72.773590	907.030151	-510.734955	245.486938	496.671875	-294.768951	27.908278	491.552734	-513.134888	172.875000	70.783432	-271.874237	-21.135292	74.383987	-497.442902	346.629120	1361.818604	-426.029877	5.644001	1368.906738	-440.182281	173.287445	1378.154663	-408.428864	186.416000	1666.633057	-570.016724	374.146790	1104.104248	-498.599365	-66.687828	1134.299194	-472.201324	372.742188	867.968445	-399.013306	-61.444508	877.888428	-443.004608	161.143982	1010.441833	468.269165	10.816833	959.739319	471.802032	188.241013
-461.629059	255.818573	914.129517	-433.052246	72.679703	907.089172	-510.615326	245.363724	496.709961	-295.068817	27.820827	491.534210	-513.117249	172.869659	70.799698	-271.923645	-21.157587	74.388786	-497.365204	346.739319	1361.855957	-426.048370	5.748100	1369.038208	-440.155884	173.364807	1378.226074	-408.498535	186.478577	1666.704834	-570.032532	374.271759	1104.165527	-498.612793	-66.685501	1134.391235	-472.319733	372.763275	867.969116	-399.010620	-61.527676	877.999146	-442.960938	161.093857	1010.463562	467.896210	10.734716	959.678772	471.411499	188.175186
-461.471649	255.524292	914.010742	-433.071533	72.582260	907.173279	-510.476898	245.251572	496.682098	-295.896423	27.592615	491.928894	-513.050659	172.784592	70.800896	-272.118744	-21.262312	74.316765	-497.268921	346.805115	1361.886353	-426.010284	5.819133	1369.182373	-440.133301	173.464264	1378.333984	-408.587463	186.557541	1666.783203	-570.036011	374.366241	1104.218750	-498.612610	-66.691383	1134.560425	-472.460205	372.799408	867.947205	-399.031586	-61.614151	878.154968	-442.837830	161.009460	1010.447266	467.534363	10.698958	959.665710	471.052551	188.154938
-461.405731	255.332291	913.997437	-433.104004	72.486244	907.262634	-510.371826	245.208557	496.678192	-296.303253	27.503590	491.932159	-513.036682	172.773270	70.800941	-272.173462	-21.288277	74.315681	-497.196320	346.886902	1361.947266	-426.065857	5.909366	1369.302368	-440.149323	173.529465	1378.403809	-408.647949	186.619476	1666.864258	-570.029968	374.469360	1104.281860	-498.647949	-66.649727	1134.663940	-472.563599	372.823273	867.969238	-399.048828	-61.686390	878.293457	-442.807800	160.919571	1010.486328	467.195160	10.629880	959.683044	470.706238	188.147705
-461.373535	255.116165	914.015564	-433.092621	72.406624	907.340576	-510.264252	245.157150	496.694427	-296.754517	27.396820	491.855103	-513.041077	172.775406	70.799637	-272.254913	-21.317385	74.312408	-497.117432	346.995605	1361.993286	-426.065277	5.967927	1369.429932	-440.147980	173.614288	1378.503784	-408.743652	186.694946	1666.967407	-570.010498	374.570892	1104.312622	-498.667480	-66.648949	1134.803711	-472.658844	372.839752	867.963318	-399.084595	-61.761356	878.433960	-442.797516	160.799835	1010.535706	466.839233	10.567719	959.679871	470.303467	188.071289
-461.375549	254.995300	914.081421	-433.092804	72.314819	907.454224	-510.206268	245.141830	496.686310	-297.131165	27.331604	491.845490	-513.052307	172.762955	70.849861	-272.316711	-21.347702	74.251999	-497.016479	347.097412	1362.052246	-426.067017	6.048915	1369.561157	-440.142395	173.696411	1378.551514	-408.827698	186.789078	1667.062500	-569.984070	374.679291	1104.358887	-498.712250	-66.620422	1134.921509	-472.748871	372.853363	867.967407	-399.109833	-61.815742	878.610901	-442.820374	160.715744	1010.627136	466.477509	10.461130	959.663513	469.886871	187.949326
-461.385559	254.877838	914.163391	-433.102020	72.273422	907.521362	-510.133057	245.118103	496.674591	-297.450256	27.334723	491.866974	-513.054626	172.733276	70.845207	-272.291351	-21.323301	74.228691	-496.923035	347.185150	1362.080200	-426.120575	6.117142	1369.674438	-440.135651	173.779053	1378.665649	-408.913910	186.867004	1667.134766	-569.943115	374.800690	1104.405884	-498.721497	-66.627800	1135.079224	-472.828156	372.900635	867.953369	-399.178192	-61.907711	878.764587	-442.832397	160.626617	1010.701477	466.072876	10.323919	959.685364	469.535492	187.820770
-461.370789	254.848450	914.247070	-433.088013	72.221497	907.601746	-510.121307	245.205307	496.674133	-297.189911	27.462311	491.397095	-513.115417	172.755936	70.849503	-272.039246	-21.176554	74.231567	-496.833405	347.326752	1362.114624	-426.189728	6.191586	1369.726074	-440.096832	173.886322	1378.747314	-409.007385	186.992340	1667.211670	-569.907166	374.926483	1104.456421	-498.772980	-66.608200	1135.161377	-472.855469	372.930450	867.959106	-399.216492	-61.955566	878.871643	-442.832184	160.582306	1010.784058	465.676392	10.228512	959.704529	469.188477	187.675140
-461.354462	254.847900	914.298035	-433.110565	72.165619	907.667419	-510.022858	245.137955	496.692993	-298.029541	27.233109	491.807129	-513.133118	172.762405	70.845612	-272.232208	-21.308388	74.194740	-496.733582	347.424103	1362.147095	-426.224976	6.308385	1369.864136	-440.082916	173.989395	1378.815552	-409.091003	187.099304	1667.287109	-569.843872	375.029083	1104.451904	-498.803467	-66.543785	1135.277466	-472.893341	373.001678	867.954468	-399.255951	-62.041443	878.979126	-442.838989	160.561523	1010.842712	465.240784	10.174947	959.696960	468.751648	187.628525
-461.173492	255.369598	914.326416	-433.074097	72.137344	907.741089	-510.011414	245.238968	496.755066	-298.521393	27.064075	491.783173	-513.160583	172.728287	70.828056	-272.276306	-21.320715	74.118973	-496.661987	347.553711	1362.167603	-426.342590	6.362979	1369.869873	-440.063293	174.093811	1378.872559	-409.187531	187.222916	1667.363525	-569.798889	375.208405	1104.477051	-498.853882	-66.542946	1135.404663	-472.891510	373.025269	867.958435	-399.297577	-62.044628	879.101013	-442.718658	160.840057	1010.894165	465.170197	10.282228	959.330750	468.451935	187.802246
-461.118347	255.352798	914.359375	-433.078033	72.051346	907.826660	-509.927917	245.210983	496.783936	-298.939392	26.938774	491.761261	-513.183105	172.745911	70.856659	-272.315033	-21.357208	74.059395	-496.576813	347.682739	1362.182861	-426.188843	6.536670	1370.071411	-440.055298	174.164215	1378.913574	-409.275757	187.350647	1667.436401	-569.732239	375.336121	1104.494507	-498.849182	-66.438225	1135.484619	-472.857697	373.088287	867.968323	-399.346130	-62.065247	879.205688	-442.684418	160.818329	1010.953918	464.545074	10.016854	959.322266	467.936340	187.692520
-461.105072	255.264633	914.360779	-433.145203	71.941940	907.874451	-509.825226	245.188858	496.767456	-299.394531	26.776707	491.735138	-513.213013	172.754837	70.858551	-272.339233	-21.343550	74.012978	-496.491943	347.795410	1362.190918	-426.378510	6.615841	1370.088745	-440.028534	174.276718	1378.981689	-409.374420	187.503555	1667.525024	-569.663025	375.447479	1104.488403	-498.912018	-66.449089	1135.614868	-472.829468	373.149048	867.927795	-399.411469	-62.107948	879.276184	-442.679382	160.748093	1010.977966	463.647125	9.745693	959.519775	467.255310	187.606293
-461.010651	255.184265	914.372925	-433.144836	71.848373	907.949890	-509.769623	245.176956	496.800354	-299.882507	26.564573	491.711639	-513.236023	172.776810	70.876389	-272.349182	-21.402695	73.976120	-496.399689	347.920135	1362.190918	-426.372253	6.715219	1370.159180	-439.979431	174.365540	1379.073120	-409.450989	187.644180	1667.595947	-569.602234	375.578033	1104.496338	-498.959686	-66.376274	1135.735229	-472.710266	373.151733	867.976929	-399.521118	-62.128803	879.364380	-442.650940	160.690567	1011.023376	462.947845	9.756866	959.568848	466.540314	187.702515
-460.981537	255.146805	914.407898	-433.204254	71.781570	908.017395	-509.663818	245.146759	496.782379	-300.365173	26.386238	491.731628	-513.231995	172.747589	70.869881	-272.392273	-21.399855	73.930420	-496.321014	348.040833	1362.171997	-426.418854	6.842185	1370.280151	-439.946899	174.458450	1379.105957	-409.569824	187.811523	1667.658569	-569.530273	375.731445	1104.509277	-498.996185	-66.356552	1135.860718	-472.643555	373.228546	867.983765	-399.589935	-62.136787	879.440674	-442.645203	160.657654	1011.074280	462.350037	9.851671	959.528870	465.810120	187.948364
-460.670990	254.876617	914.406799	-432.772858	71.125534	908.434509	-509.467407	245.010986	496.768707	-300.812653	26.287514	491.812836	-513.200378	172.761597	70.890587	-272.450195	-21.446564	73.869133	-496.249908	348.177856	1362.223999	-426.446198	6.948668	1370.393311	-439.906525	174.552719	1379.152100	-409.663391	187.965210	1667.726563	-569.462952	375.852814	1104.526489	-499.041687	-66.273621	1136.012451	-472.565033	373.306580	867.976807	-399.683563	-62.165073	879.552734	-442.456757	160.402496	1011.295898	461.760986	10.029945	959.489868	465.086517	188.234924
-460.600006	254.786118	914.421997	-432.796692	70.980637	908.534058	-509.300018	244.930832	496.762329	-301.224213	26.193022	491.834351	-513.185486	172.734161	70.883095	-272.457550	-21.423849	73.860466	-496.174316	348.304382	1362.227661	-426.487122	7.063941	1370.494873	-439.855072	174.655380	1379.217407	-409.746979	188.165466	1667.811035	-569.359741	375.982880	1104.516724	-499.116028	-66.275299	1136.164917	-472.464325	373.372650	867.992371	-399.823975	-62.152271	879.684875	-442.465027	160.324280	1011.355591	461.573059	9.900853	959.674011	464.947968	188.182037
-460.537292	254.754868	914.447754	-432.878906	70.904686	908.613525	-509.208801	244.850098	496.733337	-301.655701	26.077833	491.819244	-513.211243	172.741791	70.877106	-272.489777	-21.438068	73.802704	-496.094086	348.431061	1362.232544	-426.507751	7.159794	1370.645264	-439.856995	174.728699	1379.220459	-409.845154	188.357544	1667.872070	-569.268005	376.141724	1104.539673	-499.184143	-66.259132	1136.364990	-472.340851	373.462677	868.004395	-400.002777	-62.185455	879.800110	-442.475403	160.297058	1011.408936	461.729614	8.770384	959.656067	465.909393	186.437897
-460.479095	254.693832	914.460693	-432.946167	70.811607	908.648010	-509.130981	244.803436	496.727966	-302.063385	25.974991	491.764465	-513.263672	172.759949	70.870804	-272.502319	-21.460369	73.776657	-496.030304	348.579803	1362.262329	-426.606079	7.247969	1370.739746	-439.837494	174.823471	1379.303955	-409.930939	188.525482	1667.946777	-569.143433	376.254974	1104.528687	-499.275238	-66.179260	1136.471313	-472.191559	373.541840	867.995239	-400.155701	-62.210297	879.940430	-442.473694	160.230209	1011.432617	461.279022	8.608134	959.628418	465.535889	186.295654
-460.425385	254.610809	914.480469	-433.046204	70.712067	908.721313	-508.495270	244.323975	496.317078	-302.102783	26.204493	491.792847	-512.950378	172.629700	70.897278	-272.256866	-21.362604	73.748955	-495.943359	348.697205	1362.255981	-426.670074	7.343964	1370.879028	-439.824524	174.944412	1379.365967	-410.023865	188.725037	1668.014160	-569.007385	376.375244	1104.511719	-499.340759	-66.158783	1136.625977	-472.045624	373.666809	868.010925	-400.312805	-62.207203	880.059875	-442.493103	160.165192	1011.479675	460.461609	8.805468	959.742249	465.007996	186.064041
-460.631042	254.792511	914.511780	-433.659576	71.215477	908.415588	-508.537598	244.406158	496.360443	-302.409424	26.139961	491.647705	-512.994934	172.642914	70.886223	-272.235321	-21.350637	73.691231	-495.842010	348.824005	1362.251465	-426.692993	7.460718	1371.036499	-439.829346	175.084946	1379.405762	-410.120453	188.915848	1668.083252	-568.846130	376.503448	1104.480103	-499.442719	-66.091385	1136.760010	-471.866669	373.770935	868.012512	-400.478973	-62.238483	880.145142	-442.697815	160.341095	1011.329224	460.016998	8.725727	959.726074	464.686249	185.945358
-460.559631	254.727676	914.510681	-433.752319	71.151894	908.436523	-508.484711	244.423782	496.375946	-303.115906	25.676155	491.589874	-513.047485	172.660843	70.909164	-272.447083	-21.461452	73.704285	-495.767334	348.940521	1362.236206	-426.793732	7.544908	1371.108643	-439.832123	175.217422	1379.447998	-410.182434	189.123718	1668.118774	-568.711243	376.652618	1104.440063	-499.541321	-65.974632	1136.876587	-471.675659	373.880249	867.997681	-400.604736	-62.243744	880.231018	-442.694794	160.286880	1011.338806	459.624207	8.522188	959.687500	464.359650	185.769852
-460.502197	254.678391	914.533203	-433.862488	71.059662	908.514587	-508.450745	244.410889	496.363708	-303.047455	25.922333	491.742737	-513.081421	172.652481	70.877304	-272.278625	-21.336218	73.679581	-495.679138	349.063873	1362.207764	-426.877075	7.657510	1371.200806	-439.826477	175.350189	1379.482666	-410.238342	189.303085	1668.156738	-568.555664	376.797089	1104.397827	-499.646851	-65.866562	1136.978516	-471.442719	373.963470	868.010986	-400.761414	-62.240074	880.308777	-442.723724	160.242523	1011.389893	459.151428	8.373317	959.660889	463.952606	185.639954
-460.440582	254.596329	914.546692	-433.956238	70.986946	908.544678	-508.438477	244.453445	496.339050	-303.408539	25.784933	491.746643	-513.090576	172.658249	70.877602	-272.327057	-21.332388	73.676933	-495.564850	349.209320	1362.153809	-427.011810	7.764354	1371.302246	-439.849731	175.449844	1379.461426	-410.292023	189.332001	1668.162476	-568.411316	376.936646	1104.371216	-499.757935	-65.754295	1137.131348	-471.215607	374.051178	867.983521	-400.935669	-62.276649	880.348694	-442.730713	160.171524	1011.411499	458.712097	8.229707	959.639587	463.552856	185.557953
-460.365784	254.573380	914.557434	-434.065735	70.902969	908.596924	-508.392731	244.466705	496.368774	-304.196289	25.322128	491.605469	-513.046448	172.649170	70.868355	-272.531036	-21.397926	73.661362	-495.466309	349.358856	1362.115479	-427.096741	7.879895	1371.419067	-439.857788	175.550858	1379.502075	-410.335663	189.572037	1668.182373	-568.251709	377.106445	1104.318726	-499.895905	-65.626076	1137.239380	-470.963684	374.134857	867.966614	-401.094360	-62.257389	880.442383	-442.733246	160.139160	1011.442810	458.320190	8.122777	959.626648	463.211639	185.426422
-460.050049	254.273178	914.574646	-433.665985	70.240685	908.995850	-508.270599	244.331635	496.341797	-304.658417	25.174379	491.711029	-513.024109	172.672714	70.852516	-272.563782	-21.377499	73.637482	-495.339783	349.492798	1362.065796	-427.248138	7.972833	1371.510986	-439.878632	175.653564	1379.553955	-410.376740	189.832458	1668.219971	-568.087891	377.292023	1104.283447	-500.043610	-65.542023	1137.361816	-470.682098	374.228668	867.982239	-401.288025	-62.240074	880.500671	-442.561829	159.845123	1011.663757	457.910431	7.973030	959.593201	462.953156	185.214569
-460.224579	254.426666	914.581909	-434.300781	70.715988	908.698303	-508.385651	244.427124	496.362823	-304.485260	25.546682	491.730743	-513.107178	172.705582	70.852989	-272.280121	-21.219400	73.657303	-495.213989	349.657471	1362.022949	-427.439514	8.049978	1371.600830	-439.942413	175.768753	1379.560181	-410.408630	190.081604	1668.239136	-567.934387	377.518005	1104.230469	-500.208313	-65.432785	1137.534912	-470.386261	374.301392	867.973022	-401.503845	-62.246571	880.624084	-442.768921	160.007095	1011.506165	457.477936	7.790777	959.586426	462.616425	185.022003
-460.131927	254.355026	914.592224	-434.399323	70.585083	908.785400	-508.903687	244.840561	496.730438	-304.892578	25.493477	491.803192	-513.364380	172.778305	70.855469	-272.314240	-21.178581	73.642441	-495.096924	349.783600	1361.975464	-427.586121	8.162271	1371.796997	-439.959930	175.878723	1379.625488	-410.425201	190.331238	1668.291260	-567.753296	377.705841	1104.166138	-500.384308	-65.393501	1137.692871	-470.059143	374.396454	867.993530	-401.712921	-62.300308	880.798401	-442.780731	159.942398	1011.556213	456.946625	7.674033	959.613647	462.238800	184.881088
-459.895935	254.631500	914.830322	-433.909424	70.032898	909.196045	-508.978577	244.921249	496.795868	-305.151428	25.596180	491.943054	-513.401855	172.788742	70.857254	-272.267700	-21.105227	73.635277	-494.963776	349.921936	1361.936768	-427.799072	8.292275	1372.009277	-440.018341	175.976700	1379.658813	-410.449951	190.595657	1668.328003	-567.582275	377.855835	1104.104126	-500.577667	-65.297791	1137.859741	-469.710785	374.443878	868.012268	-401.969238	-62.386730	880.948547	-442.680328	159.878052	1011.893860	456.649780	7.268372	959.584473	462.086639	184.372971
-460.053741	254.825668	914.858704	-434.514832	70.438713	908.943176	-509.152527	245.027161	496.841675	-306.044525	25.065491	491.735077	-513.475098	172.821396	70.855621	-272.570068	-21.214985	73.630409	-494.836975	350.056335	1361.885132	-428.021820	8.387911	1372.180420	-440.059540	176.106125	1379.749878	-410.456177	190.835419	1668.375977	-567.412903	377.989532	1104.046387	-500.779419	-65.326065	1138.068481	-469.358429	374.527618	868.075928	-402.164032	-62.376736	881.152344	-442.886414	160.037277	1011.770447	456.214111	7.097453	959.578369	461.778229	184.078445
-459.952545	254.800430	914.876221	-434.594727	70.296959	909.047119	-509.098511	244.915924	496.818390	-305.831757	25.474485	491.881165	-513.369751	172.807297	70.847168	-272.258575	-21.021585	73.643051	-494.703857	350.207123	1361.848633	-428.176697	8.539791	1372.372192	-440.139465	176.229752	1379.808960	-410.453125	191.103607	1668.407959	-567.223694	378.120972	1104.001709	-501.041412	-65.274864	1138.275391	-469.001953	374.589630	868.136414	-402.342224	-62.372177	881.342590	-442.897766	159.994827	1011.833252	455.561432	7.284101	959.627075	461.183319	184.487183
-459.873627	254.718506	914.906372	-434.634216	70.186737	909.151428	-509.232513	245.032303	496.816864	-306.818237	25.002909	491.664154	-513.419373	172.813416	70.804695	-272.524719	-21.126352	73.635910	-494.592499	350.377930	1361.808838	-428.499115	8.608886	1372.474731	-440.188507	176.373535	1379.877197	-410.438812	191.377426	1668.451172	-567.055481	378.302063	1103.930786	-501.340637	-65.189072	1138.466187	-468.605682	374.611542	868.251892	-402.513336	-62.415913	881.549866	-442.880371	159.936127	1011.901550	455.229767	6.729655	959.593567	460.999725	183.637207
-459.768158	254.664444	914.932617	-434.683929	70.068153	909.220337	-509.324005	245.010529	496.835541	-306.808624	25.290852	491.754486	-513.449158	172.872009	70.820610	-272.316223	-20.985212	73.647713	-494.480011	350.554596	1361.757568	-428.676666	8.727713	1372.689697	-440.258179	176.503922	1379.923828	-410.425446	191.662994	1668.478271	-566.870850	378.458405	1103.888062	-501.626099	-65.100838	1138.619751	-468.216736	374.659882	868.340393	-402.686920	-62.441124	881.850952	-442.872101	159.867355	1011.950378	454.922028	6.255123	959.594543	461.013275	183.097580
-459.675598	254.559128	914.947083	-434.710846	69.892906	909.363586	-508.910034	244.602646	496.440277	-307.792664	24.719366	491.675385	-513.175171	172.770493	70.835419	-272.627899	-21.119944	73.669418	-494.347931	350.729309	1361.718384	-428.908234	8.822086	1372.835815	-440.282227	176.644257	1379.993530	-410.385345	191.936340	1668.497314	-566.680176	378.664124	1103.838013	-501.911530	-64.996819	1138.752808	-467.733032	374.679993	868.462402	-402.894653	-62.510780	882.081665	-442.844513	159.794128	1012.031128	454.101563	6.655192	959.612854	460.059479	183.950012
-459.590851	254.480591	914.979858	-434.723633	69.781822	909.450317	-508.917450	244.489746	496.437042	-307.664948	25.059240	491.848206	-513.094055	172.739334	70.805923	-272.367706	-20.956696	73.651588	-494.235809	350.931183	1361.664429	-429.239868	8.903654	1372.899780	-440.334320	176.759659	1380.052856	-410.359924	192.212936	1668.531982	-566.520569	378.877716	1103.821289	-502.211121	-64.917061	1138.919189	-467.228668	374.656342	868.594177	-403.092163	-62.592297	882.327515	-442.812500	159.726013	1012.091675	453.823792	6.052648	959.570496	459.951111	182.980881
-459.464111	254.337784	914.994385	-434.689453	69.611099	909.582825	-508.971100	244.425018	496.440094	-308.151855	24.895161	491.900513	-513.058105	172.704330	70.776543	-272.409607	-20.978716	73.658813	-494.107727	351.080536	1361.625366	-429.378540	9.031434	1373.047485	-440.371826	176.921234	1380.085205	-410.327515	192.466949	1668.556641	-566.351318	379.087738	1103.779297	-502.516937	-64.847908	1139.152466	-466.701050	374.678253	868.749146	-403.285889	-62.682022	882.501465	-442.742035	159.629852	1012.167114	453.682953	5.066018	959.607422	460.732758	181.912323
-459.402283	254.201691	915.008972	-434.717865	69.432449	909.722107	-509.086029	244.335373	496.464020	-308.677460	24.684984	491.899902	-513.012817	172.700150	70.792351	-272.483795	-20.967871	73.613075	-493.974182	351.278137	1361.573975	-429.749115	9.149930	1373.180786	-440.403717	177.056305	1380.156128	-410.296448	192.736328	1668.572998	-566.188599	379.287659	1103.717896	-502.871735	-64.731354	1139.352173	-465.999756	374.547241	868.701599	-403.548523	-62.821014	882.674927	-442.721863	159.538742	1012.245422	453.080780	4.978280	959.588928	460.089844	181.670975
-459.295197	254.025864	915.019836	-434.698486	69.239014	909.861450	-509.762970	244.619263	496.896667	-309.711334	24.049883	491.846344	-513.318176	172.770996	70.748970	-272.836243	-21.140873	73.592834	-493.869629	351.502289	1361.519531	-429.897308	9.382564	1373.410278	-440.434052	177.223755	1380.221436	-410.263855	193.014648	1668.605835	-566.017395	379.470093	1103.686646	-503.196136	-64.527275	1139.533936	-465.323669	374.440369	868.895935	-403.782104	-62.975185	882.915710	-442.660278	159.421463	1012.322144	452.183441	5.342410	959.548218	458.719360	182.177078
-459.170105	253.836334	915.047852	-434.659302	69.031601	910.009399	-509.878632	244.423187	496.922180	-310.237946	23.861729	491.789246	-513.289307	172.719681	70.739601	-272.841766	-21.158621	73.586159	-493.736206	351.720184	1361.468506	-430.127197	9.578949	1373.570313	-440.473419	177.381531	1380.263550	-410.236420	193.307129	1668.645996	-565.851563	379.710693	1103.641602	-503.514801	-64.431313	1139.715210	-464.733795	374.402344	869.075500	-403.997711	-63.125687	883.234253	-442.600159	159.283005	1012.412354	451.819000	4.849117	959.623901	458.888550	181.329391
-459.047150	253.615417	915.045959	-434.595673	68.756325	910.169556	-509.984619	244.246643	496.931000	-310.765289	23.618427	491.810822	-513.276917	172.682953	70.720108	-272.907837	-21.218739	73.532730	-493.599976	351.926971	1361.453735	-430.426086	9.677009	1373.739624	-440.536774	177.585114	1380.366333	-410.216370	193.601395	1668.684814	-565.753784	380.002319	1103.596924	-503.883759	-64.345718	1139.959961	-463.598419	373.792236	869.364258	-404.213165	-63.250542	883.552124	-442.526093	159.119110	1012.494080	450.847382	5.228207	959.754944	457.744293	181.529846
-458.964539	253.428543	915.083801	-434.580536	68.544456	910.310730	-510.005920	243.989090	496.949493	-310.710571	23.891504	491.951080	-513.189392	172.636673	70.741455	-272.719574	-21.175694	73.537636	-493.458344	352.139099	1361.422852	-430.538239	9.827076	1373.909424	-440.609528	177.766785	1380.435425	-410.198730	193.873260	1668.730469	-565.608704	380.240387	1103.546265	-504.180969	-64.217064	1140.264893	-462.880249	373.709259	869.612854	-404.413849	-63.355949	883.878967	-442.472076	158.974945	1012.584473	450.012665	5.053801	959.856445	457.187103	181.252151
-458.868103	253.281799	915.131592	-434.515198	68.314713	910.482422	-510.105499	243.770645	496.968933	-311.104095	23.684769	492.014496	-513.181152	172.562607	70.729576	-272.789337	-21.257967	73.527641	-493.313385	352.330170	1361.373413	-430.771973	9.977674	1374.116699	-440.629059	178.001556	1380.613770	-410.191589	194.180328	1668.796631	-565.435059	380.400024	1103.508789	-504.515686	-64.098602	1140.521362	-462.153137	373.655945	869.945923	-404.698639	-63.570087	884.185608	-442.417480	158.850266	1012.696655	449.399689	4.529009	959.889526	457.194092	180.451096
-458.780823	253.032089	915.187439	-434.502228	68.046890	910.654297	-510.199554	243.612213	497.012878	-311.998505	23.008806	491.895020	-513.149048	172.517303	70.726997	-273.145477	-21.479761	73.548500	-493.177582	352.547516	1361.335083	-431.012482	10.201021	1374.405640	-440.646851	178.231766	1380.710938	-410.160583	194.463013	1668.868408	-565.277771	380.584442	1103.460693	-504.865234	-63.993771	1140.834595	-461.361420	373.555328	870.278320	-404.975830	-63.856457	884.520203	-442.366669	158.652710	1012.811646	448.898163	4.258087	959.791199	456.729004	180.362656
-458.691895	252.828476	915.223572	-434.488159	67.806465	910.813660	-510.648102	243.788055	497.083130	-312.524078	22.692564	491.910522	-513.391785	172.591293	70.760864	-273.247284	-21.588440	73.543839	-493.064362	352.810638	1361.302856	-431.317474	10.446290	1374.604492	-440.661469	178.420685	1380.809814	-410.150909	194.763321	1668.964355	-565.135437	380.810547	1103.399658	-505.253906	-63.921505	1141.151123	-460.538574	373.367340	870.575500	-405.236053	-64.051468	884.839905	-442.313019	158.496094	1012.910461	448.714233	4.074919	959.487183	456.109375	180.906204
-458.571716	252.606033	915.278564	-434.398987	67.536842	910.999084	-509.790192	242.864853	496.664673	-312.980621	22.327024	492.027374	-512.862183	172.368591	70.726440	-273.395752	-21.726839	73.541641	-492.928864	353.040771	1361.275757	-431.604553	10.611135	1374.766235	-440.680573	178.642975	1380.969727	-410.121277	195.056702	1669.034058	-565.011658	381.056671	1103.324341	-505.582642	-63.870693	1141.437622	-459.617493	373.232483	870.941895	-405.460114	-64.310356	885.137329	-442.233795	158.316849	1013.033020	448.197174	3.794301	959.387024	455.668671	180.767639
-458.465424	252.287231	915.306580	-434.354889	67.189064	911.214905	-510.357910	243.051331	497.060760	-313.013275	22.371651	492.163666	-513.158813	172.413284	70.713730	-273.349609	-21.704102	73.542084	-492.795868	353.276764	1361.209229	-431.748901	10.814330	1375.016357	-440.692291	178.896057	1381.070801	-410.095917	195.362289	1669.114380	-564.888550	381.322632	1103.261353	-505.911194	-63.791042	1141.762085	-458.609100	372.948669	871.280273	-405.640991	-64.563499	885.516235	-442.169861	158.082230	1013.157104	447.792725	3.372315	959.349121	455.676941	180.087814
-458.361298	252.003815	915.349670	-434.338287	66.928123	911.402588	-510.354034	242.778305	497.078888	-313.839142	21.713503	492.124115	-513.103149	172.363434	70.686829	-273.751038	-21.929770	73.547935	-492.671844	353.552246	1361.151245	-431.959778	11.043990	1375.254395	-440.682587	179.134369	1381.165039	-410.078003	195.681122	1669.191040	-564.722046	381.549622	1103.213989	-506.237701	-63.625217	1142.077881	-457.626984	372.738708	871.632141	-405.788788	-64.937279	885.888123	-442.100098	157.887070	1013.273315	447.253174	3.157994	959.290955	455.277344	179.780655
-458.226318	251.662949	915.377258	-434.301270	66.549896	911.613464	-509.705292	241.913116	497.017578	-313.818146	21.660038	492.259369	-512.647644	172.179962	70.686546	-273.756287	-21.926607	73.543999	-492.555511	353.828583	1361.079590	-432.091553	11.260110	1375.448486	-440.656708	179.373001	1381.317383	-410.035583	195.994507	1669.281738	-564.540771	381.769714	1103.152466	-506.562561	-63.441322	1142.282959	-456.620056	372.539276	872.007629	-405.908417	-65.281693	886.222351	-442.033173	157.621994	1013.394836	446.672729	2.872250	959.228333	454.935394	179.551636
-458.119415	251.331772	915.407532	-434.289276	66.163727	911.809753	-509.732574	241.668274	497.058807	-313.885681	21.491615	492.371185	-512.632629	172.083450	70.668388	-273.806946	-21.977091	73.549690	-492.396088	354.066406	1361.015625	-432.171814	11.515403	1375.745117	-440.629181	179.620590	1381.444336	-409.992371	196.339844	1669.327881	-564.348145	381.966705	1103.092773	-506.851685	-63.335846	1142.607788	-455.545959	372.381744	872.480103	-406.058594	-65.690033	886.621094	-441.958344	157.353180	1013.508728	446.109741	2.625169	959.200256	454.598480	179.349426
-458.012451	251.045120	915.452454	-434.262665	65.762260	912.013000	-509.946869	241.500351	497.128754	-314.279816	21.021509	492.452667	-512.708069	172.093597	70.681267	-274.126343	-22.115013	73.598839	-492.234924	354.320618	1360.953003	-432.389313	11.731081	1376.025269	-440.595184	179.894531	1381.559082	-409.938232	196.688828	1669.424805	-564.154480	382.212067	1103.040039	-507.146942	-63.240913	1142.957275	-454.455963	372.144287	872.909058	-406.195892	-66.080872	887.026794	-441.893646	157.093216	1013.634033	445.334259	2.807041	959.127197	453.538574	179.742828
-457.872955	250.613159	915.444519	-434.216980	65.300468	912.254700	-510.000702	241.270111	497.159790	-314.553284	20.566099	492.667023	-512.709473	172.021744	70.679245	-274.416748	-22.213730	73.646881	-492.066437	354.621704	1360.863525	-432.597900	11.986038	1376.291260	-440.586792	180.160889	1381.697876	-409.881470	197.036682	1669.515869	-563.914001	382.381775	1102.980347	-507.439056	-63.053993	1143.286133	-453.397156	371.919342	873.384277	-406.215240	-66.443298	887.521240	-441.801575	156.778839	1013.752563	444.786926	2.577948	959.099731	453.168854	179.497742
-457.678894	250.401108	915.521912	-434.136322	64.942024	912.455750	-510.052673	241.023407	497.226074	-314.152832	20.339638	492.354523	-512.724182	171.965637	70.648216	-274.467255	-22.148399	73.758781	-491.875275	354.825378	1360.794922	-432.856934	12.191799	1376.574097	-440.541931	180.514786	1381.791138	-409.799927	197.387146	1669.610596	-563.684570	382.586945	1102.903564	-507.751709	-62.972439	1143.677734	-452.213593	371.630890	873.842163	-406.235352	-66.869034	888.077942	-441.687622	156.555557	1013.893555	444.205536	2.338071	959.017395	452.760193	179.297852
-457.499908	249.936737	915.544556	-434.133209	64.458496	912.726807	-510.032349	240.702606	497.227600	-314.328613	19.864517	492.512268	-512.695313	171.914444	70.654892	-274.794250	-22.237387	73.875053	-491.679718	355.096069	1360.716675	-433.117523	12.423797	1376.858154	-440.485260	180.843658	1381.958374	-409.707367	197.734665	1669.716309	-563.415344	382.769958	1102.861938	-508.083160	-62.861469	1144.052856	-451.012878	371.387390	874.356934	-406.299103	-67.409317	888.578003	-441.604309	156.210510	1014.042053	443.665955	2.138914	958.964661	452.381897	179.163742
-457.253723	249.663422	915.635193	-434.119965	63.964249	913.017944	-510.063873	240.504547	497.309540	-315.007629	19.185129	493.238068	-512.686951	171.856064	70.628281	-275.332275	-22.389521	73.999649	-491.470276	355.334259	1360.671021	-433.416382	12.639167	1377.242432	-440.428802	181.171387	1382.049438	-409.605072	198.074280	1669.833618	-563.209717	383.019470	1102.793335	-508.376862	-62.795601	1144.467041	-449.737000	371.005066	874.796082	-406.252838	-67.972893	889.237000	-441.527954	155.923798	1014.236084	443.140839	1.931922	958.930481	452.007080	178.951889
-457.016968	249.315338	915.727356	-434.114105	63.501179	913.314148	-510.014038	240.177536	497.359070	-315.079742	18.735384	493.485809	-512.637573	171.805069	70.669777	-275.697052	-22.481518	74.141388	-491.212158	355.629089	1360.565063	-433.746674	12.826589	1377.523804	-440.361572	181.433441	1382.203125	-409.483337	198.421555	1669.938721	-562.916321	383.184937	1102.731323	-508.721039	-62.674248	1144.890747	-448.536102	370.831543	875.319763	-406.131805	-68.650597	889.775330	-441.457825	155.616974	1014.433228	442.601105	1.631646	958.870911	451.688538	178.680679
-456.676392	249.256714	916.017944	-434.027100	63.138432	913.648987	-509.930145	239.870667	497.424988	-315.082458	18.272352	493.680573	-512.582397	171.727844	70.639282	-276.044525	-22.533201	74.301041	-490.966522	355.885590	1360.457031	-434.100433	13.037119	1377.898438	-440.262482	181.732864	1382.314941	-409.332764	198.767136	1670.051514	-562.611572	383.321655	1102.611694	-509.050812	-62.527958	1145.294922	-447.157440	370.459961	875.828613	-405.905334	-69.292885	890.475220	-441.354706	155.412201	1014.750488	442.003174	1.394938	958.863953	451.310394	178.424179
-456.346161	248.190735	915.740845	-434.137390	62.479076	913.916626	-509.643860	239.344589	497.381500	-315.155701	17.572100	493.943542	-512.440735	171.630600	70.648582	-276.493622	-22.646559	74.444908	-490.735779	356.154449	1360.318237	-434.654205	13.203611	1378.254150	-440.158051	182.027924	1382.413330	-409.169281	199.102203	1670.148438	-562.275757	383.456970	1102.470947	-509.381561	-62.401726	1145.689819	-445.954926	370.270142	876.365479	-405.585541	-70.203575	891.282654	-441.126892	154.845551	1014.742859	441.454620	1.156631	958.846252	450.950104	178.192474
-456.084198	247.861710	915.863403	-434.072052	61.902798	914.245239	-509.513763	238.965118	497.414825	-315.143372	16.838375	494.181519	-512.347046	171.565399	70.614708	-276.968414	-22.762629	74.618530	-490.426697	356.443085	1360.142212	-435.386505	13.268145	1378.588013	-440.029999	182.313309	1382.505493	-408.956055	199.441864	1670.239258	-561.980347	383.747314	1102.356689	-509.777191	-62.068935	1145.993652	-444.626190	369.926544	876.920410	-405.109406	-71.192429	892.020020	-441.039856	154.490829	1014.971985	440.919830	0.950209	958.781128	450.623016	177.903961
-455.662933	248.360245	916.759277	-433.359924	61.293098	914.864136	-509.679443	238.906967	497.575439	-315.194031	16.083593	494.494049	-512.469238	171.610229	70.581337	-277.454590	-22.845392	74.808716	-490.094116	356.706390	1360.001343	-435.889099	13.355961	1378.920532	-439.894409	182.618591	1382.599243	-408.711060	199.794891	1670.310425	-561.658630	384.003937	1102.201050	-510.118866	-61.655300	1146.301880	-443.401245	369.719055	877.425476	-404.546570	-72.504890	892.851746	-440.983032	154.234894	1015.747681	440.298920	0.672304	958.763306	450.239899	177.596558
-455.162201	248.297394	917.273560	-433.510895	61.461143	914.994385	-509.775574	238.745529	497.696259	-315.104401	15.459829	494.771393	-512.507690	171.626251	70.553001	-277.799774	-22.923431	75.041939	-489.777863	356.921967	1359.847046	-436.499207	13.397441	1379.251709	-439.767365	182.935867	1382.674072	-408.429016	200.175934	1670.376953	-561.298462	384.201233	1102.041016	-510.510132	-61.302536	1146.555542	-441.997986	369.448151	878.013977	-403.757477	-73.549515	893.627563	-440.935699	154.054245	1016.072693	439.029144	0.876010	958.832581	449.292572	177.763763
-454.892944	247.776993	917.358643	-433.461334	60.851952	915.362244	-509.678253	238.460556	497.740997	-314.860229	14.758155	494.629669	-512.474854	171.609711	70.527657	-278.129333	-22.960289	75.287903	-489.432098	357.149994	1359.727905	-437.027405	13.449146	1379.593018	-439.584381	183.269958	1382.785400	-408.122803	200.536148	1670.416016	-560.917664	384.379486	1101.908325	-510.855194	-60.773037	1146.807251	-440.668091	369.152069	878.562439	-402.920410	-74.891365	894.454895	-440.825317	153.631348	1016.301941	438.318756	0.705111	958.777771	448.819885	177.539948
-454.590057	247.191238	917.433350	-433.408691	60.295616	915.740051	-509.634644	238.141251	497.778320	-314.503296	14.298476	495.029358	-512.491333	171.563919	70.476379	-278.362976	-23.038769	75.531883	-489.110657	357.371552	1359.589478	-437.489166	13.471582	1379.890015	-439.473053	183.485764	1382.813354	-407.773712	200.955658	1670.452637	-560.475525	384.583405	1101.775757	-511.125488	-60.288033	1146.994995	-439.313049	368.896057	879.187561	-401.977112	-76.334023	895.355347	-440.724609	153.209045	1016.531616	437.773438	0.530603	958.716370	448.356049	177.445389
-455.162781	242.591949	915.441895	-434.271271	58.311749	916.207642	-508.902283	237.258698	497.259857	-316.363403	12.199414	495.714447	-512.098877	171.454483	70.470085	-279.689392	-23.574940	75.812645	-488.795166	357.587067	1359.449951	-437.955322	13.503411	1380.210938	-439.323151	183.717636	1382.960815	-407.442047	201.606476	1670.511230	-560.065979	384.799591	1101.682495	-511.436096	-59.907291	1147.292603	-437.871277	368.548157	879.812439	-401.070862	-77.815102	896.264282	-440.697998	151.322678	1015.740173	437.442657	-0.007986	958.630127	448.208954	176.831070
-454.882050	241.751953	915.424744	-434.176910	57.480782	916.698059	-508.835388	236.941895	497.208008	-316.700470	10.947764	496.075287	-512.061707	171.416550	70.437996	-280.393677	-23.794518	76.072067	-488.470093	357.753235	1359.359009	-438.303223	13.565701	1380.586670	-439.197266	183.905060	1383.098389	-407.037903	202.028732	1670.502319	-559.641785	385.025757	1101.562378	-511.639557	-59.554646	1147.553345	-436.428711	368.242920	880.466675	-400.103699	-79.402985	897.251465	-440.548645	150.754059	1015.975647	436.985352	-0.120125	958.508118	447.690643	176.926270
-454.496307	240.683273	915.306458	-434.134613	56.791336	917.047729	-508.654388	236.473572	497.190338	-316.910126	9.987721	496.344940	-511.980316	171.381805	70.402252	-280.883606	-23.958494	76.327278	-488.158997	357.912415	1359.314209	-438.652313	13.623584	1380.962036	-439.092316	184.076736	1383.252197	-406.620880	202.459702	1670.499756	-559.179138	385.248688	1101.502808	-511.828613	-59.375549	1147.862061	-434.956024	367.896515	881.109375	-399.017822	-81.004051	898.288635	-440.292786	150.128738	1016.086487	436.628693	-0.372949	958.423889	447.367950	176.676590
-454.235901	240.565460	915.568054	-433.897675	56.195206	917.452087	-508.711853	236.216400	497.293365	-317.028687	9.072445	496.644379	-512.026001	171.369125	70.368340	-281.380280	-24.140877	76.526024	-487.876251	358.041199	1359.272339	-438.931458	13.682103	1381.398926	-439.000427	184.228821	1383.354492	-406.173767	202.877563	1670.492310	-558.698120	385.442688	1101.425171	-511.926239	-59.334282	1148.230835	-433.443176	367.562744	881.818542	-397.923065	-82.656235	899.443909	-440.197784	149.828125	1016.424683	436.253387	-0.581269	958.350098	446.963165	176.520035
-453.906189	239.855560	915.626099	-433.815491	55.486561	917.872498	-508.605072	235.783966	497.361084	-317.202148	7.907942	496.948944	-512.003967	171.279007	70.316475	-281.985596	-24.466526	76.753922	-487.643494	358.139984	1359.240723	-439.181305	13.689054	1381.804077	-438.936096	184.349442	1383.458984	-405.701019	203.349686	1670.434570	-558.202759	385.537689	1101.340698	-511.978424	-59.398533	1148.589722	-431.876862	367.129639	882.568665	-396.805389	-84.443993	900.604675	-440.045166	149.304199	1016.663147	435.863342	-0.697221	958.261292	446.516998	176.394348
-453.317139	238.468933	915.362061	-433.711182	54.665195	918.291016	-507.780792	234.671860	496.972809	-317.461945	6.694944	497.153198	-511.508087	171.103790	70.286514	-282.537231	-24.809919	76.955322	-487.420258	358.165863	1359.209473	-439.380920	13.726748	1382.188110	-438.840118	184.437943	1383.603638	-405.210144	203.821823	1670.375732	-557.694580	385.656342	1101.281860	-511.978912	-59.598488	1149.005005	-430.258087	366.788727	883.409668	-395.569214	-86.289368	901.830261	-439.656555	148.570572	1016.732056	435.376587	-0.566913	958.201599	445.789978	176.912857
-453.210815	238.580185	915.764404	-433.364838	54.157089	918.642578	-508.494476	234.995499	497.515442	-317.589935	5.624784	497.437378	-511.948547	171.197815	70.262878	-283.066467	-25.165174	77.188713	-487.219360	358.187775	1359.171143	-439.596985	13.774193	1382.611938	-438.760834	184.511780	1383.717041	-404.665527	204.293137	1670.300171	-557.214844	385.838593	1101.239380	-511.923676	-59.962303	1149.408569	-428.760223	366.384521	884.107178	-394.280945	-88.173607	903.108093	-439.618469	148.322784	1017.117004	435.150665	-0.955103	958.110413	445.551788	176.578979
-452.674744	237.822281	915.869690	-432.745453	53.102592	919.287354	-508.432068	234.648514	497.583984	-317.922546	4.493544	497.826385	-511.876678	171.152771	70.250717	-283.748840	-25.567085	77.418854	-487.045349	358.195648	1359.126953	-439.758057	13.800784	1382.996216	-438.747955	184.475510	1383.830200	-404.118652	204.780060	1670.206299	-556.721130	386.000427	1101.126953	-511.788879	-60.464310	1149.836304	-427.216461	365.960541	884.790222	-392.863922	-90.053238	904.505920	-439.220642	147.687531	1017.492859	434.769592	-1.364166	958.072083	445.262482	176.182205
-452.454315	237.283264	915.871155	-432.891357	52.866264	919.376953	-508.507568	234.356110	497.620087	-318.182709	3.167542	498.080750	-511.867706	171.093445	70.209557	-284.392700	-25.916512	77.623253	-486.925507	358.120239	1359.081177	-439.809143	13.765148	1383.388062	-438.665131	184.478973	1383.992065	-403.527863	205.271210	1670.095337	-556.187744	386.168884	1101.020142	-511.600830	-61.176296	1150.325439	-425.690918	365.484772	885.462585	-391.488434	-92.082527	905.789368	-439.116302	147.351334	1017.534851	433.986267	-1.799803	958.124329	444.838806	175.607391
-452.078705	236.639099	915.939758	-432.578339	52.273254	919.738647	-507.958038	233.489227	497.363800	-318.257141	1.932185	498.255890	-511.549225	170.961990	70.191467	-285.004944	-26.202606	77.868088	-486.841644	358.003235	1359.017944	-439.836761	13.731777	1383.819824	-438.622284	184.424210	1384.040771	-402.935547	205.637970	1670.078979	-555.660217	386.357971	1100.887695	-511.286011	-61.968800	1150.811279	-424.147186	365.038147	886.066040	-390.008636	-93.983711	907.138733	-438.830902	146.884750	1017.748474	433.216095	-2.245601	958.152405	444.496796	174.914612
-451.690552	236.038162	916.010986	-432.129944	51.604675	920.079041	-507.832764	232.979630	497.378815	-318.420471	0.690831	498.529846	-511.477478	170.882446	70.167610	-285.825745	-26.623011	78.100479	-486.827118	357.848694	1358.930908	-439.722626	13.635442	1384.234863	-438.513519	184.385727	1384.089111	-402.290192	206.177155	1669.737549	-555.077209	386.345367	1100.720093	-510.888153	-62.821304	1151.361694	-422.588318	364.550903	886.692261	-388.549957	-95.989555	908.370239	-438.474915	146.389450	1017.953003	432.737762	-2.531879	958.096680	444.190948	174.655243
-451.433594	235.431274	916.057678	-431.822723	50.952827	920.398743	-507.799591	232.559021	497.410645	-318.619751	-0.404407	498.785706	-511.423309	170.835007	70.124794	-286.547180	-27.061283	78.292610	-486.861786	357.647552	1358.849731	-439.555573	13.539626	1384.656372	-438.381226	184.324188	1384.171997	-401.667725	206.638611	1669.600464	-554.481262	386.378998	1100.536133	-510.431458	-63.781433	1151.893921	-420.997559	364.026917	887.230835	-387.040131	-97.967545	909.681213	-438.205688	145.906799	1018.132751	432.282959	-2.814710	958.061707	443.916962	174.247192
-450.930908	234.195923	915.835510	-431.488403	50.214264	920.702393	-507.558380	231.958176	497.390778	-318.686005	-1.770670	499.068848	-511.217804	170.689545	70.066414	-287.504242	-27.564611	78.494926	-486.939423	357.407532	1358.732056	-439.340485	13.402522	1385.039795	-438.258942	184.267120	1384.262085	-401.068176	207.044037	1669.466431	-553.895020	386.372070	1100.319336	-509.922302	-64.816254	1152.424805	-419.430847	363.472015	887.838867	-385.519379	-99.878410	910.963867	-437.718475	145.216537	1018.162598	431.858551	-3.206365	957.984558	443.610718	173.890594
-450.627289	233.662338	915.907471	-431.077637	49.675800	920.948975	-507.529572	231.444443	497.443359	-318.671265	-2.946332	499.296600	-511.195099	170.706467	70.053093	-288.573151	-28.051476	78.731827	-487.071411	357.114990	1358.625977	-438.916260	13.302005	1385.494629	-438.149414	184.173508	1384.326050	-400.488037	207.401657	1669.330811	-553.305664	386.210175	1100.091309	-509.265808	-65.992798	1153.029663	-417.920227	362.982819	888.336182	-383.981873	-101.726776	912.258728	-437.353973	144.777939	1018.318604	431.401825	-3.490448	957.923401	443.259857	173.575211
-450.269012	233.033798	915.986694	-430.534149	48.951813	921.281189	-507.521393	230.992325	497.538605	-318.491699	-3.899632	499.626953	-511.066010	170.496399	70.024841	-289.625458	-28.648184	78.907990	-487.248352	356.845978	1358.478882	-438.404175	13.151001	1385.917114	-438.018463	184.083740	1384.417114	-399.939941	207.680161	1669.261719	-552.734863	386.094177	1099.857422	-508.548645	-67.221611	1153.740479	-416.385376	362.344543	888.811829	-382.489075	-103.531113	913.569092	-436.963898	144.234314	1018.522217	430.964294	-3.798222	957.908508	442.948486	173.308975
-450.023163	232.466354	916.124878	-430.113953	48.309475	921.556580	-507.949310	230.863892	497.904297	-318.119385	-5.015107	499.924530	-511.447357	170.843353	70.073929	-290.896179	-29.256989	79.194939	-487.447479	356.511993	1358.311768	-437.764526	13.009890	1386.421387	-437.867523	183.971939	1384.543335	-399.405548	207.907562	1669.190918	-552.195068	385.906494	1099.530396	-507.737030	-68.534004	1154.464722	-414.837830	361.725677	889.309570	-381.036285	-105.237251	914.844666	-436.655365	143.703049	1018.727478	430.552704	-4.053353	957.887756	442.689972	173.006912
-449.707581	231.788544	916.251587	-429.542847	47.635448	921.869751	-507.926086	230.357910	498.032318	-317.678925	-5.836119	500.204437	-511.413971	170.845215	70.064430	-292.227356	-29.885384	79.457787	-487.645020	356.175354	1358.117798	-436.983795	12.892019	1386.888916	-437.666290	183.870148	1384.670288	-398.907196	208.007736	1669.150391	-551.637329	385.537201	1099.194946	-506.842590	-69.945671	1155.349121	-413.309052	361.127808	889.772888	-379.599579	-106.870117	916.022644	-436.318329	143.121460	1018.947815	430.171448	-4.361274	957.825256	442.451874	172.677307
-449.460480	231.058319	916.329956	-428.955688	46.904224	922.144226	-507.918518	229.864456	498.101440	-317.204224	-6.688517	500.477203	-511.408081	170.831345	70.064659	-293.638611	-30.526833	79.763870	-487.885620	355.814697	1357.882446	-436.171997	12.885347	1387.444092	-437.443695	183.802811	1384.743042	-398.433807	208.001907	1669.134888	-551.159058	385.086121	1098.809692	-505.896301	-71.288879	1156.122925	-411.760468	360.410980	890.154480	-378.171539	-108.445396	917.183350	-435.936157	142.499207	1019.121582	429.741943	-4.632471	957.782654	442.151001	172.371414
-449.262939	230.395340	916.392883	-428.485229	46.262550	922.368530	-507.978760	229.457108	498.209045	-316.611511	-7.771582	500.713074	-511.419708	170.807236	70.040878	-295.201630	-31.264387	80.072037	-488.173187	355.464386	1357.593140	-435.240814	12.812905	1387.917603	-437.171356	183.725372	1384.828491	-397.987793	207.879929	1669.150635	-550.764954	384.654022	1098.444946	-504.804932	-72.765450	1157.057739	-410.268005	359.733032	890.591614	-376.753265	-109.889343	918.408325	-435.595123	141.940384	1019.261658	429.274017	-4.826632	957.766174	441.763397	172.176331
-449.011169	229.708572	916.496765	-427.824005	45.498077	922.656677	-507.535706	228.587250	497.962402	-316.007141	-8.587827	500.983917	-511.161743	170.744156	70.016830	-296.870239	-32.118313	80.409645	-488.412048	355.079590	1357.274902	-434.157898	12.772265	1388.469482	-436.890717	183.620148	1384.903564	-397.564056	207.621613	1669.145874	-550.377747	384.157135	1097.986938	-503.592499	-74.104340	1157.970459	-408.800323	358.951385	890.989990	-375.284363	-111.297615	919.513611	-435.168304	141.316925	1019.454895	428.827515	-5.055524	957.728516	441.412537	171.908508
-448.824768	229.005417	916.613159	-427.152649	44.839699	922.887451	-507.586609	228.092682	498.028137	-315.220306	-9.525789	501.159241	-511.164093	170.704132	70.010750	-298.628357	-33.047058	80.679802	-488.690948	354.676788	1356.867065	-433.096527	12.766538	1389.013306	-436.565247	183.554474	1384.992676	-397.227386	207.184250	1669.275391	-550.000183	383.575439	1097.409668	-502.363983	-75.426376	1158.842651	-407.303528	358.161407	891.334717	-373.876831	-112.676758	920.455444	-434.755615	140.705673	1019.626404	428.471252	-5.308920	957.688293	441.132690	171.623108
-448.616241	228.232178	916.675232	-426.451935	44.158871	923.110291	-507.506531	227.520187	498.077698	-314.477386	-10.377411	501.312286	-511.084229	170.608459	69.962631	-300.467926	-34.161083	81.004524	-488.954956	354.245117	1356.387085	-431.956512	12.722296	1389.568359	-436.197418	183.401276	1385.119141	-396.882446	206.865036	1669.269653	-549.675110	382.914032	1096.868774	-500.982758	-76.757370	1159.807495	-405.812531	357.313171	891.678650	-372.414307	-113.872978	921.472595	-434.321198	140.073883	1019.765869	428.059570	-5.649466	957.636230	440.893738	171.323227
-448.432495	227.406296	916.748291	-425.702606	43.393185	923.331970	-507.315796	226.930664	498.073334	-313.771912	-11.581614	501.524689	-510.955261	170.518539	69.945503	-302.551971	-35.368618	81.387924	-489.255341	353.806580	1355.895752	-430.557343	12.676756	1390.197266	-435.772980	183.240112	1385.234131	-396.527344	206.284592	1669.264160	-549.460999	382.315155	1096.317383	-499.458588	-78.000877	1160.699585	-404.432526	356.379791	892.020569	-370.837738	-115.012512	922.486633	-433.890228	139.365417	1019.910950	427.697662	-5.933709	957.597717	440.655823	171.074646
-448.235016	226.431717	916.846130	-424.843567	42.267227	923.857300	-507.154327	226.322083	498.081787	-312.999878	-12.474335	501.706573	-510.811218	170.490128	69.916168	-304.573608	-36.639614	81.777863	-489.500549	353.288635	1355.375000	-428.899902	12.765816	1390.791382	-435.323608	183.033737	1385.366333	-396.234467	205.654617	1669.395874	-549.191467	381.629517	1095.650146	-497.868042	-79.202988	1161.562500	-403.069489	355.504059	892.381470	-369.301208	-116.160988	923.301575	-433.470612	138.541122	1020.216675	427.258850	-6.212876	957.564880	440.308990	170.816116
-448.095520	225.684799	916.894531	-424.012177	41.593693	924.044678	-506.951874	225.602325	498.090149	-312.022095	-13.566446	501.909210	-510.600189	170.346756	69.868332	-306.757050	-38.123169	82.164673	-489.708099	352.740417	1354.863159	-427.335876	12.721939	1391.370483	-434.888794	182.821991	1385.445190	-395.935425	204.907013	1669.507568	-549.021423	381.018188	1095.040771	-496.192200	-80.229912	1162.368652	-401.696960	354.556458	892.757324	-367.708527	-117.164253	924.109802	-433.020721	137.914719	1020.332153	426.847595	-6.365210	957.484680	439.906311	170.593109
-448.144043	225.067032	916.973083	-423.329010	41.355946	923.914734	-507.386963	225.496964	498.436523	-310.975830	-14.218946	502.043427	-510.855072	170.362549	69.850845	-308.915283	-39.644424	82.595367	-489.901215	352.137268	1354.322266	-426.378601	12.650860	1392.044067	-434.412537	182.581848	1385.558105	-395.647400	204.073730	1669.628052	-548.856018	380.299866	1094.505615	-494.544373	-81.361359	1163.110596	-400.374451	353.612091	893.193848	-365.997070	-118.120743	924.766724	-432.536011	137.417084	1020.304138	426.483673	-6.610638	957.455994	439.556458	170.319000
-447.944977	224.125107	917.081299	-422.434326	40.300720	924.428528	-507.240845	224.793350	498.484650	-309.555817	-15.358446	501.865814	-510.693573	170.218216	69.801605	-311.150818	-41.331005	83.107254	-490.040009	351.488678	1353.836792	-424.705231	12.312400	1392.460449	-433.841339	182.265564	1385.637207	-395.362701	203.127960	1669.835205	-548.729004	379.529816	1093.989380	-492.701233	-82.393524	1163.927246	-399.101410	352.663483	893.711243	-364.214020	-118.848999	925.534790	-432.121796	136.629745	1020.610229	426.119537	-6.909871	957.466431	439.237244	170.055054
-447.788483	223.245316	917.163696	-421.454773	39.497746	924.673767	-507.113953	224.198776	498.549652	-309.005341	-16.225935	502.459015	-510.612579	170.169235	69.779312	-313.771210	-43.334671	83.620209	-490.135803	350.770416	1353.385254	-423.155792	12.099799	1393.110474	-433.248962	181.822113	1385.802246	-395.089447	202.137253	1670.046997	-548.669495	378.688721	1093.595581	-490.826447	-83.374756	1164.632813	-397.851776	351.727325	894.353943	-362.497803	-119.575226	926.064697	-431.560822	135.891266	1020.769592	425.799042	-7.261328	957.435059	439.016449	169.721420
-447.643280	222.410782	917.275085	-420.572601	38.825508	924.876038	-506.615387	223.240097	498.308502	-307.669434	-17.027121	502.516571	-510.265350	170.021835	69.707466	-316.025452	-45.272160	84.137711	-490.224884	349.961182	1353.004883	-421.823639	11.722021	1393.514771	-432.624054	181.358551	1385.998169	-394.740936	201.016632	1670.344482	-548.752625	378.043152	1093.242676	-488.994751	-84.421005	1165.262329	-396.691864	350.744537	895.100586	-360.688110	-120.125488	926.601440	-431.043671	135.203995	1020.923340	425.483368	-7.562296	957.431580	438.724426	169.482117
-447.464539	221.503571	917.395203	-419.516846	38.008236	925.151428	-506.946228	223.020615	498.593933	-306.582397	-17.821838	502.563202	-510.444916	170.036652	69.676125	-318.474976	-47.387672	84.757248	-490.249115	349.092682	1352.698120	-420.398956	11.323270	1393.973999	-431.894073	180.791260	1386.243774	-394.476929	199.724609	1670.531982	-548.807251	377.173401	1092.988770	-487.052704	-85.375870	1165.792236	-395.554352	349.838074	895.986938	-358.667389	-120.573860	927.088135	-430.461090	134.437698	1021.117737	425.151215	-7.798387	957.436035	438.426697	169.226227
-447.305023	220.712875	917.537903	-418.578064	37.315887	925.326599	-507.002350	222.466919	498.740417	-305.247986	-18.576672	502.685211	-510.424530	169.983170	69.618408	-320.845795	-49.655510	85.373199	-490.201355	348.228027	1352.518677	-419.102966	10.852724	1394.348877	-431.094177	180.221313	1386.398560	-394.150696	198.546204	1670.794189	-549.009338	376.331238	1092.855103	-485.088531	-86.421494	1166.289063	-394.539612	349.016998	896.917847	-356.719788	-121.002357	927.481567	-429.880829	133.733963	1021.273926	424.806030	-8.030639	957.450256	438.094849	168.963058
-447.060577	219.855240	917.685486	-417.452515	36.555496	925.507263	-506.454224	221.418564	498.518372	-304.028870	-19.438826	502.867218	-510.050476	169.835754	69.527374	-323.310272	-51.945171	86.004356	-490.127441	347.258636	1352.429321	-417.625214	10.308768	1394.640015	-430.333679	179.565002	1386.520752	-393.781799	197.327713	1671.038574	-549.243530	375.408630	1092.834717	-483.072449	-87.401360	1166.713745	-393.606354	348.206421	897.985474	-354.673004	-121.349899	927.764282	-429.183258	132.962143	1021.435913	424.426758	-8.252713	957.464844	437.746887	168.711090
-446.867798	218.997604	917.800842	-416.361877	35.810314	925.669739	-506.343964	220.728439	498.627899	-302.854248	-20.303434	502.956696	-509.880554	169.758911	69.463005	-325.655518	-54.421154	86.595367	-490.000580	346.233826	1352.421875	-416.130615	9.719680	1394.957275	-429.544861	178.789246	1386.599854	-393.405151	196.070465	1671.315186	-549.622131	374.460144	1093.044189	-481.018890	-88.261017	1166.940796	-392.718048	347.471191	899.186279	-352.517090	-121.584694	928.007446	-428.516754	132.208405	1021.571777	424.092285	-8.547884	957.446411	437.452148	168.434677
-446.627960	218.008072	917.900024	-415.185822	35.001549	925.865540	-506.568909	220.325043	498.971741	-301.623749	-21.267624	503.005219	-509.966644	169.746719	69.389778	-328.080841	-57.068100	87.337280	-489.872437	345.190491	1352.504150	-414.667908	9.083625	1395.175659	-428.719757	177.984253	1386.749023	-392.964081	194.774948	1671.555054	-550.020996	373.372772	1093.230225	-478.959808	-89.238777	1167.085938	-391.933258	346.809052	900.528748	-350.281525	-121.788780	928.131409	-427.795715	131.384628	1021.715149	423.746857	-8.839432	957.445618	437.153625	168.086517
-446.374481	217.085342	918.018005	-413.997375	34.208290	925.992126	-506.547302	219.657303	499.079773	-300.387604	-21.918190	502.997314	-509.861420	169.658340	69.319862	-330.286774	-59.672310	87.940887	-489.691101	344.064331	1352.696167	-413.097809	8.285069	1395.266235	-427.831024	177.101715	1386.939209	-392.473511	193.432205	1671.811768	-550.510681	372.360138	1093.625122	-476.841034	-90.190033	1167.185669	-391.235016	346.232574	901.924622	-347.987518	-121.877632	928.195923	-427.025574	130.559235	1021.834351	423.485504	-9.082632	957.443787	436.872925	167.849731
-446.062805	216.198074	918.136902	-412.821655	33.413754	926.162415	-506.317474	218.819519	499.070343	-299.421326	-23.275150	503.049164	-509.692261	169.573166	69.239128	-333.237640	-62.596043	89.117752	-489.600220	342.852692	1352.887695	-411.483368	7.382051	1395.242065	-426.937683	176.080032	1387.045166	-391.916992	192.089478	1672.050171	-551.066833	371.190674	1094.040771	-474.713226	-91.128975	1167.086060	-390.575256	345.628571	903.471863	-345.625641	-121.965248	928.154968	-426.195313	129.779358	1021.973083	423.168488	-9.346848	957.411743	436.584137	167.607941
-445.717590	215.247864	918.254272	-411.557220	32.602119	926.254761	-506.174042	218.095856	499.121429	-298.423004	-24.516026	503.083466	-509.527283	169.455093	69.175354	-335.424591	-65.467621	89.796906	-489.429382	341.561584	1353.194458	-409.828003	6.420102	1395.229370	-426.049347	175.005753	1387.140015	-391.330444	190.716965	1672.262939	-551.678101	370.055054	1094.566895	-472.499695	-92.058105	1166.974854	-390.007080	345.189758	904.999817	-343.243317	-121.991325	927.978699	-425.338013	128.914581	1022.075439	422.835907	-9.557979	957.353455	436.279846	167.434570
-445.503265	214.339844	918.355591	-410.308960	32.201370	926.078430	-506.125763	217.441803	499.159637	-297.408051	-25.622898	503.058685	-509.379181	169.371017	69.060814	-337.489075	-68.540810	90.429581	-489.269196	340.221375	1353.547607	-408.148590	5.398774	1395.141602	-425.087494	173.880356	1387.228516	-390.631226	189.305206	1672.497070	-552.293091	368.773224	1095.158936	-470.354187	-92.974815	1166.618164	-389.528442	344.890167	906.608276	-340.721222	-121.921921	927.784241	-424.411469	128.178238	1022.035339	422.401764	-9.780331	957.280457	435.859985	167.174545
-445.072998	213.298309	918.473328	-408.936279	30.968096	926.418457	-506.042297	216.789658	499.269928	-296.798126	-27.428782	503.160400	-509.237213	169.283020	69.000954	-339.667633	-71.983376	91.160973	-489.118622	338.832550	1353.948853	-406.398224	4.273905	1394.937500	-424.050476	172.673340	1387.403809	-389.876099	187.860138	1672.707520	-552.964783	367.455963	1095.879272	-468.124908	-93.875977	1166.296021	-389.072693	344.484528	908.346252	-338.209198	-121.702614	927.471252	-423.565918	127.164177	1022.260071	422.107361	-10.019128	957.323730	435.575256	166.958481
-444.646149	212.349350	918.644958	-407.584900	30.174955	926.473816	-505.935791	216.061417	499.367950	-295.689087	-28.981119	502.498596	-509.118652	169.207153	68.953896	-341.507111	-75.330048	91.875595	-488.977112	337.330353	1354.394287	-404.639069	3.092362	1394.703125	-423.104706	171.345032	1387.453369	-389.055939	186.410370	1672.911255	-553.742249	366.097260	1096.603394	-465.940277	-94.816269	1165.863525	-388.637054	344.199341	910.122009	-335.677643	-121.393463	927.103333	-422.610138	126.264717	1022.372620	421.824036	-10.301512	957.283325	435.284363	166.665573
-444.185638	211.393478	918.786987	-406.200531	29.414711	926.534546	-505.797607	215.332733	499.532043	-294.944641	-30.441946	502.467468	-509.006470	169.110474	68.906380	-343.496002	-79.015633	92.625877	-488.840851	335.785248	1354.908325	-402.904144	1.807802	1394.443237	-422.082794	169.961792	1387.573608	-388.169250	184.975525	1673.131592	-554.451782	364.591278	1097.388306	-463.687012	-95.822800	1165.441895	-388.234039	344.143707	911.978271	-333.157959	-121.109680	926.631775	-421.642151	125.394714	1022.473022	421.548340	-10.548027	957.236145	435.015289	166.405640
-443.748627	210.608444	918.891174	-404.737671	28.937405	926.278503	-505.544128	214.526367	499.592407	-294.113403	-31.916204	502.404633	-508.838135	169.000092	68.868835	-344.967133	-82.568970	93.223694	-488.678131	334.144775	1355.383057	-401.173584	0.448446	1394.234985	-421.030762	168.524719	1387.721069	-387.242249	183.343231	1673.308350	-555.226685	363.097382	1098.152832	-461.374023	-96.845261	1164.955688	-387.826599	344.062225	913.952637	-330.631500	-120.838531	926.178162	-420.503204	124.634689	1022.396545	421.217285	-10.688289	957.254395	434.546967	166.371567
-443.093048	209.423782	918.998108	-403.194641	27.603203	926.621765	-504.505463	213.024994	499.219788	-293.513123	-33.672619	502.336212	-508.264587	168.797592	68.755486	-346.503510	-86.361855	93.785782	-488.498260	332.445953	1355.882568	-399.346588	-0.953504	1394.003418	-419.912201	166.980652	1387.809570	-386.227264	181.709930	1673.493896	-556.050232	361.392090	1099.003052	-459.084900	-97.791725	1164.381592	-387.480316	344.066986	915.964661	-328.003784	-120.514526	925.715210	-419.500824	123.497864	1022.619141	420.951233	-10.922769	957.250244	434.260315	166.112717
-442.488312	208.406082	919.140625	-401.693695	26.731030	926.666565	-504.439484	212.431183	499.374451	-292.874146	-35.261272	502.150391	-508.177185	168.704193	68.726028	-347.405792	-90.560806	93.958649	-488.301697	330.708588	1356.414551	-397.581207	-2.428616	1393.671997	-418.709534	165.382034	1387.869995	-385.187439	180.042633	1673.685791	-556.908020	359.696655	1099.872925	-456.738525	-98.796501	1163.812012	-387.240326	344.108490	917.920044	-325.386780	-120.163261	925.187683	-418.421173	122.527237	1022.713135	420.666382	-11.301270	957.295349	434.135620	165.701935
-441.962524	207.466293	919.272827	-400.165955	25.737143	926.627441	-504.207458	211.692337	499.520111	-291.990662	-36.529354	501.942047	-507.983429	168.581009	68.662621	-348.319794	-94.376587	94.426750	-488.040680	328.905212	1356.937622	-395.875366	-4.002583	1393.338867	-417.513397	163.701904	1387.888184	-384.086121	178.299301	1673.837646	-557.814209	357.960754	1100.801880	-454.379364	-99.941307	1163.206055	-387.036774	344.272949	919.863770	-322.751556	-119.784355	924.615479	-417.314575	121.503426	1022.759521	420.345795	-11.541823	957.285950	433.799408	165.466873
-441.306549	206.607330	919.444397	-398.566742	24.869543	926.505188	-505.330627	213.290634	500.401031	-292.080292	-39.040157	502.469025	-508.740448	168.698380	68.808548	-349.598724	-98.676796	95.003548	-487.752289	327.009094	1357.437988	-394.326599	-5.517343	1392.939941	-416.161865	161.955551	1387.917358	-382.929565	176.515121	1673.990234	-558.714966	356.162170	1101.730225	-452.022064	-100.867905	1162.407837	-386.632843	344.555511	922.016052	-320.066101	-119.381081	923.905762	-416.122101	120.513420	1022.787842	420.088898	-11.807365	957.240967	433.525452	165.244370
-440.763885	205.281082	919.501404	-396.965027	23.815193	926.398987	-504.442627	212.018402	500.112061	-291.167877	-40.313343	501.548218	-508.236633	168.515610	68.739601	-350.118439	-102.580070	95.236061	-487.356628	325.082367	1357.952515	-392.176361	-7.216250	1392.428223	-414.755676	160.166885	1387.891235	-381.636658	174.643234	1674.245117	-559.516907	354.167206	1102.615356	-449.506042	-101.975159	1161.791138	-386.251129	344.848694	924.243042	-317.386200	-119.033356	923.193054	-414.972290	119.281441	1022.762268	419.838104	-12.092252	957.236938	433.239319	164.971832
-440.029877	204.266891	919.678833	-395.236420	22.846334	926.347168	-504.606476	211.631882	500.466370	-291.202911	-42.638725	502.087769	-508.351501	168.462280	68.736061	-351.085938	-107.111984	95.674530	-486.923462	323.069977	1358.462158	-390.268494	-9.006425	1392.018311	-413.371399	158.312241	1387.836548	-380.420563	173.031006	1674.447510	-560.318726	352.210419	1103.571411	-447.062103	-103.089340	1160.993286	-385.877075	345.193848	926.575256	-314.622070	-118.614029	922.486511	-413.738281	118.187164	1022.829773	419.610901	-12.359352	957.259277	433.016754	164.689209
-439.373260	203.131149	919.875732	-393.575836	21.835072	926.244629	-504.250092	210.767715	500.498474	-290.123932	-43.627605	501.123047	-508.240204	168.364212	68.674156	-351.108643	-110.960281	95.821167	-486.427826	320.966034	1359.009888	-388.327240	-10.834902	1391.603027	-411.819397	156.433121	1387.915283	-379.087830	170.941086	1674.738525	-561.080750	350.171295	1104.543579	-444.582794	-104.159477	1160.090210	-385.500824	345.523987	928.933289	-311.918152	-118.330612	921.765259	-412.548889	116.981491	1022.881775	419.305511	-12.596605	957.269836	432.699310	164.456085
-438.710083	201.648697	919.979919	-391.916382	20.704906	926.134949	-503.220093	209.399780	500.265442	-290.218018	-46.391953	500.905334	-507.656372	168.171082	68.616600	-351.691803	-115.352257	96.182930	-485.872986	318.814850	1359.515747	-386.284149	-12.740895	1391.143066	-410.278412	154.425812	1387.898682	-377.792206	168.824371	1674.965088	-561.778442	348.043121	1105.494873	-442.084686	-105.411308	1159.345947	-385.097809	345.871643	931.321472	-309.225647	-118.006050	920.995483	-411.366058	115.593224	1022.881836	418.935364	-12.832478	957.220276	432.297699	164.232697
-438.122070	200.362213	920.152344	-390.322052	19.604464	926.002808	-502.947296	208.813049	500.296234	-289.661255	-47.917450	500.638641	-507.567261	168.098404	68.560844	-351.706329	-119.493935	96.310722	-485.231445	316.602020	1360.051392	-384.346771	-14.643384	1390.648926	-408.737061	152.376572	1387.818604	-376.478943	166.597763	1675.169434	-562.448425	345.837952	1106.495361	-439.553436	-106.698463	1158.565552	-384.671143	346.131683	933.772339	-306.473022	-117.608795	920.265503	-410.176086	114.284225	1022.903076	418.741486	-13.092558	957.267395	432.050934	164.010849
-437.426819	198.930908	920.293030	-388.650879	18.452879	925.863525	-500.988678	205.195831	499.801971	-289.392059	-50.065842	500.395782	-506.426453	167.807327	68.268951	-351.864716	-123.861862	96.500565	-484.544159	314.273834	1360.552246	-382.299774	-16.670691	1390.185303	-407.247223	150.314804	1387.812256	-375.149231	164.278030	1675.341309	-563.136902	343.627045	1107.486450	-437.057709	-107.998215	1157.764160	-384.263855	346.316315	936.229370	-303.776093	-117.301567	919.560364	-408.943390	112.879959	1022.906555	418.492096	-13.429184	957.263977	431.810272	163.699844
-436.780304	197.980331	920.558594	-386.976654	17.334600	925.741272	-500.620697	204.381317	499.987122	-289.247101	-52.304726	500.152466	-506.292114	167.762131	68.226929	-351.757233	-127.951553	96.635719	-483.795349	311.921326	1361.048340	-380.165558	-18.753658	1389.671509	-405.716370	148.196732	1387.832520	-373.767395	161.830551	1675.498901	-563.777527	341.439056	1108.499146	-434.526367	-109.293678	1156.922241	-383.841888	346.411224	938.694763	-301.028900	-116.970863	918.835571	-407.766754	111.655304	1022.985352	418.664429	-13.955283	957.132813	431.639740	163.634460
-436.173706	196.715134	920.732483	-385.337219	16.126062	925.576294	-500.209412	203.575623	500.083984	-289.089661	-54.709702	499.998169	-506.209259	167.690186	68.165611	-351.740234	-132.221924	96.754822	-482.998962	309.426147	1361.555664	-378.075378	-20.835098	1389.167847	-404.155396	145.939499	1387.727539	-372.358856	159.311462	1675.680542	-564.286560	339.029572	1109.494263	-431.990387	-110.740128	1156.230347	-383.275177	346.455841	941.305359	-298.340546	-116.727753	918.151001	-406.607513	110.266228	1022.994263	418.413208	-14.191998	957.133301	431.336914	163.351425
-435.323395	194.881653	920.730103	-383.781372	14.827742	925.389526	-500.822601	205.070770	500.545898	-288.932678	-57.301842	499.887512	-506.678497	167.712387	68.356117	-351.418060	-136.318832	96.824745	-482.192413	306.904083	1362.093384	-375.752747	-23.016323	1388.652100	-402.535339	143.706436	1387.723877	-370.922882	156.762238	1675.817871	-564.715088	336.559387	1110.533081	-429.413208	-112.236832	1155.496216	-382.600159	346.824249	944.482361	-295.681488	-116.616104	917.422852	-405.264069	108.665810	1022.895142	418.165192	-14.415333	957.165466	431.057648	163.068207
-434.287567	193.134216	920.797058	-382.130066	13.480082	925.266968	-498.692505	201.616364	499.966705	-288.715302	-59.730717	499.682068	-505.645233	167.460800	68.073921	-351.168396	-140.506058	96.876213	-481.327667	304.372772	1362.709595	-373.584290	-25.153593	1388.184326	-400.825195	141.430389	1387.778687	-369.464020	154.036667	1676.052002	-565.081787	334.031372	1111.667725	-426.919983	-113.767937	1154.724609	-382.039154	346.860962	947.347656	-292.963196	-116.489815	916.743042	-403.824463	107.063934	1022.865173	417.878296	-14.691660	957.142761	430.724335	162.801254
-433.292267	191.512146	920.851318	-380.500824	12.123050	925.074402	-497.903076	200.478271	500.059509	-288.354614	-62.047726	499.418304	-505.402679	167.362030	68.026833	-350.704010	-144.431747	96.875885	-480.395294	301.665009	1363.234131	-371.228516	-27.407635	1387.586670	-399.192993	139.030502	1387.716187	-367.913635	151.237976	1676.182495	-565.387329	331.241425	1112.764282	-424.372131	-115.314682	1153.877441	-381.279877	346.971863	950.383484	-290.256683	-116.444756	916.139099	-402.421295	105.484795	1022.795349	417.402130	-14.944678	956.969177	430.207031	162.628677
-432.791412	190.091858	921.059143	-378.873016	10.721547	924.847046	-497.368225	199.608780	500.145905	-288.050934	-64.469139	499.231079	-505.331268	167.308762	67.980194	-350.241577	-148.341873	96.886818	-479.396271	298.953888	1363.833862	-368.888397	-29.714273	1387.119141	-397.448975	136.567368	1387.763428	-366.332458	148.439484	1676.416138	-565.521484	328.338928	1113.914917	-421.817810	-117.084808	1153.219727	-380.413879	347.278595	953.715454	-287.568817	-116.518654	915.473389	-401.282684	103.882607	1022.789063	417.521729	-15.277357	957.213745	430.282013	162.384201
-431.951813	188.515182	921.174316	-377.274750	9.227396	924.629272	-496.965363	198.826096	500.237732	-287.691376	-66.806145	498.996582	-505.375305	167.208618	67.955963	-349.476349	-151.951843	96.771881	-478.423431	296.200043	1364.487549	-366.431519	-32.059536	1386.599731	-395.689026	134.096588	1387.843872	-364.688293	145.498428	1676.541626	-565.739624	325.406799	1115.164185	-419.194580	-118.732880	1152.468872	-379.641541	347.309082	956.683594	-284.881836	-116.598106	914.816345	-399.927124	102.224258	1022.735657	417.307831	-15.541703	957.221130	429.995941	162.123367
-431.001862	186.705643	921.291687	-375.621643	7.639419	924.444153	-496.646698	197.892700	500.299347	-287.117798	-68.668358	498.729065	-505.368103	167.125961	67.909782	-348.698181	-155.530899	96.637749	-477.396210	293.357727	1365.120239	-364.089661	-34.419598	1386.031372	-393.902405	131.451889	1387.817383	-362.998505	142.594009	1676.761230	-565.872437	322.316589	1116.424683	-416.617981	-120.576950	1151.729370	-378.971771	347.444550	959.636475	-282.195831	-116.822861	914.173096	-398.524261	100.410728	1022.700745	416.428436	-15.157942	957.010681	428.535950	162.653351
-430.029755	184.840027	921.381409	-373.987366	6.015889	924.199524	-495.615417	196.654190	500.308441	-286.857910	-71.445892	498.543274	-505.108551	167.012436	67.802292	-348.020050	-159.117920	96.512573	-476.342346	290.456573	1365.811523	-361.625366	-36.896103	1385.538086	-392.023041	128.822723	1387.937622	-361.226196	139.594757	1676.911255	-565.827087	319.034729	1117.635986	-413.985901	-122.400902	1150.874268	-378.468109	347.854492	962.651062	-279.460175	-117.070923	913.510742	-397.077606	98.546524	1022.620117	416.542725	-16.032984	956.995850	429.060181	161.582336
-429.021973	182.818985	921.474487	-372.349396	4.241622	924.045654	-495.432861	195.809097	500.555176	-286.176117	-73.156235	498.279297	-505.358276	166.944977	67.789276	-346.906616	-162.077072	96.200363	-475.259491	287.452118	1366.484375	-359.268433	-39.452488	1385.000977	-390.143585	126.045082	1387.973022	-359.414734	136.510437	1677.010132	-565.750916	315.733521	1118.816284	-411.325378	-124.279243	1150.113647	-377.783661	348.223267	965.859497	-276.734192	-117.413445	912.849487	-395.610413	96.578262	1022.584656	416.214539	-15.782393	956.949585	428.207520	161.932281
-427.919250	180.762512	921.583496	-370.653717	2.388576	923.875488	-493.585785	194.094986	500.425323	-285.936127	-75.889381	498.084839	-504.667816	166.764404	67.668602	-346.109955	-165.255310	95.963417	-474.097382	284.454590	1367.122314	-356.862061	-42.166061	1384.448120	-388.275513	123.243164	1388.076172	-357.588196	133.389450	1677.203491	-565.662537	312.278687	1120.038208	-408.637177	-126.199013	1149.326416	-376.710632	348.646576	969.317749	-274.017120	-117.815506	912.232300	-394.114014	94.518791	1022.552246	416.179504	-15.898402	956.850891	427.986298	161.755234
-426.835236	178.566376	921.705505	-369.036377	0.514255	923.649902	-494.255676	194.501556	500.834747	-285.397491	-78.114967	497.810333	-505.329773	166.748001	67.808693	-345.289581	-168.216248	95.651627	-472.830292	281.340332	1367.761353	-354.490784	-44.837223	1383.959106	-386.325073	120.327560	1388.166016	-355.792236	130.297943	1677.426636	-565.597107	308.710114	1121.251953	-405.961548	-128.351456	1148.637207	-375.993408	348.769531	972.417419	-271.281372	-118.376617	911.563599	-392.588837	92.366074	1022.494629	416.598877	-16.070070	956.987793	428.215973	161.567719
-425.604614	176.416092	921.803467	-367.326324	-1.541035	923.472778	-493.843384	193.602341	501.100677	-284.781891	-80.111954	497.552490	-505.446442	166.637405	67.775993	-344.323090	-170.787567	95.273468	-471.541931	278.247925	1368.417969	-351.917877	-47.739216	1383.436768	-384.379028	117.290726	1388.215210	-353.944275	127.053604	1677.589844	-565.382629	305.020508	1122.398926	-403.265778	-130.399109	1147.806885	-375.191650	349.014374	975.723328	-268.484680	-119.080017	910.890137	-390.951355	90.179611	1022.448303	416.582733	-16.221996	957.002075	428.029327	161.280334
-424.232452	174.233017	921.915833	-365.511139	-3.600693	923.305908	-492.995209	192.197647	501.243011	-283.927460	-81.338684	497.188751	-505.360809	166.503906	67.709862	-343.197083	-173.015640	94.698326	-470.134033	275.053772	1369.043091	-349.438080	-50.618340	1382.946777	-382.321045	114.210861	1388.308350	-352.132050	123.818443	1677.791016	-565.027283	301.222809	1123.553101	-400.589661	-132.611008	1147.004761	-374.614197	349.484497	979.004089	-265.744812	-119.814873	910.301880	-389.273407	87.944954	1022.419434	416.078369	-16.621805	957.378296	427.668457	160.740585
-422.799835	171.761658	921.938049	-363.670593	-5.866591	923.122742	-492.161377	190.818344	501.280029	-283.531219	-83.539436	496.818176	-505.232880	166.342636	67.687386	-342.272339	-175.271317	94.213120	-468.646393	271.763489	1369.692261	-347.198151	-53.590797	1382.418091	-380.278137	111.058319	1388.333740	-350.321167	120.527451	1677.998413	-564.665710	297.381104	1124.751343	-397.941010	-134.924164	1146.224365	-373.817596	349.583618	982.384583	-263.001160	-120.645218	909.684143	-387.542938	85.508011	1022.335449	415.928192	-16.961960	957.391235	427.494904	160.412796
-421.444000	169.083679	922.023315	-361.809265	-8.301136	922.959778	-491.439301	189.502792	501.410522	-282.859589	-85.147186	496.434631	-505.159332	166.182617	67.670479	-341.401215	-177.234741	93.603836	-467.149384	268.437164	1370.336426	-344.588470	-56.695042	1381.901123	-378.145142	107.856247	1388.410156	-348.497314	117.220749	1678.182983	-564.273621	293.445282	1125.931274	-395.265503	-137.315308	1145.619263	-373.190277	349.481506	985.698181	-260.294037	-121.698029	909.143433	-385.820221	82.870201	1022.292053	415.826508	-17.368582	957.412354	427.368744	160.025742
-419.906403	166.440948	922.032104	-359.914276	-10.727047	922.727844	-490.531769	187.961456	501.516693	-281.998016	-86.031441	495.872681	-505.051178	165.990479	67.597298	-340.320313	-178.721619	92.646362	-465.530487	265.042297	1370.958984	-342.030701	-59.808380	1381.374512	-376.021912	104.579193	1388.393799	-346.647461	113.766922	1678.233398	-563.691956	289.530182	1127.047607	-392.591248	-139.767029	1144.869629	-372.345184	349.655792	989.003174	-257.543457	-122.743332	908.499573	-383.994415	80.252090	1022.176086	415.621155	-17.658709	957.375244	427.126587	159.743225
-418.294281	163.806107	922.061584	-357.945160	-13.280474	922.514282	-489.595093	186.390381	501.572113	-281.590668	-87.932144	495.412323	-504.883331	165.832809	67.567032	-339.648773	-180.301529	91.833023	-463.931519	261.517548	1371.528931	-339.477631	-63.050835	1380.840942	-373.784943	101.217087	1388.409546	-344.782898	110.395813	1678.344849	-563.117126	285.628265	1128.171753	-389.920593	-142.306122	1144.161865	-371.687347	349.620026	992.220581	-254.819519	-123.968689	907.940918	-382.101990	77.568695	1022.080078	415.298889	-18.030272	957.167175	426.822845	159.191879
-416.567139	161.145706	922.095215	-355.920990	-15.930885	922.269043	-487.788452	184.331299	501.535248	-280.961151	-89.158737	494.786621	-504.353638	165.607162	67.465889	-339.008667	-181.456284	90.892052	-462.260254	257.882324	1372.064453	-336.895844	-66.338715	1380.303467	-371.611053	97.751549	1388.303345	-342.822418	106.828476	1678.356201	-562.437866	281.668121	1129.226318	-387.191193	-144.878754	1143.391357	-371.139771	349.644775	995.523743	-252.044983	-125.234329	907.368835	-380.126068	74.800720	1021.970703	415.119843	-18.051476	957.240112	426.666412	159.447922
-414.856628	158.296188	922.108154	-353.860443	-18.666050	921.991577	-488.759796	183.749039	502.036407	-280.021454	-89.729576	494.042847	-505.332855	165.577316	67.512177	-338.144592	-181.911621	89.638191	-460.611694	254.162048	1372.605591	-334.345001	-69.764565	1379.655518	-369.281921	94.238586	1388.299927	-340.880371	103.351318	1678.375977	-561.639526	277.622009	1130.210083	-384.519714	-147.661942	1142.631226	-370.539185	349.533875	998.531006	-249.335556	-126.708473	906.759827	-378.116516	71.900864	1021.833069	414.944000	-18.269156	957.213745	426.424622	159.365952
-413.064056	155.306595	922.075500	-351.709869	-21.542818	921.656799	-487.187378	181.835846	502.002319	-279.605103	-91.541374	493.421600	-504.911865	165.314270	67.413773	-337.876038	-182.300659	88.551422	-458.893982	250.384933	1373.108643	-331.645538	-73.190361	1379.147339	-367.028992	90.648064	1388.161621	-338.881866	99.751869	1678.393066	-560.712341	273.525513	1131.138672	-381.806274	-150.431137	1141.870117	-370.099121	349.462097	1001.543030	-246.635941	-128.236938	906.175354	-376.036682	68.848747	1021.644958	414.799713	-18.677935	957.149841	426.238190	158.738297
-411.246216	152.256073	922.050842	-349.488159	-24.526487	921.379456	-486.606506	180.354965	502.210236	-278.977386	-92.771118	492.666809	-505.086670	165.176514	67.404045	-337.345428	-182.114838	87.278687	-457.188965	246.499298	1373.550781	-328.969269	-76.778252	1378.667603	-364.754517	86.959251	1388.128296	-336.851959	96.070145	1678.392822	-559.752991	269.398041	1131.974243	-379.144928	-153.425278	1141.179077	-369.771973	349.399750	1004.168884	-243.965469	-129.828796	905.648926	-373.927643	65.735489	1021.490051	414.671417	-19.003052	957.137390	426.108459	158.250458
-409.319641	149.047653	922.007446	-347.218842	-27.530235	921.088928	-485.210907	178.417755	502.265137	-278.606354	-94.773567	492.036407	-504.824066	164.980408	67.308838	-337.174255	-181.967712	85.994682	-455.448029	242.545578	1373.937866	-326.150970	-80.365570	1378.206421	-362.453613	83.202026	1388.092651	-334.850769	92.273323	1678.302612	-558.813904	265.267090	1132.763428	-376.383606	-156.459229	1140.499634	-369.098267	349.134583	1007.095825	-241.332626	-131.720093	905.073792	-371.787750	62.519203	1021.322388	414.589020	-19.357864	957.090210	425.859802	157.650543
-407.382538	145.648102	921.899170	-344.838654	-30.712255	920.805725	-483.647278	176.341370	502.254547	-278.344543	-96.785934	491.304565	-504.585754	164.777771	67.251694	-337.024658	-181.540634	84.695000	-453.756317	238.550247	1374.395508	-323.368896	-84.090248	1377.714844	-360.135529	79.368164	1388.059204	-332.749969	88.470345	1678.315918	-557.623840	261.060455	1133.495361	-373.637543	-159.639984	1139.932983	-368.840240	349.329651	1010.188354	-238.717224	-133.579193	904.561401	-369.575714	59.166836	1021.124268	414.425568	-19.613859	957.097839	425.729584	157.397903
-405.343140	142.314423	921.888672	-342.378540	-33.888817	920.490356	-481.522278	174.010727	502.121643	-278.231934	-99.098015	490.591400	-503.988037	164.516663	67.123444	-337.227661	-181.393845	83.557144	-451.896332	234.486542	1374.523315	-320.638733	-87.749298	1377.408203	-357.738403	75.537132	1388.025391	-330.613220	84.609688	1678.275513	-556.797729	256.819977	1134.200195	-370.853088	-162.899872	1139.380737	-367.351318	348.377136	1013.225647	-236.119354	-135.669464	904.032410	-367.294830	55.767345	1020.961609	414.296265	-19.783634	957.111084	425.645935	157.148544
-403.319672	138.899139	921.841187	-339.895996	-37.104649	920.203796	-479.829102	171.819626	502.073975	-277.937531	-101.131195	489.912354	-503.783234	164.319550	67.091347	-337.481140	-181.350647	82.636238	-450.177551	230.317993	1374.867188	-317.929932	-91.641624	1377.073120	-355.527161	71.508072	1387.900269	-328.430450	80.624359	1678.240845	-555.714233	252.554352	1134.842041	-368.089661	-166.229752	1138.963501	-367.029175	348.065491	1015.850159	-233.555679	-137.907394	903.612244	-365.019806	52.343071	1020.794800	414.163177	-20.037100	957.116211	425.561584	156.952545
-401.312866	135.314133	921.800171	-337.438843	-40.496834	920.025391	-478.010071	169.572693	502.063477	-277.427460	-102.756393	489.276337	-503.469147	164.063782	67.072723	-337.937531	-181.509018	81.928680	-448.510895	226.114075	1375.109009	-315.246460	-95.577713	1376.819214	-352.714203	67.862358	1388.290649	-326.248901	76.674927	1678.371094	-554.217346	248.486343	1135.333618	-365.246460	-169.695435	1138.627930	-368.303894	348.730865	1017.910828	-230.985947	-140.200989	903.217957	-362.764862	48.803345	1020.684265	414.001282	-20.236071	957.162903	425.464905	156.731461
-399.391693	131.511185	921.782288	-334.997040	-43.966980	919.916626	-476.687469	167.467300	502.116547	-276.782837	-104.473190	488.942688	-503.455902	163.805267	67.106781	-338.288055	-181.796371	81.489700	-446.727417	221.998978	1375.444092	-312.583740	-99.471329	1376.710571	-350.380341	63.807777	1388.328979	-323.996582	72.608986	1678.543945	-553.034973	244.265533	1135.862427	-362.491089	-173.317780	1138.306763	-368.075531	348.148315	1020.439575	-228.529205	-142.749771	902.899719	-360.535095	45.155117	1020.617920	413.898773	-20.399641	957.147461	425.410583	156.550507
-397.387848	127.826424	921.839111	-332.490723	-47.428520	919.937500	-475.153900	165.358719	502.260590	-275.858276	-106.311691	488.980408	-503.399323	163.480927	67.196350	-338.014221	-181.895355	81.185852	-444.869873	217.888153	1375.934082	-309.875153	-103.391754	1376.580688	-348.604431	59.394932	1388.187866	-321.668396	68.636360	1678.925903	-551.857788	240.002304	1136.485840	-359.693787	-176.984634	1138.080200	-367.726501	347.254456	1022.935364	-226.078384	-145.302338	902.611389	-358.291718	41.578022	1020.657593	413.736938	-20.517679	957.167725	425.455322	156.775055
-395.519501	124.003639	921.893433	-330.042389	-50.986053	920.088989	-473.271942	162.932022	502.236603	-274.846466	-108.369858	489.277924	-503.190155	163.098373	67.336365	-337.448517	-182.231354	81.090538	-443.035492	213.753342	1376.458252	-307.051727	-107.249290	1376.656616	-346.328613	55.386257	1388.517456	-319.350525	64.591049	1679.351807	-550.906067	235.612946	1137.333618	-356.879578	-180.571793	1137.938354	-366.431915	345.659027	1025.847656	-223.591644	-148.059769	902.406677	-356.160126	37.957344	1020.761292	413.687042	-20.674419	957.172607	425.453796	156.571625
-393.690277	120.039154	921.991394	-327.631622	-54.625740	920.395813	-471.183105	160.511322	502.197449	-273.666870	-110.697495	489.778534	-502.842590	162.725266	67.514763	-336.779236	-182.688553	81.108704	-441.288727	209.539383	1377.120850	-304.353760	-111.163277	1376.711182	-344.104675	51.337372	1388.892334	-316.967316	60.489948	1679.747925	-549.577820	231.251022	1138.150391	-354.007904	-184.331070	1137.984131	-366.556610	344.621033	1027.932129	-221.191971	-151.018814	902.242554	-354.093079	34.279255	1020.965332	413.631378	-20.851610	957.153503	425.480133	156.458496
-391.868011	116.095222	922.152893	-325.230652	-58.349110	920.918823	-468.980865	158.055069	502.184601	-272.528900	-113.280838	490.256927	-502.678833	162.317200	67.827690	-336.258850	-183.211472	81.129463	-439.577759	205.289169	1377.968506	-301.706024	-115.036720	1376.875000	-341.875824	47.327316	1389.228638	-314.599854	56.380833	1680.189819	-548.250488	226.804733	1139.168823	-351.265991	-188.087341	1137.987671	-366.429474	343.448059	1030.296875	-218.828995	-153.992142	902.175903	-352.141327	30.615026	1021.315125	413.623596	-21.020905	957.156067	425.520355	156.192856
-390.184174	112.235268	922.367371	-322.927155	-62.050957	921.502380	-466.829712	155.706009	502.148438	-271.412994	-116.144173	490.911469	-502.443329	161.815292	68.152763	-336.138947	-184.058105	81.263840	-437.880798	201.011185	1378.847656	-299.020325	-118.878738	1377.018066	-339.563293	43.421707	1389.759521	-312.241119	52.290295	1680.558594	-546.731079	222.248795	1140.187256	-348.467529	-191.840927	1138.138306	-366.535828	342.467804	1033.138184	-216.443069	-157.085892	902.162903	-350.261139	27.025990	1021.717834	413.549133	-21.228611	957.136353	425.519226	156.074753
-388.649261	107.720901	922.432739	-320.679260	-66.017395	922.073242	-464.510834	153.346756	502.027649	-270.185638	-119.098930	491.296204	-502.045044	161.324005	68.396416	-336.008911	-184.899734	81.387642	-436.256958	196.734436	1379.766968	-296.324066	-122.662483	1377.250854	-337.328766	39.416451	1390.156006	-309.861511	48.133663	1680.871338	-545.294861	217.568970	1141.289551	-345.696899	-195.550446	1138.291504	-366.690552	341.165253	1035.459717	-214.122803	-160.430389	902.021484	-348.431213	23.083755	1022.033569	413.494263	-21.355490	957.154297	425.531982	155.933212
-386.802216	104.425911	922.829834	-318.333740	-69.597031	922.666931	-462.293671	151.262787	502.098145	-269.104675	-122.182961	491.605896	-501.771362	160.840073	68.784660	-335.979095	-185.651306	81.507088	-434.628937	192.398087	1380.662842	-293.586609	-126.426819	1377.297119	-335.045563	35.464535	1390.450195	-307.578613	44.069809	1681.174316	-544.017578	212.928818	1142.403931	-343.019806	-199.283234	1138.244263	-366.948669	339.663177	1037.566895	-211.704788	-163.727341	902.026245	-346.487823	19.713253	1022.536865	413.465759	-21.494518	957.200195	425.589600	155.769119
-385.259949	100.612793	923.079346	-316.126282	-73.300247	923.093994	-460.296722	149.293976	502.126129	-268.250519	-125.263863	491.694763	-501.693634	160.406494	69.194847	-335.847931	-186.308228	81.552063	-433.051361	188.076660	1381.553467	-290.812317	-130.177399	1377.329346	-332.750977	31.525480	1390.765259	-305.220520	39.987766	1681.423340	-542.638428	208.184021	1143.465576	-340.253113	-203.115234	1138.265625	-367.238739	337.872894	1039.549805	-209.343048	-167.171097	901.907349	-344.657654	16.063873	1022.875366	413.135773	-22.167385	956.983521	425.579895	155.727722
-383.795593	96.251251	923.093994	-313.844513	-77.224106	923.458435	-457.948334	147.350494	501.950043	-267.752502	-128.240677	491.854431	-501.345215	159.970474	69.626961	-336.020386	-187.072968	81.658104	-431.487579	183.746964	1382.382446	-287.991669	-133.962067	1377.291748	-330.456207	27.582479	1391.050537	-302.908447	35.965599	1681.614258	-541.399475	203.499863	1144.455322	-337.580872	-207.036560	1138.343994	-367.557251	336.122711	1041.698853	-206.947327	-170.679443	901.755310	-342.817657	12.143583	1023.061279	413.048096	-22.294863	957.008728	425.610626	155.597229
-382.111481	92.750679	923.266907	-311.517456	-80.877670	923.732727	-455.611053	145.516937	501.935455	-267.338135	-130.794449	491.994812	-500.884369	159.536606	70.087318	-336.115692	-187.586121	81.654289	-429.930756	179.334503	1383.138672	-285.216248	-137.826599	1377.160767	-328.243195	23.514730	1391.172119	-300.580505	31.930561	1681.841919	-540.227295	198.942062	1145.319702	-334.928406	-210.972031	1138.296753	-367.869812	334.505096	1043.988770	-204.574097	-174.220367	901.621887	-340.917938	8.601624	1023.290222	413.019897	-22.366714	957.011230	425.634705	155.519867
-381.045624	87.113960	922.640991	-309.422577	-85.370827	923.946716	-453.070374	143.581863	501.475616	-267.338684	-133.294281	492.202942	-500.445709	159.094315	70.583076	-336.248383	-188.140625	81.646927	-428.452087	174.835571	1383.783081	-282.476959	-141.817581	1377.002563	-325.760040	19.694756	1391.520996	-298.266968	27.917469	1681.971924	-539.296936	194.468948	1146.198364	-332.295929	-214.929993	1138.180176	-368.309875	332.625549	1046.178223	-202.231140	-177.791565	901.408997	-339.266663	4.104796	1023.063293	413.018738	-22.474159	957.046570	425.733093	155.424316
-379.374695	83.284966	922.707947	-307.025146	-89.027893	924.030029	-450.663696	141.800232	501.401398	-267.170837	-135.314636	492.405396	-499.768982	158.503937	71.170074	-336.239044	-188.581711	81.592926	-427.012207	170.367096	1384.319092	-279.682373	-145.755081	1376.815308	-323.578156	15.569303	1391.567749	-295.993408	24.036938	1682.216797	-538.171753	189.897934	1146.918823	-329.630554	-218.989548	1138.053955	-368.801208	330.802948	1048.156006	-199.901581	-181.383621	901.175476	-337.328217	0.359447	1023.144165	413.020874	-22.559366	957.083618	425.820862	155.304138
-377.723816	79.624908	922.801636	-304.648651	-92.613419	924.127563	-448.338562	140.028259	501.347046	-266.882629	-137.177307	492.486877	-499.559357	158.079102	71.751640	-336.228027	-189.038940	81.524849	-425.544128	165.919540	1384.797363	-276.906158	-149.687073	1376.538940	-321.430084	11.504286	1391.739014	-293.678650	20.092648	1682.312866	-537.422913	185.485672	1147.559692	-326.988983	-222.981903	1137.898071	-369.260040	328.744568	1050.200073	-197.578415	-185.057632	900.825073	-335.429108	-3.283538	1023.247070	413.034149	-22.643621	957.109070	425.930359	155.196472
-376.116272	75.942955	922.893188	-302.204529	-96.255852	924.211121	-445.990417	138.187622	501.286011	-266.178741	-138.754150	492.447662	-499.038879	157.591110	72.392799	-336.130737	-189.373428	81.479141	-424.137970	161.504303	1385.185913	-274.170502	-153.535782	1376.325928	-319.283203	7.489197	1391.699341	-291.434296	16.332432	1682.439331	-536.553589	181.055389	1148.140259	-324.282715	-227.065689	1137.732910	-369.790222	326.740570	1052.242310	-195.294403	-188.757477	900.452332	-333.519073	-6.971329	1023.342102	413.095917	-22.769518	957.116028	426.060608	155.106491
-374.614777	71.914452	922.880737	-299.869202	-99.924393	924.226990	-443.785278	136.438019	501.177704	-266.178192	-141.754227	492.811646	-498.442047	157.021729	72.949883	-336.384521	-190.203949	81.587204	-422.730438	157.226334	1385.482666	-271.317078	-157.270920	1376.005371	-317.165009	3.601639	1391.753540	-289.164948	12.553301	1682.481934	-535.656250	176.645706	1148.643555	-321.531281	-231.080627	1137.563354	-370.473511	324.832581	1054.213379	-193.029236	-192.431351	899.985291	-331.642120	-10.787353	1023.345093	413.138031	-22.888365	957.162292	426.169891	154.960083
-373.191589	68.198952	922.969360	-297.597687	-103.493530	924.266541	-441.666321	134.718124	501.233276	-264.593231	-142.068420	492.799988	-498.202881	156.544052	73.693321	-335.793427	-190.154160	81.428383	-421.347656	153.033508	1385.845459	-268.504974	-160.833817	1375.648926	-315.066864	-0.234747	1391.667725	-286.908966	8.840147	1682.493164	-534.745911	172.212082	1149.212402	-318.771240	-234.949966	1137.223389	-371.079193	322.846405	1056.153931	-190.806885	-196.114182	899.464600	-329.830017	-14.443301	1023.411621	413.175629	-22.970081	957.221802	426.268036	154.857132
-371.730591	64.098969	922.999512	-295.302216	-107.183006	924.400940	-439.284271	132.920807	501.102448	-264.453613	-145.333908	493.057526	-497.357239	155.930603	74.443832	-335.992310	-191.085144	81.597809	-420.014648	148.849487	1386.152466	-265.650726	-164.349274	1375.503418	-312.971039	-3.944583	1391.713135	-284.652985	5.154393	1682.499878	-533.771484	167.806915	1149.699829	-316.039368	-238.935394	1136.994019	-371.852386	320.876495	1057.876221	-188.652008	-199.776031	898.981506	-327.981110	-18.255571	1023.492798	413.269806	-23.018530	957.244202	426.385956	154.740982
-370.355713	60.252258	923.132263	-293.095001	-110.727051	924.546082	-436.936554	131.135300	501.187683	-263.997101	-148.036194	493.216827	-496.861053	155.435272	75.235939	-336.074127	-191.953598	81.742889	-418.850769	144.581406	1386.494263	-262.905945	-167.837921	1375.384399	-310.769348	-7.489264	1391.972046	-282.456085	1.660817	1682.588867	-532.881042	163.414581	1150.245117	-313.242981	-242.831726	1136.995361	-372.670746	318.920349	1059.526978	-186.578445	-203.539597	898.600281	-326.222260	-21.925497	1023.632690	413.336945	-23.094725	957.305603	426.530426	154.671417
-368.906799	56.363487	923.295288	-290.847992	-114.216080	924.751648	-434.705383	129.456421	501.251801	-263.604492	-150.601242	493.398621	-496.305176	154.886749	75.965027	-336.030487	-192.616898	81.700012	-417.646698	140.422974	1386.873657	-260.159088	-171.239655	1375.321777	-308.751678	-11.132224	1392.090332	-280.257660	-1.841080	1682.653687	-531.897827	158.982391	1150.787231	-310.505707	-246.712570	1137.053589	-373.555664	316.889343	1061.067261	-184.558685	-207.207870	898.263428	-324.429840	-25.581402	1023.818970	413.438141	-23.143557	957.332520	426.665131	154.603165
-367.503784	52.680176	923.527588	-288.624725	-117.602737	924.961487	-432.436798	127.740433	501.458282	-263.428467	-153.230057	493.670441	-495.186584	154.042557	76.702240	-336.123810	-193.335114	81.684753	-416.540771	136.315628	1387.281616	-257.449951	-174.579880	1375.283203	-306.819153	-14.778206	1392.159790	-278.084290	-5.296800	1682.764038	-530.944763	154.574600	1151.273926	-307.780121	-250.548538	1136.989136	-374.476990	314.794525	1062.521606	-182.555008	-210.933319	897.871948	-322.696320	-29.134315	1024.044922	413.566833	-23.154566	957.347656	426.848175	154.608093
-366.170532	48.952045	923.775818	-286.391571	-120.870049	925.109436	-430.073029	125.944664	501.632782	-263.413483	-156.020844	494.010742	-494.652618	153.254257	77.311607	-336.194366	-194.028320	81.657295	-415.450165	132.218552	1387.720581	-254.735565	-177.904190	1375.360352	-304.898102	-18.362823	1392.345093	-275.950928	-8.646503	1682.900146	-530.134216	150.225937	1151.737427	-304.975189	-254.331955	1137.142212	-375.442841	312.590851	1063.876709	-180.579651	-214.642319	897.482849	-320.941223	-32.666683	1024.245605	413.726715	-23.250729	957.372375	427.055786	154.632629
-364.896393	45.385891	924.078308	-284.210907	-124.067200	925.219299	-427.697235	124.129387	501.990234	-263.141296	-158.428085	494.082184	-493.659760	152.548950	78.460335	-336.164490	-194.540451	81.611641	-414.446747	128.135696	1388.067505	-252.080154	-181.205383	1375.413330	-303.039703	-21.939003	1392.472412	-273.837616	-11.921767	1682.999023	-529.253723	145.819138	1152.215942	-302.232788	-258.158081	1137.250977	-376.408417	310.221436	1065.030518	-178.600342	-218.332916	897.126038	-319.211029	-36.124748	1024.454224	413.960114	-23.328661	957.407471	427.296631	154.625885
-363.685150	41.860443	924.451599	-282.217133	-127.101875	925.340027	-425.231750	122.280258	502.422974	-263.064636	-160.690811	494.127258	-492.938446	151.616547	79.188065	-336.156464	-194.913193	81.502701	-413.467407	124.097946	1388.492676	-249.448868	-184.364212	1375.481567	-301.190521	-25.393974	1392.645630	-271.755280	-15.074965	1683.191895	-528.548096	141.471085	1152.702515	-299.476318	-261.790405	1137.386230	-377.403503	307.930969	1066.292847	-176.699966	-221.964066	896.808350	-317.561157	-39.497063	1024.701538	414.126801	-23.375973	957.429932	427.445435	154.563919
-362.631226	38.358753	924.897705	-280.237579	-130.178955	925.484253	-422.862091	120.492912	502.827820	-263.239288	-163.329086	494.444885	-492.070404	150.880814	80.276535	-336.295410	-195.471085	81.471634	-412.508423	120.083282	1388.846069	-246.850143	-187.547150	1375.596069	-299.329620	-28.788435	1392.797974	-269.719086	-18.161856	1683.359009	-527.731140	137.172821	1153.114502	-296.761292	-265.468140	1137.648315	-378.511810	305.636871	1067.484131	-174.838501	-225.643356	896.487183	-315.941132	-42.877235	1024.993896	414.317688	-23.406595	957.432800	427.635925	154.475250
-361.555206	35.032562	925.410645	-278.339203	-133.110687	925.650452	-420.501923	118.820877	503.372498	-263.120056	-165.376740	494.569153	-490.834595	149.694672	81.217323	-336.277618	-195.814758	81.495132	-411.589386	116.114288	1389.316650	-244.228516	-190.648529	1375.825928	-297.482819	-32.132740	1393.015869	-267.695526	-21.229597	1683.510498	-527.025269	132.924988	1153.637939	-294.014374	-269.002472	1137.794922	-379.586700	303.200653	1068.675171	-172.983414	-229.219528	896.295166	-314.356140	-46.129658	1025.331665	414.566437	-23.388468	957.487854	427.880707	154.394897
-360.484741	31.675993	925.953186	-276.422760	-136.053268	925.875000	-418.330231	117.320534	504.048096	-263.132355	-167.848923	494.862671	-490.233246	148.976517	82.587158	-336.385834	-196.316742	81.576149	-410.634583	112.239021	1389.828369	-241.731003	-193.643784	1376.062622	-295.693481	-35.479179	1393.318604	-265.776825	-24.209764	1683.775146	-526.297241	128.635223	1154.206055	-291.321686	-272.666229	1138.215454	-380.654266	300.751221	1069.810059	-171.183167	-232.784637	896.187378	-312.776642	-49.389931	1025.713623	414.909943	-23.337362	957.546936	428.179688	154.342392
-359.497345	28.309402	926.556885	-274.608551	-138.923203	926.124573	-416.002228	115.727699	504.739288	-263.008484	-169.853607	494.932800	-489.512146	148.065399	83.857803	-336.342957	-196.613113	81.611977	-409.692139	108.348213	1390.280762	-239.167282	-196.653229	1376.358765	-293.889374	-38.790611	1393.661987	-263.898346	-27.099705	1684.081787	-525.625183	124.457741	1154.800537	-288.637207	-276.254028	1138.566406	-381.782562	298.232208	1070.943237	-169.358673	-236.319366	896.134583	-311.277710	-52.633297	1026.138062	415.324615	-23.369322	957.622925	428.526642	154.269165
-358.569733	25.134184	927.141418	-272.864319	-141.686447	926.350586	-413.711578	114.229675	505.391174	-263.012238	-172.120377	495.049225	-488.714569	147.016922	85.162048	-336.249176	-196.834457	81.565147	-408.787292	104.523056	1390.885254	-236.682327	-199.607071	1376.630371	-292.126831	-41.864532	1393.949707	-262.041016	-29.979076	1684.429932	-524.935486	120.258423	1155.380737	-286.002075	-279.761963	1139.036255	-382.900391	295.680756	1071.869141	-167.598557	-239.799240	896.041687	-309.851379	-55.735706	1026.541504	415.681976	-23.460218	957.672852	428.799377	154.201752
-357.658508	22.029551	927.742249	-271.183990	-144.378342	926.496277	-411.330444	112.727997	506.054260	-262.992859	-174.385742	495.264648	-487.812683	145.929504	86.535385	-336.240356	-197.152786	81.523781	-407.899780	100.774231	1391.380859	-234.086548	-202.416931	1377.013916	-290.426819	-45.098042	1394.278931	-260.306091	-32.773682	1684.867432	-524.295959	116.142075	1155.969727	-283.374512	-283.283905	1139.453125	-384.038879	293.109955	1072.807861	-165.862823	-243.264542	896.024719	-308.434845	-58.810730	1026.911865	416.019470	-23.533579	957.707703	429.059814	154.182388
-356.813660	18.841820	928.343323	-269.554047	-147.048828	926.668640	-409.011169	111.274994	506.702637	-263.391266	-177.107224	495.504883	-487.013916	144.669678	87.924789	-336.422028	-197.808350	81.499138	-406.992157	97.043678	1391.919312	-231.627167	-205.307312	1377.306030	-288.795044	-48.291107	1394.568848	-258.534271	-35.510838	1685.071533	-523.720703	112.139565	1156.624756	-280.787720	-286.668732	1139.923096	-385.180634	290.426178	1073.780029	-164.144836	-246.651764	895.988525	-307.084167	-61.902405	1027.295532	416.380035	-23.513786	957.680908	429.376953	154.255096
-356.020569	15.779356	928.926758	-268.106018	-149.671417	926.794006	-406.709717	109.914841	507.393585	-263.244751	-179.094803	495.521973	-485.851715	142.983871	89.064682	-336.413269	-198.079987	81.488304	-406.081177	93.386597	1392.365723	-229.200668	-208.083664	1377.584839	-287.082062	-51.380280	1394.930054	-256.834381	-38.168804	1685.381348	-523.128357	108.024521	1157.335815	-278.219421	-290.001038	1140.340454	-386.301636	287.880798	1074.634766	-162.478195	-250.018707	895.974792	-305.779205	-64.893158	1027.641602	416.821411	-23.552647	957.720764	429.784821	154.242630
-355.327087	12.765361	929.510986	-266.774445	-152.250793	926.895264	-404.365814	108.498726	507.970184	-261.716125	-177.218018	495.309906	-484.960663	141.510956	90.315277	-335.312836	-197.126297	81.089737	-405.129639	89.895546	1392.842529	-226.701035	-210.683914	1377.908691	-285.551849	-54.401222	1395.177979	-255.188629	-40.785255	1685.690430	-522.578064	104.046288	1158.016235	-275.681091	-293.194366	1140.715576	-387.459961	285.187622	1075.479492	-160.707611	-253.293030	895.966431	-304.592865	-67.858772	1027.976563	417.328827	-23.554165	957.735291	430.148438	154.172653
-354.900879	9.821960	930.228455	-265.785278	-154.893600	927.047729	-402.253662	107.178734	508.581177	-261.624939	-178.945694	495.354095	-484.238312	139.779984	91.758469	-335.217438	-197.253525	81.097137	-404.157288	86.408287	1393.289185	-224.244080	-213.242218	1378.215698	-283.904724	-57.317497	1395.525879	-253.600388	-43.350796	1686.007324	-522.065735	100.105484	1158.696777	-273.121948	-296.401245	1141.211548	-388.563049	282.481201	1076.352539	-159.032089	-256.434906	895.980591	-303.484161	-70.751160	1028.386597	417.763702	-23.555761	957.693176	430.377502	154.146545
-354.290344	7.037299	930.696594	-264.552704	-157.388260	927.007324	-400.001831	105.768524	509.167542	-261.965942	-181.033539	495.583130	-483.244965	137.864166	92.937561	-335.374542	-197.652634	81.212807	-403.144928	83.027206	1393.604614	-221.902969	-215.797134	1378.556519	-282.293213	-60.163307	1395.822388	-252.098907	-45.837303	1686.318237	-521.689819	96.264824	1159.364868	-270.687103	-299.436035	1141.590576	-389.603271	279.727814	1077.226440	-157.239349	-259.555786	896.054749	-302.354797	-73.556526	1028.588867	418.230286	-23.629683	957.750305	430.735992	154.068649
-353.564850	4.310420	931.207703	-263.172119	-159.726517	927.086426	-397.666168	104.280083	509.683990	-261.824188	-182.623444	495.538971	-482.233398	135.738510	94.175240	-335.337341	-197.844543	81.268700	-402.175690	79.705246	1394.033569	-219.572876	-218.279465	1378.829102	-280.616333	-62.942524	1396.187988	-250.617294	-48.329521	1686.641724	-521.348694	92.456360	1160.094971	-268.228119	-302.551178	1142.138672	-390.647125	276.984772	1078.077759	-155.499252	-262.635437	896.200256	-301.189728	-76.257851	1028.878540	418.817932	-23.707630	957.772400	431.194489	154.037415
-352.970886	1.765824	931.837097	-261.872375	-161.841034	927.094360	-395.551117	102.823151	510.151611	-261.952179	-184.173553	495.666931	-481.217468	133.420883	95.324699	-335.346527	-198.029770	81.305496	-401.243439	76.470596	1394.418457	-217.229691	-220.699173	1379.218018	-279.081482	-65.604279	1396.480591	-249.232468	-50.766895	1686.998779	-521.133484	88.638779	1160.872925	-265.894226	-305.474213	1142.544922	-391.739655	273.958160	1078.483154	-153.818298	-265.606110	896.334717	-300.158356	-78.884346	1029.194946	419.473633	-23.680971	957.792847	431.661377	154.040787
-352.322662	-0.746409	932.237732	-260.640717	-164.018402	927.097046	-393.459564	101.219917	510.604156	-262.216888	-185.764404	495.682556	-480.209167	130.779327	96.490723	-335.406830	-198.291840	81.278175	-400.324188	73.368591	1394.725098	-215.065247	-222.983215	1379.458008	-277.510895	-68.215523	1396.773315	-247.750580	-53.119385	1687.164063	-521.035706	84.776726	1161.717407	-263.547455	-308.435944	1143.013306	-392.702789	271.130219	1079.245361	-152.085052	-268.598785	896.464539	-299.110413	-81.383049	1029.390381	420.073853	-23.620388	957.781555	432.086853	153.983078
-351.633240	-3.193432	932.613159	-259.350769	-166.129730	927.185486	-391.308990	99.572601	510.998505	-262.351532	-187.146301	495.706451	-479.443542	128.189545	97.874550	-334.552216	-197.724945	81.224960	-399.411926	70.311371	1395.012207	-212.817276	-225.204300	1379.761230	-275.990906	-70.781837	1396.980103	-246.355942	-55.447525	1687.372681	-521.073120	80.846725	1162.625366	-261.268433	-311.293121	1143.390015	-393.648804	268.225189	1079.858887	-150.373047	-271.413483	896.626465	-298.042419	-83.764107	1029.617432	420.697418	-23.620655	957.749329	432.550659	154.069214
-351.076447	-5.579676	932.940063	-258.228943	-168.168793	927.121033	-389.173279	97.839340	511.229858	-262.733948	-188.720642	495.883728	-477.701508	124.611572	98.410767	-334.516541	-197.866257	81.165215	-398.486389	67.374420	1395.286621	-210.756729	-227.344208	1379.875366	-274.515198	-73.189743	1397.188721	-244.941086	-57.718235	1687.591064	-521.248169	76.840729	1163.591919	-258.968414	-314.110962	1143.795410	-394.541992	265.335175	1080.462158	-148.599518	-274.260010	896.721313	-297.068726	-86.111923	1029.739624	421.370178	-23.730156	957.814819	433.086090	154.022324
-350.550201	-7.903955	933.228760	-257.145660	-170.178268	927.122070	-387.182037	96.090797	511.561249	-263.040985	-190.123856	496.012909	-476.622467	121.106026	99.300507	-334.582001	-198.135986	81.138695	-397.629364	64.469978	1395.546143	-208.697678	-229.491531	1380.067627	-273.019531	-75.541733	1397.384644	-243.613068	-59.901943	1687.721680	-521.555054	72.763252	1164.608398	-256.713501	-316.695251	1143.968628	-395.376404	262.480286	1081.065796	-146.830307	-277.033417	896.738403	-296.127319	-88.349014	1029.874512	422.062103	-23.731045	957.849548	433.568146	154.015884
-349.936127	-9.925121	933.479248	-256.122498	-171.943176	927.047668	-385.191528	94.214455	511.682556	-262.909698	-191.191986	495.907776	-475.609375	117.577629	100.351517	-335.416290	-199.118027	81.163986	-396.845276	61.683437	1395.728516	-206.688858	-231.476730	1380.126953	-271.530151	-77.912537	1397.411499	-242.269409	-61.963879	1687.757446	-521.980347	68.629738	1165.662964	-254.501068	-319.310852	1144.137939	-396.147308	259.679413	1081.677124	-145.023834	-279.593048	896.794983	-295.205353	-90.361244	1029.955322	422.759064	-23.644297	957.834351	434.077393	154.037247
-349.494263	-12.111304	933.575867	-255.212921	-173.866425	926.927795	-383.472870	92.410355	511.844147	-263.111633	-192.685974	495.914856	-473.804596	113.492409	100.845497	-335.564514	-199.448593	81.247337	-395.994385	59.009335	1395.964233	-204.818741	-233.473053	1380.081299	-270.092834	-80.097252	1397.494629	-240.953796	-64.014168	1687.784912	-522.504150	64.465080	1166.741211	-252.335114	-321.830017	1144.232910	-396.851074	256.950073	1082.299438	-143.160919	-282.211609	896.707397	-294.318207	-92.401909	1029.926758	423.506439	-23.753569	957.831665	434.637939	153.994202
-349.070038	-14.038026	933.716675	-254.232834	-175.435913	926.585083	-381.979431	90.596352	511.920288	-263.179840	-193.928162	496.066498	-471.529541	109.209808	101.067863	-334.575989	-198.564896	81.217606	-395.197784	56.444904	1396.196655	-203.034775	-235.320313	1380.041504	-268.750732	-82.246773	1397.451660	-239.636230	-65.979652	1687.771484	-523.101135	60.302071	1167.826294	-250.193344	-324.260376	1144.244751	-397.485016	254.308350	1082.933838	-141.308121	-284.668732	896.574280	-293.344391	-94.259079	1029.804077	424.259247	-23.778637	957.806091	435.223236	154.003906
-348.577667	-15.843250	933.831726	-253.535385	-177.234528	926.517456	-380.804016	88.738243	511.892059	-263.238098	-195.298141	496.060211	-469.036224	104.798393	100.979019	-334.594543	-198.691818	81.242218	-394.423798	53.966255	1396.349365	-201.289337	-237.168137	1379.933594	-267.440857	-84.280891	1397.356812	-238.376541	-67.916107	1687.760254	-523.741699	56.179787	1168.899780	-248.100723	-326.634827	1144.291382	-398.047485	251.768829	1083.577271	-139.450607	-287.041290	896.514771	-292.611511	-96.081467	1029.816284	425.023254	-23.737988	957.799011	435.777435	154.040405
-348.043457	-17.429224	933.973206	-252.828217	-178.928238	926.537231	-380.056732	86.772804	512.022888	-263.290161	-196.667252	495.927490	-466.329224	100.289764	100.793312	-334.575317	-198.805069	81.270012	-393.615753	51.631111	1396.575439	-199.617249	-238.871399	1379.746826	-266.205627	-86.341652	1397.200317	-237.109894	-69.821243	1687.752930	-524.392944	52.142128	1169.942139	-246.111740	-328.908295	1144.169067	-398.537567	249.344589	1084.224731	-137.586929	-289.351410	896.341370	-291.961945	-97.770523	1029.894653	425.856506	-23.800030	957.813904	436.387573	154.045761
-347.452606	-19.378813	933.912720	-252.014328	-180.626709	926.545532	-379.325409	84.583870	511.894592	-263.333893	-198.048965	495.969574	-463.069824	95.772705	100.308388	-334.555939	-199.046295	81.294594	-392.812408	49.422359	1396.865356	-198.126480	-240.673309	1379.536255	-264.965393	-88.248268	1397.128418	-235.912735	-71.623909	1687.738647	-525.019714	48.236214	1170.933350	-244.186691	-331.039001	1143.889282	-398.955322	247.047073	1084.868286	-135.662064	-291.638641	896.130127	-291.215576	-99.513458	1029.864502	426.693146	-23.766529	957.871094	437.038788	154.062683
-346.545929	-21.090494	933.930176	-250.502182	-181.921631	926.525574	-378.663544	82.231995	511.760773	-263.290771	-199.082184	496.012299	-459.287537	91.085388	99.375107	-334.436340	-199.147171	81.232758	-392.045166	47.341091	1396.973511	-196.694733	-242.318054	1379.349487	-263.802002	-90.078308	1397.098633	-234.746231	-73.363495	1687.660400	-525.585632	44.510864	1171.853149	-242.248123	-333.172729	1143.719849	-399.301331	244.886078	1085.497803	-133.781403	-293.739532	895.935425	-290.013885	-101.011246	1029.863892	427.471680	-23.711807	957.904297	437.649445	154.052399
-345.534821	-21.334835	934.497864	-249.327667	-182.630692	926.398682	-378.091461	79.517906	511.724701	-263.279327	-200.080414	495.957092	-455.423737	86.593864	98.475594	-334.371796	-199.284912	81.178444	-391.201996	45.368416	1397.202393	-195.284271	-243.895096	1379.113037	-262.648926	-91.844391	1397.021606	-233.575562	-75.083282	1687.617554	-526.054260	41.015034	1172.681885	-240.382599	-335.089966	1143.472656	-399.576874	242.869629	1086.101318	-131.864441	-295.680817	895.730347	-289.010742	-101.963722	1030.093140	428.302551	-23.724081	957.928284	438.268494	154.101883
-345.003754	-23.006014	934.418518	-248.462570	-184.043137	926.273743	-377.547516	76.751434	511.578735	-263.143799	-201.175507	495.895233	-451.168457	82.114464	97.369186	-334.221344	-199.424072	81.110069	-390.390961	43.530029	1397.511719	-194.048874	-245.510757	1378.830933	-261.568909	-93.557014	1396.905762	-232.411438	-76.761307	1687.578003	-526.390137	37.796280	1173.400879	-238.634155	-336.860535	1143.144775	-399.783844	241.004028	1086.664429	-130.031433	-297.665955	895.428162	-288.183136	-103.438057	1029.979858	429.168854	-23.698189	957.897949	438.921509	154.113342
-344.402039	-24.904644	934.246582	-247.465591	-185.510757	926.134827	-376.897003	73.748962	511.112396	-263.093384	-202.433090	495.813049	-446.655670	77.744926	96.043457	-335.317444	-200.881042	81.220428	-389.589905	41.728806	1397.626343	-192.823959	-247.067978	1378.614136	-260.551697	-95.180656	1396.827026	-231.344025	-78.355804	1687.481079	-526.559692	34.899212	1173.992798	-236.971115	-338.522522	1142.826660	-399.924591	239.293701	1087.171631	-128.216003	-299.504517	895.440491	-287.264435	-105.006821	1029.813965	430.027435	-23.752983	957.928894	439.621765	154.133743
-343.829834	-26.406385	934.043152	-246.507431	-186.845139	926.007690	-376.263306	70.528603	510.542267	-262.936646	-203.575485	495.726257	-441.985840	73.380760	94.603767	-334.213165	-199.865891	81.170784	-388.729065	40.053436	1397.841431	-191.615204	-248.542007	1378.431885	-259.575745	-96.729179	1396.808716	-230.276184	-79.898888	1687.377441	-526.532593	32.363941	1174.442383	-235.367249	-340.124237	1142.574707	-400.001892	237.741119	1087.605835	-126.417412	-301.333313	894.974609	-286.385101	-106.286667	1029.638306	430.903137	-23.802212	957.908752	440.371307	154.153763
-343.144287	-28.073647	933.791687	-245.500412	-188.103775	925.909973	-375.441101	67.257286	509.969055	-263.023102	-204.689499	495.757538	-437.030609	69.180771	93.104408	-334.175018	-199.936615	81.178185	-387.852142	38.447857	1398.073120	-190.544205	-249.932175	1378.226929	-258.646454	-98.237946	1396.765137	-229.269653	-81.404297	1687.337280	-526.282410	30.224529	1174.737183	-233.834244	-341.586060	1142.326782	-400.018738	236.346863	1087.948853	-124.539291	-302.723572	894.880615	-285.411591	-107.557220	1029.451660	431.841431	-23.702076	957.899780	441.099152	154.197388
-342.492096	-29.317398	933.750488	-244.377136	-189.146561	925.802246	-374.764771	63.880611	509.450653	-263.202332	-205.719208	495.692444	-432.117249	64.993172	91.477753	-333.977814	-199.991974	81.164406	-387.048248	36.965797	1398.252930	-189.468872	-251.203369	1378.108154	-257.729858	-99.675003	1396.775879	-228.275497	-82.869202	1687.265503	-525.788025	28.507454	1174.867798	-232.368881	-342.941406	1142.105225	-399.978546	235.109421	1088.181152	-122.787163	-304.088074	894.728394	-284.474915	-108.684731	1029.372681	432.700562	-23.706583	957.942627	441.852020	154.238205
-341.839661	-30.535070	933.618164	-243.306366	-190.201172	925.711670	-373.968933	60.305431	508.822357	-264.766907	-208.572266	496.787506	-427.133118	60.921570	89.835800	-334.742004	-200.898026	81.318237	-386.220947	35.521099	1398.431396	-188.517349	-252.463196	1377.866943	-256.877075	-100.959145	1396.755005	-227.352997	-84.299591	1687.219482	-525.034485	27.230053	1174.828003	-231.004578	-344.217560	1141.842529	-399.884796	234.025208	1088.283203	-121.139862	-305.432770	894.591309	-283.563202	-109.739624	1029.256226	433.600861	-23.574017	957.922791	442.566589	154.315552
-341.177124	-31.742611	933.466064	-242.097046	-191.187744	925.602844	-373.341553	56.678371	508.100372	-264.687836	-209.403610	496.955109	-422.136505	56.791363	88.181618	-334.937317	-201.233047	81.320427	-385.483582	34.119415	1398.598755	-187.430740	-253.632446	1377.697266	-256.032440	-102.161682	1396.722900	-226.437836	-85.691574	1687.131714	-524.014221	26.398973	1174.616455	-229.712280	-345.315308	1141.599976	-399.741119	233.088501	1088.234375	-119.595360	-306.585602	894.740845	-282.587158	-110.752731	1029.121582	434.535187	-23.437872	957.935059	443.348938	154.321304
-340.588226	-32.842781	933.213257	-241.006088	-192.088730	925.356812	-372.796692	53.193752	507.513733	-264.535126	-209.463593	496.719666	-416.999359	52.799206	86.430748	-334.707581	-201.214920	81.255463	-384.763031	32.808407	1398.721069	-186.491470	-254.720490	1377.425903	-255.170334	-103.356804	1396.572998	-225.655350	-86.969749	1686.978760	-522.727844	26.008640	1174.236084	-228.499741	-346.428802	1141.254761	-399.551147	232.291336	1088.014282	-118.050980	-307.840332	894.199768	-281.653748	-111.660774	1028.862915	435.450562	-23.535950	958.012695	444.149628	154.376144
-339.963531	-33.816349	932.987610	-239.951035	-192.922089	925.184631	-372.371246	49.556496	506.791351	-264.596375	-209.931259	496.448425	-411.970490	48.814575	84.689278	-334.604279	-201.214966	81.185417	-384.048737	31.522984	1398.822510	-185.451416	-255.689728	1377.169678	-254.397644	-104.371529	1396.394409	-224.861633	-88.232735	1686.814331	-521.185547	26.039690	1173.694824	-227.336319	-347.329254	1140.876709	-399.318542	231.623535	1087.602051	-116.561485	-308.878326	893.927917	-280.728088	-112.450928	1028.655029	436.378235	-23.448574	958.023743	444.967316	154.483643
-339.400696	-34.903885	932.708496	-238.821609	-193.661835	925.007080	-371.922363	45.784279	505.978790	-264.394043	-210.716614	496.413910	-406.979950	44.900501	82.929108	-334.535034	-201.248337	81.157341	-383.364624	30.329868	1398.805908	-184.483612	-256.594452	1376.855713	-253.637939	-105.391533	1396.300781	-224.108124	-89.462059	1686.679810	-519.407837	26.457441	1173.006714	-226.186813	-348.307556	1140.563232	-399.046722	231.072464	1086.977173	-115.170364	-309.555298	894.047180	-279.861267	-113.252678	1028.423706	437.353851	-23.363651	958.045044	445.789337	154.505737
-338.649139	-35.725414	932.331238	-237.695236	-194.414246	924.821106	-371.476685	41.928837	505.108063	-264.024475	-211.228546	496.398682	-402.077515	40.971268	81.165833	-334.387451	-201.275208	81.135063	-382.724640	29.231485	1398.820313	-183.586731	-257.433258	1376.555054	-252.867859	-106.360352	1396.175781	-223.474045	-90.596092	1686.474487	-517.426819	27.210337	1172.192139	-225.106400	-349.170410	1140.198975	-398.739044	230.623245	1086.119507	-113.906212	-310.433350	893.523560	-278.904816	-113.886055	1028.138794	438.310089	-23.275665	958.106750	446.637177	154.656662
-337.886993	-36.423473	931.968079	-236.562271	-195.003555	924.595215	-371.086426	38.118824	504.281219	-264.028046	-211.965332	496.359589	-397.151215	37.069660	79.464500	-334.333130	-201.381012	81.138443	-382.029327	28.203808	1398.838379	-182.619827	-258.245850	1376.269043	-252.179489	-107.183617	1396.038330	-222.827087	-91.739998	1686.362183	-515.257019	28.272255	1171.262085	-224.077362	-349.879059	1139.762207	-398.398438	230.258423	1085.009888	-112.686073	-311.150238	893.201843	-278.001160	-114.449318	1027.847290	439.385834	-23.120308	958.146057	447.562317	154.777969
-337.172241	-37.254330	931.590088	-235.410721	-195.655991	924.385498	-370.697083	34.275352	503.415955	-264.059082	-212.593033	496.371399	-392.277618	33.119774	77.884331	-334.364349	-201.557648	81.226791	-381.442352	27.212639	1398.749268	-181.807083	-258.936615	1375.908569	-251.445618	-108.108871	1395.782837	-222.259628	-92.774979	1686.153564	-512.971924	29.530794	1170.258911	-223.062134	-350.639496	1139.409912	-398.027618	229.958069	1083.629883	-111.498367	-311.678802	892.907715	-277.088959	-115.071785	1027.553833	440.299133	-23.079929	958.171753	448.364899	154.839355
-336.398865	-37.871044	931.206665	-234.380081	-196.125824	924.211792	-370.273163	30.542677	502.605652	-263.987213	-213.131805	496.358063	-387.364349	29.181252	76.598846	-334.326202	-201.695114	81.243866	-380.822876	26.309328	1398.706787	-181.029358	-259.682159	1375.562256	-250.799225	-108.818840	1395.617065	-221.728607	-93.788673	1685.986572	-510.671326	30.835377	1169.239258	-222.076981	-351.338867	1139.001831	-397.628845	229.699707	1081.961670	-110.498894	-312.105988	892.599670	-276.256378	-115.511856	1027.280151	441.434326	-23.008030	958.258179	449.360474	154.964233
-335.695587	-38.447308	930.797485	-233.340469	-196.635284	923.962830	-369.931824	26.561781	501.696472	-263.884308	-213.682205	496.422882	-383.381897	25.568089	75.671188	-334.323456	-201.767273	81.265289	-380.199646	25.490225	1398.691406	-180.157654	-260.246185	1375.250244	-250.085587	-109.564644	1395.309692	-221.219635	-94.707230	1685.776489	-508.468201	32.015320	1168.266357	-221.102676	-351.809753	1138.584595	-397.203796	229.458160	1079.989380	-109.486649	-312.496643	892.217529	-275.377625	-115.928955	1026.948486	442.422211	-22.833788	958.301331	450.198212	155.081955
-335.049103	-39.227818	930.307556	-232.419708	-197.215912	923.761658	-369.443237	22.560808	500.851105	-263.809265	-214.234955	496.465668	-380.496887	22.952803	74.710503	-334.336212	-201.920853	81.311951	-379.646606	24.671774	1398.576294	-179.438766	-260.875000	1374.890015	-249.452835	-110.247749	1395.014771	-220.726379	-95.602539	1685.603149	-506.461731	32.922649	1167.395386	-220.199097	-352.375427	1138.169067	-396.753662	229.205612	1077.698730	-108.613724	-312.749298	891.819214	-274.609894	-116.419899	1026.601196	443.348145	-22.716530	958.353577	451.060638	155.150192
-334.315308	-39.780933	929.904358	-231.422516	-197.628845	923.535706	-368.482086	18.464500	500.171204	-263.644379	-214.615921	496.410004	-379.339996	21.510117	73.742981	-334.250275	-202.007675	81.275948	-379.061279	23.994995	1398.511841	-178.712891	-261.353516	1374.492798	-248.859116	-110.868652	1394.787476	-220.254807	-96.364304	1685.488281	-504.737732	33.428131	1166.674438	-219.286026	-352.771423	1137.754395	-396.278961	228.911423	1075.076660	-107.787285	-312.864075	891.335510	-273.732849	-116.766609	1026.282959	444.447266	-22.567739	958.453125	452.005005	155.238968
-333.533081	-40.247242	929.596558	-230.500717	-198.095932	923.416016	-367.241150	14.583282	499.757019	-263.511047	-215.092804	496.484467	-379.649689	21.306770	72.969582	-334.213989	-202.113892	81.272705	-378.512726	23.294495	1398.503784	-177.982422	-261.916992	1374.239502	-248.241165	-111.499428	1394.661743	-219.743317	-97.127258	1685.458984	-503.232239	33.623608	1166.071533	-218.461243	-353.137085	1137.334717	-395.779419	228.542206	1072.112671	-107.121071	-312.908966	890.904358	-272.945251	-117.148766	1026.073486	445.473267	-22.396059	958.557800	452.904144	155.385590
-332.910889	-40.459900	929.580627	-229.508392	-198.434845	923.333313	-366.135864	10.760611	499.612152	-263.318695	-215.363861	496.474243	-380.276978	21.568771	72.469337	-334.206146	-202.159836	81.261070	-378.024170	22.660933	1398.535400	-177.250931	-262.427094	1373.999268	-247.707016	-112.130310	1394.626099	-219.279922	-97.772385	1685.509521	-502.046082	33.366241	1165.651855	-217.608109	-353.363403	1136.959229	-395.254120	228.061615	1068.798340	-106.515419	-312.802826	890.479858	-272.196106	-117.485298	1026.030640	446.502075	-22.271118	958.612183	453.768738	155.525314
-331.963806	-40.583992	929.536133	-228.579834	-198.836716	923.299500	-365.268738	7.799718	500.096802	-263.089569	-215.417892	496.451691	-380.725769	21.856155	72.458420	-334.127350	-202.154816	81.295174	-377.521729	21.996666	1398.677124	-176.613739	-262.934967	1373.824951	-247.160004	-112.718201	1394.598267	-218.842438	-98.339531	1685.570068	-500.544952	33.504501	1165.074463	-216.837387	-353.542908	1136.608887	-394.700989	227.430435	1065.127563	-106.001907	-312.623077	890.000305	-271.321289	-117.787498	1025.997925	447.515198	-22.147783	958.718018	454.671875	155.645599
-330.988434	-40.957050	929.505127	-227.602051	-199.417984	923.285095	-365.143524	6.380702	500.666840	-262.727386	-215.525085	496.542297	-380.643707	21.842146	72.763435	-334.047119	-202.021774	81.344696	-377.035004	21.269840	1398.880005	-176.007507	-263.510925	1373.706665	-246.574371	-113.294670	1394.611084	-218.409943	-98.886642	1685.645996	-499.183868	33.574814	1164.588135	-216.078781	-353.682007	1136.344482	-394.077332	226.532547	1061.090942	-105.634499	-312.268158	889.579712	-270.361450	-118.267601	1025.976685	448.621368	-21.936966	958.823853	455.637238	155.825516
-329.923279	-41.192535	929.592163	-226.772324	-199.944656	923.263916	-366.054138	6.145987	501.133575	-262.356079	-215.572327	496.548401	-380.517395	21.802523	73.071594	-333.951569	-201.953857	81.431274	-376.538483	20.571136	1399.167358	-175.300735	-263.956757	1373.698486	-245.963913	-113.904434	1394.597046	-218.026459	-99.370720	1685.707764	-497.575958	33.683125	1164.053223	-215.377731	-353.603241	1136.213989	-393.523010	225.621475	1056.733887	-105.422958	-311.844513	889.264526	-269.418396	-118.736267	1026.011719	449.611633	-21.847073	958.861694	456.506592	155.987396
-328.791016	-41.412689	929.779175	-225.863632	-200.548294	923.264954	-367.668213	6.291600	501.514679	-262.120667	-215.591965	496.542633	-380.472839	21.858204	72.926941	-333.894958	-201.843933	81.510384	-375.956055	19.861969	1399.471680	-174.756363	-264.518097	1373.725952	-245.371353	-114.442444	1394.606323	-217.669754	-99.839912	1685.780640	-496.038055	33.782066	1163.545898	-214.691116	-353.533905	1136.081177	-392.883667	224.252441	1051.973267	-105.273018	-311.415619	888.926636	-268.351349	-119.251289	1026.103394	450.614899	-21.545008	958.916260	457.341858	156.126068
-327.660675	-41.976734	929.892090	-225.057678	-201.241409	923.286987	-369.375000	6.693050	501.895477	-261.645264	-215.699265	496.575958	-381.260406	22.398367	72.762878	-333.815430	-201.744690	81.606514	-375.346161	19.168631	1399.706787	-174.233368	-265.033844	1373.803589	-244.706665	-115.095024	1394.537109	-217.329590	-100.304779	1685.896729	-494.487762	33.843536	1163.037354	-214.093796	-353.464081	1136.075073	-392.158630	222.483078	1046.806885	-105.222176	-310.862122	888.663818	-267.323761	-119.917877	1026.166138	451.604889	-21.442554	959.072144	458.245178	156.248535
-326.530243	-42.395203	930.070129	-224.217087	-202.002640	923.412659	-371.102142	7.301934	502.408630	-261.194885	-215.904083	496.579803	-382.797363	23.042114	72.959000	-333.724823	-201.667145	81.643036	-374.600281	18.496477	1399.898560	-173.627853	-265.690582	1373.976318	-244.064667	-115.628777	1394.560303	-217.056412	-100.695869	1685.990234	-492.987640	33.869148	1162.495850	-213.550613	-353.297119	1136.119385	-391.423035	220.513596	1041.379639	-105.267052	-310.185516	888.437988	-266.300385	-120.536018	1026.315063	452.682648	-21.223917	959.187012	459.083069	156.453613
-325.388733	-42.810814	930.309021	-223.478333	-202.621902	923.466980	-372.435486	7.870265	502.822235	-260.801025	-216.139740	496.640442	-384.453278	23.882570	73.517578	-333.587616	-201.612396	81.693024	-373.764374	17.871361	1400.053711	-173.219086	-266.357788	1374.142700	-243.407059	-116.241791	1394.594360	-216.829407	-101.063393	1686.040771	-491.566406	33.960762	1161.862793	-213.110168	-353.141968	1136.162720	-390.731689	218.114517	1035.567139	-105.382576	-309.575073	888.251343	-265.279755	-121.141869	1026.455688	453.637482	-20.970417	959.271301	459.937317	156.551743
-324.344849	-43.433090	930.399780	-222.783188	-203.326080	923.510986	-373.895294	8.377988	503.170135	-260.271667	-216.366699	496.640472	-385.645721	24.827158	73.514328	-333.376495	-201.518906	81.679329	-372.854187	17.331984	1400.112061	-172.748154	-267.115387	1374.350708	-242.685410	-116.913124	1394.576904	-216.628571	-101.424500	1686.114990	-490.097076	34.058582	1161.193726	-212.739624	-352.953339	1136.212036	-390.120605	215.673874	1029.816040	-105.571411	-308.812775	888.037659	-264.327759	-121.802284	1026.515381	454.631195	-20.866680	959.362976	460.832062	156.754807
-323.334381	-43.793877	930.481140	-222.019257	-203.919388	923.525330	-375.135803	8.638412	503.390228	-260.138336	-216.800156	496.574280	-386.072479	25.795452	73.191666	-333.399841	-201.614319	81.699081	-371.744110	16.876175	1400.065552	-172.213120	-267.789612	1374.579712	-242.024277	-117.449196	1394.544800	-216.447266	-101.769745	1686.176025	-488.793579	34.017899	1160.408569	-212.450577	-352.756409	1136.247070	-389.418243	212.231201	1022.966431	-105.794807	-308.042603	887.911804	-263.380585	-122.299301	1026.557983	455.703217	-20.614803	959.450256	461.687012	156.902405
-322.242432	-44.302738	930.392395	-221.263687	-204.590225	923.485596	-376.037933	8.627183	503.424652	-259.871277	-217.086594	496.481537	-386.207642	26.525331	72.812782	-333.330139	-201.558136	81.732521	-370.562592	16.574749	1399.889648	-171.835770	-268.582550	1374.697388	-241.242859	-118.171074	1394.402954	-216.257507	-102.100952	1686.232910	-487.370544	34.065552	1159.600098	-212.217575	-352.643433	1136.242310	-388.910400	208.807755	1016.279541	-106.088638	-307.231903	887.742310	-262.410278	-122.850296	1026.488770	456.589294	-20.477636	959.546570	462.490265	157.080734
-321.168823	-44.740009	930.230835	-220.396378	-205.158813	923.400146	-376.819122	8.489669	503.385559	-259.384186	-217.478226	496.553223	-386.555542	26.949255	72.627914	-333.159088	-201.504608	81.772224	-369.292389	16.307915	1399.543823	-171.367050	-269.272827	1374.758423	-240.592117	-118.676208	1394.308960	-216.102798	-102.422066	1686.190552	-485.951385	33.984707	1158.665039	-212.042526	-352.517517	1136.179932	-388.322968	204.885086	1009.332092	-106.456711	-306.525146	887.536255	-261.446503	-123.323517	1026.365479	457.637756	-20.204502	959.598267	463.347687	157.293045
-320.128906	-44.989887	930.082703	-219.672180	-205.611328	923.276733	-377.139740	8.102251	503.220306	-258.959442	-217.848663	496.483398	-386.917419	27.333681	72.302010	-333.105682	-201.435822	81.798714	-367.998077	16.191597	1399.158325	-170.880646	-269.979340	1374.761597	-239.840134	-119.238014	1394.157593	-215.946945	-102.670151	1686.081909	-484.515442	33.915653	1157.726685	-211.924347	-352.458649	1136.062012	-388.064850	200.610931	1002.139954	-106.865784	-305.751160	887.239258	-260.560913	-123.677574	1026.229370	458.603302	-20.075752	959.747925	464.230865	157.440399
-319.036957	-45.201748	929.834839	-218.852356	-205.981033	923.054199	-376.912933	7.625247	502.963623	-258.702942	-218.122910	496.428223	-386.794495	27.730923	71.744995	-333.008240	-201.398392	81.819420	-366.645508	16.055492	1398.620117	-170.449722	-270.658630	1374.649536	-239.155670	-119.760925	1393.965332	-215.785950	-102.972298	1685.923340	-483.048981	33.862080	1156.621094	-211.851639	-352.335419	1135.842407	-387.857605	196.313477	995.394714	-107.140129	-304.998810	886.931030	-259.575745	-123.951698	1025.991211	459.530853	-19.790180	959.778931	465.003265	157.633179
-318.201782	-45.615543	929.286072	-218.214813	-206.459854	922.816528	-376.393707	7.152476	502.559540	-258.668304	-218.493881	496.386597	-386.496582	27.897795	71.339172	-332.938110	-201.357803	81.821198	-365.354675	16.060711	1398.082764	-170.082520	-271.275757	1374.474976	-238.532242	-120.248131	1393.744995	-215.631760	-103.224380	1685.786987	-481.697052	33.668434	1155.593750	-211.828690	-352.217407	1135.503906	-387.632782	191.000900	987.636414	-107.453873	-304.137512	886.648560	-258.752045	-124.162849	1025.585571	460.460846	-19.588945	959.880920	465.803558	157.865524
-317.274414	-45.752468	929.030334	-217.560364	-206.643387	922.533081	-375.495453	6.670026	502.177063	-258.544617	-218.708435	496.273315	-386.110352	27.798372	71.073410	-332.919678	-201.297195	81.839928	-364.023865	16.146599	1397.547363	-169.722733	-271.817200	1374.272095	-237.885376	-120.746529	1393.523560	-215.469986	-103.463058	1685.637939	-480.244781	33.401463	1154.553833	-211.844376	-352.194336	1135.149780	-387.539673	185.516617	980.301453	-107.785263	-303.301971	886.362061	-257.869568	-124.299683	1025.306763	461.349365	-19.455568	959.954346	466.572418	158.001373
-316.430450	-45.719894	928.803650	-216.806381	-206.717789	922.310303	-374.588287	6.310318	501.876434	-258.404297	-218.848389	496.234406	-385.536285	27.639282	70.993614	-332.812683	-201.217133	81.825386	-362.790436	16.247490	1397.071045	-169.437576	-272.437744	1374.044189	-237.342545	-121.131676	1393.329834	-215.268585	-103.678101	1685.504761	-478.718506	33.057381	1153.429565	-211.958710	-352.137360	1134.785889	-387.513489	179.667648	973.036743	-108.145645	-302.589630	886.040283	-257.046844	-124.309982	1025.079590	462.224823	-19.185671	960.034729	467.393799	158.202057
-315.658966	-45.533627	928.636841	-216.197189	-206.637909	922.052856	-373.811157	5.991434	501.690002	-258.403870	-218.839951	496.132080	-384.787506	27.430233	71.018280	-332.754822	-201.113953	81.772377	-361.491943	16.541208	1396.610718	-169.238922	-272.887207	1373.837524	-236.823776	-121.473015	1393.179565	-215.082443	-103.875198	1685.412964	-477.090576	32.509430	1152.364868	-212.170349	-352.117828	1134.487061	-387.562927	173.364365	965.862976	-108.603210	-301.972595	885.735168	-256.284454	-124.199036	1024.860840	463.283447	-18.849722	960.305359	468.428986	158.819412
-314.845306	-45.405960	928.508423	-215.590240	-206.428925	921.833496	-372.868286	5.649498	501.554199	-258.283203	-218.697495	496.194824	-384.170532	27.089344	71.095711	-332.669952	-201.053070	81.774597	-360.312286	16.723013	1396.189087	-169.094849	-273.444519	1373.670654	-236.306381	-121.844803	1393.075195	-214.899155	-104.077835	1685.416748	-475.508362	31.792395	1151.380005	-212.388794	-352.230530	1134.331543	-387.628296	166.666168	958.942017	-109.116417	-301.287354	885.512756	-255.558945	-124.088966	1024.686646	464.281525	-18.847725	960.388367	469.304077	158.630600
-314.024506	-45.221714	928.481750	-214.840561	-206.158875	921.749573	-371.797455	5.131099	501.445190	-258.223907	-218.570877	496.222137	-383.451263	26.746586	71.188690	-332.592590	-200.984421	81.758858	-359.152679	17.014894	1395.787842	-168.981735	-273.903717	1373.453979	-235.854263	-122.125916	1393.098999	-214.717606	-104.210083	1685.357666	-473.799652	30.958214	1150.373169	-212.723328	-352.236633	1134.088013	-387.911041	159.669739	952.206726	-109.603806	-300.646729	885.324219	-254.785843	-123.908051	1024.633301	465.113159	-18.425686	960.482788	470.045776	159.210022
-313.314789	-44.904560	928.464844	-214.122482	-205.884079	921.689392	-370.864899	4.432979	501.504883	-258.281525	-218.383011	496.270233	-382.675171	26.463482	71.273140	-332.566162	-200.956009	81.735100	-357.963379	17.398149	1395.416626	-168.942596	-274.356628	1373.304077	-235.437592	-122.333099	1393.218384	-214.523132	-104.366051	1685.403320	-472.147095	29.967461	1149.386841	-213.108261	-352.198395	1133.833252	-388.000519	152.322205	945.712097	-110.162621	-300.103790	885.172974	-254.106674	-123.660385	1024.598999	466.005890	-18.330486	960.578491	470.880829	159.087463
-312.585602	-44.559387	928.513550	-213.494446	-205.592453	921.633911	-370.129120	3.783930	501.626526	-258.154541	-218.132126	496.393707	-382.188110	26.130394	71.273346	-332.497742	-200.847382	81.757896	-356.940094	17.779169	1395.084595	-168.961182	-274.811096	1373.165283	-234.883194	-122.289940	1393.504150	-214.352417	-104.494011	1685.408936	-470.385071	28.796612	1148.445557	-213.508209	-352.198120	1133.692261	-388.391113	144.727692	939.581543	-110.789757	-299.582642	885.040161	-253.407562	-123.400360	1024.594604	466.939453	-18.151661	960.633301	471.676056	159.324554
-311.945129	-44.267822	928.525513	-212.977234	-205.380051	921.587158	-369.592224	3.075310	501.665070	-258.127319	-217.915085	496.386749	-381.782257	25.830360	71.262741	-332.469238	-200.836441	81.827217	-355.881256	18.168415	1394.771729	-168.950089	-275.124268	1373.025757	-234.456635	-122.455772	1393.525269	-214.143417	-104.576927	1685.346436	-468.671783	27.403704	1147.547363	-213.986679	-352.130341	1133.616333	-388.710449	136.941040	933.786133	-111.436554	-299.210022	884.916260	-252.770432	-123.156784	1024.571777	467.689941	-17.885281	960.686340	472.350281	159.818909
-311.240662	-43.920319	928.531555	-212.474899	-205.169464	921.529602	-369.381165	2.505460	501.713043	-257.985657	-217.659760	496.412842	-381.499756	25.583836	71.265480	-332.483734	-200.775803	81.890160	-354.970490	18.611477	1394.460327	-168.985657	-275.453369	1372.949341	-234.062943	-122.510925	1393.512329	-213.927002	-104.657127	1685.316162	-466.795502	25.748993	1146.616089	-214.587433	-352.027405	1133.485962	-389.030182	129.166962	928.416077	-112.139427	-298.890503	884.798462	-252.117874	-122.900238	1024.541504	468.560669	-17.658369	960.703857	473.180420	160.015015
-310.482056	-43.552902	928.537842	-211.897156	-204.965088	921.532532	-369.364685	2.090091	501.830048	-257.878357	-217.304749	496.536316	-381.299408	25.402306	71.283752	-332.404755	-200.655487	81.953362	-354.154144	19.107431	1394.225220	-169.019012	-275.729584	1372.944580	-233.682373	-122.547745	1393.577881	-213.701096	-104.726669	1685.324463	-464.813843	23.746319	1145.671021	-215.246140	-351.963745	1133.474365	-389.814423	121.240334	923.454285	-112.951927	-298.594513	884.724182	-251.476547	-122.645515	1024.549194	469.334839	-17.441120	960.753784	473.877686	160.169708
-309.644623	-43.303467	928.683777	-210.991470	-204.838257	921.814514	-369.334076	1.592649	501.920349	-257.764984	-217.014847	496.713348	-381.120178	25.325092	71.284355	-332.488312	-200.637238	82.039513	-353.390991	19.651072	1393.942871	-169.094269	-275.926392	1372.954834	-233.320877	-122.519974	1393.647095	-213.470764	-104.758621	1685.352783	-462.933075	21.570490	1144.778931	-215.950104	-351.877899	1133.546509	-390.340942	113.344818	918.900085	-113.756424	-298.331451	884.724792	-250.579742	-122.355125	1024.759033	470.160797	-17.247465	960.831604	474.643280	160.422867
-308.729614	-42.995834	928.674622	-210.264236	-204.711929	921.898560	-369.541077	1.023575	502.060852	-257.584106	-216.776718	496.820587	-381.046661	25.238485	71.248039	-332.507782	-200.558212	82.086403	-352.718231	20.251663	1393.625732	-169.180283	-276.066559	1373.005859	-233.009918	-122.547356	1393.688599	-213.257019	-104.771332	1685.387939	-461.306671	19.171963	1144.059570	-216.648285	-351.813599	1133.681763	-389.752563	105.414619	914.513733	-114.677940	-298.270966	884.764709	-249.814682	-122.128342	1024.801758	471.042480	-16.924101	960.847229	475.447937	160.648331
-307.927063	-42.600380	928.642151	-209.818573	-204.622192	921.891907	-370.003448	0.528979	502.277527	-257.296143	-216.542023	496.980164	-381.195099	25.166206	71.199127	-332.410980	-200.454590	82.143127	-352.125977	20.934086	1393.315308	-169.244705	-276.159332	1373.040161	-232.665176	-122.430092	1393.697998	-213.028763	-104.755524	1685.411743	-459.332458	16.374529	1142.970093	-217.428345	-351.700073	1133.718140	-390.520935	97.507538	910.755981	-115.572746	-298.176758	884.723938	-249.205582	-121.903625	1024.783936	471.830475	-16.804729	960.905823	476.165436	160.909363
-307.184143	-42.163563	928.576782	-209.441528	-204.534821	921.810547	-370.616669	0.029189	502.493958	-257.022614	-216.315079	497.048279	-381.462097	25.058884	71.175316	-332.332977	-200.272400	82.164925	-351.613770	21.578234	1392.948975	-169.387497	-276.257385	1373.041992	-232.361206	-122.304939	1393.673950	-212.781677	-104.720833	1685.472046	-457.738251	13.721091	1142.118164	-218.225220	-351.572754	1133.736206	-391.582642	89.384857	907.435059	-116.531204	-298.123657	884.746948	-248.618774	-121.660583	1024.708374	472.663147	-16.591742	960.955566	476.988922	161.054932
-306.343079	-41.703876	928.489929	-208.956741	-204.409592	921.704102	-371.363403	-0.419750	502.726868	-256.687073	-216.025269	497.095215	-381.710632	24.999298	71.073624	-332.326324	-200.232407	82.186699	-351.173462	22.317112	1392.533691	-169.521942	-276.351532	1373.047485	-232.079102	-122.110428	1393.627441	-212.548981	-104.634941	1685.431519	-456.352173	11.071211	1141.343628	-219.018860	-351.577484	1133.854980	-391.449005	81.321190	904.180542	-117.540955	-298.213745	884.637695	-247.977875	-121.418091	1024.614746	473.539185	-16.320599	960.964905	477.691254	161.293442
-305.492065	-41.412411	928.367493	-208.466553	-204.321930	921.624268	-372.144897	-0.740451	502.959808	-256.269836	-215.870346	497.075439	-382.051025	24.908709	71.023674	-332.226257	-200.083389	82.216339	-350.772034	23.007532	1392.002930	-169.665756	-276.422180	1372.985840	-231.826981	-121.930420	1393.532593	-212.317413	-104.523849	1685.368530	-455.048920	8.390784	1140.534058	-219.792419	-351.537354	1133.898682	-391.356750	73.389091	901.153259	-118.510620	-298.379181	884.480896	-247.313461	-121.229706	1024.514160	474.249023	-16.217148	960.999756	478.432312	161.503983
-304.589752	-41.028023	928.238220	-207.897141	-204.183777	921.563354	-372.999359	-1.009671	503.203125	-255.780945	-215.776917	497.081909	-382.418427	24.825996	70.991760	-332.138000	-200.029007	82.299492	-350.406433	23.654840	1391.386963	-169.764236	-276.502045	1372.933960	-231.575882	-121.723312	1393.461914	-212.092865	-104.350761	1685.240601	-454.188293	5.921992	1139.875854	-220.570221	-351.463715	1133.863403	-389.808105	65.047409	898.427185	-119.611038	-298.518127	884.309692	-246.636230	-120.983925	1024.425049	474.700165	-15.984295	960.766663	478.815430	161.768585
-303.746857	-40.617897	928.185974	-207.368896	-204.016220	921.541992	-373.551575	-1.263727	503.444336	-255.296524	-215.676529	497.119537	-382.686798	24.800779	70.959877	-332.041809	-199.890808	82.378059	-350.056274	24.267529	1390.804077	-169.849899	-276.568695	1372.879761	-231.321503	-121.546066	1393.355469	-211.874420	-104.147491	1685.151367	-453.354462	3.641906	1139.152344	-221.336533	-351.410675	1133.900024	-389.004486	56.912197	896.034424	-120.658913	-298.722656	884.143860	-245.976639	-120.712593	1024.390991	475.884003	-15.606186	960.993958	479.925446	162.015625
-302.883423	-40.258503	928.116577	-206.790085	-203.833023	921.496399	-374.021149	-1.381714	503.702271	-254.859879	-215.629059	497.123016	-383.027252	24.865910	70.916191	-332.032074	-199.860458	82.467186	-349.726959	24.798779	1390.243164	-169.931870	-276.619507	1372.885864	-231.087936	-121.361366	1393.267822	-211.670013	-103.916985	1685.125488	-452.472198	1.452605	1138.516724	-222.063721	-351.536835	1134.078735	-389.890991	48.784878	893.986145	-121.828697	-299.038239	884.021423	-245.304504	-120.474220	1024.338745	476.689301	-15.504889	961.070740	480.716705	162.222885
-301.951599	-39.882011	928.055115	-206.121689	-203.594284	921.463806	-374.274963	-1.457410	503.912537	-254.431122	-215.512970	497.136169	-383.264313	24.977190	70.867691	-331.921661	-199.818024	82.517357	-349.348572	25.386698	1389.661865	-169.991806	-276.647675	1372.879517	-230.850159	-121.155632	1393.171265	-211.478668	-103.626427	1685.029541	-451.360687	-0.827837	1137.813965	-222.767776	-351.534760	1134.126343	-388.725861	41.376240	892.484192	-122.980576	-299.409393	883.798706	-244.553528	-120.194672	1024.296875	477.450348	-15.243622	961.078064	481.407318	162.570343
-301.157928	-39.599228	927.955505	-205.554276	-203.403793	921.418091	-374.058716	-1.479906	504.028473	-254.193283	-215.529434	497.109894	-383.391541	25.176319	70.799232	-331.932037	-199.832794	82.537453	-348.951874	25.923910	1389.056030	-170.031158	-276.651428	1372.883911	-230.651703	-120.956169	1393.053833	-211.300323	-103.291512	1684.923096	-450.555756	-2.859524	1137.150024	-223.486633	-351.563141	1134.246216	-387.742218	34.635914	891.108704	-124.231178	-299.895020	883.518799	-243.891846	-119.950340	1024.225830	477.928253	-14.892016	960.868408	481.738525	162.795151
-300.368866	-39.088150	927.865356	-204.953918	-203.059616	921.288513	-373.651459	-1.482540	504.080200	-253.901428	-215.497589	497.062408	-383.434723	25.435219	70.692780	-331.856903	-199.814941	82.550148	-348.523682	26.486628	1388.490601	-170.041397	-276.653320	1372.896851	-230.437500	-120.772469	1392.910278	-211.138855	-102.917984	1684.792725	-450.002411	-4.787121	1136.614136	-224.154419	-351.573120	1134.330078	-386.698608	28.313164	890.096680	-125.500984	-300.360199	883.211853	-243.214798	-119.569489	1024.118408	479.016388	-14.663313	961.122803	482.806488	163.028412
-299.710602	-38.689476	927.705017	-204.355789	-202.746368	921.154907	-373.198120	-1.486081	503.934906	-253.517075	-215.478943	497.088226	-383.481781	25.704226	70.636101	-331.797150	-199.747543	82.546700	-348.043640	27.034475	1387.784180	-170.063721	-276.665924	1372.893677	-230.240631	-120.557846	1392.782349	-210.992905	-102.470459	1684.646484	-448.900391	-7.345810	1135.615845	-224.711746	-351.746918	1134.477295	-385.507385	23.249519	889.276855	-126.782448	-300.869843	882.927429	-242.572723	-119.193405	1023.969788	479.760803	-14.533865	961.169617	483.506348	163.307587
-299.022034	-38.345104	927.575256	-203.726929	-202.413406	921.082275	-372.836700	-1.547614	503.699951	-253.150208	-215.357986	496.976563	-383.479431	25.918701	70.569801	-331.725189	-199.636505	82.557587	-347.626587	27.579487	1387.047852	-170.024414	-276.651459	1372.882690	-230.025269	-120.310402	1392.640747	-210.857819	-101.979126	1684.442139	-448.339569	-9.923666	1135.287842	-225.229279	-351.840057	1134.576050	-382.499847	19.065680	888.887817	-128.014694	-301.433441	882.532593	-241.922028	-118.828316	1023.868958	480.176941	-14.215502	960.951660	483.832275	163.538422
-298.407867	-38.122627	927.433289	-203.085327	-202.152618	920.982849	-373.089569	-1.518646	503.557617	-252.853409	-215.144180	496.872375	-383.656891	26.023312	70.529396	-331.668335	-199.651077	82.578331	-347.250732	28.095757	1386.328369	-169.906921	-276.586273	1372.875610	-229.784988	-120.051483	1392.512939	-210.723175	-101.451408	1684.295166	-447.331879	-12.905485	1134.831055	-225.729355	-351.899048	1134.684814	-380.575134	17.065607	888.786804	-129.311951	-302.069000	882.129456	-241.259537	-118.538673	1023.744202	481.299896	-13.961392	961.186340	484.846527	163.830170
-297.809692	-37.950340	927.307312	-202.376389	-201.965393	920.901794	-373.413696	-1.512895	503.452515	-252.630478	-214.950119	496.954071	-383.739838	26.096754	70.486351	-331.611023	-199.555359	82.574936	-347.032501	28.485680	1385.633667	-169.752274	-276.485199	1372.916626	-229.554688	-119.788231	1392.360962	-210.589844	-100.895676	1684.174805	-446.632813	-15.642546	1134.071777	-226.142593	-351.984894	1134.812378	-379.329620	15.836149	888.870117	-130.581924	-302.656799	881.843811	-240.587112	-118.314011	1023.638123	481.698364	-13.800257	961.029297	485.199799	163.956909
-297.229034	-37.634762	927.262451	-201.779984	-201.702316	920.815002	-373.582123	-1.600202	503.394958	-252.475632	-214.749313	496.931213	-383.732697	26.105171	70.430367	-331.569427	-199.535400	82.633041	-347.023315	28.673090	1385.093750	-169.516907	-276.362305	1372.947266	-229.352234	-119.583549	1392.230713	-210.462860	-100.345734	1684.119873	-446.282196	-17.490196	1133.776367	-226.510300	-352.093628	1135.007690	-378.589325	15.165884	888.975830	-131.928513	-303.464478	881.456543	-239.935120	-118.012558	1023.566040	482.353577	-13.625421	961.081543	485.791840	164.182800
-296.696014	-37.407116	927.223450	-201.121994	-201.400772	920.754395	-373.729492	-1.811575	503.358124	-252.449371	-214.509109	497.007935	-383.617645	26.088081	70.392891	-331.574249	-199.506500	82.659210	-347.170074	28.715902	1384.748413	-169.197098	-276.244019	1373.001343	-229.168228	-119.381416	1392.109619	-210.381439	-99.759041	1684.007690	-446.187714	-18.391964	1133.549072	-226.887772	-352.218170	1135.238159	-377.778259	15.156755	889.109680	-133.262131	-304.221954	881.050964	-239.323746	-117.743729	1023.514648	483.369537	-13.349378	961.339172	486.660706	164.414673
-296.203308	-37.182205	927.192932	-200.464050	-201.112122	920.687439	-373.873657	-2.306760	503.446838	-252.286346	-214.262283	497.100159	-383.476929	26.029457	70.332977	-331.567230	-199.452454	82.693405	-347.533936	28.556301	1384.593872	-168.748077	-276.066193	1373.092407	-229.008774	-119.201851	1392.017090	-210.327225	-99.137634	1683.941162	-446.355469	-18.391575	1133.369751	-227.196198	-352.304688	1135.474731	-377.220459	15.915691	889.295654	-134.596939	-304.949890	880.758240	-238.757339	-117.504005	1023.467041	484.055328	-13.130083	961.404358	487.301147	164.639053
-295.758453	-36.941669	927.176575	-199.835037	-200.840668	920.628601	-373.899353	-2.927869	503.516937	-252.269501	-214.103531	497.175110	-383.203827	25.925694	70.310699	-331.594116	-199.537903	82.710403	-347.992340	28.318048	1384.625610	-168.202087	-275.796204	1373.153442	-228.862564	-119.013321	1391.943726	-210.287170	-98.529640	1683.785645	-446.712982	-17.787243	1133.251099	-227.456451	-352.456604	1135.767212	-377.035797	17.467566	889.477295	-136.008987	-305.788971	880.406555	-238.213455	-117.258667	1023.428955	484.678375	-13.024954	961.472778	487.891357	164.869232
-295.331818	-36.779934	927.146057	-199.131836	-200.529587	920.576416	-374.034027	-3.456950	503.606750	-252.201706	-213.923828	497.259308	-382.915649	25.750145	70.312332	-331.584320	-199.494232	82.701195	-348.526245	28.007383	1384.753418	-167.641724	-275.439972	1373.149658	-228.709122	-118.806931	1391.941528	-210.277054	-97.899010	1683.708618	-447.182159	-16.750210	1133.239624	-227.636703	-352.676086	1136.077881	-377.078186	19.528339	889.512024	-137.371979	-306.554169	880.090332	-237.656021	-117.022179	1023.388306	485.350006	-12.784323	961.513672	488.459351	165.128036
-294.959656	-36.623280	927.148743	-198.393784	-200.198608	920.559021	-374.075165	-4.004786	503.692566	-251.946579	-213.801773	497.299133	-382.630646	25.563074	70.299866	-331.576111	-199.566574	82.709915	-349.180267	27.478075	1384.805786	-166.917130	-275.117004	1373.154175	-228.574585	-118.576553	1391.947388	-210.265564	-97.284821	1683.648926	-447.591919	-15.399030	1133.218384	-227.710342	-352.871582	1136.329712	-377.475983	22.182493	889.510498	-138.723419	-307.417786	879.736267	-237.128021	-116.783531	1023.383606	485.983765	-12.508482	961.542053	488.963074	165.410919
-294.768311	-36.492634	927.130493	-197.811386	-199.913406	920.506226	-374.077484	-4.533160	503.740448	-251.617615	-213.616440	497.216339	-382.289642	25.400101	70.307526	-331.533600	-199.600769	82.738251	-349.604401	27.002773	1384.878052	-166.213669	-274.689545	1373.109375	-228.425842	-118.396843	1391.934692	-210.242905	-96.686882	1683.637573	-447.953186	-13.630811	1133.229492	-227.678192	-353.138824	1136.575562	-378.034882	25.330841	889.486694	-139.938538	-308.225555	879.299561	-236.707443	-116.552109	1023.344543	486.611481	-12.286386	961.568420	489.397400	165.611130
-294.660431	-36.395576	927.154236	-197.207581	-199.563248	920.478577	-373.927734	-5.094954	503.784210	-251.367294	-213.546127	497.260559	-381.940491	25.265442	70.331161	-331.503998	-199.623672	82.752037	-349.867798	26.602886	1385.019043	-165.463669	-274.230316	1373.006836	-228.265823	-118.235771	1391.937500	-210.237579	-96.091034	1683.546265	-448.307251	-11.468045	1133.263184	-227.511124	-353.468048	1136.773193	-378.849609	28.771603	889.562073	-141.235123	-309.203857	878.821716	-236.278198	-116.284004	1023.334717	487.143311	-12.054389	961.617004	489.761047	165.857239
-294.592712	-36.241776	927.131775	-196.580994	-199.178558	920.427612	-373.716583	-5.842611	503.774994	-250.963318	-213.346695	497.233582	-381.630707	25.185568	70.295326	-331.541443	-199.724976	82.795403	-350.033783	26.221142	1385.136719	-164.590973	-273.823334	1372.938721	-228.125244	-118.076958	1391.897095	-210.247360	-95.488060	1683.395996	-448.514130	-9.157907	1133.287842	-227.186264	-353.768738	1136.969238	-379.830658	32.494312	889.737488	-142.429077	-310.083038	878.351013	-235.913803	-115.986176	1023.295837	487.740814	-11.821924	961.634399	490.151947	166.169418
-294.623535	-36.198235	927.108887	-196.064499	-198.878967	920.374939	-373.571228	-6.445915	503.781860	-250.721176	-213.242111	497.181549	-381.324707	25.170050	70.259979	-331.562347	-199.777908	82.837341	-350.080017	25.898285	1385.224731	-163.823288	-273.309296	1372.830811	-228.010178	-117.902428	1391.854004	-210.267761	-94.933044	1683.302490	-448.414612	-6.761420	1133.451782	-226.813828	-354.158203	1137.126221	-380.837982	36.400074	890.110901	-143.594604	-311.005890	877.818787	-235.592636	-115.749741	1023.249268	488.338593	-11.484252	961.638733	490.523743	166.507050
-294.658752	-36.243340	927.077637	-195.490997	-198.550034	920.373901	-373.464203	-6.895155	503.704498	-250.479126	-213.450027	497.208954	-381.015198	25.145769	70.205521	-331.661407	-199.990219	82.958885	-350.035065	25.571230	1385.312866	-163.036743	-272.884766	1372.733643	-227.881271	-117.738899	1391.823608	-210.292511	-94.424217	1683.226440	-448.958191	-3.795219	1133.569580	-226.365891	-354.525482	1137.294434	-381.022064	40.276138	890.468872	-144.670624	-311.870331	877.281799	-235.276230	-115.519485	1023.226868	488.931396	-11.228618	961.687927	490.894989	166.867508
-294.701385	-36.281487	927.043762	-194.987747	-198.247910	920.322205	-373.673096	-7.201786	503.644196	-251.218323	-216.115387	497.435272	-380.870270	25.141195	70.143349	-332.549500	-200.889343	83.287819	-349.954926	25.286657	1385.435059	-162.344620	-272.400482	1372.589355	-227.736542	-117.626221	1391.793335	-210.306641	-93.985382	1683.198486	-449.166473	-1.269560	1133.651367	-225.797012	-354.878296	1137.330322	-380.149170	43.883133	890.104797	-145.689514	-312.850006	876.794006	-235.005585	-115.336479	1023.179077	489.414001	-11.020555	961.761292	491.232758	167.251022
-294.753296	-36.287678	927.028687	-194.459137	-197.889618	920.288574	-373.651367	-7.494711	503.512878	-250.642548	-215.518478	497.443176	-380.648590	25.256002	70.048759	-332.358459	-200.720016	83.260422	-349.842560	24.981962	1385.571655	-161.666412	-271.968506	1372.499878	-227.615051	-117.498299	1391.737061	-210.354797	-93.547897	1683.118164	-448.922577	1.195300	1133.724487	-225.149033	-355.217133	1137.450928	-380.671692	48.024643	890.657898	-146.633911	-313.760162	876.198181	-234.752884	-115.123161	1023.152588	489.925262	-10.711781	961.799561	491.519165	167.568909
-294.809479	-36.328289	926.959045	-193.911072	-197.559875	920.237976	-373.842651	-7.724692	503.401520	-249.058731	-212.773926	497.187958	-380.548920	25.369198	69.906113	-331.449219	-199.964706	83.040886	-349.733246	24.678539	1385.838501	-161.071777	-271.564301	1372.447266	-227.488541	-117.364899	1391.668945	-210.396088	-93.144112	1682.942871	-448.916931	3.753658	1133.789673	-224.401016	-355.579468	1137.596924	-380.571655	52.124321	891.257568	-147.389694	-314.723694	875.718750	-234.528107	-114.938675	1023.093750	490.539703	-10.364194	961.828918	491.850128	167.919128
-294.885162	-36.406685	926.872314	-193.395828	-197.272934	920.201660	-374.151031	-7.909894	503.322449	-248.641815	-212.669708	497.246429	-380.580383	25.526892	69.774513	-331.455322	-199.978012	83.076828	-349.610016	24.427876	1386.155273	-160.461716	-271.094116	1372.374512	-227.352005	-117.229233	1391.589111	-210.427612	-92.797836	1682.837769	-449.002075	6.291996	1133.918945	-223.645538	-355.908081	1137.623169	-380.619904	56.262749	891.976929	-148.119156	-315.759460	875.140503	-234.350311	-114.789146	1023.035461	491.087738	-10.064654	961.861572	492.125488	168.175598
-294.960297	-36.417107	926.758057	-192.902924	-196.917526	920.114014	-374.550476	-8.096610	503.220825	-248.343643	-212.511917	497.255646	-380.666290	25.724701	69.662170	-331.460327	-200.029053	83.092621	-349.493988	24.218157	1386.348511	-159.879074	-270.738678	1372.310913	-227.259827	-117.074028	1391.519775	-210.445160	-92.454163	1682.745972	-448.799835	8.539099	1134.051514	-222.875946	-356.093414	1137.735229	-380.287201	60.331245	892.635437	-148.657578	-316.622040	874.726013	-234.204758	-114.601334	1022.940369	491.620605	-9.969058	961.891785	492.446503	168.348007
-295.056183	-36.426895	926.636047	-192.454498	-196.566788	920.031433	-374.857208	-8.225507	503.192047	-247.939331	-212.308578	497.217773	-380.836029	25.865576	69.520088	-331.391479	-199.906204	83.121086	-349.436523	23.969999	1386.600342	-159.349213	-270.363556	1372.258545	-227.173477	-116.898720	1391.460449	-210.452759	-92.164185	1682.652466	-448.517334	10.698562	1134.197021	-222.068726	-356.268890	1137.726074	-379.796112	64.416313	893.324402	-149.107605	-317.591034	874.228394	-234.080917	-114.402443	1022.842590	492.139771	-9.876318	961.932190	492.769409	168.532013
-295.194305	-36.480495	926.523071	-192.084396	-196.291443	919.981079	-375.189362	-8.328101	503.054840	-247.588318	-212.171478	497.184967	-380.884857	26.036770	69.398811	-332.302765	-200.988403	83.293922	-349.473877	23.732218	1386.821289	-158.883804	-269.937714	1372.173462	-227.101852	-116.710838	1391.423340	-210.448700	-91.930733	1682.620972	-448.285004	12.760660	1134.413208	-221.354340	-356.516205	1137.846436	-379.494904	68.497200	894.134460	-149.490479	-318.424316	873.725220	-233.972946	-114.222679	1022.760254	492.737518	-9.704197	961.945984	493.150604	168.745834
-295.310211	-36.530418	926.411438	-191.737350	-196.015884	919.906311	-375.536957	-8.532554	502.896210	-247.279205	-212.059387	497.258514	-380.907318	26.134277	69.265709	-332.369843	-201.044418	83.389191	-349.539001	23.500351	1387.098389	-158.482498	-269.599518	1372.115845	-227.040924	-116.532555	1391.362549	-210.451172	-91.695168	1682.531494	-447.982483	14.779422	1134.616455	-220.585693	-356.653931	1137.784668	-378.920319	72.669205	895.151733	-149.673035	-319.210724	873.377502	-233.874100	-114.065269	1022.667725	493.311523	-9.434939	961.979126	493.501221	168.967651
-295.369781	-36.518158	926.326172	-191.344513	-195.700882	919.874634	-375.548706	-8.850318	502.772980	-246.958649	-211.860413	497.279114	-380.797211	26.238976	69.157921	-332.391144	-201.092056	83.459038	-349.671814	23.243612	1387.339233	-158.025589	-269.242920	1372.059082	-226.984848	-116.355026	1391.360718	-210.449921	-91.501526	1682.466431	-447.705322	16.764921	1134.886353	-219.889084	-356.723267	1137.796875	-378.437531	76.766930	896.070068	-149.778015	-320.016663	872.980896	-233.777390	-113.882446	1022.615601	493.852722	-9.277427	962.017151	493.834076	169.165237
-295.439117	-36.528538	926.244446	-190.964783	-195.434601	919.881042	-375.623016	-9.338710	502.631500	-246.715790	-211.670151	497.321259	-380.707489	26.273384	69.050743	-331.371613	-199.887405	83.417831	-349.826630	22.990459	1387.606323	-157.614349	-268.787048	1371.967285	-226.955322	-116.201874	1391.328735	-210.434937	-91.286919	1682.439087	-447.344269	18.610325	1135.103271	-219.195221	-356.817017	1137.833618	-377.874237	80.899826	897.069336	-149.781357	-320.655853	872.668762	-233.682007	-113.707863	1022.582642	494.714386	-9.932631	962.076416	495.069489	168.166870
-295.584778	-36.435970	926.195129	-190.710709	-195.124512	919.856201	-375.849274	-9.911964	502.524475	-246.603455	-211.568085	497.391327	-380.554993	26.257429	68.944893	-331.325104	-199.865433	83.408356	-350.034546	22.731327	1387.843140	-157.260971	-268.444855	1371.848389	-226.931305	-116.064484	1391.313599	-210.407166	-91.129433	1682.379028	-446.965240	20.443718	1135.364258	-218.489075	-356.912354	1137.769287	-377.201233	85.072510	898.130615	-149.664230	-321.019165	872.743835	-233.657669	-113.483925	1022.547852	494.798767	-9.231608	962.144470	494.380310	169.359543
-295.755920	-36.382896	926.119934	-190.475266	-194.791122	919.810730	-376.213135	-10.543633	502.513489	-246.470245	-211.322739	497.398102	-380.436371	26.219448	68.863808	-331.465118	-199.977371	83.450661	-350.269958	22.456379	1388.151855	-156.908569	-268.121002	1371.699097	-226.929535	-115.913963	1391.293579	-210.355988	-91.000092	1682.289551	-446.594849	22.166515	1135.572266	-217.881546	-357.129028	1137.817871	-376.140869	89.107574	899.189270	-150.297928	-323.121490	871.370728	-233.633255	-113.248741	1022.487305	495.265167	-9.042347	962.194885	494.637939	169.579605
-295.964172	-36.289097	926.095215	-190.330917	-194.502289	919.753906	-376.539063	-11.153296	502.498322	-246.332291	-211.118362	497.421844	-380.316772	26.103619	68.778069	-331.692596	-200.143845	83.492241	-350.489044	22.209139	1388.441162	-156.532883	-267.698578	1371.537964	-226.929169	-115.770630	1391.262085	-210.297928	-90.857346	1682.217163	-446.136230	23.848686	1135.770752	-217.167755	-356.927460	1137.532471	-375.729889	93.404205	900.468994	-149.349808	-322.525421	871.565796	-233.605972	-113.013771	1022.439819	495.722656	-8.915609	962.238464	494.967651	169.558426
-296.105499	-36.282619	926.054077	-190.200546	-194.202042	919.778381	-376.875244	-11.813910	502.413452	-246.255722	-210.978653	497.428162	-380.194946	26.022596	68.683304	-331.413452	-199.857712	83.417381	-350.693237	21.974464	1388.702759	-156.121170	-267.336548	1371.419556	-226.926971	-115.633904	1391.251099	-210.232895	-90.728897	1682.156982	-445.757538	25.464790	1135.921265	-216.500793	-356.751465	1137.412354	-374.969666	97.528145	901.718262	-148.568832	-322.059753	871.972351	-233.577133	-112.775017	1022.426086	496.156494	-8.803824	962.303284	495.353424	169.679443
-296.305298	-36.191769	926.036377	-190.065933	-193.925858	919.775452	-377.254974	-12.379701	502.375763	-246.276443	-210.849121	497.446381	-380.063477	25.917290	68.611557	-331.384430	-199.763931	83.427040	-350.910522	21.714865	1388.927368	-155.795700	-267.042206	1371.349854	-226.923660	-115.501305	1391.257324	-210.187866	-90.630241	1682.130249	-445.421295	26.970444	1136.172485	-215.912003	-356.986664	1137.473511	-374.103271	101.558899	902.933533	-148.886703	-323.686798	870.988708	-233.565521	-112.528969	1022.409973	496.529327	-8.681687	962.375916	495.696991	169.838776
-296.427399	-36.026012	925.923889	-189.848404	-193.586441	919.707520	-377.558533	-12.951577	502.398682	-246.238525	-210.684738	497.456451	-379.855988	25.862026	68.535706	-331.465149	-199.853973	83.449371	-351.115631	21.491299	1389.135864	-155.467377	-266.699615	1371.307373	-226.912109	-115.387619	1391.261841	-210.111832	-90.561485	1682.116089	-445.166168	28.472748	1136.357300	-215.250534	-356.927338	1137.329102	-373.118195	105.455849	904.273254	-148.304276	-323.889008	870.841248	-233.591904	-112.275108	1022.326843	496.899200	-8.472979	962.401367	496.030243	170.057663
-296.699921	-35.882404	925.929993	-189.804108	-193.290375	919.690002	-378.124054	-13.346198	502.428741	-246.334183	-210.552521	497.517426	-379.784302	25.809414	68.520035	-331.470642	-199.842972	83.454552	-351.329895	21.280218	1389.404785	-155.205048	-266.376373	1371.198486	-226.941605	-115.288101	1391.272949	-210.051147	-90.479980	1682.141113	-444.898224	29.940590	1136.574341	-214.643097	-357.000793	1137.283569	-372.222290	109.307076	905.647217	-147.801620	-324.239471	870.755798	-233.640686	-112.003853	1022.313538	497.236603	-8.197560	962.406860	496.287170	170.298813
-296.928558	-35.751450	925.967163	-189.752411	-192.980072	919.694458	-378.421173	-13.699220	502.372681	-246.480225	-210.410355	497.546875	-379.690338	25.789719	68.451889	-331.513092	-199.895752	83.458153	-351.530151	21.087255	1389.653076	-154.963928	-266.070740	1371.126221	-226.936752	-115.187187	1391.298340	-209.998505	-90.432434	1682.131348	-445.018097	31.506729	1136.926392	-214.035812	-356.799774	1137.186646	-370.807129	112.829475	907.019226	-146.467072	-323.181488	871.183533	-233.665314	-111.740082	1022.327026	497.569397	-7.967301	962.429382	496.540527	170.440765
-297.188599	-35.657215	926.003845	-189.744980	-192.700592	919.715088	-378.805450	-13.901576	502.379425	-246.545837	-210.336288	497.543823	-379.665253	25.803049	68.406738	-331.589600	-199.889008	83.478302	-351.689331	20.896629	1389.901123	-154.777847	-265.848053	1371.081299	-226.947464	-115.099144	1391.324219	-209.951721	-90.422691	1682.121338	-444.743073	32.885185	1137.127075	-213.453293	-356.705292	1137.112915	-370.268829	116.634651	908.487854	-145.519867	-323.023132	871.232544	-233.695297	-111.477409	1022.344238	497.836029	-7.746492	962.451477	496.797791	170.748245
-297.362427	-35.556824	926.002930	-189.723221	-192.442215	919.713928	-378.847473	-14.072386	502.309021	-246.769913	-210.228745	497.531067	-379.540833	25.838894	68.343819	-331.587708	-199.879593	83.453735	-351.862457	20.700016	1390.142212	-154.588776	-265.613708	1371.012085	-226.955307	-115.013519	1391.340088	-209.913895	-90.449242	1682.078857	-444.564484	34.206360	1137.384155	-212.856934	-356.676331	1137.038940	-369.189331	120.060905	909.981689	-144.613052	-322.930145	871.258484	-233.739227	-111.261093	1022.338989	498.087219	-7.600617	962.462463	496.989960	170.822586
-297.538391	-35.527081	925.993652	-189.736740	-192.229507	919.746094	-378.957977	-14.167807	502.254517	-246.907028	-210.124390	497.538116	-379.510132	25.908651	68.293434	-331.594208	-199.867157	83.458015	-352.019653	20.572546	1390.408325	-154.426117	-265.373840	1370.964966	-226.945206	-114.941376	1391.356201	-209.898987	-90.462593	1682.086914	-444.421539	35.471439	1137.672485	-212.283890	-356.571411	1136.937866	-367.749023	123.199326	911.318909	-143.547684	-322.662567	871.354919	-233.811966	-111.084930	1022.346741	498.299347	-7.367608	962.460632	497.158295	171.029266
-297.716888	-35.385780	926.028076	-189.726486	-192.006790	919.743225	-379.081604	-14.171540	502.224579	-247.124252	-209.981018	497.531891	-379.510773	25.968925	68.258163	-331.644531	-199.855988	83.393509	-352.096588	20.441145	1390.651245	-154.262497	-265.152863	1370.952148	-226.952103	-114.848938	1391.406494	-209.878342	-90.509048	1682.102905	-444.113312	36.690716	1137.916748	-211.745956	-356.476257	1136.852661	-367.128143	126.533470	912.874084	-142.455292	-322.367096	871.442200	-233.877609	-110.900475	1022.360657	498.509094	-7.138189	962.457825	497.306213	171.308960
-297.885193	-35.229439	926.051636	-189.739029	-191.819427	919.756531	-379.143707	-14.127184	502.212128	-247.220413	-209.884430	497.589447	-379.476166	26.051208	68.243347	-331.493866	-199.690842	83.331650	-352.170807	20.339893	1390.876099	-154.142929	-264.955688	1370.962036	-226.945175	-114.791946	1391.454102	-209.859283	-90.554344	1682.132690	-443.734558	37.962830	1138.440674	-211.192505	-356.296844	1136.754150	-365.666901	129.892105	914.741516	-141.251297	-321.927948	871.549561	-233.969543	-110.725868	1022.379150	498.633911	-6.676249	962.506653	497.501373	172.164368
-298.064270	-35.141502	926.079712	-189.850296	-191.619629	919.767334	-379.319977	-14.032354	502.190002	-247.338959	-209.739883	497.649292	-379.586945	26.084026	68.204338	-331.490143	-199.666809	83.331238	-352.196075	20.270031	1391.113525	-154.043076	-264.787506	1370.963501	-226.943344	-114.732513	1391.488281	-209.838974	-90.599953	1682.168335	-443.921478	39.285946	1138.841187	-210.640793	-356.084625	1136.578735	-364.323151	132.378754	915.986389	-139.918427	-321.423309	871.772278	-234.095612	-110.573441	1022.396484	498.906891	-6.578497	962.499268	497.554291	171.808594
-298.242310	-35.058151	926.112244	-189.941193	-191.514771	919.789307	-379.321411	-13.935123	502.129608	-247.483917	-209.627655	497.698425	-379.560242	26.179024	68.170334	-331.548920	-199.621033	83.320824	-352.138428	20.241302	1391.319458	-153.939560	-264.652893	1370.977417	-226.927795	-114.670235	1391.529663	-209.808563	-90.665337	1682.212402	-443.556244	40.347424	1139.124512	-210.072922	-355.913574	1136.540039	-363.674286	135.062332	917.499146	-138.541611	-320.715942	872.003174	-234.201736	-110.460388	1022.420349	499.039093	-6.349506	962.488953	497.638153	171.923935
-298.420654	-34.960464	926.127747	-190.105377	-191.360123	919.781616	-379.494415	-13.771580	502.104401	-247.386154	-209.396088	497.719879	-379.615417	26.217907	68.153725	-331.494659	-199.564743	83.298637	-352.068359	20.225786	1391.545044	-153.885437	-264.549377	1370.957520	-226.916214	-114.620255	1391.577148	-209.775772	-90.736809	1682.252686	-443.282654	41.375313	1139.408813	-209.541046	-355.700073	1136.436279	-362.644714	137.434311	918.842896	-137.170746	-320.129639	872.163452	-234.358978	-110.337250	1022.422974	499.197723	-6.186802	962.513367	497.722961	172.067398
-298.598389	-34.859253	926.174072	-190.280258	-191.232330	919.780640	-379.652618	-13.601079	502.099182	-247.465775	-209.296692	497.712494	-379.673523	26.271229	68.168495	-331.649475	-199.698044	83.355766	-351.958862	20.238388	1391.746094	-153.886475	-264.463348	1370.927856	-226.913437	-114.598396	1391.620361	-209.748749	-90.818359	1682.280396	-443.013641	42.380280	1139.723267	-208.996964	-355.417419	1136.230957	-361.632782	139.646484	920.135132	-135.719986	-319.341583	872.381592	-234.495834	-110.224709	1022.441772	499.218689	-5.920768	962.563232	497.837830	172.750015
-298.787781	-34.773708	926.217712	-190.505569	-191.107452	919.776428	-379.815491	-13.444948	502.123260	-247.561264	-209.210541	497.717407	-379.713501	26.297546	68.120499	-331.583862	-199.532547	83.308929	-351.854462	20.248848	1391.981445	-153.894653	-264.401398	1370.904053	-226.920593	-114.562515	1391.660034	-209.712769	-90.921799	1682.302490	-442.777466	43.279079	1140.059448	-208.451416	-355.132202	1136.018188	-360.196075	141.478409	921.279724	-134.191376	-318.517578	872.596619	-234.672058	-110.129807	1022.458679	499.323914	-5.814557	962.591492	497.899658	172.844147
-298.958588	-34.727196	926.256287	-190.743973	-191.019348	919.806274	-379.994324	-13.272439	502.133301	-247.615524	-209.160019	497.675354	-379.797272	26.306850	68.133080	-331.556854	-199.471619	83.318901	-351.766144	20.300283	1392.192261	-153.973740	-264.350098	1370.906250	-226.916595	-114.553947	1391.697021	-209.683456	-91.036163	1682.295654	-442.224762	44.107117	1140.365967	-207.965073	-354.843048	1135.823975	-359.550537	143.436203	922.512695	-132.686172	-317.633636	872.921997	-234.866638	-110.064674	1022.491943	499.336517	-5.793112	962.599304	497.904266	172.827225
-299.155060	-34.619694	926.302124	-191.005814	-190.932343	919.816467	-380.132416	-13.135594	502.163116	-247.804825	-209.140045	497.667603	-379.820892	26.306057	68.127495	-331.577515	-199.489151	83.308830	-351.635864	20.353739	1392.406860	-154.065735	-264.294006	1370.913452	-226.936340	-114.530823	1391.760376	-209.664078	-91.164886	1682.359619	-442.382233	45.147324	1140.752686	-207.507889	-354.524323	1135.688965	-358.122223	144.834030	923.531982	-131.142105	-316.620972	873.169373	-235.065552	-109.973610	1022.517090	499.352814	-5.666422	962.614136	497.857056	172.968811
-299.322876	-34.504704	926.353516	-191.285645	-190.837662	919.852051	-380.184631	-13.045223	502.197937	-247.834122	-208.988953	497.665161	-379.798615	26.334719	68.142036	-331.513153	-199.343887	83.278481	-351.469238	20.441343	1392.639648	-154.168732	-264.280121	1370.934448	-226.980194	-114.530777	1391.807373	-209.617935	-91.326706	1682.427246	-441.749542	45.765537	1140.944336	-207.053833	-354.173492	1135.562622	-357.109863	146.265244	924.508057	-129.593826	-315.652985	873.502686	-235.293518	-109.889252	1022.561523	499.347992	-5.573797	962.643188	497.796783	173.067001
-299.487122	-34.337627	926.401550	-191.552536	-190.717773	919.894653	-380.323395	-12.916949	502.284363	-247.941833	-208.820999	497.661133	-379.845642	26.337517	68.161682	-331.524109	-199.298111	83.250771	-351.309998	20.540981	1392.843140	-154.334381	-264.257629	1370.966064	-227.014328	-114.513199	1391.856567	-209.589996	-91.494888	1682.508545	-441.712067	46.671677	1141.249878	-206.616486	-353.785095	1135.409546	-356.518188	147.623779	925.536255	-128.031555	-314.556305	873.891113	-235.527893	-109.769722	1022.609436	499.320709	-5.475369	962.667786	497.725494	173.160110
-299.650543	-34.190102	926.459290	-191.855209	-190.613159	919.960999	-380.390839	-12.815305	502.302338	-248.175064	-208.800217	497.757507	-379.833069	26.341047	68.174332	-331.592438	-199.261810	83.242035	-351.175476	20.648443	1393.024902	-154.528320	-264.238922	1371.025391	-227.055862	-114.501495	1391.942139	-209.533844	-91.656868	1682.596680	-441.506165	47.320381	1141.577026	-206.200562	-353.355652	1135.231934	-355.169922	148.448639	926.239014	-126.414429	-313.443237	874.302063	-235.781586	-109.662163	1022.674011	499.282745	-5.492352	962.687317	497.508698	172.750031
-299.842285	-34.037781	926.489746	-192.188675	-190.510025	919.990784	-380.476166	-12.720140	502.312134	-248.249039	-208.664093	497.756409	-379.855835	26.330095	68.170319	-331.657227	-199.305740	83.279366	-351.036957	20.739071	1393.239014	-154.749557	-264.248383	1371.066406	-227.097778	-114.500885	1391.980103	-209.475555	-91.849007	1682.655396	-441.240448	47.989307	1141.837036	-205.814102	-352.941925	1135.071045	-354.173431	149.311783	926.978394	-124.885277	-312.306335	874.605835	-236.051178	-109.549637	1022.705322	499.205383	-5.350562	962.719604	497.424957	172.820389
-300.020996	-33.896656	926.532593	-192.495789	-190.421310	920.034607	-380.693604	-12.636091	502.366028	-248.572784	-208.583481	497.776215	-379.926971	26.310587	68.175140	-331.637451	-199.201294	83.243294	-350.847229	20.901684	1393.461182	-154.949356	-264.210052	1371.059570	-227.137146	-114.494888	1392.013550	-209.421875	-92.074799	1682.725586	-440.940979	48.514004	1142.056763	-205.438400	-352.504578	1134.830322	-353.559875	150.004425	927.632141	-123.270821	-311.039368	875.009033	-236.295761	-109.444351	1022.749084	499.056885	-5.214826	962.755676	497.240173	172.960632
-300.231659	-33.760021	926.556580	-192.823441	-190.381943	919.970825	-380.646332	-12.549926	502.312042	-248.802109	-208.625046	497.772217	-379.872192	26.332453	68.167961	-331.680481	-199.206009	83.261284	-350.744080	21.133162	1393.654419	-155.199509	-264.130341	1371.076782	-227.246384	-114.421196	1392.065186	-209.344940	-92.291878	1682.755493	-440.733948	48.942024	1142.342285	-205.091751	-352.057281	1134.580200	-352.368073	150.323837	928.066589	-121.650780	-309.795349	875.435059	-236.516022	-109.387505	1022.725098	498.935638	-5.090556	962.746155	497.100098	173.117325
-300.330231	-33.639061	926.578491	-193.094910	-190.308502	920.075928	-380.678650	-12.459456	502.288452	-248.967697	-208.405869	497.704102	-379.861145	26.341928	68.151543	-331.732086	-199.200333	83.235107	-350.728485	21.395411	1393.824829	-155.509308	-264.019409	1371.054321	-227.375671	-114.286957	1392.116333	-209.291595	-92.525452	1682.809082	-440.443390	49.376534	1142.502319	-204.767563	-351.549316	1134.280640	-350.809174	150.667297	928.726807	-120.101059	-308.597168	875.793152	-236.745865	-109.280212	1022.792847	498.721466	-4.889604	962.800598	496.881561	173.308914
-300.502960	-33.512489	926.583252	-193.422821	-190.285187	920.085938	-380.794800	-12.340085	502.278015	-249.123093	-208.330963	497.739960	-379.919250	26.339123	68.150070	-331.694763	-199.049911	83.230316	-350.668610	21.626436	1393.978394	-155.769150	-263.953674	1371.060181	-227.482529	-114.231949	1392.135986	-209.222015	-92.777176	1682.899902	-440.208282	49.661610	1142.718872	-204.458862	-351.066376	1134.046753	-350.386841	150.495422	928.626160	-118.569374	-307.232758	876.159424	-236.990387	-109.209595	1022.799744	498.445099	-4.554129	962.824280	496.748138	174.075928
-300.665527	-33.351757	926.615906	-193.798462	-190.240906	920.144775	-380.870758	-12.208652	502.252869	-249.307861	-208.254608	497.740173	-379.884277	26.358391	68.136269	-331.714539	-198.993484	83.188545	-350.528473	21.835199	1394.163818	-156.004196	-263.949524	1371.040283	-227.538376	-114.234329	1392.158081	-209.166229	-92.999344	1682.870972	-439.811340	49.844261	1142.817017	-204.175400	-350.570557	1133.826660	-349.493256	150.319290	928.781860	-117.138687	-305.878052	876.867676	-237.251862	-109.100800	1022.844543	498.203278	-4.335992	962.847778	496.530029	174.358704
-300.823761	-33.227970	926.632751	-194.144089	-190.202408	920.174866	-380.944397	-12.100492	502.222778	-249.477905	-208.233215	497.818115	-379.958527	26.398651	68.120117	-331.709717	-198.956573	83.196274	-350.410980	22.007330	1394.300903	-156.292572	-263.945618	1370.981445	-227.626770	-114.197952	1392.196167	-209.118835	-93.241280	1682.923340	-439.297699	49.920967	1142.816528	-203.935165	-350.127167	1133.596558	-349.146942	150.158386	928.890503	-115.684349	-304.568542	876.960876	-237.491226	-109.016045	1022.866699	497.722412	-4.062369	962.636902	496.045288	174.602036
-300.937561	-33.082058	926.623413	-194.395782	-190.122910	920.164795	-381.019165	-11.988209	502.233490	-249.508102	-208.147079	497.856750	-379.995819	26.403111	68.102173	-329.519867	-199.380188	91.529556	-350.312866	22.227911	1394.407593	-156.574570	-263.958771	1370.932007	-227.699875	-114.184677	1392.241089	-209.064301	-93.495758	1682.984131	-438.895111	49.999580	1142.851440	-203.702911	-349.663452	1133.418457	-348.621490	149.697311	928.818359	-114.262764	-303.195404	877.480835	-237.698959	-108.930801	1022.860229	497.619354	-3.793281	962.705872	495.962524	174.851410
-301.071533	-32.958088	926.645996	-194.710007	-190.031189	920.177246	-381.109680	-11.838769	502.219482	-249.722198	-208.099747	497.969940	-380.071716	26.431080	68.104599	-329.422791	-199.021240	91.498848	-350.204285	22.408188	1394.512085	-156.838470	-263.958099	1370.882202	-227.778976	-114.171440	1392.266724	-209.013870	-93.773987	1683.041870	-438.298126	49.859566	1142.796875	-203.539993	-349.227448	1133.166260	-347.625641	149.016907	928.682434	-112.921356	-301.772797	877.928650	-237.926941	-108.844002	1022.878662	497.261383	-3.491442	962.629395	495.613892	175.156097
-301.205139	-32.845905	926.663574	-194.993576	-189.980606	920.210510	-381.216248	-11.711160	502.255127	-249.907104	-208.055374	498.027374	-380.104156	26.478855	68.083099	-329.409332	-198.480927	90.984505	-350.104370	22.622967	1394.575684	-157.090698	-263.995667	1370.853271	-227.850266	-114.147530	1392.300781	-208.956070	-94.022385	1683.108032	-438.139618	49.910988	1142.834595	-203.372101	-348.792511	1132.958496	-347.248535	148.359024	928.464355	-111.757683	-300.428772	878.546570	-238.133545	-108.761932	1022.903931	497.019043	-3.194463	962.637451	495.397186	175.448456
-301.393066	-32.709652	926.701355	-195.340347	-189.935379	920.253479	-381.464386	-11.582185	502.280518	-250.065918	-208.041840	498.043427	-380.222168	26.464081	68.075119	-329.443848	-198.239334	90.811157	-349.979919	22.856098	1394.615234	-157.314987	-263.996216	1370.839722	-227.948288	-114.119286	1392.344482	-208.911835	-94.294273	1683.163330	-437.564667	49.589138	1142.725952	-203.263504	-348.287201	1132.698486	-346.140991	147.185547	927.969788	-110.467735	-298.999237	878.979065	-238.394562	-108.675179	1022.943726	496.704956	-2.880814	962.608704	495.144562	175.767853
-301.574158	-32.616970	926.738953	-195.660141	-189.903992	920.311340	-381.671234	-11.440517	502.274445	-250.149796	-207.992401	498.056763	-380.237762	26.512026	68.046440	-329.416443	-198.096069	90.682266	-349.861511	23.090458	1394.653442	-157.604126	-264.019470	1370.778809	-228.034409	-114.103836	1392.365234	-208.879868	-94.574966	1683.207642	-437.313110	49.446274	1142.701172	-203.196640	-347.793365	1132.434570	-345.891998	146.237701	927.683594	-109.363678	-297.683472	879.398376	-238.631699	-108.601135	1022.989807	496.396698	-2.501968	962.618103	494.866486	176.074738
-301.760010	-32.476898	926.761292	-195.965546	-189.838776	920.338135	-381.888611	-11.348576	502.290405	-250.319717	-207.949356	498.032257	-380.336151	26.542849	68.019806	-329.396667	-198.002136	90.658974	-349.750061	23.353239	1394.685913	-157.915833	-264.049225	1370.690186	-228.110474	-114.061508	1392.401855	-208.865845	-94.843468	1683.261475	-437.015442	49.165718	1142.657471	-203.169159	-347.326477	1132.225342	-345.366028	144.963760	927.180054	-108.305069	-296.286682	879.804688	-238.861740	-108.493996	1023.012695	496.100433	-2.223634	962.572754	494.595154	176.362961
-301.905975	-32.338749	926.762512	-196.228897	-189.762283	920.348816	-382.105621	-11.214101	502.291351	-250.537003	-207.911240	498.002655	-380.416443	26.569719	67.982826	-329.488220	-198.060425	90.681496	-349.636566	23.603310	1394.742676	-158.233856	-264.055481	1370.632324	-228.182892	-114.044693	1392.434204	-208.864563	-95.095398	1683.307251	-436.626770	48.733360	1142.515259	-203.163773	-346.851227	1132.025513	-344.892059	143.533798	926.636108	-107.328835	-294.955139	880.219666	-239.077286	-108.396523	1023.020020	495.791718	-1.903895	962.587219	494.352936	176.622543
-302.074005	-32.225563	926.764954	-196.498077	-189.660019	920.364624	-382.324066	-11.093569	502.299194	-250.712280	-207.789688	497.980225	-380.465790	26.567877	67.911522	-329.478790	-198.047043	90.687294	-349.536835	23.830896	1394.753052	-158.484711	-264.079803	1370.615967	-228.240219	-114.036079	1392.448853	-208.852448	-95.343094	1683.370850	-436.171997	48.251896	1142.385498	-203.176651	-346.394318	1131.914063	-344.408020	141.953094	925.985352	-106.492172	-293.724182	880.627991	-239.304398	-108.292747	1023.030090	495.506500	-1.615007	962.551819	494.082001	176.958878
-302.275085	-32.133320	926.751221	-196.824188	-189.573593	920.373413	-382.472351	-11.014723	502.267334	-250.999207	-207.713882	497.977264	-380.490662	26.620615	67.861572	-329.533051	-198.100327	90.695862	-349.420746	24.063236	1394.748657	-158.708771	-264.088654	1370.611328	-228.304443	-113.976997	1392.493896	-208.854233	-95.588547	1683.405762	-436.149506	47.884239	1142.377319	-203.234695	-345.874237	1131.749146	-344.068970	140.298508	925.368774	-105.664597	-292.367004	881.074890	-239.557144	-108.189865	1023.026123	495.225525	-1.344769	962.522766	493.845215	177.290726
-302.472717	-32.009701	926.736389	-197.076996	-189.509888	920.406250	-382.605469	-10.904553	502.226410	-251.082626	-207.626007	497.974548	-380.501617	26.664843	67.814705	-329.599304	-198.095001	90.660095	-349.312897	24.302118	1394.738281	-158.926651	-264.080322	1370.631958	-228.370056	-113.915123	1392.531738	-208.841248	-95.840080	1683.458130	-436.024933	47.336864	1142.297852	-203.324295	-345.328583	1131.590942	-343.411713	138.329590	924.599976	-104.919830	-291.022034	881.441895	-239.807709	-108.087631	1023.037476	494.905212	-1.081071	962.494019	493.579681	177.581085
-302.653931	-31.973579	926.715637	-197.389496	-189.459061	920.440308	-382.675629	-10.844561	502.160614	-251.231247	-207.641769	497.957153	-380.516113	26.657066	67.776031	-329.573425	-198.035538	90.627899	-349.201477	24.579315	1394.677002	-159.157364	-264.095673	1370.578247	-228.452896	-113.844971	1392.561401	-208.850464	-96.085098	1683.509155	-435.705261	46.658215	1142.098999	-203.446518	-344.821320	1131.371216	-343.190521	136.457932	923.888367	-104.208244	-289.749969	881.647644	-240.062622	-108.023033	1023.044373	494.603333	-0.844033	962.525452	493.299011	177.804474
-302.848907	-31.894869	926.715820	-197.677292	-189.407761	920.469604	-382.287170	-10.862419	502.059631	-251.389587	-207.560257	497.920349	-380.313690	26.753675	67.717232	-329.552399	-198.016800	90.551880	-349.111572	24.854521	1394.658325	-159.383606	-264.091492	1370.531250	-228.488220	-113.798325	1392.585938	-208.859909	-96.282639	1683.583740	-435.485474	45.966595	1141.908081	-203.604385	-344.381104	1131.197998	-343.332092	134.701355	923.186340	-103.813309	-288.631592	882.152344	-240.313080	-107.952057	1023.059814	494.249908	-0.577322	962.566711	493.037811	178.053146
-303.043335	-31.846317	926.690918	-197.903275	-189.392029	920.480652	-382.419861	-10.793431	502.011841	-251.419662	-207.497223	497.919830	-380.326538	26.787170	67.680222	-329.519348	-197.909424	90.472549	-349.048035	25.106300	1394.612793	-159.577621	-264.081665	1370.482544	-228.535538	-113.719971	1392.622803	-208.860443	-96.479294	1683.629517	-435.563324	45.274406	1141.787231	-203.787506	-343.932983	1131.076294	-343.302582	132.627426	922.411865	-103.408615	-287.392639	882.517761	-240.533188	-107.906410	1023.053528	493.976257	-0.362529	962.610046	492.808746	178.261856
-303.207489	-31.846701	926.670898	-198.107407	-189.357727	920.476013	-382.562195	-10.707195	501.966248	-251.574432	-207.425446	497.882416	-380.375031	26.796341	67.646378	-329.565216	-197.913315	90.475037	-348.984467	25.339825	1394.564575	-159.793579	-264.073944	1370.449463	-228.557983	-113.627831	1392.661133	-208.857849	-96.699432	1683.653442	-435.371155	44.415554	1141.554688	-203.987671	-343.479767	1130.929810	-343.276001	130.623199	921.643250	-103.074692	-286.256836	882.824768	-240.713257	-107.878937	1023.040527	493.688324	-0.016840	962.618408	492.552094	178.588257
-303.384918	-31.808857	926.667297	-198.334717	-189.329819	920.485413	-382.713135	-10.659225	501.957245	-251.638580	-207.448761	497.954773	-380.396667	26.789207	67.589287	-329.687805	-198.023148	90.511024	-348.944000	25.533733	1394.553589	-159.994629	-264.102112	1370.437256	-228.446884	-113.330589	1392.919922	-208.868195	-96.882973	1683.705322	-435.017303	43.362518	1141.199707	-204.236374	-342.969666	1130.835327	-343.149017	128.634094	920.886353	-102.836281	-285.193512	883.098877	-240.926544	-107.848503	1023.044617	493.451019	0.329591	962.644897	492.364349	178.876404
-303.542389	-31.776978	926.696350	-198.552887	-189.276749	920.538879	-382.924744	-10.593957	501.943085	-251.692261	-207.346497	497.949646	-380.488312	26.782177	67.576714	-329.712036	-197.997696	90.543587	-348.904053	25.827082	1394.506836	-160.160370	-264.053711	1370.442871	-228.606857	-113.452209	1392.746826	-208.899689	-97.036217	1683.754761	-434.918945	42.255138	1141.038940	-204.510010	-342.582458	1130.771606	-343.293396	126.185463	919.800232	-102.639099	-284.135559	883.193787	-241.123413	-107.800117	1023.086609	493.221527	0.706465	962.597839	492.145020	179.256042
-303.746155	-31.729874	926.709534	-198.799881	-189.240280	920.587830	-383.060791	-10.539875	501.910095	-251.785812	-207.311722	497.952332	-380.505798	26.791557	67.540451	-329.737579	-197.983536	90.560219	-348.931366	26.072182	1394.536621	-160.294846	-264.031311	1370.467285	-228.633148	-113.359131	1392.786255	-208.916626	-97.200592	1683.887573	-434.489807	40.961849	1140.656372	-204.805817	-342.255371	1130.804688	-343.797089	124.128746	918.956299	-102.687309	-283.219482	883.426636	-241.352127	-107.740860	1023.117493	493.013000	1.100459	962.583435	491.971985	179.666122
-303.961121	-31.684757	926.744690	-199.086060	-189.192261	920.612000	-383.163422	-10.471774	501.904907	-251.809723	-207.306747	497.985535	-380.536469	26.791510	67.504883	-329.774750	-198.014832	90.621315	-348.968292	26.313076	1394.540894	-160.430237	-263.994385	1370.479980	-228.669220	-113.246117	1392.829712	-208.948288	-97.330902	1683.964844	-434.428772	39.881332	1140.538086	-205.108734	-341.973450	1130.784302	-344.174530	121.882011	918.119995	-102.905708	-282.438354	883.766357	-241.598862	-107.703110	1023.147034	492.825348	1.552186	962.575317	491.817139	180.092804
-304.166779	-31.662170	926.770569	-199.308548	-189.178818	920.655518	-383.244293	-10.374675	501.882690	-251.813721	-207.276596	498.002899	-380.560028	26.799938	67.460121	-329.784363	-197.970917	90.654411	-349.025482	26.528118	1394.575684	-160.552109	-263.934326	1370.480713	-228.693878	-113.184097	1392.878174	-208.965836	-97.454025	1684.027588	-434.538300	38.761295	1140.471436	-205.442230	-341.604156	1130.767090	-344.998047	119.328621	917.070679	-103.062637	-281.554779	884.001221	-241.823807	-107.682457	1023.182739	492.590851	1.924185	962.519287	491.666779	180.501587
-304.382263	-31.599564	926.797729	-199.522675	-189.166321	920.681458	-383.392395	-10.278591	501.884491	-251.708084	-206.996689	497.990051	-380.643677	26.803352	67.458939	-329.706085	-197.894958	90.641510	-349.080414	26.676159	1394.587524	-160.636246	-263.888580	1370.492798	-228.755051	-113.072632	1392.903198	-208.981934	-97.528297	1684.072021	-434.548950	37.675964	1140.380859	-205.749329	-341.273376	1130.737915	-345.159332	117.252884	916.395325	-103.350357	-280.738007	884.120667	-242.047699	-107.652527	1023.210388	492.397614	2.391355	962.518982	491.515869	180.953949
-304.569275	-31.562080	926.826050	-199.695297	-189.121933	920.697510	-383.497284	-10.180605	501.874359	-251.701630	-207.032867	498.003235	-380.669922	26.803226	67.424393	-329.714233	-197.902847	90.616859	-349.186371	26.847061	1394.583374	-160.708786	-263.835297	1370.467041	-228.777893	-113.021568	1392.932617	-208.993576	-97.585037	1684.110840	-434.667542	36.571388	1140.301758	-206.086563	-340.984955	1130.715576	-345.481995	114.759613	915.472961	-103.690193	-280.091675	884.127869	-242.233582	-107.622398	1023.233459	492.257874	2.832603	962.489807	491.434296	181.420654
-304.733582	-31.579069	926.821289	-199.873825	-189.149933	920.723938	-383.478943	-10.117191	501.852539	-251.789749	-207.132126	498.004211	-380.676117	26.822577	67.385834	-329.741119	-197.943649	90.639328	-349.282532	26.951130	1394.547607	-160.742874	-263.783051	1370.438232	-228.803024	-112.943817	1392.932129	-208.982834	-97.630096	1684.145508	-434.776245	35.483685	1140.197754	-206.413986	-340.711914	1130.640869	-346.501740	112.522934	914.610962	-104.168671	-279.517883	884.156372	-242.414444	-107.632614	1023.244934	492.133942	3.322121	962.458618	491.375397	181.883331
-304.900330	-31.598551	926.826965	-199.981522	-189.147247	920.724731	-383.526459	-10.026164	501.816772	-251.846008	-207.254898	497.969177	-380.704773	26.868114	67.384300	-329.794525	-197.957336	90.588234	-349.398010	27.038219	1394.472046	-160.720215	-263.730255	1370.417847	-228.817551	-112.898033	1392.941895	-208.972733	-97.637146	1684.166260	-435.168762	34.466187	1140.163452	-206.747772	-340.478088	1130.619263	-347.759216	109.800819	913.497070	-104.755508	-278.911987	884.160889	-242.574829	-107.655525	1023.250854	492.093750	3.846841	962.449890	491.385101	182.355530
-305.051453	-31.668364	926.835999	-200.146652	-189.169403	920.756653	-383.578003	-9.930154	501.805084	-251.860016	-207.391678	497.966736	-380.762695	26.862520	67.358955	-329.897949	-198.045654	90.608345	-349.524780	27.079901	1394.383057	-160.708847	-263.698151	1370.431030	-228.828659	-112.845657	1392.960938	-208.968674	-97.637840	1684.194580	-435.532898	33.469040	1140.070435	-207.060730	-340.243073	1130.610718	-348.738098	107.465820	912.622742	-105.319077	-278.414429	884.188293	-242.732986	-107.687126	1023.270935	492.096191	4.344542	962.422241	491.449310	182.851181
-305.248932	-31.687052	926.875732	-200.341400	-189.170364	920.763000	-383.590210	-9.855390	501.779236	-251.836899	-207.447189	497.966309	-380.798676	26.861147	67.323227	-329.854553	-198.016968	90.587196	-349.640106	27.086504	1394.242920	-160.670090	-263.668579	1370.462646	-228.871536	-112.816994	1392.984375	-208.982605	-97.607925	1684.164429	-435.949280	32.497620	1139.926392	-207.446548	-340.038574	1130.677368	-349.828094	105.203339	911.705383	-106.033081	-278.029266	883.878540	-242.895020	-107.694710	1023.290527	492.062958	4.776337	962.443359	491.489288	183.342346
-305.460236	-31.717127	926.899719	-200.556686	-189.192642	920.718323	-383.707184	-9.749340	501.771576	-251.819641	-207.442368	497.895905	-380.870026	26.862881	67.318138	-329.886475	-198.020325	90.550995	-349.749084	27.093163	1394.097168	-160.642792	-263.642365	1370.506348	-228.885422	-112.752945	1393.018066	-209.011200	-97.550903	1684.231689	-436.331238	31.551876	1139.826172	-207.804840	-339.914246	1130.738647	-350.671234	103.377594	911.015564	-106.861298	-277.678284	883.759277	-243.065933	-107.735977	1023.276367	492.147644	5.191126	962.437744	491.649109	183.828369
-305.500671	-31.796925	926.898621	-200.641647	-189.196945	920.762207	-383.648590	-9.681404	501.763153	-251.691650	-207.131271	497.853394	-380.852966	26.900507	67.304741	-329.916748	-198.042938	90.538414	-349.867859	27.072861	1393.951904	-160.612595	-263.659607	1370.534668	-228.894928	-112.748924	1393.021118	-209.020691	-97.539597	1684.254761	-436.922729	30.638103	1139.803223	-208.133148	-339.824646	1130.857544	-352.041443	101.318199	910.213257	-107.791466	-277.496826	883.637207	-243.193253	-107.794426	1023.304626	492.288330	5.701550	962.466248	491.796967	184.261429
-305.598083	-31.861694	926.902832	-200.732208	-189.242615	920.817139	-383.658264	-9.628294	501.741119	-251.718185	-207.230652	497.872070	-380.879639	26.913010	67.305725	-329.965485	-198.089508	90.583641	-349.962799	27.106314	1393.756470	-160.566696	-263.646881	1370.602783	-228.894928	-112.733009	1393.039917	-209.047913	-97.497894	1684.299805	-437.563110	29.746778	1139.710815	-208.486145	-339.792603	1131.042236	-353.698944	99.283340	909.340210	-108.896774	-277.425018	883.701538	-243.324387	-107.841736	1023.337708	492.472198	6.275417	962.474121	491.985870	184.789932
-305.697906	-31.912806	926.936890	-200.837830	-189.263428	920.827393	-383.653900	-9.582111	501.748535	-251.621933	-207.139404	497.916412	-380.866302	26.916237	67.253540	-329.899902	-198.028793	90.571533	-350.068604	27.076668	1393.571777	-160.479614	-263.639954	1370.671143	-228.873276	-112.702377	1393.078003	-209.076431	-97.448738	1684.349243	-438.293671	28.894342	1139.626709	-208.812408	-339.730804	1131.201294	-355.178131	97.505989	908.652405	-109.915520	-277.306213	883.502808	-243.446838	-107.905823	1023.362549	492.719543	6.790037	962.502563	492.209076	185.277069
-305.763519	-31.998459	926.918396	-200.882416	-189.323776	920.846619	-383.666718	-9.525562	501.727966	-251.565857	-206.996429	497.888489	-380.922668	26.900509	67.263382	-329.909424	-197.988159	90.591072	-350.168884	27.061783	1393.380981	-160.383560	-263.625641	1370.745972	-228.864838	-112.681366	1393.088989	-209.110672	-97.388855	1684.391113	-439.061188	28.093130	1139.645630	-209.131622	-339.742279	1131.353394	-356.786896	95.916054	907.979065	-111.028564	-277.444855	883.315063	-243.553680	-107.987953	1023.368286	492.905792	7.256378	962.516418	492.427917	185.679901
-305.866669	-32.113110	926.922058	-200.973495	-189.386932	920.863892	-383.678284	-9.499827	501.700287	-251.548462	-207.037674	497.899261	-380.974640	26.912014	67.266167	-329.905060	-198.010345	90.637955	-350.319824	27.000822	1393.184204	-160.236160	-263.619263	1370.865967	-228.842300	-112.669823	1393.090698	-209.143509	-97.348907	1684.479736	-439.926422	27.353628	1139.643433	-209.461136	-339.742981	1131.582886	-358.442322	94.429131	907.349548	-112.166107	-277.589294	883.112061	-243.655624	-108.069832	1023.378967	493.234070	7.682788	962.549500	492.729340	186.134705
-305.965729	-32.241852	926.915344	-201.039551	-189.473557	920.869812	-383.688354	-9.478042	501.669769	-251.555130	-207.109436	497.912415	-380.966827	26.917089	67.253052	-329.916687	-198.021362	90.645493	-350.483185	26.921694	1393.026367	-160.033569	-263.567322	1370.950562	-228.830414	-112.650078	1393.097046	-209.183609	-97.270905	1684.458618	-440.845978	26.660902	1139.701416	-209.769028	-339.835663	1131.812134	-360.246002	93.021561	906.814148	-113.294937	-277.843292	882.622681	-243.743820	-108.170555	1023.378967	493.572357	8.225860	962.557922	492.992523	186.590347
-306.090698	-32.425949	926.917358	-201.100998	-189.563095	920.864807	-383.693298	-9.442672	501.669922	-251.602310	-207.183945	497.870056	-380.983154	26.906706	67.243896	-330.002045	-198.098541	90.662216	-350.621094	26.826683	1392.884644	-159.826462	-263.535370	1371.050537	-228.802063	-112.622482	1393.117432	-209.225952	-97.200760	1684.474854	-441.741791	25.971306	1139.746704	-210.041275	-339.968628	1132.033325	-362.078552	91.748146	906.318665	-114.590553	-278.146942	882.524475	-243.820099	-108.294868	1023.375488	493.899902	8.738002	962.580017	493.203857	187.138977
-306.200775	-32.578857	926.918945	-201.151169	-189.681763	920.867981	-383.725494	-9.450603	501.654907	-251.579590	-207.264282	497.842590	-381.010468	26.913420	67.228722	-329.991241	-198.024536	90.600632	-350.750061	26.737408	1392.747192	-159.614517	-263.490540	1371.104126	-228.777664	-112.609337	1393.118408	-209.269470	-97.120094	1684.469238	-442.804535	25.410976	1139.826904	-210.306900	-340.071381	1132.172485	-364.043854	90.591118	905.842468	-115.821442	-278.611633	882.250244	-243.895920	-108.422440	1023.377197	494.238068	9.185692	962.571533	493.575592	187.423096
-306.285706	-32.785904	926.920166	-201.188354	-189.789902	920.866882	-383.703156	-9.484266	501.631134	-251.504868	-207.280182	497.784027	-381.003632	26.889679	67.233978	-330.004608	-198.081528	90.579414	-350.869232	26.595207	1392.632080	-159.411438	-263.448029	1371.163940	-228.737473	-112.602013	1393.144165	-209.305847	-97.049660	1684.483398	-443.885223	24.888050	1139.982056	-210.556335	-340.301331	1132.375244	-366.112946	89.478210	905.472046	-117.135681	-279.214111	881.849060	-243.943314	-108.567558	1023.375610	494.653778	9.641858	962.568909	493.915558	187.891327
-306.378235	-32.998260	926.922546	-201.185471	-189.943024	920.886169	-383.648285	-9.495346	501.599121	-251.450668	-207.413620	497.805084	-381.003906	26.878626	67.234924	-330.130219	-198.201477	90.587029	-351.019440	26.420353	1392.523315	-159.167252	-263.379639	1371.236938	-228.705627	-112.610748	1393.170654	-209.338303	-96.967072	1684.503052	-445.010223	24.402487	1140.210815	-210.783020	-340.454956	1132.550903	-368.173950	88.515778	905.149658	-118.306015	-279.769104	881.329895	-244.001617	-108.741722	1023.387512	495.239288	11.650544	963.034912	494.161163	188.116806
-306.424347	-33.186230	926.916382	-201.155579	-190.034363	920.869446	-383.619141	-9.497343	501.563721	-251.351028	-207.420700	497.755096	-381.009521	26.865494	67.213425	-330.004456	-198.148056	90.594231	-351.174652	26.236885	1392.422607	-158.872147	-263.287994	1371.314453	-228.650528	-112.605705	1393.184937	-209.379456	-96.887352	1684.513184	-446.123749	23.926788	1140.380981	-210.980591	-340.719727	1132.789917	-370.366333	87.681770	904.844971	-119.733032	-280.464844	881.196899	-244.045578	-108.905830	1023.380249	495.646942	12.046162	963.011719	494.543701	188.531662
-306.480865	-33.369164	926.896667	-201.102280	-190.137207	920.818604	-383.551422	-9.564889	501.531281	-251.254471	-207.405487	497.723114	-380.971497	26.867613	67.198204	-329.964417	-198.138672	90.587585	-351.348755	26.055902	1392.358154	-158.585968	-263.220673	1371.411255	-228.641785	-112.631233	1393.171631	-209.407104	-96.802658	1684.524780	-447.282684	23.498531	1140.624023	-211.145126	-340.977722	1132.992432	-372.582184	86.996246	904.568848	-120.946144	-281.264709	880.614441	-244.076248	-109.079987	1023.348633	496.102844	12.307519	962.989441	494.984497	188.940109
-306.540405	-33.541515	926.857605	-201.045822	-190.236588	920.780762	-383.532471	-9.609780	501.537476	-251.059616	-207.437897	497.694122	-380.994293	26.852915	67.179436	-329.936066	-198.150375	90.577438	-351.520691	25.820093	1392.293213	-158.347809	-263.160767	1371.462524	-228.618408	-112.672890	1393.209229	-209.443024	-96.728134	1684.536987	-448.402222	23.057751	1140.892334	-211.302689	-341.311615	1133.206543	-374.900635	86.417877	904.428284	-122.348343	-282.187653	880.441467	-244.118851	-109.234436	1023.314697	496.609375	12.756137	962.910889	495.392731	189.376953
-306.592499	-33.766445	926.837524	-200.988388	-190.369019	920.754883	-383.479828	-9.653809	501.491730	-251.334457	-208.449829	497.790344	-380.975067	26.860014	67.165489	-330.191559	-198.420654	90.657898	-351.657745	25.628223	1392.279175	-158.114120	-263.096680	1371.511963	-228.583405	-112.688843	1393.254517	-209.468933	-96.655273	1684.536133	-449.553772	22.715048	1141.167847	-211.434906	-341.656067	1133.454468	-377.196350	85.982994	904.271851	-123.515984	-283.055847	879.848267	-244.139847	-109.424515	1023.294373	497.107361	13.202564	962.898560	495.770935	189.883789
-306.731232	-34.045528	926.921509	-201.009491	-190.589478	920.825012	-383.438568	-9.726493	501.443451	-251.306183	-208.825867	497.783386	-380.956421	26.851448	67.151001	-330.318420	-198.531677	90.665810	-351.799866	25.409775	1392.271118	-157.852936	-263.064026	1371.585938	-228.543457	-112.744186	1393.240845	-209.501190	-96.590019	1684.533203	-450.787140	22.393084	1141.483032	-211.554932	-342.011230	1133.689575	-379.593231	85.557808	904.131714	-124.636505	-284.109192	879.389954	-244.141785	-109.621826	1023.362427	497.539001	13.538922	962.826721	496.095001	190.404190
-306.803009	-34.317783	926.949707	-200.949585	-190.773956	920.877808	-383.377991	-9.796692	501.422455	-250.956985	-208.670914	497.762299	-380.931763	26.822809	67.143806	-330.202332	-198.483215	90.703812	-351.924011	25.189560	1392.280640	-157.579590	-263.007141	1371.673096	-228.524246	-112.783005	1393.273438	-209.536652	-96.542610	1684.535889	-451.878876	22.035284	1141.847412	-211.671265	-342.411957	1133.945435	-381.964020	85.271812	904.107544	-125.948792	-285.263916	879.239929	-244.156952	-109.831146	1023.403259	498.138367	13.999480	962.780701	496.553162	190.927322
-306.895050	-34.637436	926.967529	-200.871628	-190.986847	920.919312	-383.339752	-9.899477	501.354858	-250.741348	-208.543869	497.743286	-380.901825	26.826185	67.126038	-330.178802	-198.459076	90.745346	-352.081024	24.956987	1392.299561	-157.290009	-262.976135	1371.698242	-228.488129	-112.835411	1393.316284	-209.568436	-96.493423	1684.546631	-453.035004	21.759726	1142.155151	-211.758881	-342.895538	1134.195801	-384.583527	84.935234	904.078918	-127.191879	-286.381378	878.670288	-244.163574	-110.069603	1023.432129	498.758881	14.496964	962.750671	497.066376	191.448120
-306.981873	-34.950123	926.965027	-200.786255	-191.175644	920.915161	-383.307587	-10.003858	501.340088	-250.590744	-208.636475	497.718994	-380.908020	26.825043	67.114555	-330.170471	-198.477676	90.770752	-352.208801	24.710293	1392.307373	-157.060059	-262.985504	1371.698364	-228.442703	-112.918709	1393.307007	-209.598846	-96.460724	1684.542480	-454.313690	21.573824	1142.560791	-211.840820	-343.410095	1134.444946	-387.139679	84.713890	903.964417	-128.459671	-287.647919	878.288086	-244.148788	-110.297882	1023.426636	499.211578	14.902675	962.679321	497.459595	191.995865
-307.027100	-35.253212	926.950867	-200.681732	-191.330795	920.916748	-383.354095	-10.145787	501.308105	-250.444809	-208.717026	497.711823	-380.961578	26.780928	67.101181	-330.184143	-198.501511	90.784523	-352.341553	24.424908	1392.352295	-156.846344	-262.962799	1371.684448	-228.400436	-112.992882	1393.318726	-209.635178	-96.413315	1684.554321	-455.332001	21.345638	1142.870728	-211.907120	-343.988068	1134.694580	-389.291809	84.897522	903.950745	-129.738922	-288.947906	877.906372	-244.124588	-110.508759	1023.420410	499.822296	15.452971	962.629700	497.924042	192.549561
-307.091583	-35.532429	926.927612	-200.586227	-191.520538	920.885193	-383.267975	-10.330382	501.253845	-250.361816	-208.847946	497.685730	-380.914673	26.777515	67.046242	-330.197052	-198.601776	90.769684	-352.474762	24.130970	1392.364990	-156.572739	-262.962677	1371.657349	-228.360611	-113.079742	1393.307861	-209.639893	-96.432838	1684.508545	-456.491547	21.282770	1143.308350	-211.924500	-344.577271	1134.883789	-391.526672	85.278984	904.260010	-130.921082	-290.330353	877.551331	-244.101898	-110.731979	1023.391968	500.440674	16.040297	962.552856	498.393097	193.138229
-307.129364	-35.770218	926.921875	-200.467056	-191.690994	920.854858	-383.260742	-10.511539	501.253723	-250.262985	-209.051208	497.621338	-380.886871	26.758314	67.051773	-330.204254	-198.637833	90.772438	-352.600311	23.815952	1392.362915	-156.308136	-262.987579	1371.676758	-228.326096	-113.163048	1393.301636	-209.634048	-96.433083	1684.478027	-457.482330	21.042912	1143.576904	-211.917221	-345.117554	1134.997925	-393.850555	85.491684	904.406372	-132.073914	-291.754700	877.395203	-244.075012	-110.950294	1023.375732	500.996796	16.550499	962.502563	498.848938	193.711792
-307.136353	-36.115967	926.884399	-200.320084	-191.908173	920.834656	-383.233490	-10.723927	501.212158	-249.942123	-208.504135	497.578705	-380.872894	26.746941	67.038658	-329.957947	-198.438400	90.656898	-352.695160	23.550129	1392.380127	-156.030243	-262.997223	1371.668945	-228.281326	-113.302612	1393.277588	-209.615082	-96.441475	1684.446777	-458.530762	20.931238	1143.926147	-211.890549	-345.709412	1135.122070	-396.193848	85.785164	904.523560	-133.093765	-293.286743	877.035522	-244.009186	-111.211670	1023.346680	501.615753	17.092566	962.451233	499.330719	194.348221
-307.145752	-36.417290	926.873169	-200.160355	-192.124496	920.845825	-383.180267	-10.942245	501.171112	-249.908905	-208.569092	497.528076	-380.792114	26.742540	67.009201	-329.941559	-198.495712	90.655670	-352.795471	23.271601	1392.386597	-155.702484	-263.047974	1371.644653	-228.221634	-113.430580	1393.262451	-209.595001	-96.478096	1684.427002	-459.603577	20.899988	1144.316162	-211.824341	-346.351379	1135.304077	-398.449615	86.133194	904.675659	-134.027267	-294.751526	876.484314	-243.962296	-111.463654	1023.349243	502.288757	17.765055	962.376343	499.815552	194.954010
-307.201782	-36.743298	926.864868	-200.061996	-192.349716	920.815491	-383.254517	-11.153547	501.161194	-249.851563	-208.701126	497.457703	-380.759644	26.716650	66.957657	-329.947601	-198.542877	90.653542	-352.883148	22.951803	1392.382202	-155.480774	-263.067413	1371.601563	-228.168655	-113.581429	1393.225342	-209.550980	-96.539825	1684.388916	-460.641296	20.906698	1144.667114	-211.760559	-346.951996	1135.460205	-400.680115	86.588501	904.786194	-134.868408	-296.134918	876.078247	-243.915329	-111.724030	1023.327026	502.807037	18.374668	962.347717	500.136719	195.634491
-307.186005	-37.107716	926.806763	-199.903091	-192.575836	920.818237	-383.218872	-11.404512	501.096497	-249.772903	-208.799561	497.395233	-380.723236	26.693541	66.949142	-329.925476	-198.564499	90.658287	-352.954041	22.620674	1392.416870	-155.226379	-263.141357	1371.552002	-228.117584	-113.754295	1393.185425	-209.514465	-96.619240	1684.348755	-461.592346	20.908150	1144.982178	-211.664627	-347.528870	1135.607544	-402.874725	87.081001	904.929199	-135.594223	-297.594818	875.713623	-243.860779	-111.991592	1023.301697	503.450073	18.836029	962.266846	500.665222	196.147171
-307.249664	-37.489399	926.752441	-199.832565	-192.852066	920.773865	-383.214386	-11.649485	501.055664	-249.769516	-209.017258	497.382904	-380.678711	26.692190	66.924500	-329.972015	-198.643326	90.671822	-353.052704	22.271158	1392.404785	-154.982117	-263.206879	1371.542114	-228.060974	-113.943748	1393.156128	-209.486984	-96.731941	1684.305176	-462.946686	21.267033	1145.647705	-211.552628	-348.209198	1135.767212	-404.935577	87.624176	905.177917	-136.371857	-299.135193	875.311462	-243.822098	-112.279343	1023.247742	504.125610	19.452291	962.182312	501.167145	196.648529
-307.279053	-37.843224	926.739319	-199.714783	-193.086060	920.755127	-383.256805	-11.959211	500.985504	-249.726074	-209.135147	497.322601	-380.685364	26.667461	66.891312	-329.987946	-198.669083	90.665810	-353.122131	21.946714	1392.445435	-154.732559	-263.281769	1371.534058	-228.038284	-114.093513	1393.129150	-209.442566	-96.857330	1684.264648	-464.028870	21.434830	1145.968872	-211.459564	-348.900635	1135.937866	-406.943268	88.144554	905.372803	-137.165421	-300.668182	875.241699	-243.762436	-112.554604	1023.229736	504.747528	19.992321	962.172729	501.669312	197.218842
-307.299530	-38.190521	926.711914	-199.606049	-193.337692	920.741516	-383.231964	-12.246584	500.931152	-249.655518	-209.367630	497.299896	-380.649628	26.667803	66.892685	-330.013489	-198.781235	90.736382	-353.183472	21.612169	1392.514160	-154.479172	-263.374664	1371.511719	-228.014175	-114.286270	1393.123413	-209.404953	-97.018822	1684.246826	-464.826080	21.498571	1146.258911	-211.352768	-349.616364	1136.112915	-408.926270	88.716217	905.578125	-137.848450	-302.098358	874.740662	-243.712433	-112.831230	1023.208008	505.349335	20.538818	962.140625	502.090851	197.804260
-307.265472	-38.540653	926.665588	-199.447250	-193.588974	920.722900	-383.222260	-12.562038	500.883240	-249.536148	-209.461304	497.319519	-380.576569	26.664007	66.858421	-330.014832	-198.771820	90.692390	-353.284241	21.235470	1392.565186	-154.242218	-263.491333	1371.538940	-227.964935	-114.505600	1393.108887	-209.373138	-97.219574	1684.224731	-465.418274	21.489172	1146.519043	-211.212677	-350.370087	1136.318970	-410.721863	89.324982	905.769897	-138.537720	-303.671997	874.815308	-243.643311	-113.123535	1023.177917	505.989960	21.088493	962.119019	502.541809	198.345459
-307.241272	-38.922100	926.642517	-199.264496	-193.848846	920.725159	-383.263306	-12.865874	500.866150	-249.415222	-209.721832	497.346558	-380.588684	26.636143	66.825951	-330.013092	-198.856232	90.759407	-353.354614	20.852348	1392.614624	-154.004059	-263.642212	1371.556763	-227.938126	-114.748787	1393.101440	-209.313690	-97.422203	1684.204102	-466.126770	21.670658	1146.766968	-211.090286	-351.058289	1136.497192	-412.363708	90.137367	906.156860	-139.073471	-305.126007	874.649902	-243.546432	-113.420265	1023.167480	506.632507	21.691702	962.104187	502.957367	198.913040
-307.199951	-39.266552	926.615234	-199.096985	-194.078094	920.702698	-383.328461	-13.214495	500.872314	-249.392532	-209.973679	497.356232	-380.484528	26.626402	66.780388	-330.047394	-198.898087	90.792740	-353.398010	20.496939	1392.694336	-153.849136	-263.840027	1371.546021	-227.930038	-114.976563	1393.118774	-209.282196	-97.609421	1684.213745	-466.946075	21.905041	1147.004028	-210.924210	-351.750885	1136.601196	-414.014130	90.804802	906.368286	-139.475388	-306.574860	874.214417	-243.446899	-113.697327	1023.142761	507.216827	22.227398	962.036987	503.353577	199.535751
-307.173309	-39.574123	926.574829	-198.925842	-194.338226	920.682068	-383.328857	-13.640421	500.831360	-249.294434	-210.098862	497.445648	-380.484711	26.597851	66.747559	-329.961731	-198.881348	90.794640	-353.436646	20.134199	1392.711426	-153.659897	-264.025665	1371.513672	-227.918839	-115.231018	1393.093140	-209.196701	-97.887215	1684.128296	-467.601898	22.058384	1147.235840	-210.730240	-352.546692	1136.749878	-415.575043	91.435760	906.558167	-139.936951	-307.991486	874.237915	-243.331436	-113.946823	1023.109619	507.868469	22.770229	961.942261	503.867004	200.150253
-307.132477	-39.859600	926.533997	-198.737244	-194.598312	920.646729	-383.315399	-14.023605	500.794678	-249.162109	-210.191055	497.424286	-380.464874	26.610552	66.705742	-329.906921	-198.855774	90.769150	-353.480042	19.749008	1392.744751	-153.504868	-264.209717	1371.494507	-227.908691	-115.521790	1393.064819	-209.141937	-98.155113	1684.079102	-468.212097	22.321955	1147.497925	-210.543289	-353.259491	1136.870361	-416.959442	92.153244	906.796936	-140.245346	-309.447174	873.811401	-243.205978	-114.198654	1023.069824	508.474335	23.334251	961.909058	504.291046	200.736191
-307.141022	-40.194447	926.505371	-198.570221	-194.922150	920.604858	-383.300018	-14.352678	500.750122	-249.168304	-210.339844	497.354462	-380.375671	26.631546	66.684097	-329.871735	-198.896317	90.739105	-353.469147	19.337917	1392.782471	-153.316940	-264.422363	1371.457031	-227.902252	-115.796089	1393.054199	-209.051773	-98.445900	1684.021240	-468.712585	22.466440	1147.663086	-210.343628	-353.974426	1136.980225	-418.200287	92.789604	906.993713	-140.492294	-310.781128	873.660889	-243.089157	-114.498764	1023.030029	509.037720	23.945797	961.802856	504.642914	201.370865
-307.090027	-40.526596	926.472839	-198.407959	-195.200241	920.577881	-383.323639	-14.687594	500.722534	-249.231079	-210.619720	497.338684	-380.314575	26.630676	66.657661	-329.951477	-198.964157	90.700294	-353.483185	18.925312	1392.821289	-153.114319	-264.627136	1371.422485	-227.912140	-116.113380	1393.047363	-208.983902	-98.776657	1683.951416	-469.104065	22.595358	1147.814819	-210.119431	-354.709717	1137.036621	-419.373474	93.447060	907.138184	-140.736481	-312.135712	873.817871	-242.958038	-114.774834	1022.996948	509.679199	24.581974	961.711060	505.065674	202.103043
-307.001099	-40.840141	926.439758	-198.282562	-195.433365	920.527710	-383.266632	-15.101509	500.679047	-249.236847	-210.846786	497.248047	-380.255127	26.643530	66.617241	-329.886383	-198.988831	90.687607	-353.461212	18.539722	1392.841675	-153.017822	-264.918884	1371.419556	-227.953156	-116.488754	1393.028931	-208.912903	-99.132111	1683.891113	-469.235626	22.685204	1147.943359	-209.926819	-355.448456	1137.101685	-420.360535	94.111710	907.335999	-140.882736	-313.454468	873.645081	-242.816315	-115.030792	1022.951355	510.256744	25.162575	961.619263	505.432037	202.812729
-306.909760	-41.180096	926.422058	-198.149933	-195.713058	920.526489	-383.324615	-15.463861	500.645905	-249.264954	-211.066818	497.215393	-380.189697	26.626175	66.581459	-329.864532	-198.991104	90.659843	-353.433807	18.102591	1392.856323	-152.909409	-265.242310	1371.384033	-228.010666	-116.932991	1392.985107	-208.853561	-99.506310	1683.813721	-469.849518	23.074312	1148.209717	-209.735855	-356.189453	1137.193848	-421.273315	94.700676	907.479126	-140.956528	-314.633331	873.563049	-242.656128	-115.292023	1022.935608	510.757629	25.703371	961.523804	505.813660	203.519073
-306.798584	-41.550938	926.391724	-197.960495	-196.009109	920.511169	-383.374969	-15.860516	500.567139	-249.347458	-211.314682	497.214081	-380.156464	26.640583	66.535149	-329.865540	-199.013535	90.648964	-353.444519	17.676302	1392.878174	-152.879349	-265.544861	1371.342896	-228.067856	-117.379837	1392.954346	-208.798447	-99.931465	1683.729492	-470.130615	23.330778	1148.357178	-209.547165	-356.892792	1137.226929	-421.979004	95.302734	907.626709	-140.843414	-315.824554	873.230896	-242.442673	-115.564438	1022.904541	511.257843	26.313604	961.404297	506.171234	204.257828
-306.696320	-41.850044	926.355042	-197.780472	-196.282852	920.480530	-383.482758	-16.179523	500.513824	-249.438232	-211.536041	497.199738	-380.205414	26.595497	66.480766	-329.929932	-199.152786	90.706200	-353.437531	17.236246	1392.932251	-152.861938	-265.854248	1371.303101	-228.123306	-117.840736	1392.902344	-208.735565	-100.391846	1683.635498	-470.259308	23.505384	1148.409790	-209.337006	-357.649231	1137.240356	-422.598572	95.876060	907.674866	-140.856140	-316.845764	873.424683	-242.234146	-115.793610	1022.862305	511.781738	27.003031	961.424683	506.498138	204.903976
-306.557739	-42.117989	926.337891	-197.505219	-196.588242	920.472229	-383.481934	-16.591146	500.479767	-249.558197	-211.694275	497.175964	-380.100311	26.638048	66.441422	-329.922729	-199.156006	90.691513	-353.462646	16.749268	1392.990723	-152.909302	-266.323120	1371.274414	-228.232117	-118.333961	1392.866455	-208.663864	-100.871254	1683.562866	-470.299713	23.677124	1148.454834	-209.145905	-358.386627	1137.272827	-423.049957	96.435974	907.705933	-140.695496	-317.898621	873.294128	-242.000092	-116.047226	1022.845703	512.297607	27.590944	961.410706	506.848419	205.511673
-306.448792	-42.423931	926.325256	-197.331253	-196.907822	920.458496	-383.485870	-16.950113	500.415039	-249.530594	-211.815933	497.177673	-380.090485	26.623772	66.397606	-329.854309	-199.093796	90.690498	-353.489136	16.269770	1393.055542	-152.974930	-266.745483	1371.257202	-228.319000	-118.809113	1392.848145	-208.634735	-101.401459	1683.518921	-470.283630	23.849743	1148.467896	-208.965118	-359.036072	1137.229004	-423.305359	96.964882	907.784546	-140.469589	-318.869324	873.267395	-241.792480	-116.309708	1022.824158	512.822998	28.218496	961.527405	507.213226	206.098419
-306.307220	-42.731365	926.326233	-197.165451	-197.240799	920.481018	-383.514404	-17.238914	500.375336	-249.579239	-212.035690	497.180969	-380.066956	26.636789	66.397743	-329.810852	-199.169098	90.711472	-353.468109	15.792411	1393.089355	-153.032257	-267.284424	1371.246826	-228.449249	-119.350128	1392.824341	-208.610306	-101.950935	1683.464600	-470.186951	24.056440	1148.455444	-208.733597	-359.830231	1137.084351	-423.432220	97.423920	907.820557	-140.151291	-319.771240	872.960693	-241.601334	-116.588348	1022.830688	513.249390	28.811745	961.651184	507.528809	206.625504
-306.140228	-42.987190	926.317627	-197.007645	-197.519073	920.465271	-383.529968	-17.536983	500.355652	-249.613037	-212.185898	497.118774	-380.002319	26.643564	66.380745	-329.798737	-199.139267	90.694237	-353.471893	15.293211	1393.136841	-153.159302	-267.813812	1371.225952	-228.555847	-119.939598	1392.794556	-208.585144	-102.544685	1683.409180	-470.094360	24.295115	1148.442017	-208.502640	-360.574371	1136.932373	-423.429565	97.841721	907.836792	-139.832092	-320.605469	873.096619	-241.398499	-116.832367	1022.813599	513.588379	29.411524	961.819519	507.777130	207.055984
-305.925110	-43.344894	926.283203	-196.809753	-197.885590	920.477173	-383.511475	-17.825874	500.333618	-249.622025	-212.437332	497.109070	-380.000183	26.635942	66.349289	-329.761810	-199.196686	90.682144	-353.445404	14.789474	1393.180664	-153.315079	-268.434052	1371.161987	-228.656326	-120.468430	1392.765869	-208.555725	-103.176643	1683.379028	-469.625916	24.307535	1148.326172	-208.455765	-361.066101	1136.854004	-423.203003	98.206474	907.785522	-139.461639	-321.361877	872.986145	-241.162704	-117.145164	1022.797607	514.002014	30.081083	961.991882	508.007019	207.594635
-305.665619	-43.659325	926.234436	-196.583939	-198.271973	920.434570	-383.389343	-18.093927	500.284241	-249.547592	-212.745575	497.108093	-379.945038	26.625759	66.303177	-329.753754	-199.252716	90.710609	-353.424469	14.355581	1393.183228	-153.541840	-269.017120	1371.062378	-228.747437	-121.093056	1392.758057	-208.566864	-103.851379	1683.333984	-469.227509	24.408783	1148.220825	-208.313904	-361.717560	1136.685913	-422.873840	98.546028	907.705933	-139.037064	-322.019592	872.692566	-240.909271	-117.487778	1022.750549	514.293823	30.810469	962.062439	508.048828	208.172470
-305.346771	-43.947880	926.150146	-196.284973	-198.619675	920.353027	-383.287354	-18.370609	500.231384	-249.455933	-212.942398	497.050110	-379.945099	26.620909	66.269951	-329.709229	-199.266617	90.688797	-353.356140	13.836864	1393.210083	-153.783035	-269.727142	1370.971558	-228.866119	-121.720566	1392.690796	-208.596283	-104.595291	1683.291016	-469.116119	24.727818	1148.168823	-208.204224	-362.281433	1136.472046	-422.384857	98.796692	907.622925	-138.519852	-322.586212	872.545349	-240.641129	-117.835716	1022.672852	514.475708	31.591297	962.117249	508.084625	208.761414
-305.119171	-44.206673	926.118896	-196.072189	-198.980270	920.283936	-383.214081	-18.564411	500.198578	-249.370911	-213.190536	497.089203	-379.909668	26.607847	66.246155	-329.647400	-199.306702	90.693443	-353.295380	13.403033	1393.195923	-153.976517	-270.335358	1370.908813	-228.983688	-122.417274	1392.644409	-208.718979	-105.609848	1683.184814	-468.350220	24.697187	1147.901367	-208.132034	-362.829437	1136.268066	-421.623291	99.063789	907.497253	-137.918304	-323.064697	872.347229	-240.403275	-118.160477	1022.621399	514.622742	32.309895	962.136108	508.117157	209.422806
-304.889526	-44.550392	926.091064	-195.884018	-199.364120	920.242737	-383.072754	-18.725544	500.167023	-249.435211	-213.516068	497.073883	-379.906708	26.609886	66.235451	-329.770996	-199.474747	90.727798	-353.180573	12.922747	1393.193115	-154.269531	-271.098663	1370.860962	-229.083664	-123.034889	1392.639282	-208.750153	-106.361580	1683.208374	-468.105469	24.991749	1147.814941	-208.081345	-363.320953	1136.034912	-420.789459	99.154793	907.365479	-137.210693	-323.388336	872.292053	-240.172607	-118.521057	1022.584534	514.777161	33.011528	962.103455	508.139252	210.054184
-304.580109	-44.939655	926.054993	-195.688812	-199.757339	920.212280	-382.922516	-18.847923	500.142761	-249.479279	-213.742020	497.021271	-379.914215	26.579905	66.234848	-329.676605	-199.474411	90.742134	-353.069824	12.384302	1393.200195	-154.572296	-271.832397	1370.732422	-229.228256	-123.711792	1392.624634	-208.823990	-107.283905	1683.186768	-467.533844	25.136003	1147.644531	-208.009735	-363.783325	1135.817383	-419.688477	99.174789	907.179626	-136.435760	-323.623871	872.210144	-239.916397	-118.913513	1022.550903	514.938232	33.760578	962.100220	508.167664	210.731888
-304.316071	-45.275677	926.058594	-195.453537	-200.220184	920.151611	-382.698792	-18.992300	500.120758	-249.413925	-213.949875	497.019043	-379.976013	26.537045	66.212791	-329.692627	-199.525711	90.676491	-352.937531	11.890849	1393.197144	-154.890488	-272.565521	1370.681152	-229.350571	-124.368256	1392.623901	-208.871063	-108.288513	1683.104858	-466.692322	25.154324	1147.336670	-207.924881	-364.274963	1135.573730	-418.484558	99.166534	907.013672	-135.691711	-323.766144	872.380005	-239.655518	-119.351013	1022.522522	514.997742	34.580807	962.001282	508.096924	211.408646
-303.982635	-45.650845	926.016724	-195.239227	-200.632187	920.106873	-382.414215	-19.081694	500.060974	-249.465149	-214.323074	497.026703	-379.954559	26.528133	66.220993	-329.680511	-199.602707	90.726563	-352.830963	11.379738	1393.174072	-155.199905	-273.386871	1370.663330	-229.500870	-125.100677	1392.606323	-208.944016	-109.283478	1683.097412	-466.063751	25.376793	1147.149780	-207.923386	-364.652130	1135.295532	-417.097931	99.026070	906.764832	-134.763748	-323.944519	872.322510	-239.412003	-119.776596	1022.483398	515.015808	35.384117	961.885010	507.972260	212.118835
-303.666992	-46.016331	925.959106	-194.988220	-201.083954	920.032715	-382.215820	-19.127470	500.073792	-249.373489	-214.549194	496.992523	-379.964996	26.541248	66.216644	-329.541412	-199.541611	90.673958	-352.739807	10.873932	1393.145386	-155.618866	-274.224213	1370.558594	-229.621048	-125.848236	1392.532715	-209.045807	-110.304909	1683.032104	-465.132843	25.508987	1146.848511	-207.917328	-365.051483	1135.019409	-415.539368	98.859718	906.476135	-133.947357	-324.069824	872.318848	-239.174835	-120.234543	1022.423889	515.015381	36.193974	961.735229	507.765869	212.859512
-303.337830	-46.369209	925.896179	-194.799957	-201.520889	919.934753	-382.062286	-19.094330	500.116608	-249.382355	-214.953979	496.981628	-380.051453	26.476526	66.207375	-329.617157	-199.672653	90.699051	-352.622650	10.339510	1393.077148	-155.994370	-275.053528	1370.518311	-229.741882	-126.659203	1392.462280	-209.141769	-111.399094	1683.009277	-463.999084	25.542759	1146.457153	-207.945923	-365.478973	1134.730225	-413.823608	98.648727	906.123535	-133.225693	-324.323029	872.377197	-238.968674	-120.699997	1022.351196	515.021179	37.033066	961.562012	507.604492	213.662460
-302.997772	-46.685223	925.882935	-194.592163	-201.950241	919.876770	-381.847351	-19.038017	500.131317	-249.278976	-215.209549	496.943420	-380.132751	26.446110	66.237488	-329.489594	-199.649765	90.662788	-352.491089	9.694965	1393.028809	-156.361496	-275.934540	1370.481567	-229.895462	-127.419899	1392.422485	-209.212799	-112.493729	1683.002441	-463.084930	25.781708	1146.115601	-207.964554	-365.854279	1134.464478	-411.890015	98.324913	905.798401	-132.437653	-324.298920	872.435974	-238.749481	-121.150848	1022.323608	515.057312	37.887508	961.375488	507.509583	214.502426
-302.709045	-47.022694	925.880554	-194.413361	-202.453217	919.789429	-381.292908	-19.043255	500.085419	-249.122971	-215.498413	496.873657	-380.021942	26.455767	66.224373	-329.448853	-199.666275	90.708832	-352.452698	9.115165	1393.002197	-156.855362	-276.863647	1370.435913	-230.022446	-128.195404	1392.377686	-209.319443	-113.625015	1682.990723	-462.035004	25.995955	1145.773438	-208.033173	-366.241302	1134.168945	-409.767883	97.971352	905.406311	-131.596725	-324.208649	872.817200	-238.533218	-121.648254	1022.282959	515.118103	38.737453	961.224060	507.407471	215.316849
-302.354004	-47.468216	925.851379	-194.205505	-203.008713	919.800415	-380.954620	-19.005190	500.074402	-249.087219	-215.788544	496.851776	-380.119568	26.448170	66.256760	-329.469391	-199.749435	90.710617	-352.381836	8.462227	1392.941406	-157.271469	-277.821381	1370.368896	-230.196762	-128.993835	1392.375122	-209.387115	-114.778992	1682.955566	-460.860809	26.190865	1145.356567	-208.111923	-366.602905	1133.904297	-407.598663	97.545967	905.044128	-130.722275	-323.949402	872.987854	-238.292953	-122.163559	1022.278442	515.135620	39.586311	961.086365	507.300751	216.214981
-301.982788	-47.894390	925.824402	-194.004013	-203.546387	919.759644	-380.755371	-18.945297	500.135834	-249.054001	-216.026733	496.854309	-380.175110	26.394541	66.288177	-329.488434	-199.855743	90.746658	-352.283661	7.856289	1392.837280	-157.684860	-278.768555	1370.383423	-230.342010	-129.863083	1392.351563	-209.479691	-115.932083	1682.910889	-459.569519	26.358406	1144.918457	-208.170044	-366.946381	1133.665039	-405.265564	97.059784	904.642578	-129.896103	-323.820770	872.869873	-238.049271	-122.697227	1022.250427	515.246582	40.477421	960.969727	507.255432	217.122833
-301.662079	-48.205757	925.807251	-193.810913	-204.072357	919.723694	-380.539490	-18.841221	500.195831	-249.064484	-216.306076	496.793427	-380.263824	26.344458	66.297035	-329.485352	-199.915100	90.768387	-352.194336	7.095489	1392.696777	-158.205261	-279.768707	1370.314453	-230.488022	-130.770691	1392.293945	-209.554352	-117.075966	1682.912231	-458.196838	26.517437	1144.407104	-208.246201	-367.294891	1133.346558	-402.670654	96.587959	904.272400	-129.083725	-323.538177	873.167786	-237.864120	-123.190178	1022.233276	515.315735	41.350086	960.960938	507.180328	218.036636
-301.271637	-48.587681	925.799866	-193.587204	-204.574921	919.637329	-380.302734	-18.741920	500.203125	-248.964172	-216.625992	496.748505	-380.441162	26.254944	66.344101	-329.445313	-199.923172	90.759598	-352.066315	6.347932	1392.537842	-158.674683	-280.742462	1370.317017	-230.670990	-131.634399	1392.265259	-209.595856	-118.291214	1682.771240	-456.657074	26.592978	1143.829590	-208.337692	-367.628143	1133.010498	-399.860718	96.068398	903.886780	-128.136734	-323.277161	873.031921	-237.639313	-123.752869	1022.197998	515.469849	42.230049	960.928772	507.141327	219.000336
-300.872070	-48.990845	925.751526	-193.382858	-205.173767	919.563049	-379.889221	-18.582655	500.230042	-248.887833	-216.910263	496.660370	-380.442535	26.247015	66.373833	-329.378937	-199.953308	90.686493	-351.945038	5.581763	1392.350830	-159.190628	-281.765656	1370.251953	-230.890930	-132.545319	1392.204224	-209.613678	-119.459602	1682.688477	-455.183441	26.801466	1143.267944	-208.444443	-367.991089	1132.691406	-396.964417	95.576782	903.585815	-127.338478	-322.930267	873.458313	-237.382614	-124.317574	1022.142944	515.599487	43.217728	960.911926	507.100952	220.033966
-300.409637	-49.282997	925.676147	-193.126694	-205.646423	919.415039	-379.452881	-18.470369	500.280457	-248.471146	-216.983246	496.645660	-380.431305	26.244509	66.386581	-329.302460	-199.899857	90.640533	-351.792786	4.743427	1392.129395	-159.746857	-282.895203	1370.252930	-231.033035	-133.482056	1392.177490	-209.642654	-120.619202	1682.621826	-453.785828	27.091450	1142.859985	-208.555817	-368.281311	1132.394897	-393.958618	95.068336	903.334106	-126.420525	-322.603119	873.390564	-237.163727	-124.859322	1022.049194	515.678101	44.145718	960.950806	507.053772	221.072067
-300.061584	-49.723305	925.673157	-192.979004	-206.228500	919.358826	-379.196655	-18.335760	500.306885	-248.311737	-217.573700	496.660095	-380.564301	26.211220	66.434998	-329.310425	-200.001099	90.680763	-351.610809	3.877741	1391.922363	-160.273926	-283.994049	1370.315674	-231.129990	-134.445084	1392.099365	-209.622040	-121.792969	1682.524780	-452.397003	27.427397	1142.425537	-208.673569	-368.679596	1132.177490	-390.848969	94.460754	903.070251	-125.623459	-322.282043	873.509155	-236.945801	-125.439697	1022.024292	515.850525	45.156227	960.995544	507.044800	222.170975
-299.688354	-50.184628	925.697937	-192.843018	-206.840347	919.339294	-378.752289	-18.219336	500.307709	-248.178589	-218.202850	496.669250	-380.567200	26.159857	66.496269	-329.386353	-200.171173	90.766502	-351.461060	3.075534	1391.745728	-160.951096	-285.197906	1370.340576	-231.277328	-135.438110	1392.018555	-209.595551	-122.955017	1682.413086	-451.075836	27.804922	1142.094849	-208.867569	-368.971191	1131.893677	-387.821838	93.623558	902.934387	-124.756035	-321.815033	873.841492	-236.709854	-126.034210	1022.030151	515.908447	46.104156	961.138550	506.970459	223.159210
-299.226746	-50.605289	925.686340	-192.607254	-207.490311	919.279785	-378.193909	-18.090828	500.304993	-248.171768	-218.836639	496.713135	-380.459198	26.179029	66.559319	-329.401367	-200.239014	90.774536	-351.299652	2.214617	1391.562012	-161.507706	-286.434479	1370.446655	-231.420197	-136.419769	1391.987305	-209.529205	-124.129539	1682.253174	-449.668945	28.118784	1141.737183	-209.083542	-369.266968	1131.667236	-384.643860	92.916809	902.820984	-123.978539	-321.313049	874.453369	-236.458450	-126.683914	1022.006653	515.987244	47.223846	961.274658	506.866272	224.231430
-298.794434	-50.981258	925.672791	-192.421829	-208.020905	919.193604	-377.780182	-17.924770	500.342285	-248.172165	-219.217819	496.642975	-380.509216	26.125383	66.619118	-329.449036	-200.365402	90.858749	-351.118469	1.366038	1391.398560	-162.218765	-287.682922	1370.512695	-231.616669	-137.450485	1391.930176	-209.443970	-125.286316	1682.122803	-448.323547	28.466320	1141.449707	-209.351898	-369.695801	1131.486206	-381.314240	92.257919	902.855591	-123.164543	-320.911285	874.448425	-236.237869	-127.260635	1021.968018	516.021912	48.258137	961.354370	506.785706	225.352386
-298.335327	-51.476372	925.612976	-192.222244	-208.665054	919.124146	-377.401459	-17.761862	500.392242	-247.898834	-218.779968	496.542053	-380.624634	26.083164	66.684090	-329.304779	-200.288437	90.855545	-350.983887	0.517057	1391.253174	-162.876678	-288.994751	1370.642456	-231.822372	-138.533813	1391.878296	-209.348557	-126.412788	1682.000366	-446.931854	28.734936	1141.100098	-209.630630	-370.056641	1131.261597	-377.955322	91.672363	902.899719	-122.349586	-320.471344	874.740540	-235.971970	-127.897125	1021.910828	516.161865	49.374958	961.425232	506.710693	226.426376
-297.885010	-51.931702	925.545349	-191.963257	-209.322235	919.036133	-376.912903	-17.569212	500.440552	-247.721344	-219.065155	496.494934	-380.637726	26.081636	66.761711	-329.226044	-200.293930	90.858727	-350.839630	-0.399907	1391.116455	-163.634720	-290.309357	1370.649536	-232.009171	-139.607025	1391.835327	-209.176010	-127.512642	1681.815308	-445.820984	29.203716	1140.911255	-209.892975	-370.530884	1131.067993	-374.490326	91.059631	903.159485	-121.588066	-320.001984	875.137268	-235.697510	-128.534729	1021.842163	516.228516	50.444698	961.494202	506.648224	227.512451
-297.386505	-52.365868	925.548767	-191.732101	-209.970291	918.920837	-376.408356	-17.407045	500.459412	-247.413727	-219.446213	496.467194	-380.699158	26.026884	66.824516	-329.243103	-200.413742	90.891830	-350.715393	-1.248129	1390.970581	-164.278183	-291.573944	1370.721436	-232.282745	-140.724335	1391.779663	-208.966934	-128.579346	1681.618896	-444.396576	29.316214	1140.534180	-210.168671	-370.973389	1130.819702	-370.972870	90.557663	903.439880	-120.921997	-319.516510	875.715637	-235.410614	-129.221985	1021.796448	516.226746	51.605499	961.562256	506.478333	228.571350
-296.865509	-52.773003	925.523193	-191.447739	-210.573685	918.827454	-375.758575	-17.236986	500.446259	-247.215759	-220.004471	496.509613	-380.702637	26.010687	66.915321	-329.259979	-200.500290	90.904808	-350.618408	-2.140120	1390.802124	-165.085297	-292.899048	1370.695435	-232.504562	-141.806076	1391.712769	-208.724213	-129.595047	1681.339844	-443.620361	29.974697	1140.714722	-210.523529	-371.348267	1130.481934	-367.419342	89.969284	903.856689	-120.084770	-319.221832	875.773315	-235.114883	-129.858170	1021.749207	516.198730	52.759552	961.519104	506.285065	229.673737
-296.334961	-53.210255	925.525208	-191.151962	-211.216309	918.719482	-375.315247	-17.007088	500.493683	-247.020050	-220.218399	496.451080	-380.792969	25.935293	66.984314	-329.159851	-200.521271	90.892403	-350.502136	-3.095165	1390.674072	-165.753433	-294.204498	1370.712769	-232.820999	-143.041489	1391.603027	-208.442200	-130.584290	1681.057617	-442.100189	29.729980	1140.125977	-210.815628	-371.874359	1130.249023	-363.788483	89.462341	904.273682	-119.369476	-318.828949	876.082947	-234.807816	-130.554352	1021.708496	516.482544	53.939796	961.677490	506.438751	230.814087
-295.857849	-53.761723	925.462158	-190.912857	-211.956863	918.626709	-374.858673	-16.869415	500.516937	-246.842026	-220.521774	496.412567	-380.940552	25.853462	67.066475	-329.148346	-200.622253	90.855713	-350.455902	-4.067624	1390.525024	-166.548203	-295.624023	1370.668701	-233.093735	-144.206131	1391.558716	-208.105042	-131.566727	1680.757813	-440.956940	29.794542	1139.887451	-211.152008	-372.349579	1129.953857	-360.159576	88.929344	904.746216	-118.664658	-318.414368	876.624756	-234.532394	-131.289734	1021.639404	516.511780	55.087582	961.624512	506.294586	231.960098
-295.300110	-54.282879	925.444763	-190.679565	-212.717941	918.564819	-374.229248	-16.698690	500.529297	-246.729721	-220.970291	496.308716	-380.928558	25.844433	67.137413	-329.087616	-200.670303	90.869904	-350.413849	-5.084544	1390.418335	-167.286545	-297.026215	1370.643555	-233.419556	-145.364487	1391.504272	-207.775787	-132.451920	1680.373657	-439.808350	29.799786	1139.679810	-211.544388	-372.876129	1129.610229	-356.517426	88.415955	905.468994	-117.976616	-318.090698	876.932495	-234.215027	-132.031281	1021.608215	516.872620	56.953411	961.996460	506.169800	232.973480
-294.850952	-54.719227	925.402771	-190.496216	-213.406281	918.415100	-373.688477	-16.510870	500.553528	-246.568207	-221.358719	496.258698	-381.021210	25.821703	67.241936	-329.030853	-200.729095	90.843925	-350.417175	-6.106364	1390.361084	-168.038330	-298.429901	1370.570679	-233.729660	-146.522125	1391.455688	-207.422180	-133.385818	1679.965576	-438.755066	29.801208	1139.600220	-211.922913	-373.455750	1129.317627	-352.908813	87.946350	906.236145	-117.272346	-317.841125	876.986816	-233.990326	-132.738953	1021.522461	516.548889	57.624901	961.471008	506.056854	234.237259
-294.304199	-55.304665	925.301941	-190.294006	-214.211639	918.337891	-373.149414	-16.309727	500.551605	-246.271317	-221.802811	496.194580	-381.077759	25.766773	67.311539	-329.005554	-200.817444	90.873634	-350.432709	-7.107122	1390.270386	-168.837097	-299.786163	1370.394897	-234.012741	-147.755615	1391.356201	-207.056030	-134.267410	1679.576660	-437.651581	29.681059	1139.415649	-212.341888	-374.136383	1128.988525	-349.317230	87.468544	907.002625	-116.849434	-317.986176	876.926270	-233.721466	-133.509781	1021.443542	516.875488	59.511772	961.866455	505.889984	235.351974
-293.811951	-55.831902	925.258789	-190.110046	-215.033920	918.261780	-372.546539	-16.145540	500.520233	-246.057190	-222.232498	496.139069	-381.014740	25.772783	67.393135	-328.964050	-200.918549	90.867714	-350.466309	-8.145369	1390.205078	-169.573273	-301.204803	1370.224976	-234.289078	-148.989044	1391.227051	-206.681870	-135.102844	1679.119629	-436.545349	29.511295	1139.197510	-212.785355	-374.736755	1128.557617	-345.685120	87.034264	907.812927	-116.109566	-317.510712	877.169861	-233.500977	-134.301193	1021.395325	516.893005	60.807709	961.676270	505.838165	236.611542
-293.303040	-56.274555	925.250916	-189.920166	-215.740509	918.135437	-372.048981	-15.921534	500.620453	-245.854095	-222.653809	496.015076	-381.167542	25.697729	67.512749	-328.974945	-201.068573	90.869400	-350.495422	-9.235015	1390.156494	-170.365280	-302.674164	1370.021240	-234.599884	-150.208496	1391.109985	-206.284363	-135.953201	1678.667603	-435.647949	29.357370	1139.120605	-213.211990	-375.372314	1128.132568	-342.082031	86.347786	908.595215	-115.365540	-317.022308	877.691589	-233.282990	-135.054367	1021.341187	516.851440	62.150166	961.428162	505.758820	237.884216
-292.723419	-56.803543	925.179626	-189.754074	-216.504776	918.009033	-371.431335	-15.723589	500.607544	-245.721497	-223.174072	495.929199	-381.224304	25.643661	67.602921	-328.975861	-201.183075	90.831383	-350.512634	-10.255031	1390.145020	-171.160049	-304.124451	1369.739990	-234.864578	-151.468994	1390.989990	-205.910828	-136.808823	1678.221924	-434.480560	28.882307	1138.928955	-213.703049	-376.098724	1127.688599	-338.838715	85.931915	909.572327	-115.015953	-317.231903	877.815979	-233.072800	-135.863953	1021.257263	516.904175	63.487213	961.195862	505.786163	239.233124
-292.215057	-57.303974	925.124512	-189.573059	-217.342361	917.923645	-370.930237	-15.487518	500.634277	-245.465240	-223.738220	495.913147	-381.285492	25.599005	67.711113	-328.869965	-201.219193	90.800995	-350.522583	-11.257303	1390.108154	-171.889679	-305.494049	1369.499023	-235.169800	-152.758667	1390.806030	-205.537354	-137.618073	1677.737915	-433.598938	28.566965	1138.860718	-214.195923	-376.807587	1127.182129	-335.411377	85.227417	910.489746	-114.514549	-317.102020	878.316101	-232.882477	-136.669754	1021.200500	516.938843	64.955360	960.897156	505.799347	240.578613
-291.726624	-57.898052	925.067993	-189.504227	-218.138397	917.765564	-370.525909	-15.230670	500.728241	-245.210190	-224.215012	495.781219	-381.322174	25.574673	67.840851	-328.815399	-201.362045	90.782913	-350.511841	-12.332812	1390.060791	-172.562698	-306.936279	1369.213867	-235.456833	-154.039474	1390.678589	-205.181900	-138.473495	1677.278564	-432.681366	28.196447	1138.794189	-214.717255	-377.479584	1126.658691	-332.120758	84.673508	911.555420	-114.096535	-317.283966	878.098389	-232.718140	-137.523163	1021.103210	516.950989	66.386650	960.592041	505.875427	241.973953
-291.246765	-58.420433	925.000916	-189.412781	-218.937347	917.609619	-369.829498	-14.979236	500.794800	-245.101715	-224.682922	495.659637	-381.372131	25.540751	67.958992	-328.798431	-201.532455	90.766388	-350.483490	-13.393839	1390.069458	-173.305161	-308.430267	1368.900879	-235.778839	-155.322525	1390.524170	-204.829025	-139.330124	1676.819336	-431.635040	27.645775	1138.689331	-215.260818	-378.335602	1126.262085	-328.827332	84.169983	912.609436	-113.747688	-317.405823	878.189636	-232.582321	-138.354614	1021.004150	517.018799	67.805901	960.321289	506.020813	243.410538
-290.673340	-59.025478	924.917725	-189.270462	-219.779053	917.527405	-369.354675	-14.705674	500.854675	-244.981003	-225.293259	495.534760	-381.504028	25.465555	68.074837	-328.785492	-201.707794	90.761398	-350.487823	-14.406016	1390.064331	-173.980606	-309.911530	1368.609619	-236.020752	-156.611908	1390.386230	-204.505569	-140.171875	1676.374634	-430.698761	27.176550	1138.592163	-215.836899	-379.112457	1125.713257	-325.547028	83.699478	913.772217	-113.468506	-317.524689	878.263184	-232.412323	-139.217834	1020.936279	517.029419	69.315536	960.039856	506.111145	244.877380
-290.272552	-59.698753	924.853699	-189.280258	-220.699432	917.386292	-368.655853	-14.445992	500.872803	-244.642273	-225.911270	495.482635	-381.470642	25.439428	68.171783	-328.752899	-201.802460	90.804497	-350.415253	-15.480512	1390.064331	-174.638611	-311.341827	1368.274780	-236.325439	-157.926895	1390.253906	-204.166153	-141.061996	1675.925781	-429.670258	26.555407	1138.478149	-216.398972	-379.968079	1125.344116	-322.511932	83.167572	914.859863	-113.257286	-317.763672	878.337585	-232.329666	-140.153168	1020.842346	517.139465	70.900703	959.754150	506.340546	246.460297
-289.823090	-60.250313	924.877747	-189.245377	-221.535278	917.291016	-367.928314	-14.228222	500.904327	-244.460724	-226.401932	495.368073	-381.406494	25.406097	68.324631	-328.649719	-201.907623	90.724319	-350.335480	-16.538017	1390.071167	-175.334106	-312.755219	1367.916504	-236.593201	-159.189301	1390.104492	-203.868851	-141.959488	1675.492188	-428.756287	26.006544	1138.458130	-217.015060	-380.845734	1124.827637	-319.514526	82.635590	915.970093	-113.111938	-318.114838	878.368713	-232.203766	-141.012756	1020.815247	517.238220	72.486633	959.516541	506.519257	248.041779
-289.288422	-60.907516	924.837646	-189.189682	-222.387970	917.136414	-367.300751	-13.853894	501.004608	-244.419693	-226.988480	495.146667	-381.514496	25.327625	68.485809	-328.609192	-202.040817	90.663750	-350.261932	-17.589708	1390.082153	-175.926727	-314.208160	1367.663086	-236.804626	-160.530136	1389.974487	-203.556503	-142.873505	1675.064697	-427.723358	25.333216	1138.350220	-217.567749	-381.683533	1124.418579	-316.299774	82.226547	917.242249	-113.058304	-318.505066	878.328735	-232.068481	-141.959671	1020.729126	517.477051	74.163734	959.229858	506.836975	249.670670
-288.905304	-61.438774	924.789490	-189.180710	-223.247177	916.982605	-366.594604	-13.492316	501.136383	-244.277588	-227.489273	495.069000	-381.584473	25.248283	68.665894	-328.568634	-202.100113	90.569778	-350.117065	-18.669964	1390.074463	-176.546692	-315.699799	1367.318237	-237.029099	-161.858261	1389.838501	-203.227829	-143.823639	1674.665405	-426.793304	24.751562	1138.327881	-218.196503	-382.557953	1123.933105	-313.603821	81.660904	918.273621	-113.043747	-318.986420	878.276917	-232.003372	-142.817108	1020.636841	517.697327	75.912247	958.950378	507.081207	251.314621
-288.499542	-62.219551	924.773315	-189.261902	-224.207657	916.843994	-365.927521	-13.084229	501.213715	-244.008270	-227.942230	495.013397	-381.658813	25.168892	68.871269	-328.469299	-202.056519	90.480431	-350.046448	-19.671047	1390.102417	-177.162796	-317.156097	1367.051025	-237.266357	-163.120071	1389.714478	-202.945465	-144.770050	1674.267334	-425.904022	24.108980	1138.285889	-218.814224	-383.460541	1123.551514	-311.056030	81.082558	919.319214	-113.132851	-319.561462	878.182800	-231.921021	-143.832977	1020.564209	517.949402	77.610641	958.648804	507.407715	253.032745
-288.165985	-62.780632	924.791077	-189.341202	-225.100723	916.752930	-365.230377	-12.585516	501.280487	-243.924423	-228.509979	494.951477	-381.653015	25.085405	69.151688	-328.437134	-202.155853	90.486076	-349.920471	-20.759327	1390.124512	-177.718903	-318.574829	1366.825195	-237.484390	-164.443130	1389.628296	-202.686691	-145.755356	1673.952271	-424.978180	23.449013	1138.301392	-219.426010	-384.370422	1123.154053	-308.607544	80.489067	920.234375	-113.287392	-320.217102	878.087219	-231.884888	-144.699051	1020.532959	518.303955	79.410851	958.364441	507.802551	254.780975
-287.799683	-63.438869	924.823486	-189.457153	-226.040695	916.649231	-364.354706	-12.173178	501.351288	-243.947327	-229.030472	494.795624	-381.691528	24.985201	69.423439	-328.423920	-202.229523	90.486855	-349.815643	-21.834152	1390.158325	-178.300720	-320.017273	1366.594238	-237.689697	-165.759537	1389.545532	-202.352737	-146.738159	1673.591675	-424.034332	22.758738	1138.261353	-220.056335	-385.327271	1122.847412	-306.279480	79.931084	921.225952	-113.573029	-320.981201	878.024292	-231.830093	-145.643448	1020.500916	518.789673	81.255417	958.116516	508.221283	256.616730
-287.438293	-64.081062	924.896790	-189.590881	-226.907608	916.590027	-363.613800	-11.602058	501.522430	-244.160400	-229.455887	494.635254	-381.727448	24.885492	69.771553	-328.433655	-202.308441	90.474075	-349.702545	-22.854279	1390.260986	-178.772522	-321.419189	1366.410522	-237.941940	-166.995163	1389.474243	-202.086807	-147.729584	1673.282227	-423.219147	22.195576	1138.285156	-220.746887	-386.291199	1122.588257	-304.045654	79.358795	922.084229	-113.967133	-321.703430	877.931702	-231.817596	-146.559753	1020.513245	519.268799	83.076042	957.774231	508.658295	258.530090
-287.169922	-64.677338	925.018738	-189.791702	-227.861664	916.531860	-362.698608	-10.969350	501.694489	-244.207779	-230.089600	494.589355	-381.754608	24.803015	70.175201	-328.502472	-202.466400	90.546768	-349.602356	-23.930367	1390.357910	-179.330185	-322.821533	1366.203125	-238.113937	-168.248840	1389.428223	-201.794785	-148.753250	1673.040039	-422.301025	21.485928	1138.322388	-221.407837	-387.347595	1122.397461	-301.995361	78.798599	922.788757	-114.444466	-322.618652	877.816772	-231.849152	-147.501114	1020.547546	519.731934	84.889023	957.451233	509.044495	260.456146
-286.961761	-65.380974	925.093628	-190.260117	-228.819565	916.342834	-361.721985	-10.374338	501.816986	-244.186813	-230.678604	494.514038	-381.714905	24.728128	70.556435	-328.476074	-202.531693	90.553879	-349.525543	-25.008415	1390.467407	-179.801590	-324.169464	1366.058716	-238.292038	-169.537430	1389.432861	-201.528122	-149.793106	1672.802734	-421.519775	20.886221	1138.414429	-222.094925	-388.329712	1122.119507	-300.001007	78.235626	923.587952	-114.996788	-323.573364	877.679749	-231.970566	-148.513199	1020.487488	520.236389	86.718475	957.090027	509.400604	262.407227
-286.842255	-65.916748	925.248352	-190.777985	-229.860458	916.163696	-360.869568	-9.690847	502.040131	-244.286041	-231.371735	494.495514	-381.792145	24.677584	70.941429	-328.500641	-202.576065	90.542862	-349.486206	-26.082926	1390.614136	-180.199127	-325.490021	1365.932251	-238.496750	-170.728226	1389.435181	-201.236145	-150.788177	1672.601074	-420.658691	20.157419	1138.463379	-222.732056	-389.390533	1121.974609	-298.168091	77.660530	924.264404	-115.681801	-324.639069	877.473022	-232.156769	-149.518326	1020.471130	520.787109	88.574799	956.762939	509.740112	264.438721
-286.302948	-66.483810	925.298767	-190.667023	-230.597702	916.022583	-359.766418	-8.908115	502.244354	-244.175156	-231.729172	494.538666	-381.688690	24.654629	71.381050	-328.375885	-202.522964	90.494942	-349.432983	-27.232683	1390.772949	-180.639114	-326.784088	1365.783203	-238.736588	-171.906784	1389.499146	-200.918808	-151.828522	1672.386230	-419.864502	19.570288	1138.598145	-223.415833	-390.444427	1121.787842	-296.482788	77.125732	924.965881	-116.447845	-325.845978	877.253540	-232.143143	-150.484940	1020.440430	521.331665	90.385963	956.426025	510.150085	266.400238
-285.908173	-67.149963	925.503845	-190.615784	-231.423645	916.093872	-358.463470	-8.228044	502.439636	-244.256592	-232.074615	494.489990	-381.620972	24.656940	71.901917	-328.316101	-202.557907	90.522949	-349.433472	-28.279377	1390.944092	-180.909821	-328.002747	1365.700684	-239.045471	-173.306107	1389.154663	-200.616211	-152.850433	1672.223267	-419.167480	18.868431	1138.687378	-224.054306	-391.606842	1121.734253	-294.999969	76.613174	925.597900	-117.300789	-327.022583	876.988892	-232.073669	-151.412994	1020.584534	522.000854	92.302162	956.184998	510.632385	268.269104
-285.577972	-67.507652	925.990906	-190.662613	-232.084366	916.187500	-357.274414	-7.433968	502.784790	-244.469940	-232.488449	494.418274	-381.495972	24.637043	72.501968	-328.310852	-202.569626	90.496017	-349.479584	-29.386198	1391.115234	-181.148087	-329.206757	1365.613159	-239.255463	-174.517242	1389.150879	-200.249985	-153.872513	1671.917236	-418.386566	18.146366	1138.813599	-224.695084	-392.663116	1121.612671	-293.613007	76.154495	926.208984	-118.234650	-328.307281	876.676025	-232.122253	-152.280960	1020.878235	522.789490	94.217911	955.998718	511.250092	269.966003
-285.327423	-68.165009	926.255310	-190.917313	-232.967484	916.181824	-356.185425	-6.473331	503.109650	-244.642868	-233.069016	494.404175	-381.569916	24.576860	73.109116	-328.289246	-202.585281	90.450073	-349.574646	-30.597210	1391.272583	-181.437256	-330.449249	1365.492432	-239.342010	-175.490768	1389.601685	-199.876297	-154.839844	1671.766724	-417.839294	17.498262	1138.918457	-225.309998	-393.739105	1121.548706	-292.366180	75.595329	926.760010	-119.233551	-329.634949	876.363281	-232.186996	-153.265533	1021.005798	523.551086	96.015327	955.701660	512.090637	271.532867
-285.190308	-68.877205	926.537964	-191.191360	-233.983185	916.243042	-354.923615	-5.552289	503.468109	-244.632339	-233.438553	494.372559	-381.497467	24.537432	73.694168	-328.239838	-202.561493	90.415642	-349.639008	-31.668179	1391.452515	-181.653839	-331.545654	1365.429443	-239.665756	-176.823700	1389.321655	-199.496246	-155.805115	1671.594604	-417.168549	16.663052	1139.062866	-225.882050	-394.975922	1121.519043	-291.362610	75.159187	927.236389	-120.350403	-331.042786	876.023254	-232.320313	-154.309967	1021.176514	524.246521	98.002228	955.541016	512.495117	273.433990
-285.122040	-69.586441	926.807739	-191.493622	-234.904755	916.225037	-353.566193	-4.606721	503.740784	-244.710434	-233.941193	494.285004	-381.397064	24.554220	74.356888	-328.140900	-202.526367	90.366280	-349.786011	-32.791809	1391.687744	-181.825150	-332.661865	1365.350708	-239.874527	-178.019150	1389.374390	-199.042664	-156.794846	1671.472900	-416.730499	16.013887	1139.223999	-226.458969	-396.078094	1121.454346	-290.443909	74.652481	927.728027	-121.418777	-332.337250	876.001099	-232.480957	-155.333008	1021.298706	524.996277	100.092957	955.393005	512.817993	275.342773
-285.106293	-70.357079	927.047302	-191.859894	-235.807297	916.182434	-352.436859	-3.431913	504.118378	-244.926514	-234.474503	494.242645	-381.357391	24.498428	75.035423	-328.098022	-202.536606	90.368675	-349.930115	-33.936283	1391.871582	-181.988281	-333.810608	1365.330444	-240.066071	-179.163025	1389.474243	-198.579071	-157.700424	1671.177490	-416.305695	15.230964	1139.415649	-227.017426	-397.287567	1121.507202	-289.714081	74.141510	928.122864	-122.725975	-334.136719	875.209717	-232.676163	-156.361694	1021.392212	525.769531	102.124893	955.312805	513.224915	277.221924
-285.182343	-71.242409	927.287048	-192.243713	-236.783463	916.204834	-350.984467	-2.227104	504.455627	-245.228622	-234.878235	494.178223	-381.210266	24.428816	75.672112	-328.085602	-202.570114	90.303680	-350.100250	-35.106972	1392.107910	-182.225555	-334.966583	1365.285522	-240.307373	-180.297333	1389.512695	-198.110626	-158.618790	1671.046387	-415.974884	14.397100	1139.556396	-227.617233	-398.543060	1121.513916	-289.224640	73.718994	928.445435	-124.052643	-335.802643	874.679565	-232.913391	-157.436218	1021.518921	526.442566	104.131859	955.890930	513.411682	278.713531
-285.234924	-71.818901	927.627747	-192.615326	-237.676056	916.250549	-349.527618	-1.005928	504.844574	-245.547119	-235.469650	494.162476	-380.945465	24.265890	76.347900	-328.161865	-202.659485	90.264847	-350.262329	-36.221684	1392.347778	-182.433838	-336.068970	1365.276001	-240.550171	-181.451813	1389.642090	-197.566910	-159.494934	1670.769531	-415.763428	13.631144	1139.707275	-228.165421	-399.734009	1121.526978	-288.878967	73.219841	928.767822	-125.464325	-337.482147	874.209473	-233.141739	-158.361542	1021.706299	527.191528	106.076973	956.035950	513.713196	280.458862
-285.335999	-72.742195	927.841492	-192.924835	-238.603149	916.273987	-347.941406	0.317590	505.137695	-245.709778	-236.028687	494.157959	-380.632751	24.097618	77.087204	-328.179688	-202.727356	90.289093	-350.478088	-37.361423	1392.589478	-182.694733	-337.205841	1365.271484	-240.747711	-182.563705	1389.809937	-197.047012	-160.331329	1670.604980	-415.476196	12.687107	1139.887451	-228.742874	-400.969482	1121.625366	-288.671021	72.735023	929.069214	-126.915848	-339.161652	873.744873	-233.412735	-159.444824	1021.822876	527.939758	108.033195	955.936951	514.078369	282.253296
-285.494415	-73.498360	928.125549	-193.276321	-239.502274	916.329651	-346.127625	1.657873	505.433716	-245.908035	-236.440430	494.093109	-380.402771	23.976887	78.093689	-328.190704	-202.769852	90.307877	-350.713257	-38.526218	1392.812134	-182.890106	-338.274048	1365.295654	-240.980087	-183.700043	1389.972290	-196.444168	-161.150772	1670.265503	-415.333374	11.735528	1140.104370	-229.312454	-402.326447	1121.750366	-288.698578	72.285599	929.347961	-128.465744	-340.943024	873.292053	-233.710556	-160.436676	1021.988831	528.649780	109.848862	955.712830	514.473816	284.048401
-285.701935	-74.221909	928.446960	-193.717514	-240.280609	916.314270	-344.427185	3.021416	505.697632	-246.363419	-237.152115	494.070679	-380.264526	23.866673	79.029968	-328.322449	-202.928085	90.363564	-350.914764	-39.681469	1393.071289	-183.088715	-339.446472	1365.328857	-241.191177	-184.798492	1390.116455	-195.800995	-161.934204	1670.016357	-415.388458	10.885541	1140.404297	-229.879547	-403.570282	1121.844360	-288.940887	71.818695	929.478027	-129.961227	-342.802429	872.767273	-234.043686	-161.400909	1022.133667	529.406128	111.654747	955.466248	514.856140	285.848450
-285.692596	-74.868752	928.624390	-194.079926	-241.098434	916.379333	-342.206238	4.386901	506.000732	-246.441711	-237.368164	494.077209	-379.820862	23.704025	79.993759	-328.220337	-202.874817	90.335052	-351.158539	-40.843502	1393.355591	-183.266418	-340.527496	1365.371338	-241.429214	-185.909683	1390.199219	-195.127411	-162.681061	1669.720825	-415.451508	9.957373	1140.623657	-230.423782	-404.815186	1121.961914	-289.327942	71.367058	929.592041	-131.551147	-344.658020	872.310486	-234.259277	-162.230438	1022.253052	530.142700	113.378082	955.245239	515.206604	287.601288
-285.969360	-75.594902	928.860779	-194.449692	-241.879654	916.395508	-340.186035	5.832249	506.376892	-246.681656	-237.736420	493.968475	-379.379761	23.507311	80.950874	-328.292847	-202.926208	90.296997	-351.398163	-41.931915	1393.578613	-183.472473	-341.596588	1365.412109	-241.638504	-187.037552	1390.322876	-194.366867	-163.389542	1669.393677	-415.588867	8.922132	1140.853638	-231.061691	-406.087982	1122.040771	-289.925537	70.948738	929.732849	-133.153580	-346.582184	871.791809	-234.615387	-163.135712	1022.374634	530.922791	115.084435	955.089905	515.486877	289.317383
-286.356201	-76.384186	929.094727	-194.832245	-242.691986	916.369995	-337.820923	7.144732	506.634613	-246.942978	-238.137390	493.895325	-378.851959	23.403040	82.077858	-328.311584	-202.987732	90.241173	-351.651367	-43.055416	1393.810425	-183.638626	-342.657898	1365.399048	-241.863251	-188.123535	1390.383789	-193.655930	-164.044678	1668.976440	-415.884583	7.960217	1141.070435	-231.660934	-407.424438	1122.135498	-290.686432	70.481926	929.825867	-134.741287	-348.419006	871.291321	-235.012070	-164.097473	1022.472290	531.627808	116.752228	954.855713	515.737183	291.003876
-286.809357	-77.161423	929.354309	-195.257477	-243.411621	916.332153	-335.398712	8.593885	506.917511	-247.263412	-238.490646	493.814728	-378.508759	23.306465	83.327606	-328.315247	-203.031250	90.151932	-351.886017	-44.215061	1393.968140	-183.802612	-343.742645	1365.352905	-242.126785	-189.202774	1390.427856	-192.826355	-164.695679	1668.541992	-416.353363	7.085627	1141.281250	-232.258270	-408.712250	1122.223633	-291.613586	69.998116	929.835815	-136.476074	-350.478912	870.614929	-235.436646	-165.016266	1022.574402	532.351013	118.461349	954.620667	515.875977	292.676788
-287.169464	-77.983704	929.543457	-195.615097	-244.232285	916.326538	-332.787720	10.066822	507.224426	-247.323517	-239.031830	493.832977	-378.091522	23.245979	84.593536	-328.304779	-203.085495	90.155327	-352.173096	-45.289597	1394.145996	-183.982880	-344.780762	1365.300415	-242.319778	-190.297394	1390.446899	-191.984055	-165.297974	1668.043335	-416.791016	6.080184	1141.495972	-232.899368	-410.078033	1122.219971	-292.722748	69.553101	929.752747	-138.144928	-352.472382	870.066040	-235.843399	-165.980560	1022.661987	533.057800	120.201584	954.360596	515.901611	294.539581
-287.549438	-78.894661	929.706299	-195.968307	-244.946106	916.339783	-330.291840	11.562498	507.521118	-247.557251	-239.527771	493.833313	-377.623260	23.042418	85.897644	-328.358978	-203.196564	90.143333	-352.479523	-46.377010	1394.284546	-184.178009	-345.812378	1365.203857	-242.528992	-191.348038	1390.501953	-191.163193	-165.849991	1667.544922	-417.295258	4.986840	1141.723999	-233.522018	-411.375763	1122.265625	-294.023682	69.136940	929.651855	-139.827393	-354.452362	869.564514	-236.278458	-166.925262	1022.747253	533.916748	121.758995	954.072266	516.336792	295.905518
-287.988312	-79.775063	929.872742	-196.390579	-245.696045	916.328613	-327.527496	13.049966	507.851379	-247.670853	-239.807831	493.898926	-376.811462	22.951735	87.152939	-328.373108	-203.207870	90.109932	-352.831940	-47.449886	1394.434204	-184.368927	-346.796509	1365.110718	-242.742920	-192.390762	1390.477295	-190.229050	-166.420624	1667.011841	-417.952942	3.977240	1141.946045	-234.200455	-412.717773	1122.396729	-295.430634	68.642052	929.636658	-141.573578	-356.529724	868.966064	-236.755447	-167.875839	1022.820557	534.826111	123.251717	953.753357	516.646912	297.547058
-288.495270	-80.724411	930.031189	-196.809174	-246.472412	916.336304	-324.869873	14.607281	508.106903	-247.962128	-240.163742	493.839844	-376.227264	22.759087	88.427444	-328.423767	-203.227585	90.051262	-353.210846	-48.491329	1394.585205	-184.515778	-347.742645	1365.057129	-242.957428	-193.394119	1390.445679	-189.334427	-166.911865	1666.450073	-418.717957	2.970767	1142.184204	-234.885162	-414.074371	1122.436279	-297.113403	68.212929	929.414795	-143.308960	-358.553467	868.444458	-237.265869	-168.857925	1022.899963	535.636658	124.731400	953.444031	516.877502	299.003601
-288.934296	-81.585968	930.131226	-197.170456	-247.151794	916.303650	-321.939667	16.067520	508.318939	-248.075500	-240.474258	493.848145	-375.489624	22.524490	89.718643	-328.462555	-203.310608	90.121376	-353.574188	-49.501896	1394.764771	-184.666870	-348.637329	1364.966431	-243.199860	-194.382446	1390.407593	-188.412430	-167.389664	1665.833130	-419.674500	2.040154	1142.430664	-235.542831	-415.422150	1122.485962	-298.800842	67.661774	929.350586	-145.062332	-360.615204	867.908936	-237.750610	-169.758224	1022.931274	536.447388	126.118126	953.085632	517.155640	300.496674
-289.446838	-82.471710	930.215088	-197.649567	-247.919083	916.263672	-319.021301	17.578375	508.458954	-248.384949	-240.815643	493.791870	-374.554779	22.251368	90.892014	-328.528839	-203.393265	90.086571	-354.010559	-50.502075	1394.905396	-184.851990	-349.539368	1364.840210	-243.379410	-195.295181	1390.361206	-187.466339	-167.820236	1665.166016	-420.571503	0.960544	1142.639404	-236.303711	-416.729004	1122.528687	-300.779602	67.218208	929.116943	-146.802032	-362.655457	867.362000	-238.274078	-170.677185	1022.949646	537.260437	127.463287	952.674866	517.373474	301.928162
-289.885040	-83.174805	930.317871	-198.073105	-248.528549	916.232727	-315.944794	19.030338	508.627106	-248.565887	-241.191345	493.799103	-373.786224	22.017134	92.174530	-328.594299	-203.468597	90.080696	-354.441101	-51.491230	1394.996094	-185.082870	-350.421722	1364.694092	-243.519913	-196.212479	1390.292725	-186.493744	-168.255432	1664.525757	-421.633942	-0.117850	1142.795166	-237.027222	-418.086670	1122.578613	-302.822510	66.698845	928.853699	-148.536499	-364.698273	866.837769	-238.781036	-171.458725	1022.982605	538.167358	128.847382	952.318848	517.687073	303.314941
-290.381989	-84.009476	930.331604	-198.533905	-249.218170	916.187378	-312.959259	20.450624	508.769897	-248.746124	-241.494781	493.765778	-372.859497	21.660925	93.376762	-328.624786	-203.513702	90.064697	-354.855988	-52.394386	1395.082520	-185.275528	-351.245850	1364.515747	-243.801010	-197.138885	1390.134033	-185.486877	-168.718323	1663.957886	-422.808411	-1.129312	1143.022339	-237.731903	-419.443268	1122.605591	-304.993317	66.123596	928.673157	-150.264587	-366.811066	866.345703	-239.362381	-172.317307	1022.966614	538.990173	130.104675	952.003052	517.903625	304.578644
-290.781738	-84.624077	930.385254	-198.950867	-249.851501	916.140442	-309.745697	21.672081	508.885345	-248.950073	-241.907349	493.737610	-371.724518	21.246571	94.513199	-328.695404	-203.596344	90.064857	-355.229004	-53.297424	1395.139893	-185.457809	-352.023895	1364.298462	-244.009247	-198.023605	1389.992065	-184.551620	-169.126648	1663.311035	-424.068970	-2.164136	1143.225464	-238.478287	-420.755920	1122.542847	-307.379944	65.615242	928.285461	-151.976654	-368.891785	865.821350	-239.870880	-173.057358	1022.968323	539.827759	131.326447	951.740723	518.172119	305.734131
-291.187317	-85.350151	930.424744	-199.412979	-250.444000	916.121094	-306.684204	22.817938	508.833923	-248.941818	-242.157913	493.692047	-370.377655	20.862400	95.527519	-328.655365	-203.576355	90.047455	-355.601685	-54.135418	1395.201050	-185.661057	-352.839783	1364.111938	-244.176254	-198.802032	1389.841553	-183.647736	-169.481216	1662.685791	-425.339233	-3.220511	1143.416138	-239.223557	-422.069519	1122.592285	-309.815826	65.012207	927.969177	-153.658386	-370.897034	865.308289	-240.410034	-173.817047	1022.977661	540.791565	132.541397	951.435425	518.507202	306.955994
-291.654633	-85.972427	930.464966	-199.941055	-251.049316	916.069336	-303.806396	23.930403	508.940918	-249.081024	-242.512894	493.636932	-368.728821	20.478870	96.581978	-328.656860	-203.638153	90.049522	-355.967712	-54.939331	1395.228149	-185.830734	-353.528046	1363.907227	-244.359085	-199.579590	1389.650146	-182.773529	-169.817322	1662.037598	-426.679077	-4.343721	1143.594116	-240.006973	-423.349854	1122.542480	-312.390839	64.393150	927.605896	-155.336914	-372.844177	864.903625	-240.977158	-174.527191	1022.969543	541.874817	133.720291	951.215027	518.930603	308.051971
-292.026520	-86.603973	930.468079	-200.441849	-251.579529	916.040894	-300.913849	24.909615	508.975800	-249.187561	-242.803604	493.490967	-366.754456	20.119165	97.601463	-328.680939	-203.648941	90.008339	-356.334656	-55.639820	1395.256836	-185.993668	-354.247406	1363.698853	-244.526672	-200.322876	1389.488281	-181.967850	-170.107666	1661.293701	-428.082062	-5.427406	1143.765747	-240.748001	-424.625275	1122.561890	-315.117462	63.735634	927.207092	-156.999039	-374.779022	864.432983	-241.510178	-175.188248	1022.956665	542.809570	134.680298	951.020935	519.215393	309.106750
-292.459747	-87.141380	930.482971	-201.038864	-252.115753	915.959412	-298.020874	25.636198	509.017365	-249.468597	-243.194885	493.340881	-364.474457	19.685640	98.391388	-328.730225	-203.736008	90.028793	-356.693604	-56.279667	1395.319092	-186.167465	-354.867004	1363.434204	-244.805237	-201.268265	1389.478516	-181.047348	-170.530960	1660.832397	-429.666870	-6.397250	1143.999878	-241.567932	-425.837463	1122.495239	-318.182953	62.992519	926.588135	-158.659988	-376.764465	863.914001	-242.075531	-175.815613	1022.920105	543.774414	135.674820	950.867126	519.572388	310.092438
-292.854523	-87.671532	930.497742	-201.570038	-252.671158	915.943970	-294.901794	25.993437	509.052246	-251.260712	-247.944427	490.328491	-361.860138	19.147579	98.960464	-330.005676	-205.018616	90.438034	-356.998962	-56.880741	1395.353271	-186.421188	-355.511261	1363.171387	-244.984528	-201.953583	1389.334595	-180.208664	-170.857422	1660.253296	-431.214539	-7.421831	1144.260498	-242.362640	-427.023804	1122.541748	-321.115051	62.214806	926.131653	-160.320297	-378.724518	863.460083	-242.622971	-176.426254	1022.919495	544.800781	136.436218	950.773438	519.925781	310.986176
-293.212555	-88.155487	930.551392	-202.114761	-253.126816	915.913513	-291.783203	26.109280	508.990845	-252.245132	-249.272949	490.129333	-359.047668	18.454676	99.416161	-330.431061	-205.417267	90.474503	-357.306305	-57.499821	1395.403687	-186.632080	-356.087280	1362.926270	-245.166260	-202.569855	1389.246948	-179.378967	-171.170547	1659.739746	-432.776611	-8.471524	1144.498779	-243.159470	-428.258972	1122.445679	-324.293549	61.496716	925.672729	-161.905487	-380.543549	863.057617	-243.156250	-176.998108	1022.928345	545.733948	136.311661	950.479736	520.305359	311.765808
-293.580200	-88.519798	930.634155	-202.658096	-253.577805	915.889038	-288.935150	26.158773	508.991486	-252.475220	-249.360687	490.130371	-356.105072	17.728500	99.800476	-330.426819	-205.388351	90.384300	-357.593170	-58.044373	1395.482300	-186.844910	-356.723938	1362.725342	-245.352249	-203.050690	1389.261597	-178.572495	-171.502350	1659.272217	-434.363831	-9.530098	1144.781250	-243.918152	-429.315155	1122.472046	-327.351318	60.558380	925.251282	-163.482895	-382.379028	862.721069	-243.689957	-177.514771	1022.953979	546.815979	137.027756	950.522461	520.776733	312.524689
-293.963409	-89.034370	930.675842	-203.202103	-254.041458	915.897949	-285.814514	25.900770	508.930115	-252.765762	-249.639832	490.175995	-352.826355	16.831360	99.988365	-330.446442	-205.346634	90.338089	-357.877014	-58.569595	1395.591919	-187.054260	-357.261688	1362.575317	-245.543304	-203.565018	1389.254150	-177.783997	-171.824280	1658.831543	-435.974548	-10.561969	1145.160156	-244.750793	-430.408783	1122.560181	-330.597870	59.686253	924.722656	-165.055420	-384.191467	862.382813	-244.247665	-178.081726	1022.978333	547.839661	137.700424	950.596008	521.240906	313.166809
-294.333740	-89.356575	930.806396	-203.794281	-254.441727	915.937439	-283.070892	25.522015	508.915741	-253.057343	-249.801453	490.199890	-349.521362	15.886612	100.100662	-330.494507	-205.366989	90.316681	-358.114044	-59.038712	1395.719482	-187.287842	-357.802795	1362.454102	-245.704910	-204.060410	1389.284790	-177.041092	-172.119308	1658.423462	-437.607147	-11.589198	1145.534302	-245.541565	-431.487000	1122.584961	-333.951935	58.755013	924.248779	-166.624756	-385.855408	862.063416	-244.791611	-178.534744	1023.059998	548.976929	138.445099	950.773499	521.651672	313.831512
-294.764008	-89.587944	930.961731	-204.490189	-254.786316	915.940491	-280.109802	24.766485	508.866669	-253.310776	-249.913681	490.184723	-345.859344	14.841527	100.096069	-330.432739	-205.304977	90.303207	-358.333008	-59.471001	1395.905762	-187.548691	-358.284027	1362.331055	-245.876297	-204.543152	1389.320923	-176.384354	-172.362518	1657.918213	-439.206055	-12.690300	1145.864624	-246.331665	-432.393951	1122.718018	-337.359558	57.757095	923.754028	-168.174622	-387.590546	861.844055	-245.352432	-178.915115	1023.132935	549.384888	138.130829	950.900879	521.830933	314.170441
-295.244019	-89.930695	931.147217	-205.174255	-255.163284	916.014160	-277.580536	23.986084	508.777985	-253.566376	-250.094238	490.231140	-342.091339	13.723296	100.026604	-330.543396	-205.411484	90.370331	-358.526245	-59.801617	1396.117310	-187.824295	-358.816742	1362.285645	-246.025604	-204.984146	1389.405762	-175.625427	-172.742432	1657.710205	-440.786133	-13.791380	1146.274902	-247.179459	-433.398743	1122.867798	-340.863037	56.722816	923.238770	-169.654694	-389.203979	861.683533	-245.923416	-179.339844	1023.257629	550.969116	139.621292	951.177795	522.390503	315.009216
-295.673401	-90.180824	931.317810	-205.870148	-255.502838	916.127808	-275.249725	23.013777	508.890472	-253.928940	-250.387177	490.243744	-338.156250	12.471784	99.889015	-330.662964	-205.512024	90.433655	-358.726532	-60.122631	1396.376465	-188.139465	-359.274109	1362.246582	-246.162704	-205.365768	1389.502808	-175.031326	-172.950745	1657.261475	-442.429321	-14.711965	1146.747559	-247.989731	-434.248627	1123.055298	-344.510803	55.840504	922.786865	-171.148743	-390.753754	861.529358	-246.497772	-179.678406	1023.397217	551.969238	140.150223	951.524353	522.808533	315.529602
-296.123779	-90.410614	931.509277	-206.623001	-255.852936	916.244934	-272.922760	21.857433	508.991730	-254.321167	-250.588577	490.235718	-333.998383	11.181151	99.673340	-330.805420	-205.565018	90.469826	-358.884949	-60.435837	1396.664673	-188.397141	-359.683746	1362.257690	-246.278336	-205.786514	1389.567749	-174.287201	-173.310333	1657.101563	-444.082703	-15.713926	1147.229370	-248.823914	-435.096649	1123.330078	-348.014893	54.609886	922.231201	-172.537186	-392.153473	861.453125	-247.086319	-180.008591	1023.548218	553.029053	140.810287	951.874695	523.221863	316.069763
-296.558105	-90.566772	931.761963	-207.305603	-256.119293	916.371643	-270.706604	20.554842	509.002014	-254.593246	-250.606033	490.240967	-329.612549	9.748933	99.374123	-330.761414	-205.477753	90.476807	-358.976288	-60.675060	1396.934692	-188.652588	-360.087463	1362.275635	-246.385681	-206.153152	1389.693970	-173.668671	-173.577789	1656.858398	-445.609314	-16.762436	1147.674194	-249.591354	-435.778351	1123.407715	-351.710388	53.609840	921.785889	-173.932465	-393.553101	861.355103	-247.647888	-180.298691	1023.732544	554.052124	141.259079	952.295654	523.653320	316.569336
-297.026611	-90.758202	931.996826	-208.100311	-256.404144	916.456177	-268.496338	19.023985	509.075531	-254.875992	-250.547348	490.228790	-325.060211	8.198696	98.874130	-330.724060	-205.374542	90.467705	-359.078613	-60.880871	1397.172241	-188.929749	-360.472626	1362.325073	-246.509247	-206.490036	1389.809814	-173.046936	-173.869614	1656.639893	-447.309937	-17.659267	1148.258667	-250.373474	-436.564728	1123.676636	-355.431946	52.392651	921.257263	-175.308929	-394.872192	861.303528	-248.227478	-180.603287	1023.885376	555.012573	141.740082	952.660767	524.110229	317.010590
-297.476593	-90.835060	932.237610	-208.893082	-256.634186	916.526978	-266.491791	17.482515	509.209991	-255.302872	-250.636444	490.266144	-320.457672	6.639602	98.383797	-330.741058	-205.365677	90.419754	-359.162445	-61.075813	1397.387817	-189.179733	-360.795166	1362.317993	-246.620178	-206.834412	1389.898682	-172.472504	-174.112778	1656.404175	-449.061340	-18.470768	1148.848511	-251.098160	-437.162323	1123.811890	-359.127441	51.024078	920.648743	-176.624649	-396.061737	861.184631	-248.808533	-180.839096	1024.033569	555.972839	142.136581	953.087769	524.454834	317.448151
-297.897552	-90.934235	932.486511	-209.692291	-256.884674	916.702026	-264.246307	15.724902	509.160614	-255.776825	-250.777069	490.283905	-315.648468	5.088059	97.855927	-330.813446	-205.348541	90.310028	-359.218170	-61.235683	1397.615723	-189.459702	-361.154602	1362.331177	-246.709335	-207.126144	1389.976318	-171.910309	-174.330063	1656.192139	-450.698914	-19.344139	1149.423828	-251.774689	-437.642487	1123.900513	-362.866425	49.838573	920.218933	-177.399826	-396.425720	862.054260	-249.362167	-181.031387	1024.241821	556.793884	142.270950	953.566895	524.754211	317.741058
-298.370300	-91.023117	932.676331	-210.567520	-257.130341	916.766235	-262.245422	14.012657	509.127594	-256.250671	-251.022049	490.322449	-310.716888	3.505760	97.259262	-330.891296	-205.431290	90.315132	-359.238159	-61.365601	1397.883301	-189.741730	-361.484009	1362.307007	-246.824417	-207.358337	1390.105225	-171.370972	-174.559082	1655.988159	-452.240448	-20.297892	1149.924805	-252.529526	-438.207062	1124.082153	-366.526093	48.706055	919.791931	-178.763504	-397.609009	861.760315	-249.964432	-181.239548	1024.362671	557.438721	142.098724	954.239807	525.011597	317.799683
-298.880310	-91.194794	932.838989	-211.455139	-257.397827	916.861145	-260.756989	12.230024	509.076416	-256.614655	-251.086884	490.288727	-305.939178	2.010224	96.643105	-330.809235	-205.336792	90.256439	-359.243408	-61.459648	1398.138550	-190.026443	-361.743317	1362.304443	-246.904144	-207.513657	1390.218872	-170.926056	-174.703705	1655.746948	-453.858917	-21.094070	1150.551514	-253.174652	-438.703033	1124.190063	-369.991943	47.568165	919.454468	-179.863525	-398.551178	861.804016	-250.585037	-181.464340	1024.487549	558.432312	142.571274	954.700989	525.376038	318.108612
-299.353424	-91.305244	933.037231	-212.366013	-257.609985	917.013123	-258.699677	9.777721	509.052551	-256.975220	-251.138535	490.257904	-300.747223	0.358836	95.808952	-330.835663	-205.319504	90.210640	-359.211365	-61.496864	1398.436035	-190.337952	-362.014893	1362.310303	-246.939667	-207.714752	1390.330200	-170.371338	-174.993423	1655.713867	-455.636810	-21.695921	1151.419434	-253.823853	-439.129761	1124.321533	-373.563385	46.390366	919.256775	-180.857407	-399.354767	861.910767	-251.211258	-181.626343	1024.659546	559.396362	142.978165	955.066589	525.724854	318.397064
-299.841522	-91.404579	933.242920	-213.299881	-257.853760	917.162415	-256.874634	7.919497	508.986328	-257.354401	-251.312698	490.205566	-295.598999	-1.198039	95.102699	-330.935211	-205.366714	90.251801	-359.148865	-61.489429	1398.688477	-190.665543	-362.288788	1362.327637	-246.991211	-207.938309	1390.404541	-169.953918	-175.145859	1655.481689	-457.171356	-22.598154	1152.022949	-254.532852	-439.540985	1124.455078	-377.228119	45.169174	918.970154	-181.842484	-400.082184	861.894897	-251.843994	-181.796860	1024.833374	564.457031	152.033264	955.993591	526.956360	320.314453
-300.321655	-91.456726	933.432129	-214.273727	-258.058075	917.313477	-254.805969	5.887461	508.906860	-257.807861	-251.541214	490.161804	-290.301392	-2.804524	94.382874	-330.962891	-205.367584	90.301804	-359.122375	-61.461342	1398.919067	-190.966202	-362.511383	1362.312866	-247.027206	-208.077774	1390.501343	-169.414093	-175.416351	1655.481689	-458.630615	-23.599834	1152.454956	-255.142975	-439.929047	1124.515381	-381.070007	43.883762	918.650696	-182.915253	-400.802460	861.831604	-252.504196	-181.920609	1025.000610	569.275635	158.597519	955.446533	528.268127	322.771973
-300.731812	-91.411705	933.573914	-215.191010	-258.208282	917.373535	-253.283890	3.973536	508.911194	-258.117889	-251.504166	490.135651	-285.184570	-4.443242	93.628586	-330.991028	-205.310989	90.305542	-359.089233	-61.438713	1399.137085	-191.281906	-362.699249	1362.307861	-247.087341	-208.170731	1390.581421	-168.976105	-175.592072	1655.340332	-460.112518	-24.492083	1152.988647	-255.734756	-440.223755	1124.581055	-384.720215	42.761219	918.360779	-183.805893	-401.444061	861.791016	-253.121719	-182.004059	1025.097168	570.478516	159.394165	955.563843	528.633728	323.093353
-301.130585	-91.344040	933.704956	-216.127441	-258.350494	917.469299	-251.730103	2.039130	508.818817	-258.625610	-251.707596	490.131378	-280.024506	-6.078182	92.928528	-331.046356	-205.352753	90.294167	-359.033447	-61.349495	1399.384888	-191.615448	-362.895569	1362.260986	-247.162079	-208.298508	1390.640869	-168.505814	-175.757843	1655.218994	-461.652954	-25.271122	1153.609741	-256.313782	-440.529938	1124.721680	-388.250031	41.574532	918.156433	-184.755508	-401.938721	861.695740	-253.766815	-182.057236	1025.208252	570.884155	158.630219	955.926697	528.730713	322.824768
-301.517365	-91.232506	933.827698	-217.051529	-258.479187	917.527283	-250.040314	0.055314	508.741943	-259.123108	-251.871460	490.195190	-274.716187	-7.715725	92.212593	-331.128693	-205.352722	90.245255	-358.956085	-61.223045	1399.600098	-191.911743	-363.028534	1362.208618	-247.210587	-208.350403	1390.656982	-168.056030	-175.914993	1655.085815	-463.160889	-26.048815	1154.213623	-256.880127	-440.697968	1124.668823	-391.679474	40.348454	917.935120	-185.572525	-402.453308	861.575378	-254.406448	-182.101349	1025.295288	571.437744	158.249039	956.153625	528.883789	322.645477
-301.917358	-91.205818	933.930908	-218.033340	-258.667725	917.633118	-248.486496	-1.910133	508.711578	-259.571960	-252.010696	490.208313	-269.345825	-9.351331	91.559280	-331.191864	-205.341446	90.218521	-358.867767	-61.072365	1399.792847	-192.241760	-363.180420	1362.127075	-247.267212	-208.452591	1390.691895	-167.633072	-176.054871	1654.956055	-464.827057	-26.612675	1154.970215	-257.417419	-440.823730	1124.620972	-395.119598	39.175892	917.795288	-186.370926	-402.866150	861.487854	-255.062225	-182.170685	1025.398926	572.144348	158.210999	956.190186	529.078003	322.560455
-302.261627	-91.093811	934.037598	-218.988159	-258.768494	917.678101	-246.899521	-4.082749	508.605408	-259.937134	-252.023560	490.192963	-264.150299	-10.809055	90.987953	-331.153198	-205.256866	90.124199	-358.857819	-60.964466	1399.976196	-192.623444	-363.412842	1362.067505	-247.318497	-208.545059	1390.782349	-167.200363	-176.191818	1654.863281	-466.243225	-27.373419	1155.493530	-257.977661	-440.916168	1124.597412	-398.435516	38.038101	917.640442	-187.079224	-403.122772	861.372864	-255.717422	-182.212906	1025.471558	572.879761	158.225189	956.207336	529.288513	322.498199
-302.581879	-91.026855	934.133301	-219.896942	-258.923767	917.776062	-245.439926	-6.037530	508.576111	-260.401855	-252.196518	490.216431	-258.994843	-12.337545	90.534393	-331.145508	-205.170349	90.069267	-358.737701	-60.779991	1400.226929	-192.975647	-363.531677	1362.020752	-247.388000	-208.642258	1390.789551	-166.787292	-176.326050	1654.763550	-467.657043	-28.061962	1156.113159	-258.518005	-440.973206	1124.611938	-401.713654	36.921249	917.505615	-187.732300	-403.249603	861.315979	-256.365173	-182.279694	1025.568359	573.463440	158.100876	956.207214	529.473267	322.353668
-302.901489	-90.946075	934.227295	-220.865921	-259.115723	917.870056	-244.080933	-8.083477	508.583221	-260.838257	-252.373886	490.179932	-253.960709	-14.564000	89.647255	-331.181152	-205.195801	90.060707	-358.617188	-60.502190	1400.450195	-193.302063	-363.551239	1361.992798	-247.306259	-208.840942	1390.628906	-166.355804	-176.487976	1654.659912	-469.063385	-28.691549	1156.757324	-258.993439	-440.993011	1124.587769	-404.858978	35.828629	917.480652	-188.432724	-403.393219	861.251526	-257.004456	-182.339706	1025.661743	574.159485	158.393982	956.076965	529.669495	322.365601
-303.478516	-91.025246	934.480835	-222.120056	-259.386566	918.116882	-242.728333	-10.059943	508.574829	-261.303772	-252.492706	490.131500	-248.520340	-16.079796	89.424080	-331.248291	-205.168030	90.040421	-358.506134	-60.298721	1400.657837	-193.663483	-363.678040	1361.918823	-247.479309	-208.693298	1390.899414	-166.026169	-176.537140	1654.419189	-470.486908	-29.208082	1157.411255	-259.493378	-440.919708	1124.450684	-407.964172	34.778206	917.436035	-188.950562	-403.343262	861.225403	-257.643372	-182.395813	1025.906738	574.663574	158.346100	955.910034	529.819092	322.296204
-303.831665	-90.929138	934.574829	-223.126404	-259.554291	918.175903	-241.584442	-11.919499	508.501251	-261.868286	-252.665329	490.153137	-243.626495	-17.993038	89.000221	-331.297272	-205.125458	89.956932	-358.424500	-60.127914	1400.830322	-194.086212	-363.806274	1361.852905	-247.571945	-208.657761	1390.999146	-165.533264	-176.716019	1654.401978	-471.837555	-29.681959	1158.050171	-259.978851	-440.814697	1124.380859	-410.988312	33.790684	917.424988	-189.509781	-403.271149	861.095032	-258.255005	-182.428085	1025.979980	575.039185	158.148483	955.726074	529.969849	322.185730
-304.135834	-90.828484	934.657715	-224.114395	-259.756439	918.251160	-240.331833	-13.782317	508.553711	-262.533844	-252.921463	490.209991	-238.742752	-20.266327	88.361900	-331.438721	-205.177795	89.919060	-358.307617	-59.878807	1401.017334	-194.495667	-363.900085	1361.797729	-247.648544	-208.750397	1390.966431	-165.205811	-176.733292	1654.134033	-473.011261	-30.229326	1158.597046	-260.461151	-440.668823	1124.330811	-413.805603	32.821350	917.440002	-189.950287	-403.084686	860.998779	-258.880035	-182.481476	1026.057739	575.442261	158.103256	955.532715	530.108276	322.110413
-304.443085	-90.776596	934.770386	-225.071579	-259.912689	918.368286	-239.002640	-15.708432	508.625458	-263.043976	-252.926971	490.225800	-234.365356	-22.152924	88.024521	-331.437622	-205.035767	89.774452	-358.177399	-59.607044	1401.220703	-194.896713	-364.003937	1361.769409	-247.750732	-208.740967	1391.014404	-164.704025	-176.905441	1654.078125	-474.255829	-30.630499	1159.306885	-260.946533	-440.437561	1124.264404	-416.544434	31.885696	917.507996	-190.309738	-402.737183	860.945862	-259.469604	-182.522217	1026.171143	575.749084	158.125198	955.280396	530.192139	322.063263
-304.769012	-90.605667	934.921326	-226.074707	-260.058289	918.445862	-237.857803	-17.564091	508.690338	-263.644745	-252.979462	490.242859	-229.940308	-24.266439	87.754051	-331.445160	-204.980927	89.750732	-358.041687	-59.350540	1401.444336	-195.382523	-364.126831	1361.754150	-247.840576	-208.780563	1391.103882	-164.314972	-177.002914	1653.918579	-475.397736	-31.062876	1159.960815	-261.409363	-440.301849	1124.234497	-419.195190	31.010784	917.607117	-190.653030	-402.300110	860.960388	-260.074890	-182.532394	1026.280640	576.102173	158.171249	955.023621	530.349548	321.984497
-305.052216	-90.508469	935.029358	-226.993271	-260.185089	918.557129	-236.795547	-19.277384	508.721771	-264.267273	-253.059082	490.293457	-225.215225	-26.678247	87.706917	-331.480835	-204.875046	89.658669	-357.881378	-58.966961	1401.664917	-195.888077	-364.164673	1361.758057	-248.238403	-209.365952	1390.903931	-163.901169	-177.099030	1653.770264	-476.508026	-31.371223	1160.667969	-261.852264	-440.035156	1124.077515	-421.688507	30.210712	917.786804	-190.912781	-401.877502	860.992432	-260.662750	-182.549744	1026.389404	576.346863	158.098663	954.795288	530.436890	321.893219
-305.406158	-90.391891	935.173340	-227.940521	-260.301056	918.682190	-235.752563	-20.908806	508.896179	-264.783234	-253.011032	490.322784	-220.981033	-28.813992	87.507187	-331.468445	-204.755890	89.636909	-357.731232	-58.784813	1401.874146	-196.434311	-364.349945	1361.762817	-248.074570	-208.800339	1391.236450	-163.486618	-177.166458	1653.633789	-477.517120	-31.690479	1161.267822	-262.333405	-439.702789	1123.970825	-424.066376	29.413816	917.900208	-191.112167	-401.329773	861.077515	-261.249695	-182.540100	1026.521118	576.266418	158.066193	954.592834	529.830994	322.307617
-305.755341	-90.269714	935.315674	-228.889023	-260.432861	918.815979	-234.731873	-22.453796	508.987549	-265.484741	-253.213593	490.379700	-217.198898	-30.816811	87.598846	-331.527069	-204.703384	89.626961	-357.515808	-58.404728	1402.159912	-196.878586	-364.339417	1361.791626	-248.469971	-209.326202	1391.051147	-163.203079	-177.157547	1653.372314	-478.390106	-31.998257	1161.891113	-262.829254	-439.279999	1123.884277	-426.213440	28.743597	918.068054	-191.320282	-400.670471	861.146667	-261.836823	-182.530182	1026.656860	576.371460	157.983826	954.396912	529.686523	322.269958
-306.142090	-90.155663	935.422974	-229.812469	-260.488922	918.885559	-233.691818	-23.920210	509.186981	-266.178040	-253.227280	490.420441	-213.398758	-32.996616	87.538330	-331.573761	-204.670151	89.619759	-357.378296	-58.097057	1402.425415	-197.442841	-364.434479	1361.785522	-248.593506	-209.352875	1391.139282	-162.746140	-177.303864	1653.323730	-479.189240	-32.277542	1162.420532	-263.331909	-438.906830	1123.845337	-428.325867	28.081165	918.256958	-191.469925	-399.977051	861.198975	-262.433136	-182.506653	1026.741699	576.521606	157.891479	954.184143	529.635132	322.125458
-306.546814	-90.072578	935.540588	-230.704681	-260.512329	918.967957	-232.733093	-25.296804	509.362885	-266.706604	-253.135071	490.398010	-210.167938	-35.061474	87.798355	-331.527679	-204.531906	89.553421	-357.178101	-57.759693	1402.657349	-198.009079	-364.534546	1361.789185	-248.727585	-209.317749	1391.173950	-162.485138	-177.265930	1653.046509	-480.039429	-32.361160	1163.036743	-263.804016	-438.568481	1123.815186	-430.147827	27.474121	918.432373	-191.555756	-399.173737	861.280151	-263.008392	-182.475800	1026.837646	576.592346	157.661377	953.998779	529.541687	321.848663
-307.005829	-89.988007	935.646362	-231.663071	-260.592285	919.025635	-231.491180	-26.709995	509.584167	-267.353180	-253.484680	490.382843	-206.850388	-37.147289	87.907448	-331.651123	-204.580750	89.496422	-357.031525	-57.565964	1402.867432	-198.563904	-364.688385	1361.797607	-248.579834	-208.704773	1391.530396	-162.139648	-177.289673	1652.901733	-480.626984	-32.522038	1163.475342	-264.301514	-438.112183	1123.680176	-431.956390	26.985083	918.626465	-191.621887	-398.231781	861.355713	-263.622925	-182.468979	1026.914307	576.715759	157.342148	953.814697	529.509277	321.544739
-307.439514	-89.883156	935.770752	-232.543930	-260.643341	919.117798	-230.547928	-27.821711	509.785461	-267.958252	-253.499344	490.354889	-204.025467	-39.127884	88.255836	-331.621582	-204.543839	89.478249	-356.846649	-57.286633	1403.059448	-199.078613	-364.771759	1361.777100	-248.695862	-208.643066	1391.629395	-161.681381	-177.373627	1652.850220	-481.331329	-32.437431	1164.100098	-264.753021	-437.622894	1123.515625	-433.521027	26.533689	918.886108	-191.651291	-397.287781	861.453369	-264.227844	-182.445999	1027.019287	576.718323	156.820724	953.693115	529.393188	321.110260
-307.901520	-89.839943	935.880493	-233.421310	-260.705994	919.254761	-229.532425	-28.837076	510.107788	-268.693512	-253.622482	490.418213	-201.231979	-41.102261	88.498024	-331.663818	-204.479782	89.342529	-356.690155	-57.003288	1403.260864	-199.574295	-364.844940	1361.711548	-248.833527	-208.588257	1391.751587	-161.449829	-177.284760	1652.582153	-481.911743	-32.352539	1164.638428	-265.199585	-437.093750	1123.310669	-434.951996	26.092722	919.051880	-191.616379	-396.294800	861.567993	-264.847198	-182.427414	1027.141724	571.526245	147.014603	953.646912	528.130432	317.742065
-308.438965	-89.722694	936.045349	-234.353256	-260.708160	919.327393	-228.519119	-29.850525	510.422760	-269.317627	-253.644180	490.457977	-198.826828	-42.923119	88.873611	-331.707550	-204.454239	89.236847	-356.537445	-56.731827	1403.513428	-200.016586	-364.864380	1361.703247	-248.983505	-208.557220	1391.812012	-161.018402	-177.364807	1652.639771	-482.425018	-32.136139	1165.225220	-265.664795	-436.527588	1123.174316	-436.179382	25.801662	919.251282	-191.540924	-395.175903	861.697266	-265.493561	-182.393051	1027.253662	571.073181	145.715866	953.659363	527.870178	316.903687
-309.009430	-89.575554	936.199890	-235.302536	-260.705505	919.421265	-227.638840	-30.632687	510.702515	-269.821869	-253.621368	490.461304	-196.682098	-44.682732	89.207413	-331.584991	-204.339447	89.187912	-356.408783	-56.499783	1403.786621	-200.458206	-364.927124	1361.712891	-249.169601	-208.461227	1391.949341	-160.788147	-177.270187	1652.282715	-482.829132	-31.910809	1165.708374	-266.155823	-435.946716	1123.106934	-437.271332	25.574457	919.491638	-191.521317	-394.099976	861.843628	-266.192261	-182.333633	1027.373169	570.982971	144.970596	953.625488	527.688721	316.208130
-309.527893	-89.502861	936.338928	-236.214798	-260.742004	919.561157	-226.856689	-31.309925	511.062042	-270.348785	-253.688965	490.475922	-194.695679	-46.352989	89.651649	-331.697906	-204.375671	89.184006	-356.247620	-56.229488	1404.057373	-200.897842	-364.876129	1361.715820	-249.342239	-208.475113	1392.016602	-160.487244	-177.229034	1652.114136	-483.111572	-31.656982	1166.119385	-266.585144	-435.473541	1123.054810	-438.168640	25.429571	919.718933	-191.495819	-392.871735	862.035034	-266.857025	-182.302292	1027.510498	570.913086	144.226028	953.580017	527.494446	315.449799
-310.020050	-89.477165	936.474854	-237.126419	-260.788147	919.729065	-226.024628	-32.047333	511.445221	-270.946045	-253.660324	490.515839	-192.840912	-47.953758	90.004929	-331.762787	-204.300232	89.163086	-356.072113	-55.922241	1404.352783	-201.280579	-364.782410	1361.740723	-249.774399	-209.015488	1391.765503	-160.103958	-177.250137	1652.096924	-483.295197	-31.395252	1166.520264	-267.025848	-434.901001	1122.995605	-438.871033	25.390226	919.939758	-191.506546	-391.678101	862.208496	-267.537903	-182.296677	1027.662231	570.832275	143.410019	953.532166	527.278564	314.677063
-310.559265	-89.477028	936.587341	-238.131332	-260.837708	919.795898	-225.428207	-32.541656	511.663300	-271.511200	-253.535751	490.568542	-191.281097	-49.353043	90.406563	-331.788818	-204.228592	89.141785	-356.039032	-55.773113	1404.592285	-201.732025	-364.835510	1361.765503	-249.685745	-208.357132	1392.126709	-159.940445	-177.107910	1651.832764	-483.396393	-31.110666	1166.875122	-267.467621	-434.255646	1122.923950	-439.362427	25.458593	920.159424	-191.419922	-390.373199	862.488403	-268.233429	-182.329407	1027.746704	570.644897	142.509216	953.523743	527.000305	313.806641
-311.042389	-89.491623	936.694763	-239.007355	-260.896027	919.915161	-224.881104	-33.037609	511.974731	-271.992371	-253.420959	490.598633	-189.882050	-50.513649	90.795204	-331.820435	-204.131775	89.140152	-355.948303	-55.450535	1404.845459	-202.109451	-364.702728	1361.789673	-250.085541	-208.886459	1391.857300	-159.579926	-177.092636	1651.788330	-483.491089	-30.759830	1167.284058	-267.860168	-433.748627	1122.875488	-439.701080	25.589090	920.411804	-191.390945	-389.110901	862.705017	-268.918274	-182.373352	1027.859863	570.458984	141.617645	953.531677	526.673401	312.896301
-311.551270	-89.439232	936.827576	-239.889160	-260.920532	920.053467	-224.489410	-33.496456	512.434692	-272.449738	-253.378555	490.603516	-188.540207	-51.411671	91.184113	-331.902161	-204.075012	89.132675	-355.878204	-55.184658	1405.066528	-202.510818	-364.639526	1361.783936	-250.274017	-208.839233	1391.904541	-159.331711	-177.012909	1651.656250	-483.542969	-30.301952	1167.649902	-268.327362	-433.138885	1122.820068	-439.828430	25.832922	920.711731	-191.326309	-387.716675	862.937195	-269.626465	-182.371658	1027.995239	570.189880	140.704666	953.492798	526.310059	311.959717
-312.059631	-89.332626	936.960327	-240.759842	-261.022980	920.155029	-224.451126	-33.727608	512.737427	-272.918243	-253.431152	490.626709	-187.439728	-52.158504	91.583893	-331.899506	-204.009293	89.141693	-355.852356	-54.919254	1405.280029	-202.946899	-364.586060	1361.789185	-250.456070	-208.728088	1391.938965	-159.226105	-176.800873	1651.412354	-483.474426	-29.884445	1167.919312	-268.733551	-432.521454	1122.742310	-439.809692	26.157661	920.962830	-191.273270	-386.332520	863.167419	-270.295166	-182.382889	1028.110229	569.943665	139.606277	953.510437	525.989868	310.904236
-312.499298	-89.059799	937.114319	-241.692825	-260.948181	920.198364	-224.511841	-34.014580	513.085205	-273.361267	-253.348694	490.649048	-186.205475	-52.725838	91.982216	-331.904572	-203.940063	89.129097	-355.791382	-54.686607	1405.473145	-203.402573	-364.543427	1361.810181	-250.667236	-208.626801	1392.012329	-159.018311	-176.664597	1651.278076	-483.371704	-29.418728	1168.155640	-269.102417	-431.983521	1122.647461	-439.598450	26.547380	921.180054	-191.201752	-384.995636	863.439453	-270.953339	-182.270218	1028.202637	569.572144	138.592163	953.506958	525.592712	309.835938
-313.030945	-89.097054	937.261108	-242.490860	-260.962952	920.320618	-224.743332	-34.286537	513.482788	-273.710632	-253.039520	490.688354	-185.151154	-53.018818	92.224419	-331.820709	-203.782669	89.092896	-355.774139	-54.454937	1405.678833	-203.813263	-364.512360	1361.839355	-250.867004	-208.511185	1392.044067	-158.816269	-176.496567	1651.161377	-483.218933	-28.839376	1168.351563	-269.465179	-431.349854	1122.578125	-439.179077	27.000807	921.408325	-191.173218	-383.586121	863.698975	-271.600220	-182.313293	1028.334839	569.137146	137.447220	953.550964	525.159790	308.722443
-313.572845	-88.754951	937.443848	-243.501694	-260.601898	920.150513	-225.176498	-34.552914	513.882874	-274.073425	-252.870544	490.677704	-184.126816	-53.016064	92.349632	-331.864288	-203.722092	89.074959	-355.733948	-54.261127	1405.867554	-204.240005	-364.441254	1361.938232	-251.054398	-208.398727	1392.117432	-158.649078	-176.323593	1651.052612	-483.017578	-28.312519	1168.466919	-269.868713	-430.673309	1122.566650	-438.635315	27.461540	921.631348	-191.121155	-382.182678	863.956421	-272.186005	-182.103760	1028.318726	568.685425	136.238434	953.625488	524.672852	307.544312
-313.885315	-88.775429	937.598511	-244.190643	-260.852814	920.491394	-225.759766	-34.844337	514.249512	-274.485504	-252.838318	490.718628	-183.055237	-52.699024	92.466553	-331.907684	-203.700821	89.042824	-355.703308	-53.995510	1406.046875	-204.673553	-364.375671	1362.019775	-251.241867	-208.288528	1392.182495	-158.509293	-176.150879	1650.969727	-482.701843	-27.751738	1168.638916	-270.212921	-430.133453	1122.587402	-437.879303	28.006861	921.907166	-191.041885	-380.752197	864.327087	-272.824677	-182.192795	1028.578613	568.151489	134.947815	953.659424	524.253845	306.326477
-314.281494	-88.705322	937.752747	-244.889923	-260.841553	920.604492	-226.621140	-35.139744	514.495789	-274.814514	-252.788193	490.704376	-182.090897	-52.094200	92.391006	-331.937866	-203.616837	89.020744	-355.691223	-53.780201	1406.224243	-205.137650	-364.351685	1362.098633	-251.461502	-208.183319	1392.249756	-158.279221	-176.038101	1651.010132	-482.454529	-27.044611	1168.823608	-270.613159	-429.450562	1122.605469	-436.975861	28.635586	922.232361	-191.031342	-379.403534	864.607727	-273.410461	-182.199539	1028.711182	567.511902	133.713730	953.720886	523.793823	305.039673
-314.767761	-88.803864	937.924438	-245.654587	-260.823700	920.703857	-227.594940	-35.308033	514.611694	-275.206299	-252.781845	490.719757	-181.091095	-51.258770	92.258224	-332.037872	-203.611359	88.962418	-355.685669	-53.559452	1406.387939	-205.654999	-364.326355	1362.190308	-251.711868	-208.107651	1392.305054	-158.194580	-175.836349	1650.956665	-482.084167	-26.410465	1168.911987	-271.000336	-428.778290	1122.590454	-435.898254	29.304028	922.506897	-190.911896	-377.905212	864.975830	-274.013855	-182.287369	1028.841675	566.827209	132.363586	953.790100	523.240417	303.758575
-315.151459	-88.523766	938.092651	-246.374603	-260.665833	920.765930	-228.992950	-35.253139	514.802368	-275.470367	-252.637924	490.677917	-180.311188	-50.246185	92.196785	-332.021271	-203.531326	88.950897	-355.583771	-53.317406	1406.535400	-206.057632	-364.279175	1362.298950	-251.886139	-208.023590	1392.328491	-158.151077	-175.604553	1650.886108	-481.684509	-25.685961	1169.048828	-271.361786	-428.197266	1122.636597	-434.769165	30.067957	922.781738	-190.922089	-376.533142	865.297852	-274.498383	-182.108932	1028.949585	566.128113	130.912659	953.805237	522.808655	302.362854
-315.583527	-88.285217	938.242004	-247.055954	-260.557861	920.855347	-230.215988	-35.402512	514.901367	-275.786774	-252.502853	490.715485	-179.431335	-48.995422	92.090714	-332.006134	-203.448563	88.929161	-355.516724	-53.074947	1406.659546	-206.470993	-364.206299	1362.423340	-252.064987	-207.916016	1392.382202	-158.263077	-175.302414	1650.742432	-481.179626	-25.000362	1169.111572	-271.747467	-427.528137	1122.692505	-433.396271	30.922747	923.144714	-190.931442	-375.168121	865.628418	-275.040680	-181.967590	1029.065674	565.298340	129.456757	953.841309	522.269348	300.984100
-316.055847	-88.079933	938.355896	-247.704163	-260.454254	920.904053	-231.752060	-35.402378	514.906311	-276.104767	-252.383545	490.729492	-178.556717	-47.480896	91.989700	-332.013367	-203.388611	88.917480	-355.453308	-52.826904	1406.798706	-206.865631	-364.094116	1362.551392	-252.267273	-207.812119	1392.389893	-158.177017	-175.132217	1650.809082	-480.612885	-24.347513	1169.139160	-272.188293	-426.891846	1122.769043	-431.850708	31.751785	923.455383	-190.988129	-373.800842	865.966187	-275.555023	-181.834076	1029.142456	564.176636	127.642097	953.895203	521.649963	299.407593
-316.544403	-87.880119	938.459717	-248.318161	-260.315704	920.950195	-233.286880	-35.290710	514.898315	-276.412506	-252.287659	490.742767	-177.819885	-45.750736	92.022148	-332.012115	-203.308411	88.888306	-355.369293	-52.622349	1406.906250	-207.262802	-364.020905	1362.665283	-252.451645	-207.698685	1392.438843	-158.237640	-174.867889	1650.791870	-480.048157	-23.585720	1169.172485	-272.596222	-426.350403	1122.894409	-430.193054	32.635666	923.791565	-191.005249	-372.518494	866.359497	-276.032166	-181.670212	1029.212280	563.612732	126.714737	953.939209	521.225769	298.098511
-317.249664	-87.657227	938.614380	-249.209686	-259.880707	920.828735	-234.815964	-35.240135	514.799927	-276.731903	-252.215088	490.685547	-177.086014	-44.030453	91.865578	-332.083038	-203.280197	88.811424	-355.307770	-52.379288	1407.057495	-207.660309	-363.959686	1362.788452	-252.655136	-207.542160	1392.545898	-158.337494	-174.594208	1650.809326	-479.350891	-22.917336	1169.101807	-273.046631	-425.629059	1122.938477	-428.472046	33.609364	924.151550	-191.070816	-371.209595	866.725647	-276.544434	-181.401627	1029.205444	563.229736	125.872009	953.729370	520.828918	296.952728
[truncated: 4 more rows]
[truncated: 40 more columns]
