# Supplementary material for: A dyadic stimulus set of audiovisual affective displays for the study of multisensory, emotional, social interactions
Source: Behav Res Methods. 2015 Nov 5;48(4):1285–95. doi: 10.3758/s13428-015-0654-4 (PMC5101291; doi:10.3758/s13428-015-0654-4)
Supplement: Supplementary file 1 — (ZIP 270 MB) [file 13428_2015_654_MOESM1_ESM.zip › supplementary_material_2_stimuli_set_files/E/E16.txt]

-418.518433	149.235458	919.762634	-395.799438	-37.407936	916.797302	-514.954529	200.537186	503.321228	-459.401642	-113.322090	499.381256	-518.874207	226.043686	66.091331	-519.724731	-154.832870	79.921913	-432.633423	238.220718	1384.028198	-399.184753	-108.235641	1369.306641	-391.037903	60.358524	1388.653198	-346.691315	62.171776	1673.265015	-520.776672	283.431030	1132.886963	-496.093964	-155.728363	1135.529053	-423.351410	282.505646	897.197510	-400.364258	-163.571762	878.458801	-393.849609	55.959221	1017.390320	467.771149	4.081374	960.349121	457.654724	180.704239
-418.529968	149.281509	919.777649	-395.884918	-37.371517	916.789063	-515.031006	200.591400	503.361389	-459.397827	-113.287865	499.311218	-518.945923	226.062347	66.083687	-519.660645	-154.823761	79.874634	-432.445160	238.263138	1384.000122	-399.044342	-108.223892	1369.319946	-390.876617	60.445580	1388.750122	-347.291626	62.179844	1673.691406	-520.600464	283.476868	1132.877930	-496.148743	-155.626633	1135.579468	-423.270325	282.498016	897.142212	-400.758270	-163.700821	878.350586	-393.868713	55.986443	1017.389771	467.667542	4.274621	960.382690	457.588989	181.126801
-418.565643	149.298721	919.771484	-395.956207	-37.350395	916.783325	-515.079895	200.610321	503.339447	-459.468628	-113.279007	499.282471	-518.950806	226.054214	66.100006	-519.661316	-154.824341	79.870697	-432.268524	238.319672	1383.987183	-399.026978	-108.184624	1369.333740	-390.764526	60.478249	1388.745972	-347.970428	62.378429	1673.828613	-520.417725	283.538910	1132.855225	-496.223053	-155.568405	1135.646484	-423.144196	282.446167	897.095886	-401.099823	-163.787949	878.240112	-393.895203	56.006588	1017.380188	467.723907	4.081537	960.384094	457.663910	180.610245
-418.545074	149.290543	919.764160	-396.008759	-37.401360	916.816345	-515.086121	200.583267	503.337067	-459.509827	-113.294075	499.303680	-518.934753	226.057953	66.102402	-519.688293	-154.829605	79.885841	-432.095856	238.389786	1383.971069	-398.958008	-108.139107	1369.345093	-390.637207	60.529282	1388.768799	-348.590698	62.398720	1674.199585	-520.234924	283.563232	1132.856201	-496.299133	-155.493896	1135.710327	-423.013641	282.417511	897.071350	-401.404053	-163.877289	878.205811	-393.895752	55.995117	1017.390930	467.706970	4.016744	960.382690	457.710327	180.573349
-418.546539	149.303162	919.781189	-396.029999	-37.350464	916.811523	-515.084778	200.581665	503.337830	-459.705872	-113.447105	499.335815	-518.960876	226.052490	66.112228	-519.854980	-154.877182	79.898468	-431.913361	238.475403	1383.939453	-398.915802	-108.110779	1369.369019	-390.524963	60.594387	1388.826782	-349.249573	62.655560	1674.458618	-520.042236	283.613373	1132.827026	-496.342651	-155.457611	1135.790161	-422.845154	282.394897	897.055054	-401.751953	-163.973709	878.126465	-393.907623	56.013790	1017.397095	467.701813	4.020575	960.384521	457.720673	180.523499
-418.520081	149.337570	919.766418	-396.058868	-37.375179	916.834229	-515.087402	200.584610	503.345306	-459.525970	-113.185158	499.235260	-518.962830	226.052597	66.112679	-519.701843	-154.820801	79.851059	-431.740814	238.556885	1383.898804	-398.868591	-108.058167	1369.376587	-390.425476	60.643902	1388.817505	-349.768005	62.754265	1674.938965	-519.860901	283.669495	1132.789551	-496.409729	-155.393661	1135.856689	-422.700256	282.366211	896.983337	-402.091309	-164.090317	878.067078	-393.915344	56.033745	1017.401917	467.700256	3.983220	960.395447	457.767303	180.483353
-418.512970	149.384430	919.755493	-396.113312	-37.320496	916.834595	-515.148438	200.661194	503.371216	-459.520477	-113.113373	499.235840	-518.960754	226.041031	66.091087	-519.691895	-154.812469	79.826141	-431.590027	238.616013	1383.856934	-398.927185	-108.057877	1369.497314	-390.339447	60.721188	1388.846069	-350.377563	62.903091	1675.231079	-519.694214	283.757202	1132.769531	-496.399658	-155.272110	1135.860107	-422.550476	282.334595	896.911865	-402.586609	-164.990005	878.210999	-393.925201	56.087807	1017.394775	467.757782	3.970057	960.381348	457.827789	180.448227
-418.490631	149.424591	919.747681	-396.155914	-37.313244	916.810608	-515.197754	200.721634	503.373047	-459.539398	-113.087685	499.253998	-519.003967	226.075409	66.108574	-519.683289	-154.809296	79.821167	-431.427002	238.678192	1383.825195	-398.904205	-108.012924	1369.564209	-390.260986	60.793427	1388.857544	-351.007019	63.144756	1675.340332	-519.524841	283.835266	1132.684204	-496.575378	-155.356995	1136.022217	-422.398865	282.304565	896.852051	-402.799011	-164.289139	877.961731	-393.933289	56.098534	1017.378601	467.738129	3.918492	960.333069	457.886383	180.437149
-418.481750	149.454498	919.727417	-396.173553	-37.287434	916.808594	-515.204468	200.772980	503.359131	-459.577301	-113.058533	499.220642	-519.039124	226.081116	66.114822	-519.676758	-154.807159	79.815674	-431.306244	238.763535	1383.782349	-398.887726	-107.942383	1369.579712	-390.194458	60.861996	1388.816528	-351.546478	63.148678	1675.683838	-519.318787	283.870239	1132.613892	-496.680084	-155.315018	1136.081665	-422.214050	282.287170	896.780640	-403.129608	-164.355911	877.898560	-393.927307	56.135414	1017.366089	467.800781	3.944509	960.353455	457.942505	180.436722
-418.441833	149.512436	919.710815	-396.230774	-37.245441	916.791687	-515.181641	200.790771	503.362335	-459.599060	-113.015785	499.174194	-519.017090	226.086151	66.089935	-519.695129	-154.798218	79.801346	-431.148315	238.819244	1383.720093	-398.821655	-107.874237	1369.559692	-390.149323	60.922607	1388.819702	-352.122314	63.239555	1675.826172	-519.124146	283.961609	1132.537109	-496.749146	-155.320084	1136.141235	-422.016846	282.247406	896.730408	-403.490997	-164.486389	877.823975	-393.931061	56.178852	1017.348633	467.835114	3.951418	960.415649	457.996338	180.426529
-418.429993	149.552856	919.724792	-396.303436	-37.198605	916.792786	-515.181580	200.829376	503.370789	-459.631348	-112.981400	499.151001	-519.007813	226.105164	66.098946	-519.664978	-154.772980	79.782394	-431.044525	238.908813	1383.687256	-398.818634	-107.796143	1369.602905	-390.085052	60.995388	1388.817871	-352.713593	63.378517	1676.096924	-518.921143	284.028961	1132.496216	-496.835571	-155.310638	1136.213379	-421.834106	282.196350	896.674805	-403.834717	-164.618073	877.750061	-393.949493	56.211010	1017.354614	467.894623	3.939008	960.407837	458.081512	180.436386
-418.405121	149.636230	919.735535	-396.335785	-37.175198	916.795227	-515.180786	200.868591	503.387054	-459.616638	-112.933945	499.122620	-519.005798	226.106064	66.100845	-519.638489	-154.777145	79.742287	-430.924591	238.999817	1383.655762	-398.755524	-107.680161	1369.608032	-390.060883	61.072086	1388.802246	-353.292511	63.650455	1676.182251	-518.718018	284.123077	1132.461792	-496.929810	-155.322769	1136.283203	-421.627625	282.161072	896.662659	-404.139923	-164.709824	877.723022	-393.957520	56.255367	1017.361755	467.974182	3.976403	960.449402	458.169250	180.424835
-418.404663	149.676346	919.737366	-396.397400	-37.115181	916.789551	-515.158691	200.931305	503.353241	-459.782928	-113.085564	499.168121	-519.028564	226.105576	66.106705	-519.712769	-154.814377	79.742004	-430.807190	239.092010	1383.603638	-398.729797	-107.592392	1369.636475	-390.000702	61.171219	1388.819946	-353.803619	63.674877	1676.475830	-518.520020	284.197510	1132.384766	-496.918793	-155.244385	1136.274048	-421.433655	282.109467	896.630554	-404.569519	-165.572464	877.844543	-393.974335	56.298641	1017.357971	468.028595	3.970333	960.487976	458.253754	180.426315
-418.358826	149.753647	919.724487	-396.412231	-37.064632	916.790894	-515.197510	200.988556	503.391266	-460.039856	-113.227249	499.518280	-519.037048	226.120438	66.126160	-519.882568	-154.884399	79.795387	-430.688446	239.179001	1383.571533	-398.722839	-107.504738	1369.647705	-389.920837	61.289875	1388.864014	-354.346069	63.894222	1676.552368	-518.350281	284.264252	1132.332275	-497.011169	-155.211823	1136.348755	-421.254639	282.059357	896.573120	-404.864990	-165.656952	877.903442	-393.962921	56.365231	1017.352783	468.114868	3.948539	960.479248	458.377502	180.421539
-418.353882	149.822815	919.719910	-396.475983	-37.023590	916.799133	-514.710449	200.572144	503.029144	-460.096466	-113.178818	499.553467	-518.785706	226.119980	66.059837	-519.887939	-154.894104	79.781471	-430.594452	239.276871	1383.538208	-398.740112	-107.429085	1369.709595	-389.907501	61.376423	1388.864502	-354.859100	63.910740	1676.848633	-518.188599	284.324554	1132.274292	-497.185486	-155.275360	1136.492310	-421.038116	281.978638	896.535156	-404.958038	-164.965591	877.830322	-393.992950	56.422157	1017.354675	468.192413	3.972027	960.526428	458.503876	180.471909
-418.331390	149.907043	919.714966	-396.508087	-36.969994	916.804382	-514.724487	200.674240	503.054230	-460.122101	-113.202003	499.583923	-518.761292	226.141312	66.065964	-519.881653	-154.873062	79.799034	-430.470856	239.360382	1383.486694	-398.741882	-107.331848	1369.765991	-389.895111	61.437553	1388.844482	-355.345764	64.037392	1676.957642	-518.039307	284.394684	1132.214722	-497.301239	-155.288849	1136.549561	-420.829102	281.902771	896.513855	-405.182098	-164.977188	877.929810	-394.011444	56.490898	1017.356689	468.289154	3.951346	960.519470	458.631439	180.495087
-418.332062	149.990402	919.741760	-396.565643	-36.888115	916.797974	-515.183350	201.210907	503.401520	-460.079041	-113.071632	499.546448	-519.059082	226.168060	66.108467	-519.843567	-154.844498	79.812515	-430.350708	239.464539	1383.463013	-398.761505	-107.237602	1369.802979	-389.894073	61.517967	1388.851440	-355.917664	64.300949	1677.071777	-517.881714	284.457733	1132.169678	-497.400055	-155.233902	1136.620361	-420.666992	281.850769	896.490417	-405.448700	-165.076401	877.941223	-394.035797	56.552402	1017.366272	468.400818	3.952249	960.511169	458.768616	180.537796
-418.305603	150.085327	919.741150	-396.603821	-36.795715	916.793457	-516.000977	203.524582	504.120667	-460.150848	-113.083946	499.538574	-519.686096	226.255630	66.341057	-519.864197	-154.816406	79.789299	-430.247681	239.584030	1383.435791	-398.780334	-107.133080	1369.849121	-389.893188	61.600353	1388.872192	-356.376068	64.329735	1677.342163	-517.736694	284.484344	1132.129272	-497.521851	-155.196167	1136.715088	-420.461670	281.723419	896.462036	-405.749725	-165.154892	877.875977	-394.054932	56.637779	1017.365479	468.497986	3.936784	960.523254	458.898834	180.568207
-418.265991	150.217560	919.740967	-396.609589	-36.735287	916.770569	-516.064880	203.731842	504.172577	-460.151367	-113.025818	499.573090	-519.743347	226.281235	66.339043	-519.876526	-154.829224	79.806854	-430.146667	239.682480	1383.398438	-398.785645	-107.038528	1369.862671	-389.895599	61.670135	1388.856812	-356.851685	64.447380	1677.376709	-517.565979	284.529144	1132.083496	-497.616882	-155.144226	1136.769043	-420.266296	281.611847	896.437622	-405.985718	-165.252701	877.885010	-394.047699	56.717720	1017.355225	468.545380	3.921063	960.544067	458.990753	180.557236
-418.287231	150.237625	919.733337	-396.685089	-36.653973	916.753723	-516.001099	203.765671	504.125366	-460.157013	-112.951302	499.505463	-519.727905	226.285095	66.360306	-519.843750	-154.794678	79.764214	-430.059387	239.797272	1383.369507	-398.833038	-106.940804	1369.880249	-389.869812	61.774200	1388.864868	-357.316010	64.581696	1677.490967	-517.426514	284.561310	1132.015747	-497.755432	-155.112671	1136.832642	-420.083801	281.471497	896.410034	-406.220886	-165.292847	877.857849	-394.080444	56.761440	1017.340881	468.624054	3.903132	960.528992	459.111603	180.570450
-418.294617	150.338959	919.709045	-396.764740	-36.552750	916.737122	-515.984558	203.858749	504.123444	-459.920349	-112.647377	499.415924	-519.785095	226.296707	66.358383	-519.731873	-154.746628	79.730278	-429.958740	239.899445	1383.309448	-398.896484	-106.859428	1369.915405	-389.862030	61.883923	1388.865967	-357.771729	64.758797	1677.703979	-517.287781	284.607941	1131.974976	-497.851257	-154.986557	1136.862183	-419.942535	281.319702	896.371826	-406.405090	-165.315277	877.834961	-394.122833	56.861748	1017.320251	468.731018	3.964753	960.578979	459.233368	180.550049
-418.302368	150.386551	919.710022	-396.838470	-36.469135	916.716980	-515.971130	203.891495	504.149567	-460.240021	-112.910362	499.502289	-519.786194	226.276611	66.361282	-519.940857	-154.809753	79.813858	-429.899567	240.011459	1383.308105	-398.939728	-106.763100	1369.938232	-389.872620	61.992626	1388.857300	-358.196533	65.000977	1677.733398	-517.169373	284.677063	1131.920654	-497.972748	-154.957199	1136.948486	-419.800934	281.159851	896.358582	-406.593475	-165.343079	877.843506	-394.154175	56.912502	1017.309387	468.805573	3.932333	960.535034	459.362610	180.567398
-418.286865	150.519012	919.702942	-396.883392	-36.383781	916.712646	-515.980103	204.018204	504.135681	-460.321655	-112.954880	499.541290	-519.790833	226.301224	66.344284	-519.969788	-154.793533	79.817101	-429.822174	240.138123	1383.259399	-399.013733	-106.661835	1369.976807	-389.875732	62.104950	1388.876831	-358.612000	65.102104	1677.905762	-517.070862	284.705322	1131.868530	-498.075989	-154.869186	1137.015137	-419.694855	281.020538	896.322205	-406.751038	-165.340836	877.882507	-394.182739	57.016926	1017.305603	468.906799	3.932787	960.521057	459.484344	180.567444
-418.294647	150.545822	919.707214	-396.910522	-36.337917	916.745300	-515.979492	204.102341	504.166046	-460.287018	-112.832481	499.501129	-519.802734	226.304321	66.378571	-519.938477	-154.767105	79.779800	-429.766296	240.264679	1383.236084	-399.056641	-106.558281	1370.029297	-389.888885	62.202110	1388.893433	-359.001984	65.259796	1678.055420	-516.968140	284.725159	1131.804810	-498.185516	-154.760361	1137.083618	-419.591888	280.869324	896.287354	-406.912140	-165.355743	877.897461	-394.221466	57.064449	1017.326904	469.002991	3.933995	960.501953	459.582611	180.592712
-418.275787	150.664444	919.723938	-396.930206	-36.230068	916.736450	-515.988953	204.214172	504.168549	-460.297089	-112.828461	499.554565	-519.814026	226.327576	66.394768	-519.931335	-154.764389	79.777641	-429.703186	240.384079	1383.203735	-399.166290	-106.450844	1370.044067	-389.897308	62.309063	1388.925659	-359.385040	65.402779	1678.168701	-516.881958	284.765961	1131.760010	-498.307312	-154.730957	1137.151245	-419.522369	280.713348	896.248474	-407.058746	-165.365448	877.963135	-394.234406	57.159901	1017.332520	469.056915	3.912208	960.521545	459.689240	180.583084
-418.297028	150.723969	919.699097	-397.023743	-36.149891	916.733337	-515.931580	204.257797	504.156067	-460.293060	-112.811165	499.563995	-519.815796	226.327911	66.400055	-519.926392	-154.770386	79.765976	-429.649231	240.513245	1383.156250	-399.209351	-106.331711	1370.055542	-389.888397	62.441296	1388.960815	-359.747925	65.588409	1678.277344	-516.805420	284.761017	1131.682251	-498.409302	-154.612137	1137.222900	-419.441681	280.539459	896.157410	-407.183746	-165.341095	878.004028	-394.282043	57.237232	1017.317261	469.156006	3.912341	960.508301	459.781311	180.591797
-418.304901	150.795059	919.696106	-397.041687	-36.062943	916.725586	-515.268921	203.606384	503.578918	-460.357819	-112.767075	499.567841	-519.409302	226.267395	66.319008	-519.947876	-154.783615	79.779999	-429.578796	240.665024	1383.118774	-399.259735	-106.189423	1370.075073	-389.920105	62.539223	1388.936401	-360.078003	65.830818	1678.201904	-516.732300	284.795685	1131.635498	-498.505402	-154.526749	1137.218872	-419.384033	280.377777	896.108643	-407.315338	-165.352783	878.012146	-394.285583	57.314064	1017.310608	469.256134	3.936859	960.532104	459.884338	180.588806
-418.296692	150.856659	919.659607	-397.084991	-35.977859	916.717529	-515.879089	204.382202	504.154877	-460.359558	-112.720238	499.539856	-519.836060	226.333939	66.398659	-519.993103	-154.781647	79.783768	-429.523376	240.800507	1383.051758	-399.301605	-106.077141	1370.087158	-389.901520	62.683025	1388.950439	-360.440430	65.971039	1678.419434	-516.686890	284.842316	1131.548096	-498.598328	-154.436844	1137.240479	-419.390869	280.235931	895.996338	-407.403625	-165.296844	878.009460	-394.303009	57.398834	1017.288330	469.307495	3.914708	960.539673	459.965973	180.591705
-418.325439	150.942886	919.664124	-397.162537	-35.897026	916.707092	-515.938538	204.604263	504.197876	-460.404785	-112.729332	499.529755	-519.897766	226.358200	66.419647	-519.997803	-154.782974	79.783867	-429.457916	240.937851	1382.991943	-399.346252	-105.947075	1370.107788	-389.944458	62.792259	1388.947632	-360.757935	66.243668	1678.388672	-516.630981	284.872437	1131.489624	-498.670746	-154.313416	1137.265747	-419.386475	280.079498	895.915710	-407.505920	-165.302658	878.015991	-394.353546	57.471230	1017.285034	469.327728	4.058260	960.530518	460.007019	180.955597
-418.311523	151.064896	919.659912	-397.195984	-35.768360	916.692627	-515.874146	204.626846	504.154388	-460.413879	-112.653587	499.507172	-519.865295	226.391525	66.405891	-519.986389	-154.793243	79.742966	-429.415131	241.072739	1382.943604	-399.438416	-105.826744	1370.115112	-389.946259	62.939339	1388.970215	-361.054169	66.369156	1678.446533	-516.592773	284.894165	1131.417358	-498.753723	-154.231750	1137.286255	-419.417236	279.976959	895.820923	-407.561005	-165.232437	878.107605	-394.373535	57.586540	1017.277039	469.508118	3.987614	960.566650	460.160950	180.636703
-418.300415	151.102570	919.635864	-397.216949	-35.679996	916.689026	-515.841980	204.737915	504.155853	-460.440399	-112.608521	499.517853	-519.882385	226.388901	66.397873	-519.974365	-154.782135	79.757675	-429.374084	241.227097	1382.878540	-399.506683	-105.687943	1370.151611	-389.986053	63.041756	1388.981934	-361.357117	66.602936	1678.456787	-516.543701	284.928314	1131.322021	-498.831024	-154.051788	1137.297729	-419.422821	279.895416	895.733704	-407.602356	-165.179901	878.152527	-394.389832	57.656792	1017.264771	469.615814	3.948676	960.578125	460.289520	180.620605
-418.310608	151.190277	919.623840	-397.269135	-35.583096	916.677002	-515.809448	204.822723	504.137512	-460.430756	-112.512657	499.490631	-519.883301	226.393951	66.413521	-519.959839	-154.739090	79.694672	-429.345245	241.366058	1382.830444	-399.604736	-105.556419	1370.199219	-390.028961	63.180714	1388.995361	-361.649536	66.800461	1678.550537	-516.516174	284.954376	1131.276123	-498.888550	-153.953995	1137.350220	-419.428223	279.837341	895.676758	-407.666901	-165.128540	878.166687	-394.440582	57.743858	1017.255371	469.690826	3.952491	960.568726	460.393890	180.664536
-418.331116	151.304932	919.630310	-397.364929	-35.440678	916.667419	-515.763611	204.894531	504.161865	-460.462036	-112.417183	499.478760	-519.915039	226.401520	66.410225	-519.916992	-154.724564	79.661568	-429.335876	241.509125	1382.786011	-399.699738	-105.415260	1370.235962	-390.059448	63.302689	1389.020752	-361.945587	66.993561	1678.738647	-516.495056	285.018158	1131.195557	-498.950043	-153.775269	1137.345703	-419.477173	279.808563	895.584351	-407.693420	-165.034698	878.216858	-394.496704	57.858700	1017.253540	469.797302	3.951077	960.558411	460.496857	180.691467
-418.347534	151.410248	919.635803	-397.416046	-35.312698	916.664368	-515.741699	205.034607	504.167847	-460.519012	-112.371994	499.441528	-519.956482	226.407242	66.427132	-519.967712	-154.742554	79.677238	-429.307129	241.642426	1382.727173	-399.741943	-105.308655	1370.295532	-390.083282	63.452576	1389.024780	-362.198395	67.217163	1678.801025	-516.503540	285.116577	1131.141602	-499.000427	-153.638290	1137.391235	-419.504578	279.795929	895.527283	-407.665009	-164.854706	878.275269	-394.538361	57.967400	1017.255798	469.906036	3.950482	960.542114	460.612885	180.745850
-418.179047	151.360672	919.606689	-397.074219	-35.611660	916.858459	-515.649780	205.156982	504.145355	-460.512299	-112.263504	499.485321	-519.920288	226.440796	66.428848	-519.940674	-154.728287	79.632607	-429.289551	241.818512	1382.678345	-399.800690	-105.172691	1370.294678	-390.105682	63.602161	1388.981934	-362.442291	67.432961	1678.848267	-516.486694	285.170013	1131.067017	-499.035095	-153.450775	1137.373535	-419.527283	279.821716	895.460083	-407.671631	-164.724533	878.287170	-394.405060	57.909962	1017.354675	469.974731	3.929727	960.559265	460.708344	180.742188
-418.368195	151.645706	919.613525	-397.548401	-35.038334	916.630371	-514.434631	202.727325	503.146271	-460.483673	-112.108467	499.336700	-519.123474	226.323700	66.164749	-519.974731	-154.706650	79.609756	-429.283417	242.007767	1382.632935	-399.800262	-105.029381	1370.341919	-390.117432	63.747101	1388.992920	-362.686951	67.677994	1678.885742	-516.499451	285.271729	1131.013428	-499.051666	-153.266876	1137.405640	-419.511597	279.858429	895.422974	-407.633392	-164.518646	878.302551	-394.616882	58.207916	1017.227966	470.054474	3.947471	960.566650	460.812134	180.704865
-418.423950	151.775787	919.634216	-397.657043	-34.895718	916.601074	-514.858215	203.301010	503.437042	-460.285309	-111.778320	499.244019	-519.437805	226.408005	66.231834	-519.793030	-154.646347	79.544670	-429.273041	242.179688	1382.564575	-399.849274	-104.869629	1370.345093	-390.142944	63.904968	1388.992432	-362.936615	67.935654	1678.931396	-516.498596	285.374939	1130.951660	-499.058075	-153.101959	1137.425293	-419.521881	279.910309	895.377869	-407.604156	-164.399399	878.376892	-394.678009	58.316319	1017.220764	470.152161	3.959219	960.570679	460.898712	180.733887
-418.445618	151.930466	919.647034	-397.773102	-34.712265	916.582520	-514.360779	203.137146	503.156372	-460.572235	-111.972046	499.312317	-519.233826	226.397659	66.225021	-519.991455	-154.707886	79.580734	-429.273712	242.342285	1382.523315	-399.840424	-104.695801	1370.410645	-390.170837	64.070389	1388.975098	-363.163177	68.169342	1679.002930	-516.517334	285.492920	1130.913330	-499.080811	-152.936890	1137.416138	-419.555389	280.000916	895.326172	-407.570862	-164.264038	878.408691	-394.751678	58.461399	1017.218506	470.257904	3.928307	960.572449	461.000366	180.725113
-418.464447	152.084518	919.661499	-397.841949	-34.528244	916.552734	-514.268738	203.294312	503.113647	-460.376373	-111.581055	499.151886	-519.257690	226.406082	66.231361	-519.817017	-154.658325	79.486725	-429.296967	242.520309	1382.504517	-399.851135	-104.540276	1370.440308	-390.183258	64.271545	1388.975342	-363.396545	68.373047	1678.997681	-516.541443	285.617188	1130.881104	-499.088318	-152.767578	1137.467773	-419.569611	280.103027	895.307434	-407.563446	-164.154449	878.458679	-394.797302	58.603146	1017.211060	470.404449	3.929865	960.572876	461.128723	180.714127
-418.382355	152.132568	919.679321	-397.716614	-34.630066	916.706055	-514.611084	203.875381	503.472107	-460.432098	-111.483238	499.199615	-519.517883	226.465958	66.296532	-519.793945	-154.648041	79.483788	-429.286102	242.678024	1382.483154	-399.854340	-104.349220	1370.438965	-390.249847	64.427361	1388.944946	-363.589722	68.683952	1679.084229	-516.548340	285.754181	1130.846191	-499.087280	-152.627563	1137.492065	-419.597473	280.209686	895.288330	-407.526306	-164.029465	878.527039	-394.771027	58.642632	1017.307129	470.509766	3.946398	960.570374	461.223572	180.724365
-418.439178	152.286789	919.698120	-397.857239	-34.422764	916.685059	-514.232056	203.770370	503.340118	-460.518066	-111.388519	499.184906	-519.388245	226.445419	66.289238	-519.811523	-154.649094	79.440407	-429.305725	242.876297	1382.461670	-399.835083	-104.139610	1370.499023	-390.252319	64.628868	1388.986084	-363.775269	68.976074	1679.128052	-516.582092	285.949066	1130.840576	-499.060181	-152.459808	1137.565430	-419.608276	280.338776	895.281860	-407.481537	-163.838242	878.570190	-394.858063	58.797596	1017.304443	470.551178	4.039502	960.579651	461.253754	181.008514
-418.474304	152.491989	919.728027	-397.923431	-34.181446	916.668701	-513.956543	203.702164	503.104736	-460.501434	-111.232620	499.168365	-519.255249	226.484940	66.276596	-519.733032	-154.601151	79.396179	-429.309143	243.086380	1382.449829	-399.848419	-103.947685	1370.516724	-390.277557	64.811684	1388.944214	-363.954834	69.268852	1679.165039	-516.625183	286.159088	1130.828247	-499.017609	-152.339005	1137.628174	-419.670166	280.486847	895.272583	-407.409454	-163.661453	878.653198	-394.919067	58.992889	1017.312561	470.722229	3.882463	960.552124	461.416321	180.697601
-418.560486	152.701248	919.734558	-398.178986	-33.793949	916.563232	-513.906799	203.964798	503.130859	-460.734589	-111.284119	499.153595	-519.301758	226.488037	66.306068	-519.867554	-154.627762	79.443886	-429.330536	243.301620	1382.419922	-399.810699	-103.735504	1370.581665	-390.283966	65.035492	1388.955933	-364.075500	69.544525	1679.097900	-516.673767	286.357147	1130.808716	-498.922607	-152.146988	1137.665894	-419.720947	280.659332	895.259216	-407.347321	-163.534058	878.676208	-395.037872	59.225319	1017.255981	470.749329	3.983922	960.584045	461.425751	180.981216
-418.601807	152.854843	919.750122	-398.260284	-33.587551	916.564758	-514.303345	204.590591	503.455292	-460.808136	-111.196243	499.135803	-519.633545	226.544891	66.377548	-519.884033	-154.636124	79.424416	-429.366821	243.494522	1382.410156	-399.792206	-103.505478	1370.590332	-390.244568	65.273247	1388.987061	-364.242004	69.879784	1679.188843	-516.730347	286.591919	1130.786377	-498.866028	-152.009399	1137.701294	-419.763000	280.864471	895.237061	-407.255096	-163.374435	878.700256	-395.094116	59.395538	1017.263794	470.897675	3.779479	960.569214	461.565002	180.637680
-418.623383	153.052399	919.745667	-398.330200	-33.326534	916.526733	-514.170715	204.690948	503.426514	-460.829407	-111.077003	499.118042	-519.613892	226.565018	66.361580	-519.907959	-154.601852	79.441658	-429.407074	243.722580	1382.396484	-399.759369	-103.227409	1370.599243	-390.210876	65.506660	1388.960449	-364.397400	70.113297	1679.266968	-516.781738	286.796021	1130.773682	-498.792511	-151.809464	1137.704712	-419.788971	281.061371	895.220947	-407.163971	-163.168716	878.713318	-395.136230	59.603828	1017.242004	471.009644	3.824843	960.614319	461.629700	180.576477
-418.595520	153.275803	919.749756	-398.361420	-33.126987	916.530396	-513.650269	204.381485	503.119781	-460.899475	-110.951149	499.088196	-519.387207	226.528641	66.332565	-519.963257	-154.606430	79.424583	-429.405243	243.974045	1382.373413	-399.752533	-102.966957	1370.584229	-390.204834	65.750610	1388.914673	-364.529510	70.484901	1679.211182	-516.827026	287.018127	1130.791626	-498.734863	-151.687378	1137.744507	-419.850464	281.258179	895.226807	-407.074341	-162.968506	878.743347	-395.151154	59.809433	1017.247681	471.022644	3.903401	960.643921	461.630341	180.845200
-418.623566	153.505142	919.782471	-398.434906	-32.913345	916.531616	-513.533203	204.476028	503.088409	-460.748810	-110.789864	498.773651	-519.329712	226.533401	66.341141	-519.858521	-154.568359	79.393494	-429.457275	244.242432	1382.393799	-399.699005	-102.691704	1370.607666	-390.192871	66.037811	1388.884644	-364.649414	70.740547	1679.269287	-516.912292	287.301697	1130.776611	-498.655212	-151.489685	1137.730469	-419.901001	281.472748	895.224182	-406.962952	-162.761459	878.781311	-395.225159	60.008354	1017.267639	471.204742	3.756628	960.628601	461.764313	180.542374
-418.669647	153.741470	919.778503	-398.497467	-32.702545	916.517273	-513.514709	204.687302	503.115265	-460.731049	-110.610619	498.736633	-519.343567	226.555252	66.370880	-519.821533	-154.536652	79.387161	-429.493286	244.533295	1382.368774	-399.670319	-102.410149	1370.633179	-390.170074	66.284966	1388.859985	-364.739532	71.050224	1679.202881	-516.997620	287.564697	1130.770508	-498.566162	-151.294495	1137.764404	-419.989929	281.655701	895.226318	-406.842499	-162.578384	878.838440	-395.269867	60.226353	1017.257202	471.283569	3.709575	960.633484	461.837189	180.482635
-418.677856	153.897903	919.776367	-398.530701	-32.480400	916.527893	-513.413696	204.829453	503.087585	-460.754059	-110.463539	498.751068	-519.338196	226.587845	66.368423	-519.816528	-154.501114	79.390457	-429.536713	244.807724	1382.365479	-399.590546	-102.111130	1370.670410	-390.148254	66.605370	1388.863647	-364.840912	71.376442	1679.253906	-517.077148	287.808289	1130.767090	-498.494843	-151.093460	1137.806030	-420.068115	281.889038	895.227966	-406.755249	-162.361206	878.866455	-395.309784	60.418404	1017.264038	471.364105	3.669611	960.601440	461.870758	180.476318
-418.737732	154.126724	919.768860	-398.606812	-32.244476	916.509399	-513.388672	204.994293	503.084534	-460.782501	-110.376244	498.792358	-519.347717	226.573761	66.373108	-519.825806	-154.511795	79.373810	-429.574554	245.104218	1382.345337	-399.470520	-101.817955	1370.681152	-390.134949	66.919395	1388.868164	-364.961792	71.694221	1679.358276	-517.144104	288.060913	1130.781006	-498.388550	-150.877014	1137.820923	-420.157043	282.139496	895.236694	-406.689148	-162.171097	878.849548	-395.375092	60.644054	1017.250671	471.493225	3.638932	960.635803	461.953033	180.403732
-418.773407	154.380783	919.750427	-398.659027	-31.948498	916.490845	-513.302490	205.087036	503.055084	-460.750061	-110.177444	498.708801	-519.335876	226.587814	66.375603	-519.782898	-154.497543	79.346802	-429.624664	245.415054	1382.316650	-399.363007	-101.492065	1370.717041	-390.119568	67.292877	1388.830811	-365.035828	72.020744	1679.356812	-517.232117	288.285492	1130.776855	-498.286926	-150.631653	1137.839478	-420.267670	282.429047	895.211487	-406.573212	-161.918701	878.877869	-395.412262	60.918514	1017.231262	471.495789	3.653911	960.619751	461.948700	180.692078
-418.825165	154.630432	919.753662	-398.715546	-31.623972	916.440735	-512.954407	204.968842	502.957123	-460.550110	-109.866508	498.643768	-519.195129	226.560425	66.359016	-519.694885	-154.423294	79.308250	-429.670685	245.733047	1382.284912	-399.239929	-101.146767	1370.717285	-390.080566	67.611740	1388.829712	-365.120789	72.371246	1679.380249	-517.348022	288.585602	1130.754272	-498.166412	-150.392136	1137.847168	-420.389679	282.714752	895.180481	-406.429443	-161.691788	878.944275	-395.445282	61.179085	1017.204895	471.636017	3.509882	960.624329	462.028503	180.339752
-418.867279	154.892197	919.761230	-398.779236	-31.266485	916.417603	-513.203430	205.371811	503.034302	-460.522278	-109.706604	498.579041	-519.359924	226.605667	66.387138	-519.676453	-154.395020	79.304085	-429.681335	246.082062	1382.251221	-399.135651	-100.809608	1370.752319	-390.061279	67.948097	1388.790527	-365.200439	72.721298	1679.371826	-517.459839	288.895233	1130.745361	-498.014404	-150.098312	1137.861572	-420.520172	282.964081	895.156250	-406.311554	-161.436020	878.956299	-395.490265	61.471550	1017.195984	471.742737	3.509548	960.654114	462.066345	180.289505
-418.889069	155.159698	919.761292	-398.795715	-31.018038	916.421875	-513.215759	205.590088	503.073914	-460.504700	-109.526985	498.557007	-519.361511	226.625900	66.414810	-519.698364	-154.343781	79.335579	-429.667206	246.464844	1382.212769	-399.015015	-100.479713	1370.796143	-390.036285	68.306358	1388.736816	-365.272644	73.105591	1679.366455	-517.572876	289.202850	1130.710693	-497.875244	-149.795944	1137.891357	-420.625549	283.253418	895.153503	-406.173309	-161.240723	878.972534	-395.517212	61.731300	1017.199219	471.845947	3.427788	960.627014	462.131317	180.258224
-418.903107	155.483353	919.755310	-398.817505	-30.702374	916.404663	-513.202515	205.794235	503.099213	-460.472717	-109.456451	498.541534	-519.357117	226.639252	66.435715	-519.710388	-154.337814	79.354309	-429.691406	246.793716	1382.178955	-398.946045	-100.115143	1370.853271	-390.025177	68.677742	1388.707153	-365.333771	73.425133	1679.328247	-517.674255	289.500397	1130.662720	-497.746979	-149.519135	1137.945190	-420.762756	283.555695	895.097229	-406.051605	-161.016495	879.011353	-395.520569	62.046051	1017.185669	471.926910	3.355378	960.608582	462.166229	180.208313
-418.902405	155.764832	919.743530	-398.799194	-30.428970	916.433105	-513.666077	206.420425	503.424408	-460.400879	-109.292007	498.538361	-519.656433	226.697510	66.462318	-519.673706	-154.274689	79.400238	-429.721130	247.195282	1382.117310	-398.865082	-99.717468	1370.891235	-390.026093	69.054848	1388.684692	-365.458405	73.791382	1679.482666	-517.801086	289.801788	1130.640991	-497.588318	-149.225296	1138.031372	-420.909088	283.858154	895.052307	-405.894928	-160.767334	879.090088	-395.512695	62.345963	1017.194275	472.017395	3.314841	960.624512	462.218781	180.137070
-418.882172	156.050629	919.735229	-398.755646	-30.106529	916.458557	-513.687805	206.650467	503.473083	-460.280029	-109.050255	498.526031	-519.665344	226.724121	66.481148	-519.654358	-154.209793	79.409927	-429.724274	247.605316	1382.070679	-398.785828	-99.341431	1370.945068	-389.995178	69.448662	1388.689697	-365.559326	74.162003	1679.541504	-517.936584	290.130280	1130.614746	-497.456696	-148.967041	1138.120972	-421.087769	284.205780	895.003967	-405.744690	-160.435501	879.190918	-395.502960	62.667255	1017.205872	472.098114	3.229985	960.597961	462.250549	180.107437
-418.911224	156.335571	919.741821	-398.773590	-29.805593	916.479980	-513.709534	206.826981	503.484070	-460.122955	-108.855186	498.540100	-519.679688	226.744583	66.494331	-519.593445	-154.162460	79.441643	-429.760468	247.992447	1382.012085	-398.688385	-98.946304	1371.016846	-389.946960	69.866646	1388.735962	-365.657166	74.560081	1679.562988	-518.046021	290.440979	1130.581421	-497.302307	-148.639160	1138.181519	-421.269653	284.535095	894.936218	-405.621948	-160.130371	879.219666	-395.517456	62.969830	1017.218689	472.106934	3.324165	960.627197	462.232697	180.395416
-418.962708	156.685440	919.745300	-398.801697	-29.434425	916.459106	-513.658325	206.990280	503.500000	-460.163177	-108.866333	498.554077	-519.647034	226.753647	66.510040	-519.782898	-154.210754	79.515717	-429.775909	248.403931	1381.954712	-398.575745	-98.519073	1371.030029	-389.901123	70.306778	1388.733154	-365.735199	75.018494	1679.548584	-518.168762	290.829193	1130.545532	-497.130219	-148.291046	1138.222656	-421.464111	284.846741	894.835754	-405.453094	-159.825607	879.260498	-395.548859	63.319977	1017.208862	472.185883	3.254066	960.625916	462.270599	180.335876
-419.023987	157.068329	919.771423	-398.850433	-29.078865	916.468384	-513.745117	207.338928	503.566193	-460.017975	-108.766876	498.509125	-519.716125	226.781830	66.523544	-519.756775	-154.178604	79.510315	-429.796936	248.830750	1381.901733	-398.466492	-98.079720	1371.110229	-389.859131	70.728096	1388.717651	-365.830872	75.441681	1679.601929	-518.272644	291.171448	1130.497192	-496.877441	-147.915482	1138.197021	-421.658752	285.223175	894.777039	-405.373383	-160.154434	879.429565	-395.600220	63.681549	1017.226013	472.249817	3.184441	960.627808	462.270264	180.270020
-419.117889	157.395584	919.764526	-398.867676	-28.701981	916.455627	-513.753540	207.593033	503.606110	-459.643860	-108.442459	498.477295	-519.740845	226.763870	66.530243	-519.678284	-154.139526	79.536667	-429.789856	249.248428	1381.856812	-398.355774	-97.640007	1371.195801	-389.839264	71.167618	1388.731934	-365.867401	75.857773	1679.568604	-518.384827	291.535858	1130.470947	-496.785675	-147.631699	1138.292603	-421.852997	285.549774	894.712646	-405.083252	-159.187256	879.360901	-395.642487	64.037376	1017.214417	472.326660	3.154522	960.646423	462.305878	180.190308
-419.165100	157.762390	919.776917	-398.917389	-28.276476	916.456360	-513.636414	207.706650	503.590088	-459.213318	-108.003105	498.334167	-519.692261	226.778564	66.532661	-519.554077	-154.051331	79.543869	-429.808777	249.701904	1381.797729	-398.214783	-97.163239	1371.267456	-389.809540	71.650375	1388.777466	-365.944427	76.347321	1679.664063	-518.488892	291.881592	1130.416260	-496.596222	-147.340576	1138.368408	-422.042267	285.911407	894.613342	-404.890411	-158.821014	879.447388	-395.687347	64.427460	1017.220520	472.362061	3.066891	960.635925	462.314362	180.146408
-419.189819	158.095810	919.781799	-398.898346	-27.917347	916.473083	-513.652405	208.023438	503.606598	-459.029083	-107.910759	498.359253	-519.764282	226.836380	66.587265	-519.534668	-154.003845	79.627312	-429.845520	250.166397	1381.793823	-398.022644	-96.698662	1371.345947	-389.814209	72.106651	1388.779663	-366.014618	76.788109	1679.735718	-518.570557	292.226990	1130.381226	-496.361206	-147.048141	1138.506348	-422.274261	286.347717	894.532532	-404.716766	-158.507919	879.526428	-395.707153	64.781273	1017.233582	472.408173	2.976267	960.626221	462.326172	180.071609
-419.171173	158.462173	919.797729	-398.863739	-27.556292	916.526794	-513.062744	207.719894	503.236420	-458.890137	-107.813385	498.416168	-519.428406	226.775635	66.538864	-519.567810	-153.964630	79.657059	-429.870178	250.654816	1381.732788	-397.885986	-96.234032	1371.426636	-389.791443	72.597672	1388.800659	-366.046143	77.299278	1679.771606	-518.687073	292.653442	1130.348999	-496.143982	-146.751007	1138.625244	-422.496887	286.753204	894.452271	-404.494598	-158.126328	879.638367	-395.716309	65.162262	1017.273254	472.465485	2.951483	960.607788	462.353546	180.037720
-419.163757	158.847717	919.800293	-398.828125	-27.147217	916.557251	-512.953918	207.887314	503.235626	-458.802216	-107.770287	498.426483	-519.407532	226.817383	66.531090	-519.592285	-153.948074	79.716896	-429.910370	251.103195	1381.718750	-397.778259	-95.742645	1371.475586	-389.744202	73.070580	1388.807861	-366.071960	77.839241	1679.745850	-518.800293	293.098694	1130.336670	-495.860748	-146.360992	1138.656616	-422.685120	287.096161	894.374023	-404.377747	-158.349686	879.785889	-395.717194	65.573921	1017.292847	472.578918	2.709154	960.576843	462.444702	179.626007
-419.224548	159.231796	919.838135	-398.828644	-26.701515	916.579407	-512.777710	208.079926	503.206726	-458.542908	-107.544243	498.365173	-519.331909	226.816788	66.549118	-519.237976	-153.783340	79.717125	-429.939026	251.575638	1381.698730	-397.628723	-95.220123	1371.554810	-389.760132	73.553329	1388.779175	-366.057556	78.331779	1679.730469	-518.921021	293.515228	1130.310303	-495.753601	-146.089249	1138.744873	-422.868958	287.504761	894.280396	-404.089447	-157.473709	879.748962	-395.753967	65.983955	1017.323608	472.631744	2.644981	960.587036	462.471039	179.521835
-419.308685	159.699234	919.865112	-398.833466	-26.303690	916.603149	-513.278320	208.898407	503.595428	-458.221802	-107.254799	498.299622	-519.670898	226.926956	66.610962	-519.436890	-153.823715	79.802521	-429.970032	252.084793	1381.667725	-397.516571	-94.719917	1371.625488	-389.706757	74.065033	1388.841309	-366.091248	78.896667	1679.817627	-519.028381	293.906006	1130.300659	-495.547546	-145.739471	1138.830322	-423.072754	287.960052	894.227051	-403.813782	-157.029938	879.829163	-395.812561	66.419037	1017.350891	472.652161	2.642424	960.611633	462.460388	179.479309
-419.408539	160.196243	919.915222	-398.875366	-25.788612	916.594421	-513.294373	209.254578	503.644043	-457.981201	-107.082520	498.297150	-519.750183	226.952850	66.630119	-519.402771	-153.772644	79.836639	-430.037781	252.592636	1381.626709	-397.398956	-94.163452	1371.716431	-389.689178	74.631561	1388.832764	-366.115997	79.420372	1679.886475	-519.122192	294.313965	1130.269897	-495.310974	-145.366623	1138.912720	-423.288330	288.435425	894.140381	-403.551361	-156.649918	879.968384	-395.883881	66.897781	1017.371582	472.665558	2.529294	960.599792	462.469299	179.378571
-419.429901	160.643768	919.942993	-398.900635	-25.301197	916.645996	-513.186951	209.552505	503.662811	-458.167206	-107.414261	498.457428	-519.780212	226.987625	66.654839	-519.683960	-153.836609	80.016701	-430.136993	253.124786	1381.608398	-397.327454	-93.619133	1371.788696	-389.682343	75.211586	1388.876221	-366.112885	80.032700	1679.918213	-519.285522	294.808014	1130.233398	-495.103577	-144.999756	1139.002197	-423.533081	288.890259	894.051819	-403.269592	-156.249603	880.071777	-395.940613	67.373833	1017.415710	472.690277	2.490295	960.571777	462.466614	179.327118
-419.472137	161.093399	919.975159	-398.881622	-24.786283	916.692627	-513.065979	209.827103	503.660675	-457.836792	-107.163139	498.471375	-519.753784	227.017975	66.661385	-519.643433	-153.769150	80.120224	-430.215027	253.652145	1381.576294	-397.226013	-93.095284	1371.875854	-389.706482	75.774673	1388.954224	-366.102356	80.680046	1679.888672	-519.415527	295.228302	1130.207153	-494.877625	-144.662613	1139.152344	-423.756317	289.344513	893.982300	-403.019318	-155.845428	880.177673	-395.967041	67.866371	1017.457153	472.689819	2.433986	960.600891	462.459503	179.265213
-419.485382	161.501938	920.008850	-398.863464	-24.320402	916.763611	-512.322144	209.575790	503.197327	-457.573730	-106.975174	498.472137	-519.363647	226.970932	66.643150	-519.649048	-153.722366	80.184280	-430.319580	254.208939	1381.575073	-397.072266	-92.503723	1372.021240	-389.699036	76.342293	1388.964111	-366.098907	81.294151	1679.833252	-519.589661	295.685364	1130.203491	-494.653137	-144.218735	1139.211548	-423.912415	289.768066	893.945007	-402.706543	-155.419388	880.341980	-395.999664	68.321663	1017.514221	472.710632	2.432850	960.586975	462.432922	179.260696
-419.551636	162.079010	920.048645	-398.853699	-23.766495	916.775940	-512.870361	210.435989	503.623291	-457.556854	-106.927139	498.865784	-519.748840	227.068237	66.716270	-519.800049	-153.743774	80.328644	-430.403656	254.762939	1381.555664	-396.913330	-91.892616	1372.113159	-389.693390	76.915535	1388.972412	-366.112579	81.982315	1679.909180	-519.722534	296.118530	1130.150635	-494.432465	-143.818558	1139.361450	-424.119110	290.303070	893.920837	-402.397217	-154.943054	880.560181	-396.033691	68.877289	1017.541016	472.734894	2.367269	960.573486	462.451996	179.201645
-419.633606	162.608887	920.109985	-398.842804	-23.238255	916.803040	-512.926941	210.888077	503.697937	-457.362335	-106.766090	498.893768	-519.826782	227.088486	66.756790	-519.793030	-153.663483	80.426239	-430.520477	255.357147	1381.527710	-396.767395	-91.335670	1372.288086	-389.690094	77.525261	1388.976196	-366.132935	82.633430	1679.964722	-519.885742	296.592926	1130.140137	-494.178497	-143.354324	1139.489990	-424.323517	290.790436	893.866150	-402.112854	-154.552185	880.723572	-396.096619	69.391525	1017.588806	472.697510	2.335460	960.572571	462.399750	179.196930
-419.711639	163.144516	920.132629	-398.867523	-22.699762	916.799377	-512.948547	211.318420	503.734650	-457.054871	-106.462654	498.860779	-519.884705	227.146591	66.775055	-519.750610	-153.567474	80.575241	-430.632111	255.954376	1381.480103	-396.651428	-90.693619	1372.382690	-389.703552	78.161629	1389.016602	-366.130646	83.288506	1680.020630	-520.080750	297.083099	1130.128784	-493.918152	-142.884323	1139.612549	-424.495575	291.280426	893.876282	-401.927124	-154.572739	880.924805	-396.164581	69.916412	1017.600464	472.718811	2.336568	960.558472	462.395203	179.139587
-419.740051	163.646240	920.163452	-398.845459	-22.067381	916.837402	-512.902588	211.662689	503.761780	-456.760376	-106.185501	498.854614	-519.898926	227.182465	66.822037	-519.716614	-153.504501	80.664635	-430.751801	256.583344	1381.458130	-396.583954	-90.064781	1372.507568	-389.719849	78.783615	1389.052856	-366.124939	84.059402	1679.970703	-520.276917	297.588959	1130.107300	-493.805084	-142.508560	1139.766846	-424.681030	291.802307	893.854065	-401.505219	-153.623611	880.998779	-396.178772	70.489418	1017.636353	472.721619	2.294788	960.535950	462.393799	179.125854
-419.800812	164.226288	920.167358	-398.850342	-21.427967	916.856689	-512.871277	212.001755	503.779175	-456.355255	-105.789352	498.847229	-519.909485	227.214661	66.837181	-519.596436	-153.390549	80.714691	-430.867645	257.218933	1381.431030	-396.514771	-89.359741	1372.593994	-389.699219	79.447205	1389.080444	-366.127014	84.689133	1679.876465	-520.468567	298.132019	1130.051514	-493.608551	-141.957184	1139.751465	-424.840515	292.320770	893.844910	-401.152893	-153.126328	881.174805	-396.214386	71.110863	1017.648376	472.577881	2.408279	960.556946	462.260498	179.543457
-419.873840	164.855377	920.195007	-398.863556	-20.872034	916.886658	-512.741272	212.263916	503.741730	-456.052460	-105.550140	498.886871	-519.900391	227.213715	66.832466	-519.576111	-153.340271	80.870216	-431.014343	257.852203	1381.382568	-396.393646	-88.728149	1372.685791	-389.739136	80.136742	1389.080566	-366.143585	85.345634	1680.016357	-520.640259	298.644440	1130.001709	-493.379028	-141.441162	1139.862793	-424.972961	292.842804	893.843384	-400.818695	-152.676971	881.327698	-396.268402	71.707680	1017.678650	472.608063	2.171815	960.521423	462.289398	179.063614
-419.949951	165.417725	920.250854	-398.789154	-20.269516	916.937561	-512.537781	212.477982	503.686951	-455.618713	-105.166870	498.914093	-519.778809	227.209030	66.831505	-519.519470	-153.212479	80.982979	-431.154419	258.567261	1381.363770	-396.261902	-88.032028	1372.793701	-389.744446	80.873581	1389.154907	-366.124817	86.351051	1680.080444	-520.829346	299.191284	1130.005981	-493.164124	-140.992523	1140.020874	-425.171783	293.416046	893.818176	-400.534210	-152.186386	881.467041	-396.301392	72.294319	1017.736267	472.581451	2.083898	960.484070	462.276001	179.004639
-420.019714	166.055450	920.290405	-398.767731	-19.631905	916.954163	-512.545288	212.930038	503.731262	-455.130554	-104.847588	498.642883	-519.825745	227.280991	66.867477	-519.396790	-153.129288	81.080360	-431.295380	259.197784	1381.327759	-396.081512	-87.318901	1372.921143	-389.760223	81.559998	1389.201660	-366.143250	87.103745	1680.021973	-521.023621	299.735718	1129.956421	-492.935059	-140.500473	1140.158447	-425.301422	293.926575	893.804565	-400.213776	-151.626724	881.682373	-396.353516	72.922890	1017.768005	472.533173	2.092183	960.471252	462.233002	178.999741
-420.114410	166.670990	920.324829	-398.803101	-18.915703	916.973083	-512.608704	213.386627	503.755341	-454.730743	-104.447647	498.588776	-519.817749	227.300110	66.918724	-519.337769	-153.020782	81.173058	-431.481567	259.933075	1381.289551	-395.949646	-86.581566	1373.014038	-389.792755	82.302681	1389.224731	-366.206116	87.858200	1680.148926	-521.206787	300.315460	1129.913940	-492.705963	-139.924545	1140.231689	-425.428772	294.545776	893.799316	-399.921570	-151.185471	881.772034	-396.419800	73.584335	1017.794800	472.488251	2.012291	960.453186	462.197601	178.954987
-420.232391	167.324066	920.357544	-398.862823	-18.148279	916.985718	-512.772583	213.886520	503.854675	-454.415222	-104.127846	498.602020	-519.922241	227.334183	66.936218	-519.320740	-152.979446	81.313217	-431.664307	260.695313	1381.292847	-395.883057	-85.824814	1373.144165	-389.827698	83.068146	1389.222656	-366.270294	88.645653	1680.175293	-521.423462	300.914795	1129.875488	-492.512756	-139.430878	1140.331787	-425.611633	295.138275	893.774841	-399.593384	-150.603378	881.978088	-396.526093	74.285713	1017.819763	472.422180	2.003516	960.459778	462.127411	178.931473
-420.314301	167.974274	920.368347	-398.820435	-17.546034	917.036194	-512.806763	214.328384	503.917053	-454.042511	-103.781693	498.576569	-519.960571	227.415451	66.959251	-519.272766	-152.902466	81.417107	-431.814240	261.401184	1381.284180	-395.777496	-85.016106	1373.222656	-389.880035	83.854729	1389.287231	-366.301941	89.506195	1680.072144	-521.608643	301.542847	1129.855957	-492.285370	-138.923615	1140.455688	-425.770569	295.743256	893.738953	-399.214081	-149.971100	882.204407	-396.569397	74.939156	1017.853516	472.349731	1.938976	960.457581	462.059723	178.917038
-420.375977	168.661392	920.395752	-398.777344	-16.835388	917.081970	-512.794495	214.684387	503.932526	-453.709686	-103.441856	498.586823	-519.938660	227.418869	66.970695	-519.222717	-152.803909	81.523544	-432.008331	262.180176	1381.261719	-395.648224	-84.272919	1373.305786	-389.942474	84.611694	1389.304932	-366.411682	90.296867	1680.223877	-521.765076	302.088196	1129.781128	-492.025055	-138.333588	1140.577759	-425.867065	296.374237	893.742371	-398.955902	-149.448563	882.267639	-396.607025	75.651810	1017.893921	472.323151	1.909117	960.453430	462.031097	178.876190
-420.481873	169.345032	920.425659	-398.824158	-16.107872	917.131836	-512.771912	215.078537	503.969879	-453.839417	-103.518639	498.998199	-519.937805	227.477997	66.989922	-519.473816	-152.858063	81.681717	-432.220062	262.971985	1381.247681	-395.532806	-83.471153	1373.397949	-390.002075	85.441559	1389.287720	-366.497986	91.216805	1680.234619	-521.955811	302.741791	1129.710449	-491.768799	-137.684616	1140.664429	-425.986389	297.028961	893.692932	-398.578857	-148.861404	882.453552	-396.702179	76.369881	1017.936279	472.288757	1.924424	960.454651	461.979736	178.868958
-420.603455	170.074280	920.449158	-398.899139	-15.260260	917.150635	-512.814331	215.498856	503.997894	-453.134857	-102.852715	498.948517	-519.932434	227.515228	66.997963	-519.268066	-152.701019	81.790634	-432.390808	263.746277	1381.240723	-395.412262	-82.600517	1373.553833	-390.077698	86.275360	1389.314209	-366.544739	92.134499	1680.146973	-522.141663	303.338043	1129.673218	-491.562134	-137.039825	1140.706543	-426.079712	297.714142	893.676392	-398.155548	-148.191223	882.683899	-396.803802	77.158508	1017.957825	472.268250	1.918219	960.491943	461.932709	178.820816
-420.705444	170.799454	920.480896	-398.914551	-14.544669	917.201599	-512.800781	215.917084	503.972473	-453.136688	-102.840836	499.090149	-519.939331	227.537720	67.017204	-519.491211	-152.674164	82.006920	-432.633789	264.580902	1381.232910	-395.353149	-81.729698	1373.645630	-390.127319	87.165482	1389.356445	-366.644714	93.093773	1680.200684	-522.352905	304.043854	1129.638550	-491.350647	-136.367706	1140.807861	-426.200836	298.410339	893.654846	-397.908264	-147.699860	882.674072	-396.894287	77.891418	1018.003418	472.178741	1.904488	960.500488	461.834076	178.779251
-420.767609	171.524292	920.537170	-398.835083	-13.811386	917.266968	-512.716736	216.318512	503.967560	-452.657837	-102.342491	499.121552	-519.889404	227.566925	67.035889	-519.432556	-152.610031	82.136200	-432.857880	265.435059	1381.234131	-395.265198	-80.874283	1373.757324	-390.208344	88.013268	1389.404663	-366.717194	94.054420	1680.247070	-522.529480	304.653168	1129.598389	-491.093933	-135.770462	1141.027466	-426.305756	299.082275	893.607117	-397.613678	-147.105118	882.768860	-396.954193	78.626938	1018.073120	472.140228	1.860188	960.477295	461.793579	178.786789
-420.895294	172.288025	920.553772	-398.887726	-13.027407	917.279846	-512.733337	216.834702	503.968231	-452.365356	-101.973839	499.119659	-519.958618	227.636032	67.078323	-519.442932	-152.515091	82.305595	-433.051270	266.267548	1381.179810	-395.175140	-80.016731	1373.903442	-390.300354	88.933517	1389.498169	-366.800110	94.923546	1680.353882	-522.782288	305.425323	1129.556152	-490.873016	-135.121582	1141.141846	-426.426666	299.763306	893.555115	-397.302277	-146.448822	882.902527	-397.067902	79.401123	1018.090881	472.110901	1.848470	960.497681	461.741425	178.745972
-421.042389	173.158691	920.606628	-398.975006	-12.141532	917.329590	-512.255188	217.003983	503.522644	-452.009674	-101.666214	499.171143	-519.681702	227.642441	67.055717	-519.424438	-152.433243	82.463989	-433.306305	267.192657	1381.154907	-395.117523	-79.103905	1374.030396	-390.426880	89.842361	1389.498657	-366.881592	95.966576	1680.295532	-522.972900	306.137207	1129.505615	-490.650330	-134.458008	1141.214966	-426.547272	300.527008	893.565796	-396.984070	-145.773941	883.064880	-397.196320	80.280472	1018.143616	472.064941	1.819384	960.498840	461.677551	178.761246
-421.150574	173.978607	920.640869	-398.999481	-11.327251	917.364075	-512.771912	217.752579	503.971466	-451.395691	-100.992920	499.095123	-519.999329	227.731552	67.138985	-519.206848	-152.304504	82.549316	-433.538361	268.062439	1381.119507	-395.100983	-78.178368	1374.151855	-390.506500	90.696968	1389.574585	-366.974518	97.003838	1680.289429	-523.183716	306.866699	1129.434326	-490.420105	-133.785934	1141.377075	-426.617767	301.305695	893.620667	-396.713470	-145.075699	883.167175	-397.290039	81.100159	1018.181580	472.044403	1.834404	960.516113	461.623962	178.780838
-421.243042	174.787323	920.680054	-399.012848	-10.437273	917.390991	-512.759644	218.311630	503.967010	-450.935822	-100.442863	499.044586	-520.012817	227.803192	67.182419	-519.077881	-152.198090	82.675995	-433.799957	268.997528	1381.085083	-395.013855	-77.215126	1374.259644	-390.667572	91.706772	1389.579834	-367.047821	98.023048	1680.304688	-523.428162	307.656616	1129.360962	-490.219116	-133.127579	1141.566895	-426.725159	302.074249	893.597717	-396.408173	-144.317505	883.358582	-397.352997	81.947075	1018.215942	472.014008	1.830315	960.549438	461.581421	178.763107
-421.374481	175.707703	920.743591	-399.076019	-9.560601	917.432251	-512.651855	218.795654	504.007172	-450.814178	-100.357033	499.171906	-519.998474	227.830765	67.205673	-519.155640	-152.163010	82.836845	-434.030396	269.912201	1381.052002	-394.895203	-76.263771	1374.441284	-390.799713	92.673050	1389.606445	-367.174011	99.010429	1680.345459	-523.632813	308.455780	1129.306885	-489.981628	-132.368256	1141.637329	-426.838715	302.857239	893.605408	-396.129120	-143.591812	883.522644	-397.479065	82.834908	1018.271973	472.012268	1.838558	960.580566	461.546539	178.754852
-421.486237	176.597092	920.779846	-399.084534	-8.617147	917.381653	-512.612549	219.436615	504.032623	-450.507538	-99.966789	499.185852	-520.033630	227.934021	67.263252	-519.205261	-152.079178	82.993851	-434.246124	270.845856	1381.007080	-394.828522	-75.279617	1374.606812	-390.858276	93.590477	1389.688599	-367.286377	100.072182	1680.320313	-523.851196	309.195557	1129.228516	-489.792877	-131.543045	1141.700806	-426.893005	303.647156	893.626099	-395.811646	-142.859116	883.618164	-397.545197	83.711128	1018.265503	471.972809	1.828854	960.596497	461.528442	178.780746
-421.611664	177.452026	920.810242	-399.182800	-7.739851	917.437744	-512.683899	220.226669	504.095245	-450.156555	-99.611794	499.193115	-520.110229	228.010742	67.298920	-519.200378	-152.029709	83.102898	-434.566284	271.859131	1380.949585	-394.857605	-74.291023	1374.657593	-391.039764	94.655014	1389.713745	-367.391541	101.115784	1680.360718	-524.085571	310.055145	1129.168335	-489.585419	-130.813034	1141.871460	-426.910858	304.508270	893.629517	-395.447418	-142.050385	883.807922	-397.714081	84.585793	1018.316040	471.930176	1.811892	960.590210	461.452454	178.763901
-421.739532	178.390686	920.846863	-399.227844	-6.807236	917.447571	-512.608459	220.817642	504.111572	-449.722778	-99.026558	499.138672	-520.101074	228.057159	67.328194	-519.136536	-151.913422	83.217133	-434.813995	272.808197	1380.913940	-394.807037	-73.311783	1374.841187	-391.070496	95.667549	1389.830933	-367.555420	102.234421	1680.352051	-524.343018	310.927124	1129.099854	-489.331848	-129.953262	1142.001709	-426.947968	305.382202	893.635498	-395.110809	-141.314087	883.985596	-397.842468	85.507545	1018.344604	471.861786	1.809543	960.608337	461.374359	178.767410
-421.865112	179.321289	920.858826	-399.375244	-5.834525	917.467468	-512.487000	221.373215	504.123230	-449.358307	-98.566154	499.095886	-520.087280	228.152023	67.351875	-519.106079	-151.817596	83.340927	-435.136414	273.837585	1380.844116	-394.740692	-72.299179	1374.983643	-391.261597	96.715996	1389.854858	-367.707275	103.374557	1680.284058	-524.573975	311.768188	1129.012085	-489.163605	-129.224060	1142.164917	-427.004639	306.291351	893.637390	-394.794159	-140.443741	884.188538	-397.994812	86.459961	1018.362488	471.836884	1.843961	960.630615	461.338135	178.794556
-422.011047	180.186508	920.912781	-399.468262	-4.914830	917.512146	-512.263245	221.991425	504.057922	-448.754303	-97.936211	499.116577	-520.078613	228.222702	67.384460	-519.029297	-151.639526	83.500450	-435.386841	274.829468	1380.788208	-394.736603	-71.229172	1375.112793	-391.441223	97.781654	1389.924683	-367.850433	104.512115	1680.291748	-524.798584	312.647247	1128.886597	-488.998810	-128.339630	1142.264526	-427.028534	307.150360	893.621399	-394.535004	-139.633453	884.385803	-398.157776	87.345589	1018.417358	471.775848	1.824314	960.662170	461.281036	178.769272
-422.177094	181.187225	920.962158	-399.502869	-3.982728	917.541809	-512.275879	222.855911	504.084320	-448.307434	-97.392960	499.120300	-520.214355	228.330536	67.430763	-518.966675	-151.566391	83.666306	-435.668671	275.904877	1380.730225	-394.796478	-70.147964	1375.309814	-391.560089	98.862656	1389.987305	-368.032898	105.588638	1680.385742	-525.047302	313.588654	1128.805542	-488.833679	-127.470467	1142.456543	-427.014618	308.111908	893.655457	-394.290070	-138.740799	884.601501	-398.336334	88.300713	1018.466736	471.751404	1.799782	960.665344	461.266571	178.776825
-422.301117	182.135208	921.012390	-399.634583	-2.965355	917.577515	-512.107605	223.569427	504.077728	-448.180359	-97.094856	499.095947	-520.234375	228.437988	67.486618	-519.018494	-151.509399	83.832970	-435.937775	276.963776	1380.669067	-394.711853	-69.085449	1375.485107	-391.725922	99.985542	1390.064575	-368.203674	106.852219	1680.312866	-525.322510	314.531738	1128.679199	-488.646027	-126.600731	1142.651611	-427.065674	309.122620	893.680481	-394.012085	-137.857529	884.830811	-398.528625	89.266930	1018.517761	471.678589	1.808539	960.696472	461.216278	178.773483
-422.420074	183.160767	921.087280	-399.704376	-1.919789	917.619812	-511.921051	224.268021	504.071289	-447.711212	-96.612984	499.121033	-520.252075	228.528793	67.500061	-518.993164	-151.373077	83.999619	-436.244019	278.049194	1380.581177	-394.619537	-67.936607	1375.656860	-391.908295	101.064835	1390.110474	-368.356567	107.994568	1680.274414	-525.573608	315.490723	1128.612183	-488.457428	-125.734604	1142.778320	-427.078217	310.097870	893.682373	-393.704163	-136.981125	885.000183	-398.701294	90.278481	1018.586060	471.619720	1.797557	960.720154	461.183075	178.737320
-422.550537	184.225388	921.132629	-399.806091	-0.955696	917.679810	-511.828705	225.059860	504.069885	-447.267151	-96.208199	499.260071	-520.331482	228.616486	67.559898	-518.978577	-151.326843	84.193214	-436.540588	279.152191	1380.515747	-394.607117	-66.774422	1375.853882	-392.104797	102.258591	1390.192993	-368.551514	109.166519	1680.398560	-525.810791	316.437927	1128.526001	-488.281769	-124.853867	1143.027588	-427.106659	311.148560	893.803467	-393.380524	-136.097992	885.273621	-398.873260	91.295822	1018.645691	471.517883	1.774676	960.723816	461.119202	178.732117
-422.665771	185.222595	921.186035	-399.931885	0.151271	917.730469	-511.625885	225.758591	504.053619	-446.471802	-95.294289	499.136230	-520.386719	228.714706	67.581528	-518.722961	-151.173187	84.274971	-436.840759	280.293243	1380.441650	-394.585968	-65.623413	1376.089966	-392.270752	103.398827	1390.260132	-368.713135	110.408150	1680.302490	-526.095581	317.442505	1128.452637	-488.131927	-123.898293	1143.254272	-427.084930	312.230316	893.807495	-393.170990	-135.155579	885.458679	-399.070313	92.335938	1018.707153	471.433990	1.785232	960.738159	461.087860	178.711823
-422.874847	186.352844	921.263672	-400.094360	1.260135	917.774902	-511.492920	226.568726	504.104095	-445.947083	-94.799683	499.103943	-520.484436	228.824875	67.692741	-518.652222	-151.136414	84.470650	-437.135895	281.442566	1380.379395	-394.708557	-64.476486	1376.244141	-392.513031	104.597023	1390.332520	-368.908325	111.619217	1680.432007	-526.358948	318.476990	1128.337036	-488.035278	-122.990585	1143.427856	-427.051147	313.307709	893.814880	-392.950165	-134.222763	885.746582	-399.309875	93.434067	1018.774658	471.333679	1.769894	960.746521	461.034943	178.716797
-423.027893	187.400421	921.330566	-400.237518	2.332444	917.849365	-511.388824	227.475662	504.118500	-445.642059	-94.591957	499.222321	-520.635071	228.926926	67.739746	-518.709595	-151.147263	84.688034	-437.503326	282.646820	1380.305420	-394.761688	-63.264572	1376.440796	-392.742798	105.810104	1390.378784	-369.053375	112.926498	1680.297852	-526.639709	319.540436	1128.228271	-487.900696	-122.086685	1143.679932	-427.107452	314.456726	893.862671	-392.686096	-133.217789	886.022644	-399.523499	94.490456	1018.853333	471.235138	1.775605	960.748840	461.005096	178.708344
-423.156830	188.579254	921.402771	-400.447723	3.555948	917.868774	-511.359436	228.381821	504.182434	-445.076263	-94.077858	499.251373	-520.738525	229.016632	67.802879	-518.625610	-151.184845	84.849709	-437.846710	283.837250	1380.216064	-394.708038	-62.007641	1376.679443	-392.961761	107.043129	1390.500366	-369.240143	114.186203	1680.379883	-526.896179	320.614685	1128.119263	-487.716583	-121.038879	1143.921387	-427.041016	315.652588	893.884705	-392.382660	-132.232971	886.355713	-399.766968	95.648643	1018.908020	471.125061	1.736299	960.770996	461.001129	178.680267
-423.241608	189.750656	921.444458	-400.543701	4.688387	917.939453	-511.155396	229.208481	504.181976	-444.479065	-93.464035	499.224121	-520.781494	229.148727	67.866890	-518.618774	-151.196350	85.065559	-438.173645	285.069153	1380.184082	-394.806580	-60.722527	1376.913330	-393.183594	108.310379	1390.576782	-369.407928	115.459854	1680.334839	-527.185974	321.736847	1128.060425	-487.650177	-120.028175	1144.095459	-427.025970	316.892822	893.914917	-392.118530	-131.278290	886.573486	-399.972504	96.801079	1018.978088	471.026154	1.779571	960.769592	460.948914	178.723236
-423.385803	190.850922	921.480957	-400.787415	5.898074	917.969299	-510.939880	229.940521	504.141144	-443.809601	-92.845825	499.225922	-520.786072	229.236191	67.895889	-518.515320	-151.185760	85.308342	-438.452789	286.324310	1380.074463	-394.809265	-59.473915	1377.070679	-393.376251	109.588303	1390.663940	-369.615356	116.845001	1680.312500	-527.478882	322.860535	1127.970703	-487.499542	-118.995346	1144.305664	-426.990479	318.085938	893.973145	-391.884583	-130.229401	886.867188	-400.216217	97.939636	1019.017151	470.918121	1.789350	960.779480	460.920929	178.697678
-423.512543	192.075638	921.504089	-400.940033	7.050471	918.012817	-510.767548	230.803513	504.100616	-443.134705	-92.170715	499.140778	-520.890137	229.382156	67.924156	-518.452637	-151.176926	85.595451	-438.806213	287.600647	1380.030762	-394.921082	-58.142239	1377.293823	-393.657806	110.894409	1390.620117	-369.837524	118.111824	1680.373779	-527.735107	323.966858	1127.838257	-487.396179	-118.003204	1144.533936	-426.922729	319.377533	894.061829	-391.657532	-129.218948	887.114502	-400.440277	99.127151	1019.060547	470.794739	1.786220	960.797302	460.900238	178.691193
-423.604950	193.313110	921.560486	-401.112854	8.346650	918.022644	-510.689392	231.819580	504.126373	-442.194580	-91.134888	498.968323	-521.010681	229.498123	67.984001	-518.158264	-151.119873	85.779671	-439.149658	288.915375	1379.905884	-394.940491	-56.870918	1377.525635	-393.851044	112.242531	1390.698486	-370.061066	119.429527	1680.335693	-528.057861	325.169434	1127.683716	-487.284760	-116.836464	1144.686035	-426.916534	320.735474	894.118347	-391.413666	-128.173386	887.395386	-400.669983	100.351707	1019.104919	470.676666	1.795326	960.801758	460.885010	178.724396
-423.684052	194.542801	921.575623	-401.303406	9.590488	918.096375	-510.658691	232.870819	504.162201	-441.786530	-90.914001	499.204987	-521.125549	229.670822	68.076225	-518.278198	-151.239258	86.155380	-439.429047	290.255524	1379.773438	-395.111115	-55.510605	1377.673706	-394.074982	113.591774	1390.755249	-370.353546	120.797546	1680.408569	-528.329346	326.307007	1127.551147	-487.233521	-115.733368	1144.823730	-426.767120	322.138947	894.220154	-391.111206	-127.108871	887.722412	-400.894745	101.601784	1019.159973	470.595551	1.846145	960.820618	460.886017	178.668304
-423.850708	195.787079	921.649597	-401.477203	10.803849	918.137390	-510.450958	233.802933	504.144775	-441.205750	-90.411591	499.292816	-521.210999	229.820694	68.097420	-518.204285	-151.285812	86.442841	-439.700958	291.620483	1379.646118	-395.247131	-54.137661	1377.864258	-394.314056	114.949326	1390.790039	-370.663208	122.114052	1680.408936	-528.625427	327.441681	1127.441528	-487.183228	-114.649689	1145.023926	-426.603607	323.671692	894.304382	-390.918243	-126.003853	887.961121	-401.177368	102.798698	1019.230347	470.419891	1.842793	960.845886	460.847534	178.662308
-423.986176	196.995880	921.638428	-401.702057	12.142638	918.172180	-510.175690	234.615158	504.099060	-440.452515	-89.730202	499.294830	-521.221924	229.913315	68.136917	-518.129333	-151.328384	86.754570	-439.928894	293.001526	1379.484863	-395.347748	-52.723980	1378.068604	-394.533539	116.362022	1390.901733	-371.091461	123.504112	1680.481445	-528.949036	328.580109	1127.271973	-487.007385	-113.381134	1145.178223	-426.346710	325.214386	894.437378	-389.410858	-124.061485	889.152222	-401.455841	104.079224	1019.253540	470.311310	1.848286	960.866028	460.840790	178.679626
-424.087158	198.309738	921.680725	-401.849426	13.386726	918.285095	-510.155365	235.516525	504.103729	-439.656555	-89.143097	499.399658	-521.347107	230.092392	68.212776	-518.024109	-151.383026	87.064217	-440.215454	294.471191	1379.348389	-395.445221	-51.266460	1378.255859	-394.675323	117.774498	1390.951660	-371.570129	124.887695	1680.530884	-529.257385	329.699707	1127.097534	-486.937317	-112.154953	1145.312622	-426.079834	326.968872	894.571411	-388.960480	-122.841354	889.574646	-401.704803	105.378212	1019.345459	470.171844	1.806743	960.910706	460.812622	178.664673
-424.222382	199.646255	921.723572	-402.124756	14.807570	918.347046	-510.026886	236.490372	504.053894	-438.969574	-88.519775	499.448883	-521.398987	230.222549	68.245369	-517.919067	-151.399277	87.420799	-440.440247	295.915161	1379.150146	-395.555450	-49.819229	1378.443237	-394.859375	119.277222	1390.951172	-372.187103	126.254547	1680.632202	-529.615234	330.684631	1126.851196	-486.996429	-110.994225	1145.630737	-425.747864	328.892059	894.669495	-389.247101	-121.878120	889.603943	-402.007782	106.746498	1019.408813	470.071655	1.780777	960.873352	460.844086	178.629944
-424.390656	200.951584	921.737366	-402.293579	16.050533	918.431091	-509.815674	237.330444	504.019379	-437.892670	-87.700462	499.222046	-521.408264	230.302429	68.296371	-517.622620	-151.331802	87.767548	-440.635773	297.461945	1378.932983	-395.718750	-48.281254	1378.656250	-394.974426	120.735519	1390.993042	-372.919556	127.638725	1680.737549	-529.861755	331.538666	1126.574463	-486.980591	-109.827568	1145.901123	-425.202423	331.345276	895.051392	-389.097504	-120.787979	889.994568	-402.279907	108.045929	1019.469482	470.002075	1.776438	960.899048	460.849731	178.648483
-424.572266	202.220978	921.750305	-402.555054	17.451136	918.529053	-509.766418	238.154114	503.988770	-436.866119	-86.870514	499.212250	-521.451538	230.437057	68.336700	-517.382385	-151.288300	88.126602	-440.793976	299.002228	1378.692383	-395.819641	-46.787014	1378.831543	-395.063965	122.358025	1390.988525	-373.801636	129.004623	1680.839966	-530.266785	332.444397	1126.249634	-487.034607	-108.442184	1146.128784	-424.747192	333.698700	895.294739	-388.889343	-119.594986	890.313538	-402.609497	109.408485	1019.536987	469.928619	1.798576	960.903259	460.869446	178.644882
-424.691162	203.605057	921.736084	-402.726074	18.790169	918.594421	-509.511475	238.746536	503.901001	-436.473755	-86.463409	499.704376	-521.369080	230.489334	68.339287	-517.422180	-151.359436	88.592560	-440.936188	300.654602	1378.437500	-395.888153	-45.235851	1379.021240	-395.156921	123.867508	1390.980591	-374.791321	130.428085	1680.977417	-530.688049	333.273132	1125.830688	-487.079590	-107.116798	1146.405640	-424.276459	336.219666	895.395203	-388.952515	-118.534088	890.570679	-402.854034	110.797844	1019.573608	469.822601	1.797430	960.909546	460.850250	178.620926
-424.904327	204.930450	921.750793	-403.051331	20.286753	918.697876	-509.712646	239.802963	503.963287	-435.585693	-85.669937	499.668732	-521.505005	230.612900	68.403931	-517.382935	-151.334641	89.030037	-441.070953	302.334045	1378.166260	-395.896515	-43.662266	1379.214966	-395.155884	125.492874	1391.046021	-375.977020	131.769943	1681.331665	-531.057495	333.979431	1125.501831	-487.040436	-105.669029	1146.636597	-423.660553	338.749969	895.600342	-388.082336	-117.021423	891.344727	-403.209198	112.239296	1019.642151	469.733521	1.751118	960.911072	460.870728	178.607330
-425.142639	206.319550	921.770386	-403.317200	21.581879	918.781128	-509.955444	240.885452	503.980225	-434.723755	-85.003944	499.856567	-521.642395	230.738235	68.462021	-517.190430	-151.257004	89.442101	-441.172913	304.078217	1377.905884	-395.869751	-42.103329	1379.320557	-395.056427	127.103424	1391.139893	-377.173004	133.200546	1681.572266	-531.411865	334.789703	1125.198975	-487.230072	-104.401756	1146.915894	-423.067566	341.398041	895.875061	-388.640686	-116.036865	891.334290	-403.549713	113.603661	1019.703186	469.660522	1.774906	960.924194	460.893066	178.564453
-425.345093	207.714874	921.745667	-403.624969	23.045742	918.884766	-509.930725	241.616638	503.885803	-433.729370	-84.217842	499.853973	-521.593384	230.836243	68.492363	-516.891907	-151.139328	89.885307	-441.276276	305.819031	1377.657593	-395.768463	-40.448513	1379.485840	-394.925629	128.800247	1391.233887	-378.436096	134.637619	1681.842285	-531.747986	335.647400	1124.799683	-487.394501	-102.928146	1147.111938	-422.558075	344.103790	896.082703	-388.904358	-114.928871	891.605286	-403.868622	115.088531	1019.749634	469.606323	1.743343	960.949158	460.889923	178.608566
-425.527100	209.082642	921.714539	-403.849304	24.379925	919.002563	-509.844147	242.294769	503.821106	-432.506958	-83.218849	499.903320	-521.543640	230.916016	68.523781	-516.540283	-150.965164	90.313759	-441.346893	307.629456	1377.466187	-395.686584	-38.798355	1379.635620	-394.745636	130.494003	1391.348267	-379.742676	136.084290	1682.163574	-532.004395	336.529449	1124.572266	-487.385864	-101.443291	1147.412476	-422.120361	346.928040	896.304504	-388.081177	-113.382942	892.474121	-404.151184	116.507858	1019.801636	469.473572	1.724796	960.953613	460.875732	178.553177
-425.791138	210.444702	921.723755	-404.213379	25.813297	919.124207	-510.110809	243.368561	503.863434	-431.971649	-82.491936	500.160461	-521.745483	231.051285	68.543587	-516.562195	-150.915848	90.831039	-441.359833	309.382416	1377.311646	-395.485535	-37.062557	1379.823608	-394.653900	132.230545	1391.416748	-381.062714	137.607391	1682.489014	-532.153809	337.453156	1124.341064	-487.535522	-99.882027	1147.800049	-421.730621	349.785034	896.571350	-388.202667	-112.118156	892.874390	-404.505646	117.955513	1019.871399	469.392761	1.736941	960.991882	460.863098	178.579086
-425.956512	211.849854	921.713379	-404.442352	27.174118	919.286865	-510.157440	244.214020	503.793762	-430.701904	-81.933525	500.169434	-521.771423	231.172485	68.581551	-516.523376	-150.816864	91.379372	-441.375061	311.191528	1377.229858	-395.285858	-35.385914	1380.037231	-394.467529	133.949982	1391.546265	-382.346191	138.855072	1682.818237	-532.271301	338.638977	1124.173096	-487.787781	-98.504837	1148.160034	-421.440643	352.721619	896.763428	-388.945038	-110.999245	892.891907	-404.771240	119.420082	1019.954895	469.299347	1.686286	960.982971	460.865845	178.609299
-426.164001	213.417435	921.724976	-404.729370	28.659773	919.396423	-510.335632	245.061310	503.806793	-429.378448	-81.105919	499.913391	-521.779175	231.274567	68.608582	-515.838135	-150.495361	91.826645	-441.366425	313.013855	1377.194824	-395.183502	-33.597393	1380.254272	-394.349396	135.697311	1391.688232	-383.584076	139.889496	1683.180420	-532.300720	339.898468	1124.055786	-487.821594	-96.928474	1148.505127	-421.187561	355.731995	896.985474	-388.530212	-109.550186	893.635254	-405.046021	120.991745	1020.018372	469.227600	1.689612	961.012268	460.861755	178.584229
-426.312103	214.842621	921.771912	-404.898499	30.081913	919.600647	-510.414215	245.899231	503.699158	-428.292999	-80.254364	500.037384	-521.814209	231.397156	68.655159	-515.653625	-150.355179	92.379761	-441.333984	314.725922	1377.205444	-394.897675	-31.917305	1380.507202	-394.280609	137.470932	1391.846558	-384.763458	141.704987	1683.495239	-532.245605	341.359406	1123.993164	-488.035767	-95.472557	1149.004028	-421.047882	358.937378	897.282349	-389.249023	-108.395508	893.763855	-405.263184	122.492043	1020.150085	469.175964	1.693406	961.009705	460.876892	178.608597
-426.458466	216.526520	921.820313	-405.087372	31.565723	919.728455	-510.615173	246.719513	503.710510	-427.546265	-79.736641	500.650696	-521.899597	231.515244	68.671104	-515.672485	-150.288528	93.008591	-441.270081	316.463623	1377.257446	-394.803680	-30.166218	1380.785156	-394.249695	139.208939	1392.031738	-385.766113	143.257401	1683.757813	-532.073181	342.886230	1123.946533	-488.086517	-93.934212	1149.335815	-421.106049	362.327423	897.773071	-388.965912	-106.862633	894.435181	-405.452942	124.113594	1020.240417	469.090820	1.688256	961.044067	460.871948	178.592606
-426.507874	218.172409	921.880798	-405.213562	32.972446	919.968628	-510.773895	247.470291	503.673523	-426.387146	-78.854347	500.787872	-521.931152	231.611847	68.720345	-515.208618	-150.111282	93.550949	-441.176849	318.158630	1377.305298	-394.612762	-28.501125	1381.067017	-394.333618	140.941055	1392.231934	-386.654327	145.512665	1683.876953	-531.867188	344.572327	1124.009155	-488.162292	-92.325737	1149.783691	-421.088562	365.709259	898.066101	-389.135773	-105.464508	894.816772	-405.591431	125.726166	1020.395874	469.016693	1.672534	961.010559	460.868011	178.615021
-426.656830	219.702545	921.911743	-405.447723	34.501328	920.127014	-511.030548	248.382706	503.726929	-425.091339	-77.916733	500.830536	-521.963928	231.707443	68.730873	-514.952881	-150.019836	94.257965	-441.125244	319.858826	1377.387939	-394.604706	-26.715372	1381.369507	-394.415955	142.638809	1392.442749	-387.594147	146.852783	1684.299683	-531.867126	346.612732	1124.097534	-488.253479	-90.883888	1150.152466	-420.649323	368.714661	898.207703	-389.349823	-104.024277	895.160034	-405.765900	127.321350	1020.488647	468.940582	1.683644	961.016663	460.847656	178.669403
-426.896393	220.984512	921.970764	-405.540894	35.730633	920.414795	-511.062256	248.996017	503.648468	-423.711090	-77.127769	500.789642	-521.867676	231.766846	68.746887	-514.394470	-149.832901	94.852783	-441.084686	321.468323	1377.493652	-394.555725	-25.027128	1381.712158	-394.606781	144.352325	1392.653931	-388.312561	149.116852	1684.355957	-531.735046	348.746216	1124.169678	-488.383759	-89.322929	1150.516113	-420.618347	372.285919	898.558533	-389.927399	-102.814049	895.194153	-405.958374	128.704865	1020.664368	468.830933	1.682905	961.022888	460.857025	178.663559
-427.608612	221.582092	921.923523	-405.922363	36.969917	920.669128	-511.194305	249.671738	503.416321	-422.540344	-76.391418	500.969482	-521.837646	231.903564	68.767433	-514.090088	-149.821777	95.557800	-441.142029	323.143524	1377.575073	-394.674896	-23.289968	1382.061401	-394.901520	146.055481	1392.903442	-389.007263	150.935913	1684.560913	-531.526245	350.842834	1124.077026	-488.418976	-87.845940	1150.893921	-420.838501	376.174927	898.844788	-389.729462	-101.295296	895.768433	-406.423401	129.815079	1020.758667	468.767761	1.706438	961.063721	460.832336	178.648178
-427.734009	222.961594	921.942749	-405.956146	38.254501	920.976563	-511.325653	250.410751	503.300446	-421.475098	-75.612251	501.538727	-521.783936	231.981247	68.793381	-514.029602	-149.853317	96.421806	-441.281311	324.787659	1377.700195	-394.953613	-21.590651	1382.430786	-395.147400	147.801498	1393.136475	-389.628540	152.270279	1684.919556	-530.810974	352.035706	1123.808228	-488.484253	-86.356094	1151.240845	-420.560547	379.799072	898.738159	-389.741852	-99.847183	896.089478	-406.505707	131.306839	1020.921265	468.715027	1.733345	961.066895	460.858521	178.669479
-427.883423	224.391495	921.981873	-406.122192	39.709293	921.262939	-511.636780	251.284576	503.294098	-420.167847	-74.838158	501.832916	-521.895325	232.127548	68.781212	-513.655884	-149.793808	97.201454	-441.473419	326.431335	1377.786987	-395.236328	-19.901131	1382.808716	-395.502411	149.549896	1393.282104	-390.111633	154.528641	1684.913940	-530.752441	354.583344	1123.835571	-488.599640	-84.794991	1151.457642	-420.319641	383.387512	898.776062	-389.834015	-98.457130	896.344666	-406.662659	132.881577	1021.082947	468.649841	1.699739	961.035095	460.876831	178.691605
-427.978607	225.771164	922.008301	-406.140625	40.973354	921.574585	-511.571350	251.843094	503.222626	-418.798645	-73.946358	502.085846	-521.784607	232.200165	68.805748	-513.094238	-149.757751	97.906601	-441.800720	328.139038	1377.849487	-395.652893	-18.189671	1383.081787	-395.775269	151.314407	1393.519897	-390.672974	155.962128	1685.226074	-530.642212	357.237946	1123.813721	-488.691742	-83.333488	1151.799805	-419.839722	387.534698	899.367676	-389.855133	-97.113525	896.659058	-406.759399	134.356033	1021.254700	468.582397	1.768987	961.060486	460.861237	178.733765
-428.105438	227.232681	922.052124	-406.265961	42.414745	921.854980	-511.775879	252.811844	503.205780	-416.996063	-72.858803	501.951294	-521.862000	232.344421	68.835571	-512.573792	-149.595215	98.625778	-442.158356	329.850128	1377.923950	-396.163086	-16.520115	1383.440186	-396.115997	153.064789	1393.658569	-391.067444	158.231369	1685.123291	-530.591858	359.915955	1123.828369	-488.818848	-81.711525	1151.991699	-419.553650	391.507996	899.666992	-389.846832	-95.817413	896.932739	-406.904236	135.932556	1021.417419	468.500214	1.787123	961.090698	460.857300	178.742615
-428.237366	228.582352	922.078552	-406.288483	43.672905	922.178406	-511.895813	253.631653	503.145294	-415.859711	-72.235031	502.307404	-521.878052	232.469437	68.836639	-512.387878	-149.665497	99.486763	-442.538055	331.576660	1377.970459	-396.413788	-14.728129	1383.769531	-396.442383	154.864014	1393.801392	-391.547913	159.611237	1685.368530	-530.554993	362.610535	1123.799072	-488.921570	-80.178528	1152.199829	-419.074036	395.594421	900.226501	-389.769379	-94.501587	897.303589	-407.040497	137.394760	1021.596558	468.316956	1.960907	961.068542	460.765320	179.247437
-428.352448	229.901917	922.057434	-406.353699	45.059540	922.415344	-511.911316	254.254074	503.068787	-415.263184	-71.478119	503.066040	-521.841797	232.588364	68.851768	-512.273254	-149.752716	100.296661	-442.933075	333.310425	1377.990723	-396.911591	-12.998837	1384.003174	-396.696320	156.618286	1393.912354	-391.971191	161.951889	1685.278809	-530.586792	365.370026	1123.725342	-489.064026	-78.567459	1152.509277	-418.616119	399.662445	900.752869	-389.613983	-93.144829	897.676819	-407.195251	138.882248	1021.709290	468.319824	1.836049	961.098572	460.805817	178.871948
-428.551392	231.278061	922.064026	-406.405853	46.275345	922.716858	-512.008240	255.017136	502.969818	-413.530670	-70.825768	503.217072	-521.865295	232.702072	68.842789	-511.812286	-149.622116	101.106888	-443.313019	335.054688	1378.025024	-397.082672	-11.245607	1384.242554	-396.970215	158.378159	1394.046875	-392.367737	163.733200	1685.267456	-530.733582	368.205200	1123.730713	-489.242828	-76.996887	1152.751709	-418.223145	403.519318	901.127563	-389.474091	-91.747124	898.022583	-407.402954	140.333832	1021.869385	468.231934	1.831411	961.092224	460.821350	178.857605
-428.730011	232.443115	922.024048	-406.485870	47.527588	922.961121	-512.095703	255.770325	502.920990	-411.883514	-70.192818	503.136353	-521.866760	232.755753	68.850250	-511.393768	-149.575577	101.916489	-443.643585	336.814667	1378.022949	-397.355499	-9.525919	1384.488037	-397.312592	160.213776	1394.120117	-392.786804	165.558014	1685.330200	-530.946716	371.028076	1123.728149	-489.435120	-75.290314	1152.933472	-417.793488	407.381042	901.551025	-389.366760	-90.517960	898.438049	-407.608459	141.692383	1021.976685	468.146912	1.892572	961.092224	460.801758	178.922867
-428.954529	233.756424	922.006653	-406.579437	48.783638	923.156006	-512.309753	256.552734	502.939911	-410.741516	-69.453659	503.591583	-521.940063	232.860977	68.888870	-511.274597	-149.605255	102.742470	-444.010620	338.572266	1378.014160	-397.877563	-7.799217	1384.675781	-397.581726	161.969315	1394.210205	-393.214661	167.380859	1685.394287	-531.162415	373.782166	1123.802490	-489.691376	-73.637375	1153.128296	-417.376678	411.242645	902.076599	-389.222198	-89.189827	898.868225	-407.857849	143.086899	1022.072571	468.072479	1.956145	961.098572	460.798584	178.993057
-429.089264	235.039551	921.979675	-406.598175	50.008427	923.353699	-512.340454	257.190247	502.909576	-409.248077	-68.618637	503.777924	-521.967834	232.932587	68.902939	-510.866394	-149.262726	104.169266	-444.292633	340.319977	1378.039673	-397.787323	-5.952863	1384.846924	-397.845245	163.807007	1394.284058	-393.629944	169.167419	1685.460938	-531.292236	376.515564	1123.851685	-489.851929	-72.093605	1153.455322	-416.885681	415.102509	902.765076	-389.012421	-87.845169	899.338135	-408.068359	144.451080	1022.169128	467.990295	2.028052	961.107483	460.787445	179.055176
-429.302216	236.164307	921.891418	-406.729828	51.226166	923.538818	-512.566528	257.982025	502.834473	-407.841980	-67.972244	503.992828	-522.048340	233.065979	68.935692	-510.499084	-149.383865	104.336380	-444.545502	342.031158	1378.024658	-397.930176	-4.166620	1385.056641	-398.116943	165.601974	1394.313843	-394.080658	170.493088	1685.687866	-531.490723	379.233643	1123.871948	-490.076111	-70.451378	1153.654663	-416.325104	418.826630	903.471191	-388.717316	-86.393036	899.801392	-408.331116	145.763702	1022.223572	467.916382	2.039394	961.118164	460.800507	179.099442
-429.551697	237.284180	921.825012	-406.807800	52.333233	923.700684	-512.700745	258.678314	502.765686	-406.338593	-67.251106	504.169739	-522.111328	233.123825	68.947601	-510.940399	-149.230011	106.213249	-444.802368	343.794769	1378.005127	-398.122925	-2.398570	1385.244141	-398.364868	167.397400	1394.424927	-394.432648	172.795135	1685.556519	-531.757874	381.914978	1123.998169	-490.314758	-68.737923	1153.870605	-415.802246	422.503418	904.273254	-388.448059	-84.984100	900.284668	-408.591583	146.997040	1022.278076	467.786987	2.126875	961.111755	460.737213	179.141312
-429.723999	238.349426	921.754883	-406.902527	53.406544	923.898132	-512.733276	259.376129	502.691589	-404.789581	-66.530144	504.356415	-522.099976	233.202988	68.924057	-510.232025	-148.855209	106.952599	-445.009186	345.503540	1378.004517	-398.213562	-0.671228	1385.432739	-398.576813	169.178131	1394.514648	-394.841797	174.144714	1685.795532	-531.945923	384.570160	1124.051880	-490.452332	-67.159592	1154.140015	-415.273193	426.041504	905.048523	-388.198303	-83.611229	900.778381	-408.820343	148.202728	1022.347778	467.708008	2.169317	961.128418	460.729095	179.173782
-429.889709	239.476883	921.674683	-407.029572	54.483269	924.097351	-512.770996	259.951324	502.571503	-402.766571	-65.466095	504.041595	-522.065186	233.266785	68.929314	-509.477509	-148.527512	107.637856	-445.199768	347.179901	1378.000000	-398.417023	1.114618	1385.636353	-398.814453	170.988159	1394.580811	-395.193329	176.463242	1685.723999	-532.715637	387.877563	1124.153442	-490.605072	-65.552971	1154.457397	-414.658630	429.528412	905.992065	-387.894379	-82.285904	901.377136	-409.065582	149.444336	1022.413269	467.638702	2.263761	961.138794	460.710358	179.204254
-430.063477	240.471542	921.663269	-407.091339	55.503944	924.326233	-512.780029	260.581299	502.522308	-400.726837	-64.341263	504.147614	-522.037415	233.355835	68.920914	-509.808929	-148.349747	108.986649	-445.436401	348.910187	1378.005737	-398.589539	2.844666	1385.962402	-399.084290	172.733765	1394.704956	-395.503754	177.766037	1685.925781	-533.086914	390.728546	1124.328491	-490.800201	-63.918045	1154.687256	-413.989105	432.860413	906.948792	-387.971191	-81.392448	901.428223	-409.289124	150.574265	1022.528870	467.564026	2.320147	961.135498	460.703125	179.282242
-430.240723	241.482010	921.633850	-407.263336	56.514370	924.616455	-512.786926	261.273315	502.472229	-399.268829	-63.422230	504.739899	-522.091064	233.454147	68.953613	-510.894257	-147.753922	111.223251	-445.683777	350.600647	1377.943848	-398.776581	4.534461	1386.246460	-399.327423	174.445419	1394.827271	-395.774323	179.538574	1685.994507	-533.315063	393.215942	1124.393677	-490.890259	-62.434246	1155.094238	-413.317047	436.068604	907.806763	-387.679718	-80.071243	901.956604	-409.549133	151.746460	1022.662842	467.516174	2.414253	961.130005	460.671967	179.319901
-430.394196	242.424194	921.596680	-407.327454	57.337830	924.914917	-512.913025	261.935059	502.390869	-397.352478	-62.597809	504.652344	-522.143921	233.541550	68.933571	-512.853821	-148.453751	110.493195	-445.903198	352.253540	1377.909180	-398.950867	6.205310	1386.569580	-399.561615	176.098358	1394.937866	-396.023651	181.377716	1686.107178	-533.437866	395.568176	1124.422485	-490.939880	-60.779816	1155.402588	-412.524994	439.141510	908.629272	-387.375946	-78.651321	902.455994	-409.741150	152.802139	1022.796265	467.442352	2.457001	961.125000	460.644440	179.412598
-430.474030	243.395630	921.618347	-407.418854	58.267673	925.271912	-513.349060	262.892456	502.422241	-396.233887	-61.658939	505.551270	-522.431335	233.688400	68.991394	-513.199707	-147.764603	112.399948	-446.154205	353.891571	1377.870728	-399.202637	7.833004	1386.965820	-399.723389	177.860748	1395.115234	-396.215271	183.196579	1686.202759	-533.546753	397.932892	1124.453369	-491.003418	-59.255493	1155.690918	-411.701477	442.088562	909.536560	-386.994049	-77.283501	903.086304	-409.915497	153.920868	1022.988586	467.402283	2.543777	961.126221	460.648590	179.437881
-430.603394	244.195160	921.619751	-407.461151	58.928936	925.721252	-513.219299	263.247986	502.333771	-393.698090	-60.517372	505.439972	-522.354736	233.756973	68.971603	-511.922028	-147.763657	112.723427	-446.400787	355.564209	1377.845337	-399.402771	9.506289	1387.307129	-399.937164	179.532700	1395.267334	-396.330261	185.433167	1686.165771	-533.703979	400.204926	1124.548950	-491.021301	-57.691833	1156.134888	-410.989349	444.741516	910.421753	-386.664368	-75.920982	903.639160	-410.073883	154.884781	1023.213013	467.313049	2.595956	961.139099	460.602570	179.503128
-430.706146	244.809052	921.582092	-407.513916	59.409695	926.279358	-513.188965	263.740692	502.272125	-391.689972	-59.461712	505.707489	-522.349731	233.814209	68.976250	-511.388062	-147.327179	113.802719	-446.602600	357.140869	1377.792358	-399.545441	11.115254	1387.798340	-400.150238	181.206818	1395.374756	-396.463257	187.260071	1686.249878	-533.766541	402.478668	1124.609131	-490.989319	-56.158859	1156.498657	-410.155029	447.371796	911.218262	-386.292206	-74.625885	904.159302	-410.239716	155.740906	1023.470337	467.236511	2.635532	961.080200	460.561279	179.609726
-430.967346	245.731812	921.611816	-407.947876	60.425671	926.529358	-513.376831	264.256561	502.291748	-389.660858	-58.495922	505.978149	-522.432800	233.885223	69.022308	-500.059814	-138.587143	111.700546	-446.841431	358.716644	1377.730103	-399.812347	12.802707	1388.174194	-400.350830	182.812180	1395.554565	-396.612915	188.534271	1686.574097	-533.806580	404.575043	1124.594238	-490.960297	-54.688293	1156.950806	-409.139740	449.924957	912.016663	-385.903107	-73.285576	904.692200	-410.553406	156.826172	1023.602844	467.166809	2.686907	961.087036	460.546417	179.634827
-431.058289	247.295258	921.954041	-407.961517	61.334099	926.902710	-513.658203	264.869446	502.389374	-387.116516	-57.385098	505.806488	-522.602478	233.966309	69.014107	-501.401337	-145.070328	121.413277	-447.033539	360.261078	1377.651489	-399.978760	14.368286	1388.649658	-400.557281	184.442749	1395.692017	-396.631836	190.720428	1686.429443	-533.786316	406.612091	1124.547363	-490.870728	-53.120289	1157.358521	-408.316956	452.152008	912.712524	-385.537811	-71.910637	905.219788	-410.792267	158.046585	1023.977722	467.049469	2.942439	961.130310	460.481018	180.078278
-431.219421	247.955841	921.968811	-408.134766	62.028667	927.301697	-513.722534	265.194763	502.385498	-385.267212	-56.466858	506.431610	-522.594299	233.986603	69.036293	-501.676544	-146.380447	124.664749	-447.131165	361.818848	1377.677856	-400.156616	15.943870	1389.118896	-400.787811	185.993591	1395.760132	-396.701416	192.065613	1686.604004	-533.711182	408.537781	1124.468140	-490.793365	-51.582298	1157.701050	-407.554810	454.279968	913.313721	-385.195465	-70.624718	905.735474	-410.999420	158.924881	1024.180420	467.021393	3.013058	961.107239	460.461700	180.184341
-431.394287	248.602783	921.961975	-408.218079	62.559772	927.699890	-513.728638	265.414978	502.358765	-383.223206	-55.806946	506.792358	-522.527588	233.980316	69.049187	-501.217377	-145.028961	125.619293	-447.275116	363.223206	1377.387939	-400.320892	17.438955	1389.557129	-400.904724	187.491379	1395.885986	-396.707916	194.219376	1686.491943	-533.700989	410.510376	1124.403442	-490.702209	-50.026291	1158.146362	-406.677643	456.162445	913.832886	-384.853973	-69.379349	906.311707	-411.169800	159.727142	1024.370972	466.957245	3.016132	961.085815	460.465179	180.221481
-431.603485	249.170395	921.941895	-408.303070	63.145805	928.057556	-513.785645	265.662567	502.303864	-380.918518	-54.943256	506.995911	-522.507690	234.026489	69.043739	-499.854858	-142.259079	125.047874	-447.298035	364.615204	1377.240479	-400.381927	18.886946	1389.978638	-401.063995	188.941605	1395.944092	-396.746185	195.989929	1686.482422	-533.541931	412.381958	1124.285034	-490.634186	-48.547150	1158.506836	-405.776215	457.730530	914.364807	-384.458496	-68.072830	906.886597	-411.359283	160.506821	1024.534790	466.932007	3.141034	961.088196	460.468323	180.297134
-431.820496	249.661758	921.945007	-408.489166	63.805111	928.397278	-513.799744	265.832123	502.242279	-379.010925	-54.498768	507.384644	-522.450378	234.031372	69.043831	-499.167786	-140.255676	125.497391	-447.334869	365.973938	1377.016113	-400.537537	20.233789	1390.384644	-401.164276	190.316833	1396.071411	-396.756012	197.854431	1686.334717	-533.334778	414.133331	1124.099243	-490.550873	-46.912811	1158.833008	-404.818756	459.203766	914.716003	-384.072876	-66.815712	907.449463	-411.597656	161.262955	1024.701294	466.881866	3.169377	961.093262	460.479797	180.358490
-432.039978	250.208145	921.924866	-408.538483	64.362099	928.752197	-513.422241	265.727478	502.106659	-376.896790	-54.012383	507.780853	-522.211487	233.985336	68.990143	-498.445496	-138.800949	126.420418	-447.259827	367.259644	1376.743652	-400.594421	21.578533	1390.663696	-401.230133	191.657455	1396.133789	-396.799377	198.971970	1686.610596	-533.077698	415.774292	1123.868774	-490.448914	-45.495827	1159.197632	-403.754913	460.407745	915.047546	-383.729553	-65.618210	907.880798	-411.774902	162.017975	1024.862915	466.911102	3.155704	961.105408	460.531250	180.086472
-432.076477	250.420624	921.909790	-408.167328	64.245422	929.460083	-513.372131	265.950378	502.054810	-374.715820	-53.631901	507.952850	-522.117859	233.985306	69.005844	-498.046387	-137.196045	127.479584	-447.114441	368.578888	1376.450073	-400.620758	22.846649	1390.999268	-401.199860	193.000259	1396.106567	-396.840576	200.690338	1686.538208	-532.735962	417.204285	1123.600464	-490.392273	-43.967426	1159.420654	-402.526367	461.226624	915.381714	-383.320221	-64.477264	908.325195	-411.854706	162.431030	1025.212158	466.785278	3.297902	961.082397	460.499969	180.497498
-432.527039	250.914124	921.822083	-408.669098	65.308929	929.426086	-513.570190	266.368469	502.018707	-372.925049	-53.247246	508.503937	-522.136780	234.033173	68.992607	-497.713226	-135.815811	128.667862	-446.974548	369.794189	1376.164063	-400.592194	24.070814	1391.274902	-401.169708	194.295883	1396.161499	-396.789490	202.263245	1686.552612	-532.364014	418.624695	1123.273682	-490.279999	-42.618694	1159.687622	-401.246124	462.141022	915.533508	-382.922455	-63.297169	908.735413	-412.223724	163.265015	1025.139526	466.775848	3.402468	961.068909	460.516388	180.565857
-432.799042	251.266174	921.701599	-408.824921	65.859375	929.673157	-513.714966	266.679596	501.940796	-370.910248	-52.772919	508.739868	-522.175049	234.086945	68.985405	-497.308533	-134.087494	129.543289	-446.755432	370.950134	1375.817749	-400.541656	25.267881	1391.529053	-401.091888	195.501129	1396.081177	-396.789459	203.941238	1686.421509	-532.035950	419.998505	1122.935669	-490.166534	-41.291924	1159.965942	-400.128296	462.614197	915.592346	-382.438904	-62.207932	909.239380	-412.464600	163.920441	1025.194214	466.819061	3.340146	961.074219	460.610291	180.307922
-432.776245	251.342010	921.618774	-408.437653	65.527580	930.346985	-513.652405	266.854218	501.823822	-369.111450	-52.644466	509.136353	-522.080383	234.150955	68.937408	-497.075043	-132.400848	130.534897	-446.525238	372.108551	1375.404053	-400.394501	26.367666	1391.720703	-400.955353	196.646652	1396.100220	-396.709320	205.401428	1686.404053	-531.609436	421.121918	1122.524292	-490.073151	-40.043259	1160.182373	-398.949219	462.943604	915.575500	-382.029327	-61.251350	909.617432	-412.548462	164.164566	1025.492798	466.808105	3.383197	961.043640	460.637787	180.353577
-433.192627	251.752213	921.499084	-408.920959	66.592926	930.124451	-513.763611	267.126038	501.728149	-366.994049	-52.634457	509.073608	-522.091370	234.238037	68.915001	-496.615784	-130.450638	131.299362	-446.286133	373.126984	1375.035400	-400.333344	27.461252	1391.886353	-400.833740	197.809387	1396.037720	-396.646667	206.988602	1686.250366	-531.211853	422.141510	1122.141602	-489.974152	-38.969830	1160.418945	-397.951080	462.971893	915.535095	-381.614594	-60.234119	910.033081	-412.876312	164.880005	1025.312988	466.743927	3.588199	961.062805	460.647186	180.744293
-433.305450	251.914398	921.363281	-408.927002	66.832382	930.272888	-513.751160	267.302429	501.625366	-365.298615	-52.631649	509.240295	-522.031860	234.270538	68.852959	-496.309387	-128.693405	132.165253	-446.060089	374.085114	1374.650757	-400.122009	28.468729	1392.085083	-400.594116	198.811539	1395.970581	-396.465668	208.785248	1686.022095	-530.817993	423.088745	1121.695557	-489.814545	-37.875961	1160.659912	-396.682587	462.903076	915.406799	-381.213715	-59.393227	910.378052	-412.992950	165.233017	1025.315186	466.704407	3.649445	961.061157	460.673309	180.793350
-433.374084	252.124023	921.258240	-408.935303	67.080421	930.376709	-513.535767	267.345642	501.508514	-363.643036	-52.469749	509.515717	-521.870544	234.296005	68.832466	-495.946442	-126.900345	132.862778	-445.837280	374.955750	1374.274170	-399.791107	29.350843	1392.287598	-400.429932	199.736572	1395.817749	-396.277405	210.103806	1685.942261	-530.469421	423.829956	1121.246704	-489.597534	-36.890148	1160.913208	-395.633820	462.477844	915.215698	-380.796509	-58.448727	910.723083	-413.107727	165.567947	1025.314453	466.786530	3.598767	961.045349	460.814606	180.510605
-433.351044	252.309280	921.114136	-408.866364	67.278435	930.450928	-513.681946	267.610107	501.484619	-362.063843	-53.413486	509.675659	-521.846069	234.354279	68.759712	-495.443268	-125.034187	133.289688	-445.634918	375.759155	1373.899780	-399.505310	30.210266	1392.425903	-400.211914	200.631424	1395.754395	-396.033997	211.343170	1685.855347	-530.075073	424.499146	1120.702148	-489.406891	-36.109921	1161.115112	-394.493561	461.880707	915.033875	-380.377045	-57.728893	911.050659	-413.113068	165.872437	1025.276855	466.715942	3.782323	961.059631	460.811798	180.851089
-433.282990	252.551254	921.044006	-408.787415	67.466309	930.520447	-513.955444	267.917908	501.475647	-360.453644	-53.277203	509.728668	-521.970276	234.445786	68.748322	-494.386047	-123.518578	133.629333	-445.424774	376.505432	1373.506592	-399.186218	30.980652	1392.625610	-399.950348	201.472717	1395.676880	-395.722198	212.530212	1685.766602	-529.695923	424.872070	1120.229736	-489.125885	-35.366016	1161.355713	-393.314117	461.146729	914.777954	-379.934387	-57.047020	911.371216	-413.132385	166.149033	1025.280151	466.730682	3.794325	961.041992	460.899139	180.813324
-433.195709	252.653534	920.926575	-408.740906	67.599785	930.583130	-514.474854	268.368256	501.563568	-358.957428	-52.912834	509.701324	-522.137268	234.505646	68.730911	-492.800293	-121.763298	133.426605	-445.261627	377.201508	1373.101440	-399.164734	31.572002	1392.796143	-399.715729	202.149445	1395.598755	-395.372803	213.653473	1685.708862	-529.347046	425.281799	1119.718994	-488.830841	-34.744301	1161.662598	-392.020050	460.264160	914.565857	-379.430756	-56.333168	911.733093	-413.099243	166.358429	1025.249756	466.733765	3.862385	961.030823	460.974884	180.941666
-433.038391	252.656082	920.831482	-408.611389	67.656693	930.662170	-514.783691	268.580780	501.601349	-357.696381	-52.525349	509.786469	-522.259155	234.552979	68.726074	-491.375702	-120.414055	133.407913	-445.103241	377.822235	1372.732056	-399.037628	32.125088	1392.981079	-399.364349	202.866577	1395.615601	-394.950867	214.670746	1685.669189	-528.957153	425.280975	1119.170776	-488.525757	-34.203781	1161.859131	-390.796997	459.128723	914.322266	-378.988953	-55.903076	912.006958	-413.000366	166.476471	1025.239746	466.747498	3.909059	960.993286	461.044373	180.996231
-432.824615	252.572876	920.741821	-408.527283	67.630882	930.795410	-514.030579	267.918243	501.407349	-356.216583	-51.654922	509.612946	-521.789063	234.467789	68.651039	-489.734283	-118.896698	133.105255	-444.887268	378.371643	1372.357422	-398.487915	32.770100	1393.345947	-399.032288	203.495392	1395.587769	-394.496002	215.602280	1685.665283	-528.613953	425.268402	1118.653076	-488.110596	-33.678604	1162.067871	-389.581482	457.841827	914.136475	-378.516754	-55.498631	912.331055	-412.868713	166.535751	1025.255493	466.724457	3.980592	960.998596	461.105377	181.033630
-432.636841	252.545166	920.714905	-408.421600	67.584763	930.925720	-514.185730	267.958313	501.465698	-354.979187	-50.953735	509.593018	-521.845032	234.483215	68.652725	-488.002258	-117.372131	132.479538	-444.692017	378.922150	1372.023193	-398.298737	33.189713	1393.515015	-398.697418	203.987350	1395.634644	-393.955627	216.301682	1685.740967	-528.205444	424.937225	1118.102783	-487.677338	-33.280277	1162.398804	-388.344025	456.356323	913.989014	-378.052429	-55.127304	912.626282	-412.720520	166.579208	1025.301880	466.773102	4.004459	961.019775	461.205811	181.077011
-432.365173	252.539795	920.731628	-408.239716	67.486168	931.064819	-514.247131	267.915314	501.565643	-353.828766	-50.027241	509.497559	-521.875671	234.491302	68.645317	-486.662872	-117.222694	133.566132	-444.486694	379.321930	1371.731079	-397.795227	33.662266	1393.819824	-398.341248	204.485687	1395.659546	-393.374573	217.152649	1685.692139	-527.896301	424.607666	1117.648193	-487.190430	-33.019867	1162.729126	-387.180969	454.559265	913.935303	-377.592041	-54.870186	912.906799	-412.486633	166.586624	1025.375366	466.798096	4.046002	960.986023	461.283264	181.121277
-432.149017	252.552505	920.788818	-408.194153	67.405380	931.221985	-514.161926	267.758514	501.584595	-352.766754	-49.145081	509.303741	-521.895813	234.499115	68.636665	-484.245941	-115.571274	132.066284	-444.235199	379.723480	1371.469604	-397.374298	33.981899	1394.117798	-397.970093	204.889404	1395.706665	-392.722504	217.714813	1685.755127	-527.483154	423.935272	1117.199341	-486.704315	-32.848774	1163.040283	-385.867615	452.707550	913.831360	-377.154388	-54.758583	913.139648	-412.302155	166.602325	1025.474976	466.830933	4.120145	960.991760	461.361023	181.139664
-431.886780	252.558853	920.860596	-407.961212	67.317535	931.347717	-513.942749	267.590942	501.628998	-351.606628	-48.048611	509.083649	-521.870422	234.462860	68.644508	-481.692047	-113.685677	130.537903	-443.964081	380.037903	1371.289551	-396.829132	34.274315	1394.499023	-397.628845	205.200821	1395.814453	-392.078979	218.190826	1685.792969	-527.100769	423.219208	1116.829102	-486.091125	-32.765591	1163.442139	-384.754059	450.648010	913.709290	-376.653107	-54.690296	913.464966	-412.057526	166.585449	1025.572388	466.822937	4.085924	960.956116	461.433868	181.197708
-431.592102	252.371017	920.930420	-407.629425	67.032974	931.550476	-513.610840	267.279266	501.649445	-350.492676	-46.857582	508.828491	-521.823120	234.426392	68.667336	-479.123688	-111.960678	129.141922	-443.716583	380.210785	1371.113159	-396.315094	34.479954	1394.844849	-397.240387	205.412125	1395.907104	-391.392487	218.737778	1685.737305	-526.712769	422.297363	1116.469727	-485.466644	-32.756744	1163.839233	-383.535736	448.358917	913.659729	-376.153534	-54.713032	913.752197	-411.705139	166.423294	1025.700562	466.872284	4.129067	960.953613	461.525726	181.245178
-431.315155	252.104462	920.987183	-407.219391	66.698425	931.769226	-513.257690	266.984344	501.654572	-349.738342	-46.107559	508.680328	-521.756653	234.403351	68.682899	-477.218201	-111.778496	129.828537	-443.418549	380.306702	1370.953369	-395.522644	34.692539	1395.226563	-396.820435	205.589859	1395.999512	-390.660828	219.096451	1685.747070	-526.256409	421.166565	1116.134644	-484.810089	-32.727989	1164.141724	-382.389160	446.009216	913.713013	-375.625854	-54.892239	914.056580	-411.303955	166.219681	1025.827148	466.924072	4.207157	960.973022	461.588898	181.297150
-430.842957	251.680801	921.050598	-406.402008	65.858833	932.259705	-512.855835	266.668243	501.667450	-348.950562	-45.082901	508.433044	-521.683167	234.325958	68.732193	-474.332428	-110.284981	128.064819	-443.041748	380.339111	1370.782837	-394.917419	34.718311	1395.529053	-396.388245	205.648804	1396.103027	-389.933594	219.323318	1685.762451	-525.853577	420.049957	1115.893188	-484.093781	-32.990509	1164.582764	-381.286865	443.584076	913.780518	-375.029755	-55.057774	914.427673	-410.757477	165.802811	1026.096924	466.975586	4.180719	960.928894	461.696625	181.352478
-430.813812	251.663177	921.146057	-406.341888	66.052231	932.038208	-512.740173	266.677521	501.820770	-348.207550	-44.226860	508.220673	-521.715881	234.309601	68.776367	-471.265503	-108.636642	126.399513	-442.649170	380.246796	1370.651367	-394.210571	34.695930	1395.834473	-395.952637	205.614136	1396.258911	-389.199524	219.471619	1685.784546	-525.404175	418.710541	1115.611450	-483.357239	-33.282169	1164.946899	-380.177826	441.050018	913.880920	-374.468658	-55.383858	914.699890	-410.503357	165.757385	1026.026489	467.047852	4.210605	960.935852	461.827057	181.381760
-430.574585	251.341675	921.245789	-405.860565	65.750435	932.138306	-512.318970	266.463348	501.853546	-347.628448	-43.440891	508.060730	-521.721863	234.239197	68.823654	-468.320862	-107.493378	125.168831	-442.251343	380.085754	1370.536133	-393.487213	34.608109	1396.291138	-395.449524	205.526199	1396.302002	-388.460693	219.493256	1685.815186	-524.989258	417.302887	1115.391846	-482.571564	-33.650017	1165.330933	-379.108032	438.433319	914.027649	-373.841370	-55.833889	914.919739	-410.103973	165.462112	1026.122070	467.096954	4.257046	960.916504	461.910248	181.434875
-430.274811	251.032593	921.385010	-405.246735	65.346230	932.256287	-511.866699	266.175659	501.870972	-347.146790	-42.540298	507.842377	-521.740540	234.216599	68.807953	-465.263672	-106.323402	123.831390	-441.851166	379.855438	1370.435181	-392.417328	34.487083	1396.554321	-394.836304	205.319199	1396.379761	-387.699890	219.394012	1685.872559	-524.599609	415.811493	1115.203491	-481.675262	-34.047276	1165.677612	-378.064484	435.777771	914.226318	-373.071320	-56.233040	915.146301	-409.639282	165.105331	1026.250122	467.207458	4.301998	960.939758	462.025208	181.433533
-430.060211	250.595795	921.488770	-404.704437	64.846748	932.388550	-511.399719	265.931122	501.841370	-346.776123	-41.645824	507.696625	-521.734131	234.191101	68.833038	-462.155060	-105.462120	122.627823	-441.418732	379.546143	1370.306763	-391.489410	34.233219	1396.702026	-394.183777	205.036377	1396.461670	-386.955261	219.280090	1685.899414	-524.173767	414.193665	1115.020020	-480.807281	-34.592785	1165.914063	-377.049866	433.222137	914.522766	-372.396576	-56.861897	915.404846	-409.177277	164.675293	1026.358643	467.273621	4.324502	960.927795	462.121796	181.489487
-429.850952	250.093475	921.584839	-404.223358	64.390381	932.420044	-510.974518	265.730133	501.810974	-346.254669	-40.468327	507.459930	-521.720825	234.166611	68.850159	-458.756653	-104.736626	121.385971	-440.894073	379.155457	1370.193115	-390.805084	33.742016	1396.741211	-393.495483	204.703674	1396.468384	-386.189056	218.980865	1685.948120	-523.705933	412.478790	1114.821167	-479.946198	-35.260521	1166.159058	-376.030365	430.536713	914.860962	-371.577362	-57.569363	915.603455	-408.759674	164.184799	1026.417114	467.352112	4.321847	960.924866	462.216949	181.509872
-429.445221	249.308563	921.658081	-403.386902	63.311394	932.850037	-510.083893	265.229614	501.728607	-346.262268	-40.094891	507.507355	-521.537048	234.093719	68.913025	-458.245850	-102.986671	112.327805	-440.403778	378.682343	1370.159790	-389.660339	33.424026	1396.967896	-392.744141	204.237259	1396.565430	-385.399689	218.525528	1686.089233	-523.351868	410.822540	1114.745850	-478.991730	-36.013165	1166.419556	-375.083374	427.880676	915.320251	-370.736145	-58.294048	915.804565	-408.199219	163.442703	1026.660400	467.488068	4.371132	960.911621	462.347015	181.553680
-429.244141	248.644272	921.732544	-402.855927	62.705444	932.900208	-509.503296	264.955841	501.707489	-345.912201	-39.312737	507.291687	-521.507263	234.063049	68.939880	-454.430725	-102.400917	110.968887	-439.915710	378.109039	1370.094116	-388.552826	32.907642	1397.105103	-391.917267	203.737457	1396.561035	-384.612335	218.173660	1686.074585	-523.058167	409.064880	1114.726440	-477.995636	-36.753899	1166.519775	-373.797668	424.968781	915.668823	-369.894592	-59.261696	915.863525	-407.790344	162.817245	1026.718384	467.570984	4.417634	960.923950	462.458893	181.512314
-429.006561	247.960556	921.810120	-402.232819	62.077118	932.923096	-509.090149	264.781891	501.756805	-344.987427	-38.177906	506.399506	-521.555847	234.050980	68.971344	-450.466370	-101.854378	109.542107	-439.372467	377.438660	1370.050781	-387.469330	32.283997	1397.151978	-391.149841	203.092697	1396.589844	-383.784424	217.622482	1686.111572	-522.705017	407.231964	1114.714355	-477.017426	-37.633167	1166.679688	-372.854309	422.304810	916.161377	-368.978271	-60.184151	916.015991	-407.326508	162.155930	1026.766235	467.704224	4.438809	960.928650	462.599274	181.559708
-428.921051	247.380966	921.929993	-401.879089	61.849598	932.587952	-508.853241	264.748230	501.799011	-344.614044	-37.695190	506.218781	-521.752014	234.066452	69.014221	-446.747833	-101.660805	108.187180	-438.786102	376.724335	1370.044800	-386.384064	31.594044	1397.170166	-390.288208	202.364639	1396.576904	-382.934479	216.906281	1686.178589	-522.317688	405.286407	1114.700073	-475.955780	-38.672375	1166.848267	-371.897491	419.792999	916.874817	-367.983856	-61.155602	916.173889	-406.909943	161.562637	1026.655396	467.830109	4.449022	960.941650	462.735962	181.564301
-428.679199	246.633224	922.024231	-401.248627	61.141647	932.559509	-508.339233	264.546844	501.790344	-344.682800	-37.378098	506.532684	-521.727905	234.018814	69.036652	-443.625397	-102.007965	107.118462	-438.217682	375.844940	1370.017334	-385.228027	30.788536	1397.150024	-389.428833	201.529816	1396.540771	-382.033875	216.053253	1686.235840	-522.058289	403.415222	1114.709717	-474.878784	-39.690586	1167.010254	-370.699158	417.010193	917.524414	-367.050842	-62.318249	916.195740	-406.433044	160.794312	1026.687622	467.950958	4.486623	960.924255	462.874207	181.556076
-428.394348	245.048645	921.811829	-400.713196	60.178398	932.517334	-507.529663	264.006012	501.600983	-344.266357	-37.048721	506.321503	-521.570313	233.959518	68.973862	-439.683624	-101.997490	105.747742	-437.602875	374.899506	1369.965454	-384.032745	29.922157	1397.131226	-388.511841	200.645462	1396.583618	-381.124084	215.174744	1686.215454	-521.844360	401.419464	1114.785034	-473.746460	-40.777081	1167.093872	-369.578613	414.314728	918.098755	-365.923859	-63.434994	916.362000	-405.874695	159.667557	1026.537231	468.087952	4.536469	960.945190	462.995178	181.589859
-428.120972	244.176926	921.871765	-400.024384	59.384388	932.468323	-506.877747	263.641937	501.535858	-343.891510	-37.020874	506.243713	-521.575623	233.962357	68.997894	-435.782959	-102.120049	104.481560	-436.984039	373.836212	1369.901978	-382.816681	28.948109	1397.102417	-387.523438	199.646637	1396.561890	-380.144043	214.301498	1686.140503	-521.693604	399.442627	1114.936646	-472.581329	-41.999168	1167.103882	-368.663055	411.535339	918.413147	-364.874786	-64.676376	916.260742	-405.340851	158.806458	1026.540039	468.234192	4.569278	960.940125	463.139435	181.588867
-427.690063	243.260529	921.936401	-399.180511	58.107426	932.680359	-506.221069	263.276093	501.468628	-342.913300	-36.593746	505.404083	-521.504395	233.939026	68.948784	-431.512878	-102.148582	103.158669	-436.280487	372.687653	1369.879395	-381.681488	27.869261	1397.079224	-386.511261	198.535248	1396.549438	-379.116669	212.996445	1686.330566	-521.391907	397.306519	1114.880615	-471.392731	-43.318367	1167.069336	-367.714996	409.210297	919.140747	-363.772949	-66.042587	916.286987	-404.754181	157.786789	1026.677368	468.368500	4.608253	960.955994	463.274658	181.615387
-427.408783	242.298996	921.993774	-398.506805	57.145050	932.610107	-505.680725	263.077332	501.414337	-342.233002	-36.319241	505.033203	-521.539612	233.967850	68.936699	-427.201385	-102.294312	101.863174	-435.655426	371.448578	1369.824219	-380.592773	26.734314	1396.958740	-385.479767	197.342453	1396.533936	-378.031189	211.674042	1686.386963	-521.271606	395.387634	1115.073242	-470.128998	-44.779072	1167.077515	-366.832550	406.986237	920.015686	-362.492889	-67.455704	916.237183	-404.201080	156.786285	1026.666992	468.527405	4.614873	960.955750	463.453735	181.610748
-427.058441	241.353943	922.080505	-397.778992	56.223614	932.501831	-505.065765	262.827087	501.397522	-342.064362	-36.585403	505.586517	-521.500244	233.909470	68.919708	-424.206238	-103.442917	101.071716	-434.919769	370.089996	1369.771851	-379.412689	25.453207	1396.835815	-384.434814	196.030304	1396.466919	-376.940338	210.327240	1686.503662	-521.035522	393.229401	1115.203369	-468.836426	-46.262955	1167.018066	-365.877472	404.889008	920.846619	-361.312469	-68.949799	916.129089	-403.594696	155.777756	1026.655640	468.650024	4.608184	960.961914	463.581970	181.601624
-426.755829	240.289948	922.113281	-397.119934	55.179001	932.405212	-504.363525	262.353210	501.280273	-340.897003	-35.983204	504.773071	-521.457520	233.886520	68.908081	-419.986755	-103.863403	99.917694	-434.255096	368.713745	1369.760986	-378.149994	24.118786	1396.719238	-383.334259	194.652542	1396.392090	-375.710815	208.837646	1686.485107	-520.868164	391.271454	1115.422241	-467.475830	-47.785793	1166.928833	-364.817505	402.996796	921.985107	-359.914154	-70.404762	916.067444	-403.024445	154.685745	1026.618408	468.824371	4.614116	960.959900	463.746277	181.630127
-426.470520	239.252579	922.218506	-396.492950	54.368408	932.061218	-503.827057	262.057190	501.299438	-339.794983	-35.601620	504.400513	-521.560120	233.893066	68.927193	-415.098877	-103.723175	98.607185	-433.600311	367.221924	1369.834839	-376.938446	22.726658	1396.592651	-382.212006	193.154724	1396.421509	-374.483948	207.281616	1686.590942	-520.676270	389.152039	1115.684448	-466.143036	-49.427231	1166.822632	-363.833557	400.982269	922.880920	-358.594940	-72.026283	915.935181	-402.370911	153.577072	1026.493774	468.954559	4.644536	961.010193	463.909058	181.578705
-425.899536	237.975952	922.272949	-395.562317	52.827679	932.320007	-503.138885	261.510864	501.284790	-338.841492	-35.592995	504.189362	-521.535156	233.815262	68.888130	-411.695313	-104.645157	97.789108	-432.957275	365.681030	1369.911499	-375.765564	21.262590	1396.474854	-381.012726	191.588257	1396.385620	-373.125549	205.580475	1686.572021	-520.375305	386.824524	1115.944702	-464.734039	-51.055767	1166.571777	-362.856995	399.247650	923.851074	-357.205872	-73.675423	915.748291	-401.708588	152.271637	1026.651367	469.098480	4.584254	960.986572	464.078125	181.575241
-425.479462	236.623566	922.385559	-394.698700	51.513908	932.235840	-502.439301	260.878479	501.235168	-337.713959	-35.637280	504.011200	-521.424744	233.721756	68.844017	-407.751221	-105.065987	96.887581	-432.301239	363.973328	1370.051636	-374.618866	19.675686	1396.270264	-379.832520	189.911072	1396.320801	-371.742035	203.758026	1686.609009	-520.098389	384.565674	1116.248779	-463.386444	-52.791565	1166.398926	-361.850677	397.554230	924.968994	-355.741669	-75.389854	915.576416	-401.008453	150.865692	1026.665283	469.263184	4.553651	961.005066	464.261414	181.538025
-425.033142	235.238617	922.450562	-393.853882	50.100067	932.220642	-501.819550	260.188324	501.294739	-337.183533	-36.618473	504.755585	-521.424072	233.667465	68.840591	-404.253418	-105.730156	96.094101	-431.676880	362.187378	1370.181152	-373.406403	18.013630	1396.055054	-378.602112	188.204422	1396.258423	-370.306091	201.921936	1686.578125	-519.799316	382.300018	1116.569092	-461.976685	-54.625515	1166.244263	-360.804871	395.972443	926.122864	-354.205292	-77.069550	915.499756	-400.327148	149.447632	1026.688232	469.412811	4.535289	961.014160	464.455566	181.534409
-424.616241	233.833099	922.529175	-392.934845	48.735237	932.104492	-501.150055	259.316315	501.290985	-335.419312	-36.170559	503.684723	-521.319641	233.558365	68.790993	-400.023773	-105.712471	95.071747	-431.049133	360.316254	1370.355225	-372.161133	16.283745	1395.828613	-377.448669	186.365784	1396.167847	-368.766693	199.852203	1686.595947	-519.482605	380.069336	1116.948730	-460.547974	-56.433392	1165.970337	-359.756195	394.480835	927.310608	-352.663483	-78.908974	915.338867	-399.613831	147.991943	1026.670044	469.508820	4.493090	961.005798	464.595123	181.523453
-424.113403	232.499435	922.603821	-392.035950	47.678173	931.738342	-500.746185	258.587830	501.353668	-334.549194	-37.006943	504.172791	-521.316650	233.496277	68.729156	-396.527283	-106.248985	94.375511	-430.438599	358.307129	1370.586792	-370.921600	14.426287	1395.542236	-376.296265	184.421158	1396.176147	-367.188751	197.730469	1686.594971	-519.213013	377.861755	1117.354248	-459.127991	-58.428032	1165.693115	-358.703918	393.145599	928.453064	-350.982239	-80.805603	915.131042	-398.781097	146.612167	1026.524414	469.669495	4.476264	961.064880	464.774414	181.439880
-423.420624	230.874664	922.635742	-390.849915	45.795433	931.919922	-500.107513	257.598785	501.471985	-332.913971	-36.988049	503.295685	-521.274597	233.433395	68.690445	-392.747803	-106.495346	93.609795	-429.829041	356.176819	1370.770142	-369.596130	12.461805	1395.251831	-375.077118	182.442490	1396.196899	-365.588379	195.501694	1686.663940	-518.830383	375.474518	1117.688354	-457.683350	-60.428516	1165.347900	-357.668396	391.960205	929.575928	-349.291046	-82.732391	914.929749	-397.964569	144.933167	1026.637573	469.804291	4.431497	961.080261	464.932983	181.423874
-422.805786	229.275192	922.679749	-389.769501	44.269882	931.812378	-499.627625	256.718536	501.523254	-335.653320	-42.977917	500.148315	-521.262939	233.373810	68.637787	-391.194489	-108.565346	93.688461	-429.330048	353.961121	1370.962646	-368.213745	10.435406	1394.861694	-373.932922	180.315521	1396.094727	-363.861145	193.113983	1686.602661	-518.389893	373.043610	1117.975708	-456.207367	-62.496986	1164.994385	-356.634094	390.948242	930.717712	-347.525360	-84.629318	914.809387	-397.116821	143.315170	1026.609497	469.966339	4.409620	961.080505	465.144440	181.374603
-422.176727	227.568130	922.709961	-388.635773	42.604862	931.673584	-499.650146	256.161133	501.663177	-334.293762	-43.613445	499.937225	-521.459656	233.335510	68.631012	-387.838989	-109.232925	93.116714	-428.797058	351.603729	1371.190796	-367.017792	8.206905	1394.468872	-372.749176	178.045105	1395.989380	-362.141357	190.688416	1686.610718	-517.990112	370.722473	1118.300171	-454.815887	-64.667404	1164.614136	-355.642181	390.025879	931.813538	-345.821594	-86.561470	914.523315	-396.258606	141.560959	1026.561768	470.069397	4.381788	961.090088	465.284668	181.335266
-421.564178	225.970917	922.747498	-387.593689	41.463570	931.210144	-499.285370	255.118210	501.763855	-332.607086	-43.905972	499.686859	-521.447693	233.206543	68.570793	-384.208038	-109.777588	92.486343	-428.356934	349.152618	1371.338989	-365.547974	6.059059	1394.160400	-371.508575	175.746506	1395.984375	-360.384460	188.141022	1686.599609	-517.633606	368.437195	1118.611328	-453.335724	-66.947693	1164.208496	-354.646301	389.177734	932.838928	-344.023071	-88.569443	914.217529	-395.304108	139.982681	1026.350464	470.238647	4.373671	961.098755	465.454285	181.348083
-420.654816	224.003571	922.733704	-386.246826	39.265949	931.376709	-498.894409	254.116135	501.843811	-331.303192	-44.236691	499.403259	-521.407227	233.079926	68.538231	-381.026215	-110.582718	91.959923	-427.904816	346.597229	1371.551392	-364.204437	3.644887	1393.760498	-370.288635	173.261108	1395.891113	-358.623352	185.486496	1686.578125	-517.114563	365.927765	1118.849243	-451.816437	-69.296921	1163.762329	-353.760315	388.629364	933.967346	-342.164978	-90.621864	913.882874	-394.373901	137.975143	1026.440430	470.387848	4.368347	961.117554	465.615906	181.286652
-419.787567	222.090714	922.723389	-384.963684	37.466633	931.209106	-498.494446	252.908463	501.971161	-329.445953	-44.442581	499.127960	-521.335144	232.928833	68.469498	-377.883301	-111.475342	91.483482	-427.505981	343.987213	1371.829834	-362.740875	1.215832	1393.381714	-369.013855	170.715057	1395.764526	-356.848083	182.690002	1686.553223	-516.678284	363.359009	1119.126343	-450.236908	-71.637543	1163.219116	-352.880890	387.908203	934.889526	-340.241180	-92.654335	913.644714	-393.333466	136.052490	1026.358765	470.559296	4.381321	961.137695	465.789032	181.304367
-418.836212	220.146255	922.718567	-383.667114	35.538258	931.068359	-498.571289	253.113861	502.469391	-327.580444	-44.754070	498.835571	-521.664368	232.874496	68.574966	-374.881073	-112.369110	90.979332	-427.119843	341.277954	1372.092529	-361.374695	-1.348691	1392.949097	-367.747925	168.098526	1395.565918	-355.091858	179.775574	1686.503906	-516.315369	360.850800	1119.483887	-448.663727	-74.183830	1162.703003	-352.160706	387.349701	935.890564	-338.291321	-94.761574	913.290833	-392.246735	134.053589	1026.293335	470.690369	4.389442	961.151428	465.944427	181.265549
-417.760040	218.159485	922.638306	-382.254517	33.522018	930.870300	-498.304565	251.944855	502.545776	-325.549194	-44.822899	498.605499	-521.608521	232.728638	68.502800	-372.362946	-113.501053	90.562325	-426.656158	338.461334	1372.401855	-360.054169	-4.011998	1392.451294	-366.365570	165.367371	1395.430542	-353.370483	176.766312	1686.402832	-515.933228	358.219971	1119.836548	-447.095947	-76.723343	1162.168335	-351.509888	386.899170	937.086731	-336.345642	-96.891472	912.849792	-391.024780	131.999985	1026.159424	470.825928	4.338806	961.145020	466.120209	181.185867
-416.786621	216.053711	922.566528	-381.017761	31.756193	930.419861	-497.968750	250.613617	502.699829	-323.411072	-44.920540	498.229309	-521.541565	232.560898	68.420921	-369.386353	-114.185799	89.988884	-426.136993	335.601532	1372.704224	-358.610931	-6.767615	1391.991577	-364.985626	162.577591	1395.272949	-351.658905	173.638550	1686.321777	-515.554626	355.401154	1120.196411	-445.412415	-79.384193	1161.619873	-351.104553	386.230530	938.010620	-334.339447	-99.095863	912.448364	-389.801025	129.907135	1025.897095	470.973633	4.246826	961.127380	466.315186	181.171997
-415.548798	213.632797	922.497131	-379.425262	29.143324	930.513489	-497.528809	249.306046	502.706818	-321.527863	-45.562077	497.940002	-521.437500	232.452621	68.387276	-366.917542	-115.050797	89.485390	-425.567657	332.645752	1372.997192	-357.143677	-9.666636	1391.491333	-363.545013	159.644104	1395.018799	-350.017822	170.456146	1686.192505	-515.327454	352.602142	1120.608643	-443.762939	-82.045464	1161.003540	-350.534485	385.462646	939.016418	-332.263184	-101.288422	912.030640	-388.519745	127.463486	1025.916992	471.145447	4.209517	961.115173	466.493225	181.117477
-414.458527	211.506607	922.436646	-377.955566	27.333830	929.950989	-497.227051	247.997147	502.869141	-319.564117	-46.832287	497.537689	-521.485168	232.301025	68.305084	-365.213593	-116.500023	89.172668	-424.782593	329.596191	1373.276855	-355.693237	-12.617501	1390.957642	-362.119690	156.719559	1394.855103	-348.347321	166.967102	1686.134888	-515.031067	349.725067	1120.991577	-442.061249	-84.890472	1160.392578	-350.488678	385.075775	939.865967	-330.135651	-103.490837	911.652832	-387.079895	125.285187	1025.603516	471.308716	4.215560	961.157410	466.627838	181.097504
-413.239014	209.096481	922.344788	-376.319519	24.888515	929.661621	-496.750366	246.535522	502.874847	-317.464508	-47.128185	497.143127	-521.327271	232.120758	68.192833	-363.142365	-117.393486	88.608574	-423.854553	326.480713	1373.506958	-354.044159	-15.690160	1390.475952	-360.639099	153.610336	1394.607300	-346.766937	163.596481	1686.000977	-514.755432	346.746063	1121.422852	-440.303558	-87.633759	1159.725464	-350.010559	385.033325	941.606445	-328.077576	-105.810394	911.118652	-385.607971	122.779266	1025.413452	471.450134	4.160714	961.151184	466.800079	181.052643
-411.830933	206.378387	922.270386	-374.466034	22.063459	929.689026	-496.110291	244.948410	502.794098	-315.449219	-47.690563	496.743530	-521.142822	231.918518	68.117928	-361.302032	-118.166183	88.067078	-422.806610	323.250671	1373.689087	-352.369385	-18.893805	1389.908447	-359.156250	150.415268	1394.335327	-345.104126	159.747375	1685.934570	-514.674805	343.782471	1121.847900	-438.518860	-90.515869	1159.051514	-350.336914	384.122070	942.243164	-326.019257	-108.187363	910.477356	-384.116211	120.053619	1025.400024	471.614807	4.124143	961.179871	466.974457	180.994568
-410.597839	203.704559	922.192200	-372.676605	19.496296	929.337097	-495.481415	243.203186	502.805237	-313.240173	-47.721550	496.249756	-520.998901	231.721359	68.040070	-359.031067	-118.220474	87.213341	-421.677246	319.941528	1373.838867	-350.698730	-22.189886	1389.366699	-357.614502	147.157501	1394.081665	-343.520081	156.166901	1685.700806	-514.547363	340.701569	1122.265015	-436.662445	-93.538605	1158.378296	-350.517181	383.313721	943.015686	-323.901917	-110.511017	909.900391	-382.604523	117.316399	1025.191650	471.709412	4.093320	961.183716	467.074768	180.987213
-409.194702	200.991821	922.046326	-370.772888	16.919632	928.966797	-494.479889	241.204712	502.596466	-311.134583	-48.249191	495.669281	-520.616821	231.466125	67.965256	-357.959473	-119.141434	86.700165	-420.384216	316.502106	1373.976807	-348.947601	-25.572926	1388.840454	-356.039825	143.731155	1393.869263	-341.874542	152.123917	1685.635742	-514.393066	337.553528	1122.689453	-434.704712	-96.568283	1157.707520	-350.671570	382.664124	943.508728	-321.777466	-112.984459	909.211731	-380.944977	114.580711	1024.938232	471.863953	4.053231	961.204407	467.227692	180.932587
-407.783539	198.109177	921.937378	-368.740692	14.216259	928.575500	-492.939209	238.304214	502.149567	-309.213867	-49.015480	495.112213	-520.001343	231.177307	67.785980	-356.874939	-119.602074	86.072197	-419.057770	312.967529	1374.073730	-347.190186	-29.099327	1388.301758	-354.424927	140.218277	1393.724365	-340.305786	148.339005	1685.444824	-514.199219	334.315491	1123.156982	-432.756378	-99.728653	1157.002808	-351.148621	381.962738	944.088318	-319.620422	-115.343750	908.571594	-379.244537	111.666870	1024.696777	472.002472	3.986024	961.222107	467.395172	180.859222
-406.421631	195.134293	921.749634	-366.677612	11.473500	928.099670	-491.516052	234.854630	501.791107	-307.429962	-50.070354	494.514801	-519.377075	230.832184	67.541901	-356.083649	-119.869675	85.384132	-417.644409	309.309387	1374.199219	-345.326965	-32.780300	1387.757935	-352.776276	136.607819	1393.504150	-338.702576	144.262680	1685.295532	-514.000427	331.032257	1123.623779	-430.728363	-102.911705	1156.224609	-351.359528	381.007050	944.885925	-317.512146	-117.852242	907.835510	-377.497253	108.701035	1024.367676	472.093353	3.912347	961.240173	467.538635	180.755524
-404.922333	192.185349	921.562439	-364.480011	8.597371	927.692566	-490.643921	232.734497	501.862976	-305.800964	-51.327450	493.883423	-519.172974	230.559082	67.457207	-355.789093	-119.991417	84.831963	-416.199921	305.578583	1374.257202	-343.378906	-36.534424	1387.153931	-351.091583	132.880310	1393.268555	-337.066925	139.944824	1685.249146	-513.713379	327.690002	1124.076538	-428.628784	-106.171928	1155.470947	-351.833618	379.992340	945.413025	-315.288788	-120.314011	907.117981	-375.653717	105.705032	1024.075562	472.231049	3.821358	961.201416	467.704102	180.705063
-403.531372	189.201324	921.438538	-362.354034	6.107794	926.900391	-489.925140	230.796341	501.941650	-304.177948	-52.407524	493.128693	-519.148560	230.341354	67.372765	-355.530884	-119.785217	84.176590	-414.694153	301.692230	1374.385376	-341.340454	-40.354988	1386.527710	-349.358551	129.039032	1393.047485	-335.401245	135.674789	1685.009521	-513.349854	324.190552	1124.547241	-426.490295	-109.570061	1154.696777	-352.422699	378.815704	946.136108	-313.100708	-122.956779	906.250427	-373.748962	102.688873	1023.618591	472.337830	3.758363	961.208374	467.865326	180.623795
-401.847107	185.920929	921.229736	-359.800720	2.666642	926.743958	-489.496826	229.100342	502.181854	-302.949005	-53.803638	492.454346	-519.376038	230.157288	67.337494	-355.808746	-119.835358	83.639923	-413.204102	297.727966	1374.506348	-339.182526	-44.331631	1385.914673	-347.585419	125.098015	1392.852905	-333.793610	131.188431	1685.052979	-512.904602	320.601807	1125.067749	-424.294586	-113.011932	1153.899292	-352.968018	377.939972	946.454407	-310.859406	-125.440193	905.468384	-371.766724	99.364708	1023.446655	472.485565	3.707187	961.243958	468.021973	180.541550
-400.231079	182.751984	921.131104	-357.323639	-0.343842	926.251892	-488.832245	228.371338	502.621613	-301.720245	-55.183125	491.722260	-519.528198	229.959122	67.423286	-355.499573	-119.148361	82.972672	-411.759430	293.595551	1374.750610	-336.949860	-48.305347	1385.359009	-345.813171	121.056953	1392.678467	-332.053650	127.178177	1684.750977	-512.520264	316.930786	1125.579590	-422.011566	-116.627441	1153.121948	-353.309998	376.343323	946.751404	-308.642853	-128.110092	904.539673	-369.705231	96.111938	1023.158142	472.573395	3.645573	961.245300	468.145325	180.504227
-398.666107	179.395691	920.961365	-354.828125	-3.504561	925.784668	-487.710114	226.311783	502.666718	-300.660614	-56.703979	490.956390	-519.425415	229.681168	67.422699	-355.937164	-119.429649	82.640236	-410.363831	289.398926	1374.965088	-334.632080	-52.392029	1384.739746	-344.029755	116.937447	1392.564819	-330.289307	121.922058	1684.937744	-512.059753	313.195587	1126.133423	-419.647491	-120.310364	1152.383911	-353.917542	375.045319	947.289490	-306.389191	-130.807220	903.660217	-367.667450	92.744965	1022.844238	472.695831	3.620940	961.256897	468.276825	180.401337
-397.000916	176.026947	920.855408	-352.207214	-6.745748	925.419983	-486.321442	224.011566	502.699799	-299.649872	-58.282417	490.360199	-519.331421	229.415054	67.396347	-355.958252	-119.348900	82.249992	-408.972656	285.101685	1375.242188	-332.269897	-56.505859	1384.099609	-342.239136	112.770607	1392.380371	-328.513062	117.430641	1684.784302	-511.528870	309.258423	1126.663330	-417.217865	-124.013786	1151.573242	-354.429382	373.523621	947.776123	-304.112579	-133.475876	902.747131	-365.529022	89.349007	1022.613708	472.781281	3.529834	961.278870	468.394684	180.301361
-395.470703	172.925888	920.845764	-349.745239	-9.562994	924.777222	-484.797180	221.704544	502.668610	-298.534882	-59.729443	489.880493	-519.109680	229.097137	67.424728	-355.326447	-118.643661	81.823586	-407.694397	280.719940	1375.587769	-329.728638	-60.705330	1383.449707	-340.341064	108.591690	1392.384888	-326.637848	112.915245	1684.797119	-510.936859	305.163391	1127.191895	-414.718658	-127.819992	1150.775635	-354.868683	371.875214	948.350220	-301.809174	-136.325302	901.748047	-363.421936	86.126251	1022.289429	472.871948	3.435946	961.251465	468.532074	180.268097
-393.851044	168.945557	920.721375	-347.069794	-13.338627	924.871582	-482.414093	218.854889	502.378448	-297.637848	-61.515495	489.675079	-518.616821	228.716415	67.457626	-355.428131	-119.113373	81.774582	-406.493164	276.234192	1376.018066	-327.265656	-64.919357	1382.866699	-338.530975	104.301270	1392.363403	-324.723999	108.105072	1684.801392	-510.352692	301.049744	1127.895508	-412.108978	-131.727921	1150.023315	-355.376984	370.085663	948.931885	-299.596680	-139.201599	900.821716	-361.412842	82.390450	1022.280640	473.037628	3.148876	961.224976	468.495941	179.343491
-392.316254	165.263947	920.783752	-344.528809	-16.675154	924.758057	-480.432617	216.396759	502.245087	-296.517670	-63.118519	489.618469	-518.344910	228.313416	67.553825	-354.667084	-118.739693	81.533829	-405.321259	271.763550	1376.550659	-324.758667	-69.102806	1382.321533	-336.679718	100.039238	1392.489258	-322.711670	103.397598	1684.956299	-509.805298	296.769318	1128.626831	-409.496643	-135.717484	1149.370483	-355.329803	367.881409	949.787231	-297.261566	-141.995407	899.941467	-359.430908	78.829430	1022.262512	473.133850	3.062984	961.197083	468.586731	179.205444
-390.724335	161.656219	920.833740	-341.967529	-20.072844	924.784424	-478.178955	213.871231	502.116943	-295.341248	-65.012428	489.722076	-518.094604	227.906357	67.734657	-354.155823	-118.904129	81.461136	-404.228851	267.226868	1377.180786	-322.415039	-73.219467	1381.981689	-334.763977	95.815643	1392.653320	-320.514221	99.061829	1684.966187	-509.118134	292.371338	1129.427246	-406.775482	-139.851913	1148.736572	-355.427826	365.752747	950.655579	-294.973297	-144.950195	899.092346	-357.487122	75.331596	1022.312439	473.215424	3.050503	961.176636	468.605225	179.452255
-389.218109	157.796661	920.943359	-339.488647	-23.552355	924.995361	-475.596741	211.309692	501.841400	-294.085571	-67.177948	489.954773	-517.741821	227.450760	67.981453	-353.579834	-119.151138	81.418808	-403.202759	262.706543	1377.885254	-319.582916	-77.454147	1381.430176	-332.851624	91.547356	1392.855225	-318.359039	94.107925	1685.225952	-508.484070	287.847198	1130.333618	-403.914764	-143.841324	1148.306396	-354.804596	363.292786	952.176270	-292.660706	-147.969376	898.302063	-355.638428	71.735413	1022.481995	473.347412	2.882939	961.182190	468.800812	179.101456
-387.812408	154.095337	921.086121	-337.039459	-27.012453	925.163269	-473.173126	208.939865	501.690765	-292.761536	-69.461456	490.152069	-517.407166	226.934540	68.321587	-353.943848	-120.501083	81.642021	-402.146149	258.194946	1378.631958	-316.818787	-81.615242	1381.163452	-330.909637	87.270874	1393.075073	-316.188446	88.908119	1685.467041	-507.868073	283.228424	1131.364502	-400.988556	-147.894928	1147.787720	-354.358307	360.753021	953.593811	-290.292267	-151.019897	897.537720	-353.846893	68.187057	1022.647644	473.383484	2.843126	961.171448	468.791229	179.159119
-386.374939	150.276382	921.235474	-334.604431	-30.463261	925.405701	-471.089355	207.031891	501.597015	-291.456024	-72.085426	490.372345	-517.462585	226.518127	68.730721	-353.824890	-121.478020	81.714523	-401.112976	253.648636	1379.446533	-314.144165	-85.753090	1380.873657	-328.951569	83.035683	1393.335571	-313.889862	84.140305	1685.608276	-507.165466	278.487030	1132.335815	-398.118774	-151.982986	1147.433960	-354.241241	358.191406	955.018372	-288.011719	-154.078552	896.853455	-352.079803	64.612038	1022.855164	473.428101	2.864751	961.199890	469.041168	179.804779
-385.131561	146.496857	921.412842	-332.251434	-33.912178	925.593872	-468.465149	204.934570	501.424652	-290.194122	-74.920113	490.545532	-517.199402	226.053741	69.094208	-353.624176	-122.300537	81.715950	-400.085052	249.138580	1380.292358	-311.361542	-89.812904	1380.571045	-327.035248	78.803383	1393.467285	-311.602142	79.242035	1685.641235	-506.496185	273.718353	1133.412231	-395.140900	-156.032074	1147.002197	-354.223145	355.662537	956.570496	-285.614258	-157.106323	896.227173	-350.405365	61.028088	1023.046875	473.460846	2.829534	961.180908	469.004974	179.857346
-383.976410	142.693436	921.576538	-329.970978	-37.454235	925.790527	-465.792023	203.107880	501.132385	-289.089844	-77.781372	490.545502	-516.860046	225.526779	69.648956	-353.581482	-123.158714	81.739738	-399.046631	244.586090	1381.074707	-308.482239	-93.891937	1380.327148	-325.092102	74.600014	1393.621216	-309.253387	74.928978	1685.474609	-505.812012	268.824219	1134.411377	-392.185730	-160.161880	1146.742798	-354.114105	353.049500	958.231995	-283.230011	-160.277328	895.515076	-348.761932	57.409939	1023.230591	473.527252	2.744529	961.198242	469.064606	179.711075
-382.905548	138.794861	921.796509	-327.797607	-40.946213	925.952515	-463.101868	201.398575	500.947357	-288.178101	-80.667229	490.570801	-516.625427	225.055115	70.190445	-353.599945	-124.076836	81.760239	-397.997955	240.058243	1381.882568	-305.631683	-97.908806	1380.018555	-323.184418	70.413971	1393.701538	-306.870117	70.099915	1685.408203	-505.246643	264.018982	1135.483276	-389.138916	-164.356659	1146.447266	-353.968628	350.353668	959.986938	-280.806030	-163.473587	894.931396	-347.186890	53.729412	1023.424744	473.607849	2.666401	961.211365	469.122192	179.638290
-381.883240	135.072647	921.942200	-325.584991	-44.399666	926.015503	-460.616791	199.989456	500.813446	-287.424438	-83.278465	490.593414	-516.405457	224.535736	71.016609	-353.573914	-124.890251	81.678841	-397.023529	235.526947	1382.651367	-302.578552	-101.937378	1379.708496	-321.225525	66.235794	1393.774170	-304.490662	65.332397	1685.321655	-504.604645	259.126068	1136.458862	-386.108765	-168.487259	1146.212769	-353.685303	347.688660	961.928406	-278.280975	-166.611542	894.457947	-345.614685	50.142921	1023.532715	473.709534	2.551222	961.211365	469.210510	179.518005
-380.877472	131.360001	922.083008	-323.416992	-47.812809	926.022034	-458.183167	198.572128	500.753815	-286.783447	-85.507309	490.513672	-516.064331	223.960175	71.895294	-353.514404	-125.349915	81.562477	-396.034912	231.017685	1383.388184	-299.632629	-105.856750	1379.438599	-319.358673	62.037685	1393.798096	-302.117615	60.670479	1685.240967	-504.036438	254.305511	1137.497070	-383.071472	-172.707581	1145.856445	-353.338196	344.954224	963.917480	-275.775787	-169.834335	893.928528	-344.056946	46.556858	1023.609863	473.819122	2.432081	961.229675	469.319580	179.392685
-379.886322	127.539001	922.189270	-321.285828	-51.199146	925.947205	-455.447205	197.119492	500.584473	-286.239136	-87.596413	490.431885	-515.847046	223.274719	72.798393	-353.459900	-125.837051	81.494987	-395.119202	226.510757	1384.079102	-296.486328	-109.665306	1379.088745	-317.424652	58.009861	1393.885986	-299.718903	55.948906	1685.130371	-503.450775	249.466858	1138.406738	-379.977234	-176.979828	1145.568726	-352.980103	342.202332	965.960632	-273.263184	-173.068939	893.400330	-342.540802	42.900936	1023.631775	473.906281	2.315290	961.218262	469.397705	179.328323
-378.998779	123.755325	922.370422	-319.145111	-54.554413	925.866211	-452.606445	195.676468	500.515411	-285.599457	-89.572418	490.411407	-515.503235	222.676315	73.773224	-353.493683	-126.357735	81.474701	-394.317535	222.035538	1384.757568	-293.367401	-113.494072	1378.765259	-315.638397	53.939819	1393.949341	-297.337585	51.340588	1685.031616	-502.982361	244.740707	1139.357910	-376.803650	-181.220612	1145.316284	-352.518982	339.460297	968.169922	-270.663055	-176.335159	892.876648	-341.087738	39.232708	1023.691406	473.813965	1.576044	961.024353	469.467010	179.272293
-378.137939	119.866646	922.474854	-317.055206	-57.909470	925.709656	-449.558807	194.156723	500.416107	-284.870300	-91.423401	490.354401	-514.823669	221.860535	74.905754	-353.363251	-126.663811	81.436539	-393.657745	217.549255	1385.441284	-290.160370	-117.275406	1378.391357	-313.895538	49.987007	1394.046997	-295.037140	46.413826	1685.042603	-502.478607	240.045853	1140.305542	-373.642700	-185.583878	1145.069092	-351.995880	336.709106	970.338623	-268.130920	-179.694733	892.371155	-339.635590	35.525856	1023.671082	473.886963	1.417867	961.021118	469.584991	179.108551
-377.240448	116.140274	922.667175	-314.996704	-61.237782	925.626221	-446.312805	192.551208	500.315002	-284.091797	-93.291069	490.303619	-513.927429	221.028580	75.952393	-353.369019	-127.166794	81.447090	-393.179077	213.111221	1386.107910	-287.121460	-120.962929	1378.163574	-312.122314	46.077351	1394.140991	-292.613251	42.353432	1684.809082	-501.934631	235.333893	1141.108643	-370.404602	-189.872025	1144.825562	-351.465424	334.004242	972.485535	-265.505310	-182.938522	891.952148	-338.224091	31.882885	1023.736023	473.956879	1.360598	961.028076	469.617889	179.020020
-376.447418	112.506927	922.938110	-313.100647	-64.487701	925.558655	-443.093750	191.116043	500.277527	-283.255951	-95.263741	490.307861	-513.186646	220.036819	76.663994	-353.357635	-127.664680	81.472900	-392.680878	208.778427	1386.809814	-283.921021	-124.524620	1377.953735	-310.464447	42.217655	1394.261963	-290.025024	38.207588	1684.774902	-501.431671	230.729980	1141.870972	-367.053680	-194.139297	1144.791138	-350.861908	331.303223	974.687134	-262.893036	-186.278076	891.590637	-336.885284	28.307623	1023.844055	474.058014	1.255619	961.023987	469.723328	178.902466
-375.769806	109.084007	923.302490	-311.491608	-67.535316	925.429688	-440.121063	189.936615	500.628265	-282.460083	-97.269814	490.310486	-512.650513	219.004089	77.900772	-353.353943	-128.141876	81.525764	-392.314758	204.473114	1387.536621	-280.896088	-127.975899	1377.900391	-308.799652	38.386681	1394.405029	-287.634827	34.083923	1684.791382	-500.989624	226.156586	1142.681519	-363.741028	-198.450653	1144.744507	-350.305725	328.576843	976.886780	-260.306091	-189.663986	891.251526	-335.740814	24.845407	1023.971191	474.081543	1.152748	961.038391	469.766144	178.757416
-374.958771	105.680153	923.709106	-309.595276	-70.790169	925.428711	-436.959778	188.841278	500.917664	-281.805115	-99.341225	490.320190	-511.618103	218.040146	79.552956	-353.406708	-128.788010	81.586967	-391.993164	200.227615	1388.277466	-277.982025	-131.346222	1378.052856	-307.168182	34.650429	1394.668945	-285.291748	30.101419	1684.903320	-500.535583	221.645767	1143.488281	-360.317596	-202.748993	1144.936890	-349.663452	325.849854	979.117065	-257.737793	-193.037796	891.139221	-334.412231	21.328749	1024.183472	474.164948	1.028181	961.054138	469.820984	178.687241
-374.070465	102.277016	924.260376	-307.366791	-74.117111	925.609741	-433.828857	187.813828	501.347931	-281.343353	-101.475929	490.513885	-510.469910	216.703842	80.824379	-353.559998	-129.604111	81.669754	-391.694763	196.002518	1389.009399	-275.053406	-134.702866	1378.268799	-305.534454	30.974493	1395.099365	-282.961212	26.188429	1685.051392	-500.132751	217.166595	1144.297485	-356.863708	-206.860977	1145.277100	-349.065460	323.101898	981.344849	-255.144394	-196.352905	891.077148	-332.965057	17.774124	1024.565552	474.243103	0.936591	961.040405	469.867676	178.564102
-373.345184	98.884880	924.877380	-305.819885	-76.925262	925.843262	-430.506500	186.613953	501.893433	-280.903198	-103.661140	490.548706	-509.622528	215.354904	82.294769	-353.550537	-130.087250	81.722458	-391.339813	191.807739	1389.789429	-272.265900	-137.999420	1378.637329	-303.954285	27.374134	1395.507080	-280.690308	22.418705	1685.296631	-499.757080	212.760834	1145.142822	-353.404266	-211.022766	1145.603760	-348.480255	320.193268	983.533936	-252.501480	-199.730362	891.152100	-331.852112	14.496317	1024.999023	474.315033	0.835719	961.035889	469.947662	178.476669
-372.708527	95.605751	925.641357	-304.209534	-79.816299	926.049255	-427.186066	185.378754	502.539490	-279.110809	-102.358887	490.565186	-508.519440	213.930344	83.952332	-352.581573	-129.071548	81.407219	-390.985138	187.697845	1390.603394	-269.558319	-141.253387	1379.137573	-302.353882	23.801897	1396.055298	-278.519226	18.868217	1685.629150	-499.412109	208.364838	1146.057861	-350.020813	-215.019653	1146.097900	-347.843750	317.043518	985.466919	-249.904388	-203.041153	891.309753	-330.713074	11.151059	1025.491699	474.341858	0.705849	961.039856	469.961761	178.388550
-372.097260	92.567154	926.528442	-302.599548	-82.661301	926.304810	-423.850159	184.179199	503.254364	-279.020264	-104.362267	490.708954	-507.610535	212.518265	85.901024	-352.668243	-129.449142	81.470337	-390.539703	183.601715	1391.407227	-266.968567	-144.457687	1379.793335	-300.777435	20.246269	1396.538696	-276.380798	15.384715	1685.970947	-498.980804	204.080154	1146.942993	-346.602966	-219.069244	1146.736206	-347.209869	314.235565	987.735352	-247.279648	-206.425476	891.615662	-329.583710	7.905324	1026.071045	474.448212	0.606354	961.016296	470.036255	178.292770
-371.578308	89.369957	927.364807	-301.062714	-85.424492	926.559937	-420.429230	182.859543	503.990021	-279.234894	-106.612274	490.887299	-506.073181	210.595963	87.492210	-352.835693	-129.855804	81.530235	-390.034576	179.591965	1392.156738	-264.464722	-147.681976	1380.459595	-299.258972	16.801855	1397.083618	-274.325806	12.034440	1686.347656	-498.506653	199.725769	1147.876099	-343.207184	-222.844040	1147.388062	-346.721252	311.455841	990.066895	-244.531631	-209.691360	892.005249	-328.487518	4.673847	1026.618530	474.484497	0.472602	961.003052	470.074402	178.212891
-371.079742	86.329361	928.268921	-299.604889	-88.054070	926.832092	-417.054626	181.568451	504.762634	-279.258698	-107.989319	491.076538	-504.939819	208.628067	89.329987	-352.832733	-129.915192	81.531128	-389.450958	175.627594	1392.942871	-262.073700	-150.822113	1381.151611	-297.683197	13.385932	1397.716431	-272.315552	8.758323	1686.753540	-498.096649	195.572113	1148.875732	-339.883820	-226.674850	1148.071045	-346.004822	308.533569	992.249756	-241.826157	-213.141083	892.408569	-327.414642	1.565884	1027.206177	474.525116	0.379413	960.989502	470.110382	178.098572
-370.644226	83.533806	929.135193	-298.198212	-90.634705	927.034424	-413.863129	180.267014	505.649811	-279.622559	-109.813126	491.354034	-503.805908	206.504654	91.245407	-352.957825	-130.207504	81.610443	-388.829010	171.801895	1393.709473	-259.684998	-153.894409	1381.878540	-296.195923	10.037887	1398.194092	-270.408020	5.704328	1687.199463	-497.635284	191.403946	1149.809448	-336.742096	-230.490387	1148.765137	-345.384583	305.588013	994.469360	-239.026932	-216.026047	893.073669	-326.374847	-1.405526	1027.737549	474.574097	0.290837	960.987671	470.152374	177.996185
-370.196167	80.627365	929.953369	-296.755066	-93.155106	927.285400	-410.668579	178.987640	506.454193	-280.124420	-111.755852	491.586029	-502.770447	204.384460	93.338966	-353.057251	-130.420578	81.650795	-388.288391	168.042923	1394.543945	-257.440369	-156.952225	1382.545410	-294.733673	6.782613	1398.698364	-268.538269	2.655498	1687.633667	-497.139648	187.238953	1150.807129	-333.691284	-234.070297	1149.385376	-344.807465	302.704742	996.585449	-236.200012	-219.292496	893.632385	-325.313263	-4.344292	1028.267212	474.579681	0.200477	961.008362	470.169434	177.932007
-369.815063	77.866928	930.734253	-295.454376	-95.589539	927.492004	-407.458679	177.611847	507.206421	-280.742676	-113.739761	491.827301	-501.290985	201.655594	95.096733	-353.147156	-130.701660	81.681152	-387.662354	164.392029	1395.292114	-255.240082	-159.867569	1383.171509	-293.250061	3.585593	1399.221069	-266.789764	-0.210269	1688.092773	-496.711609	183.275833	1151.748291	-330.721252	-237.589874	1149.948730	-344.372070	299.719269	998.515381	-233.290405	-222.557465	894.245667	-324.327240	-7.162347	1028.752930	474.608002	0.086419	961.001160	470.190002	177.850281
-369.432739	75.174622	931.477112	-294.229187	-97.918526	927.681824	-404.431732	176.294144	507.984314	-281.378387	-115.791122	492.104492	-499.144745	198.264755	96.287239	-353.330872	-131.098816	81.692436	-387.016327	160.763626	1395.941406	-253.032867	-162.806595	1383.719482	-291.789612	0.431796	1399.585693	-265.058136	-3.051746	1688.524902	-496.259521	179.378250	1152.599976	-327.843353	-241.094101	1150.594849	-343.704437	296.954102	1000.578857	-230.388641	-225.737030	894.782288	-323.412811	-9.899155	1029.213623	474.669617	0.000049	960.983582	470.241852	177.758362
-368.978271	72.569496	932.127441	-292.985718	-100.181725	927.899658	-401.418884	174.839340	508.576782	-282.233856	-118.484444	492.344940	-497.192535	194.882904	97.725525	-353.660950	-131.680222	81.749298	-386.379883	157.232040	1396.577393	-250.947098	-165.610703	1384.177246	-290.330688	-2.522724	1400.111816	-263.389465	-5.798823	1688.868652	-495.839752	175.501968	1153.446167	-325.146271	-244.518829	1150.959473	-343.310852	293.961365	1002.290710	-227.417694	-228.879074	895.338013	-322.432892	-12.483522	1029.638672	474.704773	-0.081306	960.988464	470.249146	177.678146
-368.518768	70.120255	932.688049	-291.791534	-102.336319	927.980042	-398.621124	173.333725	509.113220	-282.654327	-120.578094	492.458282	-495.324005	191.320282	98.994377	-353.712921	-131.902756	81.731339	-385.708527	153.884552	1397.179077	-248.867523	-168.247925	1384.475464	-288.924164	-5.479995	1400.361328	-261.726135	-8.554868	1689.171509	-495.282623	171.755249	1154.180786	-322.464600	-247.823837	1151.281372	-342.672363	291.368530	1004.289612	-224.443024	-232.029541	895.861816	-321.474396	-14.965401	1029.949951	474.683655	-0.188072	960.987488	470.241577	177.621765
-368.037628	67.787407	933.237366	-290.605408	-104.339912	928.046082	-396.093872	171.738083	509.720398	-282.856720	-122.053551	492.590881	-493.109863	187.528290	100.023094	-353.654175	-132.049011	81.638229	-385.109283	150.566452	1397.652710	-246.821686	-170.945862	1384.684448	-287.532776	-8.293374	1400.726685	-260.152222	-11.113848	1689.477173	-494.946259	168.094803	1154.888184	-319.899292	-251.152054	1151.455566	-342.214569	288.397705	1005.780457	-221.506653	-235.115799	896.232727	-320.558258	-17.338297	1030.252563	474.709961	-0.306123	960.984192	470.270721	177.510117
-367.412750	65.476563	933.569519	-289.337250	-106.352165	928.059509	-393.793823	170.133209	510.230042	-283.290222	-124.301407	492.711487	-490.915894	183.698242	100.941948	-353.029602	-131.670425	81.617302	-384.449921	147.433243	1398.114258	-244.833862	-173.452240	1384.776978	-286.201477	-11.080699	1400.882446	-258.540558	-13.729068	1689.667847	-494.636200	164.584442	1155.646362	-317.392273	-254.414886	1151.608398	-341.670837	285.631775	1007.372742	-218.530945	-238.146072	896.599915	-319.619324	-19.653646	1030.427368	474.717529	-0.426385	960.979248	470.254700	177.408630
-367.046936	63.155815	934.046936	-288.401550	-108.463509	928.182190	-392.060608	168.569580	510.597412	-283.821716	-126.760612	492.787537	-488.536041	180.058624	101.951111	-353.127838	-132.006531	81.681374	-383.840057	144.332611	1398.449219	-242.966232	-175.908157	1384.747681	-284.861237	-13.719286	1401.067749	-256.955627	-16.239426	1689.805664	-494.210541	161.160370	1156.251709	-314.977051	-257.489197	1151.560059	-341.041534	283.063202	1009.043701	-215.509033	-241.008804	896.927856	-318.689850	-21.917013	1030.702881	474.740845	-0.500411	960.973694	470.279266	177.308990
-366.352325	61.095768	934.303650	-287.199493	-110.352226	928.134705	-390.397522	166.873993	511.011444	-284.255524	-128.608902	492.884430	-485.362976	175.919922	101.921349	-353.140808	-132.145294	81.639801	-383.241364	141.353470	1398.818726	-241.201309	-178.255859	1384.697144	-283.585907	-16.228092	1401.281372	-255.407623	-18.700624	1689.908447	-493.835022	157.852417	1156.818726	-312.603058	-260.560699	1151.498779	-340.517609	280.208496	1010.391479	-212.503387	-243.896591	897.132263	-317.751678	-24.045401	1030.809448	474.725983	-0.568065	960.962952	470.258942	177.205688
-365.564789	59.002762	934.495056	-285.965057	-112.197372	928.065308	-388.958466	165.046539	511.215607	-284.529266	-130.526093	492.954498	-482.161163	172.441238	102.312599	-353.143616	-132.298035	81.627899	-382.622986	138.578232	1399.151978	-239.519669	-180.510910	1384.567383	-282.410583	-18.757401	1401.266602	-253.880997	-21.170864	1689.934082	-493.327759	154.548508	1157.371216	-310.276978	-263.490997	1151.346802	-339.817871	277.471832	1011.793091	-209.578049	-246.782639	897.325500	-316.741486	-26.142151	1030.871216	474.741577	-0.678350	960.955566	470.265106	177.126251
-364.858246	56.926537	934.678894	-284.864868	-114.099442	928.033630	-387.936279	163.055817	511.575165	-285.057495	-132.576279	493.024170	-478.690796	168.914597	102.002052	-353.204071	-132.545853	81.594124	-382.035736	135.831192	1399.465698	-237.962036	-182.703156	1384.405762	-281.291077	-21.179585	1401.374268	-252.368835	-23.573935	1689.949097	-492.993652	151.509964	1157.869629	-308.083710	-266.361725	1151.060303	-339.061035	274.840363	1013.309204	-206.626389	-249.515732	897.494019	-315.770844	-28.203903	1030.941406	474.722534	-0.810809	960.984863	470.245331	176.998718
-364.095459	54.945866	934.725830	-283.762878	-115.869171	927.920715	-386.952454	160.938919	511.660675	-285.461578	-134.150589	493.073944	-474.491608	165.253860	101.138084	-353.153992	-132.645950	81.482323	-381.389313	133.292679	1399.785889	-236.541397	-184.844009	1384.147095	-280.189026	-23.479963	1401.429321	-250.926285	-25.889942	1689.981689	-492.707184	148.493164	1158.358521	-305.922882	-269.013519	1150.775757	-338.414917	272.066345	1014.518555	-203.736176	-252.305023	897.517456	-314.799225	-30.135180	1030.905151	474.708282	-0.876943	960.956299	470.218414	176.936676
-363.327240	53.064976	934.806885	-282.583893	-117.608429	927.833618	-385.954437	158.593979	511.645111	-285.852020	-136.041260	493.084747	-470.599304	162.092163	100.555321	-353.110229	-132.830582	81.440369	-380.792297	130.834656	1400.046387	-235.222321	-186.933640	1383.865723	-279.154785	-25.774979	1401.384399	-249.446899	-28.236641	1689.894653	-492.337891	145.708893	1158.822021	-303.815735	-271.689606	1150.485229	-337.593811	269.585968	1015.933838	-200.877289	-254.923965	897.504395	-313.790710	-32.004475	1030.899048	474.745789	-0.990880	960.940857	470.232056	176.826797
-362.538635	51.248295	934.847900	-281.503357	-119.243889	927.696106	-384.946198	156.109802	511.506561	-286.295013	-137.689987	493.147217	-466.204651	159.137589	99.468628	-353.051880	-133.024872	81.336082	-380.128418	128.459778	1400.341797	-233.912582	-188.964386	1383.657104	-278.137970	-27.936584	1401.361694	-248.051651	-30.511972	1689.867432	-492.075409	142.988068	1159.294312	-301.691376	-274.282440	1150.194214	-336.917725	266.976257	1017.065063	-198.120499	-257.606995	897.519165	-312.788452	-33.786430	1030.844727	474.703888	-1.089258	960.928589	470.183411	176.746155
-361.723877	49.560638	934.879028	-280.376404	-120.835464	927.618530	-383.886688	153.404068	511.181610	-286.625977	-139.196899	493.135864	-461.748322	156.233139	98.130272	-353.033936	-133.259720	81.260170	-379.421631	126.188560	1400.551392	-232.673584	-190.901047	1383.327759	-277.136810	-30.081099	1401.308228	-246.620178	-32.802757	1689.715088	-491.660980	140.348175	1159.695557	-299.749969	-276.582794	1149.772949	-336.154022	264.591156	1018.215454	-195.428604	-260.081146	897.436584	-311.780487	-35.454647	1030.818115	474.656250	-1.186043	960.921570	470.163849	176.608887
-361.016876	47.778236	934.834473	-279.251495	-122.456596	927.497620	-382.907379	150.623138	510.850098	-286.970001	-140.888626	493.131622	-457.229034	153.554138	96.723907	-352.980774	-133.411697	81.213348	-378.713562	123.996605	1400.765137	-231.539368	-192.849564	1383.047607	-276.114075	-32.056206	1401.374756	-245.270203	-35.007359	1689.589233	-491.300323	137.887390	1160.152344	-297.808716	-278.855347	1149.292480	-335.394196	262.291199	1019.307068	-192.789612	-262.576660	897.300415	-310.760498	-37.127762	1030.725586	474.649078	-1.307026	960.924988	470.128632	176.529266
-360.210022	46.035400	934.728943	-278.126007	-123.955276	927.364929	-382.129852	147.801575	510.399872	-287.156128	-142.376892	493.112732	-452.685791	151.150192	95.209740	-352.925598	-133.560715	81.211166	-377.959412	121.940399	1400.968018	-230.489868	-194.662735	1382.746704	-275.056915	-33.981216	1401.252319	-243.949371	-37.174889	1689.402344	-490.643188	135.461029	1160.471680	-295.967712	-280.915833	1148.864136	-334.530884	260.190704	1020.458557	-190.284119	-264.839050	897.162170	-309.735474	-38.717907	1030.600708	474.635345	-1.366500	960.925781	470.110291	176.410782
-359.542725	44.447250	934.708984	-277.062073	-125.438293	927.245178	-381.322540	144.858978	509.958130	-287.509125	-143.964478	493.152557	-448.019135	148.857681	93.565788	-352.976685	-133.791718	81.148300	-377.173370	119.971886	1401.088867	-229.404617	-196.455597	1382.447388	-274.044861	-35.899227	1401.104858	-242.677124	-39.297909	1689.257935	-490.145782	133.238022	1160.820801	-294.151794	-282.934570	1148.457153	-333.734344	258.138000	1021.415771	-187.640350	-266.875427	897.107849	-308.779022	-40.245308	1030.522339	474.587036	-1.491180	960.903503	470.069183	176.334457
-358.808777	42.943645	934.563293	-275.925079	-126.907249	927.092590	-380.611084	141.887573	509.439240	-287.756012	-145.482910	493.093109	-443.477142	146.888229	91.890579	-352.908081	-133.948120	81.097481	-376.355713	118.122643	1401.141113	-228.447952	-198.108429	1382.140137	-272.924713	-37.602451	1400.927002	-241.487671	-41.303856	1689.136719	-489.637512	131.135620	1161.151123	-292.415924	-284.886292	1148.028076	-332.887634	256.145905	1022.384399	-185.265518	-268.856750	897.088928	-307.785309	-41.684288	1030.367432	474.565216	-1.540009	960.911316	470.050781	176.224716
-358.118408	41.367279	934.404175	-274.832275	-128.305908	926.939880	-380.017822	138.915268	508.868530	-288.246918	-147.061203	493.225342	-438.695709	144.786102	90.043457	-352.984222	-134.301300	81.068520	-375.473389	116.392097	1401.157593	-227.358459	-199.701126	1381.846680	-272.031219	-39.297642	1400.611084	-240.230774	-43.368347	1688.838501	-489.003204	129.087616	1161.395874	-290.765961	-286.604065	1147.616455	-331.953644	254.038513	1023.022583	-182.985901	-270.731293	896.973267	-306.822815	-43.109913	1030.204468	474.549500	-1.632002	960.895264	470.026703	176.155823
-357.305756	39.812458	934.149170	-273.698761	-129.735245	926.806274	-379.468140	135.851242	508.248108	-288.439362	-148.345718	493.185822	-434.309631	143.113846	88.307106	-352.883667	-134.436798	80.985939	-374.644257	114.743263	1401.135498	-226.452652	-201.220291	1381.491943	-271.136200	-40.882183	1400.342041	-239.017853	-45.373188	1688.556274	-488.419525	127.296555	1161.607056	-289.191406	-288.307037	1147.210327	-331.005981	252.375870	1023.944641	-180.840652	-272.537720	896.812622	-305.831116	-44.502899	1030.007935	474.518158	-1.729372	960.866028	469.990997	176.076202
-356.634094	38.415253	933.902710	-272.620605	-131.045288	926.611023	-378.987274	132.836258	507.605713	-288.681824	-149.623993	493.061981	-430.023254	141.369888	86.569954	-352.757263	-134.540161	80.896698	-373.903870	113.059189	1401.061890	-225.496780	-202.719635	1381.170044	-270.243744	-42.407791	1400.125610	-237.884201	-47.263279	1688.270020	-487.846558	125.581970	1161.724365	-287.745178	-289.939758	1146.750610	-330.025452	250.835907	1024.821289	-178.822693	-274.300995	896.610046	-304.885559	-45.767673	1029.779785	474.510834	-1.810622	960.862305	469.945740	176.001724
-355.844421	37.077248	933.610535	-271.465790	-132.305206	926.343872	-378.597534	129.816254	506.908691	-288.712433	-150.943573	492.872955	-425.897095	139.711319	84.917351	-352.676971	-134.693817	80.856331	-373.161957	111.539490	1400.948730	-224.603394	-204.083115	1380.809692	-269.301178	-43.851894	1399.787476	-236.754211	-49.098053	1687.905518	-487.233337	123.970238	1161.772827	-286.328888	-291.417694	1146.274170	-328.994110	249.318634	1025.656128	-176.913818	-275.911041	896.345154	-303.894684	-47.021297	1029.497925	474.432159	-1.878967	960.839294	469.889740	175.901077
-355.055481	35.625366	933.210571	-270.401184	-133.556152	926.069275	-378.291412	126.889122	506.200928	-288.857147	-152.463806	492.669495	-421.738007	138.045700	83.255699	-352.779053	-134.959610	80.842155	-372.447388	110.090393	1400.818726	-223.694427	-205.352615	1380.408813	-268.359619	-45.182793	1399.467651	-235.660751	-50.877846	1687.602539	-486.747375	122.597565	1161.816162	-284.947662	-292.745148	1145.752075	-327.914276	247.889053	1026.459229	-175.090302	-277.401733	896.040710	-302.953613	-48.275120	1029.158691	474.366821	-2.008542	960.824219	469.825928	175.804764
-354.277740	34.243511	932.810120	-269.341187	-134.830246	925.815918	-377.912720	123.965790	505.460541	-289.002686	-153.546356	492.619202	-417.770142	136.381668	81.541077	-352.652557	-134.973846	80.816284	-371.794678	108.596924	1400.648438	-222.761780	-206.602753	1380.010620	-267.506165	-46.493443	1399.023071	-234.528488	-52.591045	1687.250488	-486.137512	121.248558	1161.779541	-283.656921	-294.026581	1145.211792	-326.758636	246.456726	1026.784180	-173.363297	-278.796906	895.786499	-301.977966	-49.470970	1028.825195	474.305939	-2.148561	960.827454	469.770538	175.703049
-353.447937	32.966866	932.346985	-268.205933	-136.078247	925.531677	-377.733185	121.188911	504.739685	-289.083130	-154.800125	492.399200	-413.936218	134.761520	79.972031	-352.643188	-135.140320	80.780663	-371.188599	107.226913	1400.512207	-221.833481	-207.785263	1379.521362	-266.612885	-47.785942	1398.544067	-233.448563	-54.128059	1686.862061	-485.563171	120.095474	1161.707153	-282.500427	-295.235626	1144.739990	-325.647980	245.380112	1027.492798	-171.770264	-280.127106	895.414368	-301.025604	-50.625378	1028.453491	474.229553	-2.261159	960.805847	469.719086	175.586502
-352.621521	31.596590	931.849854	-267.156342	-137.238266	925.264160	-377.504517	118.391556	503.954956	-289.012482	-155.713806	492.314423	-410.331299	132.968399	78.439400	-352.264557	-134.898453	80.745201	-370.617523	105.849525	1400.345581	-220.934189	-208.942764	1379.014282	-265.858856	-48.939133	1398.100098	-232.438492	-55.659550	1686.519775	-484.910004	119.037910	1161.628784	-281.321442	-296.356689	1144.189209	-324.545959	244.234222	1028.063965	-170.330566	-281.308929	895.028442	-300.080200	-51.737247	1028.068848	474.190063	-2.390913	960.788147	469.671967	175.502731
-351.792236	30.243191	931.324036	-266.079773	-138.421127	924.954102	-377.202057	115.673241	503.220978	-289.011047	-156.579880	492.308411	-406.867462	131.177139	77.138084	-352.510132	-135.267242	80.758095	-370.076630	104.493965	1400.136108	-219.992691	-210.017242	1378.539795	-265.040466	-50.029186	1397.687500	-231.474426	-57.050125	1686.186035	-484.197296	118.056198	1161.422974	-280.226563	-297.414490	1143.661621	-323.441406	243.467392	1028.618896	-168.969696	-282.408600	894.653503	-299.122894	-52.860291	1027.648804	474.073151	-2.453471	960.779968	469.590546	175.434753
-351.042023	29.005222	930.841248	-265.101410	-139.539337	924.713501	-376.970490	113.011429	502.433014	-289.030334	-157.488571	492.293427	-403.801605	129.264404	75.842621	-352.481659	-135.346176	80.740486	-369.539154	103.196907	1399.906616	-219.134338	-211.036255	1378.008423	-264.065796	-50.930897	1397.354614	-230.527939	-58.407276	1685.833374	-483.562927	117.203423	1161.276001	-279.217499	-298.404175	1143.086060	-322.340302	242.716385	1029.204956	-167.643188	-283.349823	894.200867	-298.278595	-53.891415	1027.287109	474.007599	-2.534744	960.767761	469.513031	175.334396
-350.514435	27.553278	930.536804	-264.347290	-140.810577	924.726929	-376.687897	110.396378	501.647766	-289.065521	-158.319794	492.263947	-401.181244	127.317039	74.967323	-352.859497	-136.072205	80.801147	-368.985504	102.046440	1399.674805	-218.275894	-211.977066	1377.391602	-263.559875	-52.192558	1396.702393	-229.583679	-59.666149	1685.492065	-482.818024	116.394730	1161.046265	-278.240509	-299.413483	1142.438477	-321.211212	242.043961	1029.684082	-166.518219	-284.193420	893.688354	-297.345123	-54.899517	1027.106934	473.890656	-2.645342	960.782532	469.426483	175.241272
-349.702484	26.307438	930.060303	-263.343842	-141.850510	924.520508	-376.252625	107.788292	500.913269	-289.065338	-158.978714	492.282288	-398.850647	125.321075	74.331642	-352.367218	-135.549454	80.745247	-368.378174	100.845833	1399.416748	-217.462280	-212.865005	1376.773926	-262.936981	-53.186611	1396.259521	-228.651611	-60.797428	1685.182617	-482.105072	115.692726	1160.897949	-277.362732	-300.278809	1141.789307	-320.181671	241.265915	1030.139771	-165.430023	-284.970093	893.105042	-296.487488	-55.894825	1026.767822	473.762268	-2.817553	960.774841	469.314331	175.119370
-348.913910	25.286911	929.651917	-262.295380	-142.726074	924.270325	-375.997864	105.351738	500.256104	-289.133026	-159.617722	492.300079	-397.330536	123.447220	73.857483	-352.290344	-135.480942	80.674774	-367.813507	99.733452	1399.142456	-216.727676	-213.860703	1376.150024	-262.275391	-54.228848	1395.812622	-227.780106	-61.932556	1684.888428	-481.400818	114.997131	1160.683594	-276.560547	-301.012054	1141.120361	-319.116547	240.647964	1030.597046	-164.477173	-285.574219	892.608154	-295.599335	-56.747765	1026.439819	473.662903	-2.899828	960.784668	469.222504	175.001663
-348.209167	24.095911	929.179016	-261.360535	-143.619064	923.962524	-375.689270	102.913551	499.657837	-289.229889	-160.222534	492.277405	-396.277405	121.870224	73.248344	-352.245209	-135.578766	80.704025	-367.313843	98.567307	1398.907227	-215.982605	-214.848999	1375.581421	-261.305206	-54.899567	1395.620239	-227.006500	-62.921749	1684.600342	-480.591522	114.513313	1160.424316	-275.725372	-301.784973	1140.418335	-318.268585	240.778168	1030.809814	-163.609741	-286.221466	891.875183	-294.764618	-57.666756	1026.045410	473.529419	-2.999786	960.759705	469.118652	174.922852
-347.471893	23.087120	928.784668	-260.350494	-144.525482	923.768799	-375.307922	100.575500	499.134766	-289.294678	-160.781326	492.262726	-395.797394	120.698723	72.744736	-352.206970	-135.609863	80.712463	-366.606293	97.634346	1398.647461	-215.170227	-215.666061	1375.054443	-260.979095	-56.121002	1395.010010	-226.170151	-63.901669	1684.358398	-479.809174	113.867798	1160.224609	-275.023956	-302.401947	1139.752441	-317.197021	240.299240	1031.280029	-162.888382	-286.657928	891.212341	-293.887360	-58.485737	1025.748047	473.439850	-3.056651	960.761414	469.029816	174.818710
-346.774231	22.109041	928.454529	-259.460449	-145.251572	923.508789	-375.208862	98.462288	498.739349	-289.203796	-161.062531	492.239532	-395.846161	119.988068	72.301689	-352.215118	-135.673080	80.693588	-366.000916	96.599213	1398.463623	-214.457794	-216.662048	1374.545410	-260.100403	-56.809937	1394.762329	-225.506714	-64.787491	1684.223633	-479.177979	113.320930	1160.120850	-274.348267	-303.110443	1139.189697	-316.201233	239.719711	1031.703125	-162.226089	-287.039856	890.596375	-293.093323	-59.281124	1025.451660	473.358246	-3.144233	960.747070	468.944916	174.753723
-346.101013	21.170624	928.207275	-258.548279	-146.130066	923.393311	-375.205933	96.640450	498.485504	-289.092499	-161.511200	492.258606	-395.800690	119.728447	72.001228	-352.141602	-135.644165	80.679901	-365.325409	95.621674	1398.316406	-213.655945	-217.645935	1374.019531	-259.630829	-57.975346	1394.350220	-224.805313	-65.575630	1684.162476	-478.431702	112.720238	1160.017700	-273.711609	-303.561981	1138.611938	-315.173187	239.259354	1032.192627	-161.677826	-287.208618	890.025635	-292.289948	-60.090366	1025.266846	473.202209	-3.194841	960.742798	468.826721	174.682434
-345.327271	20.217701	928.019287	-257.591003	-146.903503	923.257324	-375.213623	94.866913	498.394775	-288.852905	-161.839874	492.173767	-395.865326	119.701950	71.824783	-352.061035	-135.548035	80.694481	-364.625336	94.691780	1398.276489	-212.835953	-218.591354	1373.632690	-258.983398	-58.967800	1394.107300	-224.054169	-66.411125	1684.055176	-477.797211	112.183945	1160.053467	-273.154877	-304.010620	1138.176880	-314.223938	238.756287	1032.597412	-161.276382	-287.356812	889.525574	-291.429932	-60.911903	1025.104370	473.155487	-3.310795	960.723145	468.757446	174.433289
-344.665527	19.290466	927.921021	-256.708374	-147.727661	923.154907	-375.664215	93.455353	498.425690	-288.508240	-162.186844	492.147888	-396.149231	119.834419	71.628517	-352.027374	-135.596130	80.765221	-363.891785	93.674782	1398.233887	-211.882492	-219.508316	1373.328735	-258.350830	-59.922302	1393.956421	-223.418060	-67.028160	1684.118164	-476.929474	111.525375	1160.028198	-272.593689	-304.343292	1137.766846	-313.296051	238.389755	1033.059448	-160.955734	-287.453552	889.050354	-290.638611	-61.765152	1025.001587	473.053375	-3.393329	960.695984	468.683014	174.294830
-343.923706	18.453947	927.945557	-255.769257	-148.420761	923.042664	-376.077545	92.158501	498.557343	-288.176117	-162.487198	492.121246	-396.313721	120.130035	71.408592	-351.940857	-135.559479	80.828949	-363.136292	92.702209	1398.301147	-211.009354	-220.467270	1373.076294	-257.669312	-60.937557	1393.850952	-222.667267	-67.748375	1684.112061	-476.148895	110.902168	1160.093750	-272.117798	-304.695282	1137.528198	-312.428986	238.003174	1033.424072	-160.745041	-287.374878	888.607971	-289.736725	-62.564903	1024.952393	472.871613	-3.515323	960.681213	468.560211	174.194519
-343.186615	17.429092	927.920776	-254.859207	-149.243011	922.943726	-376.710358	91.205742	498.840515	-287.847748	-162.786346	492.100983	-396.449127	120.426125	71.284248	-351.923950	-135.613968	80.875084	-362.338745	91.723953	1398.347290	-210.050934	-221.403107	1373.034668	-257.074005	-61.871799	1393.864502	-222.046082	-68.338860	1684.191284	-475.392578	110.362663	1160.201782	-271.725586	-304.885712	1137.362305	-311.539978	237.595047	1033.927246	-160.707260	-287.232147	888.222351	-288.866089	-63.494213	1024.885864	472.733887	-3.614307	960.663513	468.485504	174.099823
-342.519714	16.683062	928.086975	-253.960892	-149.924088	922.857422	-377.403259	90.477036	499.114624	-287.440369	-163.079895	492.108643	-396.630951	120.707466	71.364746	-351.985809	-135.652390	80.978668	-361.554810	90.731766	1398.418823	-209.158569	-222.301468	1372.939331	-256.428772	-62.829018	1393.842529	-221.408905	-68.937798	1684.301514	-474.421051	109.690109	1160.275635	-271.336853	-305.073334	1137.217163	-310.656799	237.299789	1034.400146	-160.759766	-286.993408	887.929260	-287.986725	-64.291740	1024.917847	472.575043	-3.686435	960.633179	468.381927	174.071075
-341.757599	15.653176	928.156860	-253.090500	-150.720337	922.852661	-378.122223	89.996460	499.347687	-287.040039	-163.360580	492.090271	-396.842865	120.883179	71.573830	-351.983765	-135.709412	81.052177	-360.767853	89.744041	1398.487305	-208.289536	-223.160034	1372.994751	-255.672440	-63.732368	1393.989746	-220.842575	-69.455833	1684.403564	-473.667175	109.176224	1160.418091	-270.988647	-305.327148	1137.277222	-309.836426	236.934128	1034.732788	-160.910507	-286.662781	887.699768	-287.087006	-65.194702	1024.941528	472.373383	-3.659941	960.617859	468.227783	174.341080
-341.049347	14.909552	928.353210	-252.101120	-151.375137	922.768188	-379.007050	89.643959	499.734741	-286.674835	-163.485092	492.102875	-397.178986	121.011055	71.819115	-351.970886	-135.644363	81.112930	-359.961670	88.809937	1398.537720	-207.350540	-224.116318	1373.084351	-255.077850	-64.716484	1393.957520	-220.270279	-69.963631	1684.629639	-472.758759	108.478935	1160.518799	-270.635864	-305.615723	1137.404297	-309.032837	236.557266	1035.103516	-161.132858	-286.248993	887.541870	-286.185181	-66.014679	1024.994751	472.272522	-3.854486	960.594116	468.165955	173.932724
-340.295715	14.115171	928.546021	-251.131729	-152.007248	922.743530	-379.530731	89.241020	499.973969	-286.438782	-163.639053	492.112701	-397.210968	121.097160	71.958115	-351.950531	-135.655136	81.208961	-359.168732	87.786812	1398.583862	-206.418167	-224.990814	1373.269531	-254.540695	-65.645187	1393.966064	-219.693466	-70.493538	1684.659058	-472.053009	107.954353	1160.621216	-270.318512	-305.846832	1137.526733	-308.137726	236.146576	1035.611816	-161.379608	-285.882355	887.437195	-285.234161	-66.794136	1025.070801	472.100739	-3.954462	960.596558	468.056122	173.877090
-339.649353	13.494083	928.710022	-250.200790	-152.543167	922.617920	-380.147522	88.764206	500.185181	-286.234161	-163.714127	492.151337	-397.206909	121.167458	72.079681	-351.855438	-135.601425	81.245491	-358.403351	86.869408	1398.583862	-205.516998	-225.841736	1373.393188	-253.780350	-66.569466	1394.039185	-219.214691	-70.959480	1684.763184	-471.158081	107.304947	1160.631592	-270.048706	-306.109039	1137.615479	-307.357727	235.808121	1035.886963	-161.704514	-285.516205	887.288574	-284.338989	-67.469276	1025.080811	471.880249	-3.861072	960.626892	467.891174	174.121902
-339.241180	11.192503	928.134521	-249.362152	-153.791397	922.557495	-380.393890	88.094421	500.136658	-286.120453	-164.213638	492.156738	-396.951080	121.214622	72.136971	-351.948120	-135.660706	81.320251	-357.657593	85.908638	1398.552124	-204.587738	-226.754730	1373.485474	-253.249283	-67.474289	1394.026245	-218.755249	-71.404678	1684.923828	-470.476746	106.750832	1160.603271	-269.708679	-306.422668	1137.713379	-306.567078	235.380798	1036.232422	-162.026627	-285.098877	887.081604	-283.527618	-68.789604	1024.732178	471.722260	-3.916566	960.625000	467.775940	174.073196
-338.587769	10.640135	928.247253	-248.455109	-154.225998	922.452759	-380.782837	87.322449	500.261292	-285.858734	-164.361893	492.130249	-396.710114	121.162712	72.108879	-351.929993	-135.721848	81.372169	-356.979370	84.989250	1398.445435	-203.673218	-227.599594	1373.545532	-252.543213	-68.333359	1394.009521	-218.267563	-71.941254	1684.906494	-469.726440	106.087212	1160.546631	-269.354156	-306.819946	1137.833252	-305.772369	234.890182	1036.498901	-162.331497	-284.641235	886.866943	-282.643646	-69.338783	1024.726318	471.557312	-3.945436	960.653809	467.660187	174.036530
-337.857819	10.159672	928.347961	-247.431717	-154.614044	922.319458	-381.192627	86.630234	500.386414	-285.517578	-164.549011	492.116516	-396.497925	121.067215	72.074120	-351.871582	-135.654449	81.387001	-356.314453	84.069252	1398.328735	-202.720078	-228.384872	1373.499634	-251.727478	-69.055481	1394.104370	-217.860382	-72.339546	1684.942383	-469.188599	105.580368	1160.477173	-269.019867	-307.229279	1137.902466	-304.997589	234.468109	1036.951050	-162.583496	-284.191772	886.710999	-281.743103	-69.880325	1024.709961	471.423035	-3.930934	960.623169	467.536255	173.981995
-337.176910	9.568430	928.376648	-246.465881	-154.977173	922.159668	-381.370514	85.886909	500.406586	-285.178101	-164.847290	492.088989	-396.066711	120.958588	71.960091	-351.745148	-135.579666	81.424110	-355.695648	83.202141	1398.141968	-201.781998	-229.125214	1373.450317	-250.987457	-69.800385	1394.133667	-217.417542	-72.815910	1684.980347	-468.386383	104.878418	1160.302612	-268.674866	-307.541656	1137.826172	-304.316772	234.067078	1037.130859	-162.856064	-283.802216	886.487549	-280.855988	-70.413826	1024.638672	471.289246	-3.974589	960.618225	467.441498	173.910629
-336.480286	9.211053	928.396240	-245.470642	-155.234512	921.971558	-381.467224	85.133812	500.385071	-284.804199	-164.949387	492.097015	-395.648193	120.790070	71.903229	-351.682098	-135.517151	81.455933	-355.113922	82.379097	1398.022827	-200.780579	-229.744339	1373.289429	-250.451660	-70.534737	1394.050415	-217.017685	-73.283875	1684.979248	-467.714844	104.215385	1160.243530	-268.257965	-307.982330	1137.722046	-303.577484	233.645630	1037.358765	-163.073166	-283.371155	886.248596	-279.977783	-70.807487	1024.552856	471.153595	-3.959476	960.628418	467.344696	173.872055
-335.848175	8.600261	928.340393	-244.511520	-155.575409	921.834045	-381.459259	84.525780	500.268768	-284.495728	-165.120941	492.063049	-395.234222	120.665871	71.828659	-351.604065	-135.499084	81.487389	-354.560181	81.563980	1397.898560	-199.743835	-230.407333	1373.134033	-249.738434	-71.210464	1393.963013	-216.648178	-73.716164	1684.965820	-467.015137	103.543449	1160.041382	-267.835083	-308.397125	1137.681519	-302.842957	233.174805	1037.654297	-163.300400	-283.044952	885.946350	-279.165009	-71.297630	1024.454590	471.094757	-4.171021	960.635315	467.306030	173.403915
-335.270691	8.230211	928.323425	-243.580917	-155.800278	921.689758	-381.361969	83.890083	500.167511	-284.107727	-165.201141	491.989166	-394.949127	120.509949	71.715866	-351.558868	-135.457428	81.521179	-354.046509	80.807991	1397.755859	-198.817001	-230.866257	1372.852051	-249.083923	-71.784233	1393.877930	-216.287003	-74.133636	1684.898071	-466.372894	102.821800	1159.925537	-267.451324	-308.745972	1137.518311	-302.191498	232.706039	1037.825195	-163.496017	-282.835907	885.519775	-278.372131	-71.624702	1024.370361	470.899475	-4.081033	960.621399	467.152527	173.758026
-334.742462	7.815119	928.233643	-242.702606	-156.019333	921.484009	-381.182800	83.203682	499.971863	-283.744812	-165.223495	491.938049	-394.681885	120.406967	71.591309	-351.549042	-135.424713	81.550560	-353.611115	80.081696	1397.655762	-197.801743	-231.335648	1372.596558	-248.348007	-72.356438	1393.827393	-215.865921	-74.570671	1684.877930	-465.657806	102.059677	1159.755615	-266.937622	-309.111023	1137.254395	-301.564880	232.244598	1037.969238	-163.646088	-282.601654	885.179749	-277.619720	-71.958092	1024.217407	470.780823	-4.317607	960.598755	467.128387	173.298752
-334.202087	7.245241	928.080994	-241.806656	-156.268219	921.362122	-381.010742	82.582657	499.827576	-283.381958	-165.239899	491.939423	-394.470734	120.350311	71.439392	-349.415558	-133.178589	81.428818	-353.152771	79.423546	1397.550049	-196.878403	-231.731781	1372.242920	-247.749451	-72.859352	1393.629883	-215.546326	-75.016823	1684.826050	-465.123779	101.394211	1159.629761	-266.442078	-309.547089	1137.102783	-300.989044	231.740738	1038.127808	-163.814163	-282.340881	884.691284	-276.877502	-72.306625	1024.076172	470.636047	-4.370484	960.605286	467.040131	173.200775
-333.990021	6.282979	927.684265	-240.962601	-156.740051	921.230713	-380.928955	81.945198	499.620544	-283.117981	-165.360886	492.001556	-394.397186	120.320213	71.276413	-349.375580	-133.187210	81.476555	-352.726227	78.753891	1397.470337	-195.933121	-232.111862	1371.897217	-247.084549	-73.273880	1393.576538	-215.150192	-75.414352	1684.852539	-464.557922	100.677193	1159.500488	-265.938324	-309.764130	1136.757935	-300.476990	231.329407	1038.111450	-163.954132	-282.180573	884.154480	-276.330536	-72.801147	1023.804749	470.503998	-4.464401	960.624573	466.973907	173.134323
-333.232574	6.584787	927.871277	-240.039703	-156.440826	921.063171	-380.747833	81.202217	499.563019	-282.689148	-165.298477	491.977051	-394.228668	120.342484	71.101860	-349.314453	-133.184814	81.500092	-352.339020	78.194633	1397.416992	-195.034683	-232.376328	1371.578491	-246.498383	-73.790039	1393.401855	-214.682617	-75.883499	1684.735718	-463.954926	99.900131	1159.360352	-265.365967	-310.084930	1136.512085	-299.860291	230.716019	1038.294678	-164.048050	-281.961792	883.627686	-275.558289	-72.744812	1023.827759	470.382233	-4.574034	960.624878	466.940643	173.075516
-332.859253	6.331040	927.791504	-239.226913	-156.504242	920.898376	-380.671814	80.555824	499.392670	-282.267883	-165.241623	491.962921	-394.145294	120.338150	70.949059	-349.282806	-133.262756	81.521530	-352.026001	77.609039	1397.335327	-194.218735	-232.716339	1371.208252	-245.767456	-74.092583	1393.404785	-214.324310	-76.264336	1684.639282	-463.398163	99.178505	1159.274780	-264.745392	-310.366852	1136.212891	-299.349945	230.216858	1038.352173	-164.077576	-281.722809	883.163574	-274.929901	-72.902344	1023.701477	470.243713	-4.660263	960.650696	466.894440	173.011459
-332.533691	5.941823	927.626099	-238.465271	-156.649841	920.764465	-380.668304	79.882317	499.244873	-281.909454	-165.433960	491.951508	-394.105530	120.316147	70.748909	-349.273895	-133.321304	81.563858	-351.706940	77.058945	1397.274902	-193.390259	-233.039108	1370.862061	-245.082062	-74.265862	1393.222046	-213.946640	-76.669167	1684.612305	-462.755615	98.369965	1159.084961	-264.198700	-310.499969	1135.891113	-298.814514	229.659698	1038.410889	-164.116745	-281.652954	882.557983	-274.357147	-73.100349	1023.547058	470.097473	-4.719770	960.665100	466.827942	172.900650
-332.194061	5.573489	927.426208	-237.699142	-156.729095	920.651428	-380.776062	79.308769	499.104767	-281.455383	-165.656677	491.923676	-394.127625	120.275345	70.593063	-349.276245	-133.480698	81.659958	-351.463928	76.572289	1397.249756	-192.630356	-233.235413	1370.553467	-244.510651	-74.614914	1393.122314	-213.462234	-77.140495	1684.493652	-462.293732	97.737289	1159.015259	-263.537018	-310.661865	1135.565796	-298.359863	229.093979	1038.492798	-164.143417	-281.601410	881.976501	-273.820618	-73.247177	1023.390625	469.946381	-4.795986	960.686584	466.756073	172.834335
-332.038574	5.068689	927.107361	-236.920151	-156.952408	920.558167	-381.004547	78.773689	498.967529	-281.085449	-165.967834	491.893768	-394.114075	120.200111	70.440872	-349.279633	-133.587997	81.689011	-351.145935	76.115486	1397.212891	-191.790421	-233.423126	1370.227661	-244.197189	-75.090591	1392.972900	-213.081787	-77.551651	1684.424194	-461.971619	97.092010	1158.900635	-262.902802	-310.806122	1135.268799	-297.976654	228.559509	1038.530884	-164.086075	-281.461975	881.423340	-273.341339	-73.418755	1023.178528	469.812805	-4.889274	960.707458	466.727051	172.775024
-331.698425	4.880886	926.995972	-236.139954	-156.941925	920.450317	-381.161560	78.123817	498.876526	-280.696777	-166.086960	491.892059	-394.123260	120.170860	70.285393	-349.268921	-133.641251	81.726044	-350.906128	75.691589	1397.187012	-191.081253	-233.560684	1369.905396	-243.704254	-75.315651	1392.850952	-212.674347	-77.936905	1684.333496	-461.447998	96.348999	1158.845581	-262.207855	-310.854614	1134.901611	-297.598755	227.890549	1038.429565	-164.037186	-281.404083	880.783142	-272.796204	-73.480774	1023.069885	469.709167	-4.901505	960.686096	466.702667	172.735855
-331.277649	4.744970	926.968811	-235.355972	-156.885254	920.308838	-381.301514	77.566986	498.800964	-280.336975	-166.122620	491.884247	-394.088715	120.099159	70.141533	-349.298157	-133.783203	81.755478	-350.702881	75.260262	1397.197632	-190.303833	-233.706207	1369.605591	-243.214691	-75.539886	1392.738647	-212.199097	-78.299782	1684.244385	-461.106445	95.758240	1158.779907	-261.510651	-310.944885	1134.638672	-297.144379	227.374786	1038.590210	-163.935852	-281.360382	880.208191	-272.216736	-73.576385	1022.989563	469.593658	-4.961483	960.706909	466.672699	172.692474
-330.949005	4.470598	926.785095	-234.559814	-156.940308	920.221619	-381.441986	76.876129	498.693237	-279.764893	-166.259323	491.725891	-394.013885	120.031151	69.974068	-349.216888	-133.771744	81.806480	-350.550781	74.843513	1397.187134	-189.591614	-233.800934	1369.338013	-242.715530	-75.757057	1392.669800	-211.738571	-78.701530	1684.205933	-460.718475	95.126442	1158.717896	-260.767639	-311.033264	1134.288818	-296.893555	226.870239	1038.563843	-163.847885	-281.322021	879.631958	-271.705811	-73.677055	1022.858215	469.503052	-4.961596	960.709656	466.667419	172.644012
-330.644745	4.198053	926.645752	-233.852631	-157.030609	920.162292	-381.605377	76.184349	498.564423	-279.466583	-166.262421	491.737366	-393.980927	119.938721	69.827843	-349.204041	-133.821198	81.871422	-350.414917	74.410881	1397.212402	-188.925186	-233.870819	1369.075562	-242.302536	-75.942276	1392.588135	-211.345230	-79.051781	1684.132324	-460.572083	94.649422	1158.698364	-260.029755	-311.058655	1133.992065	-296.615204	226.307953	1038.641724	-163.757919	-281.382263	878.978027	-271.217590	-73.789230	1022.759033	469.437561	-4.961787	960.735291	466.671509	172.580231
-330.297394	3.961746	926.504578	-233.035522	-157.105240	920.095337	-381.776154	75.475983	498.506653	-279.220428	-166.370804	491.792664	-393.932556	119.864601	69.685600	-349.212982	-133.895554	81.900414	-350.321381	74.015984	1397.200073	-188.188766	-233.945480	1368.866821	-241.926865	-76.093811	1392.507568	-210.909119	-79.424019	1684.063721	-460.438873	94.191956	1158.740479	-259.209717	-311.040192	1133.714844	-296.320221	225.698959	1038.750732	-163.627808	-281.389404	878.461609	-270.669189	-73.884613	1022.657043	469.360504	-4.968312	960.743652	466.661438	172.551895
-329.976379	3.709487	926.363159	-232.390259	-157.152145	919.971680	-382.137634	74.830299	498.465454	-278.900299	-166.319016	491.822998	-393.953339	119.746956	69.566330	-349.164703	-133.876740	81.984741	-350.220886	73.678955	1397.202637	-187.458618	-233.945847	1368.652466	-241.479324	-76.252464	1392.417725	-210.494980	-79.760078	1683.980713	-460.289215	93.685394	1158.746704	-258.365021	-311.151672	1133.545898	-296.134735	225.245056	1038.836426	-163.481384	-281.364685	877.919983	-270.185059	-73.996964	1022.523438	469.260223	-5.057751	960.796082	466.664825	172.470276
-329.552643	3.545842	926.241394	-231.674377	-157.176697	919.836548	-382.432526	74.302635	498.454132	-278.599426	-166.362183	491.841339	-393.935699	119.610519	69.440651	-349.198608	-133.919846	82.014755	-350.143463	73.229004	1397.190918	-186.854355	-233.950348	1368.460693	-240.850906	-76.239799	1392.354614	-210.076553	-80.114510	1683.965332	-460.004913	93.165718	1158.705688	-257.551971	-311.212280	1133.378540	-296.000702	224.801285	1038.862061	-163.386108	-281.488342	877.335266	-269.647522	-74.096794	1022.398682	469.182678	-5.112988	960.835449	466.698975	172.454376
-329.143005	3.221388	926.115906	-230.938339	-157.284439	919.761414	-382.652710	73.720497	498.395294	-278.215698	-166.298355	491.848724	-393.878540	119.529297	69.335533	-349.095367	-133.873047	82.030617	-350.053009	72.882523	1397.163330	-186.161011	-233.958145	1368.321899	-240.458603	-76.363899	1392.297485	-209.700500	-80.412216	1683.930908	-460.110931	92.760117	1158.694580	-256.669708	-311.259552	1133.184692	-295.943787	224.343475	1038.869141	-163.188492	-281.539978	876.844116	-269.092438	-74.266609	1022.299072	469.065216	-5.170434	960.857239	466.741302	172.350540
-328.731201	2.895182	925.987244	-230.244217	-157.446732	919.726929	-382.783081	73.164703	498.312408	-277.911804	-166.438263	491.884888	-393.854095	119.449272	69.256660	-349.113617	-133.838760	82.089806	-349.946899	72.524712	1397.088867	-185.449829	-233.950424	1368.168457	-240.093018	-76.506813	1392.247070	-209.342682	-80.695183	1683.816406	-460.143585	92.377655	1158.693237	-255.776413	-311.372223	1133.033569	-295.920502	223.959900	1038.908691	-162.952347	-281.552795	876.437744	-268.584320	-74.458092	1022.220947	468.965881	-5.241463	960.906677	466.795715	172.319305
-328.323242	2.675259	925.882446	-229.548691	-157.511932	919.623474	-382.998749	72.647751	498.290375	-277.641388	-166.592941	491.877136	-393.780823	119.403351	69.180923	-349.075134	-133.858902	82.119331	-349.876587	72.172806	1397.039185	-184.806488	-233.942780	1368.047852	-239.727203	-76.634377	1392.171509	-208.937836	-80.995438	1683.812134	-460.194427	91.995796	1158.653931	-254.905670	-311.397980	1132.828491	-295.963013	223.630554	1038.954468	-162.731628	-281.661041	875.929504	-268.059052	-74.593971	1022.119568	468.865479	-5.304417	960.939392	466.876617	172.195755
-327.916290	2.433565	925.790283	-228.903107	-157.567001	919.484802	-383.130646	72.155159	498.263245	-277.337708	-166.589798	491.870117	-393.824341	119.352043	69.123032	-349.061615	-133.911728	82.185028	-349.799591	71.860939	1396.958740	-184.177887	-233.929749	1367.970581	-239.371246	-76.765076	1392.104736	-208.596146	-81.219398	1683.772217	-460.244843	91.606407	1158.642578	-254.034851	-311.560516	1132.793579	-296.053192	223.320862	1038.974976	-162.483353	-281.682312	875.514709	-267.550720	-74.762917	1022.006653	468.641907	-5.272442	960.983215	466.901276	172.503006
-327.537048	2.117729	925.723511	-228.308365	-157.733017	919.412354	-383.180847	71.763130	498.252838	-276.992065	-166.605225	491.866699	-393.805450	119.316177	69.083519	-349.059662	-133.918839	82.213440	-349.712311	71.537949	1396.873047	-183.552704	-233.962265	1367.859375	-239.000183	-76.896301	1392.056519	-208.252914	-81.452827	1683.750610	-460.375488	91.256256	1158.632080	-253.118256	-311.708191	1132.672852	-296.190521	223.059113	1039.002563	-162.182663	-281.712646	875.262939	-267.030121	-74.969032	1021.932373	468.579468	-5.531964	961.049316	467.040222	172.049454
-327.123901	1.834039	925.650879	-227.660751	-157.861160	919.317200	-383.198151	71.452652	498.258240	-276.665588	-166.669067	491.863281	-393.794647	119.355453	69.055305	-349.000214	-133.903976	82.259583	-349.618225	71.203506	1396.774170	-182.910110	-233.979889	1367.780029	-238.661880	-77.064224	1392.006958	-207.922028	-81.671043	1683.713745	-460.272125	90.819122	1158.614990	-252.308060	-311.754578	1132.604370	-296.346924	222.846741	1039.039917	-161.846710	-281.734528	874.942078	-266.477997	-75.156532	1021.845581	468.445709	-5.614659	961.081848	467.154877	171.995758
-326.646881	1.543317	925.561035	-226.991974	-157.949188	919.267273	-383.110291	71.157448	498.245270	-276.285339	-166.689468	491.843903	-393.761230	119.383224	69.055099	-348.941284	-133.923676	82.307899	-349.450989	70.882706	1396.710327	-182.239578	-234.019867	1367.776611	-238.510941	-77.278389	1392.073486	-207.661789	-81.840363	1683.665894	-460.592529	90.491707	1158.600708	-251.434738	-311.882355	1132.466797	-296.599823	222.633682	1039.055176	-161.480469	-281.805084	874.666870	-265.953522	-75.334747	1021.780701	468.182861	-5.575728	961.128479	467.238434	172.279739
-326.241730	1.279428	925.508179	-226.398605	-158.042175	919.220093	-383.012207	70.927963	498.240417	-275.972321	-166.826828	491.807098	-393.729340	119.441628	69.031769	-348.901184	-133.950150	82.341232	-349.370270	70.575912	1396.621216	-181.707153	-234.047913	1367.729614	-237.990646	-77.307426	1391.949097	-207.403168	-81.965454	1683.736084	-460.733795	90.006744	1158.619019	-250.642822	-312.062988	1132.541138	-296.815216	222.475784	1039.058105	-161.124634	-281.882233	874.452576	-265.480652	-75.510376	1021.733459	468.048370	-5.715321	961.164063	467.426208	172.033493
-325.938782	0.953202	925.413635	-225.819656	-158.183304	919.149292	-382.869690	70.709755	498.151489	-275.646790	-166.877441	491.781433	-393.705963	119.481903	69.009750	-348.854431	-133.981766	82.388237	-349.273621	70.246132	1396.547607	-181.132462	-234.066101	1367.739990	-237.633469	-77.437706	1391.914185	-207.050934	-82.098129	1683.644531	-460.877716	89.629257	1158.601929	-249.854004	-312.115601	1132.427490	-297.111115	222.306396	1039.029053	-160.712234	-281.889832	874.248596	-265.000793	-75.682396	1021.644714	467.804901	-5.658190	961.194275	467.549957	172.236664
-325.581848	0.663827	925.327454	-225.233398	-158.231155	919.094482	-382.762299	70.549187	498.099548	-275.624146	-167.312546	491.839966	-393.706543	119.533310	68.975273	-348.972504	-134.102951	82.410835	-349.172272	69.923462	1396.443970	-180.517914	-234.120743	1367.708496	-237.291443	-77.602921	1391.872925	-206.782562	-82.259476	1683.664673	-460.924011	89.221237	1158.585938	-249.116760	-312.226318	1132.384766	-297.401703	222.154907	1038.998291	-160.249176	-281.836945	874.123291	-264.530823	-75.812172	1021.573242	467.639404	-5.673955	961.190674	467.747284	172.279251
-325.312469	0.273467	925.234985	-224.784348	-158.335739	919.003540	-382.605499	70.400261	497.976410	-275.195282	-166.953156	491.793396	-393.634277	119.625908	68.946312	-348.800842	-133.976257	82.445091	-349.076752	69.616982	1396.328735	-179.980759	-234.177628	1367.658325	-236.972916	-77.764961	1391.820679	-206.499329	-82.299522	1683.609741	-460.509918	88.841377	1158.492432	-248.397736	-312.428070	1132.393188	-297.900757	222.875839	1038.594360	-159.793915	-281.865295	873.993530	-264.117065	-76.006226	1021.473938	467.412964	-5.586627	961.179443	467.967651	172.260635
-325.026245	-0.036442	925.139709	-224.305054	-158.418335	918.900024	-382.484558	70.277084	497.907196	-275.088806	-167.097015	491.801361	-393.607208	119.696091	68.905632	-348.813599	-133.981522	82.445091	-348.993683	69.352486	1396.264038	-179.422394	-234.203156	1367.652710	-236.661789	-77.906586	1391.785767	-206.254913	-82.357697	1683.591309	-460.691925	88.611412	1158.492798	-247.690353	-312.513885	1132.311401	-298.319794	222.794571	1038.495239	-159.300705	-281.895020	873.859802	-263.686371	-76.159218	1021.367981	467.181915	-5.535645	961.154114	468.241425	172.371902
-324.708527	-0.308120	925.031921	-223.730438	-158.480148	918.814392	-382.385193	70.190277	497.848572	-274.914246	-167.087601	491.830841	-393.569885	119.747742	68.852066	-348.779175	-133.972870	82.522110	-348.917755	69.002014	1396.166748	-178.856583	-234.238739	1367.638672	-236.360840	-78.033356	1391.748779	-206.009506	-82.366791	1683.567749	-460.677124	88.242935	1158.457153	-247.014084	-312.644043	1132.298218	-298.702942	222.696213	1038.444580	-158.716400	-281.909210	873.727356	-263.240417	-76.290222	1021.270142	466.917267	-5.422098	961.149353	468.565369	172.422119
-324.472321	-0.574710	924.975891	-223.215836	-158.527069	918.789978	-382.322327	70.118446	497.760956	-274.841614	-167.190155	491.854553	-393.557678	119.752937	68.825027	-348.813477	-134.015182	82.539757	-348.812378	68.679886	1396.051392	-178.328659	-234.305832	1367.606689	-236.060440	-78.160408	1391.728638	-205.769623	-82.382233	1683.540527	-460.474213	87.762238	1158.429077	-246.356110	-312.802856	1132.269043	-299.112000	222.675323	1038.367676	-158.161057	-281.870819	873.697876	-262.876343	-76.410698	1021.230042	466.660187	-5.240100	961.109131	468.843781	172.592346
-324.301147	-0.858292	924.871643	-222.799118	-158.636566	918.726379	-382.291382	70.023384	497.675873	-274.667328	-167.126099	491.879486	-393.514893	119.784279	68.778038	-348.790955	-133.992691	82.545044	-348.760498	68.392807	1395.958862	-177.807846	-234.315811	1367.542847	-235.756393	-78.285599	1391.666992	-205.575546	-82.338478	1683.480713	-460.724640	87.469223	1158.405273	-245.692474	-312.964508	1132.155273	-299.540558	222.577591	1038.304932	-157.589722	-281.851349	873.666931	-262.560577	-76.546883	1021.141785	466.421295	-5.067402	961.084290	469.194122	172.771942
-323.608307	0.924567	925.633606	-222.142975	-157.655060	918.614441	-382.208557	69.874031	497.906219	-274.378998	-166.643707	491.847809	-393.479187	119.743637	68.716011	-348.670959	-133.860809	82.521088	-348.694489	68.124153	1395.891846	-177.289047	-234.348740	1367.509644	-235.446960	-78.403259	1391.610840	-205.378860	-82.294197	1683.530762	-460.846863	87.023399	1158.352783	-245.080811	-313.050201	1132.116577	-299.941803	222.491959	1038.186646	-156.939972	-281.781464	873.685486	-262.024323	-75.820854	1021.500916	466.119263	-4.835960	961.091064	469.618073	173.000168
-323.317596	1.132460	925.631836	-221.702667	-157.465042	918.528015	-382.166718	69.729752	497.916382	-274.185272	-166.546005	491.824097	-393.395752	119.735870	68.682266	-348.624878	-133.844879	82.499084	-348.615326	67.856758	1395.831055	-176.807404	-234.356018	1367.439087	-235.192337	-78.517197	1391.537964	-205.174286	-82.259567	1683.496460	-461.081055	86.590714	1158.320435	-244.470505	-313.168640	1132.070679	-300.363983	222.410294	1038.117065	-156.250031	-281.782257	873.648254	-261.680542	-75.679077	1021.460693	465.842377	-4.530792	961.043823	469.969849	173.326096
-323.179443	0.995968	925.533447	-221.341583	-157.447952	918.418457	-382.095673	69.559387	497.894684	-274.010651	-166.458435	491.823120	-393.319702	119.719353	68.649109	-348.574005	-133.820099	82.528442	-348.562042	67.575233	1395.764648	-176.322983	-234.388321	1367.377075	-234.912048	-78.614967	1391.501221	-204.928085	-82.238335	1683.361694	-461.210297	86.117714	1158.262817	-243.828384	-313.415100	1132.006226	-300.915619	222.371231	1037.821777	-155.599350	-281.714294	873.648560	-261.407532	-75.712990	1021.353516	465.602051	-4.315976	961.007629	470.425507	173.570114
-323.034485	0.887162	925.493164	-221.025162	-157.414581	918.327637	-382.025024	69.395210	497.867188	-273.858765	-166.606110	491.839325	-393.231720	119.681808	68.629005	-348.628082	-133.883438	82.555984	-348.560303	67.356377	1395.705078	-175.865082	-234.407486	1367.334106	-234.670868	-78.720078	1391.428467	-204.709305	-82.172668	1683.320679	-461.342468	85.653633	1158.249146	-243.258057	-313.530182	1131.947632	-301.237274	222.208435	1037.785645	-154.935364	-281.666504	873.557495	-261.139679	-75.744240	1021.283752	465.267731	-3.972114	960.953918	470.872986	173.958878
-322.327118	2.033547	925.956055	-220.561935	-156.706848	918.231995	-381.819031	69.141533	498.011200	-273.561646	-166.226135	491.793427	-393.115204	119.656937	68.596046	-348.466461	-133.767258	82.537994	-348.519257	67.129425	1395.652344	-175.426895	-234.408844	1367.248047	-234.450150	-78.831253	1391.380249	-204.459854	-82.142525	1683.304932	-461.337402	85.267715	1158.154053	-242.712997	-313.627777	1131.882324	-301.936005	222.265198	1037.401733	-154.189926	-281.597351	873.631653	-260.626434	-75.237595	1021.484985	464.932007	-3.527565	960.954224	471.264191	174.354599
-322.125641	1.974028	925.928955	-220.167557	-156.687988	918.195557	-381.778320	68.938904	498.037170	-273.362396	-166.216629	491.816071	-393.017273	119.602806	68.569351	-348.496338	-133.803970	82.554726	-348.478271	66.909317	1395.614014	-175.023376	-234.416946	1367.158936	-234.221146	-78.894806	1391.327148	-204.276489	-82.049217	1683.237183	-461.342224	84.774399	1158.108887	-242.084991	-313.748260	1131.761841	-302.269745	222.175034	1037.261108	-153.464355	-281.582733	873.670105	-260.344055	-75.259651	1021.454956	464.585541	-3.126582	960.939575	471.661682	174.698349
-322.472778	0.616780	925.396973	-219.910339	-157.305557	918.199951	-381.785828	68.790474	497.851257	-273.277588	-166.529465	491.870789	-392.995331	119.553131	68.555473	-348.626068	-133.934357	82.616776	-348.531708	66.566826	1395.561401	-174.685028	-234.444870	1367.112305	-233.881256	-78.801956	1391.654175	-204.015869	-82.019073	1683.232422	-461.400330	84.295425	1158.076782	-241.491547	-313.898590	1131.624756	-302.530060	221.886810	1037.238037	-152.741913	-281.503082	873.669678	-260.331726	-75.820366	1021.174988	464.245331	-2.636543	960.950623	472.104248	175.249237
-322.347809	0.387039	925.344727	-219.579041	-157.347916	918.184998	-381.727448	68.650330	497.824951	-273.139984	-166.574600	491.881805	-392.934204	119.487274	68.550301	-348.594940	-133.961639	82.629646	-348.532593	66.363983	1395.561401	-174.306168	-234.444870	1367.094360	-233.703079	-78.851074	1391.609009	-203.788483	-81.965698	1683.173340	-461.396545	83.840492	1158.065552	-240.939850	-313.975098	1131.604248	-302.982635	221.770660	1037.053711	-151.974976	-281.430603	873.735901	-260.132965	-75.934998	1021.144043	463.955078	-2.282978	960.931152	472.527405	175.606018
-322.183655	0.335847	925.343994	-219.308731	-157.323105	918.166321	-381.554718	68.488441	497.809875	-272.952759	-166.569077	491.864929	-392.901337	119.458565	68.544914	-348.614075	-133.987595	82.645409	-348.534454	66.172783	1395.531250	-173.916168	-234.442947	1367.097168	-233.539627	-78.934235	1391.536499	-203.567261	-81.924248	1683.135864	-461.404053	83.382019	1158.012451	-240.315247	-314.050629	1131.632446	-303.413605	221.682968	1036.771851	-151.250381	-281.391083	873.761658	-259.911591	-75.948242	1021.133911	463.663544	-1.853081	960.932251	472.986084	176.110428
-322.036163	0.268846	925.326599	-219.038971	-157.282410	918.108276	-381.515808	68.426430	497.820099	-272.732666	-166.547729	491.835297	-392.830566	119.444809	68.542046	-348.586029	-134.035110	82.681664	-348.547485	66.019897	1395.508545	-173.546570	-234.442612	1367.112427	-233.385010	-78.985252	1391.494019	-203.364197	-81.901619	1683.059570	-461.451111	83.020821	1157.989746	-239.739197	-314.124084	1131.584595	-303.868469	221.550339	1036.475586	-150.577316	-281.316681	873.797668	-259.711517	-75.982529	1021.097656	463.286499	-1.303907	960.920288	473.354370	176.660843
-321.918304	0.163249	925.286926	-218.772034	-157.316803	918.076782	-381.396667	68.374466	497.779388	-272.499908	-166.538956	491.805145	-392.804626	119.421211	68.513435	-348.567352	-133.991379	82.698410	-348.552979	65.825333	1395.461060	-173.219986	-234.444534	1367.099243	-233.233337	-79.056221	1391.440063	-203.129593	-81.815208	1682.989624	-461.500092	82.612785	1157.946289	-239.153030	-314.293579	1131.615845	-304.267334	221.426285	1036.225586	-149.855820	-281.225037	873.868835	-259.533234	-76.045311	1021.063416	463.012573	-0.782521	960.960022	473.721558	177.048874
-321.332031	1.172986	925.633667	-218.449142	-156.785492	918.006775	-381.235748	68.299370	497.966278	-272.206055	-166.260345	491.733002	-392.748535	119.417953	68.499229	-348.507080	-133.923523	82.694740	-348.554718	65.658203	1395.442139	-172.922333	-234.421722	1367.099121	-233.066925	-79.133316	1391.414795	-202.873749	-81.803307	1682.959229	-461.499664	82.245636	1157.871582	-238.642838	-314.346100	1131.527100	-304.869141	221.415497	1035.728882	-149.080841	-281.071747	873.951660	-259.150330	-75.610153	1021.217529	462.763428	-0.296449	960.968628	474.112366	177.452881
-321.344849	0.521770	925.419250	-218.207260	-157.067032	917.987549	-381.161499	68.303780	497.837463	-272.027435	-166.358215	491.752625	-392.756805	119.446350	68.506439	-348.479645	-133.958572	82.714905	-348.559723	65.494659	1395.383911	-172.633484	-234.422852	1367.104004	-232.906738	-79.204582	1391.363647	-202.653503	-81.775658	1682.910767	-461.578033	81.911201	1157.829468	-238.112656	-314.389648	1131.482910	-305.268555	221.205292	1035.414429	-148.408432	-280.986694	873.973083	-259.021118	-75.921043	1021.095581	462.442474	0.209447	960.998596	474.428772	177.944550
-321.078918	0.896109	925.534790	-217.909851	-156.896164	917.950500	-381.036438	68.320084	497.861267	-271.822235	-166.247314	491.706909	-392.743073	119.466187	68.486214	-348.457367	-133.938278	82.721069	-348.573914	65.350418	1395.335815	-172.330658	-234.374390	1367.121704	-232.778992	-79.269218	1391.338135	-202.441116	-81.752510	1682.836426	-461.665314	81.546791	1157.783203	-237.567719	-314.459717	1131.441406	-305.658752	220.929428	1035.069702	-147.734634	-280.855591	874.041870	-258.791687	-75.779999	1021.143494	462.261566	0.714238	960.989624	474.717346	178.352081
-320.986359	0.823069	925.467285	-217.706985	-156.935135	917.872437	-380.966827	68.406891	497.834930	-271.586517	-166.194778	491.680206	-392.777985	119.504372	68.479790	-348.440308	-133.954453	82.708481	-348.578247	65.207146	1395.261475	-172.039658	-234.320694	1367.129517	-232.675385	-79.315315	1391.284180	-202.245956	-81.713860	1682.720337	-461.482239	81.025513	1157.756104	-236.999771	-314.542419	1131.489502	-305.865509	220.605896	1034.834839	-147.029938	-280.704773	874.113525	-258.630676	-75.825920	1021.069031	462.106079	1.277652	961.002747	475.012695	178.901062
-320.883881	0.632864	925.361755	-217.467575	-157.005081	917.819092	-380.852875	68.464027	497.791840	-271.441711	-166.253647	491.662872	-392.851410	119.571587	68.439598	-348.412628	-133.988098	82.723404	-348.601318	65.078384	1395.177246	-171.797134	-234.279724	1367.111328	-232.575500	-79.362495	1391.212036	-202.023972	-81.700279	1682.640381	-461.787689	80.847031	1157.625122	-236.467407	-314.560303	1131.477783	-306.463104	220.518845	1034.209961	-146.324921	-280.533997	874.203491	-258.476959	-75.923431	1020.990723	461.952057	1.836279	961.002075	475.242371	179.368927
-320.830963	0.551053	925.287842	-217.281265	-157.070419	917.749817	-380.739746	68.533669	497.745331	-271.308563	-166.347794	491.659576	-392.883026	119.624397	68.441521	-348.447968	-134.031891	82.744057	-348.636780	64.954216	1395.090942	-171.571564	-234.246353	1367.104980	-232.482605	-79.410851	1391.132568	-201.809769	-81.698669	1682.552368	-461.849762	80.559486	1157.502808	-235.964096	-314.578735	1131.416138	-306.854950	220.299057	1033.769409	-145.669647	-280.371338	874.280334	-258.341003	-75.973976	1020.916809	461.822235	2.343140	961.053772	475.420715	179.700699
-320.754120	0.455339	925.236511	-217.055374	-157.115295	917.702393	-380.658051	68.639557	497.708496	-271.181000	-166.416870	491.640808	-392.924622	119.675987	68.386986	-348.448181	-134.110275	82.782661	-348.679291	64.841896	1395.030518	-171.355957	-234.192413	1367.101196	-232.392044	-79.432426	1391.087402	-201.614426	-81.679802	1682.501953	-461.887207	80.204018	1157.411133	-235.489273	-314.520233	1131.265259	-307.197723	220.039780	1033.317017	-144.989105	-280.119965	874.313477	-258.197479	-76.036079	1020.868103	461.767334	2.839151	961.093750	475.583527	180.174103
-320.769012	0.745720	925.374756	-216.860382	-157.031799	917.662964	-380.588226	68.725494	497.735809	-271.061798	-166.401077	491.653412	-392.997009	119.712570	68.369102	-348.408661	-134.056519	82.766251	-348.724304	64.721100	1394.942871	-171.125000	-234.144455	1367.091553	-232.293793	-79.450554	1391.051514	-201.435577	-81.670357	1682.455078	-461.948853	79.874847	1157.304932	-235.017487	-314.571136	1131.248291	-307.412781	219.626862	1033.002686	-144.382187	-279.968658	874.317993	-258.141022	-75.972260	1020.923889	461.719635	3.259799	961.181946	475.732361	180.625519
-320.658447	0.956538	925.370300	-216.639420	-156.975876	917.638428	-380.460388	68.787102	497.717590	-270.954590	-166.365051	491.620972	-393.003815	119.774132	68.338844	-348.404846	-134.050919	82.770561	-348.776917	64.618523	1394.873779	-170.920959	-234.138855	1367.084717	-232.206909	-79.499107	1390.984375	-201.272690	-81.645287	1682.396729	-461.974945	79.597672	1157.192139	-234.604141	-314.538116	1131.206055	-307.898010	219.425598	1032.265869	-143.771240	-279.838959	874.421326	-257.993103	-75.858078	1020.911743	461.505005	3.665252	961.693237	475.659149	180.827469
-320.568390	1.050747	925.343079	-216.411697	-156.978897	917.604614	-380.307709	68.805130	497.687042	-270.892822	-166.383926	491.617676	-393.028717	119.808060	68.319893	-348.402191	-134.050385	82.776833	-348.796692	64.508240	1394.801147	-170.699890	-234.084427	1367.065308	-232.123764	-79.540382	1390.929688	-201.094482	-81.652695	1682.367065	-462.036896	79.313492	1157.094116	-234.143402	-314.532806	1131.206543	-308.248688	219.147842	1031.747681	-143.174911	-279.656219	874.434021	-257.841949	-75.813805	1020.882080	463.158295	3.457921	960.408997	476.654877	182.520126
-320.457764	1.049102	925.289124	-216.180740	-156.970001	917.557556	-380.212402	68.803299	497.673615	-270.829193	-166.418320	491.615723	-393.050385	119.833511	68.268776	-348.390137	-134.070572	82.757645	-348.816254	64.424141	1394.720947	-170.507736	-234.070801	1367.056030	-232.061096	-79.560959	1390.880981	-200.948196	-81.632637	1682.310913	-462.110199	79.009682	1156.995239	-233.693542	-314.505157	1131.125000	-308.563263	218.808395	1031.201538	-142.570068	-279.443207	874.403259	-257.663910	-75.792725	1020.830383	461.977722	4.248483	961.075073	476.230591	182.335861
-320.413544	0.956001	925.217346	-216.024536	-156.993286	917.500244	-380.074829	68.789291	497.623505	-270.797668	-166.455048	491.572510	-393.066803	119.846214	68.249313	-348.410767	-134.110794	82.744194	-348.854736	64.349777	1394.661987	-170.333633	-234.030731	1367.028320	-231.973480	-79.573631	1390.819458	-200.831741	-81.585991	1682.343994	-462.178284	78.667656	1156.931152	-233.263351	-314.434723	1131.047363	-308.713898	218.262146	1030.818726	-142.008011	-279.107391	874.425598	-257.552155	-75.825645	1020.764099	461.206268	5.188803	961.439941	475.924316	182.229675
-320.366089	0.787375	925.133667	-215.852798	-157.047821	917.470154	-380.022980	68.750488	497.599304	-270.761902	-166.555664	491.587433	-393.048553	119.835999	68.211617	-348.411407	-134.114365	82.753815	-348.850739	64.278984	1394.623779	-170.171707	-234.031067	1366.996216	-231.926620	-79.611610	1390.738281	-200.703430	-81.551254	1682.281250	-462.210999	78.366562	1156.815430	-232.909470	-314.357849	1130.961304	-309.117706	217.934143	1030.117310	-141.484680	-278.839142	874.484131	-257.439697	-75.891510	1020.705811	461.338837	5.574733	961.499939	475.957062	182.518021
-320.369629	0.659087	925.098328	-215.732925	-157.093094	917.437256	-379.945587	68.714584	497.551300	-270.713837	-166.640106	491.566467	-393.037384	119.830666	68.196564	-348.384369	-134.208694	82.738213	-348.876068	64.205627	1394.577393	-170.009613	-234.020935	1366.938599	-231.866135	-79.612999	1390.692505	-200.548767	-81.530991	1682.136108	-462.186493	78.046661	1156.705933	-232.583160	-314.250061	1130.843628	-309.465363	217.604919	1029.466675	-140.982498	-278.618652	874.464722	-257.359131	-75.952217	1020.668762	461.688873	5.788663	961.545715	475.908722	182.911469
-320.330048	0.503688	925.041260	-215.615204	-157.169968	917.438660	-379.920898	68.628975	497.538361	-270.700989	-166.748932	491.567841	-393.017151	119.832314	68.172287	-348.454041	-134.307678	82.775505	-348.905701	64.120995	1394.556641	-169.885361	-234.006042	1366.918579	-231.811218	-79.623833	1390.667114	-200.417664	-81.501534	1682.097534	-462.178497	77.683571	1156.609619	-232.251083	-314.157562	1130.786133	-309.583527	217.055481	1029.041382	-140.485321	-278.380493	874.453491	-257.285278	-76.028259	1020.640503	461.965393	6.051031	961.645447	475.958069	183.084839
-320.318909	0.393644	925.012329	-215.542343	-157.223114	917.417053	-379.928925	68.544083	497.529968	-270.654236	-166.821289	491.572906	-393.007141	119.794365	68.159340	-348.448181	-134.288177	82.805702	-348.930420	64.059258	1394.527832	-169.706635	-233.987579	1366.915405	-231.762268	-79.665024	1390.615967	-200.301743	-81.469833	1682.083496	-462.117950	77.301643	1156.497192	-231.946060	-314.020935	1130.666382	-309.877930	216.653793	1028.337280	-140.038864	-278.064880	874.445618	-257.229950	-76.091232	1020.613342	462.342560	6.243010	961.703003	476.014374	183.281631
-320.270294	0.320952	924.972412	-215.410202	-157.260712	917.398193	-379.938660	68.456421	497.527954	-270.596527	-166.783356	491.573761	-392.990112	119.776321	68.153854	-348.448944	-134.287903	82.807182	-348.953796	63.978939	1394.521973	-169.549774	-233.972992	1366.915039	-231.728394	-79.684372	1390.619019	-200.199936	-81.424614	1682.073730	-461.993530	76.992027	1156.372925	-231.641464	-313.948242	1130.603027	-310.294891	216.388184	1027.389038	-139.661392	-277.729248	874.506348	-257.152863	-76.135841	1020.585144	462.801483	6.367639	961.794128	476.110565	183.486847
-320.215210	0.254044	924.949951	-215.299072	-157.348770	917.417603	-379.945435	68.347549	497.528931	-270.553894	-166.821045	491.583405	-392.933105	119.773506	68.151642	-348.442963	-134.298416	82.790924	-349.021881	63.902958	1394.513306	-169.423370	-233.948532	1366.920898	-231.712265	-79.719482	1390.611084	-200.136459	-81.406517	1682.057129	-461.905975	76.676476	1156.229004	-231.372635	-313.893219	1130.550171	-310.430664	215.799484	1026.682129	-139.298843	-277.424774	874.582520	-257.087891	-76.195549	1020.585205	463.295197	6.396560	961.840759	476.258636	183.675644
-320.192047	0.168654	924.926514	-215.247864	-157.409943	917.387085	-379.986176	68.245872	497.517944	-270.590118	-166.904831	491.567474	-392.896240	119.755257	68.148438	-348.444489	-134.301758	82.794395	-349.106445	63.810394	1394.515991	-169.293427	-233.924698	1366.950562	-231.698776	-79.748856	1390.607788	-200.088440	-81.466003	1682.003784	-461.753876	76.384346	1156.073120	-231.090973	-313.871857	1130.578491	-310.754852	215.357346	1025.678345	-138.995224	-277.084625	874.630920	-257.031219	-76.257950	1020.555847	463.646973	6.467799	961.940186	476.436310	184.157471
-320.165161	0.100234	924.903076	-215.195984	-157.480057	917.358276	-380.038330	68.141502	497.509827	-270.571503	-166.958603	491.564148	-392.915649	119.721840	68.136772	-348.432281	-134.320816	82.773163	-349.200348	63.702217	1394.522461	-169.157852	-233.915878	1366.934326	-231.694626	-79.783379	1390.599487	-200.006165	-81.405937	1681.967529	-461.525391	76.083344	1155.892944	-230.849106	-313.831940	1130.589355	-311.056458	214.959625	1024.642944	-138.884491	-276.820526	874.538208	-256.966614	-76.311996	1020.526611	464.037109	6.387982	961.981812	476.405823	183.895950
-320.126709	0.067671	924.900940	-215.108017	-157.551102	917.348389	-380.045837	68.019707	497.502625	-270.529358	-166.892105	491.574982	-392.878418	119.710403	68.121780	-348.409210	-134.280121	82.772919	-349.293732	63.578003	1394.537354	-169.023224	-233.921448	1366.945190	-231.706894	-79.862534	1390.561035	-200.020004	-81.288406	1681.914551	-461.262024	75.820419	1155.704590	-230.582001	-313.724121	1130.553589	-311.365845	214.466812	1023.386719	-138.478134	-276.574738	874.476440	-256.897461	-76.361931	1020.519897	464.429779	6.503415	962.054077	476.676025	184.307297
-320.094788	0.005856	924.910156	-215.064453	-157.607162	917.334534	-380.106293	67.931702	497.521210	-270.540924	-166.952042	491.550232	-392.870392	119.698189	68.124001	-348.408447	-134.204834	82.753479	-349.377838	63.452873	1394.528809	-168.903137	-233.921753	1366.957886	-231.715744	-79.902359	1390.571167	-199.939072	-81.356689	1681.937500	-461.043915	75.582352	1155.520142	-230.352020	-313.648193	1130.544434	-311.665802	213.936874	1022.073181	-138.252426	-276.167694	874.553162	-256.835693	-76.418373	1020.515015	466.164886	5.292758	961.840576	477.137390	184.568527
-320.051147	-0.016694	924.924927	-215.002838	-157.697723	917.335388	-380.145508	67.822235	497.552246	-270.572998	-167.050522	491.585510	-392.866333	119.687500	68.118042	-348.466064	-134.281708	82.783325	-349.462341	63.309982	1394.539795	-168.807510	-233.942719	1366.989990	-231.714874	-79.974876	1390.579834	-199.930130	-81.294891	1681.929199	-460.846069	75.416405	1155.306030	-230.140717	-313.568329	1130.540527	-312.098145	213.495865	1020.573853	-138.051895	-275.753937	874.591919	-256.778137	-76.480179	1020.522339	466.438232	5.505915	961.908997	477.154968	184.671143
-320.010376	-0.079522	924.929688	-214.936569	-157.759247	917.332275	-380.118439	67.733337	497.535187	-270.559387	-166.996933	491.576263	-392.834930	119.692001	68.109367	-348.415833	-134.214325	82.798172	-349.529968	63.161846	1394.544067	-168.710617	-233.961823	1367.028076	-231.728363	-80.042587	1390.583618	-199.922348	-81.265541	1681.918335	-460.735931	75.278259	1155.119385	-229.958832	-313.479523	1130.488892	-312.236023	212.690826	1019.257996	-137.917236	-275.456421	874.582947	-256.716949	-76.540443	1020.522339	466.186249	6.154140	962.242676	477.377747	184.815445
-319.954407	-0.115233	924.916016	-214.847244	-157.802948	917.322388	-380.109253	67.656662	497.546600	-270.561096	-167.039413	491.573364	-392.817780	119.691559	68.104317	-348.428650	-134.227814	82.802307	-349.585205	63.022301	1394.494507	-168.602402	-233.975800	1367.037354	-231.742752	-80.121887	1390.577515	-199.935593	-81.106575	1681.904053	-460.518311	75.147789	1154.823486	-229.785828	-313.424194	1130.478027	-312.658264	212.125885	1017.552124	-137.826950	-275.123138	874.591980	-256.646210	-76.576897	1020.510681	466.522675	6.370822	962.380615	477.615875	184.897812
-319.910400	-0.145970	924.920044	-214.783157	-157.819916	917.301514	-380.064026	67.570816	497.513611	-270.528503	-167.067780	491.591888	-392.818756	119.689148	68.080002	-348.421417	-134.252365	82.780052	-349.647552	62.896919	1394.473633	-168.544907	-234.027740	1367.070313	-231.768463	-80.199173	1390.573242	-199.962341	-81.079788	1681.913330	-460.383118	75.039139	1154.525391	-229.644012	-313.383575	1130.450073	-312.953796	211.310501	1015.879517	-137.753311	-274.790649	874.600464	-256.598724	-76.619278	1020.503418	466.809631	6.613798	962.464844	477.829681	185.371567
-319.886505	-0.240752	924.880249	-214.727371	-157.892105	917.279907	-380.014557	67.512741	497.491669	-270.443665	-167.011871	491.557800	-392.835297	119.695534	68.057381	-348.380798	-134.210159	82.778618	-349.674500	62.757423	1394.434326	-168.482468	-234.079254	1367.062134	-231.807892	-80.278168	1390.557129	-199.995300	-81.057045	1681.891846	-460.315552	74.899300	1154.277954	-229.536682	-313.357422	1130.433716	-313.099274	210.348831	1014.251953	-137.709427	-274.385590	874.630859	-256.564301	-76.692406	1020.473022	467.197510	6.654815	962.535217	478.092316	185.230789
-319.880249	-0.290455	924.860291	-214.703262	-157.917007	917.228210	-380.025452	67.497414	497.457611	-270.433167	-167.159256	491.555237	-392.830383	119.704323	68.038788	-348.425812	-134.277023	82.773720	-349.688721	62.655399	1394.398804	-168.425705	-234.152710	1367.054688	-231.847290	-80.343498	1390.536621	-200.016373	-81.058311	1681.881470	-460.186707	74.866997	1154.017822	-229.430115	-313.337219	1130.400635	-313.417084	209.398010	1012.378540	-137.691208	-274.075714	874.590759	-256.534210	-76.738129	1020.435791	467.504974	6.928001	962.640015	478.605499	185.577896
-319.848328	-0.370730	924.820251	-214.631042	-157.995132	917.208801	-379.961212	67.442772	497.384125	-270.377655	-167.171036	491.547729	-392.810120	119.737068	67.994484	-348.451080	-134.306534	82.781281	-349.736481	62.532162	1394.330200	-168.362976	-234.195877	1367.055054	-231.886978	-80.442055	1390.496094	-200.060013	-81.039391	1681.860229	-460.091400	74.875839	1153.753540	-229.335648	-313.268768	1130.331909	-313.712952	208.319260	1010.338013	-137.692764	-273.763428	874.541748	-256.490601	-76.807198	1020.406738	467.853943	7.081465	962.690735	479.070740	185.761169
-319.820343	-0.474190	924.764709	-214.544952	-158.052338	917.173035	-379.942627	67.442162	497.346802	-270.305511	-167.207291	491.548248	-392.844757	119.755692	67.948647	-348.460938	-134.334503	82.769333	-349.745636	62.408978	1394.307373	-168.327087	-234.265869	1367.034912	-231.909195	-80.516708	1390.487305	-200.114441	-81.026276	1681.820435	-460.006378	74.925346	1153.494873	-229.259094	-313.219543	1130.300903	-314.094086	207.258820	1008.197144	-137.693878	-273.421234	874.551880	-256.441528	-76.875755	1020.361694	468.115723	7.310091	962.764343	479.321442	185.524033
-319.792633	-0.547565	924.730347	-214.481094	-158.094635	917.153381	-379.888885	67.438080	497.316467	-270.212891	-167.154648	491.502167	-392.872131	119.770737	67.916687	-348.452484	-134.327072	82.772392	-349.776520	62.278156	1394.296143	-168.274689	-234.332260	1367.006470	-231.951843	-80.620079	1390.444580	-200.181732	-80.976845	1681.742065	-459.799225	74.968956	1153.299316	-229.209122	-313.156555	1130.225098	-314.473572	206.048645	1005.938721	-137.742783	-273.117889	874.460876	-256.412964	-76.932976	1020.336548	468.390930	7.549205	962.817932	479.997925	186.110519
-319.776825	-0.675791	924.679199	-214.417084	-158.148361	917.128174	-379.803864	67.393227	497.251404	-270.153107	-167.230545	491.501465	-392.865265	119.785660	67.926231	-348.479767	-134.390518	82.760002	-349.792389	62.135590	1394.321777	-168.225510	-234.400894	1366.983276	-232.017838	-80.704315	1390.406372	-200.214737	-80.972824	1681.720947	-459.588379	75.026169	1153.083008	-229.174530	-313.109283	1130.174927	-314.777618	204.668106	1003.545776	-137.808182	-272.780579	874.378235	-256.381409	-77.008797	1020.298889	468.610107	7.775012	962.829407	480.522827	186.380417
-319.775726	-0.723438	924.652100	-214.382050	-158.172226	917.105042	-379.757721	67.431091	497.219543	-270.073303	-167.226410	491.504913	-392.907684	119.808823	67.892273	-348.509521	-134.410400	82.789627	-349.823578	61.992737	1394.359619	-168.212173	-234.468613	1366.971436	-232.083206	-80.793182	1390.384399	-200.264038	-80.965645	1681.685181	-459.248627	75.222107	1152.803467	-229.157715	-313.061371	1130.094727	-315.796997	203.613495	1000.553711	-137.911957	-272.498169	874.305664	-256.375458	-77.047539	1020.275146	468.774536	8.115061	962.794678	481.032684	186.606674
-319.769226	-0.779509	924.614014	-214.320709	-158.235306	917.085266	-379.724762	67.437164	497.199799	-270.001953	-167.258804	491.480072	-392.929077	119.825562	67.849159	-348.493225	-134.468903	82.820221	-349.819580	61.843502	1394.394165	-168.195496	-234.519669	1366.924683	-232.173141	-80.902740	1390.357056	-200.274994	-80.993912	1681.678467	-458.781403	75.227303	1152.579712	-229.172913	-313.038788	1130.085571	-316.217194	202.198013	997.848206	-138.048965	-272.219238	874.209412	-256.364105	-77.107193	1020.248596	468.881226	8.427452	962.739441	481.538544	186.856232
-319.724304	-0.877894	924.573730	-214.240738	-158.265747	917.068970	-379.656281	67.427528	497.164917	-269.862885	-167.207932	491.455902	-392.951355	119.854279	67.844276	-348.440674	-134.400986	82.802032	-349.844086	61.688225	1394.455200	-168.203720	-234.594254	1366.884399	-232.280518	-81.007668	1390.321167	-200.325394	-80.995216	1681.619995	-458.338287	75.339348	1152.256592	-229.217804	-312.970062	1129.994751	-316.997223	200.777344	994.965210	-138.182205	-271.896271	874.146973	-256.342621	-77.180672	1020.224915	468.991425	8.749447	962.655762	482.102478	186.916107
-319.770203	-0.987172	924.524231	-214.223877	-158.349075	917.050354	-379.265076	67.396149	497.071991	-269.755249	-167.257263	491.432892	-392.801117	119.894867	67.794090	-348.470459	-134.480469	82.769203	-349.865051	61.546635	1394.491577	-168.226410	-234.698257	1366.843262	-232.360123	-81.090462	1390.250000	-200.306778	-81.036476	1681.615723	-458.175507	75.531700	1152.033813	-229.276535	-312.920380	1129.922852	-318.330322	199.200073	991.850159	-138.346771	-271.601379	874.069275	-256.364532	-77.257782	1020.191223	468.992462	9.293580	962.570007	482.626007	187.529449
-319.782166	-1.084537	924.504639	-214.159210	-158.428284	917.055603	-379.600372	67.463890	497.106598	-269.651520	-167.321716	491.409058	-392.968872	119.854927	67.785034	-348.461182	-134.460526	82.760056	-349.871185	61.427776	1394.550659	-168.241257	-234.774734	1366.759766	-232.439102	-81.202805	1390.191040	-200.309387	-81.037697	1681.511719	-457.594727	75.644485	1151.806519	-229.347366	-312.884430	1129.871704	-319.317017	197.565353	988.647827	-138.542419	-271.314941	873.964233	-256.349579	-77.332657	1020.184937	468.983124	9.881694	962.515991	483.126343	188.110214
-319.757141	-1.163065	924.469971	-214.089890	-158.455795	917.014404	-379.229126	67.418205	497.050720	-269.535858	-167.324203	491.407288	-392.847351	119.890480	67.748314	-348.426941	-134.513382	82.767311	-349.918060	61.295998	1394.630371	-168.278458	-234.856125	1366.697998	-232.531815	-81.290863	1390.119629	-200.221954	-81.098305	1681.471924	-457.174530	75.765831	1151.511353	-229.431381	-312.777313	1129.737793	-320.031677	195.755478	985.413391	-138.689529	-271.078979	873.845886	-256.332581	-77.406479	1020.150696	469.342377	10.208502	962.639648	484.194000	188.173355
-319.747559	-1.234358	924.432678	-214.030472	-158.508896	916.994202	-379.176270	67.432617	497.017303	-269.406616	-167.268234	491.361725	-392.884705	119.881622	67.734993	-348.437531	-134.531342	82.776398	-349.913666	61.161880	1394.703979	-168.335266	-234.930435	1366.603149	-232.621063	-81.377495	1390.055786	-200.163559	-81.098099	1681.377197	-456.693481	75.920586	1151.274048	-229.512009	-312.725677	1129.622925	-320.884735	193.826324	982.011353	-138.855209	-270.839172	873.744141	-256.321350	-77.470001	1020.124512	469.337616	10.731750	962.576111	484.881714	188.562454
-319.712250	-1.289090	924.396179	-213.954575	-158.571808	916.985046	-379.057770	67.471748	496.967896	-269.305145	-167.332413	491.381165	-392.861938	119.892853	67.718773	-348.457489	-134.555222	82.790161	-349.934814	61.009388	1394.792114	-168.395798	-235.020859	1366.533691	-232.743515	-81.488426	1389.996704	-200.054626	-81.104904	1681.327637	-456.289032	76.165047	1151.060791	-229.657837	-312.597412	1129.517334	-322.158966	191.725967	978.510071	-139.066498	-270.605408	873.586121	-256.306671	-77.536644	1020.106201	469.342682	11.027981	962.523438	485.726196	188.536163
-319.683594	-1.352426	924.352539	-213.915176	-158.648392	916.970947	-378.953949	67.494270	496.943085	-269.241608	-167.360748	491.358032	-392.882172	119.895271	67.710037	-348.477692	-134.610611	82.774223	-349.950470	60.853073	1394.884766	-168.475891	-235.130035	1366.494385	-232.870255	-81.575752	1389.980225	-199.939651	-81.143318	1681.289429	-455.878510	76.415939	1150.870605	-229.782379	-312.575012	1129.442749	-323.431335	189.495255	974.832336	-139.336670	-270.429810	873.464661	-256.297699	-77.604416	1020.079895	469.344543	11.493879	962.463013	486.521973	188.980042
-319.604797	-1.418700	924.301880	-213.837265	-158.695755	916.951843	-378.852905	67.550453	496.929504	-269.115295	-167.380844	491.351654	-392.889648	119.883133	67.672890	-348.469635	-134.590836	82.805382	-349.957611	60.678707	1394.986328	-168.605804	-235.217804	1366.458130	-233.017136	-81.685875	1389.967163	-199.817215	-81.187729	1681.226563	-455.518005	76.751511	1150.683105	-229.938217	-312.537140	1129.336914	-324.963074	187.108658	971.161804	-139.633484	-270.220276	873.356140	-256.272736	-77.677200	1020.051025	469.316772	12.062388	962.409546	487.252594	189.461639
-319.551453	-1.471700	924.278381	-213.792419	-158.802811	916.952454	-378.771454	67.622337	496.937561	-269.050781	-167.421967	491.351990	-392.923431	119.884308	67.676407	-348.478821	-134.648651	82.768112	-349.976776	60.497719	1395.081543	-168.760712	-235.323761	1366.444214	-233.155350	-81.817207	1389.950928	-199.722717	-81.257065	1681.154419	-455.098938	77.112984	1150.492432	-230.112289	-312.480743	1129.263428	-326.585938	184.637909	967.400757	-139.935684	-270.051727	873.275452	-256.249207	-77.760712	1020.042358	469.365997	12.549489	962.359680	488.170380	189.795990
-319.483978	-1.545198	924.245239	-213.747101	-158.901474	916.950867	-378.565033	67.662437	496.881592	-269.119049	-168.016235	491.357025	-392.925201	119.883743	67.659653	-348.606262	-134.878494	82.841133	-349.986511	60.326279	1395.142090	-168.944382	-235.452759	1366.451904	-233.277252	-81.920403	1389.909302	-199.641418	-81.339699	1681.065918	-454.774139	77.490402	1150.377930	-230.278519	-312.426819	1129.220825	-328.362030	182.153214	963.656372	-140.230667	-269.933350	873.209412	-256.222198	-77.848602	1020.028137	469.382263	13.209945	962.311340	489.000885	190.417191
-319.395966	-1.572907	924.222351	-213.718842	-158.982758	916.933105	-378.404816	67.756981	496.872406	-269.027557	-168.075119	491.340149	-392.882507	119.890320	67.661354	-348.619751	-134.899368	82.855347	-349.859222	60.285538	1395.176025	-169.117035	-235.584366	1366.436890	-233.506989	-82.285660	1389.494629	-199.601257	-81.441940	1680.998169	-454.234283	77.726578	1150.147339	-230.462357	-312.346497	1129.136841	-330.364655	179.616241	959.889038	-140.546234	-269.813782	873.064514	-256.177490	-77.913673	1020.009460	469.410675	13.676959	962.247925	489.940216	190.721161
-319.273773	-1.644025	924.173767	-213.672684	-159.092590	916.923035	-378.155212	67.833374	496.850037	-268.788025	-167.579010	491.277069	-392.878845	119.911819	67.662476	-348.412964	-134.663132	82.775658	-349.817352	60.178486	1395.156860	-169.353806	-235.746140	1366.455078	-233.591904	-82.438614	1389.439331	-199.613342	-81.575920	1680.934937	-453.879211	78.023727	1149.943848	-230.674820	-312.319702	1129.086792	-332.562286	177.048126	956.154480	-140.826569	-269.702545	872.961548	-256.143646	-78.019440	1019.985718	469.426453	14.165253	962.213074	490.853271	191.162872
-319.175354	-1.693238	924.149109	-213.641052	-159.214737	916.931274	-377.983032	67.936531	496.798370	-268.878387	-168.255753	491.315063	-392.841705	119.922729	67.689941	-348.608276	-134.891022	82.834946	-349.734009	60.093075	1395.074707	-169.603622	-235.927231	1366.436157	-233.661026	-82.562126	1389.404297	-199.641739	-81.704460	1680.894043	-453.660065	78.353371	1149.715942	-230.907486	-312.310944	1129.094971	-334.965149	174.468597	952.517761	-141.118576	-269.615570	872.888916	-256.102051	-78.105667	1019.979980	469.434357	14.778395	962.182373	491.699585	191.802658
-318.920685	-1.498399	924.131226	-213.656281	-159.240616	916.902222	-377.668213	68.061295	496.830048	-268.780060	-168.299133	491.280182	-392.800201	119.913849	67.687370	-348.618134	-134.905945	82.847931	-349.578522	60.049427	1394.953491	-169.850983	-236.179123	1366.434570	-233.690735	-82.692223	1389.378052	-199.677261	-81.875488	1680.919312	-453.350067	78.511078	1149.450073	-231.158310	-312.313080	1129.066040	-337.574524	171.891373	948.900757	-141.409393	-269.487518	872.842773	-256.014832	-78.071022	1019.960999	469.529083	15.326319	962.139832	492.653137	192.102936
-318.830902	-1.635772	924.017090	-213.705032	-159.445648	916.892334	-377.417847	68.223816	496.803741	-268.732330	-168.432602	491.249237	-392.796509	119.910255	67.697067	-348.656219	-134.984299	82.840218	-349.366333	60.070099	1394.835938	-170.062317	-236.445282	1366.416138	-233.709305	-82.820236	1389.357056	-199.774521	-82.024948	1680.919189	-453.103577	78.674019	1149.219360	-231.436005	-312.350891	1129.069336	-340.580719	169.424576	945.420288	-141.772095	-269.381805	872.807739	-256.001984	-78.191666	1019.898621	469.572021	15.968165	962.103943	493.525696	192.685303
-318.711456	-1.805634	923.894775	-213.772110	-159.660675	916.913635	-377.103516	68.406822	496.792053	-268.592133	-168.392853	491.227203	-392.733032	119.932899	67.746300	-348.588074	-134.987244	82.864830	-349.093781	60.120686	1394.684692	-170.294739	-236.714355	1366.428345	-233.709183	-82.960075	1389.321777	-199.862885	-82.186981	1680.940796	-452.929352	78.744743	1149.025879	-231.789963	-312.360199	1129.043457	-343.473724	166.880005	942.001526	-142.158112	-269.249054	872.818054	-255.997513	-78.320885	1019.848816	469.676025	16.425581	962.101563	494.514618	192.914871
-318.624542	-2.033178	923.798218	-213.848083	-159.905487	916.893311	-376.936584	68.569160	496.764343	-268.512329	-168.552841	491.204132	-392.773407	119.896065	67.755829	-348.615692	-135.057678	82.861382	-348.766449	60.188988	1394.541748	-170.491272	-236.976151	1366.420654	-233.693756	-83.084976	1389.287354	-199.969284	-82.366798	1680.972046	-452.770081	78.706635	1148.851807	-232.150574	-312.402313	1128.999268	-346.499512	164.286819	938.742920	-142.526306	-269.210419	872.840820	-256.017578	-78.536926	1019.792542	469.753845	16.988298	962.052063	495.440155	193.357452
-318.630737	-2.419484	923.669922	-213.952454	-160.237915	916.899170	-376.756317	68.804077	496.738861	-268.424591	-168.732452	491.188873	-392.791473	119.902382	67.794571	-348.660370	-135.160202	82.838257	-348.390289	60.319775	1394.388062	-170.698471	-237.180634	1366.434692	-233.641769	-83.206726	1389.291260	-200.086533	-82.558319	1681.011230	-452.622040	78.665802	1148.693604	-232.575073	-312.415222	1128.941162	-349.660309	161.691284	935.426758	-142.880249	-269.236908	872.887817	-256.080292	-78.822159	1019.730286	469.873505	17.533291	962.042175	496.384491	193.810196
-318.505096	-2.555562	923.625793	-214.060303	-160.426865	916.892700	-376.587708	69.102898	496.747742	-268.319855	-168.818893	491.123535	-392.883179	119.874802	67.865829	-348.641357	-135.235931	82.853844	-347.992157	60.449081	1394.217285	-170.887711	-237.384567	1366.483765	-233.624054	-83.334846	1389.265991	-200.191605	-82.727310	1681.052246	-452.663757	78.576790	1148.610229	-233.030746	-312.448425	1128.989136	-353.065338	158.972397	932.363831	-143.235672	-269.231171	872.944031	-256.085114	-78.986031	1019.706360	469.966736	18.204363	962.025208	497.234528	194.470108
-318.348206	-2.523622	923.617004	-214.139664	-160.615982	916.884888	-376.273987	69.363213	496.748077	-268.208710	-168.874939	491.092865	-392.931427	119.897758	67.884850	-348.612579	-135.256836	82.818497	-347.563354	60.537613	1394.059326	-171.125900	-237.683350	1366.519287	-233.571198	-83.459328	1389.240723	-200.304749	-82.911751	1681.094727	-452.782379	78.470718	1148.501709	-233.473740	-312.500854	1129.057983	-356.677612	156.217300	929.310974	-143.616486	-269.309296	872.940674	-256.078949	-79.104416	1019.702454	470.025940	18.896523	961.987183	498.080841	195.000916
-318.202026	-2.587652	923.608276	-214.283691	-160.883743	916.876282	-375.963013	69.644058	496.759491	-268.199097	-169.091522	491.071381	-392.961212	119.885216	67.912750	-348.600220	-135.232819	82.811455	-347.131805	60.704403	1393.903564	-171.385880	-237.990677	1366.523804	-233.511520	-83.582245	1389.231689	-200.406815	-83.094551	1681.144775	-453.041168	78.231209	1148.438232	-233.923279	-312.567566	1129.113770	-360.691528	153.162628	926.274414	-144.031219	-269.396362	872.966675	-256.064880	-79.283440	1019.692749	470.140717	19.504530	961.994263	499.004395	195.490616
-317.947327	-2.677208	923.563416	-214.341537	-161.148621	916.890381	-375.639313	69.912964	496.761597	-268.196777	-169.092163	491.068726	-392.979858	119.909096	67.967842	-348.568512	-135.194351	82.807655	-346.687469	60.859089	1393.735840	-171.661163	-238.250565	1366.558838	-233.408676	-83.731766	1389.215698	-200.522186	-83.227295	1681.141602	-453.293121	78.006905	1148.367798	-234.335266	-312.696869	1129.229004	-364.478058	150.383545	923.568115	-144.483551	-269.521820	873.007874	-255.999619	-79.468323	1019.680969	470.240601	20.084440	961.994385	499.834198	195.944183
-317.720642	-2.755376	923.531433	-214.441330	-161.409073	916.898254	-375.297638	70.209312	496.733276	-268.193542	-169.094666	491.061951	-393.030701	119.901749	68.014130	-348.555023	-135.194962	82.828537	-346.263062	61.045853	1393.562500	-171.936646	-238.479309	1366.609863	-233.326813	-83.865982	1389.210449	-200.592224	-83.362289	1681.204712	-453.749176	77.778175	1148.401001	-234.830536	-312.823456	1129.278320	-368.273682	147.599289	921.038086	-144.885300	-269.570190	873.133240	-255.944275	-79.641640	1019.669800	470.488159	20.514284	961.960754	500.877197	195.935349
-317.499695	-2.848415	923.506409	-214.550888	-161.678436	916.912231	-374.907776	70.503174	496.757782	-268.282501	-169.243195	491.086212	-393.126251	119.878380	68.041313	-348.576721	-135.145767	82.811302	-345.875397	61.222973	1393.376465	-172.188492	-238.774368	1366.669189	-233.254410	-83.991585	1389.201416	-200.646805	-83.523071	1681.214111	-454.216095	77.400383	1148.382813	-235.335678	-312.982635	1129.335815	-372.010529	144.901932	918.657715	-145.315216	-269.670349	873.208496	-255.890869	-79.823708	1019.664551	470.634369	21.162163	961.982117	501.727661	196.412689
-317.298309	-2.876387	923.492188	-214.678513	-161.914291	916.905212	-374.461426	70.805405	496.772583	-268.362732	-169.385956	491.088470	-393.089691	119.900421	68.096687	-348.597748	-135.213120	82.811440	-345.471191	61.424797	1393.210693	-172.435944	-239.077347	1366.764160	-233.173843	-84.083305	1389.203979	-200.696350	-83.666382	1681.244873	-454.962463	77.056870	1148.341797	-235.794846	-313.073334	1129.336548	-375.811829	142.354233	916.589050	-145.723495	-269.944244	873.304504	-255.852417	-79.974289	1019.654236	470.753418	22.129795	962.053589	502.462921	196.857803
-317.076569	-2.865357	923.494873	-214.822906	-162.181595	916.894409	-374.092163	71.117264	496.796906	-268.455872	-169.447113	491.083099	-393.114410	119.896317	68.157143	-348.619751	-135.195114	82.788528	-345.046356	61.638489	1392.979858	-172.725937	-239.380356	1366.801025	-233.062057	-84.206680	1389.211914	-200.727371	-83.812828	1681.279541	-455.820831	76.643753	1148.272095	-236.270645	-313.136627	1129.400024	-379.928894	139.558609	914.526855	-146.181473	-270.286499	873.343506	-255.803314	-80.131638	1019.649841	470.947418	22.951124	962.099304	503.271912	197.278717
-316.870117	-2.895148	923.499756	-214.963699	-162.414307	916.883911	-374.180237	71.545723	496.876953	-268.563232	-169.599640	491.069061	-393.384674	119.834938	68.248184	-348.593323	-135.164612	82.788246	-344.667664	61.831520	1392.705688	-173.005142	-239.631546	1366.826538	-232.967316	-84.286797	1389.210327	-200.732849	-83.933182	1681.298340	-456.564606	76.075256	1148.160522	-236.787750	-313.256500	1129.520386	-383.828156	137.090881	912.660339	-146.695770	-270.577606	873.290771	-255.746445	-80.282166	1019.645020	471.242554	23.595871	962.082703	504.136139	197.619507
-316.632202	-2.963395	923.469727	-215.154343	-162.678024	916.908264	-373.736694	71.868416	496.873047	-268.548981	-169.742188	490.960876	-393.355438	119.833786	68.315453	-348.597687	-135.128082	82.778694	-344.264313	62.079502	1392.402832	-173.263535	-239.883957	1366.852295	-232.892075	-84.388412	1389.206665	-200.734482	-84.033783	1681.295410	-457.463379	75.500938	1148.166382	-237.260468	-313.459412	1129.594971	-387.704681	134.743423	910.981140	-147.149048	-270.863953	873.293884	-255.705826	-80.433617	1019.640076	471.469055	24.119856	962.087280	504.935150	198.022964
-316.357208	-3.114020	923.401611	-215.352203	-162.886368	916.934570	-373.088531	72.151123	496.814545	-268.714264	-169.848373	491.007751	-393.278809	119.859642	68.378578	-348.583008	-135.124374	82.749725	-343.911194	62.303207	1392.118774	-173.545853	-240.171463	1366.878418	-232.820038	-84.458817	1389.190796	-200.704742	-84.140167	1681.293213	-458.441193	74.828468	1148.168945	-237.766098	-313.615509	1129.634644	-391.595062	132.516006	909.399780	-147.569794	-271.270081	873.274170	-255.685638	-80.597015	1019.620667	471.630493	24.510006	962.095703	505.804901	198.403839
-316.055145	-3.166919	923.385010	-215.452957	-163.125610	917.034302	-372.537842	72.537590	496.817657	-268.656860	-169.738037	490.935516	-393.271057	119.857666	68.437195	-348.445770	-135.019196	82.687187	-343.577454	62.516083	1391.817871	-173.788300	-240.428436	1366.938354	-232.738220	-84.519852	1389.191650	-200.684906	-84.223114	1681.290161	-459.474121	74.118134	1148.116455	-238.254837	-313.789093	1129.670654	-395.339050	130.405136	908.002869	-148.064407	-271.721222	873.275940	-255.634781	-80.730675	1019.667053	471.978882	25.090860	962.169434	506.630829	198.809464
-315.738159	-3.236528	923.378296	-215.529831	-163.379684	917.122620	-372.170197	72.917068	496.872589	-268.821014	-169.896851	490.977386	-393.347198	119.850311	68.504303	-348.479218	-134.997086	82.685577	-343.301208	62.745232	1391.548096	-174.008926	-240.666214	1366.981567	-232.667068	-84.568192	1389.206299	-200.630569	-84.275101	1681.264893	-460.564819	73.411896	1148.124878	-238.736115	-313.997559	1129.802002	-399.036621	128.433868	906.822266	-148.563507	-271.791748	873.780273	-255.556717	-80.887596	1019.711975	471.611206	25.934795	962.311462	507.178436	199.045609
-315.548523	-3.296893	923.341370	-215.662949	-163.723053	917.095337	-371.734039	73.318657	496.889069	-269.004578	-170.197083	490.972717	-393.404938	119.843712	68.572159	-348.511353	-135.063431	82.696648	-343.023773	62.939499	1391.283447	-174.218414	-240.853317	1367.023560	-232.611389	-84.639023	1389.166748	-200.589798	-84.347450	1681.235352	-461.686279	72.699730	1148.204468	-239.206909	-314.179321	1129.877441	-402.744141	126.471893	905.693970	-149.028076	-272.051910	873.949280	-255.516449	-81.100533	1019.678894	471.831390	26.403851	962.266602	507.935486	199.393311
-315.345947	-3.377886	923.283936	-215.810837	-164.015839	917.054321	-371.296936	73.673157	496.898468	-269.105804	-170.305481	490.968018	-393.442047	119.834373	68.642624	-348.484344	-135.008759	82.666901	-342.801727	63.137276	1391.023804	-174.391022	-241.024582	1367.031250	-232.539261	-84.724289	1389.134521	-200.516083	-84.376770	1681.184082	-462.753876	71.924377	1148.331909	-239.642105	-314.304535	1129.913208	-406.261566	124.628723	904.749390	-149.490509	-272.475555	874.064331	-255.477722	-81.295334	1019.628723	472.245209	27.057516	962.145325	508.764923	199.887711
-314.957245	-3.558033	923.162598	-215.535797	-164.505798	917.154480	-370.790833	74.001564	496.862000	-269.195435	-170.356277	491.043732	-393.435638	119.852516	68.677132	-348.492889	-134.956512	82.660088	-342.594086	63.324604	1390.764648	-174.564087	-241.205048	1367.044434	-232.480713	-84.758064	1389.108887	-200.440018	-84.392326	1681.132813	-463.828705	71.208405	1148.477417	-240.090271	-314.505859	1130.002441	-409.641541	122.880173	903.925171	-149.966309	-272.945923	874.080078	-255.293884	-81.597282	1019.632263	473.268738	27.971315	961.891357	509.723755	200.530167
-314.732117	-3.715444	923.078918	-215.652588	-164.787430	917.130371	-370.358734	74.389229	496.796753	-269.266571	-170.426270	491.006042	-393.478363	119.889702	68.728523	-348.456085	-134.915405	82.657021	-342.434570	63.475365	1390.521118	-174.749069	-241.384506	1367.031738	-232.416245	-84.826164	1389.081787	-200.348404	-84.387779	1681.057373	-464.892181	70.539322	1148.593994	-240.479507	-314.689880	1130.080078	-412.871887	121.140259	903.194153	-150.226425	-273.030518	874.575745	-255.248459	-81.808411	1019.579041	472.235138	27.640049	962.245789	510.168793	200.304413
-314.797607	-3.799690	923.083618	-216.110703	-165.077164	916.881226	-369.960510	74.843369	496.781799	-269.397278	-170.541641	490.966522	-393.563538	119.878136	68.828362	-348.499451	-134.994064	82.660500	-342.341187	63.623978	1390.321411	-174.896011	-241.536163	1367.015991	-232.393555	-84.880127	1389.045410	-200.241348	-84.372017	1680.975464	-465.950775	69.874275	1148.762329	-240.884796	-314.929504	1130.160156	-416.022156	119.539772	902.601807	-150.797684	-273.609009	874.529114	-255.281952	-82.038696	1019.434753	472.522736	27.930189	962.192017	510.985870	200.401978
-314.670227	-3.835755	923.027954	-216.209610	-165.381546	916.833130	-369.502380	75.179390	496.755035	-269.420990	-170.679901	490.946503	-393.564056	119.914658	68.869606	-348.523346	-134.950455	82.648788	-342.323334	63.645649	1390.118042	-175.048218	-241.711731	1366.976807	-232.246552	-84.728668	1389.335449	-200.141510	-84.327431	1680.901001	-466.966919	69.294411	1148.930542	-241.286819	-315.176727	1130.191895	-419.063751	118.037834	902.073853	-151.392715	-274.221161	874.489380	-255.287567	-82.234718	1019.385498	473.110229	28.997593	962.015625	511.478241	201.568344
-314.550171	-3.957000	922.958923	-216.303665	-165.679855	916.828552	-369.222107	75.589661	496.766815	-269.439728	-170.761917	490.929565	-393.667328	119.881538	68.939629	-348.446838	-134.954453	82.647041	-342.250488	63.737804	1389.944946	-175.171127	-241.852295	1366.954590	-232.249847	-84.784706	1389.283447	-200.033234	-84.282936	1680.818848	-467.917664	68.668266	1149.155518	-241.623138	-315.463348	1130.231934	-421.726990	116.664017	901.659363	-151.956924	-274.777496	874.416199	-255.300751	-82.436882	1019.351196	473.135254	28.990984	962.135132	512.258240	201.303253
-314.425415	-4.098591	922.904663	-216.382568	-165.942291	916.832275	-368.793304	75.935051	496.760284	-269.365875	-170.757019	490.892273	-393.669952	119.884972	69.002213	-348.413452	-134.881531	82.601944	-342.224213	63.811371	1389.800293	-175.278229	-241.961273	1366.920532	-232.242126	-84.850517	1389.229248	-199.930420	-84.236450	1680.724365	-468.838318	68.133194	1149.325195	-241.969940	-315.711548	1130.314697	-424.579834	115.448410	901.489380	-152.520081	-275.431915	874.306458	-255.316818	-82.641541	1019.329956	473.415436	29.731852	962.119934	512.643005	202.287125
-314.326080	-4.312833	922.820618	-216.439377	-166.232880	916.815002	-368.369415	76.305077	496.730164	-269.438629	-171.049530	490.884552	-393.698792	119.892555	69.097519	-348.464203	-135.043060	82.644356	-342.190521	63.857700	1389.672607	-175.364685	-242.059738	1366.897949	-232.248108	-84.930901	1389.183960	-199.832001	-84.149246	1680.627441	-469.590729	67.540024	1149.456543	-242.251343	-316.050751	1130.420044	-427.052368	114.624901	901.155701	-153.090485	-276.067383	874.217468	-255.333420	-82.886841	1019.282959	473.915558	30.012558	962.342896	513.392273	202.086227
-314.235809	-4.516778	922.754333	-216.451248	-166.487747	916.824463	-367.903046	76.692955	496.707550	-269.405762	-171.235611	490.877777	-393.706512	119.884384	69.167015	-348.457153	-135.077301	82.636520	-342.132477	63.968750	1389.538452	-175.407074	-242.127075	1366.858398	-232.383713	-85.151222	1388.785156	-199.723373	-84.070778	1680.548340	-470.510468	67.104851	1149.739868	-242.537292	-316.442627	1130.527954	-428.945892	113.191063	900.953674	-154.002090	-277.381134	873.213196	-255.341843	-83.105743	1019.259094	475.964813	31.541561	962.399414	514.331482	202.776703
-314.190521	-4.737777	922.676514	-216.495209	-166.736237	916.791931	-367.099091	76.930237	496.589539	-269.422974	-171.426117	490.874207	-393.625366	119.902473	69.230324	-348.506775	-135.133408	82.652702	-342.119537	63.987942	1389.402954	-175.441193	-242.188919	1366.792725	-232.399231	-85.207664	1388.700928	-199.611847	-83.944855	1680.423340	-471.309753	66.703682	1149.956055	-242.763519	-316.772064	1130.569824	-430.889343	112.212639	900.787598	-154.560028	-277.952789	873.229919	-255.363861	-83.332352	1019.205994	476.013947	32.192101	962.272034	514.533875	203.748184
-314.191193	-5.009007	922.604004	-216.538544	-166.983307	916.789856	-366.467072	77.203194	496.520477	-269.382324	-171.628754	490.862885	-393.626617	119.879112	69.286270	-348.547150	-135.181839	82.674484	-342.121490	63.964386	1389.312256	-175.450806	-242.253021	1366.754395	-232.428391	-85.274773	1388.621094	-199.494522	-83.821671	1680.310547	-471.982941	66.307838	1150.186646	-242.978210	-317.101257	1130.630737	-432.640533	111.451683	900.743164	-155.026245	-278.410706	873.346130	-255.410660	-83.565521	1019.170593	475.967865	32.461739	962.457092	514.807861	204.031570
-314.202057	-5.235731	922.532776	-216.561569	-167.192123	916.730591	-365.832001	77.456589	496.440155	-269.287567	-171.695526	490.854889	-393.544617	119.871887	69.342583	-348.519073	-135.154831	82.683899	-342.154816	63.939037	1389.252441	-175.461853	-242.323029	1366.719116	-232.463699	-85.326424	1388.570801	-199.390869	-83.692764	1680.218384	-472.644928	65.932869	1150.362427	-243.164749	-317.433716	1130.635986	-434.168396	110.653053	900.722778	-155.390305	-278.636536	873.705200	-255.465958	-83.799706	1019.109558	475.799164	32.581657	962.697388	515.050476	204.198639
-314.249207	-5.447528	922.457825	-216.602005	-167.397675	916.698242	-365.290710	77.772842	496.403259	-269.239746	-171.855789	490.828430	-393.533936	119.857628	69.427742	-348.513000	-135.273926	82.675591	-342.249023	63.858776	1389.177124	-175.472137	-242.391785	1366.646240	-232.504044	-85.391785	1388.474121	-199.284500	-83.568069	1680.108398	-473.220642	65.618599	1150.507446	-243.325150	-317.714722	1130.635254	-435.470215	110.061905	900.689392	-155.946671	-279.301147	873.614990	-255.541763	-84.001114	1019.058899	475.668610	32.870304	962.949890	515.210632	204.351212
-314.338135	-5.709266	922.382935	-216.649597	-167.633575	916.675476	-364.787903	78.116356	496.329651	-269.123962	-171.910675	490.781372	-393.517578	119.829910	69.511337	-348.494995	-135.263046	82.687874	-342.332184	63.774796	1389.102905	-175.440109	-242.442978	1366.581299	-232.556076	-85.460312	1388.360962	-199.188034	-83.447487	1679.998047	-473.798431	65.342110	1150.678467	-243.482330	-318.086700	1130.689453	-436.758514	109.486443	900.772217	-156.541992	-279.971466	873.439575	-255.632599	-84.228676	1019.011780	475.651428	33.140331	963.142944	515.380310	204.586624
-314.416962	-5.901630	922.297058	-216.677643	-167.806107	916.632935	-364.253998	78.479958	496.320068	-269.060364	-172.084702	490.763611	-393.537445	119.798164	69.603523	-348.477905	-135.277924	82.636009	-342.431427	63.674332	1389.042847	-175.382568	-242.471893	1366.479858	-232.618652	-85.531967	1388.256714	-199.088242	-83.308220	1679.869507	-474.225708	65.064857	1150.781372	-243.621414	-318.448883	1130.733398	-437.642395	109.170296	900.857910	-157.064957	-280.525543	873.253845	-255.728775	-84.407059	1018.951721	475.511932	33.321110	963.386841	515.469177	204.786453
-314.538879	-6.175317	922.228699	-216.743210	-168.009918	916.586914	-363.685669	78.754951	496.255524	-268.957153	-172.187851	490.720947	-393.461273	119.804344	69.651169	-348.446289	-135.353668	82.645058	-342.589233	63.529934	1388.982666	-175.346542	-242.510269	1366.400635	-232.678009	-85.608505	1388.162598	-199.004074	-83.175499	1679.751709	-474.614288	64.805061	1150.863892	-243.731308	-318.770264	1130.722168	-438.144470	108.984116	900.916138	-157.634781	-281.199677	873.076172	-255.823441	-84.628128	1018.894226	475.341614	33.456074	963.708740	515.503052	204.893402
-314.643799	-6.434382	922.122620	-216.737076	-168.196823	916.566223	-363.127167	79.076698	496.188904	-268.913910	-172.341797	490.710876	-393.373840	119.815300	69.716637	-348.395233	-135.380524	82.636948	-342.756073	63.408245	1388.950073	-175.275635	-242.506104	1366.300537	-232.753815	-85.669792	1388.080688	-198.932953	-83.040047	1679.634277	-474.908875	64.518707	1150.882202	-243.842667	-319.116821	1130.786377	-438.519836	108.891335	900.955444	-158.222443	-281.821259	872.920654	-255.933182	-84.827477	1018.836182	475.118774	33.569336	964.149780	515.444885	204.997986
-314.805756	-6.686257	922.042175	-216.754929	-168.396240	916.542664	-362.629517	79.342094	496.089905	-268.810059	-172.475967	490.688782	-393.354431	119.849632	69.786308	-348.431580	-135.425705	82.657753	-342.940155	63.274803	1388.913574	-175.197174	-242.518738	1366.220093	-232.820770	-85.740639	1387.954590	-198.872955	-82.926628	1679.519653	-475.154358	64.338791	1150.877808	-243.920197	-319.416138	1130.813232	-438.702972	108.883301	901.023254	-158.744324	-282.313446	872.749573	-256.056549	-85.028984	1018.786865	475.419525	34.121201	964.194092	515.606567	205.304703
-314.979980	-7.025928	921.953430	-216.778656	-168.596725	916.512512	-362.162537	79.573029	496.041138	-268.744843	-172.607224	490.692841	-393.351013	119.878677	69.876648	-348.442810	-135.441193	82.673149	-343.108826	63.135258	1388.866943	-175.110809	-242.526199	1366.126709	-232.891357	-85.801903	1387.866333	-198.815155	-82.807289	1679.405029	-475.278320	64.119270	1150.836060	-243.974411	-319.712952	1130.832764	-438.666962	108.951523	901.049561	-159.244461	-282.928009	872.557922	-256.183655	-85.268959	1018.729309	478.015320	34.640575	962.615173	516.896240	206.740601
-315.119934	-7.292830	921.864746	-216.786469	-168.774734	916.484497	-361.738251	79.803734	496.000916	-268.719635	-172.790298	490.674927	-393.322540	119.874001	69.931000	-348.469208	-135.505798	82.665482	-343.322845	62.964752	1388.828735	-175.005325	-242.509918	1366.019531	-232.947937	-85.886665	1387.754028	-198.758560	-82.710419	1679.321045	-475.352936	63.950977	1150.753174	-244.008102	-320.029602	1130.843018	-438.464630	109.089020	901.119995	-159.753830	-283.519012	872.367920	-256.298737	-85.469864	1018.674438	478.986328	34.877319	961.888977	517.487305	207.451477
-315.304352	-7.529958	921.812378	-216.818848	-168.914886	916.453735	-361.348602	80.054878	495.970612	-268.724396	-172.901047	490.668488	-393.290924	119.885956	70.030693	-348.483398	-135.524719	82.674103	-343.585480	62.771526	1388.814453	-174.901093	-242.511841	1365.936890	-233.007797	-85.926262	1387.680786	-198.712265	-82.600670	1679.222046	-475.355591	63.809631	1150.656006	-244.030380	-320.338287	1130.841187	-438.086334	109.283264	901.174194	-160.199951	-283.930878	872.223328	-256.425629	-85.645927	1018.634399	479.768555	35.338120	961.511475	517.803711	208.145294
-315.458771	-7.806711	921.744141	-216.803513	-169.098938	916.436462	-360.784729	80.232994	495.903259	-268.736511	-173.088943	490.659424	-393.104767	119.877846	70.082649	-348.509735	-135.603348	82.642822	-343.892975	62.459698	1388.786011	-174.787506	-242.523315	1365.868652	-232.988434	-85.770927	1387.949951	-198.669037	-82.516098	1679.144653	-475.329285	63.687443	1150.524414	-244.030396	-320.670532	1130.911133	-437.540039	109.528465	901.198608	-160.704117	-284.462158	872.030518	-256.532349	-85.856071	1018.594666	480.295441	35.684387	961.396179	518.007874	208.602066
-315.646179	-8.070353	921.711853	-216.829819	-169.225815	916.421814	-360.473389	80.377739	495.887817	-268.720947	-173.137283	490.609222	-393.048126	119.878098	70.180473	-348.458588	-135.640533	82.645218	-344.159546	62.207458	1388.756226	-174.661743	-242.526047	1365.808716	-233.072372	-85.849503	1387.896118	-198.644440	-82.430542	1679.066406	-475.204956	63.630562	1150.342651	-243.999542	-320.917023	1130.957642	-436.856354	109.837318	901.236694	-161.156326	-284.954376	871.845764	-256.648163	-86.034149	1018.571594	480.794281	36.077221	961.316467	518.204956	209.063843
-315.821808	-8.349435	921.661438	-216.851913	-169.375549	916.406494	-360.194763	80.480270	495.863342	-268.729675	-173.285706	490.591949	-392.934540	119.891624	70.224747	-348.504028	-135.743134	82.614059	-344.440948	61.984451	1388.748779	-174.543686	-242.477188	1365.761963	-233.160324	-85.894989	1387.838257	-198.619675	-82.346794	1678.979980	-474.999817	63.587307	1150.141846	-243.966812	-321.164703	1131.000854	-435.833099	110.253845	901.267395	-161.532852	-285.358856	871.754211	-256.788635	-86.241348	1018.542603	481.281250	36.471458	961.220154	518.403442	209.505142
-316.000427	-8.610264	921.631653	-216.884750	-169.497131	916.374756	-360.087921	80.568413	495.874084	-268.799377	-173.614471	490.561432	-392.895691	119.896408	70.295052	-348.576202	-135.828583	82.638420	-344.738556	61.738819	1388.706421	-174.397552	-242.460922	1365.721313	-233.235596	-85.940948	1387.780518	-198.607727	-82.255859	1678.896240	-474.746185	63.594215	1149.904419	-243.895721	-321.452759	1131.080811	-434.716797	110.676178	901.319214	-161.956863	-285.787781	871.636230	-256.911713	-86.433571	1018.513489	482.105530	36.726086	961.009888	518.767212	210.092957
-316.203552	-8.821054	921.600952	-216.917145	-169.610260	916.332397	-359.969116	80.620071	495.867828	-268.738922	-173.509384	490.521576	-392.869446	119.892281	70.320633	-348.509521	-135.753220	82.630539	-345.039185	61.499611	1388.706299	-174.237106	-242.416962	1365.682495	-233.324875	-85.986740	1387.764526	-198.600906	-82.193077	1678.832275	-474.427856	63.630367	1149.648071	-243.794113	-321.675354	1131.125977	-433.417389	111.198074	901.405823	-162.207458	-285.996155	871.602234	-257.045868	-86.601234	1018.478699	482.219330	37.233406	961.050110	518.790222	210.388351
-316.384644	-9.057302	921.571716	-216.934128	-169.750275	916.340149	-359.901703	80.625229	495.847931	-268.845917	-173.881760	490.538544	-392.844727	119.870071	70.348610	-348.616119	-135.908249	82.632591	-345.340820	61.235764	1388.680420	-174.091171	-242.391144	1365.670410	-233.407944	-86.047531	1387.701538	-198.608765	-82.128326	1678.763184	-474.059174	63.684456	1149.388428	-243.667465	-321.895050	1131.191772	-431.977753	111.755630	901.462830	-162.559006	-286.333740	871.430115	-257.164398	-86.767250	1018.469238	482.738251	37.662083	960.982910	518.990723	210.870163
-316.561218	-9.250179	921.556763	-216.988342	-169.851608	916.303833	-359.848328	80.565948	495.870300	-268.866608	-173.939774	490.565094	-392.785614	119.860283	70.359077	-348.609955	-135.902954	82.633598	-345.662659	60.953556	1388.662842	-173.953491	-242.368011	1365.650635	-233.494583	-86.085526	1387.673462	-198.625626	-82.072586	1678.720947	-473.598633	63.755894	1149.119263	-243.578415	-322.145691	1131.250122	-430.279510	112.305336	901.583862	-163.036118	-286.816559	871.190186	-257.280182	-86.919121	1018.443726	483.341492	38.105438	960.902893	519.239014	211.374161
-316.730530	-9.438562	921.516357	-217.032593	-169.969971	916.283875	-359.814026	80.482101	495.834106	-268.863678	-173.970047	490.553497	-392.734253	119.850235	70.381371	-348.547424	-135.909241	82.653801	-345.936096	60.707539	1388.689209	-173.800720	-242.340012	1365.664673	-233.571228	-86.174095	1387.633301	-198.658295	-82.048347	1678.680176	-473.055145	63.908783	1148.812134	-243.443390	-322.273193	1131.280640	-428.513885	112.954170	901.645508	-163.288315	-287.055542	871.080872	-257.409973	-87.065636	1018.415588	483.711884	38.536438	960.723572	519.300720	211.937408
-316.891296	-9.640282	921.492676	-217.086731	-170.083710	916.298096	-359.879883	80.383766	495.859375	-268.854462	-173.874969	490.538635	-392.716614	119.831055	70.370590	-348.504639	-135.909424	82.598457	-346.223206	60.432613	1388.720337	-173.688232	-242.339050	1365.666870	-233.674942	-86.230583	1387.611694	-198.700775	-82.018761	1678.660645	-472.478607	64.095993	1148.541626	-243.321457	-322.425293	1131.310303	-426.581635	113.600685	901.803101	-163.528961	-287.334778	870.944946	-257.553253	-87.214470	1018.414001	484.343353	39.001389	960.681458	519.581177	212.530731
-317.074341	-9.885413	921.480408	-217.194199	-170.247513	916.302185	-359.935638	80.206238	495.816528	-268.898499	-173.956696	490.522766	-392.670074	119.811020	70.354652	-348.543213	-135.968628	82.625114	-346.473083	60.191589	1388.722046	-173.580566	-242.326035	1365.668945	-233.770981	-86.280449	1387.605957	-198.757263	-81.994827	1678.620972	-471.875793	64.308075	1148.232422	-243.159958	-322.590881	1131.344727	-424.487885	114.293396	901.962341	-163.729645	-287.559967	870.869019	-257.683289	-87.393463	1018.407776	484.983337	39.532188	960.602051	519.778748	213.174255
-317.243347	-10.082730	921.469849	-217.277542	-170.332825	916.309937	-360.091248	79.975838	495.814117	-268.889008	-174.001678	490.515137	-392.672577	119.824326	70.339340	-348.538025	-135.874222	82.585442	-346.710144	59.966080	1388.762329	-173.471359	-242.310913	1365.675415	-233.912888	-86.362633	1387.595459	-198.814804	-81.995903	1678.642944	-471.204529	64.546898	1147.946167	-243.011398	-322.692200	1131.390747	-422.289978	114.959862	902.170654	-163.907578	-287.723999	870.777832	-257.838715	-87.534813	1018.409180	485.562500	40.001167	960.570496	519.987305	213.730316
-317.416412	-10.271801	921.463745	-217.375504	-170.434448	916.284241	-360.407227	79.782234	495.802155	-268.905457	-174.027267	490.495087	-392.701721	119.780960	70.318672	-348.551331	-135.883606	82.585129	-346.921082	59.709251	1388.780518	-173.408371	-242.326218	1365.685669	-234.023453	-86.425026	1387.600952	-198.886505	-81.994446	1678.625366	-470.509094	64.832489	1147.651611	-242.847672	-322.818359	1131.410278	-419.963715	115.651199	902.352356	-164.060394	-287.883484	870.697327	-257.983276	-87.692154	1018.394409	486.256195	40.437065	960.563843	520.277649	214.247498
-317.603058	-10.432570	921.468079	-217.496948	-170.555603	916.287903	-360.755341	79.556068	495.823517	-268.931213	-174.103516	490.487335	-392.766632	119.775162	70.306717	-348.576141	-135.929413	82.570732	-347.116913	59.477707	1388.800659	-173.304108	-242.341400	1365.686401	-234.131714	-86.509277	1387.610962	-199.005432	-81.961578	1678.578979	-469.747650	65.150551	1147.360596	-242.658127	-322.894470	1131.438477	-417.532928	116.397804	902.661377	-164.136856	-288.008453	870.649780	-258.150269	-87.837189	1018.399780	486.990723	41.092655	960.617249	520.378540	215.122879
-317.738159	-10.570399	921.430969	-217.543335	-170.631302	916.240540	-360.921051	79.280785	495.813477	-268.927399	-174.090881	490.484650	-392.686584	119.776733	70.256416	-348.542511	-135.877686	82.588074	-347.282684	59.226006	1388.833130	-173.250610	-242.352707	1365.715698	-234.232773	-86.598785	1387.635132	-199.113342	-82.070045	1678.797119	-469.007294	65.511543	1147.083984	-242.507660	-323.042450	1131.509644	-415.037292	117.063278	902.909546	-164.478516	-288.777771	869.723267	-258.309113	-87.986946	1018.365112	487.701324	41.427368	960.612366	520.747742	215.370544
-317.914795	-10.750463	921.460144	-217.659164	-170.716721	916.273926	-361.225250	79.001770	495.821442	-269.291138	-174.533325	490.453827	-392.688599	119.766022	70.228638	-348.709320	-136.064056	82.607422	-347.381958	59.004318	1388.884644	-173.183319	-242.400253	1365.751953	-234.364746	-86.706490	1387.645142	-199.212097	-81.968338	1678.582764	-468.151794	65.933174	1146.827881	-242.328461	-323.159546	1131.571045	-412.386505	117.821075	903.265076	-164.502884	-288.894806	869.604858	-258.450073	-88.108673	1018.395630	488.383972	41.825031	960.608276	520.903992	215.860794
-318.111389	-10.924184	921.497498	-217.788666	-170.844376	916.299561	-361.475189	78.638275	495.820160	-268.918518	-173.936890	490.436371	-392.603271	119.758636	70.169846	-348.485596	-135.811203	82.573936	-347.484070	58.781368	1388.955444	-173.147781	-242.439804	1365.815186	-234.482773	-86.842567	1387.661621	-199.337280	-81.981293	1678.615112	-467.340881	66.366920	1146.582642	-242.189255	-323.221893	1131.606079	-409.681702	118.523758	903.646057	-164.459244	-288.836639	869.646240	-258.573914	-88.237236	1018.422791	489.082825	42.339977	960.646484	521.044556	216.585464
-318.313934	-11.069758	921.541565	-217.922668	-170.988983	916.328369	-361.864349	78.248932	495.805511	-269.096558	-174.317123	490.495789	-392.615845	119.731232	70.115471	-348.641235	-136.002945	82.621513	-347.563812	58.568905	1389.025146	-173.111038	-242.499939	1365.872070	-234.579086	-86.960754	1387.720215	-199.476654	-81.993515	1678.638916	-466.406311	66.818787	1146.344482	-242.039902	-323.265503	1131.640015	-406.920380	119.218834	904.018127	-164.364914	-288.790619	869.682373	-258.700562	-88.361496	1018.454712	489.669373	42.753567	960.555359	521.139893	216.942474
-318.474518	-11.231566	921.573425	-218.036835	-171.071854	916.352234	-362.244293	77.894943	495.798737	-269.119324	-174.331558	490.489075	-392.578796	119.729156	70.062683	-348.632202	-135.994507	82.621201	-347.640442	58.382576	1389.112671	-173.100677	-242.573013	1365.946289	-234.693451	-87.093864	1387.740967	-199.606262	-82.025192	1678.680054	-465.486023	67.276642	1146.135986	-241.914307	-323.309998	1131.645996	-404.042572	119.926910	904.448364	-164.255249	-288.739532	869.670654	-258.809204	-88.466606	1018.479431	490.336731	43.353645	960.591370	521.161377	217.649109
-318.600983	-11.328648	921.619019	-218.092850	-171.147919	916.397339	-362.886536	77.533447	495.898102	-269.182281	-174.412308	490.467865	-392.705078	119.716286	70.013458	-348.627594	-135.988998	82.621635	-347.691284	58.170872	1389.207031	-173.105133	-242.633163	1366.015137	-234.787445	-87.229706	1387.792969	-199.766235	-82.049332	1678.711914	-464.514709	67.770325	1145.922729	-241.780426	-323.361237	1131.688843	-401.188599	120.621689	904.949463	-164.087097	-288.592651	869.729614	-258.902313	-88.550186	1018.524902	490.968964	44.018402	960.635925	521.093323	218.430145
-318.740570	-11.460740	921.644043	-218.175598	-171.236893	916.407959	-363.592072	77.214996	495.964081	-269.239838	-174.463333	490.486359	-392.826324	119.695839	69.987907	-348.648346	-136.026688	82.601143	-347.720001	57.991447	1389.289551	-173.134384	-242.743073	1366.077148	-234.886658	-87.378792	1387.835083	-199.910217	-82.082886	1678.755981	-463.568542	68.300163	1145.772705	-241.673096	-323.393005	1131.659668	-398.259735	121.304825	905.455078	-163.856888	-288.456818	869.788757	-258.997437	-88.655411	1018.541077	491.944153	44.103504	960.713257	521.893311	218.640778
-318.938477	-11.569231	921.704163	-218.335419	-171.331573	916.413574	-363.992340	76.840271	495.946533	-269.299255	-174.511246	490.479492	-392.762177	119.712242	69.944939	-349.220306	-137.227188	83.040138	-347.749969	57.783691	1389.392822	-173.173431	-242.831284	1366.123535	-234.986801	-87.516457	1387.901855	-200.058334	-82.130768	1678.792236	-462.607361	68.808647	1145.634399	-241.590683	-323.397400	1131.674194	-395.292206	122.042404	906.038330	-163.613251	-288.293335	869.877686	-259.124359	-88.755623	1018.568909	492.842377	44.641834	960.792114	522.232727	219.326157
-319.056122	-11.715211	921.737000	-218.393021	-171.413895	916.465332	-364.475647	76.431946	495.969025	-269.330048	-174.551224	490.463898	-392.730896	119.719719	69.900581	-348.690247	-136.071854	82.576927	-347.740509	57.573456	1389.502563	-173.193176	-242.900848	1366.156250	-235.083878	-87.653503	1387.945801	-200.207672	-82.197350	1678.836548	-461.611359	69.306778	1145.405396	-241.485077	-323.419098	1131.669312	-392.303040	122.763962	906.616821	-163.347504	-288.093536	869.943176	-259.218750	-88.857590	1018.611511	493.518524	45.268833	960.907471	522.432678	219.997620
-319.245392	-11.891744	921.772339	-218.532700	-171.529694	916.474182	-365.148346	76.023666	495.990051	-269.405762	-174.594971	490.468292	-392.725342	119.728073	69.822029	-348.655701	-135.969269	82.539406	-347.735291	57.403587	1389.575195	-173.270508	-242.997833	1366.210205	-235.162094	-87.781372	1388.019775	-200.355927	-82.276459	1678.869019	-460.598328	69.812096	1145.317261	-241.396393	-323.419952	1131.645386	-389.246948	123.477448	907.237671	-163.018631	-287.833557	870.080750	-259.318481	-88.975197	1018.626648	494.112061	45.971050	960.801819	522.508606	220.753235
-319.393494	-11.982833	921.821167	-218.629974	-171.610947	916.494263	-365.770050	75.641289	496.059601	-269.510986	-174.853027	490.488953	-392.702026	119.749062	69.763435	-348.730408	-136.087646	82.543358	-347.701782	57.238163	1389.692627	-173.318970	-243.123016	1366.243164	-235.229599	-87.910606	1388.087524	-200.514618	-82.330910	1678.925781	-459.509857	70.164452	1145.075684	-241.286957	-323.425751	1131.630493	-386.222260	124.283684	907.908752	-162.655624	-287.570190	870.170898	-259.409760	-89.056160	1018.657898	494.746002	46.609745	960.825317	522.670898	221.555267
-319.551941	-12.108345	921.865723	-218.747604	-171.671799	916.508484	-366.508362	75.316605	496.149567	-269.553162	-174.884232	490.470001	-392.699860	119.762917	69.730263	-348.726318	-136.086563	82.543457	-347.647003	57.093311	1389.784790	-173.376892	-243.262680	1366.268799	-235.319412	-88.069641	1388.129761	-200.660400	-82.420891	1678.966553	-458.480988	70.617088	1144.945068	-241.205826	-323.377655	1131.549072	-383.186127	124.924408	908.572876	-162.247574	-287.257080	870.261780	-259.512695	-89.142365	1018.683716	495.416870	47.371269	960.833130	522.839050	222.326233
-319.699921	-12.222466	921.910217	-218.865326	-171.764145	916.542419	-367.134277	74.903770	496.143433	-269.583862	-174.854416	490.449341	-392.656677	119.782356	69.655884	-348.727814	-136.132690	82.535469	-347.578522	56.940498	1389.911255	-173.434677	-243.420609	1366.313477	-235.381775	-88.215477	1388.204834	-200.790192	-82.516541	1679.017334	-457.512390	71.102409	1144.849731	-241.088684	-323.403778	1131.543945	-380.191223	125.663109	909.262451	-161.839417	-286.989716	870.358032	-259.628265	-89.239006	1018.721069	496.001007	48.071426	960.858826	522.944702	223.076385
-319.864594	-12.328090	921.963379	-219.015350	-171.832260	916.547668	-367.719055	74.426590	496.152710	-269.606232	-174.862885	490.420197	-392.653503	119.823669	69.601944	-346.115723	-135.292633	90.051888	-347.522064	56.812344	1390.023315	-173.532730	-243.557388	1366.385254	-235.463791	-88.378113	1388.286621	-200.914490	-82.626770	1679.089600	-456.449524	71.516937	1144.726318	-241.022522	-323.370941	1131.466064	-377.059814	126.428246	910.046692	-161.423615	-286.730896	870.452759	-259.740997	-89.325867	1018.745972	496.592285	48.816093	960.837708	523.012756	223.842865
-320.015930	-12.438120	922.028381	-219.136459	-171.931366	916.579590	-368.173004	73.961571	496.145569	-269.669708	-174.937256	490.436340	-392.653748	119.877251	69.537010	-346.121765	-135.448639	90.297531	-347.475952	56.642838	1390.173340	-173.603424	-243.716949	1366.429199	-235.518311	-88.538338	1388.351807	-201.011063	-82.778847	1679.118408	-455.476013	71.972946	1144.572144	-240.964172	-323.362946	1131.449585	-374.029968	127.081161	910.693542	-160.990631	-286.389008	870.623108	-259.859467	-89.437767	1018.792908	497.255188	49.547646	960.829651	523.115967	224.692490
-320.170563	-12.585522	922.088745	-219.298782	-172.008072	916.604309	-368.994446	73.523010	496.219666	-269.715393	-174.883865	490.394043	-392.833771	119.928032	69.489830	-346.127380	-135.318283	90.089821	-347.424347	56.477104	1390.296997	-173.698685	-243.854919	1366.474609	-235.586838	-88.732887	1388.421021	-201.113663	-82.876366	1679.192749	-454.530121	72.376442	1144.480469	-240.879257	-323.360199	1131.424683	-371.241669	127.634842	911.333984	-160.520004	-286.021332	870.794128	-259.987427	-89.551910	1018.832520	497.724426	50.201801	960.839844	523.085815	225.483978
-320.331757	-12.711507	922.151062	-219.459229	-172.090759	916.595703	-369.625610	73.034264	496.222626	-269.781647	-174.936829	490.372040	-392.858398	119.967621	69.433327	-346.166870	-135.319656	90.005226	-347.348785	56.304535	1390.451416	-173.785248	-243.993256	1366.530518	-235.656311	-88.929214	1388.481201	-201.181931	-83.005684	1679.255615	-453.538727	72.839516	1144.366333	-240.810745	-323.269623	1131.367065	-368.454559	128.237228	912.111023	-160.034302	-285.659180	870.913696	-260.097015	-89.667091	1018.854614	498.366699	50.941944	960.839478	523.122070	226.234253
-320.489197	-12.821873	922.221069	-219.624817	-172.164078	916.620544	-370.112335	72.511124	496.262238	-269.955750	-175.231400	490.378448	-392.824463	120.001297	69.390053	-346.265533	-135.404724	90.017708	-347.298065	56.129169	1390.593140	-173.867584	-244.143555	1366.585938	-235.726074	-89.116615	1388.549683	-201.230301	-83.130310	1679.292969	-452.553162	73.228767	1144.256836	-240.720428	-323.252014	1131.338013	-365.656128	128.834030	912.878296	-159.524933	-285.246246	871.136292	-260.225647	-89.766121	1018.898987	498.941864	51.514286	960.849426	523.057007	226.923294
-320.669373	-12.993066	922.281921	-219.797684	-172.282883	916.648010	-370.744781	72.051270	496.332611	-269.967224	-175.074890	490.369812	-392.859253	119.974258	69.374191	-346.180847	-135.309860	90.001129	-347.252747	55.920361	1390.734741	-173.956802	-244.359833	1366.703003	-235.784546	-89.294556	1388.654785	-201.258438	-83.265869	1679.326416	-451.582520	73.630470	1144.167236	-240.645157	-323.228119	1131.279297	-362.886047	129.439087	913.649048	-159.027054	-284.915314	871.352356	-260.366913	-89.908195	1018.939575	498.908112	52.302967	961.032776	522.671448	227.322693
-320.859955	-13.131666	922.364014	-219.988785	-172.375153	916.656067	-371.195526	71.584755	496.349243	-270.058472	-175.001556	490.354706	-392.798950	119.965118	69.358376	-346.170410	-135.256744	89.981133	-347.194458	55.711273	1390.884521	-174.050598	-244.586014	1366.776489	-235.849258	-89.480118	1388.741333	-201.266373	-83.435188	1679.413696	-450.600952	73.984970	1144.122070	-240.579437	-323.196167	1131.303589	-360.185516	130.001190	914.468811	-158.536118	-284.485626	871.532104	-260.505829	-90.036011	1018.979797	500.032532	52.649220	960.915222	522.768555	228.147781
-321.077148	-13.291199	922.434509	-220.223694	-172.501923	916.701538	-371.648926	71.058594	496.440887	-270.162720	-175.117874	490.350922	-392.786774	119.891373	69.325539	-346.194580	-135.295181	90.018257	-347.097748	55.586716	1391.045288	-174.121902	-244.753067	1366.863037	-236.041870	-89.867607	1388.469849	-201.249359	-83.567741	1679.440918	-449.610962	74.285072	1144.080444	-240.508087	-323.202148	1131.303345	-357.550385	130.571609	915.247986	-158.085892	-284.108276	871.697144	-260.683441	-90.164444	1019.032593	501.044708	52.923275	960.876709	522.710938	228.862457
-321.285797	-13.460938	922.519470	-220.394791	-172.640823	916.767273	-372.082367	70.572784	496.486664	-270.273987	-175.210785	490.359619	-392.721741	119.810959	69.316742	-346.228180	-135.331665	90.088783	-347.071289	55.369347	1391.192261	-174.233643	-244.934326	1366.945435	-236.112961	-90.115593	1388.524902	-201.193665	-83.665520	1679.430786	-448.692444	74.642563	1144.096802	-240.461624	-323.214447	1131.289063	-355.048767	131.081619	916.067932	-157.576187	-283.688202	871.910339	-260.855621	-90.316643	1019.106079	501.788666	53.221874	960.963440	522.580994	229.362793
-321.497681	-13.605065	922.597351	-220.612701	-172.744827	916.791931	-372.516235	70.100212	496.521393	-270.356781	-175.284988	490.350983	-392.634430	119.737915	69.329498	-346.628601	-137.391525	91.708290	-347.036896	55.152451	1391.344238	-174.327026	-245.129150	1367.021484	-236.172974	-90.366196	1388.610718	-201.122604	-83.847450	1679.467285	-447.841553	74.967972	1144.106201	-240.391159	-323.188202	1131.256226	-352.589386	131.593201	916.842529	-157.069962	-283.319275	872.147400	-261.033356	-90.450012	1019.153870	502.182770	54.173378	961.062622	521.498596	230.557236
-321.739075	-13.753777	922.666138	-220.814835	-172.863800	916.816833	-372.953400	69.662857	496.574890	-270.458710	-175.322815	490.364502	-392.576874	119.644623	69.342125	-346.660309	-137.714371	92.025558	-347.011627	54.917061	1391.501221	-174.416458	-245.360855	1367.069336	-236.244461	-90.612564	1388.664673	-201.061142	-84.030495	1679.508057	-446.989594	75.311272	1144.099243	-240.313248	-323.226563	1131.241943	-350.185120	132.048904	917.635681	-156.590271	-282.929901	872.368408	-261.221375	-90.586746	1019.197388	502.870636	54.451054	961.198242	521.460815	230.750153
-321.966125	-13.926456	922.715149	-221.052414	-173.008118	916.829773	-373.215027	69.202415	496.559692	-270.564056	-175.442215	490.325897	-392.469025	119.575272	69.327232	-346.701569	-137.645477	91.935608	-346.990082	54.668793	1391.636230	-174.493408	-245.602539	1367.108398	-236.305420	-90.837624	1388.731567	-200.970993	-84.162521	1679.490845	-446.137665	75.560066	1144.084106	-240.233719	-323.238098	1131.213501	-347.892059	132.527130	918.471375	-156.083740	-282.456116	872.558044	-261.419769	-90.746323	1019.224915	503.476868	54.757858	961.309265	521.239075	231.055283
-322.190094	-14.113064	922.757263	-221.246780	-173.139618	916.843689	-373.560333	68.792351	496.600708	-270.659790	-175.489059	490.311310	-392.429413	119.480217	69.333649	-346.701904	-137.574295	91.806885	-346.963104	54.406471	1391.781738	-174.554199	-245.825500	1367.123047	-236.361923	-91.058022	1388.769531	-200.867859	-84.311188	1679.475220	-445.292999	75.820938	1143.999634	-240.144104	-323.286682	1131.131226	-345.693146	132.953827	919.201355	-155.616241	-282.077881	872.742737	-261.605408	-90.905167	1019.250610	503.979919	55.261009	961.443665	520.868408	231.603241
-322.443512	-14.277384	922.823120	-221.497742	-173.279724	916.863464	-373.915955	68.430542	496.626923	-270.764862	-175.567566	490.292816	-392.377045	119.431091	69.351891	-346.704376	-137.523590	91.789970	-346.966156	54.145672	1391.956055	-174.619354	-246.021866	1367.145752	-236.414322	-91.290298	1388.808105	-200.751953	-84.449409	1679.453369	-444.534790	76.033081	1143.981567	-240.057388	-323.331055	1131.088379	-343.258606	133.357788	920.136353	-155.162109	-281.759735	872.867798	-261.805634	-91.052444	1019.287964	504.437042	55.829670	961.538391	520.472595	232.280930
-322.648621	-14.465636	922.860352	-221.701981	-173.426804	916.915833	-374.173187	68.098587	496.624451	-270.891937	-175.608139	490.282166	-392.326874	119.383675	69.335754	-346.676208	-137.571823	91.817703	-346.966309	53.903111	1392.125366	-174.676163	-246.195496	1367.152588	-236.456894	-91.536736	1388.821411	-200.608154	-84.527077	1679.314453	-443.804779	76.267609	1144.028809	-239.983643	-323.379700	1131.044189	-341.371704	133.775406	920.911072	-154.621017	-281.255341	873.185303	-262.020966	-91.216675	1019.333801	504.891724	56.465569	961.580627	520.045105	232.875244
-322.821289	-14.623926	922.876465	-221.918686	-173.569565	916.915588	-374.506989	67.760345	496.689209	-270.937012	-175.548248	490.256104	-392.288239	119.352577	69.357185	-346.673065	-137.454498	91.732216	-346.952240	53.634403	1392.247681	-174.726730	-246.423553	1367.170898	-236.496338	-91.785271	1388.844971	-200.495789	-84.754875	1679.379272	-443.135406	76.472603	1144.047241	-239.902161	-323.449432	1130.989990	-339.559753	134.035919	921.506287	-154.293701	-281.022583	873.237671	-262.234131	-91.391808	1019.344238	505.306122	57.147221	961.588318	519.710388	233.570969
-322.975128	-14.306369	923.282715	-222.114822	-173.421722	916.927734	-374.822754	67.444427	496.768280	-271.054199	-175.556580	490.232849	-392.238342	119.302490	69.332329	-346.676392	-137.415558	91.713028	-346.924622	53.352211	1392.384155	-174.761154	-246.684097	1367.176880	-236.535919	-92.037529	1388.842163	-200.343307	-84.912331	1679.374023	-442.640015	76.716896	1144.194092	-239.811859	-323.566437	1130.957275	-337.867706	134.177048	922.168945	-153.868622	-280.681305	873.377808	-262.446655	-91.435234	1019.564392	505.666382	57.988140	961.553467	519.366638	234.306473
-323.152466	-14.483725	923.318054	-222.336792	-173.589493	916.940491	-375.073151	67.200485	496.776031	-271.208038	-175.810654	490.233368	-392.251740	119.270744	69.365891	-346.695221	-137.442581	91.726036	-346.880768	53.054169	1392.511108	-174.797745	-246.927032	1367.166626	-236.548920	-92.301140	1388.875122	-200.217422	-85.054359	1679.254395	-442.013885	76.843353	1144.249146	-239.680801	-323.645203	1130.857666	-336.326355	134.425003	922.801025	-153.463165	-280.409607	873.550659	-262.647095	-91.625145	1019.588928	505.926971	58.832920	961.525208	519.010254	235.164169
-323.385925	-14.713769	923.329163	-222.572983	-173.765350	916.934937	-375.327087	67.018692	496.805420	-271.351868	-175.971390	490.242340	-392.224243	119.266151	69.373123	-346.733398	-137.491684	91.679482	-346.841217	52.762836	1392.633789	-174.846558	-247.143524	1367.107178	-236.579697	-92.547913	1388.856079	-200.074646	-85.194824	1679.159180	-441.533203	76.989204	1144.314331	-239.606674	-323.698700	1130.749268	-334.838104	134.488892	923.344543	-153.096405	-280.108490	873.650635	-262.877625	-91.835091	1019.591431	506.191620	59.865589	961.422729	518.748169	236.105316
-323.611359	-14.968650	923.343994	-222.811630	-173.979935	916.926758	-375.513184	66.864822	496.824890	-271.547455	-176.210144	490.191223	-392.273590	119.241447	69.410439	-346.813934	-137.558655	91.694244	-346.820160	52.480553	1392.755005	-174.899445	-247.382690	1367.073853	-236.587509	-92.819832	1388.831909	-199.926758	-85.247612	1678.981689	-441.047180	77.074463	1144.401123	-239.511414	-323.811737	1130.709839	-333.532043	134.571259	923.898499	-152.751450	-279.816071	873.751892	-263.090485	-92.072258	1019.592834	506.439453	60.887424	961.270569	518.519653	237.056381
-323.839966	-15.201997	923.377625	-223.026093	-174.171722	916.933899	-375.681732	66.711098	496.824005	-271.666962	-176.326782	490.197266	-392.249359	119.203476	69.418755	-346.820526	-137.570892	91.643890	-346.758423	52.237816	1392.854614	-174.928955	-247.654007	1367.061157	-236.612381	-93.108253	1388.816284	-199.800430	-85.486549	1679.021606	-440.659302	77.156845	1144.481079	-239.442551	-323.915833	1130.616943	-332.394196	134.628860	924.408691	-152.470230	-279.560211	873.840576	-263.291473	-92.286720	1019.611206	506.667816	61.967396	961.076538	518.305054	238.090118
-324.049683	-15.462696	923.397400	-223.247055	-174.365891	916.953369	-375.780853	66.562683	496.827026	-271.883362	-176.653397	490.180084	-392.216553	119.184570	69.427422	-346.883453	-137.641678	91.653152	-346.694580	51.967312	1392.945313	-174.953949	-247.973404	1367.051147	-236.607727	-93.393082	1388.818359	-199.667206	-85.650581	1678.957275	-440.313019	77.266624	1144.561768	-239.374268	-324.045288	1130.573120	-331.342133	134.664352	924.778137	-152.197372	-279.334473	873.928467	-263.503632	-92.512032	1019.630493	506.909271	63.119114	960.814392	518.136230	239.120178
-324.267822	-15.673266	923.414551	-223.466934	-174.557846	916.949585	-375.866516	66.414276	496.830566	-271.999664	-176.793839	490.150574	-392.240326	119.159607	69.429291	-346.900482	-137.766876	91.701256	-346.627838	51.674465	1393.048096	-174.976807	-248.246017	1367.010498	-236.628098	-93.667328	1388.785156	-199.537155	-85.786179	1678.889648	-439.976471	77.341461	1144.627930	-239.292435	-324.179108	1130.545410	-330.458435	134.673050	925.199219	-151.935440	-279.182831	874.025574	-263.711487	-92.719101	1019.636169	507.133911	64.302879	960.539307	518.005371	240.177124
-324.481445	-15.894611	923.434937	-223.689484	-174.755951	916.944031	-375.901855	66.298965	496.848785	-272.121155	-176.920761	490.162292	-392.193878	119.162048	69.442528	-346.946442	-137.808365	91.720963	-346.575470	51.420410	1393.123413	-174.994690	-248.474701	1366.979004	-236.614151	-93.939117	1388.773315	-199.395660	-85.925636	1678.803345	-439.648926	77.331184	1144.723389	-239.233383	-324.332031	1130.462280	-329.673828	134.611862	925.544250	-151.712326	-279.057190	874.086914	-263.910034	-92.932831	1019.641663	507.363098	65.472984	960.215027	517.859314	241.314148
-324.649689	-16.144953	923.445007	-223.878616	-174.928833	916.925781	-375.971252	66.206909	496.845947	-272.240936	-177.062195	490.165070	-392.193695	119.133209	69.478317	-347.031342	-137.555969	91.654671	-346.503143	51.131401	1393.225952	-174.985916	-248.695541	1366.947021	-236.598312	-94.206604	1388.740845	-199.250854	-86.057358	1678.713013	-439.422424	77.367393	1144.838013	-239.174820	-324.477997	1130.413330	-329.028320	134.447815	925.788330	-151.493713	-278.890839	874.160889	-264.083893	-93.159264	1019.637451	507.651733	66.662300	959.890442	517.800903	242.382629
-324.865875	-16.406765	923.444275	-224.114899	-175.159912	916.924194	-376.042786	66.129700	496.838776	-272.336273	-177.159637	490.178680	-392.188904	119.119667	69.502090	-346.970215	-137.080383	91.252373	-346.407928	50.825066	1393.304321	-174.980423	-248.939453	1366.934204	-236.583771	-94.506065	1388.708984	-199.118225	-86.180321	1678.609863	-439.192413	77.333588	1144.941040	-239.120285	-324.641785	1130.340332	-328.582611	134.350937	925.979797	-151.349213	-278.797852	874.198730	-264.287811	-93.392845	1019.633667	507.898438	67.743248	959.499756	517.687439	243.469147
-325.050720	-16.671555	923.466431	-224.358780	-175.314713	916.903076	-376.043701	66.069374	496.823059	-272.443970	-177.245163	490.157043	-392.141144	119.119537	69.521744	-346.839905	-136.470566	90.710411	-346.335663	50.553619	1393.405518	-175.010956	-249.204437	1366.925171	-236.563339	-94.785606	1388.667603	-198.980850	-86.304207	1678.515747	-439.024200	77.342041	1145.080200	-239.068222	-324.833923	1130.306763	-328.257568	134.111633	926.116333	-151.210831	-278.736023	874.223022	-264.491180	-93.624886	1019.633606	507.984619	68.773308	959.164001	517.600647	244.482910
-325.229767	-16.960756	923.487610	-224.586594	-175.528046	916.894653	-376.044281	66.018478	496.826172	-272.476563	-177.241425	490.128448	-392.115967	119.142174	69.553070	-346.701691	-135.927094	90.258827	-346.253510	50.265003	1393.501831	-175.009583	-249.469101	1366.893433	-236.548508	-95.047821	1388.621582	-198.838440	-86.410316	1678.413086	-438.829529	77.215179	1145.130127	-239.017914	-325.007843	1130.265747	-328.060028	133.833664	926.194397	-151.126511	-278.679657	874.233276	-264.683289	-93.889503	1019.639099	507.469696	69.415031	959.179260	517.292664	245.219559
-325.430481	-17.226444	923.490295	-224.824692	-175.785553	916.897522	-376.108551	65.971855	496.837891	-272.560852	-177.347641	490.094666	-392.125549	119.149406	69.606522	-346.615753	-135.658890	89.929047	-346.158173	50.005058	1393.581177	-175.029770	-249.664368	1366.845703	-236.541901	-95.292435	1388.600708	-198.683151	-86.511940	1678.282349	-438.779694	77.164330	1145.293823	-238.967499	-325.186432	1130.190308	-328.038147	133.539169	926.214539	-151.061020	-278.685547	874.224792	-264.902802	-94.153351	1019.641968	507.539337	70.501984	958.820679	517.180847	246.341110
-325.569855	-17.500477	923.506958	-225.006287	-176.029922	916.885376	-376.083588	65.938232	496.843719	-272.645050	-177.576477	490.086334	-392.083893	119.137268	69.630203	-346.598755	-135.567184	89.761841	-346.074158	49.723286	1393.638428	-174.988861	-249.893097	1366.808960	-236.507690	-95.552628	1388.561401	-198.507904	-86.641930	1678.200806	-438.697693	77.003044	1145.361938	-238.914749	-325.392487	1130.171753	-328.152222	133.167130	926.170654	-151.030670	-278.741821	874.220886	-265.063751	-94.433243	1019.644775	507.272369	71.330879	958.669800	516.981323	247.226776
-325.735809	-17.764551	923.542603	-225.176117	-176.273270	916.915588	-376.080353	65.879929	496.864349	-272.704895	-177.724472	490.067932	-392.107056	119.139885	69.672813	-346.598633	-135.604492	89.789101	-346.000427	49.505096	1393.702271	-174.955017	-250.161301	1366.795532	-236.466904	-95.824455	1388.527100	-198.331284	-86.748314	1678.099243	-438.677856	76.819916	1145.447754	-238.871445	-325.610779	1130.150635	-328.342957	132.752121	926.089050	-151.045563	-278.831604	874.190369	-265.254730	-94.705078	1019.680481	507.151337	72.334724	958.477356	516.899414	248.263016
-325.866577	-18.054068	923.546997	-225.353058	-176.497192	916.935852	-376.082001	65.833702	496.884796	-272.775208	-177.845978	490.087158	-392.073120	119.135452	69.697594	-346.633301	-135.650772	89.828072	-345.917358	49.260876	1393.719971	-174.899414	-250.490189	1366.788818	-236.425339	-96.102592	1388.509399	-198.140579	-86.767876	1677.908203	-438.725983	76.675980	1145.539185	-238.839615	-325.834564	1130.159546	-328.726532	132.439667	925.943359	-151.088760	-278.952087	874.191589	-265.449097	-94.979691	1019.697388	506.983521	73.449623	958.260925	516.745789	249.690155
-326.039673	-18.343493	923.561462	-225.523438	-176.762253	916.964111	-376.047058	65.784393	496.885132	-272.762177	-177.824677	490.045746	-392.053864	119.137352	69.720238	-346.590424	-135.645996	89.852234	-345.869293	49.009468	1393.682983	-174.910141	-250.765228	1366.785278	-236.374680	-96.391457	1388.457520	-197.971588	-86.958237	1677.950928	-438.874237	76.506737	1145.606323	-238.833557	-326.028870	1130.174072	-329.201782	132.018661	925.719788	-151.165695	-279.079376	874.187134	-265.639648	-95.259819	1019.720764	506.835541	74.516830	958.068604	516.569702	250.907425
-326.240631	-18.655043	923.541870	-225.731232	-177.022598	916.945007	-376.100037	65.757370	496.878204	-272.858276	-178.007660	490.057953	-392.038025	119.097984	69.751694	-346.628662	-135.694733	89.824829	-345.801910	48.740837	1393.647583	-174.886185	-251.005325	1366.728394	-236.344238	-96.618088	1388.431396	-197.800629	-87.062286	1677.879761	-439.045135	76.306084	1145.619385	-238.821960	-326.299957	1130.179199	-329.795288	131.615875	925.476685	-151.299240	-279.256531	874.120789	-265.843964	-95.545113	1019.701355	506.644165	75.360161	957.922974	516.551575	251.798370
-326.389465	-18.864445	923.567566	-225.929718	-177.221680	916.942688	-376.060791	65.689102	496.851593	-272.877045	-178.129410	490.071960	-392.035217	119.089439	69.794899	-346.621796	-135.725586	89.851669	-345.740173	48.509953	1393.592773	-174.835052	-251.227875	1366.680420	-236.295837	-96.860374	1388.402832	-197.607468	-87.190735	1677.780151	-439.217224	75.995247	1145.616089	-238.826874	-326.516022	1130.186157	-330.375977	131.094223	925.161621	-151.464249	-279.496857	874.044556	-266.012329	-95.766571	1019.712952	506.325745	76.254929	957.784424	516.406067	252.699234
-326.576904	-19.070372	923.573303	-226.173050	-177.434555	916.905701	-376.055176	65.655975	496.898132	-272.969757	-178.310699	490.045105	-392.032684	119.050545	69.805168	-346.653381	-135.772308	89.773895	-345.671051	48.273170	1393.523926	-174.766541	-251.480286	1366.672485	-236.267258	-97.092209	1388.361206	-197.420975	-87.292526	1677.675415	-439.378937	75.645317	1145.562988	-238.846924	-326.760651	1130.188843	-331.204834	130.688782	924.808777	-151.657120	-279.728851	873.989014	-266.215485	-95.998734	1019.696533	506.029449	77.176735	957.681946	516.366638	253.600266
-326.754486	-19.343380	923.565918	-226.398651	-177.682129	916.910034	-376.006744	65.610657	496.914398	-273.016632	-178.488220	490.034485	-392.036194	118.999664	69.840843	-346.707947	-135.766098	89.744484	-345.603943	48.068115	1393.443604	-174.728943	-251.725540	1366.656982	-236.212677	-97.313492	1388.334229	-197.236237	-87.302422	1677.432861	-439.599518	75.307602	1145.565186	-238.869431	-326.966461	1130.189941	-332.037689	130.160767	924.369629	-151.880844	-279.979431	873.961060	-266.397888	-96.242142	1019.692688	505.702301	78.162254	957.580872	516.303528	254.614380
-326.868683	-19.594744	923.572388	-226.557236	-177.908569	916.920898	-375.960876	65.585838	496.882111	-273.089996	-178.610931	490.016541	-391.993927	118.978775	69.884178	-346.752136	-135.808273	89.782166	-345.586609	47.863434	1393.384033	-174.675354	-251.932510	1366.675171	-236.178314	-97.550919	1388.306641	-197.061676	-87.523453	1677.483398	-439.835358	74.916542	1145.543091	-238.946686	-327.239044	1130.240845	-332.970734	129.656845	923.944885	-152.136307	-280.248871	873.935364	-266.546906	-96.488808	1019.702820	505.379059	79.123360	957.544495	516.239136	255.647064
-327.024872	-19.897436	923.556702	-226.766602	-178.130463	916.927795	-375.915070	65.543266	496.853577	-273.137512	-178.768036	489.984802	-392.010986	118.937622	69.863007	-346.767487	-135.800476	89.786499	-345.559265	47.648712	1393.307983	-174.630203	-252.127762	1366.651001	-236.139191	-97.770233	1388.282349	-196.863693	-87.638947	1677.417847	-440.054840	74.420250	1145.516724	-239.023651	-327.624451	1130.288086	-334.101135	129.251251	923.442810	-152.387466	-280.607330	873.963806	-266.728210	-96.738243	1019.697937	504.913055	80.055199	957.431030	516.171753	256.631927
-327.170593	-20.201368	923.512634	-226.904236	-178.357468	916.910828	-375.857483	65.492073	496.817474	-273.212250	-178.883209	489.952332	-391.990936	118.889252	69.853661	-346.757019	-135.830292	89.813271	-345.569489	47.440277	1393.196777	-174.557175	-252.288925	1366.627441	-236.090790	-97.984779	1388.221191	-196.668152	-87.768333	1677.325073	-440.396118	74.014091	1145.448486	-239.090942	-327.968781	1130.323730	-335.199829	128.629700	922.896362	-152.666214	-280.981812	873.931030	-266.890137	-96.997948	1019.669373	504.426727	81.032570	957.327087	516.107910	257.496429
-327.284607	-20.475798	923.408997	-227.008270	-178.550903	916.857849	-375.739319	65.449608	496.736572	-273.268341	-179.012009	489.941711	-391.960999	118.868790	69.830704	-346.755493	-135.835907	89.816261	-345.557220	47.228287	1393.049561	-174.474075	-252.457581	1366.576172	-236.041641	-98.188576	1388.148193	-196.479416	-87.882675	1677.230225	-440.364838	72.676788	1145.110596	-239.141632	-328.337067	1130.363770	-336.843262	128.022522	921.985291	-153.002792	-281.423889	873.824524	-267.041870	-97.225441	1019.595276	503.888855	82.007439	957.227600	516.036499	258.615601
-327.410645	-20.683912	923.355530	-227.163391	-178.715454	916.786133	-375.627991	65.385071	496.670532	-273.341156	-179.176682	489.901733	-391.962646	118.816505	69.791855	-346.772186	-135.838791	89.695168	-345.576660	47.018738	1392.917480	-174.359238	-252.636215	1366.519165	-236.003067	-98.381264	1388.062134	-196.275238	-87.995872	1677.084351	-440.774872	72.184303	1145.021484	-239.157288	-328.670776	1130.351440	-338.094208	127.371559	921.349060	-153.369110	-281.848724	873.663330	-267.166870	-97.414566	1019.531189	503.324371	83.011246	957.074524	515.965088	259.587830
-327.364258	-20.683764	923.181152	-227.338547	-178.869293	916.691528	-375.424835	65.317635	496.654938	-273.441956	-179.299072	489.896149	-391.889526	118.803230	69.759888	-346.771545	-135.874207	89.683693	-345.602112	46.814442	1392.780762	-174.207626	-252.830704	1366.424072	-235.958969	-98.569427	1387.974365	-196.080994	-88.114395	1677.007080	-441.189209	71.668449	1144.921265	-239.192261	-328.964783	1130.323730	-339.520111	126.749939	920.641296	-153.755005	-282.249146	873.501648	-267.181885	-97.426155	1019.390137	502.744751	84.026482	956.902039	515.950256	260.612000
-327.553741	-21.096006	923.061279	-227.503189	-179.173523	916.659912	-375.333771	65.320251	496.571991	-273.574768	-179.605392	489.904388	-391.887604	118.791100	69.740654	-346.841797	-135.919586	89.550560	-345.630371	46.614388	1392.634033	-174.080536	-253.009171	1366.348389	-235.929749	-98.748260	1387.883179	-195.894470	-88.200912	1676.839844	-441.604248	71.223412	1144.828979	-239.247070	-329.313049	1130.324219	-341.065430	126.234665	919.981812	-154.135971	-282.749634	873.372620	-267.320435	-97.701050	1019.308411	502.114136	85.149612	956.741150	515.860168	261.601471
-327.697693	-21.499752	922.972961	-227.560852	-179.464432	916.665039	-375.176971	65.290276	496.490021	-273.627380	-179.675507	489.904938	-391.859192	118.769867	69.734612	-346.814270	-135.907684	89.577812	-345.676758	46.431885	1392.525757	-173.976776	-253.160690	1366.306885	-235.885025	-98.917656	1387.840210	-195.722336	-88.310875	1676.735840	-442.014801	70.726639	1144.743530	-239.319672	-329.677063	1130.335693	-342.669647	125.709442	919.339172	-154.522629	-283.340332	873.275879	-267.432312	-97.989235	1019.266541	501.524872	86.251266	956.638977	515.773926	262.686737
-327.872894	-21.955708	922.893799	-227.688843	-179.776886	916.699463	-375.025513	65.307373	496.370209	-273.725159	-179.810730	489.887146	-391.854797	118.685242	69.699509	-346.876160	-135.996658	89.653938	-345.711029	46.215157	1392.420654	-173.871918	-253.312195	1366.250000	-235.836273	-99.073914	1387.799683	-195.544952	-88.410927	1676.650146	-442.505829	70.193291	1144.695435	-239.406281	-330.081635	1130.407593	-344.274078	125.010277	918.651917	-154.903610	-283.826630	873.208862	-267.588440	-98.299385	1019.242737	500.982788	87.176971	956.501892	515.780518	263.477386
-327.977478	-22.375650	922.787598	-227.722824	-180.049774	916.721802	-374.830780	65.285675	496.258026	-273.728760	-179.817566	489.878601	-391.799225	118.664375	69.656807	-346.838287	-135.997955	89.714119	-345.757782	46.024227	1392.303955	-173.751251	-253.448624	1366.199585	-235.807922	-99.238655	1387.745728	-195.384323	-88.516510	1676.562256	-442.993530	69.694427	1144.616821	-239.495941	-330.440979	1130.434692	-346.001678	124.260902	917.884827	-155.355118	-284.434082	873.086487	-267.699860	-98.584633	1019.203491	500.369873	88.190086	956.364624	515.651611	264.489746
-328.083221	-22.629929	922.697144	-227.811691	-180.228088	916.688721	-374.660645	65.401283	496.219971	-273.770996	-179.887939	489.844360	-391.818146	118.608078	69.608345	-346.820435	-135.976593	89.749649	-345.838715	45.827316	1392.160767	-173.637543	-253.572372	1366.123413	-235.759033	-99.403107	1387.637817	-195.226913	-88.634819	1676.518311	-443.506897	69.201408	1144.530518	-239.588898	-330.764954	1130.453491	-347.761505	123.592834	917.116272	-155.851059	-284.998322	872.863708	-267.807312	-98.768860	1019.141907	499.751923	89.258232	956.211975	515.510498	265.587280
-328.186859	-22.843021	922.624329	-227.916748	-180.386551	916.619507	-374.416992	65.311516	496.082001	-273.786835	-179.818100	489.781372	-391.811218	118.604576	69.517159	-346.773529	-135.895447	89.700615	-345.888184	45.646214	1392.008301	-173.533508	-253.657761	1366.003784	-235.736359	-99.512444	1387.534546	-195.097885	-88.710579	1676.343506	-444.049377	68.671913	1144.468628	-239.653259	-331.130554	1130.449463	-349.560516	122.906281	916.365662	-156.307236	-285.593414	872.661743	-267.904327	-98.946808	1019.069946	499.105652	90.297981	956.034973	515.291016	266.529907
-328.303314	-23.072115	922.536621	-227.996292	-180.562180	916.548767	-374.183350	65.337219	495.962067	-273.758179	-179.846481	489.766663	-391.807739	118.578133	69.472168	-346.802185	-135.935806	89.676369	-345.928345	45.471283	1391.865112	-173.422516	-253.743744	1365.877563	-235.682709	-99.659126	1387.388306	-194.941895	-88.795517	1676.219482	-444.647156	68.259865	1144.469727	-239.683319	-331.513031	1130.470947	-351.495819	122.081001	915.522156	-156.742355	-286.244049	872.423584	-267.981232	-99.121605	1018.987793	498.538208	91.361176	955.853638	515.075928	267.527008
-328.412628	-23.320351	922.459656	-228.096786	-180.763504	916.491089	-373.965698	65.349060	495.846954	-273.805511	-179.976089	489.751740	-391.821320	118.574776	69.416252	-346.752991	-135.976074	89.625359	-345.952148	45.295753	1391.720581	-173.299438	-253.834961	1365.753662	-235.624268	-99.772232	1387.295410	-194.797516	-88.875351	1676.069336	-445.584167	68.457314	1144.699707	-239.713104	-331.887970	1130.446533	-353.541870	121.260323	914.831421	-157.218323	-286.860687	872.204407	-268.062561	-99.317741	1018.917297	498.000031	92.389130	955.691589	514.858215	268.573669
-328.446777	-23.523468	922.391479	-228.122284	-180.935287	916.475647	-373.702271	65.406487	495.764465	-273.822784	-180.137955	489.740051	-391.791351	118.568649	69.356346	-346.790070	-136.008224	89.536751	-345.943054	45.142929	1391.597290	-173.138763	-253.932693	1365.634888	-235.558533	-99.907448	1387.206543	-194.645340	-88.972748	1675.956421	-446.210266	67.962715	1144.727905	-239.731232	-332.222565	1130.430542	-355.500427	120.500633	914.068481	-157.652100	-287.487610	872.023438	-268.127258	-99.493088	1018.878723	497.536621	93.382538	955.539246	514.653259	269.412506
-328.490692	-23.776611	922.309082	-228.154434	-181.162750	916.465576	-373.404144	65.457787	495.677124	-273.852081	-180.207657	489.744537	-391.808685	118.560860	69.342888	-346.747681	-135.959991	89.481689	-345.936279	44.980343	1391.510010	-172.984970	-254.037109	1365.551147	-235.483795	-100.050392	1387.103271	-194.507614	-89.034653	1675.840576	-446.769470	67.473297	1144.749390	-239.763931	-332.499512	1130.446045	-357.459259	119.682655	913.421570	-158.105423	-288.169800	871.843628	-268.194702	-99.705353	1018.834717	496.997620	94.300232	955.393799	514.343750	270.377655
-328.512695	-24.018652	922.234436	-228.188141	-181.335495	916.442688	-373.173248	65.515587	495.584900	-273.862061	-180.346069	489.731293	-391.804169	118.560883	69.312119	-346.737518	-136.024109	89.545387	-345.958466	44.812252	1391.430054	-172.892288	-254.125229	1365.512695	-235.439743	-100.191635	1387.025024	-194.370605	-89.071136	1675.719238	-447.383087	66.936531	1144.800049	-239.782593	-332.803955	1130.453979	-359.520416	118.936646	912.740051	-158.608536	-288.816223	871.639404	-268.242004	-99.891983	1018.787354	496.506256	95.226318	955.246948	513.995789	271.309174
-328.574890	-24.221659	922.175476	-228.245834	-181.497162	916.397217	-372.910217	65.535149	495.513977	-273.871582	-180.466568	489.665802	-391.835052	118.512497	69.295044	-346.690552	-135.984451	89.553352	-345.956543	44.666107	1391.377808	-172.769226	-254.185089	1365.476074	-235.342865	-100.293556	1386.943481	-194.231018	-89.068169	1675.531006	-448.048584	66.427711	1144.847778	-239.829147	-333.126831	1130.516235	-361.547333	118.100761	912.074158	-159.076340	-289.485657	871.449890	-268.300507	-100.063805	1018.734680	496.119965	96.090401	955.070007	513.734131	272.138641
-328.634460	-24.422121	922.099121	-228.265182	-181.635315	916.327515	-372.639130	65.624580	495.469727	-273.914459	-180.629913	489.637512	-391.853912	118.520714	69.295456	-346.746246	-136.065704	89.593521	-345.985657	44.550232	1391.306519	-172.707397	-254.288071	1365.460205	-235.293396	-100.432083	1386.846191	-194.130463	-89.193520	1675.567383	-448.603424	65.806641	1144.861084	-239.879471	-333.480438	1130.600220	-363.670441	117.345207	911.432800	-159.531708	-290.179382	871.269348	-268.339783	-100.225113	1018.661438	495.758209	96.917015	954.925049	513.378601	273.014008
-328.667145	-24.547180	922.040955	-228.283813	-181.757706	916.263123	-372.414337	65.631615	495.436737	-273.921478	-180.793945	489.560883	-391.883881	118.482010	69.271980	-346.748016	-136.079819	89.612518	-346.039429	44.405243	1391.242554	-172.622101	-254.405014	1365.443481	-235.254913	-100.520752	1386.802734	-194.011002	-89.149200	1675.364014	-449.311127	65.247314	1144.941040	-239.928818	-333.799225	1130.678955	-365.730072	116.496895	910.817261	-160.002777	-290.821381	871.104004	-268.376434	-100.358910	1018.601563	495.444183	97.703506	954.732849	513.007690	273.828918
-328.694977	-24.697128	922.003174	-228.305450	-181.853210	916.194153	-372.125916	65.701614	495.430573	-273.914368	-180.864746	489.502350	-391.903015	118.448616	69.304840	-346.727875	-136.078003	89.562088	-346.099579	44.248371	1391.173584	-172.525330	-254.520569	1365.421021	-235.199036	-100.625702	1386.778076	-193.918518	-89.302162	1675.433350	-450.021820	64.762268	1145.031860	-239.985046	-334.098236	1130.718872	-367.845062	115.752243	910.281006	-160.473572	-291.503967	870.899780	-268.405212	-100.502609	1018.549194	495.184845	98.545486	954.570435	512.637268	274.647522
-328.661560	-24.875208	921.987488	-228.267059	-181.982910	916.173096	-371.790131	65.739632	495.448547	-273.980072	-181.077621	489.488037	-391.874634	118.402466	69.360138	-346.745209	-136.150177	89.569092	-346.161102	44.083771	1391.091431	-172.445816	-254.623581	1365.398315	-235.150040	-100.734581	1386.770142	-193.815903	-89.342934	1675.382813	-450.785461	64.227196	1145.108643	-240.001648	-334.380829	1130.756958	-369.909454	114.946655	909.733215	-160.908752	-292.166260	870.840210	-268.384003	-100.668205	1018.532593	494.876617	99.383720	954.369385	512.171204	275.471191
-328.654572	-25.002613	922.020996	-228.243057	-182.076324	916.173828	-371.557434	65.867279	495.552155	-273.970032	-181.155441	489.490082	-391.860077	118.333450	69.469063	-346.710449	-136.099060	89.490440	-346.216705	43.918228	1391.000122	-172.338760	-254.716278	1365.412598	-235.082672	-100.819237	1386.779541	-193.712402	-89.366226	1675.340332	-451.524292	63.794201	1145.259155	-240.003586	-334.594025	1130.824585	-372.039673	114.225655	909.264954	-161.313019	-292.791840	870.756226	-268.364502	-100.795143	1018.549805	494.627319	100.109512	954.199097	511.764130	276.195984
-328.623016	-25.135769	922.049011	-228.199402	-182.173019	916.196655	-371.305542	65.952522	495.616638	-273.957001	-181.196503	489.502380	-391.868622	118.273872	69.584312	-346.680603	-136.099396	89.501999	-346.271332	43.758259	1390.919189	-172.229309	-254.785645	1365.439087	-235.018356	-100.901115	1386.788208	-193.600800	-89.390564	1675.308960	-452.223511	63.170597	1145.309204	-239.998062	-334.828766	1130.909912	-374.026581	113.530113	908.819092	-161.715988	-293.454254	870.648682	-268.332855	-100.915756	1018.575989	494.408234	100.872658	954.048096	511.332184	277.035126
-328.612152	-25.272736	922.096924	-228.172424	-182.232468	916.206177	-371.032074	65.964775	495.662109	-273.932526	-181.203949	489.498413	-391.825500	118.225967	69.686882	-346.679565	-136.139999	89.515297	-346.360229	43.596039	1390.877563	-172.153671	-254.826309	1365.475098	-234.934631	-101.009766	1386.775513	-193.508606	-89.426628	1675.328491	-453.003387	62.766254	1145.425537	-239.982880	-335.115784	1131.031860	-376.041870	112.910759	908.428711	-162.083481	-294.017242	870.590515	-268.292969	-101.022423	1018.602783	494.149597	101.631523	953.851746	510.853577	277.782349
-328.598724	-25.316486	922.153748	-228.166382	-182.267624	916.185791	-370.707184	65.945984	495.720062	-273.927673	-181.263550	489.480133	-391.742798	118.147484	69.769707	-346.698059	-136.170135	89.501427	-346.482330	43.432095	1390.846680	-172.053818	-254.877060	1365.542725	-234.859665	-101.074516	1386.804077	-193.425781	-89.451576	1675.281982	-453.750671	62.292171	1145.515015	-239.985657	-335.484467	1131.241211	-377.942291	112.337959	908.116516	-162.489227	-294.615326	870.543396	-268.271820	-101.103775	1018.620972	494.055634	102.469521	953.645508	510.460175	278.558868
-328.558472	-25.365591	922.196045	-228.109955	-182.299713	916.175659	-370.359039	65.926933	495.767395	-273.832275	-181.307434	489.455536	-391.615021	118.091782	69.874916	-346.696655	-136.213730	89.509972	-346.579010	43.273968	1390.823730	-171.953568	-254.943924	1365.633301	-234.783493	-101.120499	1386.808838	-193.382324	-89.503227	1675.344849	-454.458771	61.761662	1145.631226	-239.977127	-335.794250	1131.414185	-379.857574	111.811356	907.841553	-162.882736	-295.339630	870.496948	-268.235291	-101.183968	1018.639343	493.995453	103.301544	953.453735	510.125763	279.387482
-328.534607	-25.375877	922.303345	-228.120926	-182.328857	916.175659	-370.480377	65.867332	495.768402	-273.806427	-181.416779	489.402557	-391.674561	117.988892	69.968796	-346.739929	-136.271408	89.535370	-346.692871	43.123871	1390.802490	-171.870697	-255.031082	1365.734619	-234.697754	-101.160072	1386.830933	-193.348557	-89.528267	1675.356445	-455.238525	61.302036	1145.808594	-239.980774	-336.083344	1131.590942	-381.864136	111.222008	907.571289	-163.217438	-295.873566	870.563904	-268.214844	-101.265251	1018.693176	493.950256	104.175659	953.286255	509.764679	280.223480
-328.430695	-25.406740	922.399841	-228.058914	-182.335007	916.193787	-370.343079	65.860497	495.865967	-273.682159	-181.397675	489.352570	-391.598236	117.844635	70.119270	-346.717926	-136.255203	89.521706	-346.814575	42.980991	1390.807983	-171.788361	-255.108612	1365.811401	-234.622131	-101.220062	1386.881104	-193.311111	-89.549629	1675.376221	-456.115417	60.982853	1146.076416	-239.947952	-336.369598	1131.736450	-383.811035	110.634735	907.350586	-163.543213	-296.405396	870.607544	-268.133942	-101.337105	1018.752075	493.862915	104.929001	953.144714	509.391602	280.988373
-328.313263	-25.423878	922.488525	-227.980850	-182.345291	916.216370	-370.147400	65.912346	495.965942	-273.578827	-181.405106	489.356964	-391.535309	117.761627	70.248940	-346.702637	-136.242081	89.495178	-346.917297	42.821178	1390.787964	-171.680511	-255.147903	1365.926147	-234.546890	-101.273926	1386.972046	-193.277527	-89.560844	1675.399780	-456.905792	60.509594	1146.308105	-239.911102	-336.628876	1131.909790	-385.804901	110.100235	907.171936	-163.829147	-296.975006	870.591003	-268.046600	-101.401901	1018.810059	493.759186	105.703903	953.010071	509.006134	281.742310
-328.165527	-25.426208	922.583984	-227.880295	-182.315002	916.234619	-369.940735	65.951874	496.047485	-273.498383	-181.414063	489.353027	-391.479309	117.644196	70.361473	-346.670166	-136.245911	89.463341	-347.020935	42.662067	1390.776611	-171.560303	-255.198303	1366.011475	-234.484177	-101.333725	1387.014526	-193.257019	-89.557396	1675.426270	-457.677460	60.142059	1146.583984	-239.851074	-336.893280	1132.089111	-387.621887	109.635391	906.971863	-164.065201	-297.498016	870.630005	-267.930603	-101.444664	1018.869141	493.764862	106.545616	952.869263	508.651672	282.574554
-328.058716	-25.372433	922.677246	-227.792984	-182.284729	916.227173	-369.652863	65.973412	496.139771	-273.424988	-181.341049	489.357819	-391.326416	117.592514	70.444313	-346.653290	-136.252960	89.492798	-347.150970	42.480770	1390.796753	-171.452774	-255.241486	1366.108643	-234.431564	-101.417015	1387.060791	-193.249115	-89.559174	1675.465576	-458.423218	59.732086	1146.794434	-239.822128	-337.159576	1132.266235	-389.394653	109.194054	906.820923	-164.267075	-297.965668	870.688721	-267.830688	-101.466331	1018.913269	493.750977	107.278107	952.779236	508.354126	283.178131
-327.975952	-25.312391	922.772156	-227.732498	-182.220596	916.230469	-369.549957	66.064369	496.258423	-273.383789	-181.244278	489.374481	-391.311157	117.531548	70.575783	-346.664215	-136.171829	89.485947	-347.262177	42.323368	1390.821289	-171.342728	-255.267761	1366.240967	-234.396667	-101.450974	1387.117310	-193.264969	-89.569489	1675.531494	-459.077972	59.257607	1146.944580	-239.782013	-337.423523	1132.446411	-391.087433	108.805084	906.673401	-164.338837	-298.217102	871.130432	-267.733887	-101.447533	1018.960876	493.724030	108.026222	952.708130	508.036835	284.032471
-327.860931	-25.228693	922.880493	-227.635117	-182.143524	916.234924	-369.524475	66.133858	496.390289	-273.333649	-181.088196	489.411133	-391.293640	117.453384	70.679695	-346.662628	-136.161240	89.506577	-347.384918	42.180607	1390.864868	-171.235565	-255.306763	1366.386841	-234.351074	-101.503296	1387.182739	-193.298477	-89.565269	1675.598511	-459.775208	58.922852	1147.160278	-239.771011	-337.708588	1132.658081	-392.688751	108.550423	906.629211	-164.605698	-298.819885	871.022644	-267.613922	-101.425407	1019.017212	493.634918	108.666763	952.656311	507.725922	284.754395
-327.784271	-25.176256	922.990234	-227.547852	-182.108841	916.279663	-369.379669	66.206749	496.476257	-273.322662	-181.028152	489.464783	-391.211487	117.369911	70.786415	-346.687012	-136.145416	89.511116	-347.482666	42.064720	1390.900635	-171.147797	-255.385880	1366.552856	-234.308029	-101.552071	1387.250977	-193.360626	-89.436455	1675.485840	-460.543915	58.648521	1147.415527	-239.750504	-337.922638	1132.845337	-394.234192	108.178482	906.537354	-164.697998	-299.270203	871.036438	-267.524963	-101.418167	1019.094543	493.627045	109.419899	952.616333	507.474701	285.573700
-327.671997	-25.098482	923.085449	-227.462799	-182.017548	916.308960	-369.389557	66.314095	496.591949	-273.257965	-180.898636	489.477203	-391.235077	117.308922	70.887848	-346.717163	-136.173096	89.539780	-347.630768	41.872326	1390.922852	-171.088226	-255.448334	1366.682373	-234.153580	-101.393883	1387.725586	-193.432541	-89.457092	1675.628418	-461.182343	58.278477	1147.637817	-239.729446	-338.145874	1132.996826	-395.749176	107.926888	906.481995	-164.752701	-299.635925	871.110596	-267.416290	-101.370583	1019.156616	493.658691	110.104149	952.593933	507.239349	286.317963
-327.565277	-25.027548	923.163147	-227.330521	-181.953583	916.357056	-369.186554	66.350395	496.658081	-273.197418	-180.867294	489.494904	-391.167725	117.247322	70.946396	-346.762024	-136.164871	89.577209	-347.742737	41.765984	1390.938843	-171.005951	-255.486542	1366.802856	-234.118622	-101.442589	1387.814575	-193.532532	-89.527969	1675.783936	-461.784637	57.945480	1147.744263	-239.664825	-338.305847	1133.129761	-397.129791	107.667923	906.429321	-164.747559	-300.018799	871.208313	-267.303986	-101.324974	1019.220703	493.437317	110.702606	952.460693	506.819763	286.991943
-327.419830	-24.850306	923.252258	-227.188858	-181.794357	916.384827	-369.229401	66.453583	496.770569	-273.128387	-180.781311	489.496124	-391.164856	117.124596	71.059288	-346.738678	-136.153412	89.605911	-347.848816	41.653831	1390.928345	-170.898193	-255.536087	1366.914063	-234.080582	-101.503815	1387.881714	-193.630569	-89.506447	1675.858398	-462.299927	57.569878	1147.867554	-239.573990	-338.491730	1133.271729	-398.457550	107.506462	906.396423	-164.704926	-300.364014	871.297607	-267.173553	-101.204628	1019.281494	493.410217	111.327019	952.516357	506.664398	287.630249
-327.289063	-24.711334	923.319214	-227.031937	-181.622070	916.366150	-369.162415	66.561218	496.834320	-272.984436	-180.604568	489.465851	-391.054138	116.935623	71.059700	-346.702789	-136.139069	89.669342	-347.925690	41.555435	1390.931641	-170.821640	-255.566238	1366.987793	-234.048035	-101.536629	1387.945068	-193.740051	-89.407036	1675.801025	-462.808502	57.325577	1148.028076	-239.466675	-338.676971	1133.376221	-399.664734	107.395447	906.314758	-164.639404	-300.673370	871.349609	-267.034515	-101.104233	1019.307312	493.350067	111.871780	952.559265	506.538361	288.108826
-327.225525	-24.543358	923.380676	-226.919434	-181.448151	916.323914	-369.034912	66.642136	496.881927	-272.849976	-180.593735	489.469635	-390.866333	116.704018	71.041611	-346.720215	-136.125534	89.606819	-348.011963	41.483273	1390.924927	-170.743912	-255.577271	1367.028442	-234.021729	-101.534081	1387.961182	-193.885712	-89.475189	1675.977417	-463.428802	57.182232	1148.199585	-239.363861	-338.830994	1133.464722	-400.812500	107.279541	906.299438	-164.528946	-300.929504	871.399536	-266.918121	-100.977592	1019.314941	493.335876	112.483772	952.596924	506.541290	288.810486
-327.096802	-24.368429	923.434204	-226.747742	-181.251465	916.322937	-368.873840	66.741119	496.841034	-272.677917	-180.406830	489.452454	-390.685547	116.513573	71.060188	-346.674530	-136.119446	89.630600	-348.080933	41.423336	1390.904053	-170.680847	-255.577499	1367.051147	-233.997864	-101.533478	1387.971924	-194.038391	-89.448990	1676.025146	-463.962677	57.130489	1148.388428	-239.198227	-338.978882	1133.518555	-401.849640	107.258102	906.322876	-164.360489	-301.093597	871.463623	-266.765228	-100.821571	1019.341492	493.281891	113.018356	952.621582	506.667175	289.243500
-326.984985	-24.226206	923.473694	-226.591354	-181.060638	916.317139	-368.736542	66.800804	496.858154	-272.515991	-180.257523	489.465149	-390.583252	116.331635	71.091095	-346.657227	-136.059387	89.581123	-348.174835	41.396488	1390.918335	-170.604492	-255.563782	1367.094482	-233.960434	-101.533997	1387.994019	-194.197647	-89.427513	1676.070313	-464.385864	57.036903	1148.545288	-239.051483	-339.082001	1133.526978	-402.769409	107.216682	906.273682	-164.136200	-301.208893	871.482910	-266.624298	-100.675850	1019.358093	493.268280	113.703339	952.646484	506.761444	289.726959
-326.855896	-24.028601	923.514526	-226.396545	-180.859146	916.317017	-368.547363	66.828300	496.865570	-272.413788	-180.108673	489.475189	-390.481842	116.127251	71.065399	-346.677155	-136.075714	89.574265	-348.234039	41.361359	1390.963379	-170.568298	-255.548050	1367.131470	-233.959930	-101.497017	1388.044189	-194.361923	-89.403328	1676.147827	-464.735687	56.871380	1148.620972	-238.882919	-339.149628	1133.510742	-403.635406	107.254204	906.264038	-163.860123	-301.302124	871.533264	-266.489594	-100.515610	1019.382019	493.261444	114.513924	952.628174	506.792877	290.442993
-326.745667	-23.881641	923.567017	-226.204468	-180.686401	916.374573	-368.333374	66.831810	496.847809	-272.295502	-179.957886	489.521057	-390.335083	115.990120	71.029396	-346.681732	-136.057358	89.616425	-348.286316	41.354782	1390.968506	-170.516403	-255.495117	1367.151123	-233.951248	-101.478577	1388.123901	-194.532242	-89.375679	1676.218872	-465.204071	56.976570	1148.923096	-238.683182	-339.195099	1133.521118	-404.402710	107.299263	906.332886	-163.535355	-301.421234	871.567383	-266.352417	-100.355934	1019.438477	493.564331	115.784142	953.377869	506.976074	290.962463
-326.641724	-23.689953	923.589233	-226.028763	-180.443481	916.354492	-368.253601	66.881912	496.838013	-272.170837	-179.791840	489.524963	-390.234344	115.875374	71.041641	-346.671661	-136.024170	89.639435	-348.379150	41.361633	1391.022827	-170.476288	-255.431580	1367.172729	-233.948975	-101.433304	1388.150635	-194.725830	-89.363228	1676.291260	-465.295258	56.673599	1148.804321	-238.492569	-339.153442	1133.486450	-405.043427	107.389305	906.293457	-163.171646	-301.499115	871.578491	-266.244354	-100.180809	1019.443542	493.410156	116.439415	953.436035	507.090393	291.568665
-326.563568	-23.579691	923.577454	-225.854004	-180.232193	916.362549	-368.051544	66.901985	496.801117	-272.047028	-179.679169	489.522980	-390.127838	115.806259	71.026512	-346.658112	-135.988968	89.712624	-348.458496	41.359406	1391.063721	-170.431213	-255.329651	1367.162476	-233.974960	-101.369476	1388.156006	-194.911591	-89.324402	1676.366699	-465.454865	56.549194	1148.801270	-238.280777	-339.100189	1133.498169	-405.582581	107.522850	906.279602	-162.799118	-301.498413	871.622925	-266.138092	-100.013077	1019.443604	493.239166	117.139717	953.439697	507.234741	292.231110
-326.459503	-23.373262	923.549805	-225.643784	-179.942596	916.311096	-367.926422	66.922272	496.750031	-271.922882	-179.534576	489.492249	-390.058411	115.785454	71.006805	-346.678009	-136.045212	89.741844	-348.546173	41.389084	1391.072144	-170.409042	-255.239151	1367.140869	-233.987686	-101.286430	1388.163086	-195.089920	-89.291245	1676.405151	-465.590485	56.527191	1148.803955	-238.042160	-339.060486	1133.485229	-406.023926	107.692062	906.262085	-162.424820	-301.480469	871.612915	-266.015137	-99.794533	1019.408081	493.081268	117.828781	953.382080	507.447876	292.873871
-326.393585	-23.168385	923.537170	-225.475662	-179.682999	916.266418	-367.947632	66.994347	496.758881	-271.814758	-179.425491	489.460785	-390.101746	115.737885	70.988144	-346.682892	-136.048553	89.716309	-348.656067	41.427277	1391.092163	-170.359833	-255.135483	1367.110962	-234.006790	-101.190903	1388.150635	-195.263763	-89.264900	1676.442749	-465.725342	56.568092	1148.835938	-237.789474	-338.970123	1133.417358	-406.356903	107.936806	906.245178	-161.986847	-301.323853	871.647339	-265.901794	-99.577896	1019.380066	492.898865	118.641289	953.360718	507.613403	293.551819
-326.343231	-22.914877	923.575439	-225.299316	-179.420364	916.260925	-367.819153	67.043900	496.784424	-271.612976	-179.191055	489.433167	-390.052734	115.728729	70.949760	-346.627838	-136.058304	89.698708	-348.750305	41.510353	1391.105591	-170.323410	-254.975388	1367.077637	-234.033279	-101.065651	1388.165161	-195.427628	-89.220329	1676.482056	-465.833954	56.671989	1148.870361	-237.540436	-338.851501	1133.310669	-406.544373	108.181297	906.258850	-161.522522	-301.193024	871.601501	-265.796387	-99.344650	1019.397705	492.703186	119.414322	953.300110	507.888672	294.368927
-326.276093	-22.727411	923.572632	-225.064926	-179.185913	916.270996	-367.759796	67.141861	496.799500	-271.501312	-179.210007	489.455170	-390.059967	115.738113	70.947029	-346.678741	-136.074753	89.659569	-348.849030	41.581696	1391.153931	-170.238968	-254.814499	1367.073730	-234.054794	-100.959373	1388.213745	-195.589798	-89.167091	1676.525635	-465.896423	56.787369	1148.883545	-237.262436	-338.667114	1133.160645	-406.677216	108.443718	906.275818	-161.050629	-300.976135	871.548279	-265.688416	-99.142067	1019.405823	492.297943	119.644478	952.753662	508.208466	295.226227
-326.193146	-22.506115	923.597290	-224.851364	-178.920624	916.278503	-367.673431	67.251488	496.829468	-271.337952	-179.157669	489.466156	-390.100555	115.720062	70.979561	-346.630280	-136.077621	89.706345	-348.945404	41.675133	1391.181519	-170.203842	-254.586166	1367.096191	-234.095718	-100.787872	1388.210815	-195.737473	-89.119499	1676.574951	-465.962769	56.997959	1148.949341	-236.948898	-338.437347	1132.996582	-406.726776	108.754410	906.280273	-160.531509	-300.761200	871.473450	-265.575745	-98.924149	1019.425903	492.036835	120.347816	952.654968	508.494598	295.900024
-326.148560	-22.343624	923.609924	-224.654144	-178.698502	916.279846	-367.724396	67.408508	496.853180	-271.152832	-178.841507	489.499512	-390.111847	115.773193	70.953362	-346.588348	-136.022903	89.726563	-349.070648	41.775089	1391.215332	-170.146957	-254.316757	1367.096924	-234.143478	-100.648361	1388.235962	-195.873276	-89.038528	1676.622192	-465.917053	57.168243	1148.875732	-236.592148	-338.229095	1132.945557	-406.622040	109.091278	906.325073	-160.024887	-300.533203	871.510681	-265.460907	-98.732544	1019.433533	491.702698	121.109291	952.647766	508.740265	296.567535
-326.070557	-22.159397	923.601135	-224.417450	-178.451492	916.276672	-367.782043	67.559578	496.837616	-271.077759	-178.973114	489.516327	-390.225159	115.813705	70.962524	-346.667542	-136.138016	89.811012	-349.191620	41.867859	1391.219360	-170.107346	-254.071823	1367.107788	-234.201645	-100.480476	1388.283447	-196.000122	-88.966743	1676.665649	-465.862183	57.368076	1148.817139	-236.228531	-338.042358	1132.927856	-406.389709	109.490471	906.346497	-159.456482	-300.169891	871.576843	-265.322449	-98.514900	1019.429382	491.351257	121.759727	952.585815	509.005524	297.018127
-326.004059	-21.990719	923.578979	-224.205887	-178.190674	916.244446	-367.772064	67.717438	496.829407	-270.980347	-178.923386	489.534088	-390.241547	115.864845	70.935600	-346.662262	-136.149338	89.811813	-349.312042	41.983974	1391.191528	-170.068741	-253.831741	1367.095581	-234.213776	-100.293129	1388.292114	-196.121475	-88.864868	1676.764893	-465.800781	57.664928	1148.758057	-235.866165	-337.809937	1132.949341	-406.122101	109.913315	906.358582	-158.912354	-299.718750	871.522949	-265.191101	-98.301369	1019.402954	490.982483	122.434837	952.464661	509.294769	297.577026
-325.928040	-21.808758	923.543274	-224.004898	-177.919785	916.207825	-367.786804	67.872360	496.795258	-270.887177	-178.816177	489.517181	-390.290131	115.909653	70.907776	-346.683441	-136.165298	89.780426	-349.428772	42.106171	1391.188477	-170.012009	-253.599533	1367.096191	-234.258514	-100.063980	1388.252197	-196.230652	-88.737076	1676.714355	-465.695374	57.936382	1148.648193	-235.501434	-337.465485	1132.886719	-405.752106	110.344162	906.363098	-158.332809	-299.288818	871.511841	-265.065399	-98.074966	1019.368103	490.845306	123.512695	952.818481	509.558075	298.018066
-325.901917	-21.623236	923.510925	-223.841721	-177.663467	916.169983	-367.733704	68.076172	496.765106	-270.655212	-178.221359	489.460510	-390.266632	115.935265	70.893570	-346.541321	-135.998398	89.745163	-349.527039	42.265118	1391.189941	-169.949570	-253.320648	1367.097046	-234.299011	-99.844948	1388.265137	-196.346619	-88.610474	1676.739990	-465.540588	58.268406	1148.522095	-235.131226	-337.028076	1132.736084	-405.244904	110.801529	906.379761	-157.778046	-298.860199	871.594543	-264.964722	-97.844116	1019.332214	490.274719	123.746742	952.197083	509.982422	298.737976
-325.847961	-21.386978	923.519958	-223.671982	-177.388885	916.140259	-367.666656	68.271309	496.781281	-270.689423	-178.618271	489.430023	-390.269409	115.965256	70.904404	-346.676147	-136.117508	89.738510	-349.641449	42.427639	1391.215698	-169.909515	-253.008911	1367.133057	-234.322739	-99.610138	1388.333252	-196.446075	-88.484375	1676.769531	-465.401031	58.645168	1148.463501	-234.767944	-336.675171	1132.616577	-404.670044	111.303154	906.461853	-157.172180	-298.292664	871.576538	-264.862885	-97.612183	1019.323303	490.077606	125.035210	952.476807	510.193848	299.454865
-325.821198	-21.198400	923.508667	-223.541687	-177.160309	916.135986	-367.598328	68.461525	496.822510	-270.462646	-178.052536	489.422729	-390.239868	115.987221	70.931091	-346.569916	-135.946533	89.745445	-349.746674	42.613491	1391.252441	-169.845154	-252.729431	1367.185059	-234.383820	-99.339035	1388.351196	-196.548126	-88.318710	1676.821045	-465.186340	58.982197	1148.374756	-234.417786	-336.352875	1132.587646	-404.061249	111.793221	906.532898	-156.591599	-297.569580	871.640198	-264.794342	-97.398727	1019.316406	489.653992	125.659386	952.458740	510.551910	299.768127
-325.764374	-21.017584	923.520813	-223.369308	-176.848038	916.146118	-367.492767	68.664528	496.817596	-270.378784	-177.971313	489.440613	-390.227875	115.979713	70.975426	-346.577911	-135.952362	89.774490	-349.836670	42.814545	1391.268921	-169.785400	-252.477356	1367.269531	-234.423843	-99.065880	1388.417969	-196.623428	-88.122398	1676.871948	-464.883820	59.245579	1148.235840	-234.070114	-335.920105	1132.544189	-403.284515	112.309402	906.630127	-156.010193	-297.027313	871.719482	-264.702515	-97.159714	1019.329956	489.229004	126.351746	952.333618	510.931610	300.337250
-325.710022	-20.794107	923.527161	-223.186661	-176.532684	916.147217	-367.377747	68.788055	496.795563	-270.281128	-177.780426	489.439392	-390.171692	115.986343	70.972763	-346.567352	-135.919266	89.838898	-349.943542	43.010242	1391.294189	-169.729340	-252.145416	1367.339722	-234.464722	-98.799530	1388.459961	-196.692032	-87.929413	1676.930298	-464.586090	59.568760	1148.100830	-233.684036	-335.476898	1132.604736	-402.489044	112.899124	906.723511	-155.406143	-296.362732	871.820984	-264.616577	-96.906075	1019.337158	488.759003	127.084908	952.131531	511.357971	300.924133
-325.658569	-20.561239	923.536011	-222.995010	-176.219910	916.166687	-367.249207	68.943504	496.820343	-270.208496	-177.637817	489.468262	-390.110229	115.983139	70.988945	-346.558472	-135.951477	89.906830	-350.019989	43.192177	1391.284180	-169.629883	-251.794296	1367.413330	-234.501221	-98.547150	1388.500610	-196.758896	-87.686470	1676.981689	-464.263489	59.928436	1147.965454	-233.290695	-335.048157	1132.643799	-401.547455	113.468384	906.872681	-154.817154	-295.582550	871.920959	-264.520416	-96.633606	1019.353882	488.171783	127.220238	951.383301	511.851105	301.704071
-325.600006	-20.314573	923.566833	-222.815552	-175.872757	916.198730	-367.092316	69.082321	496.799438	-270.101654	-177.479233	489.442993	-390.070923	115.995712	71.011574	-346.600494	-136.002472	89.877747	-350.108521	43.392006	1391.279419	-169.583008	-251.443863	1367.467407	-234.514313	-98.271095	1388.506104	-196.812836	-87.412430	1677.018921	-463.927948	60.310913	1147.836182	-232.942078	-334.519165	1132.534546	-400.591187	114.054901	907.015381	-154.175369	-294.804260	872.003967	-264.431030	-96.346848	1019.388367	487.719025	127.851288	951.233704	512.306763	302.215973
-325.629364	-20.018070	923.617493	-222.727371	-175.572052	916.193298	-367.032043	69.264221	496.838989	-270.005676	-177.243774	489.475708	-390.062317	116.007751	71.043266	-346.589081	-135.921814	89.898178	-350.212616	43.593193	1391.268555	-169.532303	-251.193619	1367.579346	-234.550827	-97.962067	1388.556152	-196.876511	-87.093910	1677.055420	-463.583099	60.747387	1147.727295	-232.622421	-333.963837	1132.425415	-399.514771	114.694527	907.179443	-153.574570	-293.933380	872.146240	-264.380615	-96.062698	1019.409180	487.229797	128.641800	951.122681	512.770569	302.991821
-325.626587	-19.649027	923.676453	-222.625214	-175.185150	916.170776	-366.851013	69.421471	496.872253	-269.957275	-177.093018	489.474487	-389.975952	116.025589	71.073547	-346.630829	-135.925247	89.851425	-350.317017	43.849205	1391.287109	-169.469635	-250.802399	1367.673096	-234.573456	-97.635185	1388.617554	-196.918350	-86.678833	1676.965698	-463.268860	61.190109	1147.660156	-232.293533	-333.497192	1132.463501	-398.397675	115.311272	907.355225	-153.008133	-293.096008	872.258972	-264.337158	-95.736458	1019.429138	486.936157	129.890503	951.578552	513.155823	303.094879
-325.672607	-19.330675	923.745178	-222.529297	-174.852173	916.175842	-366.718445	69.646156	496.920288	-269.947906	-176.890411	489.494202	-389.930023	116.030350	71.108070	-346.629517	-135.915344	89.848969	-350.418701	44.071686	1391.322510	-169.414703	-250.392929	1367.759521	-234.605789	-97.299889	1388.685791	-196.955215	-86.343903	1677.001465	-462.902283	61.609730	1147.542236	-231.946320	-332.995361	1132.534668	-397.239807	115.936508	907.535217	-152.413589	-292.230774	872.394775	-264.296967	-95.432251	1019.464905	486.261322	130.156357	950.943115	513.804504	304.075958
-325.675354	-19.065115	923.801270	-222.452286	-174.489136	916.176270	-366.641479	69.858925	496.932220	-269.903656	-176.690994	489.479218	-389.928986	116.044624	71.158318	-346.615021	-135.831802	89.838676	-350.497406	44.309067	1391.359253	-169.331970	-250.055771	1367.831421	-234.627014	-97.007500	1388.737427	-197.003525	-86.072052	1677.201782	-462.490112	62.020741	1147.416626	-231.647339	-332.421844	1132.565430	-395.992676	116.547546	907.797668	-151.794647	-291.285522	872.541626	-264.227539	-95.125946	1019.490112	485.971619	131.408859	951.344543	514.271423	304.412872
-325.685913	-18.712049	923.835083	-222.329559	-174.143326	916.177856	-366.673981	70.114410	497.014099	-269.839783	-176.411865	489.485016	-389.915436	116.067558	71.209831	-346.592743	-135.820694	89.916367	-350.582367	44.544415	1391.385376	-169.254044	-249.656540	1367.956055	-234.649216	-96.658997	1388.776611	-197.011719	-85.664742	1677.268066	-462.100769	62.468071	1147.299805	-231.356094	-331.898071	1132.604370	-394.701630	117.219864	908.052368	-151.268631	-290.384155	872.685791	-264.172455	-94.789467	1019.508179	485.466278	132.092148	951.334900	514.971497	304.595001
-325.651703	-18.438702	923.868469	-222.217560	-173.780396	916.181580	-366.740509	70.357849	497.076385	-269.835358	-176.278931	489.504669	-389.957794	116.076370	71.262321	-346.599152	-135.741898	89.903061	-350.666382	44.820358	1391.433228	-169.173264	-249.216537	1368.053223	-234.644730	-96.300186	1388.849121	-197.033051	-85.144501	1677.167725	-461.707520	62.954033	1147.220947	-231.045120	-331.267639	1132.585571	-393.366547	117.865784	908.293274	-150.706024	-289.285492	872.993286	-264.097168	-94.482986	1019.526672	484.972351	132.774673	951.298340	515.688538	305.039307
-325.613434	-18.110985	923.899536	-222.079727	-173.364929	916.203857	-366.757904	70.613220	497.153473	-269.824493	-176.110779	489.516510	-389.936768	116.095139	71.327629	-346.615265	-135.755356	89.924545	-350.739319	45.090282	1391.474854	-169.067780	-248.846069	1368.159790	-234.665680	-95.898300	1388.888184	-197.054901	-84.684311	1677.222656	-461.356842	63.443420	1147.136353	-230.737595	-330.656891	1132.588135	-392.057220	118.551994	908.606995	-150.161926	-288.317963	873.133240	-264.023529	-94.119499	1019.554932	484.409485	132.956436	950.693115	516.605286	305.754303
-325.639862	-17.703428	923.999512	-222.022293	-172.943130	916.224792	-366.786652	70.824684	497.229065	-269.803680	-175.979523	489.527649	-389.962738	116.128830	71.411636	-346.570129	-135.705139	89.915855	-350.801544	45.370499	1391.470947	-168.997665	-248.447403	1368.270752	-234.652115	-95.531532	1388.959229	-197.060287	-84.190331	1677.286011	-461.018585	63.975483	1147.092041	-230.398834	-330.107117	1132.629883	-390.695862	119.195824	908.936401	-149.568878	-287.147919	873.378601	-263.986633	-93.735649	1019.613770	483.946655	133.708557	950.560425	517.325989	306.283508
-325.684967	-17.240324	924.104126	-221.974487	-172.512375	916.228455	-366.775482	71.116570	497.336914	-269.795227	-175.803238	489.521515	-389.931702	116.113976	71.511955	-346.593842	-135.696259	89.863655	-350.859802	45.674812	1391.518921	-168.856857	-247.960342	1368.406738	-234.674072	-95.150116	1389.039795	-197.085724	-83.688004	1677.356323	-460.685211	64.502251	1147.060669	-230.098312	-329.420105	1132.657715	-389.212891	119.867226	909.327026	-149.045959	-286.147552	873.597656	-263.976929	-93.342247	1019.667908	483.400299	134.492188	950.508667	518.061707	306.709900
-325.745758	-16.759855	924.225464	-221.920822	-172.058395	916.271851	-366.897736	71.365486	497.500580	-269.748749	-175.610825	489.540894	-389.888977	116.073997	71.584030	-346.603699	-135.613663	89.837715	-350.932068	45.994980	1391.581665	-168.763779	-247.621368	1368.557739	-234.663773	-94.713341	1389.175537	-197.082123	-83.167519	1677.419678	-460.353424	65.075706	1147.044922	-229.851425	-328.813385	1132.700073	-387.822235	120.567810	909.724670	-148.561844	-285.135376	873.788879	-263.957275	-92.902412	1019.748352	482.976074	136.037704	950.947144	518.410583	307.306488
-325.730530	-16.265610	924.353149	-221.805008	-171.540268	916.318970	-366.846832	71.634407	497.609589	-269.733734	-175.345093	489.554688	-389.706940	115.953377	71.642960	-346.598328	-135.599380	89.817520	-351.022949	46.325180	1391.648315	-168.638763	-247.126907	1368.710571	-234.663284	-94.309029	1389.258911	-197.103607	-82.709015	1677.619019	-460.050110	65.689682	1147.052124	-229.597412	-328.194153	1132.761841	-386.419128	121.246780	910.167114	-148.075363	-284.009430	874.034607	-263.891724	-92.441223	1019.836426	482.857178	136.956070	950.264893	519.356201	308.295258
-325.751251	-15.807088	924.455383	-221.760971	-171.017090	916.332214	-366.448853	71.811668	497.643127	-269.767242	-175.094894	489.588013	-389.325073	115.789139	71.679565	-346.604584	-135.586823	89.861847	-351.104126	46.613106	1391.719849	-168.570618	-246.621811	1368.854004	-234.663742	-93.853951	1389.371338	-197.105072	-82.139259	1677.711426	-459.669403	66.200928	1146.987915	-229.312714	-327.501007	1132.853394	-384.962128	121.944984	910.605591	-147.631668	-282.945923	874.210510	-263.856720	-91.986938	1019.892395	482.301788	137.352203	950.020203	520.304565	308.708374
-325.734375	-15.414638	924.566223	-221.682114	-170.519928	916.391174	-366.580414	72.086037	497.747833	-269.739105	-174.759537	489.584808	-389.099976	115.519066	71.768852	-346.595459	-135.509872	89.917198	-351.210571	46.969284	1391.836914	-168.493134	-246.157379	1369.044800	-234.635971	-93.384804	1389.465820	-197.110519	-81.417595	1677.662109	-459.316071	66.796700	1146.992065	-229.046616	-326.936676	1133.066528	-383.499664	122.601280	911.061584	-147.202011	-281.871094	874.502136	-263.790497	-91.558098	1019.975708	481.233490	137.665344	950.190796	520.994629	308.744141
-325.713837	-14.858846	924.708984	-221.600525	-169.931900	916.424744	-366.703613	72.340660	497.864258	-269.759918	-174.295013	489.624878	-388.921295	115.174240	71.859703	-346.547058	-135.424622	89.949287	-351.308014	47.363842	1391.962402	-168.412460	-245.583252	1369.243652	-234.628845	-92.911964	1389.588989	-197.097809	-80.790993	1677.777100	-458.933380	67.359383	1147.012573	-228.798340	-326.212250	1133.158569	-382.032501	123.354889	911.609985	-146.746017	-280.733582	874.791748	-263.733368	-91.048004	1020.064148	480.241455	137.948990	950.288330	521.831970	308.723450
-325.724884	-14.243112	924.902710	-221.513779	-169.366791	916.475464	-366.794708	72.634132	498.008667	-269.818024	-174.071457	489.654327	-388.714661	114.818291	71.956085	-346.610046	-135.408936	89.901932	-351.397614	47.709801	1392.086304	-168.350311	-245.088623	1369.450806	-234.615250	-92.421959	1389.752441	-197.063705	-80.150543	1677.903564	-458.615112	67.985863	1147.039307	-228.567673	-325.530090	1133.324341	-380.627716	124.125755	912.122925	-146.353180	-279.642517	875.056213	-263.681946	-90.534340	1020.186035	479.454529	138.195007	950.026184	522.732117	308.853668
-325.716034	-13.565129	925.101685	-221.403290	-168.772980	916.561584	-366.854156	72.919556	498.199463	-269.908386	-173.898987	489.710480	-388.447784	114.414894	72.044189	-346.641418	-135.380783	89.897949	-351.490936	48.129536	1392.231201	-168.241745	-244.504105	1369.632568	-234.616943	-91.878220	1389.925293	-197.075806	-79.601540	1678.171143	-458.326782	68.667130	1147.161865	-228.344009	-324.795959	1133.423950	-379.000671	124.875504	912.706848	-145.945816	-278.535431	875.327515	-263.609619	-89.956436	1020.328003	479.071228	138.612564	950.178345	523.925049	308.879852
-325.739594	-12.981550	925.290344	-221.338287	-168.136963	916.607910	-366.768280	73.160378	498.381073	-270.030121	-173.732376	489.784363	-388.029144	113.958496	72.106255	-346.715363	-135.415405	89.839935	-351.591400	48.556484	1392.400269	-168.122635	-243.941711	1369.848511	-234.635117	-91.302872	1390.101196	-197.083344	-78.808128	1678.174316	-458.089722	69.402573	1147.339722	-228.081421	-324.030365	1133.617798	-377.608307	125.633530	913.334106	-145.614838	-277.386169	875.587158	-263.549133	-89.404900	1020.442200	478.427032	139.169785	950.116333	524.831665	308.930267
-325.756470	-12.333755	925.480957	-221.305756	-167.516403	916.608765	-366.737518	73.312569	498.550720	-270.053864	-173.509155	489.836090	-387.584991	113.386757	72.192200	-346.727692	-135.366196	89.832130	-351.682739	49.005817	1392.563721	-168.011765	-243.361404	1370.089966	-234.626678	-90.774979	1390.274658	-197.091919	-78.157173	1678.421509	-457.907654	70.190605	1147.533569	-227.855057	-323.328613	1133.781372	-376.241699	126.354355	913.957336	-145.288620	-276.283325	875.876648	-263.474335	-88.843971	1020.532043	477.831970	139.786591	950.033997	525.694092	309.104553
-325.761780	-11.718019	925.682129	-221.240112	-166.841400	916.681030	-366.743225	73.403778	498.677002	-270.062683	-173.165634	489.874023	-387.154327	112.810493	72.284569	-346.806580	-135.355789	89.817314	-351.731873	49.444382	1392.739624	-167.948181	-242.742783	1370.286865	-234.605713	-90.191208	1390.440186	-197.092468	-77.473808	1678.573853	-457.575775	70.826485	1147.558594	-227.622101	-322.588013	1133.898315	-374.828278	127.162315	914.539795	-144.972092	-275.215881	876.147034	-263.379425	-88.232277	1020.662537	477.193695	140.182037	949.961853	526.639282	309.075592
-325.734833	-11.041812	925.878235	-221.130295	-166.114395	916.775635	-366.782196	73.534721	498.821777	-270.058228	-172.697037	489.941315	-386.666992	112.284264	72.382133	-346.752228	-135.239975	89.924667	-351.803192	49.896912	1392.901001	-167.867096	-242.128693	1370.539429	-234.606979	-89.627609	1390.619507	-197.086975	-76.721367	1678.728638	-457.370422	71.615685	1147.719482	-227.394806	-321.841583	1134.144287	-373.533264	127.888153	915.081543	-144.717804	-274.023010	876.421936	-263.303497	-87.584923	1020.807678	476.521515	140.736435	949.924744	527.491455	309.077362
-325.845825	-10.244663	926.140381	-221.184799	-165.389053	916.758118	-366.742371	73.638168	498.961334	-270.037079	-172.344452	489.938751	-386.089142	111.628723	72.398079	-346.837952	-135.231644	90.033363	-351.885284	50.424324	1393.061768	-167.728531	-241.457016	1370.775635	-234.637344	-88.992584	1390.822754	-197.105118	-75.839294	1678.765625	-457.094116	72.291237	1147.814941	-227.166336	-321.074188	1134.425415	-372.262756	128.634506	915.675903	-144.397369	-272.960388	876.749146	-263.258301	-86.912758	1020.917725	475.893616	141.190704	949.856567	528.418335	309.096039
-325.758240	-9.536827	926.371460	-221.012955	-164.633743	916.973816	-366.596802	73.755104	499.103668	-269.998230	-171.698532	489.997833	-385.551453	110.918671	72.498764	-346.873962	-135.082291	90.029564	-351.960419	50.925861	1393.242798	-167.581497	-240.764984	1371.040161	-234.660095	-88.343063	1391.029907	-197.144547	-75.137939	1679.037476	-456.906219	73.065208	1147.979492	-226.966019	-320.297668	1134.633667	-371.021454	129.393707	916.287354	-144.175400	-271.877594	877.063354	-263.184662	-86.223396	1021.147217	475.235107	141.579620	949.818237	529.315918	308.912231
-325.849335	-8.824752	926.577271	-221.031677	-163.890640	916.963196	-366.583557	73.844948	499.234558	-270.001160	-171.194550	490.019104	-385.133179	110.237267	72.547615	-346.885071	-134.975296	90.037407	-352.052124	51.497696	1393.426880	-167.542496	-240.065262	1371.277344	-234.658051	-87.677795	1391.228760	-197.166275	-74.336021	1679.199219	-456.726654	73.828766	1148.100586	-226.775833	-319.483185	1134.771240	-369.889801	130.164124	916.835693	-143.989807	-270.691742	877.332214	-263.124023	-85.550896	1021.233398	474.604126	142.165558	949.801392	530.173218	308.871490
-325.810364	-8.056949	926.776611	-220.903275	-163.051865	917.090271	-366.606659	73.992767	499.416748	-269.962646	-170.507156	490.064728	-384.578156	109.483170	72.616432	-346.848602	-134.862564	90.016876	-352.120514	52.065968	1393.567993	-167.448532	-239.269409	1371.492432	-234.669052	-87.022415	1391.363770	-197.236877	-73.510674	1679.336914	-456.500214	74.525879	1148.156372	-226.547134	-318.742401	1134.943726	-368.778442	131.000549	917.406799	-143.774796	-269.631134	877.588074	-263.038422	-84.786392	1021.396667	473.893707	142.433853	949.742188	531.119629	308.687164
-325.861420	-7.251951	927.013794	-220.822937	-162.282059	917.235535	-366.577911	74.094376	499.570526	-269.959473	-170.010971	490.134766	-384.017914	108.766975	72.693260	-346.860748	-134.720642	89.984802	-352.211823	52.675556	1393.720581	-167.379715	-238.553436	1371.691528	-234.674942	-86.312721	1391.524658	-197.268127	-72.659096	1679.480103	-456.338684	75.354858	1148.276978	-226.304626	-317.895905	1135.160522	-367.695801	131.794235	917.948853	-143.546738	-268.602295	877.789490	-262.997253	-84.031281	1021.585449	473.399841	143.068558	949.760864	532.002380	308.342773
-325.847931	-6.480843	927.198669	-220.728287	-161.403458	917.333252	-366.442383	74.210213	499.674713	-269.945648	-169.435745	490.203186	-383.479980	108.053146	72.734665	-346.837494	-134.617340	89.943031	-352.308838	53.309891	1393.846191	-167.205063	-237.719925	1371.909058	-234.710037	-85.535904	1391.682007	-197.301208	-71.787720	1679.621948	-456.316711	76.260880	1148.469482	-226.082779	-317.117065	1135.293945	-366.648346	132.633789	918.518188	-143.384781	-267.428101	877.978027	-262.920776	-83.241066	1021.724609	473.210999	143.964127	949.888489	532.983826	308.077576
-325.913513	-5.753994	927.338562	-220.700394	-160.519333	917.361694	-366.421753	74.360832	499.772552	-269.835541	-168.852646	490.222778	-382.970245	107.325409	72.782326	-346.842163	-134.546265	89.975143	-352.415405	53.936893	1393.942993	-167.060043	-236.883804	1372.105591	-234.721725	-84.772255	1391.818848	-197.351273	-70.897430	1679.757690	-456.101044	76.971245	1148.530396	-225.839951	-316.334686	1135.471436	-365.627289	133.495636	919.056702	-143.223022	-266.333435	878.239929	-262.853607	-82.441208	1021.799805	472.537109	144.209625	949.778931	533.931580	307.766815
-325.966949	-4.845231	927.507813	-220.570358	-159.606750	917.406311	-366.354370	74.466263	499.856110	-269.748169	-168.335587	490.236786	-382.489380	106.677582	72.864449	-346.759766	-134.454895	90.024864	-352.537628	54.654663	1394.067993	-166.956161	-236.047073	1372.268799	-234.738617	-84.017899	1391.940063	-197.406219	-69.997467	1679.888794	-455.895020	77.736420	1148.566772	-225.578278	-315.516724	1135.659180	-364.648468	134.359436	919.530762	-143.077576	-265.358978	878.453186	-262.788361	-81.579720	1021.904236	471.849091	144.394211	949.803833	534.857178	307.258942
-325.984619	-4.000667	927.649292	-220.393127	-158.732361	917.497437	-366.335510	74.600204	499.941803	-269.769379	-167.973083	490.292419	-381.990875	106.070152	72.853104	-346.790924	-134.446106	90.075111	-352.675079	55.379910	1394.205811	-166.911652	-235.109695	1372.414795	-234.778763	-83.136314	1392.101929	-197.456024	-69.075066	1680.015381	-455.706848	78.487587	1148.600586	-225.381546	-314.743378	1135.898071	-363.761902	135.255417	919.958862	-142.983734	-264.297638	878.593811	-262.710968	-80.740883	1022.020935	471.292114	144.478653	949.949097	535.935425	306.629639
-325.955536	-3.162839	927.737732	-220.220230	-157.781601	917.550049	-366.307373	74.707603	500.020233	-269.699615	-167.468811	490.319977	-381.421173	105.447487	72.842171	-346.839539	-134.394394	90.074463	-352.819763	56.125343	1394.296143	-166.806671	-234.158173	1372.567017	-234.834961	-82.274933	1392.258789	-197.550339	-68.122665	1680.132568	-455.666321	79.413177	1148.735474	-225.193863	-313.815887	1135.960083	-362.932739	136.150543	920.407471	-142.900467	-263.212708	878.759827	-262.624512	-79.869514	1022.093140	470.609863	144.638016	949.941406	536.806396	306.012573
-326.051727	-2.170065	927.905701	-220.172699	-156.789795	917.595703	-366.348541	74.841347	500.122955	-269.620392	-166.936630	490.362396	-381.141937	104.922508	72.922607	-346.877106	-134.359467	90.094879	-352.975220	56.885036	1394.413574	-166.681137	-233.256607	1372.707275	-234.891388	-81.384575	1392.361938	-197.612762	-67.155609	1680.248535	-455.530365	80.150414	1148.781616	-225.012894	-313.016754	1136.111450	-362.155090	137.055435	920.826294	-142.815552	-262.199249	878.887207	-262.578918	-78.897789	1022.192688	470.017334	144.667496	949.941040	537.732849	305.365479
-326.061401	-1.190678	928.061462	-220.011627	-155.767242	917.678650	-366.347046	75.022552	500.207947	-269.502594	-166.256775	490.395081	-380.767151	104.465248	72.963417	-346.875641	-134.205612	90.028427	-353.166077	57.736950	1394.572388	-166.585678	-232.266678	1372.831299	-234.935150	-80.467705	1392.487183	-197.642349	-66.159340	1680.355469	-455.368591	80.919685	1148.796875	-224.748734	-312.134552	1136.287842	-361.421722	138.007080	921.207336	-142.721069	-261.232605	879.004150	-262.508423	-77.935532	1022.312805	469.352295	144.631760	950.055298	538.684937	304.561188
-326.034119	-0.308558	928.146301	-219.791931	-154.776413	917.747620	-366.348450	75.214989	500.252899	-269.444519	-165.714767	490.481628	-380.387573	103.987488	72.927162	-346.916473	-134.210617	90.050102	-353.334717	58.526997	1394.646973	-166.523193	-231.262527	1372.949585	-234.998199	-79.527145	1392.612305	-197.700897	-65.131531	1680.450684	-455.318909	81.784668	1148.869995	-224.582626	-311.209717	1136.426880	-360.812805	138.949448	921.534607	-142.695755	-260.153717	879.080933	-262.378235	-76.991051	1022.388977	468.736755	144.570770	950.053894	539.645752	303.853943
-326.022552	0.669858	928.218018	-219.636566	-153.711227	917.751831	-366.409180	75.463562	500.292999	-269.431152	-165.214233	490.557922	-380.017365	103.633797	72.933998	-346.935669	-134.191757	90.097511	-353.546051	59.385475	1394.764648	-166.383423	-230.145920	1373.067627	-235.027649	-78.542747	1392.719727	-197.774460	-64.063286	1680.536377	-455.373749	82.706284	1148.964111	-224.361832	-310.305878	1136.519043	-360.213013	139.809387	921.768921	-142.640350	-259.149170	879.137878	-262.267853	-75.983925	1022.424194	468.092194	144.472870	950.078857	540.498962	302.940643
-326.035706	1.797885	928.363037	-219.464859	-152.603134	917.794800	-366.522125	75.681717	500.355499	-269.289246	-164.468613	490.603210	-379.825531	103.402161	72.964890	-346.868744	-134.074707	90.114723	-353.776184	60.241623	1394.865234	-166.227951	-229.035019	1373.142822	-235.092834	-77.521461	1392.831787	-197.807465	-63.001179	1680.631714	-455.197723	83.416496	1148.875366	-224.160767	-309.281769	1136.650146	-359.731842	140.912369	922.071472	-142.541107	-258.302185	879.178528	-262.168274	-74.904846	1022.516235	467.488190	144.278519	950.081116	541.394836	301.994263
-325.977600	2.774722	928.437622	-219.273560	-151.556107	917.843933	-366.758667	75.937111	500.451202	-269.178375	-163.865662	490.639923	-379.699768	103.284615	73.026009	-346.777679	-133.911514	90.132851	-353.970673	61.164822	1394.933716	-166.143784	-227.860138	1373.245117	-235.172745	-76.494896	1392.930786	-197.892197	-61.812298	1680.568726	-455.188171	84.315903	1148.941650	-223.946045	-308.268097	1136.778442	-359.304260	141.956833	922.292786	-142.509018	-257.190796	879.296326	-262.036713	-73.895172	1022.577332	466.912537	144.069641	950.112305	542.303711	300.985931
-325.859314	3.836693	928.527466	-219.019211	-150.403870	917.905701	-366.813751	76.120026	500.554840	-269.034088	-163.268982	490.686981	-379.554504	103.202843	73.051170	-346.856049	-133.883255	90.149727	-354.269440	62.129421	1395.017334	-166.120010	-226.691589	1373.301758	-235.273727	-75.424545	1393.022217	-197.970413	-60.705582	1680.652100	-455.283661	85.315086	1149.005005	-223.814011	-307.262695	1136.833862	-358.994690	142.949753	922.529846	-142.471786	-256.198090	879.337219	-261.881714	-72.818451	1022.656616	466.262329	143.786285	950.129272	543.148926	299.899872
-325.792603	4.960410	928.643250	-218.807373	-149.343292	917.999329	-367.031128	76.407890	500.711792	-268.946472	-162.717270	490.718475	-379.462311	103.218727	73.104172	-346.936798	-133.849106	90.187630	-354.526001	63.074188	1395.115112	-166.039642	-225.546585	1373.372559	-235.378525	-74.272224	1393.169312	-198.089844	-59.701584	1680.891235	-455.266663	86.167374	1148.963013	-223.642059	-306.241791	1136.914429	-358.756287	143.986786	922.696106	-142.467957	-255.223373	879.362244	-261.728271	-71.720947	1022.759827	465.480682	143.555725	950.017700	543.780151	298.876831
-325.637482	6.051515	928.776917	-218.608353	-148.189880	918.061096	-367.194336	76.660866	500.859955	-268.862427	-162.059418	490.701630	-379.426300	103.240273	73.134476	-346.956879	-133.778564	90.224846	-354.832397	64.123566	1395.197144	-166.073868	-224.318726	1373.473022	-235.497177	-73.146736	1393.262085	-198.225525	-58.546730	1680.994873	-455.240540	86.954147	1148.897827	-223.505722	-305.168610	1136.978760	-358.503510	144.952179	922.757080	-142.457245	-254.146423	879.352722	-261.535645	-70.630951	1022.856018	464.969177	143.110703	950.051819	544.604736	297.642273
-325.527191	7.171929	928.921814	-218.432587	-146.976349	918.086914	-367.400909	76.950439	501.002197	-268.691254	-161.131622	490.737213	-379.365662	103.282402	73.189499	-346.906586	-133.597595	90.207924	-355.126373	65.160545	1395.296143	-166.089310	-223.079941	1373.554932	-235.625778	-71.991966	1393.407959	-198.341309	-57.397610	1681.082520	-455.490509	88.057800	1149.020752	-223.344193	-304.097351	1137.134155	-358.403809	145.994278	922.877625	-142.435364	-253.206039	879.345398	-261.338287	-69.497833	1022.935730	464.489136	142.684753	950.110413	545.473206	296.370361
-325.358429	8.473841	929.084290	-218.158005	-145.763718	918.191895	-367.586639	77.152168	501.205994	-268.566803	-160.457504	490.800629	-379.320740	103.390701	73.183296	-346.871765	-133.489334	90.287827	-355.401611	66.263809	1395.338745	-166.078888	-221.843369	1373.655640	-235.715546	-70.850693	1393.555420	-198.493454	-56.210758	1681.260132	-455.404785	88.843262	1148.883301	-223.213699	-302.962036	1137.177246	-358.457214	147.202530	922.998718	-142.448624	-252.227997	879.337708	-261.122681	-68.274887	1023.070190	463.791016	142.067978	950.492920	546.294922	294.872894
-325.142792	9.595160	929.216980	-217.882507	-144.609268	918.307068	-367.917847	77.335625	501.400665	-268.498444	-160.008850	490.895325	-379.356598	103.457832	73.203720	-346.911652	-133.406998	90.249496	-355.671875	67.376099	1395.461426	-166.147491	-220.559204	1373.764404	-235.854828	-69.607040	1393.706665	-198.618896	-54.999687	1681.388306	-455.621979	89.929573	1148.884033	-223.084274	-301.708740	1137.203369	-358.476715	148.189941	922.987122	-142.427780	-251.213257	879.303101	-260.863739	-67.134659	1023.192688	463.697784	141.590759	950.384399	547.266785	293.572021
-324.959320	10.911168	929.395569	-217.606873	-143.301971	918.359619	-368.208740	77.452484	501.639740	-268.258362	-159.007126	490.970551	-379.345245	103.595245	73.169891	-346.838867	-133.258224	90.285515	-355.933960	68.551903	1395.508179	-166.184509	-219.321381	1373.877563	-235.984146	-68.343285	1393.875488	-198.784775	-53.724541	1681.450684	-455.844696	91.040894	1148.923462	-222.939240	-300.492126	1137.324951	-358.671509	149.298386	923.012878	-142.409470	-250.226074	879.319275	-260.608063	-65.879547	1023.305725	463.164551	140.969482	950.418396	547.970947	292.185913
-324.825806	12.255702	929.592285	-217.414429	-141.993896	918.441406	-368.623962	77.503319	501.875244	-268.031128	-158.211838	491.017700	-379.444305	103.708305	73.143791	-346.796844	-133.114517	90.272263	-356.179260	69.724304	1395.561401	-166.295853	-218.020798	1374.040527	-236.129059	-67.075699	1394.010620	-198.940979	-52.372726	1681.455322	-455.912750	91.971474	1148.842773	-222.822235	-299.244293	1137.458130	-358.925720	150.518417	923.029297	-142.423508	-249.118164	879.373169	-260.390747	-64.585060	1023.439148	462.652924	140.339249	950.459473	548.683228	290.782135
-324.632355	13.543185	929.775330	-217.169891	-140.669250	918.585754	-368.996948	77.518188	502.068054	-267.847168	-157.397034	491.082245	-379.608734	103.778923	73.079254	-346.823669	-133.050491	90.332886	-356.429077	70.985291	1395.622437	-166.331223	-216.695297	1374.219849	-236.433807	-66.060448	1393.906860	-199.172516	-51.077602	1681.578491	-456.309845	93.172165	1148.999512	-222.802246	-297.960327	1137.582764	-359.200043	151.540436	922.954529	-142.463501	-248.005692	879.427856	-260.150330	-63.285206	1023.600586	462.115173	139.683334	950.467346	549.380615	289.351990
-324.513641	14.970912	929.972717	-216.927460	-139.342316	918.673645	-369.593658	77.458908	502.236420	-267.586823	-156.536240	491.143066	-379.698792	103.877106	73.033539	-346.801849	-132.929855	90.346451	-356.660461	72.224739	1395.692871	-166.461578	-215.405670	1374.393066	-236.562607	-64.762711	1394.050781	-199.392075	-49.873207	1681.858032	-456.421936	94.163277	1148.943115	-222.750427	-296.746704	1137.760254	-359.647034	152.809784	922.920715	-142.489502	-246.961777	879.497986	-259.921051	-61.935703	1023.738037	461.644073	139.028519	950.519043	550.016724	287.835052
-324.302124	16.331007	930.102539	-216.696701	-138.030914	918.821777	-370.286835	77.394775	502.408875	-267.346161	-155.708466	491.198364	-379.808716	103.940636	72.900459	-346.763214	-132.745850	90.400612	-356.897308	73.531471	1395.752075	-166.592407	-214.074905	1374.594849	-236.710464	-63.408928	1394.255981	-199.668259	-48.514996	1681.994019	-456.760376	95.396240	1148.975952	-222.726471	-295.430573	1137.983887	-360.060242	153.912308	922.782715	-142.515350	-245.833344	879.627319	-259.699402	-60.586506	1023.876892	461.221313	138.486023	950.253113	550.767395	286.506378
-324.087341	17.655970	930.169434	-216.520370	-136.685287	918.904419	-370.798431	77.368851	502.464722	-267.182983	-154.975433	491.284637	-379.823639	104.021538	72.769539	-346.796478	-132.759705	90.488235	-357.088257	74.860703	1395.768311	-166.737289	-212.737061	1374.763916	-236.837982	-62.057739	1394.343994	-199.921677	-47.145290	1682.114258	-456.933807	96.522652	1148.919067	-222.699249	-294.147156	1138.167725	-360.632782	155.211563	922.696045	-142.592789	-244.658112	879.697876	-259.479950	-59.226864	1023.948975	461.247131	137.581482	950.202271	551.662842	285.165344
-323.873718	19.162035	930.235535	-216.231171	-135.334534	919.007751	-371.438019	77.383087	502.506042	-267.003662	-154.296219	491.334137	-379.996185	104.019157	72.646362	-346.844879	-132.692871	90.500778	-357.294678	76.215668	1395.782593	-166.867142	-211.376068	1374.961060	-237.014847	-60.666759	1394.441772	-200.207291	-45.728630	1682.210327	-457.304535	97.808716	1148.841431	-222.733017	-292.775757	1138.306763	-361.216919	156.479065	922.537476	-142.599625	-243.569580	879.719788	-259.251831	-57.785915	1024.036255	459.992554	136.829041	950.601868	551.881714	283.470642
-323.628082	20.616848	930.290894	-215.983231	-133.922729	919.078064	-372.183533	77.498589	502.554688	-266.683899	-153.247604	491.335999	-380.154907	104.050850	72.465538	-346.707245	-132.451950	90.548050	-357.511719	77.590935	1395.734375	-167.095978	-209.971909	1375.116211	-237.160889	-59.310707	1394.471313	-200.495514	-44.291058	1682.291016	-457.574585	99.012527	1148.761230	-222.711151	-291.475098	1138.427612	-361.818817	157.766510	922.288269	-142.633392	-242.348007	879.821350	-258.991730	-56.333546	1024.097534	459.361664	136.096237	950.654114	552.449097	282.073242
-323.443481	22.088898	930.297974	-215.848663	-132.512299	919.112244	-373.131653	77.587387	502.604858	-266.536285	-152.553329	491.392548	-380.340607	104.038712	72.262573	-346.727417	-132.355286	90.546333	-357.712341	79.041412	1395.631836	-167.237854	-208.547379	1375.257202	-237.345123	-57.813400	1394.565674	-200.763123	-42.732918	1682.214844	-457.971161	100.374794	1148.766724	-222.752213	-290.070251	1138.604614	-362.475494	158.989822	922.021423	-142.660843	-241.131332	879.880066	-258.785065	-54.845360	1024.112915	458.642578	135.399750	950.760132	552.972229	280.676025
-323.205536	23.630096	930.303833	-215.564331	-131.078461	919.186401	-373.881775	77.634224	502.661682	-266.334778	-151.793625	491.409302	-380.427124	104.049049	72.068947	-346.684967	-132.249084	90.546700	-357.942108	80.484619	1395.513062	-167.418335	-207.060806	1375.381836	-237.500305	-56.392731	1394.572510	-201.114532	-41.324661	1682.414307	-458.261292	101.679504	1148.686890	-222.793640	-288.705902	1138.638062	-363.253357	160.428207	921.774536	-142.634140	-239.916794	879.971313	-258.548401	-53.328175	1024.155396	458.274933	134.787003	950.729126	553.591614	279.317566
-322.985474	25.100939	930.211243	-215.415070	-129.646194	919.177856	-374.640900	77.656891	502.659668	-266.109406	-150.920441	491.437134	-380.542450	104.047783	71.845024	-346.676300	-132.083328	90.501862	-358.205139	81.965477	1395.401245	-167.570343	-205.581497	1375.493408	-237.689072	-54.850605	1394.598999	-201.451019	-39.816345	1682.457886	-458.671967	103.067825	1148.559204	-222.923798	-287.262451	1138.653687	-364.003448	161.670013	921.345459	-142.620377	-238.679916	879.981567	-258.361298	-51.825905	1024.104370	457.646576	134.167282	950.698608	554.073914	278.033112
-322.753754	26.683258	930.155457	-215.160782	-128.137421	919.199646	-375.221619	77.660194	502.619812	-265.960693	-150.083878	491.484070	-380.520905	104.080406	71.609428	-346.732208	-132.010605	90.511032	-358.398224	83.488632	1395.320923	-167.779510	-204.039398	1375.542358	-237.891876	-53.294765	1394.603271	-201.839447	-38.269016	1682.479736	-459.008423	104.462448	1148.362305	-222.961258	-285.974762	1138.722290	-365.051178	163.042664	921.031677	-142.635223	-237.387833	880.067688	-258.142090	-50.245895	1024.089844	457.119965	133.565918	950.723206	554.612183	276.795868
-322.580109	28.231852	930.116150	-215.014679	-126.613281	919.194458	-376.173859	77.780731	502.589294	-265.838684	-149.253433	491.478638	-380.696564	104.070404	71.404388	-346.773285	-131.953735	90.528931	-358.639832	85.055687	1395.165527	-167.961853	-202.555511	1375.622437	-238.113632	-51.747395	1394.613525	-202.170441	-36.661842	1682.493164	-459.416626	105.940720	1148.232300	-223.070923	-284.489960	1138.795410	-365.964355	164.446503	920.583679	-142.563980	-235.963318	880.168762	-257.935364	-48.656708	1024.062256	456.443359	132.932755	950.841003	555.044434	275.445404
-322.343475	29.860064	930.022766	-214.780914	-125.039413	919.229248	-376.909912	77.996384	502.593872	-265.742126	-148.303726	491.565674	-380.716064	104.067261	71.157547	-346.723969	-131.790405	90.587151	-358.943207	86.640617	1395.005493	-168.198746	-200.961807	1375.680786	-238.348129	-50.108063	1394.596436	-202.539810	-34.955997	1682.366333	-459.815247	107.382813	1148.076294	-223.181564	-283.081573	1138.890625	-366.799957	165.937088	920.122742	-142.538773	-234.685501	880.224060	-257.728882	-46.993969	1024.035645	455.613647	132.369904	950.962769	555.368042	274.141968
-322.156555	31.519426	929.991028	-214.571030	-123.402237	919.259277	-377.465515	78.085190	502.558411	-265.672089	-147.385361	491.612457	-380.703613	104.123535	70.890900	-346.692688	-131.577072	90.583603	-359.179657	88.272125	1394.815552	-168.439621	-199.292297	1375.686279	-238.602219	-48.499367	1394.542236	-202.936844	-33.420780	1682.502197	-460.167236	108.854683	1147.817505	-223.317978	-281.589294	1138.897461	-367.922729	167.297226	919.572571	-142.534012	-233.315094	880.308350	-257.535309	-45.307926	1024.035156	454.666351	131.861710	950.908447	555.476746	272.889252
-321.966919	33.167030	929.908752	-214.413315	-121.802467	919.286804	-378.110138	78.248085	502.504639	-265.612427	-146.511169	491.674377	-380.843994	104.120079	70.601944	-346.676300	-131.454666	90.640762	-359.470947	89.956390	1394.660522	-168.766312	-197.723251	1375.707886	-238.867126	-46.803707	1394.545776	-203.350418	-31.746853	1682.495117	-460.611328	110.391396	1147.595703	-223.510132	-280.045776	1138.867798	-368.973511	168.750595	919.036316	-142.455414	-231.954117	880.359314	-257.361847	-43.616329	1024.007324	453.881653	131.241577	951.055176	555.742188	271.517700
-321.841034	34.845509	929.830811	-214.212921	-120.168304	919.275513	-378.649902	78.361977	502.472595	-265.482758	-145.631165	491.760376	-380.880707	104.163231	70.370438	-346.655548	-131.287735	90.652870	-359.780212	91.630264	1394.486328	-169.067764	-196.057800	1375.730469	-239.143448	-45.089664	1394.551758	-203.740204	-30.022686	1682.484497	-461.003326	111.885765	1147.422974	-223.654541	-278.494019	1138.877808	-370.056702	170.222183	918.510193	-142.441681	-230.531738	880.380066	-257.162598	-41.886875	1023.958191	453.086975	130.536743	951.244995	555.936768	270.033478
-321.686859	36.514046	929.785400	-214.104980	-118.494095	919.287415	-379.101257	78.528130	502.460541	-265.537689	-144.807266	491.823578	-380.837921	104.296875	70.116005	-346.659180	-131.165375	90.615509	-360.069458	93.351051	1394.360229	-169.329376	-194.314880	1375.783203	-239.411514	-43.413284	1394.528809	-204.166367	-28.177578	1682.335693	-461.458313	113.511024	1147.259888	-223.846603	-276.881348	1138.931274	-371.169922	171.774780	917.948975	-142.401047	-229.087860	880.449341	-257.021545	-40.174919	1023.940063	453.541046	129.463470	951.243713	556.600342	268.749268
-321.520477	38.288235	929.740845	-213.903854	-116.814423	919.338745	-379.490173	78.748344	502.433685	-265.538025	-143.859512	491.917297	-380.799042	104.401268	69.912605	-346.662048	-130.988815	90.588730	-360.375641	95.120407	1394.184204	-169.636414	-192.671005	1375.865479	-239.742493	-41.676262	1394.581421	-204.547455	-26.408529	1682.364868	-461.917664	115.163979	1147.029053	-224.019653	-275.258667	1139.019897	-372.305206	173.306122	917.387695	-142.319962	-227.541138	880.546387	-256.867004	-38.405064	1023.946228	453.091400	128.575027	951.369141	556.864136	267.354584
-321.388763	40.020805	929.663025	-213.775955	-115.146629	919.385437	-379.730072	79.035576	502.393707	-265.444244	-142.840134	491.982178	-380.734833	104.488373	69.744209	-346.584686	-130.833801	90.629631	-360.733002	96.908104	1394.031372	-169.923737	-190.928925	1375.997559	-240.050613	-39.909840	1394.569214	-204.969147	-24.661182	1682.496582	-462.306488	116.696846	1146.837158	-224.225555	-273.647156	1139.081909	-373.460175	174.904053	916.810242	-142.331284	-226.040527	880.683899	-256.754028	-36.637505	1023.931946	452.753845	127.662659	951.419739	557.074280	265.745911
-321.276855	41.769085	929.630188	-213.689392	-113.416817	919.424683	-380.229889	79.442406	502.401184	-265.376038	-141.921356	492.022949	-380.777618	104.565056	69.628494	-346.648346	-130.811768	90.706184	-361.022552	98.708893	1393.872070	-170.271118	-189.133667	1376.074829	-240.400192	-38.114944	1394.573364	-205.409760	-22.806099	1682.502808	-462.785614	118.399017	1146.637939	-224.453918	-271.818451	1139.143433	-374.641479	176.520660	916.225647	-142.249954	-224.506012	880.818054	-256.630066	-34.836781	1023.931824	452.294861	126.769363	951.495605	557.233643	264.405182
-321.174408	43.471104	929.597168	-213.585846	-111.741646	919.458496	-380.719360	79.899475	502.466095	-265.298035	-140.902435	492.111145	-380.779663	104.640762	69.486031	-346.564514	-130.641342	90.733704	-361.375336	100.567467	1393.789551	-170.731384	-187.399323	1376.218384	-240.733963	-36.319263	1394.579956	-205.833801	-20.913021	1682.507080	-463.239410	120.126282	1146.381958	-224.649780	-270.159912	1139.231323	-375.874817	178.167068	915.656921	-142.237625	-222.948807	880.978638	-256.531342	-33.108444	1023.932312	451.812714	125.676231	951.622925	557.240967	262.498749
-321.093750	45.363499	929.665405	-213.522812	-109.972145	919.559570	-380.998840	80.430023	502.543976	-265.263458	-139.846619	492.209473	-380.701172	104.730515	69.389511	-346.542236	-130.513229	90.777191	-361.716370	102.454071	1393.614502	-171.058655	-185.535324	1376.360596	-241.115601	-34.469757	1394.603516	-206.293610	-18.980297	1682.526123	-463.695496	121.764389	1146.237427	-224.841141	-268.428619	1139.402466	-377.137115	179.786957	915.057922	-142.258957	-221.292923	881.182678	-256.462494	-31.260609	1024.017090	451.886414	124.312759	952.053467	557.642029	260.352905
-321.008453	47.055744	929.671692	-213.536026	-108.288857	919.665405	-381.471893	81.054947	502.624084	-265.151703	-138.654999	492.260132	-380.772064	104.814781	69.328842	-346.540863	-130.332001	90.728882	-362.068146	104.342415	1393.449829	-171.450577	-183.803940	1376.517578	-241.477829	-32.604706	1394.686890	-206.779785	-17.043665	1682.525879	-464.235321	123.572548	1146.075562	-225.107681	-266.529999	1139.507446	-378.385468	181.426559	914.484070	-142.217224	-219.694305	881.317505	-256.418854	-29.510725	1024.071655	451.499420	123.389771	952.119995	557.698425	259.044708
-320.939819	48.873768	929.710876	-213.516022	-106.545128	919.755798	-382.020630	81.679161	502.719391	-265.098755	-137.793030	492.306122	-380.861145	104.894318	69.250214	-346.587402	-130.273972	90.792572	-362.399017	106.260971	1393.298218	-171.851349	-181.858292	1376.697754	-241.841553	-30.736904	1394.721558	-207.266632	-15.046255	1682.509766	-464.717285	125.398849	1145.833374	-225.354675	-264.768097	1139.608765	-379.645630	183.125778	913.933411	-142.222733	-217.992218	881.558716	-256.391571	-27.712908	1024.138184	450.934448	122.414169	952.182312	557.652588	257.706543
-320.908630	50.683201	929.733582	-213.534073	-104.847321	919.848206	-382.514008	82.372169	502.815186	-265.023987	-136.633987	492.428650	-380.856384	105.006157	69.161911	-346.610535	-130.171249	90.880280	-362.727020	108.195488	1393.219971	-172.221664	-180.042572	1376.921875	-242.251266	-28.833185	1394.762085	-207.740417	-13.046891	1682.526489	-465.200531	127.133934	1145.703735	-225.590790	-262.972931	1139.836792	-380.955902	184.847076	913.372498	-142.247330	-216.276169	881.735962	-256.388580	-25.921465	1024.195679	450.188110	121.602951	952.443359	557.378540	256.295563
-320.850739	52.461273	929.744263	-213.605942	-103.104919	919.941162	-382.913422	82.969200	502.877808	-264.966370	-135.437592	492.534271	-380.843750	105.147224	69.065880	-346.543243	-129.845093	90.856773	-363.068268	110.145058	1393.010864	-172.617401	-178.121506	1377.079590	-242.649979	-26.904945	1394.858765	-208.226028	-10.972955	1682.553345	-465.721436	128.956726	1145.533325	-225.800430	-261.158752	1140.071533	-382.217102	186.561951	912.806274	-142.242813	-214.579544	881.973328	-256.409851	-24.127859	1024.248657	450.303314	120.620728	952.294800	557.635498	255.211777
-320.711823	54.234756	929.757324	-213.610992	-101.416801	920.137329	-383.302185	83.724136	502.975281	-264.862183	-134.436951	492.641968	-380.865265	105.286705	68.979141	-346.565216	-129.678558	90.966560	-363.394775	112.176102	1392.845093	-173.104889	-176.239502	1377.287476	-243.083832	-24.997639	1394.858643	-208.736404	-8.869488	1682.553711	-466.285858	130.928970	1145.371460	-226.110901	-259.244690	1140.214600	-383.462830	188.290268	912.290955	-142.272903	-212.804657	882.239502	-256.415039	-22.340878	1024.360352	449.966919	119.685852	952.322754	557.594116	253.989456
-320.686005	56.183468	929.787720	-213.768051	-99.616226	920.190491	-383.848114	84.465553	503.095062	-264.659393	-133.135422	492.703125	-381.088715	105.400589	68.938721	-346.584106	-129.483826	91.089401	-363.737976	114.178261	1392.654419	-173.649765	-174.319290	1377.477661	-243.531906	-23.015005	1394.866333	-209.249466	-6.739861	1682.547852	-466.808655	132.803711	1145.233154	-226.365829	-257.312012	1140.346558	-384.717224	190.107742	911.759705	-142.267136	-211.026276	882.492371	-256.495392	-20.475691	1024.403809	449.683960	118.825760	952.376465	557.564331	252.895920
-320.548737	58.090042	929.782532	-213.793869	-97.856445	920.352844	-384.177094	85.279305	503.150238	-264.541595	-132.070480	492.860046	-381.158936	105.569763	68.828217	-346.529144	-129.197952	91.135658	-364.138275	116.195038	1392.531738	-174.155029	-172.343689	1377.674805	-243.978851	-21.096806	1394.870239	-209.760162	-4.573118	1682.531738	-467.353821	134.732086	1145.014404	-226.664688	-255.445862	1140.555664	-385.976227	191.885162	911.222534	-142.304977	-209.246140	882.771118	-256.557251	-18.629366	1024.494873	449.358551	117.984085	952.373108	557.517395	251.786316
-320.490692	59.959335	929.734741	-213.936691	-96.122719	920.399048	-384.609985	86.116470	503.221222	-264.492920	-131.076950	492.985535	-381.287201	105.685608	68.776611	-346.581482	-129.100754	91.163513	-364.505615	118.259392	1392.343872	-174.659592	-170.445313	1377.911133	-244.478943	-19.113522	1394.869751	-210.312378	-2.281729	1682.362183	-467.898376	136.701126	1144.798096	-226.991516	-253.572479	1140.784546	-387.166840	193.681519	910.727234	-142.323608	-207.374268	883.075562	-256.632233	-16.805172	1024.497314	449.015778	117.097809	952.449585	557.492737	250.720871
-320.442322	61.945080	929.722839	-214.082550	-94.355736	920.489136	-385.053741	87.050186	503.314331	-264.270111	-129.819458	492.962067	-381.423309	105.785431	68.738617	-346.529938	-128.880646	91.211189	-364.876709	120.365288	1392.109985	-175.231430	-168.438095	1378.075928	-244.950668	-17.094337	1395.006348	-210.841370	-0.087972	1682.395508	-468.539734	138.715668	1144.665283	-227.378220	-251.631317	1140.952271	-388.421661	195.504929	910.224243	-142.351379	-205.575928	883.308533	-256.739960	-14.919339	1024.542480	448.785126	116.259315	952.446777	557.456787	249.672272
-320.336517	63.843220	929.657166	-214.251251	-92.521019	920.514587	-385.343323	87.873390	503.364716	-264.100433	-128.747955	493.001007	-381.499268	105.937637	68.698410	-346.516418	-128.739044	91.269981	-365.256104	122.488777	1391.865356	-175.884964	-166.557343	1378.231201	-245.427505	-15.054538	1395.002441	-211.396393	2.034545	1682.436035	-469.121552	140.748962	1144.425171	-227.758057	-249.643875	1141.006104	-389.579468	197.353394	909.766052	-142.349182	-203.658829	883.598755	-256.862610	-13.076447	1024.532349	448.394897	115.541885	952.466858	557.323425	248.648682
-320.307251	65.897667	929.642517	-214.447495	-90.767181	920.600403	-385.714813	88.766106	503.481415	-263.923096	-127.596161	493.067657	-381.598114	106.040443	68.652298	-346.548950	-128.535889	91.318619	-365.636444	124.596985	1391.679810	-176.532013	-164.588837	1378.406372	-245.924454	-13.010531	1394.951904	-211.971085	4.267282	1682.385742	-469.687195	142.793411	1144.175293	-228.132355	-247.679077	1141.158203	-390.686462	199.212479	909.272949	-142.388306	-201.719971	883.875000	-257.044220	-11.192845	1024.578369	447.990997	114.755302	952.476013	557.259338	247.683716
-320.214233	67.892220	929.578918	-214.689865	-88.884079	920.645996	-386.247253	89.757469	503.675476	-263.707886	-126.243721	493.115997	-381.798645	106.123802	68.630531	-346.451935	-128.284103	91.354538	-366.020691	126.803139	1391.427002	-177.097366	-162.629395	1378.603027	-246.444122	-10.986021	1394.889648	-212.556290	6.528739	1682.315918	-470.279419	144.836121	1143.976318	-228.570297	-245.650360	1141.346069	-391.824768	201.121765	908.754456	-142.365601	-199.769592	884.133850	-257.219696	-9.276235	1024.580078	447.612396	113.933586	952.485596	557.188049	246.662140
-320.093567	69.871574	929.528748	-214.803970	-87.107704	920.735535	-386.528046	90.659340	503.650818	-263.589966	-125.255135	493.166016	-381.834290	106.291527	68.580231	-346.475220	-128.131439	91.462662	-366.423065	128.945847	1391.134277	-177.862671	-160.741440	1378.745972	-246.998535	-8.986102	1394.850708	-213.133240	8.809106	1682.225464	-470.834747	146.901749	1143.719849	-229.047150	-243.739929	1141.493164	-392.884766	203.020035	908.293762	-142.392700	-197.806610	884.409790	-257.334808	-7.406790	1024.611938	447.217957	113.249588	952.461365	556.995178	245.694733
-320.060516	71.944038	929.449036	-215.038391	-85.283905	920.796387	-386.992432	91.658325	503.734955	-263.286072	-123.757790	493.232208	-381.973175	106.369621	68.538788	-346.397400	-127.828522	91.485199	-366.810516	131.183167	1390.957397	-178.611710	-158.695923	1378.892090	-247.545944	-6.899249	1394.820801	-213.745575	11.105569	1682.149292	-471.477386	149.061386	1143.496826	-229.567459	-241.657318	1141.484009	-393.928436	204.934616	907.800415	-142.404556	-195.863449	884.644043	-257.542328	-5.460802	1024.613403	446.576080	112.685410	952.494812	556.708618	244.744156
-319.988220	73.914932	929.371887	-215.359940	-83.422165	920.860291	-387.508057	92.716469	503.887787	-263.125427	-122.604286	493.313202	-382.085449	106.499275	68.505226	-346.454620	-127.666214	91.555824	-367.269501	133.375366	1390.697266	-179.323639	-156.734207	1379.077026	-248.142960	-4.840403	1394.870850	-214.357422	13.389338	1682.118286	-472.104889	151.266190	1143.285767	-230.131577	-239.539978	1141.606812	-394.950897	206.858871	907.402344	-142.462128	-193.932022	884.944580	-257.783997	-3.559630	1024.618652	446.334808	111.645767	952.287109	556.755737	243.932190
-319.913239	76.032516	929.310791	-215.591125	-81.606361	920.962158	-387.925934	93.735153	503.974701	-263.062134	-121.439392	493.415833	-382.256226	106.596306	68.470871	-346.451721	-127.436089	91.654053	-367.680084	135.657730	1390.462280	-180.221634	-154.747055	1379.178589	-248.774628	-2.721166	1394.879517	-214.973862	15.683897	1682.115234	-472.659607	153.416916	1143.064209	-230.685837	-237.545578	1141.759033	-395.943115	208.783066	906.945984	-142.511841	-191.968063	885.293396	-258.000244	-1.603759	1024.652832	446.039642	110.854004	952.296387	556.593445	243.019974
-319.884857	78.041161	929.246155	-215.850769	-79.761803	921.047119	-388.292847	94.801086	504.089630	-262.840149	-120.003815	493.471680	-382.399780	106.692543	68.419914	-346.330933	-127.095245	91.733315	-368.130249	137.906982	1390.276489	-181.002548	-152.695892	1379.378418	-249.437729	-0.595788	1394.883179	-215.625885	17.990774	1682.083618	-473.266937	155.644775	1142.896606	-231.281281	-235.493530	1141.923096	-396.828003	210.750412	906.552979	-142.639908	-189.935303	885.588135	-258.228638	0.323264	1024.673950	445.538971	110.073990	952.308716	556.355957	242.140656
-319.828644	80.120522	929.154602	-216.119461	-77.918892	921.128601	-388.630585	95.917412	504.142090	-262.703735	-118.801712	493.546112	-382.568359	106.832924	68.386032	-346.320221	-126.933510	91.893349	-368.590332	140.221344	1390.047485	-181.908508	-150.749481	1379.496704	-250.068344	1.508346	1394.863281	-216.279480	20.314426	1681.983398	-473.779205	157.891342	1142.589600	-231.947876	-233.493927	1142.088013	-397.690063	212.734802	906.144897	-142.807480	-187.924194	885.938965	-258.460114	2.288971	1024.680908	445.137817	109.411896	952.383118	556.110229	241.353043
-319.839539	82.226410	929.082520	-216.438019	-76.059677	921.215271	-388.832550	96.971642	504.125671	-262.649078	-117.500221	493.637573	-382.624176	106.984688	68.331718	-346.267548	-126.747330	92.072128	-369.028961	142.510849	1389.829712	-182.798431	-148.706116	1379.722290	-250.760635	3.674623	1394.916504	-216.938019	22.743742	1681.810303	-474.306519	160.099945	1142.367065	-232.620392	-231.338928	1142.168945	-398.531860	214.728027	905.714111	-142.922119	-185.965195	886.216492	-258.693878	4.305637	1024.694336	444.666901	108.725891	952.407166	555.783569	240.493027
-319.830048	84.271805	929.014404	-216.747559	-74.153732	921.286316	-389.038483	98.042450	504.138916	-262.562500	-116.226830	493.743408	-382.676392	107.118401	68.326820	-346.270874	-126.498695	92.130814	-369.562592	144.850861	1389.675781	-183.725510	-146.619980	1379.919800	-251.434082	5.848439	1395.008667	-217.606461	25.024143	1681.843628	-474.810059	162.362534	1142.151001	-233.384918	-229.262558	1142.308105	-399.216980	216.782272	905.359741	-143.108551	-183.999130	886.589172	-258.941986	6.284405	1024.705078	444.154297	107.942459	952.434326	555.445801	239.616959
-319.881836	86.353134	928.961731	-216.988632	-72.320969	921.381836	-389.357452	99.204651	504.263824	-262.465363	-115.017838	493.822205	-382.837860	107.255486	68.331146	-346.246735	-126.292244	92.319885	-370.022156	147.210175	1389.500854	-184.680435	-144.623108	1380.165039	-252.156418	8.022130	1395.079834	-218.304474	27.256157	1681.923950	-475.312378	164.667404	1141.929443	-234.136978	-227.224243	1142.513306	-399.933350	218.819702	904.997009	-143.288101	-181.973831	887.049805	-259.163483	8.272309	1024.733154	443.731598	107.288811	952.492859	555.117554	238.866714
-319.960510	88.418777	928.920044	-217.341873	-70.447311	921.516907	-389.411560	100.290215	504.267212	-262.408600	-113.838699	493.974945	-382.858459	107.406761	68.337555	-346.303345	-126.103912	92.450890	-370.495270	149.600967	1389.330200	-185.649216	-142.567642	1380.414917	-252.866943	10.163097	1395.103027	-219.035446	29.530872	1681.929932	-475.813477	167.020645	1141.743164	-234.938568	-225.085373	1142.711548	-400.552429	220.907852	904.662476	-143.546783	-179.966858	887.401978	-259.442200	10.294444	1024.784912	443.191071	106.609688	952.527588	554.749512	238.091873
-320.073975	90.459534	928.869690	-217.753479	-68.552605	921.631897	-389.700348	101.515762	504.259674	-262.330750	-112.519974	494.054626	-382.965088	107.511604	68.387451	-346.299927	-125.824341	92.577362	-371.032532	151.975174	1389.178711	-186.660690	-140.461823	1380.634277	-253.609100	12.382408	1395.142822	-219.771332	31.835272	1681.938599	-476.332855	169.434036	1141.563599	-235.753601	-222.984268	1142.939453	-401.107178	222.953705	904.339172	-143.835037	-177.886566	887.792419	-259.765930	12.307614	1024.822266	442.680756	105.924049	952.588257	554.335327	237.281418
-320.128479	92.586227	928.869141	-218.004791	-66.665642	921.785583	-390.010986	102.686935	504.375275	-262.241669	-111.258362	494.163971	-383.079926	107.652817	68.406532	-346.270569	-125.586723	92.753296	-371.532318	154.398697	1389.098267	-187.638824	-138.406403	1380.896851	-254.369705	14.543830	1395.215088	-220.524139	34.108742	1681.971313	-476.780914	171.832504	1141.353638	-236.667328	-220.848328	1143.198364	-401.634888	225.018524	904.042908	-144.156281	-175.999329	888.220032	-260.021088	14.331581	1024.907959	442.291443	105.243553	952.625122	553.942505	236.533371
-320.339478	94.602707	928.846375	-218.432785	-64.826866	921.901672	-390.165436	103.837997	504.391388	-262.192169	-110.020340	494.231934	-383.105713	107.780579	68.424240	-346.293579	-125.339050	92.902130	-372.037842	156.805984	1388.920532	-188.666138	-136.358124	1381.092651	-255.143616	16.806860	1395.333130	-221.289734	36.449894	1681.922729	-477.236145	174.294388	1141.178955	-237.565323	-218.759613	1143.398682	-402.061066	227.134201	903.696716	-144.496765	-174.035919	888.643372	-260.351044	16.325430	1024.954590	441.699493	104.571419	952.635803	553.446716	235.835876
-320.461212	96.600708	928.779419	-218.872253	-63.029415	922.087769	-390.515869	105.135368	504.414337	-262.158325	-108.715019	494.358978	-383.285980	107.864395	68.466736	-346.256073	-125.093933	93.008720	-372.536530	159.218735	1388.761475	-189.697922	-134.196487	1381.330078	-255.923248	19.026838	1395.433716	-222.112442	38.634853	1682.044434	-477.648773	176.751938	1140.918701	-238.524399	-216.541702	1143.627563	-402.490509	229.240402	903.373596	-144.817444	-172.030197	889.009033	-260.691772	18.322767	1025.018188	441.153656	103.915489	952.652039	552.990723	235.118179
-320.652588	98.658607	928.746582	-219.309875	-61.169968	922.183594	-390.717133	106.262703	504.342407	-262.087463	-107.588188	494.438049	-383.320587	108.026886	68.470879	-346.225708	-124.922386	93.245781	-372.995056	161.736923	1388.491699	-190.759506	-132.124542	1381.568115	-256.660370	21.279671	1395.511963	-222.932587	41.000439	1682.023926	-478.010590	179.191681	1140.714966	-239.500092	-214.359879	1143.773682	-402.780273	231.404419	903.100220	-145.284729	-170.073425	889.410583	-261.058380	20.312632	1025.053833	439.440582	103.294395	953.027283	552.021545	234.282913
-320.852264	100.674278	928.721680	-219.787750	-59.327358	922.325012	-391.062653	107.494720	504.367096	-262.014984	-106.259224	494.511841	-383.432587	108.187851	68.510040	-346.122467	-124.703979	93.493401	-373.485840	164.235397	1388.322144	-191.849380	-130.033051	1381.808472	-257.477539	23.469084	1395.534912	-223.786194	43.256844	1682.114868	-478.311401	181.661667	1140.388306	-240.527420	-212.320480	1144.077881	-402.996490	233.545166	902.770203	-145.744675	-168.069519	889.858398	-261.413513	22.317766	1025.112305	438.833160	102.790810	953.040710	551.508972	233.620926
-321.032745	102.639114	928.662048	-220.282364	-57.553974	922.505737	-391.272919	108.666351	504.416138	-262.030396	-104.948288	494.674988	-383.511993	108.319511	68.518456	-346.067566	-124.432358	93.689133	-373.989960	166.730484	1388.129883	-192.922241	-127.899094	1382.117798	-258.290833	25.719994	1395.619141	-224.673996	45.413837	1682.359375	-478.658417	184.204178	1140.127197	-241.541458	-210.157455	1144.259277	-403.184967	235.716904	902.493408	-146.229019	-166.104568	890.268860	-261.796417	24.288239	1025.175171	439.425995	102.146133	952.673157	551.499878	233.028091
-321.249023	104.565514	928.599609	-220.716324	-55.857239	922.733826	-391.528748	109.758720	504.415649	-261.974457	-103.795326	494.789124	-383.594727	108.441116	68.545891	-346.068451	-124.264832	93.896744	-374.514526	169.219925	1387.950073	-194.118378	-125.748398	1382.352417	-259.094208	27.917553	1395.681274	-225.581116	47.666348	1682.484253	-478.962128	186.705933	1139.885132	-242.589005	-207.977341	1144.493286	-403.345520	237.901703	902.213440	-146.749359	-164.180679	890.730713	-262.212311	26.208582	1025.264160	438.892700	101.489510	952.686157	551.093018	232.454559
-321.502930	106.599159	928.584229	-221.308105	-54.011776	922.866699	-391.859680	110.891068	504.417908	-261.974365	-102.496941	494.907562	-383.753662	108.569870	68.579704	-346.086945	-124.004875	94.061798	-375.051575	171.652481	1387.866333	-195.192108	-123.711990	1382.696167	-259.905884	30.230890	1395.840576	-226.508163	50.035049	1682.476685	-479.234802	189.242188	1139.627197	-243.701675	-205.827225	1144.788574	-403.369232	240.122177	901.965332	-147.331253	-162.348160	891.173584	-262.659698	28.204096	1025.323975	437.138306	100.999649	953.070496	550.105957	231.794098
-321.737976	108.545097	928.526367	-221.834503	-52.254402	923.094482	-392.217743	111.947731	504.411652	-261.931549	-101.118050	495.085571	-383.885254	108.661034	68.592018	-346.020233	-123.705818	94.240875	-375.631714	174.116928	1387.753052	-196.401596	-121.625076	1382.956543	-260.726898	32.496220	1395.999390	-227.471786	52.212238	1682.743530	-479.568970	191.853500	1139.424561	-244.796036	-203.672119	1145.059448	-403.387817	242.313690	901.688599	-147.930634	-160.433273	891.613892	-263.126343	30.161016	1025.414307	437.594421	100.664665	952.716919	550.038513	231.327209
-322.037842	110.495667	928.461731	-222.441483	-50.559753	923.222290	-392.486481	112.994873	504.367554	-261.936127	-100.057785	495.167633	-383.962555	108.779877	68.633202	-346.062653	-123.466042	94.472572	-376.192139	176.576279	1387.659424	-197.514069	-119.469574	1383.265503	-261.494659	34.798241	1396.094116	-228.435715	54.572029	1682.774292	-479.807831	194.429810	1139.151733	-245.937225	-201.420212	1145.319092	-403.255676	244.461166	901.446045	-148.542282	-158.560028	892.027954	-263.572784	32.087353	1025.443237	437.232697	100.156067	952.689148	549.647461	230.910904
-322.338898	112.371719	928.376831	-223.090515	-48.878975	923.427124	-393.018738	114.080673	504.432404	-261.917206	-98.867332	495.259827	-384.089264	108.872559	68.625549	-345.994080	-123.126900	94.679527	-376.749664	179.039978	1387.586670	-198.651947	-117.324013	1383.533203	-262.408813	37.045940	1396.135376	-229.413239	56.860149	1682.905884	-480.020935	197.005676	1138.877441	-247.149323	-199.226196	1145.627441	-403.138550	246.725113	901.226624	-149.261093	-156.697586	892.408813	-264.117157	33.980625	1025.506592	436.846649	99.779022	952.659302	549.283264	230.576736
-322.642639	114.302513	928.338074	-223.745621	-47.138496	923.597107	-393.463287	115.094208	504.407684	-261.938812	-97.596802	495.405762	-384.276520	108.956589	68.646683	-345.937561	-122.892258	94.884178	-377.299805	181.517410	1387.505005	-199.899979	-115.261826	1383.763428	-263.241608	39.315350	1396.218262	-230.420639	59.141521	1683.064697	-480.145142	199.521057	1138.644897	-248.317444	-197.135269	1145.922852	-402.888245	248.923508	901.004944	-149.973740	-154.862808	892.796143	-264.625519	35.906017	1025.572754	434.929871	99.416626	953.123047	548.198059	230.010818
-323.019257	116.137390	928.278320	-224.424103	-45.541061	923.785828	-393.860657	116.102196	504.342682	-261.915863	-96.576210	495.502838	-384.358032	109.067986	68.684486	-345.950714	-122.685478	95.179619	-377.852966	183.949478	1387.424438	-201.043167	-113.166191	1384.091553	-264.096344	41.574600	1396.328491	-231.460114	61.318256	1683.351196	-480.284912	202.104736	1138.370239	-249.517456	-194.979858	1146.234497	-402.668854	251.225311	900.812805	-150.782578	-153.041122	893.228149	-265.177948	37.740669	1025.636475	434.260956	99.324120	953.132568	547.596191	229.654388
-323.348969	117.983208	928.216248	-225.135071	-43.925552	924.023010	-394.367615	117.145325	504.491180	-261.802795	-95.404449	495.595856	-384.480286	109.190735	68.724510	-345.953796	-122.482712	95.443016	-378.422211	186.412354	1387.315308	-202.313110	-111.090149	1384.264893	-264.945831	43.856136	1396.450562	-232.489243	63.591312	1683.506592	-480.496338	204.763931	1138.106445	-250.749329	-192.812500	1146.501465	-402.287506	253.407730	900.636902	-151.550613	-151.234573	893.632202	-265.731934	39.611420	1025.723389	434.032013	99.139099	953.002625	547.249634	229.505051
-323.682953	119.843056	928.140625	-225.747726	-42.319241	924.164917	-394.705109	118.136765	504.474243	-261.734100	-94.139229	495.738953	-384.541748	109.326538	68.770920	-345.845642	-122.132942	95.646950	-378.934265	188.867264	1387.253906	-203.481171	-108.945572	1384.611816	-265.799316	46.112572	1396.535156	-233.524582	65.891068	1683.643066	-480.656158	207.383606	1137.886719	-251.995850	-190.745636	1146.816284	-401.948242	255.632935	900.512024	-152.393417	-149.417419	894.061035	-266.270264	41.420086	1025.760132	433.390503	98.828568	953.081238	546.740173	229.259476
-324.005798	121.661522	928.113098	-226.494919	-40.743652	924.407043	-395.233002	119.117081	504.456665	-261.703156	-92.967300	495.801514	-384.674774	109.420197	68.790482	-345.876373	-121.940941	95.841324	-379.474518	191.302231	1387.138062	-204.679245	-106.937515	1384.903198	-266.659424	48.359257	1396.619995	-234.557175	68.314201	1683.623779	-480.762695	210.033981	1137.595947	-253.257446	-188.574875	1147.100830	-401.543274	257.927643	900.336609	-153.304184	-147.689117	894.465515	-266.871246	43.216805	1025.870239	432.931335	98.611893	953.098022	546.270813	229.056244
-324.439240	123.413269	928.019409	-227.240448	-39.157513	924.572815	-395.870544	120.143608	504.448273	-261.607269	-91.945648	495.916138	-384.840424	109.533485	68.851677	-345.869537	-121.766068	96.152672	-379.967896	193.774857	1387.000977	-205.992447	-104.878510	1385.134399	-267.541443	50.576565	1396.639648	-235.621643	70.512947	1683.925903	-480.851929	212.650040	1137.327881	-254.622650	-186.351471	1147.359497	-401.043488	260.147034	900.176575	-154.219437	-145.938080	894.794189	-267.483887	45.012035	1025.904663	433.034332	98.558815	952.833618	546.034180	228.923080
-324.854370	125.198769	927.939514	-228.077713	-37.609070	924.780151	-396.480194	121.116753	504.418762	-261.508057	-90.925209	496.015930	-385.048492	109.634964	68.867661	-345.844177	-121.564720	96.443016	-380.473969	196.267914	1386.884766	-207.153488	-102.759354	1385.466797	-268.405334	52.836742	1396.699097	-236.631668	72.956841	1683.883301	-480.875610	215.259674	1137.013184	-255.944901	-184.253555	1147.709839	-400.536835	262.445587	900.018188	-155.225403	-144.263580	895.158569	-268.158997	46.799801	1025.968872	433.332764	98.335411	952.595459	545.850159	228.909012
-325.260742	126.928047	927.868286	-228.775375	-36.113537	924.987793	-397.099365	122.130524	504.487671	-261.432983	-89.686172	496.114319	-385.250336	109.720642	68.876328	-345.816132	-121.312027	96.735359	-380.973053	198.787476	1386.719116	-208.440323	-100.608467	1385.741089	-269.305817	55.087837	1396.832764	-237.707123	75.310081	1683.999634	-480.881134	217.904953	1136.633301	-257.291168	-182.260559	1148.002075	-399.932007	264.732422	899.852234	-156.238541	-142.552017	895.588989	-268.774475	48.525810	1026.038818	433.083588	98.170540	952.484314	545.466797	228.930405
-325.707825	128.588364	927.776123	-229.618927	-34.587582	925.193542	-397.456421	122.978134	504.482849	-261.347168	-88.497566	496.244446	-385.246399	109.870087	68.892181	-345.728760	-121.069870	97.009964	-381.421631	201.292404	1386.506226	-209.714310	-98.598465	1385.995361	-270.202576	57.314514	1396.875854	-238.743332	77.656410	1684.087769	-480.915955	220.563644	1136.343994	-258.691437	-180.248444	1148.307373	-399.365967	266.993011	899.678101	-157.295563	-140.936676	895.967224	-269.476074	50.245060	1026.096313	432.650269	98.119148	952.429077	544.935364	228.918793
-326.211548	130.356293	927.677551	-230.481033	-33.094185	925.383728	-398.014771	123.880867	504.395355	-261.248047	-87.498123	496.315948	-385.394257	109.993935	68.924461	-345.638031	-120.835320	97.262032	-381.888641	203.773148	1386.256592	-210.943985	-96.579590	1386.272339	-271.131592	59.518795	1396.890259	-239.787460	79.993759	1684.166260	-480.950714	223.265289	1135.998291	-260.120026	-178.029175	1148.624268	-398.723480	269.306274	899.561279	-158.370987	-139.346634	896.359436	-270.206604	52.000446	1026.141846	432.002380	98.028564	952.420410	544.299133	228.850906
-326.646545	131.981140	927.580505	-231.255402	-31.623880	925.605286	-398.562256	124.746239	504.384705	-261.092407	-86.504822	496.406494	-385.444275	110.138275	68.909843	-345.687134	-120.694916	97.544708	-382.390686	206.274277	1386.089722	-212.264114	-94.519547	1386.492920	-272.070465	61.781700	1396.915649	-240.880402	82.248726	1684.378662	-480.973999	225.955612	1135.720459	-261.599304	-175.976669	1148.927979	-398.023071	271.543243	899.440125	-159.497391	-137.791061	896.761169	-270.890167	53.675896	1026.206055	431.452393	97.971558	952.379761	543.672668	228.882553
-327.144043	133.681442	927.488159	-232.072937	-30.151163	925.798096	-399.022400	125.536156	504.314087	-260.996094	-85.330513	496.544525	-385.454254	110.265671	68.921730	-345.602631	-120.356796	97.726204	-382.962250	208.727036	1385.881470	-213.580475	-92.470657	1386.786011	-273.001617	63.968613	1396.960327	-241.886993	84.747650	1684.275269	-480.915649	228.612030	1135.298584	-263.080536	-174.043655	1149.269043	-397.315765	273.836334	899.310791	-160.696884	-136.307007	897.079834	-271.613892	55.376774	1026.257568	431.054688	97.848732	952.327148	543.172180	228.929779
-327.688904	135.359039	927.400208	-232.955429	-28.689798	925.993774	-399.556946	126.348740	504.369659	-260.946777	-84.247116	496.632141	-385.549957	110.352364	68.935410	-345.599731	-120.112297	97.895264	-383.532654	211.118668	1385.698975	-214.853653	-90.462257	1387.171387	-273.953705	66.211182	1396.971313	-242.978897	87.026321	1684.473877	-480.876770	231.223755	1134.935669	-264.553833	-172.072128	1149.619019	-396.518005	276.130157	899.117371	-161.901947	-134.805771	897.461792	-272.351776	57.083294	1026.308350	429.402039	97.849037	952.641113	542.000732	228.802505
-328.227905	137.009964	927.301819	-233.812912	-27.204695	926.155884	-400.186584	127.176582	504.332733	-260.813110	-83.112785	496.701904	-385.657440	110.452225	68.943314	-345.524750	-119.820335	98.109955	-384.145966	213.543488	1385.525635	-216.230286	-88.510147	1387.371338	-274.913696	68.403145	1396.975342	-244.001724	89.418541	1684.511353	-480.851807	233.880783	1134.555908	-266.067688	-170.074036	1149.931885	-395.767303	278.411377	899.022461	-163.149460	-133.317764	897.847473	-273.118011	58.750977	1026.341797	428.613434	97.688644	952.650024	541.251953	228.785492
-328.759216	138.568451	927.211609	-234.605026	-25.831964	926.404114	-400.742279	127.978081	504.260315	-260.728607	-82.224556	496.840393	-385.751892	110.570450	68.991486	-345.516571	-119.536263	98.420174	-384.750336	215.894577	1385.321777	-217.586929	-86.419456	1387.621582	-275.909241	70.640854	1396.987061	-245.088226	91.795166	1684.547485	-480.914978	236.557236	1134.216431	-267.646301	-168.097412	1150.208984	-394.987030	280.640991	898.900085	-164.474838	-131.896957	898.212708	-273.834106	60.373631	1026.418945	429.381165	97.608910	952.212708	541.166992	228.986176
-329.359741	140.206650	927.094604	-235.569107	-24.372942	926.569519	-401.473450	128.847427	504.236511	-260.604797	-81.086365	496.941589	-385.897705	110.613258	69.017937	-345.390106	-119.158203	98.690804	-385.379791	218.325180	1385.123291	-218.914017	-84.450226	1387.907959	-276.906799	72.815674	1397.012817	-246.140839	94.254570	1684.535645	-480.936584	239.197281	1133.851074	-269.186584	-166.156998	1150.516724	-394.235535	282.879425	898.767334	-165.811218	-130.581131	898.544250	-274.661621	62.045731	1026.441650	429.145630	97.468285	952.135376	540.606689	229.125198
-329.994049	141.755707	927.003906	-236.471603	-22.956795	926.743164	-401.890472	129.565079	504.147278	-260.472809	-80.018112	497.019135	-385.892517	110.773064	69.042557	-345.346161	-118.860176	98.917732	-386.054596	220.667343	1384.906006	-220.300262	-82.520149	1388.139526	-277.868500	75.008255	1397.040771	-247.184723	96.636734	1684.528442	-480.973206	241.788025	1133.482056	-270.744080	-164.276062	1150.861450	-393.455505	285.115387	898.551636	-167.147675	-129.165741	898.924988	-275.455139	63.657921	1026.479614	428.584137	97.369377	952.082825	539.928406	229.179398
-330.547485	143.248749	926.868713	-237.289520	-21.657988	926.983643	-402.536072	130.397812	504.171722	-260.396637	-78.988525	497.147888	-385.995392	110.868561	69.071701	-345.351715	-118.602135	99.168648	-386.711578	223.043213	1384.663330	-221.764633	-80.514206	1388.338501	-278.854095	77.138741	1397.039185	-248.273666	99.178047	1684.376221	-480.952271	244.336258	1133.075928	-272.349548	-162.524673	1151.252930	-392.738983	287.326599	898.466919	-168.549362	-127.888649	899.253662	-276.245850	65.203835	1026.533936	427.990906	97.256134	952.031128	539.209778	229.274963
-331.169739	144.751526	926.778992	-238.169662	-20.320986	927.219421	-403.041992	131.216782	504.092834	-260.204895	-77.875618	497.204926	-386.109070	110.973557	69.088783	-345.288788	-118.254761	99.449081	-387.437134	225.352570	1384.442871	-223.157455	-78.507797	1388.612671	-279.862274	79.302414	1397.029053	-249.363983	101.496834	1684.487549	-481.007996	246.856949	1132.696777	-273.992554	-160.664093	1151.617676	-391.904877	289.456604	898.398743	-169.984650	-126.681572	899.555969	-277.067780	66.763863	1026.606079	427.575775	97.135864	952.004150	538.493530	229.268661
-331.788666	146.274719	926.681763	-239.090714	-18.967913	927.414673	-403.514130	131.987701	503.928436	-260.064087	-76.825119	497.323120	-386.182434	111.120384	69.117363	-345.320404	-117.953102	99.733093	-388.161011	227.662354	1384.251099	-224.571228	-76.586273	1388.884888	-280.855804	81.444550	1397.065308	-250.440765	104.016930	1684.428467	-481.116852	249.411041	1132.325317	-275.633453	-158.840485	1152.016113	-391.115936	291.663605	898.327637	-171.470169	-125.506508	899.915161	-277.880737	68.335594	1026.652100	427.152954	97.203133	951.937683	538.037781	230.145386
-332.437531	147.791840	926.597229	-240.034485	-17.682098	927.631042	-404.112701	132.847321	503.914886	-259.920929	-75.822227	497.472321	-386.342896	111.228554	69.134285	-345.357941	-117.733009	100.078270	-388.928955	229.960449	1384.056641	-225.945221	-74.633644	1389.149048	-281.857422	83.591606	1397.285278	-251.516373	106.462936	1684.289307	-481.214203	251.842514	1131.928589	-277.268311	-157.101105	1152.433350	-390.372131	293.833832	898.286438	-173.001740	-124.263100	900.240356	-278.736206	69.865158	1026.716431	425.366119	97.141899	952.304443	536.788269	230.349487
-333.084045	149.216888	926.500488	-240.918396	-16.368217	927.819214	-404.656555	133.682877	503.856445	-259.724579	-74.794533	497.583862	-386.454987	111.370956	69.147156	-345.353882	-117.489357	100.342125	-389.732056	232.236237	1383.860107	-227.392044	-72.622780	1389.390747	-282.915649	85.748283	1397.288818	-252.689178	108.849617	1684.268311	-481.347900	254.191513	1131.565186	-278.924408	-155.363739	1152.808350	-389.534515	295.992218	898.299072	-174.519882	-123.080437	900.626953	-279.557312	71.360863	1026.760132	424.543365	97.071701	952.330872	535.886230	230.194763
-333.331970	150.814301	926.108643	-241.462357	-14.884411	927.761902	-404.978424	134.421432	503.797363	-259.383179	-73.505928	497.627075	-386.522064	111.504646	69.165382	-345.260834	-117.092529	100.595390	-390.510254	234.547272	1383.691040	-228.813660	-70.708115	1389.682007	-284.014496	87.832855	1397.302124	-253.770264	111.291168	1684.220215	-481.547241	256.563141	1131.208252	-280.619965	-153.560562	1153.141113	-388.919037	297.952118	898.155701	-176.109192	-122.089211	900.945435	-280.405609	72.835464	1026.571533	425.424316	97.053375	951.866760	535.758545	230.593246
-333.959991	152.270386	926.006714	-242.360443	-13.693107	927.977539	-405.677551	135.364960	503.749512	-259.150543	-72.499580	497.734802	-386.720245	111.649902	69.182854	-345.133087	-116.789185	100.904907	-391.333496	236.780792	1383.513062	-230.262985	-68.778618	1390.008789	-285.089081	89.970894	1397.337402	-255.031906	113.610313	1684.227051	-481.802856	258.827911	1130.874756	-282.331848	-151.745270	1153.492676	-387.956390	299.888184	898.144226	-177.714172	-120.995277	901.283264	-281.251953	74.284668	1026.628052	425.191162	96.757301	951.735901	535.239807	230.866058
-334.584473	153.674454	925.893860	-243.269028	-12.480754	928.227417	-406.308411	136.087112	503.599701	-258.947632	-71.600594	497.901001	-386.902557	111.734116	69.210686	-345.077820	-116.533257	101.223640	-392.213501	239.026810	1383.326660	-231.650116	-66.826759	1390.308350	-286.139496	92.037392	1397.383667	-256.212250	116.040977	1684.109863	-482.002441	261.088959	1130.523926	-283.991638	-150.022919	1153.923340	-387.384186	302.221619	898.326904	-179.345154	-120.001450	901.641052	-282.113190	75.740768	1026.695557	424.575958	96.656715	951.763550	534.383728	230.837769
-335.212616	155.053894	925.783447	-244.249557	-11.244715	928.484253	-406.796204	136.839127	503.588043	-258.606445	-70.509026	498.032837	-386.935669	111.856827	69.241692	-345.012817	-116.266869	101.526222	-393.033020	241.238861	1383.193237	-233.082001	-64.856911	1390.562256	-287.225220	94.099823	1397.411865	-257.393890	118.473862	1684.095703	-481.911652	262.442505	1130.054199	-285.672638	-148.356506	1154.357788	-386.622742	304.273254	898.351257	-181.027771	-119.079575	901.975464	-283.025360	77.190666	1026.768677	419.582886	97.574905	954.473022	530.832825	230.072601
-335.869385	156.391708	925.674377	-245.168274	-10.047170	928.721069	-407.621490	137.627335	503.593536	-258.259766	-69.532310	498.124969	-387.121521	111.915779	69.251381	-344.948059	-116.028023	101.935219	-393.936493	243.431488	1382.992798	-234.522781	-62.967346	1390.912231	-288.337463	96.181656	1397.411255	-258.604797	120.863609	1684.069580	-482.338196	264.594849	1129.744019	-287.373291	-146.687469	1154.869751	-385.837341	306.083496	898.394043	-182.728790	-118.054947	902.356079	-283.900635	78.602631	1026.830566	418.755981	97.501495	954.756165	529.877136	230.036774
-336.517181	157.753937	925.550354	-246.119583	-8.903602	928.939331	-408.075195	138.270386	503.426270	-257.925446	-68.555107	498.253632	-387.178253	112.027061	69.238167	-344.901978	-115.789551	102.306923	-394.875702	245.628143	1382.808105	-235.895493	-61.010674	1391.252808	-289.460968	98.194511	1397.419189	-259.820587	123.344017	1684.036743	-482.658905	266.748047	1129.442871	-289.079712	-145.020187	1155.310303	-385.323273	308.382721	898.573853	-184.437302	-117.210350	902.697632	-284.789612	79.992462	1026.876099	418.657227	97.060463	954.605713	529.281799	230.128006
-337.202576	159.097000	925.440247	-247.135651	-7.742167	929.196167	-408.748322	139.020966	503.355316	-257.576202	-67.588196	498.377472	-387.290833	112.164246	69.256042	-344.774200	-115.507568	102.677643	-395.774963	247.784515	1382.603516	-237.299881	-59.054272	1391.565552	-290.567596	100.288460	1397.489746	-261.081360	125.750809	1684.033691	-483.029053	268.765533	1129.038208	-290.796082	-143.334946	1155.771851	-384.777557	310.279266	898.684631	-186.174942	-116.347176	902.993469	-285.693604	81.415970	1026.943237	418.457947	96.702560	954.447144	528.715881	230.148819
-337.868195	160.462021	925.347046	-248.040497	-6.643245	929.441223	-409.307739	139.704483	503.264313	-257.216675	-66.706734	498.493896	-387.453796	112.269234	69.264351	-344.752014	-115.291092	103.051064	-396.691559	249.972336	1382.410645	-238.743423	-57.251106	1391.837036	-291.672821	102.281044	1397.512939	-262.336212	128.159607	1684.022705	-483.421173	270.704590	1128.700317	-292.481812	-141.784073	1156.235718	-384.233704	312.249512	898.825989	-188.052155	-115.649696	903.248657	-286.553955	82.790680	1027.015625	418.046753	96.363571	954.351807	528.043030	230.192749
-338.511688	161.734711	925.216003	-249.035980	-5.515728	929.708313	-409.884277	140.354874	503.195587	-256.733582	-65.444420	498.632843	-387.583649	112.359642	69.279228	-344.593323	-114.945534	103.356941	-397.649597	252.113358	1382.215820	-240.076508	-55.330936	1392.189941	-292.770935	104.305252	1397.503784	-263.698456	130.454742	1684.177979	-483.873047	272.649170	1128.365967	-294.125977	-140.249146	1156.686523	-383.711456	314.036041	898.912964	-189.758942	-114.646072	903.633484	-287.487488	84.148354	1027.081543	417.593567	95.923607	954.180237	527.409485	230.176056
-339.237518	162.960724	925.153015	-250.031113	-4.463460	930.019226	-410.526520	141.066299	503.204620	-256.259796	-64.432350	498.767609	-387.652222	112.480560	69.284889	-344.454407	-114.709435	103.736816	-398.606140	254.218597	1382.003906	-241.475906	-53.399918	1392.467163	-293.920654	106.328720	1397.548584	-264.970398	132.960800	1684.064575	-484.342682	274.504974	1127.998535	-295.777191	-138.725571	1157.125122	-383.285278	315.896454	899.071777	-191.492050	-113.824097	904.053650	-288.414551	85.457870	1027.199097	417.134064	95.606949	954.092834	526.683289	230.186264
-339.953491	164.176163	925.036499	-250.987274	-3.422347	930.261658	-411.023224	141.703262	503.106903	-255.685410	-63.313633	498.850372	-387.756592	112.574966	69.290421	-344.242523	-114.466660	104.138718	-399.559906	256.318329	1381.807251	-242.873810	-51.577560	1392.750854	-295.034088	108.331764	1397.565674	-266.364655	135.199539	1684.203247	-484.917023	276.456909	1127.706299	-297.434113	-137.189636	1157.589844	-382.924225	317.598846	899.123657	-193.254196	-112.977974	904.389099	-289.328156	86.742836	1027.257080	416.700928	95.243408	953.994080	526.011658	230.159134
-340.696259	165.363373	924.928955	-251.975601	-2.376349	930.505493	-411.653259	142.369049	502.924683	-255.099945	-62.263851	498.935547	-387.911407	112.674561	69.297745	-344.123749	-114.286568	104.642982	-400.533112	258.355591	1381.585083	-244.155716	-49.682720	1393.098145	-296.182922	110.321831	1397.594482	-267.682800	137.634125	1684.095703	-485.459686	278.340393	1127.322632	-299.075623	-135.669662	1158.073975	-382.642731	319.387177	899.246521	-195.075653	-112.264374	904.692871	-290.278442	88.008736	1027.320801	419.594971	94.826958	951.789795	527.260132	230.733627
-341.446686	166.521088	924.829834	-252.953812	-1.355127	930.729614	-412.181732	143.049652	502.839600	-254.422333	-60.708237	499.067596	-387.955475	112.786034	69.280449	-343.908081	-113.952736	104.990501	-401.538300	260.409210	1381.334595	-245.463181	-47.788898	1393.435791	-297.311005	112.306877	1397.550903	-269.080505	139.859329	1684.221558	-486.147949	280.224670	1127.017700	-300.649261	-134.193787	1158.614624	-382.385406	321.022186	899.291565	-196.889236	-111.514038	904.984985	-291.209198	89.241280	1027.377808	419.775269	94.114746	951.626099	526.831604	230.684891
-342.246216	167.691391	924.697510	-253.959061	-0.380149	930.952454	-412.692108	143.643234	502.711395	-253.868515	-59.497841	499.247833	-388.091034	112.893387	69.256477	-343.736420	-113.688354	105.374710	-402.514221	262.448456	1381.060181	-246.840561	-45.973656	1393.684570	-298.494171	114.254219	1397.525757	-270.432617	142.263260	1684.130615	-486.721130	281.945404	1126.639404	-302.203552	-132.747162	1159.109985	-382.198181	322.705109	899.319275	-198.710037	-110.846359	905.298401	-292.219360	90.452606	1027.420166	419.109650	93.850258	951.694092	525.962097	230.602585
-343.062653	168.747070	924.595703	-255.031235	0.603502	931.227722	-413.387115	144.277115	502.663361	-253.327881	-58.819054	499.303314	-388.206360	112.978287	69.284195	-343.687012	-113.568924	105.947792	-403.532471	264.427551	1380.724487	-248.085846	-44.066277	1393.996582	-299.645782	116.199554	1397.557251	-271.839569	144.567276	1684.224609	-487.384521	283.703033	1126.190186	-303.715515	-131.252487	1159.627686	-382.067505	324.276245	899.307129	-200.443787	-110.416191	905.552002	-293.230042	91.648682	1027.498535	418.523376	93.625832	951.733643	525.093018	230.428604
-343.909454	169.787155	924.478821	-256.035095	1.558878	931.404114	-413.867065	144.935364	502.549744	-252.680420	-58.575237	499.239868	-388.217651	113.097321	69.295509	-343.665161	-113.506393	106.647514	-404.546967	266.415833	1380.437012	-249.345596	-42.180664	1394.317139	-300.841370	118.154045	1397.573608	-273.261078	146.664566	1684.273804	-488.060120	285.424835	1125.789673	-305.207001	-129.823883	1160.119263	-382.055450	325.782745	899.269470	-202.214951	-109.713898	905.894104	-294.237213	92.768181	1027.524414	417.930634	93.252388	951.754700	524.265259	230.289368
-344.654724	170.830429	924.315735	-256.977051	2.511356	931.645996	-414.518372	145.482513	502.361450	-251.622070	-57.188469	499.227448	-388.376892	113.163811	69.298958	-343.283661	-113.055984	107.132919	-405.600739	268.383911	1380.134766	-250.689163	-40.365932	1394.683960	-302.025269	120.052132	1397.549194	-274.619537	149.043564	1684.171875	-488.787964	287.130737	1125.351807	-306.708130	-128.446060	1160.608887	-382.130615	327.238708	899.161743	-203.992996	-109.194679	906.227905	-295.220825	93.922058	1027.560547	417.506439	92.831505	951.777283	523.575928	230.193024
-345.583771	171.570236	924.231750	-258.047882	3.386911	931.914246	-415.166718	146.101791	502.162567	-250.828644	-55.943104	499.412048	-388.501465	113.245285	69.321388	-343.019043	-112.720345	107.580215	-406.667603	270.315033	1379.800049	-251.864563	-38.513786	1395.047852	-303.234253	121.892204	1397.603394	-276.064209	151.148346	1684.327515	-489.600006	288.852448	1125.006714	-308.131226	-127.059929	1161.161133	-382.279999	328.655548	899.029663	-205.756073	-108.524597	906.530396	-296.292511	94.901665	1027.644043	417.042725	92.474220	951.800232	522.802124	229.979401
-346.216644	171.920670	923.892151	-259.015533	4.082031	932.233704	-415.585175	146.630630	501.975586	-250.008148	-54.947239	499.567566	-388.542938	113.352859	69.318993	-343.027405	-112.652298	108.207985	-407.756897	272.209717	1379.486938	-253.161163	-36.678902	1395.396729	-304.436951	123.756180	1397.640015	-277.411804	153.486084	1684.215820	-490.396271	290.483643	1124.520996	-309.568451	-125.700562	1161.691772	-382.418396	330.087402	898.929199	-207.497452	-107.899040	906.880249	-297.176514	95.775070	1027.611816	416.333984	92.152580	951.638428	521.880798	229.982559
-347.057159	172.865082	923.773499	-259.996429	4.986479	932.481628	-416.123596	147.163452	501.886688	-249.122208	-53.784218	499.693390	-388.625885	113.479401	69.329445	-342.621155	-112.234108	108.749245	-408.891998	274.068909	1379.155029	-254.364807	-34.922672	1395.780518	-305.605499	125.618187	1397.693481	-278.863617	155.683441	1684.318848	-491.755005	292.850983	1124.077148	-310.983124	-124.365906	1162.283447	-382.823975	331.354492	898.795410	-209.278275	-107.378036	907.231873	-298.209595	96.846748	1027.671509	415.956360	91.672928	951.750305	521.239807	229.628525
[truncated: 59 more rows]
[truncated: 40 more columns]
