# Supplementary material for: A dyadic stimulus set of audiovisual affective displays for the study of multisensory, emotional, social interactions
Source: Behav Res Methods. 2015 Nov 5;48(4):1285–95. doi: 10.3758/s13428-015-0654-4 (PMC5101291; doi:10.3758/s13428-015-0654-4)
Supplement: Supplementary file 1 — (ZIP 270 MB) [file 13428_2015_654_MOESM1_ESM.zip › supplementary_material_2_stimuli_set_files/E/E17.txt]

-569.498230	192.590118	924.729187	-569.472656	7.812344	924.457336	-635.932068	252.027969	499.735779	-591.542358	-57.846786	498.660583	-612.001831	275.565826	66.154022	-596.239014	-99.867584	84.228416	-495.275909	282.612000	1381.788086	-495.891846	-70.204750	1369.733398	-465.918701	100.595619	1374.090454	-296.929596	88.714508	1575.943481	-617.894958	338.103546	1150.331299	-639.551025	-95.501961	1157.380493	-538.409912	347.307892	911.438782	-566.475952	-136.923676	896.990906	-546.485840	100.061234	1021.912292	421.395538	-71.930687	963.263123	430.498657	105.199600
-569.452515	192.713242	924.703369	-569.456238	7.995753	924.413147	-635.862427	252.251923	499.771759	-591.450867	-57.755447	498.651306	-611.955750	275.594910	66.155853	-596.261047	-99.838867	84.248672	-495.481537	282.800232	1381.793579	-496.097015	-70.023643	1369.823120	-466.221313	100.703712	1374.065186	-297.383301	88.850929	1576.270386	-617.838989	338.297241	1150.227661	-639.650146	-95.301834	1157.367676	-537.916809	347.335175	911.473267	-566.859985	-136.609024	896.823486	-546.485657	100.201126	1021.884583	421.248169	-71.998207	963.209229	430.363312	105.167305
-569.383057	192.859207	924.708862	-569.398193	8.130326	924.395935	-635.785400	252.412231	499.781891	-591.402161	-57.688545	498.665527	-611.981567	275.631866	66.146812	-596.296143	-99.816902	84.202477	-495.666290	282.933807	1381.771729	-496.336914	-69.829193	1369.883545	-466.502411	100.855240	1374.114990	-297.920715	89.045280	1576.744873	-617.783264	338.478210	1150.078491	-639.753662	-95.136063	1157.322266	-537.490112	347.344727	911.511169	-567.193115	-136.348328	896.670105	-546.471313	100.328011	1021.890320	421.118500	-72.008377	963.206116	430.246429	105.074585
-569.355286	192.987045	924.701172	-569.379822	8.292553	924.374634	-635.677429	252.602539	499.852692	-591.312073	-57.586750	498.621643	-611.999084	275.650391	66.173782	-596.307617	-99.813622	84.186073	-495.877869	283.061371	1381.739624	-496.626862	-69.620056	1369.939453	-466.679077	101.044128	1374.270386	-298.384460	89.205360	1577.149414	-617.763367	338.645874	1149.943604	-639.890442	-95.029259	1157.341064	-537.083252	347.360748	911.493591	-567.494080	-136.085815	896.529541	-546.475159	100.464668	1021.882202	420.937469	-72.030067	963.220032	430.134155	105.063286
-569.381836	193.066101	924.673767	-569.388489	8.405807	924.362122	-635.628052	252.790573	499.913391	-591.300720	-57.523243	498.638245	-612.067932	275.690033	66.191917	-596.326294	-99.749504	84.167030	-496.093292	283.249878	1381.723755	-497.746796	-66.504982	1367.186646	-466.938934	101.154785	1374.244385	-298.888428	89.323410	1577.550049	-617.758362	338.832581	1149.826294	-640.665100	-95.081223	1157.069336	-536.733765	347.326874	911.477112	-567.741577	-135.928207	896.402771	-546.513306	100.570862	1021.867065	420.772308	-72.105423	963.204956	430.016724	105.022743
-569.365112	193.153412	924.670715	-569.369019	8.488105	924.388000	-635.500000	252.802490	499.921173	-591.220764	-57.476349	498.701813	-612.014099	275.716095	66.211914	-596.327759	-99.805183	84.267715	-496.338806	283.474548	1381.729370	-498.058258	-66.301117	1367.284424	-467.064026	101.351547	1374.248413	-299.414398	89.447212	1578.047119	-617.749268	339.004883	1149.708740	-640.783386	-94.996796	1157.091431	-536.437500	347.306274	911.461548	-567.943665	-135.783066	896.343933	-546.532898	100.671242	1021.887390	420.624756	-72.148468	963.190857	429.940216	104.966530
-569.362000	193.215515	924.678162	-569.323364	8.598406	924.397644	-635.424194	252.988510	499.951782	-591.164795	-57.402050	498.802948	-612.052002	275.723389	66.264763	-596.323486	-99.761513	84.276802	-496.585266	283.657318	1381.685059	-498.341614	-66.164391	1367.457153	-467.265015	101.507187	1374.288818	-299.983063	89.525108	1578.526123	-617.771851	339.144775	1149.593628	-640.890991	-94.911003	1157.165161	-536.189941	347.249176	911.405701	-568.135376	-135.601822	896.290527	-546.564636	100.763771	1021.909058	420.489532	-72.192757	963.154846	429.848907	104.938812
-569.312622	193.429352	924.710999	-569.278687	8.781322	924.374756	-635.270630	253.021500	499.939270	-591.087219	-57.408009	498.890076	-612.019348	275.705109	66.242775	-596.338074	-99.779594	84.325027	-496.796051	283.839569	1381.681763	-498.580841	-66.015610	1367.541016	-467.426422	101.736610	1374.428345	-300.456268	89.671204	1579.000854	-617.794861	339.268250	1149.446777	-640.980347	-94.784370	1157.162231	-535.970642	347.154999	911.358887	-568.286682	-135.463074	896.242676	-546.584900	100.932182	1021.929688	420.366028	-72.276970	963.088318	429.841522	104.936920
-569.242188	193.711319	924.764526	-569.234375	8.984796	924.353455	-635.165344	253.228378	499.973724	-590.979431	-57.293003	498.862518	-612.037354	275.707520	66.263580	-596.302612	-99.757454	84.328583	-496.991302	283.977173	1381.642456	-498.779358	-65.870514	1367.595703	-467.612366	101.956886	1374.588867	-301.027313	89.862320	1579.468750	-617.817383	339.348450	1149.313354	-641.064636	-94.689072	1157.140259	-535.810974	347.056366	911.289185	-568.418701	-135.326538	896.177551	-546.619446	101.132256	1021.967102	420.266663	-72.358841	963.025879	429.814362	104.901382
-569.230530	193.853683	924.735229	-569.190308	9.145961	924.308533	-635.013489	253.349838	500.001984	-590.972473	-57.196838	498.771576	-612.044312	275.725159	66.247269	-596.355652	-99.682220	84.237381	-497.190247	284.116364	1381.600220	-498.971588	-65.716408	1367.677002	-467.846924	102.123047	1374.662354	-301.524445	90.076378	1579.996582	-617.867249	339.422821	1149.181152	-641.108276	-94.538658	1157.074097	-535.701782	346.968170	911.217896	-568.519592	-135.179703	896.079346	-546.639160	101.279694	1021.941040	420.171021	-72.402718	963.014648	429.756317	104.841141
-569.223450	193.994125	924.735840	-569.158325	9.328179	924.274902	-634.890503	253.603683	500.056458	-590.884399	-57.116825	498.667603	-612.069519	275.728760	66.276222	-596.399292	-99.674339	84.214325	-497.441010	284.324005	1381.558594	-499.152374	-65.474808	1367.678467	-468.117218	102.190697	1374.566040	-301.941711	90.101868	1580.317627	-617.929321	339.501770	1149.033081	-641.150085	-94.453209	1157.024048	-535.645813	346.795868	911.102783	-568.590027	-135.078232	896.014771	-546.666260	101.425903	1021.935303	420.025635	-72.396904	963.008118	429.644836	104.856285
-569.269287	194.172119	924.737427	-569.152771	9.477079	924.242004	-634.673523	253.628586	500.055481	-590.802246	-57.056278	498.607727	-612.042664	275.736298	66.285088	-596.404480	-99.673622	84.203331	-497.678345	284.524658	1381.512207	-499.270142	-65.291954	1367.620728	-468.311432	102.362961	1374.599121	-302.446564	90.352638	1580.817261	-617.999329	339.539276	1148.905640	-641.178406	-94.383781	1156.965210	-535.617798	346.617828	910.979431	-568.676636	-135.023438	895.968445	-546.704712	101.577431	1021.923828	419.894165	-72.459473	962.954895	429.589355	104.798943
-569.267151	194.269608	924.734863	-569.127014	9.605501	924.237671	-634.518372	253.755951	500.053253	-590.797974	-57.013935	498.578033	-611.991028	275.747101	66.252205	-596.442871	-99.714691	84.266159	-497.877411	284.680481	1381.483643	-499.345673	-65.176743	1367.654907	-468.487671	102.529076	1374.651367	-302.947418	90.537102	1581.314453	-618.096313	339.558685	1148.741455	-641.172424	-94.321404	1156.911377	-535.650696	346.429504	910.823486	-568.690857	-134.961823	895.952820	-546.731812	101.692230	1021.929871	419.795349	-72.511772	962.961792	429.547974	104.719368
-569.336060	194.333115	924.705444	-569.165466	9.730629	924.214172	-634.317139	253.907394	500.058655	-590.754150	-56.967072	498.591217	-611.972534	275.750305	66.279053	-596.442627	-99.717758	84.262215	-498.142761	284.842194	1381.442261	-499.520782	-65.027512	1367.708984	-468.706421	102.657631	1374.672485	-303.509338	90.656998	1581.679932	-618.191589	339.582703	1148.607910	-641.205505	-94.310051	1156.944336	-535.720642	346.210388	910.651062	-568.751648	-134.893356	895.924561	-546.804749	101.793297	1021.907837	419.737976	-72.547462	962.934753	429.522675	104.627678
-568.846619	195.038818	924.939819	-568.964478	10.066406	924.163391	-634.068909	253.908997	500.103912	-590.603882	-56.792992	498.596863	-611.930054	275.767273	66.238899	-596.355225	-99.700729	84.238907	-498.384430	284.993195	1381.424805	-499.672974	-64.900269	1367.828125	-468.933960	102.763199	1374.716553	-303.929230	90.839424	1582.128906	-618.327393	339.563995	1148.480591	-641.272949	-94.346024	1157.044800	-535.862061	345.953125	910.500854	-568.756958	-134.770645	895.909790	-546.680481	102.129211	1022.049622	419.702148	-72.612366	962.934692	429.533264	104.584503
-568.737183	195.378128	925.037537	-568.974915	10.256536	924.127747	-633.777771	253.889984	500.091949	-590.539734	-56.730667	498.632935	-611.921997	275.783630	66.275871	-596.349060	-99.643829	84.238670	-498.635071	285.116821	1381.395752	-499.854126	-64.796021	1367.958496	-469.148254	102.920807	1374.845825	-304.496002	91.037239	1582.639282	-618.445129	339.528473	1148.359619	-641.330994	-94.410736	1157.086426	-535.998535	345.712891	910.361145	-568.807495	-134.699417	895.906616	-546.725952	102.309639	1022.101868	419.721100	-72.667358	962.921448	429.576721	104.546303
-568.679199	195.504486	925.094177	-568.957336	10.337517	924.132813	-633.546570	254.094589	500.105804	-590.523438	-56.703629	498.645905	-611.971130	275.790894	66.317085	-596.345703	-99.638756	84.232559	-498.882935	285.233917	1381.394409	-500.080170	-64.717682	1368.127441	-469.374207	103.081413	1375.008545	-305.028137	91.152504	1583.006958	-618.603699	339.476563	1148.227539	-641.379761	-94.421532	1157.097412	-536.230835	345.442261	910.193359	-568.834167	-134.693848	895.927429	-546.794006	102.381462	1022.156494	419.744629	-72.713455	962.875549	429.631195	104.503113
-569.216003	194.822510	924.828003	-569.217834	10.112079	924.185669	-633.275269	254.340118	499.972961	-590.590698	-56.731682	498.691223	-611.963562	275.829559	66.358742	-596.383301	-99.594383	84.203186	-499.274231	285.273132	1381.413452	-500.382874	-64.658745	1368.282593	-468.868927	103.549416	1375.577759	-305.501465	91.421272	1583.476318	-618.770569	339.414856	1148.082642	-641.454346	-94.480026	1157.123901	-536.482849	345.147522	910.050476	-568.775085	-134.578735	895.920471	-547.090820	102.127937	1022.027710	419.745209	-72.792427	962.877869	429.641052	104.378098
-569.216187	194.838303	924.813354	-569.235779	10.156466	924.192749	-632.978638	254.420593	499.916962	-590.568176	-56.685646	498.713684	-611.950562	275.848907	66.380348	-596.366516	-99.593460	84.264519	-499.553894	285.377899	1381.385986	-500.606628	-64.559113	1368.342773	-469.132263	103.694458	1375.627930	-305.911072	91.584648	1583.820068	-618.937622	339.351013	1147.948486	-641.487427	-94.565620	1157.147217	-536.748962	344.830872	909.859924	-568.716980	-134.497284	895.898804	-547.155762	102.167297	1022.036621	419.745117	-72.864861	962.842590	429.663269	104.330338
-569.146240	194.931458	924.822998	-569.208984	10.263587	924.166748	-632.793091	254.885193	499.980408	-590.568054	-56.641800	498.665710	-612.048279	275.860199	66.395752	-596.322876	-99.534973	84.234749	-499.855927	285.487885	1381.354614	-500.864899	-64.452614	1368.401123	-469.378265	103.807465	1375.625122	-306.416779	91.791122	1584.208374	-619.110657	339.268829	1147.820435	-641.535645	-94.681610	1157.129883	-537.092590	344.525818	909.617981	-568.663269	-134.415756	895.869629	-547.162231	102.243408	1022.040710	419.782990	-72.936333	962.886841	429.696625	104.216965
-569.137756	194.993286	924.802979	-569.231201	10.355907	924.134033	-632.554077	255.263412	500.007996	-590.558777	-56.575893	498.688324	-612.085938	275.920837	66.434143	-596.347595	-99.590698	84.325195	-500.143158	285.626709	1381.329834	-501.013031	-64.338844	1368.385254	-469.617432	103.929031	1375.630981	-306.773102	91.912216	1584.469727	-619.271118	339.174591	1147.680664	-641.542725	-94.730675	1157.076904	-537.433228	344.194611	909.381348	-568.567810	-134.365662	895.852112	-547.186584	102.310036	1022.018250	419.787476	-72.959221	962.892151	429.724335	104.149406
-569.083130	195.089249	924.804504	-569.220215	10.475245	924.103027	-632.244568	255.527634	499.990417	-590.511292	-56.443623	498.662994	-612.084045	275.972626	66.440033	-596.330627	-99.502953	84.279892	-500.402405	285.731873	1381.294556	-501.146393	-64.253441	1368.437256	-469.852539	104.025322	1375.651489	-307.173401	92.079964	1584.767944	-619.453430	339.072662	1147.541504	-641.572266	-94.869392	1157.081055	-537.768372	343.798981	909.147095	-568.520935	-134.224655	895.781738	-547.208557	102.395248	1022.015808	419.812866	-73.009911	962.918945	429.785278	104.097549
-569.001953	195.165375	924.772583	-569.203918	10.594896	924.061951	-631.975525	255.723923	499.994995	-590.576233	-56.340958	498.643890	-612.106384	276.005188	66.433777	-596.355408	-99.472321	84.269012	-500.651154	285.815125	1381.263428	-501.296967	-64.176102	1368.501465	-470.089050	104.095955	1375.698975	-307.624084	92.315422	1585.037598	-619.640808	338.947021	1147.457642	-641.596191	-94.928535	1157.048706	-538.140076	343.411926	908.949951	-568.430176	-134.067459	895.731079	-547.199707	102.480530	1021.988220	419.881042	-73.058945	962.937073	429.863953	104.031143
-568.923157	195.298279	924.798401	-569.169067	10.713641	924.021667	-631.772705	255.876282	499.983582	-590.643066	-56.252434	498.621124	-612.168335	276.024445	66.435333	-596.370178	-99.477936	84.261200	-500.869293	285.883331	1381.251587	-501.464264	-64.092171	1368.567993	-470.372406	104.174187	1375.729614	-308.062500	92.546547	1585.359619	-619.857483	338.860870	1147.389526	-641.630127	-95.055786	1157.053467	-538.609863	343.027893	908.722656	-568.340515	-133.939148	895.714539	-547.212830	102.566216	1021.996460	419.935516	-73.169304	962.930908	429.940125	103.962341
-568.809631	195.486465	924.865173	-569.125183	10.848546	923.960205	-631.587341	256.072479	500.035889	-590.706909	-56.141598	498.619690	-612.210144	276.060791	66.448105	-596.368530	-99.481209	84.250404	-501.096252	285.957489	1381.229248	-501.621796	-64.022118	1368.707886	-470.617859	104.245697	1375.772705	-308.456299	92.729004	1585.616455	-620.106018	338.770172	1147.317383	-641.656128	-95.116394	1157.021851	-539.089722	342.549347	908.566162	-568.257935	-133.782089	895.686462	-547.229736	102.651932	1022.020142	419.998718	-73.292618	962.908569	430.031311	103.899696
-568.738647	195.662918	924.900940	-569.105957	10.990717	923.918030	-631.449463	256.393219	500.121429	-590.772644	-56.048786	498.584412	-612.310669	276.101227	66.518570	-596.393921	-99.459862	84.185020	-501.303406	286.044739	1381.196289	-501.801270	-63.944931	1368.764282	-470.855743	104.328896	1375.824097	-308.768738	92.874138	1585.816650	-620.380005	338.637238	1147.254150	-641.674438	-95.219986	1157.043091	-539.554321	342.115417	908.428406	-568.178772	-133.634140	895.696411	-547.252686	102.764130	1022.031738	420.028717	-73.353264	962.935547	430.065979	103.859558
-568.656799	195.777374	924.942200	-569.069580	11.127542	923.887817	-631.253662	256.593628	500.195770	-590.773315	-55.954704	498.567780	-612.325256	276.154144	66.551659	-596.344238	-99.437065	84.168221	-501.518951	286.144348	1381.167114	-501.985260	-63.857559	1368.866211	-471.088226	104.412018	1375.840332	-309.053833	93.000816	1585.959229	-620.666443	338.585663	1147.232788	-641.721375	-95.294548	1157.062256	-540.076111	341.645935	908.262329	-568.097046	-133.454742	895.701660	-547.263611	102.846634	1022.052551	420.109344	-73.421257	962.959595	430.151459	103.737427
-568.582825	195.986679	925.000671	-569.070801	11.283064	923.857605	-631.102661	256.881958	500.257935	-590.780457	-55.853992	498.568359	-612.376221	276.158295	66.593620	-596.351257	-99.440651	84.159668	-501.723602	286.207611	1381.140503	-502.211548	-63.839474	1369.008667	-471.292145	104.510910	1375.856567	-309.404053	93.159332	1586.168945	-620.929016	338.478973	1147.150879	-641.755554	-95.306419	1157.075439	-540.631165	341.195435	908.104309	-568.012939	-133.276108	895.711243	-547.279907	102.973625	1022.077942	420.158417	-73.486900	962.972534	430.216492	103.636528
-568.492249	196.185760	925.068298	-569.051147	11.418214	923.832642	-630.978638	256.982788	500.289642	-590.753662	-55.773582	498.577911	-612.407166	276.228455	66.592354	-596.307007	-99.462532	84.206985	-501.915527	286.284271	1381.123535	-502.420837	-63.791008	1369.107422	-471.499359	104.584473	1375.891235	-309.732422	93.342171	1586.410156	-621.174072	338.399536	1147.151001	-641.764893	-95.284248	1157.103394	-541.149292	340.763947	907.965149	-567.921875	-133.132660	895.737244	-547.293213	103.083900	1022.113953	420.211761	-73.591423	963.007813	430.309387	103.551331
-568.527649	196.259476	925.048157	-569.121643	11.512724	923.826294	-630.895264	257.109955	500.265564	-590.766113	-55.701588	498.592255	-612.463867	276.247070	66.585114	-596.325684	-99.473816	84.208206	-502.121185	286.350891	1381.101074	-502.569122	-63.726349	1369.177612	-471.664764	104.673347	1375.888550	-310.004730	93.493530	1586.573730	-621.442078	338.336456	1147.132446	-641.821655	-95.257339	1157.141113	-541.703796	340.301697	907.834290	-567.851868	-132.906082	895.743774	-547.361755	103.171135	1022.104187	420.312744	-73.631203	963.048462	430.406647	103.486465
-568.551025	196.286392	925.031860	-569.159729	11.592117	923.823120	-630.832397	257.153412	500.247650	-590.766663	-55.598312	498.580292	-612.439575	276.255829	66.589386	-596.286011	-99.456619	84.222549	-502.284363	286.433838	1381.047729	-502.772858	-63.664204	1369.357300	-471.829529	104.749382	1375.907471	-310.180389	93.565094	1586.678467	-621.750183	338.277191	1147.140747	-641.868164	-95.200798	1157.158936	-542.317627	339.852112	907.682251	-567.711243	-132.676895	895.779297	-547.409729	103.229378	1022.098267	420.401489	-73.708488	963.083252	430.495148	103.392380
-568.560120	196.376389	925.051758	-569.202148	11.633874	923.832642	-630.859009	257.238403	500.271454	-590.828674	-55.500870	498.643921	-612.471558	276.261017	66.618187	-596.261353	-99.377098	84.203896	-502.451813	286.526337	1381.016602	-503.100281	-63.670460	1369.617920	-471.987823	104.834106	1375.917358	-310.419067	93.666405	1586.835083	-622.059448	338.196960	1147.134766	-641.948792	-95.125343	1157.138794	-542.911804	339.439423	907.528809	-567.604065	-132.438370	895.767578	-547.465820	103.286133	1022.119568	420.517456	-73.748901	963.092834	430.595215	103.335663
-567.843384	197.475922	925.340271	-568.980225	12.078234	923.774719	-630.925842	257.207794	500.412811	-590.705322	-55.309322	498.612549	-612.486877	276.247925	66.617699	-596.125305	-99.350075	84.176994	-502.575195	286.605560	1380.971558	-503.381836	-63.616764	1369.865723	-472.168274	104.911362	1375.958740	-310.633820	93.773987	1586.971924	-622.347107	338.159546	1147.148560	-642.017029	-95.019005	1157.142578	-543.488342	338.995697	907.443970	-567.497437	-132.157028	895.770813	-547.213745	103.821899	1022.280212	420.587158	-73.874786	963.096741	430.693359	103.252655
-567.772156	197.714081	925.331909	-569.037292	12.210985	923.737549	-630.991943	257.198029	500.447021	-590.773804	-55.135216	498.564880	-612.518188	276.248077	66.604385	-596.065613	-99.363220	84.228218	-502.688599	286.674622	1380.915894	-503.360291	-63.543594	1369.711426	-472.309692	104.986580	1375.967529	-310.819214	93.895309	1587.072998	-622.638550	338.144440	1147.158936	-641.233826	-94.569496	1156.519653	-544.074707	338.577972	907.302002	-570.034241	-137.499557	898.531677	-547.211365	103.978081	1022.258179	420.623901	-73.991425	963.067139	430.755890	103.186783
-567.764282	197.767105	925.264893	-569.114319	12.292729	923.726318	-631.101990	257.308838	500.475067	-590.945801	-55.003071	498.534454	-612.558899	276.262299	66.590446	-596.135193	-99.325836	84.196754	-502.774231	286.758331	1380.867798	-503.265594	-63.392059	1369.487305	-472.439697	105.044106	1375.949829	-310.914063	93.986771	1587.123047	-622.898315	338.095886	1147.163940	-641.234924	-94.400604	1156.407593	-544.666199	338.222809	907.197021	-569.969238	-137.321838	898.486694	-547.226685	104.064880	1022.215088	420.684174	-74.021317	963.079041	430.810822	103.119629
-567.734375	197.967758	925.264343	-569.157288	12.401397	923.711853	-631.209229	257.355835	500.513733	-591.052307	-54.898819	498.450775	-612.541626	276.259521	66.595016	-596.168457	-99.294029	84.131989	-502.844727	286.869232	1380.850220	-503.282471	-63.279068	1369.394531	-472.534943	105.092751	1375.941528	-311.036133	94.096039	1587.181152	-623.180847	338.077667	1147.179565	-641.227539	-94.248146	1156.317505	-545.232605	337.846252	907.051575	-569.863159	-137.123276	898.259094	-547.233215	104.204361	1022.207397	420.732269	-74.094856	963.069153	430.862549	103.067375
-567.747009	198.103592	925.236755	-569.232544	12.533855	923.669067	-631.401855	257.441986	500.555878	-591.073608	-54.778801	498.377258	-612.568481	276.277557	66.583130	-596.117126	-99.282295	84.110931	-502.888947	286.941986	1380.800781	-503.247986	-63.170994	1369.193604	-472.600220	105.163101	1375.938843	-311.134766	94.180176	1587.226807	-623.450989	338.022522	1147.213867	-641.242249	-94.115135	1156.233032	-545.843201	337.531860	906.917297	-569.790710	-136.768402	898.139099	-547.242493	104.323181	1022.164551	420.775818	-74.141129	963.066650	430.938812	103.039406
-567.808411	198.158783	925.208191	-569.309937	12.593760	923.646301	-631.526489	257.339203	500.493164	-591.189819	-54.751236	498.323822	-612.500000	276.253845	66.550186	-596.150452	-99.307350	84.088158	-502.938934	287.038940	1380.781982	-503.185059	-63.040859	1369.015869	-472.675415	105.258202	1375.923340	-311.225647	94.253571	1587.251831	-623.708008	337.974854	1147.232300	-641.237793	-93.912346	1156.087158	-546.391052	337.176361	906.813782	-569.778076	-136.518814	898.058716	-547.293640	104.381790	1022.134888	420.765106	-74.174751	963.097412	430.963318	102.986031
-567.973022	198.136566	925.141296	-569.449951	12.591934	923.644348	-631.719788	257.277557	500.466827	-591.288452	-54.702320	498.297546	-612.485962	276.274048	66.546440	-596.162842	-99.284233	84.026421	-502.944489	287.111969	1380.738770	-503.223053	-62.983086	1368.943604	-472.707642	105.334366	1375.884033	-311.354828	94.340034	1587.355957	-623.935059	337.943695	1147.279663	-641.236877	-93.749641	1155.996704	-546.995911	336.908813	906.704773	-569.773315	-136.305573	897.966614	-547.391357	104.406319	1022.088928	420.829620	-74.168869	963.108398	431.024170	102.971054
-568.198486	198.021576	925.056152	-569.586670	12.555804	923.641296	-631.862427	257.067749	500.347107	-591.401001	-54.729164	498.323029	-612.474915	276.254822	66.501930	-596.180908	-99.280937	84.023735	-502.960052	287.203674	1380.713135	-503.257751	-62.910252	1368.890381	-472.742432	105.426735	1375.845337	-311.419464	94.384491	1587.398804	-624.140320	337.907288	1147.307495	-641.271667	-93.553108	1155.967651	-547.613586	336.766418	906.553894	-569.791504	-136.011780	897.875793	-547.516357	104.383499	1022.033081	420.863556	-74.198532	963.126099	431.106476	102.952942
-568.423279	197.885986	924.954041	-569.772095	12.536178	923.645020	-631.976196	256.859894	500.236969	-591.493286	-54.777931	498.345581	-612.410339	276.254486	66.470322	-596.218567	-99.297340	84.028305	-502.979126	287.279541	1380.670898	-503.360474	-62.881065	1368.908569	-472.748840	105.500847	1375.792725	-311.472168	94.416267	1587.439209	-624.320923	337.894287	1147.331665	-641.338196	-93.405136	1155.947144	-548.134521	336.756683	906.417114	-569.884338	-135.574036	897.897461	-547.668884	104.365318	1021.972961	420.934845	-74.258987	963.118103	431.186646	102.888802
-568.579285	197.922104	924.940735	-569.874146	12.561186	923.656128	-632.103210	256.699371	500.139221	-591.560974	-54.803749	498.434387	-612.361023	276.260223	66.422928	-596.208801	-99.343735	84.059120	-502.992340	287.377258	1380.639526	-503.448334	-62.849228	1368.944946	-472.749176	105.573479	1375.770752	-311.489655	94.431717	1587.461426	-624.446899	337.861389	1147.326050	-641.335815	-93.277321	1155.958252	-548.554260	336.801270	906.292480	-569.885254	-135.315918	897.843750	-547.784790	104.414978	1021.969116	420.989807	-74.317909	963.116821	431.263489	102.814987
-568.694397	197.994461	924.933167	-569.953674	12.604795	923.661987	-632.304504	256.595428	500.080231	-591.627930	-54.811749	498.512756	-612.323242	276.283539	66.407867	-596.204956	-99.349907	84.066338	-502.985687	287.446869	1380.580811	-503.569763	-62.833817	1369.069824	-472.748871	105.649490	1375.744263	-311.508789	94.456337	1587.460693	-624.525757	337.851685	1147.329834	-641.330017	-93.148094	1155.870483	-548.945496	336.928955	906.173767	-569.880737	-135.181946	897.679321	-547.880127	104.484268	1021.967896	421.033691	-74.396080	963.081787	431.347900	102.769516
-568.849304	198.051804	924.944214	-570.080322	12.637090	923.665894	-632.496826	256.643738	500.099426	-591.754150	-54.805683	498.514160	-612.333313	276.298279	66.387230	-596.225342	-99.417313	84.099777	-503.004700	287.503235	1380.522217	-503.544495	-62.756344	1368.929077	-472.742737	105.722473	1375.705811	-311.503357	94.483421	1587.441040	-624.584717	337.910278	1147.342529	-641.342773	-93.011055	1155.821533	-549.249634	337.083466	906.078430	-569.928833	-134.871414	897.584412	-547.986206	104.528511	1021.967773	421.087158	-74.440079	963.108521	431.418274	102.701813
-568.989563	198.128738	924.940308	-570.184570	12.687806	923.664795	-632.782043	256.885193	500.138397	-591.893188	-54.741367	498.473572	-612.395264	276.298737	66.388130	-596.208130	-99.442261	84.079788	-503.008759	287.610931	1380.440796	-503.444000	-62.642490	1368.802490	-472.756683	105.794357	1375.689209	-311.495361	94.487633	1587.404175	-624.609680	338.019409	1147.323730	-641.327271	-92.910812	1155.806885	-549.482849	337.211761	905.986267	-569.963379	-134.525009	897.465698	-548.079712	104.597969	1021.958923	421.115082	-74.457817	963.143799	431.447662	102.624992
-569.119202	198.258179	924.959167	-570.262512	12.721219	923.660095	-633.095032	257.141998	500.226532	-591.933167	-54.733147	498.490936	-612.501221	276.328735	66.369766	-596.245056	-99.359360	83.993813	-503.049225	287.718018	1380.390747	-503.391663	-62.570744	1368.762817	-472.761078	105.877548	1375.622314	-311.476440	94.505104	1587.332031	-624.643066	338.213348	1147.341797	-641.323914	-92.847939	1155.741455	-549.700439	337.305786	905.905457	-570.032410	-134.217010	897.319397	-548.163025	104.673286	1021.961487	421.130951	-74.477043	963.149048	431.472443	102.573181
-569.282349	198.288696	924.923523	-570.376099	12.766745	923.649597	-633.298523	257.153595	500.220123	-592.126404	-54.733349	498.448395	-612.516907	276.342285	66.389893	-596.338806	-99.409454	84.009789	-503.092346	287.777100	1380.338135	-503.276031	-62.437363	1368.647339	-472.762970	105.951660	1375.551514	-311.457458	94.527130	1587.255127	-624.692139	338.449585	1147.334106	-641.306946	-92.742233	1155.665161	-549.869690	337.330688	905.799438	-570.114319	-133.871506	897.187317	-548.261414	104.730103	1021.929749	421.145294	-74.543922	963.159241	431.518524	102.490776
-569.425354	198.389633	924.941772	-570.462097	12.843898	923.619934	-633.466187	257.136536	500.196014	-592.232666	-54.686882	498.381470	-612.529175	276.318726	66.339668	-596.336487	-99.414207	83.942146	-503.147125	287.854248	1380.308960	-503.170654	-62.371685	1368.567749	-472.764587	106.026451	1375.507813	-311.435791	94.545120	1587.183838	-624.738464	338.755585	1147.319946	-641.291321	-92.768372	1155.693481	-549.970825	337.312866	905.750977	-570.260315	-133.464478	897.174255	-548.343872	104.800514	1021.916809	421.169495	-74.607574	963.135742	431.545624	102.420670
-569.952026	197.618286	924.497437	-570.780090	12.633808	923.644470	-633.509277	256.931610	499.978485	-592.454285	-54.751072	498.422729	-612.429321	276.268219	66.313980	-596.414917	-99.401344	83.957649	-503.201874	287.918152	1380.294434	-503.102478	-62.289719	1368.527954	-472.795990	106.083290	1375.495605	-311.393524	94.570763	1587.100098	-624.791687	339.050476	1147.334473	-641.235657	-92.718338	1155.637451	-550.103149	337.256470	905.686646	-570.301208	-133.244064	896.986938	-548.510681	104.578278	1021.651917	421.163818	-74.659805	963.110168	431.581360	102.380440
-569.718079	198.480820	924.868408	-570.667786	12.942131	923.589905	-633.718445	256.869232	500.062958	-592.458496	-54.683804	498.351440	-612.471252	276.312012	66.256691	-596.388977	-99.481544	84.032265	-503.249634	287.957672	1380.298706	-503.043915	-62.188507	1368.515503	-472.809448	106.148422	1375.484619	-311.364716	94.600227	1587.015625	-624.832031	339.372650	1147.383301	-641.218872	-92.720314	1155.646484	-550.210327	337.129395	905.681946	-570.433594	-132.928879	896.879395	-548.519592	104.927864	1021.849121	421.205261	-74.734032	963.098938	431.659241	102.273994
-569.881592	198.538025	924.837219	-570.770630	12.999526	923.555237	-633.894592	256.845947	500.059692	-592.489319	-54.643536	498.347229	-612.443970	276.301117	66.228157	-596.411621	-99.509476	84.055725	-503.300171	288.010956	1380.334961	-502.984192	-62.094784	1368.492676	-472.821899	106.224510	1375.480103	-311.366333	94.581505	1586.905029	-624.868408	339.658875	1147.435181	-641.158081	-92.741638	1155.697754	-550.276855	336.995911	905.692993	-570.542419	-132.629501	896.787354	-548.609314	104.990257	1021.806580	421.190948	-74.795311	963.115967	431.695465	102.259071
-570.045532	198.592972	924.844177	-570.846558	13.036066	923.547668	-633.999634	256.627106	499.992279	-592.507141	-54.630798	498.360840	-612.406799	276.258057	66.228737	-596.417297	-99.479607	83.994263	-503.350311	288.048340	1380.371460	-502.907440	-62.000290	1368.463013	-472.838135	106.302185	1375.443359	-311.340698	94.683769	1586.895752	-624.895996	339.907654	1147.521362	-641.159668	-92.802917	1155.734863	-550.306458	336.795258	905.751892	-570.653503	-132.120697	896.754883	-548.718079	105.038712	1021.803772	421.215424	-74.854370	963.096863	431.713165	102.168999
-570.162415	198.656387	924.847351	-570.918030	13.048810	923.546204	-634.084473	256.529358	499.985962	-592.594482	-54.646412	498.388000	-612.361023	276.251831	66.227127	-596.486328	-99.403061	83.885963	-503.428528	288.099915	1380.385742	-502.913483	-61.930065	1368.489136	-472.870728	106.377174	1375.441895	-311.348114	94.727852	1586.838013	-624.882141	340.123779	1147.598511	-641.116699	-92.835609	1155.721558	-550.337646	336.579895	905.838623	-570.762207	-131.868378	896.693115	-548.807922	105.079880	1021.803711	421.201538	-74.885918	963.113770	431.740875	102.105194
-570.329956	198.672836	924.876587	-570.991760	13.075500	923.549255	-634.228088	256.527344	500.027252	-592.590637	-54.676476	498.385803	-612.323853	276.264282	66.205368	-596.437073	-99.415604	83.926048	-503.482147	288.140717	1380.424438	-502.845093	-61.868202	1368.456055	-472.907837	106.449142	1375.437988	-311.369720	94.782700	1586.793091	-624.883667	340.382141	1147.697998	-641.084595	-92.895142	1155.729980	-550.214661	336.105408	905.957458	-570.909912	-131.640366	896.584412	-548.917236	105.098595	1021.817322	421.222717	-74.915939	963.123108	431.776672	102.062843
-570.412170	198.757797	924.958069	-571.016479	13.114049	923.576477	-634.338745	256.467346	500.024719	-592.607178	-54.667179	498.381500	-612.389954	276.283752	66.223198	-596.418396	-99.429077	83.942490	-503.579559	288.193085	1380.451294	-502.820984	-61.799618	1368.491821	-472.977051	106.510002	1375.471558	-311.398499	94.840210	1586.749756	-624.879517	340.601990	1147.795410	-641.044128	-92.930496	1155.780151	-550.266785	335.999573	906.070129	-571.046326	-131.398743	896.490601	-548.999512	105.138809	1021.877869	421.130219	-74.977089	963.067200	431.732544	102.010345
-570.496948	198.821213	925.002136	-571.014099	13.143289	923.573792	-634.392334	256.291595	499.979767	-592.614563	-54.634201	498.443329	-612.281250	276.223480	66.227585	-596.397461	-99.433746	83.950180	-503.673676	288.180847	1380.479614	-502.809875	-61.747810	1368.516479	-473.049286	106.585152	1375.476807	-311.466675	94.916298	1586.713257	-624.882629	340.810059	1147.857300	-641.003235	-92.949936	1155.820557	-550.256531	335.828461	906.189392	-571.142822	-131.164719	896.436340	-549.057739	105.170914	1021.902283	421.252747	-75.044350	963.148682	431.889618	101.935982
-570.573181	198.821747	925.039124	-570.999329	13.147885	923.618958	-634.405151	256.053131	499.899384	-592.701538	-54.651691	498.485199	-612.246094	276.198669	66.188667	-596.411011	-99.455116	84.026108	-503.780792	288.235535	1380.509033	-502.773560	-61.690178	1368.555176	-473.121033	106.637680	1375.524780	-311.560669	95.012947	1586.704712	-624.888611	341.014282	1147.943604	-640.944824	-92.921623	1155.815063	-550.252014	335.712006	906.297913	-571.228943	-130.954742	896.341553	-549.112610	105.188431	1021.948792	421.272491	-75.122818	963.129822	431.964172	101.897392
-570.640137	198.833405	925.030640	-570.989746	13.144721	923.619324	-634.399475	255.854126	499.818787	-592.696838	-54.593182	498.480530	-612.168030	276.182098	66.173630	-596.439514	-99.382271	83.947968	-503.918640	288.247742	1380.547607	-502.776215	-61.650475	1368.571899	-473.210999	106.708885	1375.515503	-311.642944	95.090927	1586.679932	-624.936890	341.208069	1148.015991	-640.867004	-92.808846	1155.761597	-550.201538	335.570740	906.419006	-571.276428	-130.704605	896.227356	-549.136230	105.206314	1021.943726	421.321808	-75.181999	963.144775	432.065277	101.831360
-570.740967	198.747070	924.978516	-571.006958	13.093859	923.637451	-634.510620	256.090912	499.887512	-592.744812	-54.674828	498.545532	-612.236511	276.170013	66.181335	-596.482422	-99.369614	83.938141	-504.064148	288.298523	1380.580200	-502.740753	-61.596458	1368.564575	-473.302765	106.777451	1375.526123	-311.747314	95.183510	1586.675049	-625.009155	341.393341	1148.029541	-640.768372	-92.658142	1155.663208	-550.038818	335.374115	906.564697	-571.279480	-130.511948	896.057068	-549.174744	105.184265	1021.922546	421.291443	-75.231468	963.109192	432.073700	101.773186
-570.778625	198.773483	924.947815	-570.985962	13.124390	923.602905	-634.520630	256.067169	499.879059	-592.704712	-54.680553	498.437622	-612.242615	276.163300	66.153641	-596.493469	-99.383232	83.909431	-504.268433	288.354218	1380.607056	-502.725555	-61.552933	1368.450806	-473.399902	106.818169	1375.484375	-311.830872	95.259163	1586.626099	-625.119690	341.579895	1148.076294	-640.676025	-92.536308	1155.568359	-549.913208	335.177063	906.683289	-571.301147	-130.274963	895.895020	-549.165588	105.217545	1021.886047	421.268982	-75.269585	963.119080	432.097717	101.738808
-570.772217	198.780945	924.919800	-570.930481	13.158723	923.563599	-634.516907	256.148560	499.892151	-592.627136	-54.675350	498.388306	-612.262939	276.167847	66.163414	-596.511292	-99.403976	83.891121	-504.441559	288.429260	1380.659058	-502.724945	-61.502308	1368.370117	-473.525391	106.869461	1375.496704	-312.021851	95.404510	1586.744019	-625.225220	341.748169	1148.092896	-640.569946	-92.351006	1155.419678	-549.777039	334.985077	906.892212	-571.326843	-130.084488	895.687134	-549.139099	105.238129	1021.853394	421.243500	-75.300407	963.114075	432.134613	101.662323
-570.790039	198.735077	924.854370	-570.909790	13.087847	923.560120	-634.492310	256.192871	499.871857	-592.581787	-54.711914	498.324310	-612.226379	276.151550	66.180283	-596.576294	-99.491325	83.905685	-504.654236	288.491241	1380.726563	-502.710114	-61.477127	1368.344604	-473.660522	106.893005	1375.515503	-312.186035	95.502213	1586.795044	-625.357117	341.873230	1148.126221	-640.422363	-92.139206	1155.230347	-549.631042	334.773956	907.100525	-571.363403	-130.184326	895.487427	-549.129639	105.216949	1021.817444	421.248077	-75.349770	963.101440	432.184143	101.650917
-570.673218	198.838730	924.873291	-570.810059	13.138402	923.533630	-634.488953	256.365265	499.960785	-592.476624	-54.755817	498.277832	-612.335510	276.185944	66.181610	-596.602722	-99.503418	83.919891	-504.869324	288.541382	1380.791016	-502.723389	-61.460827	1368.321045	-473.794098	106.898026	1375.553833	-312.405945	95.627014	1586.968994	-625.490051	341.984924	1148.201050	-640.396362	-91.963608	1155.184937	-549.463867	334.574219	907.310425	-571.405884	-129.767776	895.343384	-549.077881	105.268341	1021.826050	421.259308	-75.396561	963.092834	432.266693	101.591606
-570.629089	198.826752	924.902222	-570.704102	13.122986	923.542847	-634.391296	256.253571	499.926697	-592.285034	-54.798340	498.311584	-612.260376	276.164185	66.157356	-596.589294	-99.478706	83.941689	-505.055206	288.619812	1380.864746	-502.773621	-61.411499	1368.325806	-473.927429	106.911530	1375.584595	-312.720825	95.767876	1587.255859	-625.614868	342.064636	1148.258667	-640.299072	-91.813438	1155.104736	-549.308655	334.388184	907.496948	-571.491699	-129.809875	895.196777	-549.045715	105.251442	1021.854553	421.243561	-75.437935	963.060608	432.319153	101.590424
-570.607605	198.780960	924.885620	-570.631531	13.101706	923.571716	-634.305664	256.106140	499.862579	-592.188782	-54.845051	498.321564	-612.236572	276.200378	66.161613	-596.525208	-99.546097	84.018974	-505.248413	288.662262	1380.941650	-502.821747	-61.372704	1368.344604	-474.076294	106.955162	1375.631714	-313.033386	95.948120	1587.540527	-625.770081	342.127319	1148.341431	-640.221313	-91.640465	1155.017090	-549.172913	334.220062	907.705811	-571.606873	-129.739365	895.059082	-549.037354	105.247635	1021.869446	421.239807	-75.504822	963.079651	432.400513	101.522087
-570.510193	198.815689	924.909668	-570.496704	13.118213	923.567627	-634.274536	256.296906	499.943298	-592.065918	-54.910889	498.372772	-612.282227	276.206177	66.159805	-596.541931	-99.479286	83.962029	-505.427856	288.691528	1380.995361	-502.841705	-61.347603	1368.370728	-474.218079	106.962280	1375.658691	-313.332642	95.987167	1587.765259	-625.917358	342.180847	1148.444458	-640.144043	-91.477890	1154.957520	-549.050842	334.051392	907.909607	-571.681824	-129.536819	894.907043	-548.971985	105.262779	1021.890564	421.266724	-75.519875	963.075439	432.492523	101.519806
-570.454834	198.806030	924.935425	-570.361755	13.058405	923.615723	-634.112366	256.094025	499.878662	-591.941101	-54.909138	498.434418	-612.226746	276.196930	66.167747	-596.460693	-99.507347	84.031952	-505.632751	288.704346	1381.054199	-502.880371	-61.330627	1368.375610	-474.344604	107.005783	1375.682251	-313.714996	96.183960	1588.273315	-626.095703	342.245789	1148.526245	-640.084473	-91.377869	1154.890991	-548.972107	333.822235	908.049683	-571.768860	-129.362473	894.734619	-548.910950	105.249115	1021.935181	421.259216	-75.595360	963.062378	432.574127	101.486984
-570.409790	198.729065	924.903015	-570.247864	13.037357	923.617981	-634.053894	256.160187	499.925507	-591.863831	-54.896374	498.416138	-612.263550	276.193420	66.195534	-596.470947	-99.443871	83.970551	-505.790985	288.731659	1381.116211	-502.892029	-61.285927	1368.349487	-474.493103	107.032013	1375.699097	-314.170532	96.257629	1588.719971	-626.274353	342.281433	1148.589233	-640.060852	-91.320099	1154.833862	-548.891418	333.616058	908.189880	-571.865051	-129.169952	894.545471	-548.825745	105.226158	1021.919006	421.265808	-75.590744	963.078552	432.661804	101.451385
-570.333435	198.736435	924.896057	-570.112610	13.005651	923.602173	-634.003662	256.272095	499.988647	-591.812744	-54.924232	498.435974	-612.292603	276.198181	66.237473	-596.490295	-99.503197	84.038216	-505.947693	288.768188	1381.159668	-502.935608	-61.256187	1368.334473	-474.631836	107.060005	1375.708130	-314.656494	96.466415	1589.396851	-626.423767	342.270355	1148.668823	-640.001587	-91.227119	1154.740601	-548.798340	333.366516	908.335388	-571.903687	-129.044312	894.417297	-548.723938	105.216278	1021.908508	421.305542	-75.625160	963.085754	432.748352	101.378220
-570.253784	198.684601	924.868896	-569.998413	12.977715	923.621704	-633.906616	256.307983	500.002838	-591.713745	-54.915462	498.422302	-612.299500	276.214081	66.226311	-596.505554	-99.522804	84.057060	-506.058167	288.803558	1381.198853	-502.933380	-61.233631	1368.331421	-474.763611	107.051880	1375.666382	-315.273102	96.677773	1590.206909	-626.551880	342.247894	1148.706787	-639.930969	-91.138519	1154.640869	-548.760193	333.125000	908.459717	-571.949951	-128.963379	894.310974	-548.641052	105.204788	1021.907959	421.292969	-75.622734	963.106995	432.818756	101.385643
-570.155518	198.675720	924.866089	-569.846497	12.938801	923.609497	-633.849976	256.349670	500.036682	-591.646545	-54.934635	498.453247	-612.318848	276.176605	66.226929	-596.495056	-99.518486	84.057899	-506.174835	288.817719	1381.230347	-502.967651	-61.206039	1368.283813	-474.891754	107.065987	1375.638916	-315.895721	96.868103	1591.155640	-626.673645	342.212708	1148.723999	-639.888428	-91.100586	1154.575439	-548.731934	332.936310	908.559509	-571.956055	-128.807968	894.165466	-548.522217	105.182251	1021.901855	421.209747	-75.646843	963.018738	432.812683	101.384750
-570.104553	198.622910	924.845764	-569.725281	12.956219	923.612915	-633.745361	256.364655	500.006256	-591.634094	-54.911568	498.388184	-612.305603	276.160858	66.244835	-596.540039	-99.479202	84.030708	-506.191284	288.872650	1381.215698	-502.954803	-61.179459	1368.293579	-475.004181	107.030510	1375.573486	-316.597260	97.017288	1592.203491	-626.766785	342.145325	1148.725220	-639.850403	-91.074310	1154.533936	-548.708496	332.766327	908.599121	-571.956299	-128.655548	894.049194	-548.428528	105.184975	1021.891846	421.310608	-75.662270	963.081299	432.979675	101.380806
-570.084595	198.712646	924.811279	-569.609253	13.091803	923.318237	-633.715271	256.495178	500.051117	-591.494568	-54.866302	498.354889	-612.370300	276.176971	66.256653	-596.512817	-99.459000	84.007179	-506.196198	288.908203	1381.205322	-502.896484	-61.173008	1368.216064	-475.080414	107.022850	1375.474487	-317.436829	97.274658	1593.600342	-626.856934	342.036438	1148.702026	-639.773926	-90.999054	1154.448853	-548.736389	332.622711	908.621460	-571.959045	-128.585922	893.943359	-548.254028	105.172150	1021.702942	421.305176	-75.703651	963.064087	433.064728	101.317787
-570.021240	198.650558	924.764954	-569.501892	13.077407	923.307434	-633.647644	256.665009	500.091003	-591.499268	-54.886589	498.387207	-612.433838	276.207764	66.273079	-596.489746	-99.410934	84.045059	-506.152313	288.955750	1381.129761	-502.782379	-61.184162	1368.158936	-475.134247	106.997437	1375.385376	-318.313354	97.478638	1595.114868	-626.908142	341.938995	1148.667480	-639.698425	-90.989967	1154.425049	-548.722717	332.480865	908.642822	-571.906738	-128.504150	893.876892	-548.158142	105.157570	1021.672241	421.309692	-75.739388	963.043396	433.131439	101.357201
-569.930969	198.675217	924.741699	-569.367188	13.130376	923.256409	-633.636047	256.830414	500.127777	-591.451965	-54.862133	498.349976	-612.466125	276.200134	66.276985	-596.522888	-99.416542	84.045517	-506.032562	288.977570	1381.063843	-502.629700	-61.192196	1368.069702	-475.143402	106.937614	1375.270386	-319.402039	97.726639	1596.952271	-626.936829	341.834015	1148.649048	-639.612366	-90.923721	1154.336060	-548.799438	332.359955	908.582031	-571.868286	-128.415741	893.808899	-548.027466	105.186951	1021.630981	421.318298	-75.743904	963.042603	433.175140	101.280037
-569.876892	198.612915	924.697083	-569.286377	13.121352	923.260498	-633.475647	256.795105	500.092133	-591.310364	-54.881855	498.362457	-612.423889	276.186554	66.270340	-596.514221	-99.433273	84.031532	-505.862518	289.001190	1380.963501	-502.461670	-61.228500	1367.974854	-475.140015	106.843910	1375.140381	-320.573486	98.079620	1599.145264	-626.945740	341.731232	1148.609985	-639.551147	-90.919952	1154.319336	-548.883484	332.226532	908.521912	-571.852356	-128.182693	893.781982	-547.951294	105.179863	1021.609009	421.319641	-75.744431	963.046143	433.228241	101.253624
-569.779602	198.612030	924.683167	-569.201355	13.153465	923.232178	-633.391418	256.848206	500.106354	-591.241455	-54.901966	498.353424	-612.397522	276.194824	66.280289	-596.514648	-99.460098	84.089325	-505.616852	289.009338	1380.858643	-502.194977	-61.249222	1367.855957	-475.058044	106.765678	1375.026611	-321.869751	98.358604	1601.549561	-626.910400	341.578949	1148.601563	-639.496338	-90.946320	1154.292236	-548.969238	332.125366	908.450867	-571.831665	-128.124100	893.737366	-547.856628	105.186356	1021.587036	421.327698	-75.741287	963.058533	433.278351	101.229042
-569.714172	198.624893	924.685486	-569.157288	13.198968	923.204102	-633.359192	257.023285	500.145844	-591.127869	-54.979660	498.376007	-612.439758	276.239685	66.318787	-596.529053	-99.460823	84.038269	-505.331909	289.016205	1380.774170	-501.934235	-61.293213	1367.727051	-474.921417	106.673111	1374.935913	-323.404663	98.664818	1604.191406	-626.859619	341.452911	1148.579346	-639.437073	-90.974304	1154.293701	-549.119568	332.015076	908.340271	-571.829102	-128.129730	893.753418	-547.770813	105.197075	1021.567139	421.353027	-75.732338	963.053589	433.333008	101.234810
-569.643127	198.599945	924.663086	-569.085815	13.220092	923.179871	-633.269470	256.934326	500.125031	-591.074524	-55.012836	498.415741	-612.426453	276.241028	66.293831	-596.562134	-99.439232	84.051849	-504.955292	289.019409	1380.683472	-501.615845	-61.355694	1367.667969	-474.690002	106.623619	1374.906372	-325.144165	99.000679	1607.094604	-626.757690	341.281128	1148.562988	-639.354553	-91.002022	1154.359131	-549.280212	331.936493	908.253357	-571.829529	-128.129501	893.791992	-547.665405	105.194244	1021.536255	421.362885	-75.753059	963.059326	433.387238	101.196030
-569.554016	198.651871	924.703918	-569.035461	13.248355	923.182373	-633.197693	256.924805	500.121552	-590.949341	-54.998653	498.436554	-612.399597	276.219055	66.341141	-596.536804	-99.435570	84.053978	-504.498016	289.022064	1380.597046	-501.317535	-61.388020	1367.622803	-474.390747	106.544380	1374.795776	-327.121918	99.508095	1610.308105	-626.657532	341.151123	1148.601074	-639.232361	-90.987175	1154.361328	-549.534363	331.816833	908.122437	-571.783691	-128.368835	893.798218	-547.597290	105.209702	1021.558105	421.394409	-75.767334	963.045349	433.437012	101.197800
-569.466553	198.689575	924.737854	-569.021362	13.306526	923.225281	-633.102661	256.849976	500.081329	-590.865662	-54.987625	498.437103	-612.392273	276.223206	66.328354	-596.478577	-99.373871	84.015793	-504.000671	288.906433	1380.505615	-501.118347	-61.502384	1367.693604	-473.034485	106.760071	1375.579468	-329.466583	99.988197	1613.684937	-626.467651	341.001678	1148.595093	-639.140564	-91.044235	1154.502686	-549.775635	331.748474	908.004578	-571.782532	-128.373245	893.866211	-547.528625	105.253754	1021.592468	421.415283	-75.795555	963.042297	433.507172	101.205833
-569.343506	198.722778	924.764465	-568.991028	13.294889	923.285034	-633.077148	256.993866	500.128021	-590.846558	-55.000187	498.497040	-612.392090	276.222351	66.343071	-596.447998	-99.368881	84.082039	-503.315704	288.891998	1380.405518	-500.682404	-61.585640	1367.648071	-472.434814	106.682396	1375.676636	-331.855469	100.647835	1617.208618	-626.205688	340.859985	1148.670654	-638.974182	-91.049385	1154.631592	-550.090027	331.667969	907.850342	-571.734619	-128.421753	893.966736	-547.444519	105.271355	1021.634033	421.442505	-75.799004	963.029175	433.530701	101.165291
-569.234924	198.738663	924.760864	-568.970581	13.334529	923.297363	-633.055359	257.066467	500.150513	-590.754700	-54.993580	498.495575	-612.400879	276.234436	66.328323	-596.431519	-99.376053	84.093887	-502.521454	288.830170	1380.299927	-500.118652	-61.708138	1367.492676	-471.882141	106.554398	1375.711426	-334.601196	101.347664	1620.765259	-625.912720	340.757111	1148.782959	-638.762573	-91.022514	1154.687988	-550.382202	331.523346	907.724243	-571.668518	-128.491058	894.039246	-547.324951	105.297256	1021.626160	421.441132	-75.762680	963.009338	433.573242	101.171692
-569.105957	198.799423	924.788757	-568.958313	13.391654	923.283508	-632.981140	257.027893	500.110077	-590.702332	-54.973408	498.441864	-612.384583	276.236084	66.346939	-596.483459	-99.437309	84.129677	-501.562775	288.716309	1380.234253	-499.506836	-61.827961	1367.296509	-471.324860	106.398438	1375.725708	-337.561127	102.234055	1624.467773	-625.532043	340.625458	1148.941406	-638.537415	-91.008568	1154.758911	-550.755737	331.399597	907.623718	-571.569641	-128.555145	894.094788	-547.182068	105.320732	1021.616699	421.467133	-75.823654	962.975281	433.630615	101.151833
-568.923645	198.841324	924.739075	-568.929565	13.382602	923.312561	-632.918091	256.998383	500.110077	-590.702576	-54.960625	498.357361	-612.381775	276.262085	66.284584	-596.443787	-99.449394	84.104683	-500.520111	288.534332	1380.177124	-498.922302	-61.958008	1367.184204	-470.628815	106.212471	1376.024902	-340.714081	103.144859	1628.034424	-625.100891	340.508606	1149.094727	-638.302673	-90.929535	1154.682617	-551.112183	331.291992	907.515015	-571.449280	-128.684448	894.116028	-546.995178	105.360817	1021.588379	421.482208	-75.782562	963.004517	433.634155	101.102753
-568.682983	198.798904	924.687195	-568.884460	13.342885	923.442200	-632.849182	257.235260	500.188599	-590.673645	-54.936260	498.313873	-612.381653	276.266296	66.330147	-596.455322	-99.454063	84.107803	-499.451965	288.315674	1380.193481	-498.267853	-62.175049	1366.937134	-469.934052	105.998611	1376.292236	-344.012909	104.118645	1631.496948	-624.528259	340.419678	1149.346191	-638.017090	-90.955269	1154.704956	-551.492737	331.183289	907.451599	-571.342651	-128.814041	894.099426	-546.784058	105.392143	1021.612427	421.355286	-75.789314	962.915955	433.536530	101.092934
-568.392944	198.846008	924.706543	-568.780029	13.432289	923.424377	-632.781250	257.269989	500.200348	-590.670288	-54.872757	498.267853	-612.375488	276.264557	66.336411	-596.425903	-99.391716	84.074387	-498.331665	287.991913	1380.228638	-497.525116	-62.439232	1366.742065	-469.298187	105.805206	1376.624146	-347.403687	105.101250	1634.847168	-623.955811	340.340546	1149.603149	-637.693970	-90.993279	1154.642700	-551.898621	331.075714	907.301636	-571.230835	-128.928177	894.027466	-546.493286	105.418640	1021.591736	421.494568	-75.790497	963.016113	433.680908	101.058319
-568.107544	198.937759	924.761597	-568.693604	13.436522	923.426453	-632.700745	257.263397	500.203796	-590.698242	-54.825378	498.260010	-612.356262	276.258545	66.340080	-596.452576	-99.403374	84.069107	-497.283691	287.731323	1380.294678	-496.924225	-62.626564	1366.651978	-468.789948	105.427933	1376.802002	-350.881836	106.112862	1637.975342	-623.255554	340.261749	1149.856812	-637.403137	-91.102631	1154.651367	-552.289063	330.993256	907.142212	-571.103210	-128.722855	893.953003	-546.212585	105.415253	1021.598389	421.507568	-75.824226	962.983521	433.730133	101.088463
-567.686157	199.089920	924.883118	-568.534607	13.531161	923.441284	-632.619812	257.270386	500.266907	-590.625854	-54.706356	498.273499	-612.348083	276.291199	66.369431	-596.412170	-99.405251	84.051788	-496.293610	287.426819	1380.394897	-496.343384	-62.855762	1366.565186	-468.169464	105.232353	1377.078979	-354.376709	107.121628	1640.940063	-622.458069	340.192169	1150.078003	-637.012878	-91.288078	1154.616089	-552.748535	331.231567	906.969543	-571.017822	-128.762817	893.807007	-545.871155	105.451332	1021.654114	421.548615	-75.771828	963.003052	433.767975	101.068352
-567.291443	199.227615	924.917358	-568.388855	13.526848	923.466553	-632.472900	257.217957	500.302704	-590.668823	-54.669476	498.275604	-612.345581	276.270081	66.383217	-596.408081	-99.308205	84.007385	-495.378479	287.140198	1380.502197	-495.723541	-63.056313	1366.514648	-467.672394	105.085197	1377.359497	-357.851563	108.133217	1643.671875	-621.660645	340.173981	1150.246338	-636.549561	-91.465256	1154.526611	-553.066040	331.424591	906.780090	-570.896545	-128.843369	893.618042	-545.528625	105.483871	1021.667053	421.589325	-75.746086	962.990845	433.813843	101.145882
-566.829224	199.322327	924.943054	-568.168945	13.532008	923.511230	-632.339417	257.138672	500.303711	-590.646118	-54.615566	498.303223	-612.353455	276.306854	66.382599	-596.414307	-99.306160	83.990562	-494.574982	286.841827	1380.601074	-495.209198	-63.261471	1366.495239	-467.172729	105.060074	1377.708130	-361.301300	109.106445	1646.230103	-620.813599	340.136505	1150.305054	-636.058777	-91.684258	1154.472168	-553.207336	331.542908	906.522339	-570.729431	-129.082886	893.303528	-545.141052	105.514839	1021.691467	421.600464	-75.747398	963.007446	433.861267	101.127182
-566.392334	199.356064	924.953674	-567.931152	13.533629	923.548706	-632.126282	257.042450	500.312195	-590.579590	-54.594906	498.358276	-612.280640	276.267944	66.383415	-596.422058	-99.320045	84.005989	-493.910706	286.622803	1380.689575	-494.794067	-63.420338	1366.545776	-466.767822	104.890686	1377.907959	-364.660278	110.071625	1648.578491	-619.928772	340.181152	1150.307251	-635.476013	-91.884148	1154.358032	-553.266235	331.703857	906.162170	-570.535889	-129.173279	893.011719	-544.752075	105.522469	1021.703491	421.501434	-75.747559	962.906250	433.773285	101.144279
-565.878357	199.376862	924.989807	-567.597168	13.526107	923.564697	-631.914185	257.005890	500.328552	-590.359314	-54.572338	498.429260	-612.292114	276.279663	66.371452	-596.300903	-99.325043	84.054634	-493.345276	286.450500	1380.738037	-494.270325	-63.539696	1366.611572	-466.444916	104.735832	1378.114624	-367.959351	111.017685	1650.729858	-619.058899	340.242676	1150.207031	-634.798523	-92.145172	1154.276245	-553.173279	331.904144	905.734558	-570.368042	-129.361557	892.770996	-544.347595	105.497108	1021.733704	421.268616	-75.695961	962.748474	433.542664	101.159813
-565.416138	199.343674	925.010315	-567.250977	13.513484	923.570068	-631.561829	256.781677	500.253601	-590.187012	-54.590858	498.491608	-612.199951	276.286072	66.387314	-596.331299	-99.332970	84.064423	-492.918518	286.315033	1380.745117	-493.794891	-63.622055	1366.676880	-466.248901	104.726601	1378.298706	-371.136353	111.888680	1652.714600	-618.241028	340.311493	1149.978760	-634.117554	-92.336433	1154.238647	-552.903442	332.169708	905.335571	-570.129822	-129.509872	892.520508	-543.958374	105.452316	1021.749939	421.274628	-75.694191	962.750305	433.588165	101.123779
-565.189697	199.197906	924.927734	-566.956848	13.558008	923.232910	-631.282104	256.904419	500.275879	-589.868713	-54.581432	498.485840	-612.234985	276.312958	66.418716	-596.315857	-99.336624	84.138962	-492.583008	286.218689	1380.740845	-493.472229	-63.655807	1366.836426	-465.917084	104.727974	1378.598633	-374.224518	112.755486	1654.518311	-617.430603	340.378510	1149.704712	-633.385803	-92.654182	1154.226074	-552.472656	332.470215	904.868652	-569.814758	-129.599152	892.220764	-543.542664	105.274055	1021.502869	421.292297	-75.690399	962.787842	433.608215	101.113716
-565.177979	198.240799	924.697021	-566.780884	13.078868	923.655884	-631.040527	257.172089	500.222076	-589.842224	-54.769703	498.544342	-612.332825	276.286621	66.421661	-596.402832	-99.292694	84.136124	-492.380920	286.189209	1380.707520	-493.165039	-63.651390	1367.070679	-465.834015	104.751945	1378.843018	-377.183777	113.558578	1656.162109	-616.605957	340.405487	1149.311768	-632.680054	-92.867363	1154.173340	-551.915283	332.813385	904.357788	-569.505554	-129.421616	892.002991	-543.489136	104.917282	1021.611755	421.341858	-75.624199	962.800842	433.660950	101.151978
-564.782593	198.311615	924.638489	-566.343323	13.170222	923.297668	-630.889893	257.484467	500.356812	-589.291138	-54.702148	498.430573	-612.421936	276.326019	66.461792	-596.271240	-99.228935	84.055000	-492.263824	286.210815	1380.642700	-492.975739	-63.579407	1367.371948	-465.751495	104.793144	1379.104370	-380.020691	114.296700	1657.665771	-615.900513	340.461548	1148.946167	-631.972412	-93.106934	1154.074829	-551.290344	333.187378	903.843506	-569.054810	-129.489120	891.712219	-542.998474	104.845169	1021.384949	421.318054	-75.661522	962.759583	433.690735	101.169464
-564.140259	198.167862	924.631287	-565.898926	13.063709	923.607483	-630.594666	257.600494	500.439728	-588.971558	-54.819019	498.429352	-612.435120	276.340271	66.489693	-596.310974	-99.245422	84.109642	-492.226501	286.254425	1380.564941	-492.758514	-63.499565	1367.658569	-465.799408	104.840363	1379.294067	-382.729065	115.018135	1659.002197	-615.164734	340.472290	1148.465332	-631.178101	-93.364731	1154.040527	-550.491943	333.524170	903.261353	-568.571228	-129.633499	891.490601	-542.681091	104.864449	1021.589539	421.314056	-75.604202	962.755737	433.693787	101.196495
-563.663513	198.192963	924.603271	-565.350403	13.147049	923.254761	-630.148010	257.392487	500.408234	-588.513794	-54.840153	498.353088	-612.342529	276.313538	66.535416	-596.283203	-99.283943	84.177376	-492.313232	286.328369	1380.476440	-492.573761	-63.384228	1367.969971	-465.718079	105.014305	1379.667114	-385.298523	115.656746	1660.217041	-614.516174	340.480377	1147.948853	-630.438965	-93.537865	1154.030884	-549.697754	333.946564	902.744202	-568.147827	-129.745941	891.288452	-542.159851	104.755981	1021.395813	421.344757	-75.539398	962.782166	433.736237	101.228813
-563.168945	198.135635	924.581055	-564.836426	13.077435	923.271118	-629.679565	257.140289	500.347809	-588.063171	-54.978210	498.373871	-612.220032	276.271271	66.533607	-596.190125	-99.258781	84.256004	-492.463593	286.457153	1380.403198	-492.420258	-63.240036	1368.251953	-465.885437	105.129517	1379.823242	-387.728363	116.271469	1661.305542	-613.953430	340.486633	1147.391479	-629.710144	-93.794785	1154.018799	-548.814514	334.308929	902.269226	-567.703979	-129.857086	891.149780	-541.763306	104.716080	1021.417725	421.335083	-75.535973	962.730225	433.758514	101.244644
-562.607544	198.155685	924.591125	-564.256226	13.035269	923.267822	-629.229370	257.217834	500.414246	-587.553101	-55.032066	498.368011	-612.184937	276.242401	66.575424	-596.112671	-99.248817	84.271759	-492.693268	286.586334	1380.333130	-492.386841	-63.084175	1368.594971	-465.949951	105.364487	1380.138550	-390.004974	116.802147	1662.295044	-613.444275	340.488617	1146.918213	-629.077209	-93.992241	1154.018188	-547.914368	334.676788	901.820313	-567.152649	-129.921249	890.979736	-541.303955	104.701332	1021.446411	421.322632	-75.496895	962.756165	433.756287	101.286171
-562.027710	198.111954	924.581726	-563.612061	12.921949	923.256714	-629.056213	257.584198	500.601532	-587.035645	-55.056740	498.415833	-612.295532	276.279297	66.616425	-596.014709	-99.180153	84.306931	-493.026489	286.804657	1380.311401	-492.364990	-62.886494	1368.927368	-466.044250	105.206062	1379.798950	-392.150177	117.311661	1663.181641	-612.975037	340.478119	1146.441284	-628.336670	-94.257439	1154.130005	-546.982971	335.051086	901.420410	-566.549011	-130.268280	890.883667	-540.809753	104.630737	1021.462891	421.339661	-75.424950	962.742554	433.786774	101.282608
-561.461548	198.116608	924.588135	-562.953796	12.823412	923.293030	-628.687256	257.607147	500.645813	-586.681091	-55.162609	498.488403	-612.272888	276.267914	66.649399	-596.030701	-99.238052	84.427696	-493.346802	286.973969	1380.276489	-492.349304	-62.785851	1369.327759	-466.368073	105.717278	1380.532104	-394.169647	117.786415	1664.027588	-612.562561	340.457275	1145.967773	-627.812378	-94.452873	1154.240601	-546.041443	335.340607	901.009827	-565.897339	-130.150818	890.927124	-540.314636	104.611748	1021.510864	421.304626	-75.399277	962.723694	433.788116	101.334816
-560.917175	198.053131	924.578735	-562.283691	12.787691	923.285278	-628.306519	257.596069	500.745026	-586.191833	-55.168877	498.533234	-612.309387	276.283295	66.707848	-595.983582	-99.210564	84.459175	-493.722443	287.195862	1380.257690	-492.654877	-62.706104	1370.086426	-466.632507	105.772667	1380.335815	-396.052338	118.164482	1664.790039	-612.243958	340.416931	1145.567993	-627.297607	-94.601402	1154.298096	-545.120300	335.588013	900.722473	-565.190186	-130.243347	891.060547	-539.815308	104.578331	1021.526550	421.316376	-75.386398	962.733521	433.814789	101.326324
-560.423767	197.918976	924.540771	-561.607544	12.657190	923.330933	-627.848083	257.328003	500.693115	-585.747681	-55.303745	498.633453	-612.227051	276.229401	66.681122	-595.999329	-99.187836	84.571449	-494.146393	287.366943	1380.270386	-492.962769	-62.517033	1370.813965	-466.818787	106.082848	1380.679199	-397.810425	118.512779	1665.515015	-612.022034	340.382080	1145.179199	-626.835205	-94.760521	1154.364990	-544.182495	335.814240	900.472168	-564.504639	-130.705185	891.158752	-539.362732	104.512192	1021.560364	421.376007	-75.297546	962.743591	433.893402	101.418907
-559.768799	197.990265	924.612732	-560.876099	12.636453	923.332581	-627.323364	256.934143	500.600037	-585.286011	-55.455624	498.760468	-612.141907	276.173096	66.719948	-595.943176	-99.215332	84.650810	-494.627289	287.624664	1380.285034	-493.025848	-62.304428	1371.176025	-467.062897	106.373581	1381.030762	-399.484680	118.844353	1666.180176	-611.849792	340.346680	1144.787476	-626.396362	-94.934395	1154.549316	-543.178650	335.993530	900.334839	-563.738342	-130.897202	891.351685	-538.863831	104.510628	1021.639832	421.388733	-75.273849	962.707092	433.909149	101.477341
-559.252930	197.906952	924.605652	-560.200134	12.431356	923.372559	-626.913269	256.786377	500.598389	-584.941040	-55.523304	498.836090	-612.084412	276.127228	66.754494	-595.941895	-99.170128	84.699707	-495.048248	287.882507	1380.290039	-493.151550	-62.092110	1371.523193	-467.364532	106.733047	1381.367432	-401.010773	119.148636	1666.765869	-611.717896	340.330048	1144.403320	-626.099792	-95.042969	1154.671631	-542.195923	336.142151	900.268311	-562.914063	-130.677124	891.528931	-538.383484	104.410660	1021.682007	421.362518	-75.236877	962.700928	433.914642	101.535896
-558.662781	197.889603	924.604431	-559.417480	12.360240	923.350830	-626.553711	256.959412	500.706665	-584.529053	-55.588654	498.866608	-612.093323	276.123138	66.768440	-595.933105	-99.240517	84.781441	-495.536469	288.104401	1380.255981	-493.196228	-61.874352	1371.831543	-467.670532	107.084824	1381.608276	-402.448761	119.439552	1667.277832	-611.644287	340.288422	1144.090088	-625.759888	-95.069374	1154.740479	-541.167358	336.225677	900.281494	-562.086548	-130.848007	891.775940	-537.842896	104.378380	1021.702332	421.339294	-75.171844	962.730469	433.906647	101.558342
-558.161926	197.829376	924.569885	-558.717834	12.300691	923.334290	-626.283142	257.139435	500.801453	-584.128296	-55.547985	498.822479	-612.143921	276.131195	66.798592	-595.963379	-99.234543	84.820869	-496.033508	288.400574	1380.258179	-493.305664	-61.578281	1372.048462	-467.919861	107.436890	1381.822876	-403.778137	119.706490	1667.744019	-611.613098	340.302338	1143.756714	-625.461792	-95.037354	1154.776245	-540.165588	336.293640	900.283875	-561.122864	-131.030670	892.028381	-537.365112	104.350899	1021.703552	421.359985	-75.114510	962.740906	433.914551	101.554054
-557.677124	197.734116	924.477478	-558.071106	12.212772	923.355164	-625.993469	257.319702	500.900757	-583.721313	-55.614151	498.858032	-612.192261	276.104553	66.821243	-595.947510	-99.251518	84.866447	-496.539001	288.704376	1380.240845	-493.420227	-61.332779	1372.258545	-468.168030	107.760872	1382.073120	-405.002045	119.964447	1668.187256	-611.611572	340.306305	1143.479858	-625.222778	-95.028740	1154.781860	-539.196533	336.325256	900.336426	-560.109497	-131.139877	892.259094	-536.905640	104.337433	1021.691162	421.343018	-75.124672	962.724243	433.905457	101.591675
-556.308899	198.847473	924.779968	-557.023254	12.556934	923.281372	-625.674011	257.257477	501.128510	-583.164368	-55.624313	498.890198	-612.081238	276.047546	66.852669	-595.860413	-99.244225	84.881706	-496.989563	288.949738	1380.188965	-493.397491	-61.094460	1372.283936	-468.441620	108.052223	1382.266968	-406.113678	120.278465	1668.587158	-611.631470	340.314667	1143.190308	-624.950928	-94.966278	1154.836060	-538.101624	336.355164	900.477295	-559.099182	-131.302811	892.555908	-536.071594	104.836082	1021.883179	421.336945	-75.072372	962.706482	433.916901	101.604156
-555.601135	199.051956	924.794434	-556.219666	12.494617	923.276428	-625.357788	257.130737	501.220795	-582.890503	-55.723991	498.954987	-612.035217	276.252136	66.736656	-595.915649	-99.219925	84.896927	-497.503113	289.270691	1380.180054	-493.440613	-60.881557	1372.484375	-468.773834	108.329605	1382.319702	-407.121063	120.435135	1669.067261	-611.705261	340.359253	1142.956177	-624.727905	-94.946320	1154.910645	-537.132507	336.326172	900.620789	-558.111938	-131.397156	892.830627	-535.513977	104.909096	1021.929443	421.364563	-75.088821	962.694763	433.941925	101.610756
-555.156189	198.878220	924.692505	-555.526245	12.353132	923.279236	-625.093811	256.999817	501.217987	-582.362427	-55.682808	498.967377	-611.948914	275.976318	66.858353	-595.821777	-99.210037	84.971321	-497.976746	289.567017	1380.176758	-493.573639	-60.589741	1372.696899	-469.042145	108.654686	1382.530029	-408.138794	120.728210	1669.297852	-611.814270	340.436310	1142.745361	-624.501404	-94.939629	1154.944458	-536.217651	336.249756	900.772339	-556.993774	-131.809845	893.183838	-535.064575	104.833542	1021.905457	421.374817	-75.028519	962.697754	433.961395	101.645866
-554.789673	198.727554	924.602173	-555.219299	12.323272	923.524597	-624.760071	256.747467	501.162537	-582.048096	-55.740196	498.983032	-611.840332	275.911377	66.866104	-595.826843	-99.287773	85.095444	-498.413940	289.781372	1380.134399	-493.827942	-60.359138	1373.016479	-469.329895	108.949219	1382.650513	-409.081360	120.931168	1669.556763	-611.944824	340.503479	1142.516235	-624.387207	-94.956398	1155.004395	-535.193298	336.156158	900.992737	-555.938721	-131.766296	893.581848	-534.892883	104.912796	1022.018250	421.379181	-74.995880	962.683105	433.975311	101.734070
-554.377197	198.628876	924.523499	-554.617249	12.297647	923.517639	-624.498474	256.485504	501.116394	-581.781067	-55.772423	499.035950	-611.805298	275.907654	66.869987	-595.844177	-99.252357	85.086250	-498.867462	290.088013	1380.136475	-493.988770	-60.079750	1373.144653	-469.674103	109.193428	1382.704102	-409.960754	121.148232	1669.810913	-612.067505	340.603973	1142.319336	-624.246582	-94.937622	1155.043213	-534.230896	336.128601	901.234314	-554.933899	-131.901764	893.909058	-534.483887	104.908592	1021.995850	421.406860	-74.980591	962.680176	434.022125	101.750526
-554.001282	198.545853	924.444458	-554.064758	12.274133	923.508362	-624.321289	256.424408	501.154999	-581.612122	-55.869427	499.109711	-611.816772	275.870483	66.874664	-595.863953	-99.241074	85.071129	-499.314880	290.358124	1380.121460	-494.061035	-59.841930	1373.216553	-469.898865	109.478294	1382.803467	-410.767639	121.349220	1670.036011	-612.175903	340.731415	1142.147095	-624.010681	-94.885139	1154.978149	-533.286865	335.972839	901.474365	-553.737793	-132.337814	894.235413	-534.123413	104.910751	1021.973145	421.395111	-74.919106	962.679260	433.991516	101.828667
-553.638367	198.422684	924.366394	-553.494385	12.211969	923.482422	-624.123047	256.296570	501.191406	-581.280457	-55.898575	499.201843	-611.754089	275.838989	66.918976	-595.847961	-99.217743	85.110634	-499.715240	290.596405	1380.087402	-494.176270	-59.597691	1373.334351	-470.084045	109.752808	1382.929443	-411.552673	121.509193	1670.198608	-612.302917	340.871368	1142.005005	-623.857666	-94.815582	1154.956543	-532.186035	335.632538	901.781799	-552.563477	-132.198547	894.574768	-533.765747	104.867332	1021.943420	421.410187	-74.915916	962.699951	434.007599	101.789383
-553.260437	198.369217	924.316223	-552.890808	12.167712	923.435364	-623.996094	256.367554	501.311554	-580.814026	-55.834480	499.238220	-611.824158	275.837616	66.923218	-595.726196	-99.193382	85.102959	-500.092346	290.822906	1380.035889	-494.288330	-59.389084	1373.427002	-470.317017	110.056732	1382.944092	-412.253082	121.686371	1670.384277	-612.443848	340.984772	1141.842041	-623.706970	-94.801216	1154.917725	-531.135803	335.356781	902.069214	-551.535156	-132.396759	894.895203	-533.423645	104.843643	1021.924866	421.405457	-74.860474	962.700623	434.015625	101.893776
-552.947571	198.256378	924.222107	-552.373474	12.099226	923.406921	-623.818909	256.346313	501.335938	-580.517273	-55.864254	499.293335	-611.801331	275.818695	66.952934	-595.683960	-99.269150	85.189056	-500.455750	291.056915	1379.992798	-494.363403	-59.155777	1373.509521	-470.455414	110.310608	1383.009155	-412.917755	121.864075	1670.526123	-612.567078	341.114258	1141.678345	-623.444641	-94.756538	1154.854858	-530.268005	335.259338	902.388000	-550.379639	-132.772446	895.158691	-533.110107	104.808617	1021.884094	421.801758	-74.842285	962.939453	434.384674	101.882492
-552.612915	198.174042	924.152710	-551.872559	12.056194	923.385437	-623.699646	256.390808	501.363464	-580.238953	-55.918213	499.342499	-611.870483	275.823944	66.954788	-595.656982	-99.191284	85.126381	-500.789001	291.305206	1379.953369	-494.493530	-58.914093	1373.591064	-470.708862	110.563110	1383.034912	-413.531738	122.023941	1670.640991	-612.702637	341.231384	1141.547974	-623.276611	-94.730705	1154.814087	-529.408142	335.112915	902.673218	-549.202515	-132.656006	895.562988	-532.807312	104.788063	1021.861694	421.780243	-74.800392	962.925476	434.383057	101.928787
-552.243591	197.955643	924.042969	-551.179810	11.829188	923.445190	-623.431091	256.394226	501.359680	-580.006470	-55.947342	499.405579	-611.800415	275.771606	66.975380	-595.658875	-99.196098	85.167740	-501.063019	291.559052	1379.885132	-494.510345	-58.669292	1373.588745	-470.918152	110.798248	1383.048706	-414.075439	122.182877	1670.735962	-612.798889	341.350616	1141.422974	-623.056213	-94.733040	1154.758667	-528.572266	335.018311	902.938965	-548.142822	-132.766602	895.784851	-532.416748	104.687569	1021.864746	421.790710	-74.800613	962.948242	434.380981	101.904381
-552.017273	197.911011	923.953552	-550.874084	11.870918	923.419678	-623.237976	256.396118	501.376465	-579.987732	-56.031292	499.368378	-611.804077	275.788055	66.979164	-595.765869	-99.156021	85.179199	-501.300720	291.766663	1379.840332	-494.577148	-58.397320	1373.630859	-471.079468	111.014015	1383.019165	-414.588531	122.368217	1670.825439	-612.840942	341.426422	1141.292725	-622.817993	-94.696724	1154.661743	-527.767822	334.959198	903.189270	-547.002808	-132.791809	896.013916	-532.208374	104.727570	1021.818665	421.754700	-74.809242	962.896851	434.358948	101.940575
-551.738892	197.842957	923.872498	-550.522339	11.914734	923.419800	-623.032471	256.336243	501.378815	-579.813232	-55.979439	499.335510	-611.771667	275.770264	66.970734	-595.780090	-99.160278	85.244255	-501.561279	291.971588	1379.813721	-494.612396	-58.192970	1373.697754	-471.218475	111.234390	1383.038208	-415.060730	122.534859	1670.926270	-612.902100	341.580811	1141.196167	-622.488098	-94.601753	1154.539063	-527.003784	334.761993	903.447266	-545.901672	-133.201340	896.296753	-531.980713	104.765167	1021.795349	421.735107	-74.765579	962.907654	434.327820	102.007187
-551.563416	197.922592	923.818359	-550.318481	12.070086	923.300293	-622.903503	256.375580	501.384857	-579.671143	-55.929726	499.274597	-611.752747	275.773773	66.934799	-595.753174	-99.140755	85.272339	-501.819763	292.164032	1379.789673	-494.601563	-58.006470	1373.728027	-471.266449	111.482285	1383.132446	-415.487061	122.718025	1671.011475	-612.933838	341.685333	1141.105103	-622.212708	-94.572151	1154.461060	-526.283203	334.642578	903.662292	-544.881042	-133.197983	896.465759	-531.801025	104.850967	1021.710449	421.703522	-74.697983	962.879028	434.300720	102.076149
-551.359375	197.920425	923.767334	-550.000793	12.073495	923.302673	-622.768494	256.407074	501.411713	-579.372314	-55.818417	499.287720	-611.783020	275.788513	66.946503	-595.734924	-99.118340	85.282516	-502.085480	292.398254	1379.812378	-494.500824	-57.787754	1373.684937	-471.397888	111.724274	1383.155762	-415.900391	122.869896	1671.105469	-612.941223	341.757172	1141.011963	-621.968201	-94.572945	1154.394531	-525.595642	334.551086	903.891541	-543.779968	-132.958359	896.697998	-531.592651	104.891075	1021.696411	421.689636	-74.665596	962.918457	434.309204	102.046021
-551.102295	197.992035	923.756287	-549.649475	12.143444	923.278992	-622.550110	256.174866	501.379913	-579.199707	-55.763432	499.318329	-611.727173	275.766632	66.960526	-595.680237	-99.083549	85.298996	-502.297272	292.595825	1379.851440	-494.502869	-57.572182	1373.733032	-471.544281	111.933708	1383.221802	-416.290466	123.027855	1671.198120	-612.935913	341.858490	1140.922974	-621.651794	-94.513351	1154.331421	-525.000610	334.491669	904.115173	-542.719116	-133.002991	896.872253	-531.365967	104.964195	1021.694092	421.653900	-74.699158	962.865234	434.296722	102.047195
-550.873901	198.068390	923.733704	-549.348877	12.129398	923.287109	-622.467102	256.236938	501.445648	-578.991150	-55.747128	499.351929	-611.775269	275.779083	66.968994	-595.615540	-99.157326	85.380882	-502.508209	292.784119	1379.897583	-494.533295	-57.370785	1373.807861	-471.711823	112.142792	1383.277710	-416.667938	123.171890	1671.334351	-612.932983	341.952545	1140.864014	-621.303223	-94.458427	1154.261963	-524.460815	334.399506	904.249573	-541.791504	-133.286148	897.061523	-531.159851	105.018517	1021.698120	421.606323	-74.649193	962.874390	434.256500	102.056213
-550.656128	198.142014	923.736267	-549.045898	12.203525	923.268494	-622.331360	256.204834	501.469879	-578.903748	-55.700188	499.404388	-611.723145	275.793762	66.979347	-595.693542	-99.128349	85.371193	-502.710815	292.947845	1379.931641	-494.557556	-57.183407	1373.901123	-471.827057	112.353264	1383.345215	-417.023193	123.317947	1671.468140	-612.908813	342.010559	1140.803467	-621.020874	-94.428635	1154.252930	-523.910889	334.294769	904.402222	-540.860413	-133.069031	897.350220	-530.939392	105.089500	1021.697815	421.595093	-74.595299	962.869690	434.236938	102.119881
-550.419678	198.224869	923.726563	-548.731750	12.249896	923.270081	-622.175476	256.062775	501.418610	-578.757507	-55.654594	499.472717	-611.662354	275.775208	66.967812	-595.655640	-99.108559	85.355087	-502.869751	293.124054	1380.000854	-494.587585	-56.969513	1374.061401	-471.901703	112.522644	1383.443848	-417.393890	123.444626	1671.613281	-612.853027	342.043213	1140.764893	-620.660706	-94.376717	1154.206665	-523.453857	334.241577	904.528137	-539.801270	-133.212921	897.410767	-530.705017	105.167603	1021.701660	421.589020	-74.563011	962.863098	434.238739	102.143639
-550.243958	198.322266	923.753479	-548.485046	12.299340	923.272156	-622.110596	256.205658	501.508026	-578.683899	-55.677067	499.549255	-611.690552	275.756226	67.011032	-595.661560	-99.047295	85.355476	-503.029602	293.316681	1380.071533	-494.597504	-56.785614	1374.164063	-471.949951	112.740082	1383.525635	-417.748596	123.552170	1671.770386	-612.792786	342.085907	1140.707397	-620.315308	-94.255882	1154.088501	-523.040955	334.170868	904.626587	-538.915955	-133.258881	897.596130	-530.504150	105.235023	1021.718140	421.544891	-74.518166	962.862061	434.216034	102.181122
-550.027039	198.411591	923.769165	-548.219299	12.360849	923.274719	-622.002197	256.147491	501.490662	-578.628174	-55.612850	499.599213	-611.641602	275.752441	67.017448	-595.631104	-99.036606	85.343925	-503.167969	293.516571	1380.121826	-494.625793	-56.559181	1374.298340	-471.976227	112.927834	1383.625854	-418.099274	123.690887	1671.906006	-612.715515	342.121979	1140.631836	-620.037964	-94.226593	1154.067017	-522.686462	334.133759	904.678711	-538.178772	-133.032379	897.809204	-530.284363	105.308273	1021.731384	421.529572	-74.472488	962.898926	434.225891	102.223557
-549.892456	198.397263	923.727600	-548.027954	12.422850	923.276245	-621.873474	256.008575	501.454468	-578.605591	-55.576694	499.648834	-611.572449	275.734192	67.006874	-595.626831	-99.038544	85.342796	-503.292786	293.694275	1380.143677	-494.641693	-56.333263	1374.424316	-472.010254	113.123734	1383.691162	-418.394592	123.694931	1672.133057	-612.635742	342.167908	1140.535156	-619.680359	-94.200050	1154.046021	-522.385132	334.116364	904.668945	-537.348389	-132.928940	897.899536	-530.088562	105.360924	1021.705078	421.508087	-74.410202	962.875549	434.193451	102.304047
-549.721619	198.526306	923.732788	-547.821472	12.489441	923.253723	-621.797119	256.099487	501.476501	-578.583374	-55.479580	499.662292	-611.584839	275.722076	67.020515	-595.678223	-98.989998	85.309364	-503.367004	293.882660	1380.163818	-494.497772	-56.166214	1374.448730	-472.067566	113.288345	1383.717041	-418.740112	123.922897	1672.168335	-612.537659	342.195435	1140.450562	-619.242004	-94.135727	1154.030029	-522.105774	334.114410	904.613098	-536.490417	-132.862000	897.998474	-529.881104	105.447922	1021.692810	421.479370	-74.362907	962.864380	434.168335	102.347641
-549.530334	198.604019	923.727356	-547.590332	12.612316	923.230469	-621.763916	256.159027	501.495605	-578.502380	-55.412285	499.643890	-611.571899	275.711304	67.021553	-595.655273	-99.014107	85.349564	-503.406067	294.064667	1380.133423	-494.369965	-55.996288	1374.469482	-472.061798	113.471802	1383.775024	-419.056793	124.035194	1672.270508	-612.414978	342.239288	1140.307007	-618.800598	-93.941597	1153.853394	-521.871155	334.119690	904.531860	-535.608887	-132.892212	897.977234	-529.674377	105.542801	1021.679321	421.369659	-74.364197	962.861450	434.106537	102.378052
-549.364685	198.671661	923.697693	-547.417786	12.648371	923.235840	-621.703613	256.190826	501.510651	-578.496338	-55.294460	499.593811	-611.555847	275.706818	67.026405	-595.696777	-99.040718	85.361214	-503.420013	294.251190	1380.138550	-494.245392	-55.801895	1374.508789	-472.047028	113.643555	1383.844727	-419.345337	124.105965	1672.365479	-612.273804	342.302795	1140.180298	-618.430603	-93.816811	1153.814209	-521.678833	334.120026	904.416748	-534.916138	-132.581665	898.063965	-529.499084	105.613914	1021.666016	421.338593	-74.303909	962.855774	434.047546	102.398605
-549.205627	198.753113	923.693848	-547.241333	12.731998	923.210571	-621.665466	256.276764	501.553925	-578.418396	-55.252258	499.588837	-611.561462	275.707886	67.036079	-595.671997	-98.941040	85.274078	-503.419464	294.388794	1380.105835	-494.149353	-55.634377	1374.553833	-472.048767	113.848175	1383.855835	-419.652161	124.186211	1672.487305	-612.137146	342.327942	1140.041260	-617.980469	-93.695969	1153.723267	-521.551575	334.148438	904.298218	-534.336914	-132.728455	898.027100	-529.325684	105.686996	1021.650330	421.257416	-74.263222	962.861206	433.980133	102.430763
-549.015625	198.857147	923.675232	-547.067383	12.791483	923.213745	-621.601868	256.344666	501.538818	-578.328735	-55.223557	499.618622	-611.603699	275.729919	67.033073	-595.651001	-98.918465	85.252640	-503.405182	294.556396	1380.090454	-494.037872	-55.436024	1374.614380	-472.032623	114.011826	1383.913818	-419.942932	124.186295	1672.703857	-611.993347	342.386932	1139.903076	-617.632996	-93.617966	1153.701172	-521.481567	334.200806	904.134644	-533.723022	-132.373398	898.080139	-529.159363	105.778450	1021.645630	421.218872	-74.214203	962.843628	433.961365	102.510567
-548.868103	198.949890	923.660339	-546.927856	12.902159	923.192810	-621.529236	256.306976	501.536133	-578.265076	-55.133575	499.577393	-611.572632	275.702454	67.005157	-595.655212	-98.961044	85.304382	-503.391998	294.716675	1380.053223	-493.924774	-55.243206	1374.692627	-471.975677	114.156937	1383.980591	-420.273743	124.387871	1672.734863	-611.843201	342.414307	1139.771729	-617.259338	-93.513496	1153.593994	-521.472839	334.284393	903.944092	-533.080139	-132.176666	898.111328	-529.014221	105.876190	1021.627380	421.185181	-74.162468	962.824097	433.911896	102.541542
-548.703613	199.036484	923.617554	-546.753845	12.981026	923.175598	-621.492126	256.328735	501.515961	-578.192993	-55.136253	499.590118	-611.569885	275.714020	67.012909	-595.678223	-98.959030	85.338463	-503.322632	294.857971	1379.998657	-493.776306	-55.111488	1374.741699	-471.928467	114.346695	1383.974609	-420.585175	124.494240	1672.850830	-611.692017	342.475525	1139.661255	-616.859192	-93.456665	1153.585815	-521.488586	334.372833	903.732422	-532.453613	-132.143326	898.114319	-528.851990	105.973297	1021.598755	421.119415	-74.109909	962.853027	433.861542	102.562378
-548.537598	199.134903	923.587402	-546.634705	13.048616	923.159607	-621.420959	256.431641	501.535065	-578.114990	-55.072865	499.593140	-611.526917	275.758636	67.047997	-595.674072	-98.911156	85.307762	-503.250488	295.032623	1379.957275	-493.681915	-54.934349	1374.812866	-471.880615	114.488426	1383.971191	-420.901215	124.623505	1672.981445	-611.556946	342.536438	1139.551147	-616.522766	-93.327576	1153.573608	-521.547852	334.478943	903.516663	-531.933960	-131.796143	898.153259	-528.713135	106.058983	1021.576355	421.075134	-74.100677	962.851990	433.826141	102.610733
-548.375854	199.195038	923.548828	-546.482361	13.141543	923.155579	-621.350098	256.383789	501.490234	-578.025635	-55.065659	499.616699	-611.532593	275.762024	67.004234	-595.626099	-98.861107	85.306801	-503.176910	295.175537	1379.898193	-493.585205	-54.791386	1374.871338	-471.804138	114.655205	1384.022339	-421.172363	124.705704	1673.080811	-611.419678	342.612427	1139.441650	-616.174988	-93.232712	1153.594238	-521.620178	334.579834	903.299133	-531.468140	-131.697403	898.112122	-528.570679	106.152626	1021.557922	421.023041	-74.072517	962.848511	433.771790	102.621399
-548.199036	199.310577	923.564880	-546.324280	13.220442	923.165283	-621.282715	256.541595	501.558533	-577.968567	-55.031239	499.631256	-611.519043	275.763641	67.027039	-595.675110	-98.922539	85.343338	-503.057983	295.341827	1379.844604	-493.436249	-54.613842	1374.940918	-471.731537	114.799820	1384.033691	-421.450317	124.810341	1673.189453	-611.296997	342.699921	1139.349243	-615.919861	-93.119904	1153.600708	-521.728271	334.673615	903.060669	-531.088013	-131.366470	898.195007	-528.434509	106.244270	1021.576782	420.948242	-74.017487	962.865295	433.678070	102.652245
-548.068604	199.343170	923.509949	-546.225708	13.304622	923.172119	-621.163147	256.396027	501.500214	-577.845581	-54.991169	499.651154	-611.482056	275.764099	67.008698	-595.615479	-98.898758	85.371429	-502.935883	295.486816	1379.796265	-493.347656	-54.448784	1375.012817	-471.633514	114.957436	1384.096802	-421.737732	124.943687	1673.338379	-611.173889	342.818695	1139.248779	-615.678650	-93.004837	1153.629639	-521.923340	334.831848	902.825562	-530.748901	-131.161758	898.229370	-528.313721	106.332092	1021.551514	420.901031	-74.006821	962.853760	433.618378	102.639603
-547.891541	199.429581	923.518433	-546.089844	13.397334	923.200745	-621.153809	256.659912	501.606049	-577.751404	-54.938332	499.685791	-611.544800	275.775696	67.053841	-595.638733	-98.882530	85.385826	-502.814758	295.630859	1379.752686	-493.226349	-54.301308	1375.097168	-471.542267	115.094849	1384.163940	-421.967987	124.945877	1673.564819	-611.042114	342.940582	1139.200928	-615.456604	-92.895744	1153.634155	-522.134583	335.027069	902.586853	-530.407715	-130.918259	898.262756	-528.165283	106.428070	1021.571594	420.834656	-73.963341	962.841248	433.521118	102.659477
-547.744385	199.489655	923.526672	-545.945435	13.457877	923.215515	-621.031189	256.480438	501.546570	-577.549438	-54.814911	499.667847	-611.464111	275.762573	67.046661	-595.550598	-98.876007	85.444588	-502.703217	295.776764	1379.718750	-493.157166	-54.129990	1375.158325	-471.477814	115.228745	1384.213623	-422.199371	125.155167	1673.563721	-610.935181	343.060699	1139.144897	-615.241150	-92.757980	1153.644165	-522.380493	335.218781	902.385193	-530.103760	-130.681351	898.296143	-528.015564	106.491577	1021.582336	420.744690	-73.891708	962.872559	433.418274	102.690514
-547.581116	199.617142	923.516663	-545.798279	13.574583	923.203735	-621.027100	256.766907	501.658142	-577.565308	-54.818623	499.664215	-611.532410	275.765686	67.063545	-595.566895	-98.805374	85.375999	-502.598358	295.892273	1379.682861	-493.044403	-54.009651	1375.195923	-471.390015	115.374542	1384.254883	-422.370819	125.262802	1673.622559	-610.823792	343.204163	1139.098145	-615.055603	-92.600517	1153.651489	-522.646606	335.446960	902.176636	-529.844360	-130.400742	898.259399	-527.863831	106.611092	1021.572144	420.665924	-73.894203	962.823059	433.303009	102.754471
-547.391357	199.693970	923.498413	-545.641663	13.650659	923.211975	-620.958557	256.888641	501.668701	-577.557861	-54.774311	499.655701	-611.567688	275.760895	67.071404	-595.568726	-98.798363	85.427376	-502.497131	296.034393	1379.683228	-492.913940	-53.904701	1375.231567	-471.325531	115.485962	1384.290405	-422.526733	125.403572	1673.688721	-610.742371	343.336914	1139.098633	-614.816162	-92.334839	1153.558594	-522.947205	335.686279	901.955261	-529.604126	-130.397720	898.203918	-527.681152	106.698219	1021.565308	420.577667	-73.887314	962.843079	433.166260	102.708130
-547.222839	199.730774	923.464294	-545.456787	13.739782	923.195862	-620.859009	256.918854	501.684204	-577.471924	-54.677090	499.622925	-611.535828	275.759064	67.061073	-595.566528	-98.705231	85.379990	-502.390686	296.149353	1379.678345	-492.843872	-53.775787	1375.218262	-471.235962	115.607430	1384.308716	-422.657837	125.463890	1673.834229	-610.660217	343.484833	1139.063599	-614.666809	-92.139366	1153.521973	-523.228210	335.913177	901.757080	-529.405273	-130.166626	898.169800	-527.483154	106.772591	1021.536072	420.464386	-73.818726	962.810913	433.015808	102.803978
-547.002075	199.836563	923.443359	-545.273499	13.828852	923.171082	-620.767456	257.067078	501.734558	-577.486084	-54.619041	499.606598	-611.509888	275.770264	67.111404	-595.577026	-98.693100	85.359573	-502.296356	296.286713	1379.690186	-492.795715	-53.664085	1375.260132	-471.166962	115.740959	1384.305298	-422.771851	125.620033	1673.881714	-610.595581	343.631836	1139.075195	-614.543335	-91.944389	1153.516479	-523.547241	336.140472	901.557373	-529.267944	-129.911621	898.153564	-527.275574	106.864243	1021.512146	420.381042	-73.790451	962.799072	432.894409	102.799858
-546.820618	199.898682	923.405212	-545.108582	13.910362	923.159851	-620.674866	257.215057	501.764191	-577.477051	-54.546459	499.597382	-611.538940	275.795654	67.107376	-595.537964	-98.702431	85.430664	-502.194794	296.438568	1379.692871	-492.692474	-53.529629	1375.296265	-471.074615	115.840164	1384.358521	-422.873840	125.801163	1673.939941	-610.551697	343.782410	1139.062744	-614.507996	-91.785713	1153.526367	-523.891296	336.440704	901.359558	-529.153381	-129.468353	898.169678	-527.084961	106.948769	1021.484131	420.287567	-73.734718	962.799377	432.773132	102.867027
-546.607300	199.982880	923.400146	-544.895325	13.994757	923.150635	-620.552429	257.177490	501.758575	-577.451660	-54.462528	499.633087	-611.500244	275.777527	67.100044	-595.534302	-98.694717	85.452438	-502.084625	296.583191	1379.679443	-492.639862	-53.406616	1375.302979	-471.013092	115.963226	1384.342285	-422.989258	126.079033	1673.887573	-610.516052	343.946503	1139.052734	-614.435120	-91.579910	1153.545044	-524.250854	336.714844	901.167786	-529.084290	-129.151535	898.123535	-526.894592	107.030663	1021.481384	420.180817	-73.638557	962.818848	432.654938	102.965027
-546.435547	200.019882	923.370850	-544.748108	14.066034	923.130981	-620.425720	257.250854	501.766846	-577.389526	-54.414009	499.621765	-611.485474	275.803284	67.120628	-595.470581	-98.663673	85.474899	-501.970612	296.709290	1379.692505	-492.598999	-53.288803	1375.334961	-470.932556	116.086487	1384.395752	-423.052887	126.220314	1673.937866	-610.515259	344.146790	1139.062744	-614.393494	-91.421158	1153.604858	-524.616821	337.020691	901.043396	-529.061218	-128.913712	898.141479	-526.726746	107.087456	1021.455322	420.001495	-73.604820	962.815857	432.523834	103.021263
-546.229370	200.061356	923.363525	-544.542786	14.106250	923.146118	-620.317139	257.264404	501.760406	-577.355408	-54.385174	499.667908	-611.498596	275.813843	67.121010	-595.473999	-98.646309	85.491959	-501.849670	296.840942	1379.659180	-492.530029	-53.158817	1375.367798	-470.845276	116.208313	1384.400146	-423.117310	126.361778	1673.983765	-610.515259	344.343628	1139.095215	-614.358643	-91.257492	1153.610718	-525.012817	337.352997	900.864197	-529.087891	-128.888748	898.113586	-526.545166	107.139862	1021.463867	419.860260	-73.561592	962.816772	432.387695	103.085312
-546.035278	200.136749	923.350769	-544.377808	14.209711	923.144226	-620.224731	257.324707	501.771301	-577.236511	-54.308331	499.692902	-611.491272	275.791382	67.122772	-595.368591	-98.603546	85.502548	-501.736420	296.978119	1379.651001	-492.490448	-53.046680	1375.384521	-470.776947	116.345200	1384.428467	-423.153229	126.491302	1674.034302	-610.524048	344.559448	1139.113037	-614.362122	-91.128319	1153.668701	-525.466064	337.701050	900.677979	-529.169800	-128.663727	898.109497	-526.378967	107.231964	1021.459106	419.687592	-73.504318	962.789368	432.248962	103.203453
-545.859314	200.193573	923.340942	-544.217102	14.273898	923.145447	-620.132935	257.414825	501.806396	-577.147400	-54.296230	499.738831	-611.507019	275.803253	67.163177	-595.400452	-98.530899	85.495758	-501.595184	297.111847	1379.633911	-492.384033	-52.906487	1375.407227	-470.675140	116.480316	1384.441650	-423.180664	126.648338	1674.068970	-610.542908	344.757141	1139.128174	-614.365784	-90.964890	1153.750610	-525.878601	338.027618	900.500671	-529.299683	-128.262054	898.146790	-526.211365	107.296753	1021.454956	419.531281	-73.454468	962.799683	432.078369	103.250069
-545.668579	200.249054	923.320984	-544.044434	14.319514	923.141418	-620.033325	257.445038	501.815247	-577.087280	-54.315338	499.764008	-611.473633	275.816803	67.173927	-595.341492	-98.458199	85.465874	-501.497375	297.268311	1379.605713	-492.308319	-52.780350	1375.401855	-470.611847	116.605179	1384.453491	-423.175140	126.761467	1674.072266	-610.569336	344.993835	1139.144287	-614.352234	-90.786095	1153.774658	-526.315308	338.389984	900.392700	-529.420166	-128.204208	898.029419	-526.043335	107.353775	1021.445557	419.319946	-73.468391	962.801392	431.881836	103.205086
-545.461121	200.354736	923.304443	-543.865784	14.430648	923.095093	-619.962708	257.481934	501.837006	-576.980164	-54.282898	499.774170	-611.471436	275.789703	67.162605	-595.275818	-98.468658	85.511070	-501.376190	297.405975	1379.562378	-492.233795	-52.664791	1375.416016	-470.538879	116.765038	1384.469849	-423.154419	126.895180	1674.074585	-610.613647	345.255493	1139.162109	-614.341492	-90.601105	1153.785645	-526.688293	338.731049	900.262573	-529.645691	-127.933487	898.052551	-525.860474	107.443436	1021.416077	419.140808	-73.422058	962.805847	431.676422	103.191238
-545.218445	200.450699	923.290405	-543.648254	14.544656	923.081848	-619.871277	257.538086	501.857910	-576.788513	-54.188251	499.760071	-611.455078	275.793945	67.178055	-595.216858	-98.437225	85.553314	-501.229126	297.586426	1379.514526	-492.159698	-52.489967	1375.403687	-470.475800	116.876411	1384.485596	-423.135925	127.029762	1674.067871	-610.619812	345.462677	1139.200195	-614.333618	-90.418655	1153.786987	-527.081360	339.077667	900.065063	-529.780945	-127.773659	897.862061	-525.633362	107.546280	1021.403015	418.904053	-73.436752	962.788391	431.462189	103.213409
-545.026672	200.452530	923.217896	-543.463989	14.600547	923.058899	-619.740784	257.542389	501.852783	-576.666565	-54.124771	499.735535	-611.424744	275.790405	67.166183	-595.171753	-98.455704	85.601967	-501.124023	297.752197	1379.505615	-492.114471	-52.313564	1375.377197	-470.457092	116.988350	1384.433716	-423.097290	127.169067	1674.054443	-610.631714	345.700073	1139.184570	-614.290405	-90.218987	1153.783325	-527.510498	339.440796	899.853088	-529.976135	-127.779953	897.863525	-525.422974	107.600769	1021.351013	418.640320	-73.492027	962.766174	431.239838	103.236572
-544.772156	200.558609	923.183228	-543.270630	14.684013	923.058411	-619.687866	257.590393	501.881348	-576.529663	-54.046158	499.709747	-611.418213	275.794342	67.192604	-595.125732	-98.365395	85.560547	-501.023895	297.890686	1379.459595	-492.052734	-52.178257	1375.382813	-470.342743	117.142937	1384.466553	-423.047760	127.297028	1674.019165	-610.662292	345.945435	1139.205200	-614.278687	-90.044128	1153.773071	-527.949463	339.819275	899.702393	-530.219116	-127.689140	897.796936	-525.214966	107.707283	1021.336487	418.388397	-73.484779	962.754761	431.023224	103.271568
-544.508301	200.714188	923.170471	-543.034119	14.785146	923.046448	-619.622070	257.580444	501.909729	-576.395691	-53.982288	499.715027	-611.427246	275.778076	67.212860	-595.190308	-98.162575	85.323708	-500.938721	298.038208	1379.441162	-492.045990	-52.054424	1375.386475	-470.249908	117.312157	1384.493896	-422.994385	127.420723	1674.016846	-610.665833	346.172089	1139.182251	-614.322571	-89.886772	1153.836060	-528.332458	340.197876	899.563416	-530.413696	-127.253357	897.745300	-524.979309	107.833138	1021.326904	418.115692	-73.422081	962.776855	430.809875	103.293999
-544.284851	200.745987	923.139526	-542.823425	14.847724	923.058655	-619.482971	257.479614	501.873840	-576.308594	-53.951801	499.743988	-611.374023	275.730988	67.194969	-595.056396	-98.271103	85.564148	-500.856964	298.170288	1379.426514	-491.958466	-51.936821	1375.373535	-470.165466	117.494965	1384.502808	-422.948730	127.535995	1673.990723	-610.678589	346.418243	1139.155762	-614.323853	-89.736565	1153.836304	-528.668945	340.554749	899.422668	-530.676941	-127.124382	897.675171	-524.780396	107.901703	1021.320984	417.865601	-73.423340	962.717896	430.612335	103.349808
-544.062622	200.835846	923.109375	-542.623535	14.902168	923.056396	-619.452576	257.527954	501.900238	-576.194153	-53.938442	499.737579	-611.431091	275.768311	67.188736	-595.127625	-98.321144	85.661606	-500.760712	298.325745	1379.396118	-491.949829	-51.811752	1375.404053	-470.114929	117.622597	1384.525879	-422.898254	127.665573	1673.985229	-610.667908	346.649170	1139.142700	-614.369019	-89.619370	1153.855591	-529.238708	341.239685	899.215881	-530.963135	-126.995331	897.570862	-524.588806	107.986183	1021.308472	417.600739	-73.372444	962.695190	430.361298	103.349808
-543.867126	200.911545	923.088806	-542.428528	14.950285	923.072510	-619.387634	257.592194	501.939362	-576.161926	-53.954628	499.804260	-611.401550	275.793884	67.215210	-595.125916	-98.317940	85.723015	-500.690247	298.491150	1379.379517	-491.881226	-51.669743	1375.413696	-470.043060	117.770370	1384.513794	-422.805939	127.678253	1674.058960	-610.670044	346.897766	1139.123291	-614.385254	-89.450256	1153.881226	-529.693787	341.702881	899.049744	-531.284241	-126.932808	897.474487	-524.420837	108.067169	1021.311401	417.356750	-73.361832	962.721619	430.112244	103.327888
-543.702454	200.996155	923.081421	-542.260925	15.002879	923.067383	-619.358154	257.659363	501.951172	-575.972900	-53.877419	499.790649	-611.385376	275.806793	67.233765	-595.081787	-98.291618	85.747971	-500.609833	298.655457	1379.384888	-491.769958	-51.503334	1375.418701	-469.959534	117.941437	1384.542847	-422.745087	127.806290	1674.064331	-610.675598	347.120453	1139.148926	-614.347778	-89.271713	1153.899780	-530.068970	342.078247	898.899841	-531.614502	-127.138023	897.392029	-524.277466	108.137077	1021.309509	417.061096	-73.388145	962.686951	429.820221	103.338806
-543.478271	201.071854	923.082642	-542.016235	15.082770	923.084412	-619.226318	257.613129	501.986176	-575.896301	-53.878647	499.820038	-611.425232	275.817810	67.233002	-595.116760	-98.305763	85.825302	-500.534393	298.816772	1379.388794	-491.744110	-51.355339	1375.473511	-469.858307	118.086739	1384.572510	-422.680786	127.916931	1674.064941	-610.681396	347.353394	1139.142822	-614.392944	-89.103638	1153.954834	-530.448059	342.469910	898.735168	-531.986694	-126.858246	897.328796	-524.099792	108.224815	1021.329407	416.660828	-73.459091	962.634277	429.458130	103.287407
-543.276917	201.151611	923.043701	-541.812683	15.107249	923.092468	-619.184509	257.767731	502.022247	-575.811096	-53.866913	499.845245	-611.463013	275.814117	67.243919	-595.129883	-98.203659	85.773834	-500.459076	298.990417	1379.388428	-491.719208	-51.185181	1375.462891	-469.791565	118.209381	1384.532715	-422.616516	128.035492	1674.065186	-610.668884	347.537689	1139.119873	-614.425537	-88.949158	1153.995239	-530.787292	342.892853	898.585876	-532.343079	-126.829994	897.230774	-523.916809	108.301765	1021.317627	416.093933	-73.537735	962.491699	428.918884	103.303047
-543.072815	201.224213	923.016968	-541.581116	15.166678	923.067932	-618.978149	257.650848	501.970215	-575.907166	-53.920643	499.814850	-611.340942	275.780701	67.222359	-595.259155	-98.252632	85.892906	-500.392822	299.141663	1379.367920	-491.581970	-51.046791	1375.449341	-469.722504	118.358246	1384.530640	-422.543701	128.165131	1674.074951	-610.662720	347.740356	1139.111450	-614.384705	-88.728462	1153.949219	-531.085388	343.256500	898.447144	-532.677002	-127.028725	897.065063	-523.743958	108.371361	1021.300476	415.687469	-73.605713	962.491272	428.636292	103.355087
-542.853149	201.370865	923.028259	-541.385925	15.246726	923.066589	-618.875854	257.665588	501.985870	-575.895752	-53.919880	499.828125	-611.317017	275.780975	67.232491	-595.244385	-98.224945	85.890503	-500.309906	299.307129	1379.366333	-491.556396	-50.899292	1375.417725	-469.625610	118.519363	1384.542114	-422.492798	128.407272	1673.969971	-610.665344	348.004242	1139.125488	-614.392151	-88.586990	1153.953369	-531.391418	343.590851	898.344727	-533.035339	-127.062637	896.953979	-523.572693	108.475220	1021.312317	415.324951	-73.597847	962.523071	428.298767	103.420349
-542.683533	201.402969	922.988464	-541.200684	15.286691	923.066284	-618.809509	257.673248	502.005066	-575.799500	-53.834682	499.742096	-611.317566	275.796783	67.233437	-595.273743	-98.239670	85.838089	-500.237152	299.446320	1379.347168	-491.446259	-50.777584	1375.373535	-469.515472	118.712738	1384.609619	-422.395416	128.518677	1673.954590	-610.628113	348.225922	1139.135864	-614.406616	-88.426590	1154.001709	-531.636841	343.889435	898.190369	-533.403687	-126.883316	896.886597	-523.409790	108.533585	1021.294983	414.918610	-73.607300	962.485779	427.953186	103.532066
-542.484375	201.502686	922.971924	-540.986145	15.354420	923.053894	-618.707703	257.722443	502.002686	-575.718384	-53.741520	499.700470	-611.320313	275.776428	67.253090	-595.305420	-98.212791	85.859413	-500.145050	299.612701	1379.346558	-491.367859	-50.644917	1375.362549	-469.452667	118.880592	1384.589111	-422.325470	128.653351	1673.923340	-610.597595	348.439087	1139.127930	-614.378113	-88.253738	1153.946777	-531.879395	344.200134	898.059387	-533.742371	-126.934105	896.745361	-523.230225	108.620789	1021.285645	414.546753	-73.642776	962.485535	427.590759	103.519096
-542.356628	201.576691	922.944885	-540.794983	15.397804	923.023315	-618.678772	257.841827	502.051453	-575.697327	-53.669960	499.647308	-611.342896	275.803223	67.284409	-595.358765	-98.276657	85.872780	-500.081055	299.788025	1379.314209	-491.260986	-50.492092	1375.299805	-469.383209	119.015938	1384.567017	-422.233765	128.762924	1673.888428	-610.549377	348.666290	1139.119019	-614.336365	-88.065750	1153.914917	-532.127502	344.504913	897.939697	-534.065857	-127.009583	896.609497	-523.068787	108.683891	1021.256409	414.222412	-73.661469	962.522949	427.272797	103.482925
-542.138855	201.565018	922.908203	-540.475952	15.368565	923.066833	-618.565613	257.799133	502.018341	-575.617554	-53.583271	499.641815	-611.296753	275.771179	67.251350	-595.371765	-98.216232	85.868263	-500.041260	299.934448	1379.305420	-491.193390	-50.381485	1375.274658	-469.308136	119.163109	1384.582886	-422.154144	128.881622	1673.853027	-610.528564	348.859314	1139.112793	-614.259155	-87.887993	1153.871094	-532.304138	344.786469	897.834778	-534.403442	-127.342667	896.444275	-522.845947	108.715416	1021.268311	413.930145	-73.709656	962.538330	427.044037	103.411507
-542.034546	201.628250	922.864868	-540.188782	15.239943	922.893005	-618.542053	257.972626	502.092316	-575.490662	-53.426453	499.681641	-611.313660	275.757813	67.280205	-595.377441	-98.202095	85.836761	-499.995514	300.083740	1379.290649	-491.141541	-50.252575	1375.267212	-469.229858	119.305672	1384.560791	-422.079651	128.968063	1673.825439	-610.488220	349.054504	1139.085449	-614.300476	-87.801796	1153.924072	-532.467163	345.036224	897.759644	-534.735718	-127.188927	896.375488	-522.596619	108.632278	1021.149719	413.554779	-73.717049	962.606445	426.779724	103.388405
-541.896362	201.763718	922.842468	-539.996765	15.329621	922.873474	-618.270386	257.716919	502.002258	-575.391113	-53.294670	499.670624	-611.134155	275.695313	67.277748	-595.379639	-98.168945	85.875809	-499.955109	300.248260	1379.247070	-491.082642	-50.096481	1375.268433	-469.149261	119.427933	1384.576538	-422.008911	129.085480	1673.798828	-610.459656	349.274017	1139.073364	-614.218323	-87.615166	1153.891357	-532.615234	345.294006	897.696655	-535.051086	-127.506783	896.220154	-522.434204	108.751640	1021.129272	413.153412	-73.720337	962.578369	426.488098	103.451721
-541.786743	201.936432	922.820923	-539.793396	15.692717	922.661804	-618.370972	257.869141	502.049805	-575.196533	-53.162327	499.666595	-611.189880	275.712189	67.270233	-595.296814	-98.178856	85.912849	-499.914795	300.388214	1379.239746	-491.004395	-50.009357	1375.264771	-469.096863	119.571144	1384.592285	-421.949097	129.209900	1673.823242	-610.432556	349.456604	1139.078979	-614.192505	-87.450104	1153.900513	-532.725952	345.522705	897.603088	-535.400208	-127.730492	896.155701	-522.231567	108.929253	1021.004089	412.768433	-73.738571	962.560547	426.188904	103.438545
-541.646301	202.049423	922.802673	-539.551392	15.819991	922.621155	-618.341309	257.931030	502.086639	-574.931702	-52.932426	499.633301	-611.264160	275.744141	67.281555	-595.214417	-98.107574	85.887794	-499.864685	300.527557	1379.233521	-490.930237	-49.876236	1375.274902	-469.037933	119.686623	1384.576660	-421.903564	129.333267	1673.818726	-610.423645	349.664520	1139.065063	-614.224426	-87.335464	1153.952759	-532.827820	345.694153	897.522583	-535.759094	-127.635429	896.126404	-522.043396	109.047668	1020.975220	412.397858	-73.710228	962.517822	425.930054	103.466248
-541.507324	202.244049	922.833679	-539.329285	15.969351	922.586914	-618.301697	257.880951	502.062622	-574.796204	-52.815998	499.650360	-611.188904	275.721436	67.280762	-595.192749	-98.095039	85.868477	-499.835052	300.654297	1379.219360	-490.866516	-49.788376	1375.316650	-468.990112	119.831398	1384.566406	-421.852814	129.410995	1673.814453	-610.409241	349.814178	1139.032471	-614.161255	-87.149368	1153.945435	-532.921509	345.867340	897.433472	-536.129211	-128.093353	896.023071	-521.871765	109.193359	1020.975342	412.062012	-73.684174	962.515320	425.661407	103.425880
-541.333008	202.373566	922.832825	-539.042236	16.134119	922.530457	-618.249634	257.863586	502.073486	-574.687988	-52.776756	499.637268	-611.256897	275.754333	67.292641	-595.186096	-98.131409	85.921814	-499.793945	300.801086	1379.229736	-490.774750	-49.684135	1375.335571	-468.954132	119.953766	1384.552490	-421.821625	129.551544	1673.839355	-610.393616	350.021179	1139.057495	-614.210815	-87.060577	1154.043091	-532.980103	346.019135	897.393860	-536.456787	-128.008545	895.986755	-521.650330	109.322311	1020.948425	411.875122	-73.816757	962.552368	425.476074	103.030144
-541.179260	202.476883	922.831116	-538.850952	16.138256	922.567810	-617.997192	257.666565	502.003754	-574.610168	-52.749481	499.601837	-611.106079	275.715088	67.280098	-595.156311	-98.118881	85.961830	-499.780029	300.942230	1379.237427	-490.655975	-49.566032	1375.341309	-468.876587	120.108788	1384.639893	-421.782135	129.652481	1673.868286	-610.383728	350.174316	1139.054321	-614.184875	-86.954323	1154.078613	-533.015625	346.145569	897.364807	-536.758423	-128.195877	895.962708	-521.495911	109.400093	1020.969666	411.668427	-73.843925	962.545959	425.297455	102.967705
-541.082520	202.576752	922.837524	-538.648804	16.232061	922.537781	-618.025818	257.709076	502.023041	-574.480164	-52.689831	499.531830	-611.101135	275.724304	67.300217	-595.121582	-98.086853	85.962616	-499.750916	301.080200	1379.242188	-490.576294	-49.452751	1375.354614	-468.819946	120.275398	1384.658936	-421.710602	129.663483	1673.970459	-610.355469	350.290894	1139.051758	-614.132935	-86.873695	1154.086182	-533.042053	346.278564	897.377808	-537.039978	-128.637787	895.861816	-521.341125	109.488274	1020.956848	411.443970	-73.876778	962.589294	425.120178	102.874832
-540.911621	202.723724	922.837219	-538.422302	16.344933	922.504272	-618.045593	257.857239	502.076599	-574.300781	-52.606567	499.450684	-611.106812	275.728180	67.321190	-595.073364	-98.074608	85.949707	-499.725098	301.240784	1379.244019	-490.464905	-49.300880	1375.359375	-468.779541	120.409851	1384.675415	-421.721710	129.875504	1673.890747	-610.315247	350.385437	1139.056274	-614.096680	-86.793854	1154.093262	-533.016479	346.370514	897.355591	-537.343262	-128.966690	895.854187	-521.163086	109.605896	1020.943848	411.096893	-73.673302	962.580811	424.872314	103.390388
-540.789246	202.831131	922.827637	-538.267639	16.451246	922.503174	-617.940308	257.780304	502.039459	-574.191528	-52.578449	499.341064	-611.005432	275.687775	67.278374	-595.057617	-98.063614	85.948006	-499.722656	301.385925	1379.228882	-490.344788	-49.177906	1375.350952	-468.735168	120.544975	1384.647095	-421.689758	129.961441	1673.866211	-610.309631	350.500092	1139.032959	-614.064880	-86.754181	1154.099854	-533.004456	346.462128	897.342773	-537.662292	-129.251297	895.805847	-521.016113	109.720573	1020.936890	410.911713	-73.931747	962.532410	424.696014	102.832710
-540.696289	202.944931	922.789734	-537.511414	17.658693	921.926208	-617.854004	257.803558	502.026276	-573.610474	-52.281235	499.096191	-611.016479	275.692566	67.289589	-594.796692	-98.009804	85.896988	-499.720673	301.509125	1379.217773	-490.242188	-49.042835	1375.338135	-468.675110	120.665207	1384.627441	-421.666351	130.063583	1673.859131	-610.283691	350.578552	1139.015137	-614.039185	-86.751106	1154.162476	-532.911621	346.536346	897.335999	-537.889893	-129.239792	895.807678	-520.407593	110.165337	1020.594543	410.718567	-73.926521	962.543335	424.434967	102.684898
-540.573853	203.055054	922.766602	-537.412781	17.761759	921.916321	-617.818542	257.897583	502.068329	-573.541809	-52.287270	499.054596	-611.005798	275.700348	67.293900	-594.830688	-97.969872	85.876396	-499.715240	301.611725	1379.221558	-490.151672	-48.919220	1375.332153	-468.653839	120.782173	1384.580933	-421.652191	130.161041	1673.846558	-610.266724	350.664856	1138.976074	-614.016052	-86.826515	1154.208862	-532.806702	346.582428	897.328918	-538.103882	-129.479996	895.754517	-520.310242	110.276321	1020.580566	410.604492	-73.992256	962.571472	424.296356	102.632111
-540.447144	203.065155	922.696350	-537.467529	17.549511	922.114929	-617.764465	257.985107	502.076630	-573.647583	-52.394539	499.038239	-610.925781	275.690033	67.294403	-594.934937	-97.966141	85.907990	-499.712189	301.749023	1379.199829	-490.060455	-48.772373	1375.316650	-468.592072	120.903992	1384.615234	-421.588013	130.177200	1673.914307	-610.232483	350.728516	1138.918579	-613.897705	-86.793236	1154.173218	-532.679382	346.613892	897.312561	-538.359741	-130.040771	895.687195	-520.335815	110.298492	1020.656555	410.448334	-74.000275	962.551453	424.096466	102.610611
-540.290283	203.153992	922.681580	-537.499573	17.410042	922.291626	-617.733582	257.939301	502.021088	-573.769653	-52.416389	499.049255	-610.935974	275.691895	67.288742	-595.032898	-97.980743	85.908417	-499.746552	301.865631	1379.198975	-489.953491	-48.683346	1375.315674	-468.595337	121.012085	1384.544678	-421.570374	130.265320	1673.924072	-610.208191	350.802673	1138.876465	-613.854858	-86.855492	1154.205688	-532.531433	346.669617	897.292542	-538.538757	-130.284012	895.638000	-520.364441	110.354126	1020.754700	410.243439	-73.836960	962.612488	423.868530	103.012146
-540.164307	203.296677	922.670105	-537.449768	16.925455	922.355713	-617.605896	257.855988	501.987671	-573.843872	-52.429184	499.097992	-610.886658	275.682251	67.264030	-595.124390	-98.024933	85.970207	-499.750031	301.979340	1379.179932	-489.884766	-48.570370	1375.319946	-468.587738	121.119308	1384.541992	-421.562561	130.366806	1673.910645	-610.176514	350.850739	1138.828491	-613.878662	-86.983688	1154.284424	-532.351685	346.654572	897.269836	-538.723694	-130.269836	895.614014	-520.321167	110.214523	1020.789368	410.214691	-74.094032	962.619263	423.772644	102.520081
-539.989380	203.415634	922.683350	-537.445679	17.082020	922.595703	-617.594971	257.885773	501.984619	-573.856018	-52.375519	499.149139	-610.971191	275.714508	67.292030	-595.140198	-97.991882	85.951851	-499.759644	302.099884	1379.169556	-489.813995	-48.451630	1375.306274	-468.556824	121.252975	1384.561157	-421.551880	130.473038	1673.924561	-610.132813	350.918457	1138.790527	-613.820496	-87.051414	1154.312622	-532.184937	346.665192	897.275208	-538.906372	-130.573380	895.591858	-520.347107	110.453400	1020.937439	410.107391	-74.149086	962.603210	423.653656	102.468002
-539.863586	203.587616	922.654297	-537.084106	17.144501	922.326782	-617.474670	257.985901	502.027466	-573.708618	-52.224808	499.189453	-610.955078	275.724609	67.318253	-595.140442	-97.966827	85.949402	-499.786133	302.208527	1379.157471	-489.746735	-48.329849	1375.336548	-468.533813	121.365852	1384.574463	-421.569366	130.690369	1673.873779	-610.064514	350.950043	1138.729736	-613.756226	-87.118065	1154.356812	-531.965637	346.651001	897.282288	-539.044556	-130.898270	895.604980	-520.048279	110.468109	1020.778320	409.977356	-74.195396	962.654114	423.529388	102.420235
-539.732239	203.721466	922.687256	-536.904358	17.326235	922.292114	-617.574585	258.254333	502.126984	-573.564575	-52.142887	499.245300	-611.039795	275.734314	67.338036	-595.075867	-97.873627	85.939629	-499.810791	302.338654	1379.166870	-489.730347	-48.191891	1375.394775	-468.474701	121.516220	1384.650024	-421.560822	130.765808	1673.862793	-610.006226	350.961182	1138.669678	-613.648621	-87.137108	1154.329956	-531.710999	346.641418	897.299500	-539.141968	-131.454468	895.585938	-519.914917	110.594696	1020.781677	409.819489	-74.261734	962.648193	423.373352	102.397385
-539.645691	203.864929	922.704224	-536.738037	17.463537	922.259827	-617.472717	258.244202	502.101990	-573.436462	-52.020554	499.252716	-611.002869	275.739655	67.337654	-595.039978	-97.902473	85.966827	-499.827209	302.451935	1379.149780	-489.726105	-48.058922	1375.420654	-468.458344	121.651894	1384.663940	-421.557007	130.862823	1673.879272	-609.937256	350.976563	1138.612061	-613.608215	-87.255943	1154.406250	-531.497070	346.612640	897.338501	-539.242798	-131.785172	895.641296	-519.791321	110.716927	1020.774536	409.724609	-74.323090	962.665161	423.251465	102.370895
-539.528931	203.965439	922.693726	-536.569641	17.568312	922.262756	-617.348816	258.110046	502.038483	-573.327637	-52.038757	499.251495	-610.922058	275.739716	67.320152	-595.091614	-97.854294	85.989143	-499.867126	302.554382	1379.144653	-489.651947	-47.933773	1375.474609	-468.467712	121.796509	1384.681519	-421.559235	130.978561	1673.886719	-609.862488	351.004669	1138.578491	-613.588684	-87.324638	1154.486694	-531.251892	346.556122	897.359802	-539.253235	-131.661133	895.702332	-519.663452	110.831474	1020.773499	409.908936	-74.401802	962.833130	423.460480	102.331032
-539.413513	204.145859	922.731934	-536.416199	17.726664	922.240906	-617.282410	258.237366	502.068909	-573.157776	-51.920593	499.175629	-610.937012	275.749573	67.340012	-595.062195	-97.788353	85.934891	-499.885223	302.646271	1379.146606	-489.648163	-47.803040	1375.506226	-468.470367	121.909874	1384.767456	-421.543488	131.061981	1673.902588	-609.788452	351.024139	1138.533691	-613.540039	-87.398468	1154.532715	-530.999878	346.507996	897.348450	-539.260925	-131.864197	895.751221	-519.549683	110.972626	1020.785583	409.775024	-74.406433	962.835205	423.335999	102.259361
-539.323303	204.227234	922.724792	-536.271362	17.856750	922.214905	-617.245056	258.381653	502.097168	-573.002197	-51.919338	499.123688	-610.959534	275.754700	67.355392	-595.020691	-97.748619	85.948959	-499.908966	302.748627	1379.175049	-489.576324	-47.695721	1375.550781	-468.431610	122.017632	1384.779785	-421.547119	131.170166	1673.928223	-609.703491	351.056793	1138.499023	-613.462524	-87.428505	1154.564331	-530.711426	346.443756	897.386047	-539.241272	-132.099060	895.773071	-519.435364	111.073738	1020.769592	409.487335	-74.106140	962.851868	423.125366	102.898064
-539.238708	204.377563	922.722534	-536.111084	18.049452	922.160278	-617.204346	258.607788	502.186462	-572.881042	-51.852711	499.015167	-611.019653	275.779572	67.382080	-595.029236	-97.753220	85.947235	-499.924225	302.869904	1379.173340	-489.557434	-47.580563	1375.572632	-468.433167	122.114647	1384.742920	-421.534515	131.225021	1673.910156	-609.623535	351.062897	1138.434204	-613.311768	-87.397934	1154.511963	-530.426147	346.371033	897.404907	-539.201965	-132.606277	895.776794	-519.307190	111.225197	1020.740112	409.493011	-74.398399	962.820740	423.094299	102.176453
-539.170288	204.504974	922.709656	-535.964050	18.174849	922.115662	-617.164429	258.643127	502.168182	-572.780945	-51.851322	498.985229	-610.990723	275.813965	67.349083	-595.019409	-97.780556	86.005745	-499.965363	302.985291	1379.175049	-489.547791	-47.483170	1375.616943	-468.419617	122.219658	1384.769043	-421.547241	131.353653	1673.927246	-609.532104	351.097595	1138.342651	-613.253540	-87.463402	1154.585815	-530.106995	346.273193	897.422852	-539.177490	-132.825012	895.815002	-519.190674	111.342758	1020.709656	409.334564	-74.397514	962.779663	422.965668	102.134544
-539.093689	204.592804	922.688232	-535.803894	18.314173	922.051270	-617.117798	258.842377	502.204681	-572.700134	-51.860374	498.994446	-610.999512	275.813293	67.368904	-595.012878	-97.822922	86.053452	-500.006470	303.087952	1379.159424	-489.521423	-47.380173	1375.590576	-468.426361	122.314095	1384.774292	-421.501343	131.350342	1674.007080	-609.462585	351.113556	1138.300049	-613.206970	-87.505249	1154.557007	-529.787781	346.176422	897.432495	-539.088806	-132.972015	895.830750	-519.064575	111.442055	1020.665344	409.184479	-74.374031	962.758301	422.821259	102.084488
-539.027771	204.685165	922.661499	-535.650940	18.414042	922.024170	-617.057373	258.874237	502.198639	-572.625977	-51.804646	498.939575	-611.003174	275.816589	67.375732	-595.067566	-97.646103	85.896950	-500.075500	303.179810	1379.151245	-489.503418	-47.266537	1375.623413	-468.416992	122.422844	1384.773926	-421.510803	131.439270	1674.010620	-609.366333	351.153870	1138.209961	-613.154663	-87.471619	1154.553223	-529.471863	346.114105	897.463257	-539.003052	-133.112610	895.861511	-518.963257	111.546410	1020.639954	409.052826	-74.363579	962.719849	422.711334	102.099014
-538.968628	204.820236	922.652954	-535.549438	18.470779	922.006836	-616.982605	258.892059	502.204834	-572.623901	-51.758850	498.934326	-610.951538	275.800262	67.377747	-595.055054	-97.754791	85.990776	-500.106659	303.280548	1379.152466	-489.459442	-47.165668	1375.626099	-468.405243	122.519859	1384.785156	-421.521912	131.545868	1674.018555	-609.270264	351.168488	1138.145386	-613.067688	-87.460373	1154.532959	-529.096924	346.036102	897.522705	-538.855164	-133.250565	895.886780	-518.901489	111.641479	1020.630432	408.917358	-74.293419	962.678833	422.606110	102.181267
-538.867188	204.934265	922.666077	-535.401245	18.561386	921.995239	-616.970032	259.103546	502.250519	-572.566040	-51.731934	498.977661	-610.980652	275.806366	67.397827	-595.076782	-97.762466	86.055557	-500.153412	303.385437	1379.150635	-489.490723	-47.040359	1375.674805	-468.407013	122.616554	1384.816162	-421.588287	131.722015	1673.951538	-609.177429	351.165497	1138.080322	-613.050293	-87.506493	1154.581055	-528.759827	345.969452	897.547668	-538.685242	-133.075287	895.988831	-518.812256	111.734718	1020.637878	408.715088	-74.210587	962.631104	422.471497	102.415154
-538.781006	205.084854	922.666077	-535.288391	18.660683	921.978333	-616.919800	259.111115	502.263458	-572.503967	-51.713226	498.992676	-610.942078	275.793365	67.420013	-595.081421	-97.647850	85.952637	-500.209015	303.467834	1379.132080	-489.463928	-46.944660	1375.712158	-468.407593	122.719315	1384.821045	-421.560913	131.726028	1674.047729	-609.089783	351.180176	1138.020264	-612.973694	-87.511383	1154.582764	-528.401306	345.861359	897.604309	-538.475586	-133.164841	896.072388	-518.740479	111.852821	1020.634521	408.460236	-73.936638	962.562317	422.287415	102.981812
-538.745422	205.168976	922.650391	-535.197815	18.735653	921.962219	-616.870972	259.135345	502.233215	-572.432678	-51.643246	499.022400	-610.962952	275.815826	67.415512	-595.029419	-97.657692	86.004486	-500.248016	303.556671	1379.119751	-489.465485	-46.834068	1375.692017	-468.419159	122.801590	1384.834839	-421.628143	131.912842	1673.983643	-609.008362	351.191772	1137.923218	-612.858215	-87.458397	1154.552979	-528.049561	345.722412	897.633362	-538.260376	-133.501434	896.073059	-518.690918	111.937279	1020.621155	408.256409	-73.852577	962.476563	422.134705	103.194237
-538.662476	205.374115	922.696716	-535.096313	18.857555	921.956299	-616.932190	259.295105	502.295319	-572.369751	-51.629356	499.004395	-611.030457	275.855713	67.438972	-595.061462	-97.681396	86.025330	-500.273376	303.636017	1379.112305	-489.498413	-46.722530	1375.750366	-468.410065	122.924545	1384.821655	-421.643158	131.979858	1674.001221	-608.935242	351.225372	1137.870972	-612.770325	-87.434082	1154.539185	-527.721924	345.634888	897.672852	-538.034424	-133.587219	896.126709	-518.631653	112.074425	1020.647522	408.087311	-73.888817	962.421082	422.037201	103.151360
-538.611511	205.491852	922.687134	-535.018616	18.975576	921.935791	-616.835571	259.194977	502.237396	-572.265259	-51.587990	498.995941	-610.993164	275.846649	67.431801	-595.030396	-97.703133	86.076523	-500.305267	303.720520	1379.095093	-489.503571	-46.630215	1375.757446	-468.418793	123.016724	1384.834961	-421.677979	132.052826	1674.009766	-608.845886	351.217529	1137.793457	-612.721802	-87.448524	1154.545898	-527.375854	345.550262	897.702332	-537.764038	-133.320938	896.243164	-518.571045	112.189102	1020.633118	408.208374	-74.426865	962.359802	422.192291	102.042770
-538.533752	205.613907	922.679749	-534.910095	19.070597	921.918213	-616.733093	259.071625	502.198212	-572.188660	-51.512054	498.954529	-610.914124	275.826294	67.422195	-595.022339	-97.707985	86.075676	-500.331390	303.809875	1379.091675	-489.455505	-46.545547	1375.747803	-468.408203	123.104752	1384.828613	-421.702972	132.149033	1674.018311	-608.755371	351.241516	1137.764160	-612.553467	-87.375801	1154.471802	-527.018372	345.404968	897.728821	-537.477600	-133.622437	896.243164	-518.504089	112.294739	1020.625488	408.058014	-74.616646	962.209351	422.117981	101.950439
-538.453064	205.744965	922.683777	-534.821289	19.159998	921.902832	-616.721436	259.221558	502.225250	-572.051025	-51.438488	498.895752	-610.939209	275.854004	67.425537	-595.043518	-97.665062	86.031715	-500.331421	303.922638	1379.083130	-489.438507	-46.451694	1375.762695	-468.423187	123.190491	1384.839111	-421.734711	132.208954	1674.032959	-608.663818	351.242493	1137.707153	-612.423401	-87.301048	1154.444336	-526.647705	345.223145	897.758972	-537.171387	-133.643723	896.280212	-518.423340	112.395485	1020.620544	407.914764	-74.652489	962.118591	422.018982	101.917122
-538.399597	205.890762	922.680237	-534.751892	19.250875	921.888611	-616.639771	259.231598	502.193298	-571.920166	-51.346783	498.832764	-610.909546	275.856049	67.405701	-595.004272	-97.694473	86.049744	-500.356110	303.999878	1379.062134	-489.466583	-46.376919	1375.778320	-468.416321	123.285812	1384.825439	-421.763245	132.269073	1674.032593	-608.562439	351.256104	1137.649658	-612.337219	-87.229027	1154.412842	-526.297424	345.089508	897.796509	-536.834106	-133.283829	896.317139	-518.373291	112.509514	1020.613770	407.729218	-74.716385	962.033386	421.876678	101.829247
-538.348938	205.947327	922.653381	-534.712402	19.347113	921.881104	-616.646301	259.463409	502.255341	-571.880005	-51.367355	498.803406	-610.982117	275.893097	67.433907	-595.031799	-97.692162	86.083328	-500.362000	304.096161	1379.074585	-489.460419	-46.274170	1375.779175	-468.419128	123.397629	1384.798706	-421.784485	132.336823	1674.033936	-608.476135	351.293793	1137.622559	-612.205566	-87.140419	1154.356934	-525.998962	344.992279	897.847229	-536.477051	-133.203476	896.340759	-518.315491	112.595268	1020.594238	407.564697	-74.724472	961.956299	421.765991	101.834671
-538.271179	206.095428	922.663452	-534.497925	19.459175	921.764160	-616.566040	259.382385	502.208221	-571.741394	-51.299171	498.755676	-610.910645	275.888367	67.434929	-594.977051	-97.674622	86.064438	-500.382446	304.175934	1379.072754	-489.454346	-46.171593	1375.756348	-468.416443	123.493507	1384.805786	-421.808807	132.179016	1674.006104	-608.408020	351.313385	1137.578979	-612.085510	-87.059212	1154.306763	-525.635559	344.859497	897.937500	-536.145142	-133.064468	896.333130	-518.166504	112.671844	1020.540283	407.410950	-74.833336	961.915771	421.690399	101.727859
-538.253784	206.167435	922.649597	-534.558044	19.526920	921.844482	-616.620728	259.765411	502.313843	-571.720703	-51.294468	498.725769	-611.004089	275.906128	67.431206	-595.022888	-97.636055	86.041168	-500.395020	304.268829	1379.087036	-489.435944	-46.076088	1375.760132	-468.428375	123.608299	1384.802368	-421.848022	132.259674	1674.009521	-608.320251	351.348969	1137.546997	-611.897766	-86.926323	1154.230469	-525.275452	344.718018	898.014771	-535.769714	-133.181671	896.295044	-518.213379	112.783241	1020.578247	407.265259	-74.981789	961.840210	421.637634	101.559845
-538.190613	206.322845	922.662415	-534.486511	19.653631	921.822632	-616.548096	259.893341	502.335724	-571.662842	-51.272606	498.716278	-611.039063	275.924469	67.469826	-595.026306	-97.630424	86.034134	-500.414459	304.362488	1379.068604	-489.448822	-45.971588	1375.753174	-468.439362	123.683617	1384.798584	-421.868896	132.325058	1674.016357	-608.236755	351.406799	1137.515503	-611.805542	-86.847717	1154.180298	-524.963196	344.616150	898.061646	-535.413025	-132.814362	896.360779	-518.160217	112.906555	1020.576355	407.114838	-75.070099	961.819946	421.532532	101.475899
-538.153015	206.389984	922.626221	-534.404358	19.741657	921.806946	-616.450134	259.795593	502.276062	-571.600281	-51.204865	498.720764	-611.005005	275.917908	67.442230	-595.036743	-97.635536	86.031654	-500.436066	304.462036	1379.078491	-489.423157	-45.860062	1375.760010	-468.445038	123.790634	1384.788086	-421.842407	132.278107	1674.119385	-608.154114	351.438782	1137.465454	-611.598511	-86.719139	1154.075073	-524.694458	344.561310	898.107666	-535.025757	-132.940460	896.342407	-518.109497	112.999092	1020.552124	406.935333	-75.215454	961.761597	421.392517	101.335190
-538.105957	206.545807	922.649841	-534.340576	19.862709	921.783447	-616.460022	260.062347	502.352386	-571.487183	-51.111198	498.693512	-611.034119	275.960144	67.472557	-594.996582	-97.657089	86.078056	-500.429321	304.549225	1379.069458	-489.455414	-45.754765	1375.734009	-468.472076	123.866142	1384.794922	-421.881012	132.338074	1674.131226	-608.099487	351.481842	1137.424561	-611.507446	-86.593643	1154.049561	-524.406677	344.481995	898.156067	-534.624084	-132.464890	896.377808	-518.058044	113.114288	1020.552856	406.743103	-75.260773	961.778992	421.228821	101.190811
-538.060608	206.698196	922.681946	-534.275391	19.985691	921.772766	-616.363708	260.068329	502.325592	-571.398682	-51.078903	498.693390	-611.009277	275.954193	67.476021	-594.970886	-97.659676	86.082802	-500.458191	304.652191	1379.065674	-489.464874	-45.637348	1375.723267	-468.471100	123.963745	1384.809082	-421.903046	132.386673	1674.164307	-608.060791	351.556091	1137.408081	-611.387573	-86.494484	1153.982178	-524.141357	344.417511	898.230469	-534.243713	-132.246918	896.358398	-518.021423	113.230972	1020.567017	406.560547	-75.326820	961.774292	421.061584	101.074821
-538.015198	206.862000	922.681641	-534.193665	20.148926	921.719482	-616.325012	260.279663	502.403015	-571.271851	-50.989025	498.708344	-611.014099	275.970306	67.496468	-594.953674	-97.637207	86.090973	-500.454590	304.749756	1379.064453	-489.468353	-45.526276	1375.743652	-468.484894	124.069641	1384.794189	-421.930908	132.449524	1674.178467	-608.049194	351.608643	1137.359497	-611.238647	-86.360909	1153.923218	-523.848450	344.299652	898.305237	-533.839905	-131.994934	896.352356	-517.959900	113.370071	1020.540588	406.419830	-75.415291	961.731873	420.960236	100.966507
-537.966492	206.972839	922.684998	-534.122009	20.290556	921.696777	-616.285950	260.389496	502.409546	-571.193481	-50.918385	498.721436	-610.993286	275.958954	67.489182	-594.958130	-97.637260	86.085121	-500.483398	304.866425	1379.043945	-489.503906	-45.412037	1375.731323	-468.504761	124.187424	1384.790894	-421.986450	132.577698	1674.124268	-608.071106	351.666992	1137.320190	-611.113647	-86.264610	1153.871460	-523.522949	344.219299	898.419006	-533.441223	-131.690628	896.352783	-517.918518	113.484367	1020.534363	406.281219	-75.510185	961.688354	420.858490	100.898392
-537.922791	207.130463	922.710693	-534.064453	20.360386	921.668274	-616.293640	260.632202	502.462463	-571.154236	-50.874031	498.713013	-611.101685	276.006256	67.514389	-594.952881	-97.636765	86.080589	-500.491608	304.981659	1379.045410	-489.456390	-45.322506	1375.732666	-468.488342	124.268036	1384.786865	-422.011597	132.647369	1674.144409	-608.103699	351.744446	1137.261353	-610.900391	-86.092697	1153.760620	-523.208069	344.119781	898.539978	-533.017456	-131.704132	896.302734	-517.887634	113.570557	1020.536560	406.088898	-75.621712	961.644714	420.698792	100.812180
-537.889160	207.255005	922.691956	-534.026184	20.488621	921.648315	-616.213196	260.696472	502.452179	-571.071106	-50.778614	498.698273	-611.106812	276.028900	67.524803	-594.955200	-97.638145	86.072517	-500.489685	305.122711	1379.022461	-489.477356	-45.207745	1375.705566	-468.491150	124.389816	1384.770386	-422.033417	132.699387	1674.128296	-608.157410	351.832123	1137.229736	-610.820740	-85.994690	1153.720093	-522.884949	344.036591	898.700623	-532.628662	-131.169220	896.354065	-517.849365	113.696793	1020.516785	405.874695	-75.772285	961.593018	420.457977	100.731163
-537.840210	207.396759	922.692810	-533.960571	20.687840	921.596008	-616.163391	260.924103	502.527954	-570.985901	-50.789112	498.674713	-611.181458	276.054993	67.554489	-594.976318	-97.631897	86.002029	-500.485260	305.233002	1378.989014	-489.422882	-45.092045	1375.648682	-468.470612	124.515823	1384.766724	-422.025238	132.751816	1674.125122	-608.208008	351.907715	1137.204224	-610.626587	-85.761322	1153.602539	-522.481689	343.944550	898.865845	-532.248657	-130.879105	896.343201	-517.780151	113.841110	1020.488831	405.674133	-75.880974	961.540527	420.228271	100.638031
-537.807007	207.476898	922.675842	-533.937256	20.772516	921.567261	-616.103394	261.052399	502.533783	-570.889404	-50.713470	498.618469	-611.151306	276.036102	67.539513	-594.938843	-97.617920	85.983635	-500.494080	305.370300	1378.977539	-489.402313	-44.978329	1375.643433	-468.487122	124.627579	1384.755493	-422.028351	132.794067	1674.128906	-608.260925	351.961761	1137.208252	-610.470520	-85.573509	1153.500977	-522.105103	343.820618	899.036743	-531.820618	-130.544571	896.334351	-517.739380	113.916618	1020.463623	405.475586	-76.027687	961.537842	420.027466	100.506874
-537.791687	207.534637	922.643616	-533.896729	20.870424	921.549316	-615.993164	261.230621	502.566254	-570.870972	-50.718113	498.615387	-611.165894	276.072235	67.549385	-594.978333	-97.627609	85.990486	-500.501312	305.488708	1378.956543	-489.380859	-44.819637	1375.628906	-468.471802	124.754082	1384.736694	-422.015808	132.842361	1674.121094	-608.314758	352.027405	1137.196777	-610.282471	-85.406792	1153.435059	-521.667480	343.691254	899.240295	-531.436340	-130.411041	896.246216	-517.690247	114.004829	1020.434631	405.242462	-76.128036	961.543640	419.825378	100.393784
-537.742126	207.699677	922.661560	-533.851196	20.991173	921.499695	-615.867065	261.285034	502.533417	-570.780334	-50.672688	498.603119	-611.136841	276.057983	67.552574	-594.968750	-97.627304	85.988091	-500.512085	305.619354	1378.940552	-489.307373	-44.669567	1375.588013	-468.471069	124.889015	1384.732544	-422.023529	132.885040	1674.125610	-608.386353	352.085968	1137.193359	-610.163452	-85.277748	1153.357422	-521.248291	343.518677	899.454773	-531.013123	-129.957596	896.174255	-517.656067	114.111481	1020.421204	405.028992	-76.234558	961.550415	419.602417	100.261208
-537.691589	207.789154	922.668030	-533.805908	21.129677	921.480957	-615.773621	261.429504	502.537964	-570.672729	-50.671154	498.591400	-611.155457	276.102081	67.564240	-595.034180	-97.644409	85.898010	-500.508759	305.754333	1378.919556	-489.322449	-44.515697	1375.593262	-468.479279	125.031227	1384.726929	-422.014282	132.947388	1674.124512	-608.442505	352.119690	1137.198608	-610.011536	-85.083588	1153.277100	-520.755249	343.348633	899.712097	-530.668213	-129.646545	896.179504	-517.613892	114.211540	1020.416077	404.766327	-76.319557	961.517334	419.353424	100.150620
-537.655884	207.881760	922.669556	-533.738464	21.251554	921.452881	-615.602295	261.409882	502.493774	-570.619263	-50.619503	498.566437	-611.119934	276.087585	67.547592	-595.060486	-97.642387	85.885681	-500.519592	305.895355	1378.908813	-489.286133	-44.340439	1375.568726	-468.493500	125.146637	1384.703125	-421.955536	132.909164	1674.182739	-608.536377	352.171417	1137.209839	-609.942688	-84.945885	1153.234619	-520.308289	343.169189	899.975037	-530.322754	-128.993637	896.222778	-517.568542	114.306061	1020.403931	404.585388	-76.394829	961.445801	419.113892	100.052856
-537.585999	208.050140	922.707458	-533.654419	21.436602	921.413635	-615.441345	261.462921	502.451324	-570.474915	-50.581837	498.559387	-611.066711	276.086029	67.553406	-595.033447	-97.639297	85.885712	-500.545532	306.013977	1378.900269	-489.266357	-44.166214	1375.552490	-468.478363	125.282440	1384.711426	-421.983704	133.054611	1674.125610	-608.620605	352.207245	1137.212402	-609.861450	-84.884010	1153.224243	-519.855347	343.006989	900.237732	-530.017517	-128.646667	896.237244	-517.514587	114.442947	1020.407349	404.289307	-76.535637	961.382813	418.833923	99.917480
-537.578674	208.152771	922.706177	-533.624023	21.583746	921.377319	-615.278748	261.678009	502.485657	-570.347107	-50.543655	498.519287	-611.123779	276.138123	67.580803	-595.021484	-97.638451	85.884438	-500.564209	306.136505	1378.910400	-489.185577	-43.987415	1375.490479	-468.476868	125.400879	1384.700439	-421.914795	133.012848	1674.199707	-608.719849	352.269714	1137.204956	-609.718628	-84.848999	1153.161743	-519.350525	342.756836	900.537292	-529.754456	-128.583984	896.230652	-517.484436	114.551819	1020.386414	404.087616	-76.622162	961.371399	418.623352	99.881683
-537.494446	208.314819	922.755310	-533.518799	21.749029	921.361877	-615.110657	261.827637	502.525360	-570.221191	-50.476105	498.475220	-611.111389	276.147797	67.625542	-595.028320	-97.612793	85.824112	-500.568970	306.296082	1378.914917	-489.118500	-43.785145	1375.444458	-468.447815	125.551727	1384.697632	-421.891388	133.064072	1674.206299	-608.846008	352.321625	1137.230103	-609.648376	-84.853561	1153.200073	-518.769714	342.470398	900.897461	-529.443298	-127.896667	896.218079	-517.426147	114.682625	1020.409851	403.888397	-76.709335	961.380615	418.397491	99.774658
-537.475708	208.489517	922.804138	-533.486572	21.910704	921.352112	-614.883118	261.931793	502.500946	-570.138245	-50.518559	498.491547	-611.075073	276.136963	67.627174	-595.078735	-97.736595	85.858566	-500.605835	306.463928	1378.929077	-489.070984	-43.575474	1375.393311	-468.426880	125.720497	1384.690796	-421.852875	133.124512	1674.215576	-608.960632	352.353607	1137.272095	-609.564819	-84.968346	1153.202881	-518.207275	342.162201	901.250671	-529.162292	-127.493423	896.167236	-517.407349	114.821121	1020.430481	403.687592	-76.840897	961.360535	418.173370	99.616142
-537.425964	208.631851	922.850098	-533.399780	22.086235	921.355713	-614.716675	262.062042	502.522217	-569.962646	-50.465969	498.466949	-611.076294	276.170227	67.658409	-595.100403	-97.775932	85.855988	-500.638855	306.637665	1378.953125	-489.006409	-43.332237	1375.326172	-468.417053	125.895996	1384.684448	-421.813263	133.178513	1674.216309	-609.072693	352.371460	1137.303589	-609.478699	-85.178673	1153.259033	-517.614441	341.857971	901.647827	-528.897583	-127.182014	896.169434	-517.357056	114.960823	1020.458557	403.462982	-77.033852	961.337524	417.962341	99.511063
-537.381531	208.817062	922.871338	-533.355774	22.255045	921.359253	-614.522583	262.142120	502.504883	-569.834351	-50.494946	498.420105	-611.107727	276.162903	67.664902	-595.129883	-97.720360	85.758896	-500.642059	306.812653	1378.982544	-488.892517	-43.132431	1375.292969	-468.396240	126.074020	1384.639526	-421.760620	133.249725	1674.230469	-609.172119	352.396759	1137.327515	-609.366150	-85.573692	1153.335693	-516.932922	341.529633	902.072632	-528.594299	-126.828316	896.178162	-517.326477	115.128174	1020.473389	403.260010	-77.102882	961.303833	417.720337	99.520836
-537.370789	208.976349	922.921326	-533.335022	22.374193	921.381592	-614.288757	262.366791	502.521362	-569.708984	-50.545681	498.423035	-611.143372	276.216217	67.716278	-595.196594	-97.810699	85.731094	-500.666840	307.007019	1379.003662	-488.713440	-42.920666	1375.165283	-468.369293	126.296303	1384.620483	-421.696716	133.300568	1674.225708	-609.255615	352.424500	1137.359741	-609.254028	-86.076508	1153.434937	-516.274841	341.208954	902.461975	-528.441711	-126.770279	896.183655	-517.300476	115.254135	1020.507629	403.037811	-77.225548	961.297302	417.516998	99.408714
-537.332336	209.194580	922.995667	-533.278320	22.621241	921.385437	-614.094238	262.683929	502.577881	-569.583191	-50.541168	498.364685	-611.214355	276.233185	67.721939	-595.262390	-97.915146	85.734200	-500.682312	307.228729	1379.047729	-488.538574	-42.646603	1375.109497	-468.332336	126.512733	1384.628174	-421.610565	133.381683	1674.224121	-609.309570	352.479584	1137.376221	-609.230408	-86.659798	1153.553711	-515.599365	340.886719	902.883972	-528.258545	-126.041756	896.187927	-517.257813	115.451157	1020.547424	402.868927	-77.285675	961.263733	417.300873	99.390350
-537.295105	209.408157	923.061096	-533.252930	22.872276	921.387939	-613.774475	262.811615	502.554199	-569.365723	-50.552437	498.275848	-611.260193	276.243469	67.757851	-595.292175	-98.028618	85.734047	-500.692993	307.477448	1379.092285	-488.439789	-42.353275	1375.138916	-468.281555	126.722374	1384.602661	-421.575714	133.559464	1674.149902	-609.353455	352.531311	1137.462036	-609.227478	-87.565399	1153.832642	-514.893005	340.518005	903.313171	-528.245056	-125.417747	896.119385	-517.245728	115.648636	1020.584778	402.700195	-77.340752	961.300354	417.106110	99.284286
-537.249207	209.632080	923.150635	-533.187561	23.120605	921.418152	-613.502014	263.096191	502.609375	-569.140137	-50.550335	498.146820	-611.362793	276.308472	67.793625	-595.358093	-98.146919	85.627090	-500.697357	307.756500	1379.134644	-488.314026	-42.049240	1375.185547	-468.250732	126.948196	1384.548950	-421.493011	133.657867	1674.163208	-609.344299	352.553253	1137.482300	-609.228027	-88.706696	1154.059692	-514.120239	340.188782	903.787964	-528.210876	-124.773727	896.133789	-517.199402	115.855095	1020.646179	402.496552	-77.432846	961.319092	416.927765	99.197121
-537.231567	209.854523	923.222046	-533.163330	23.381775	921.437317	-613.132629	263.284882	502.632782	-568.963989	-50.697803	498.129028	-611.382324	276.322296	67.851456	-595.408936	-98.244354	85.616875	-500.684235	308.032135	1379.174683	-488.155548	-41.712818	1375.254395	-468.152679	127.230637	1384.602539	-421.423096	133.770798	1674.178223	-609.312378	352.617889	1137.538086	-609.205139	-90.198860	1154.494873	-513.330200	339.840637	904.230530	-528.334412	-124.008575	896.155334	-517.176147	116.069908	1020.690918	402.200439	-77.584938	961.286682	416.670410	99.094612
-537.229614	210.009109	923.293274	-533.129028	23.649847	921.478516	-612.671570	263.499207	502.628235	-568.750122	-50.800518	498.139343	-611.355286	276.342468	67.917931	-595.485046	-98.427628	85.636826	-500.648987	308.321472	1379.201050	-488.018799	-41.306454	1375.372070	-468.059509	127.513092	1384.638184	-421.352539	133.916229	1674.217163	-609.271851	352.725739	1137.567749	-609.161865	-92.030708	1155.108643	-512.476807	339.403107	904.669067	-528.554810	-122.988937	896.169678	-517.144104	116.268478	1020.744507	401.982574	-77.629295	961.279968	416.454163	99.008240
-537.201416	210.334564	923.413147	-533.053467	23.989237	921.446411	-612.236450	263.799042	502.670654	-568.582703	-51.102562	498.290344	-611.380432	276.344879	67.974419	-595.621338	-98.599678	85.629478	-500.559509	308.648712	1379.206909	-487.901184	-40.933060	1375.583984	-467.963501	127.846085	1384.690430	-421.319031	134.103195	1674.261108	-609.209656	352.826935	1137.586792	-609.069763	-94.329330	1155.876221	-511.573151	338.985626	905.222900	-529.032654	-121.890923	896.274597	-517.086243	116.525414	1020.786804	401.722321	-77.706322	961.304321	416.205017	98.937790
-537.178040	210.689957	923.554199	-532.990662	24.355364	921.457397	-611.768494	263.957123	502.703857	-568.433411	-51.363628	498.469147	-611.441406	276.320160	68.057281	-595.787109	-98.695274	85.530388	-500.437897	308.965515	1379.166016	-487.737122	-40.453732	1375.876221	-467.879120	128.192017	1384.728882	-421.311340	134.301941	1674.341919	-609.167358	353.012695	1137.600830	-608.909119	-96.923965	1156.694214	-510.634186	338.520905	905.769104	-529.708130	-120.630486	896.263000	-517.043091	116.821289	1020.862427	401.498077	-77.710205	961.320862	415.954620	98.857140
-537.143005	211.151855	923.721680	-532.878723	24.786745	921.408508	-611.270447	264.181580	502.739075	-568.402710	-51.804558	498.655609	-611.476563	276.364166	68.145325	-596.063660	-98.877876	85.431587	-500.237671	309.312988	1379.102173	-487.544464	-39.882309	1376.105713	-467.827393	128.489746	1384.729004	-421.348999	134.564789	1674.431396	-609.159668	353.260254	1137.609863	-608.505981	-99.770058	1157.725342	-509.585907	337.973663	906.377258	-530.498230	-119.652138	896.648682	-516.981873	117.161011	1020.923096	401.265167	-77.771584	961.349243	415.743744	98.813362
-537.089905	211.528564	923.888794	-532.712463	25.270151	921.362061	-610.625366	264.602234	502.872406	-568.252869	-52.235790	498.783691	-611.499756	276.330292	68.291466	-596.266663	-99.108948	85.275787	-499.991943	309.692871	1378.952393	-487.300140	-39.280983	1376.343018	-467.747498	128.878464	1384.797974	-421.363586	134.781921	1674.605713	-609.132690	353.557983	1137.602539	-607.992432	-102.662552	1158.704956	-508.492828	337.453125	907.012268	-531.417725	-118.753838	896.992004	-516.899475	117.488075	1020.987549	401.079407	-77.813469	961.344666	415.547089	98.777245
-537.065735	211.918015	923.995850	-532.507751	25.903675	921.244751	-609.834229	264.573090	502.823395	-568.035522	-52.675579	498.908264	-611.409973	276.281769	68.411789	-596.514832	-99.348976	85.204445	-499.749603	310.095123	1378.753906	-487.027069	-38.648869	1376.572998	-467.595154	129.340088	1384.898315	-421.488617	135.237152	1674.661621	-609.117981	353.918365	1137.578857	-607.333923	-105.427742	1159.771484	-507.302795	336.912903	907.682983	-533.425171	-118.973839	896.624329	-516.772034	117.897583	1020.979065	400.867493	-77.864975	961.305603	415.281830	98.784203
-537.009338	212.426605	924.147522	-532.275879	26.473610	921.180542	-609.156616	265.025116	502.913788	-567.745544	-54.752888	499.448151	-611.404785	276.287872	68.556808	-596.843933	-99.649948	85.356583	-499.467468	310.498444	1378.499512	-486.547119	-37.910614	1376.683594	-467.437775	129.783401	1384.953125	-421.559601	135.615982	1674.834351	-609.118713	354.386261	1137.503906	-606.467346	-107.857262	1160.763306	-506.040985	336.470825	908.428833	-534.144287	-118.570679	896.954163	-516.675171	118.337990	1021.030396	400.608246	-77.861748	961.261902	414.981018	98.772751
-536.919312	213.100876	924.335449	-531.972412	27.132116	921.107605	-608.541321	265.818512	503.167725	-567.254089	-54.973785	499.426666	-611.579224	276.302185	68.707130	-596.919617	-99.800087	85.265694	-499.241882	310.941132	1378.229858	-485.987549	-37.208607	1376.755005	-467.423615	130.301193	1384.984375	-421.703674	136.162018	1674.978516	-609.113098	354.959412	1137.441772	-605.587830	-109.898109	1161.576416	-504.735291	336.047760	909.171509	-534.496338	-118.254448	897.505859	-516.534973	118.885445	1021.096741	400.324768	-77.902504	961.217224	414.686646	98.713936
-536.824280	213.695908	924.490540	-531.645691	27.763739	921.059814	-607.676758	266.235931	503.205872	-567.101074	-54.042881	499.128143	-611.616089	276.320679	68.872787	-597.028687	-99.953773	85.108521	-499.095947	311.422180	1377.948364	-485.371979	-36.452549	1376.852783	-467.310699	130.887390	1385.050903	-421.919739	136.829742	1675.034180	-609.106628	355.578705	1137.324707	-604.695862	-111.573479	1162.329590	-503.270050	335.625397	909.952576	-534.524780	-118.070770	898.215088	-516.393921	119.411354	1021.161987	400.069122	-77.981339	961.180664	414.410736	98.579605
-536.754639	214.428589	924.613892	-531.236877	28.620161	920.921143	-606.716858	266.603882	503.220337	-566.402222	-54.844151	499.075287	-611.524536	276.296204	68.992889	-597.090637	-100.133301	85.095947	-499.026947	311.967133	1377.653687	-484.734253	-35.700005	1376.875732	-467.163818	131.490097	1385.184082	-422.071106	137.424545	1675.267090	-609.063782	356.295776	1137.193970	-603.917419	-112.783371	1162.974731	-501.716583	335.272919	910.818726	-534.389282	-117.935181	898.703308	-516.179626	120.098061	1021.157288	399.836548	-78.083679	961.144409	414.181549	98.504761
-536.757385	215.257553	924.787170	-530.770081	29.616243	920.697510	-605.833557	267.335815	503.330627	-565.784912	-54.975563	499.126831	-611.597351	276.333099	69.134613	-597.229309	-100.227005	85.140678	-499.037201	312.500488	1377.359863	-483.989014	-34.951427	1376.911011	-466.993042	132.244659	1385.365479	-422.294525	138.195007	1675.443359	-609.032654	357.033691	1137.060791	-603.210999	-113.573639	1163.551025	-500.070740	335.030090	911.762878	-534.079651	-117.701546	899.405090	-515.939941	120.844315	1021.128174	399.552948	-78.169220	961.103455	413.893219	98.457123
-536.680969	216.103531	924.949890	-530.266846	30.536936	920.568054	-604.829407	267.820984	503.307037	-565.211365	-54.955692	499.077606	-611.568115	276.395233	69.241982	-597.386780	-100.298347	85.148071	-499.115662	313.091003	1377.082642	-483.239075	-34.182438	1376.970093	-466.883759	132.994370	1385.477905	-422.563904	139.037231	1675.616943	-609.044434	357.910492	1136.889404	-602.571167	-114.063057	1164.054077	-498.200043	334.725555	912.784668	-533.570007	-117.390427	900.044983	-515.689758	121.611618	1021.150085	399.328949	-78.215744	961.077026	413.642731	98.385811
-536.502319	216.930038	925.066406	-529.683411	31.355865	920.536377	-603.868286	268.663361	503.362244	-564.474609	-54.586090	498.892395	-611.659973	276.462585	69.359230	-597.415405	-100.220009	85.040115	-499.409027	313.817749	1376.861816	-482.542511	-33.400124	1377.172241	-466.805115	133.891693	1385.621216	-422.881439	139.997055	1675.773193	-609.061646	358.816986	1136.743774	-601.876038	-114.313911	1164.663940	-496.249512	334.471039	913.883484	-533.056763	-116.903908	900.678467	-515.405640	122.390625	1021.209167	399.065460	-78.247253	961.008850	413.344086	98.371201
-536.356323	217.997040	925.246094	-528.979492	32.477192	920.337708	-602.893921	269.506195	503.392151	-563.784302	-54.213917	498.883148	-611.680786	276.586121	69.478455	-597.439392	-100.214401	85.069168	-499.821808	314.575226	1376.663452	-481.784851	-32.499668	1377.409302	-466.641876	134.862503	1385.843262	-423.131104	140.877274	1676.020264	-609.126343	359.792023	1136.590088	-601.352783	-114.187614	1165.154419	-494.136414	334.312897	915.181091	-532.755249	-116.352272	901.128662	-515.039978	123.334213	1021.207520	398.809143	-78.306496	960.915588	413.061890	98.361870
-536.202271	218.906128	925.358337	-528.210083	33.564232	920.186523	-602.011597	270.606567	503.393860	-563.113892	-53.823811	498.898407	-611.949036	276.799408	69.614822	-597.490845	-100.156700	85.084511	-500.335449	315.415375	1376.533203	-481.173096	-31.508217	1377.780396	-466.557434	135.916916	1386.023926	-423.475952	141.919922	1676.160767	-609.207703	360.779968	1136.463135	-600.800964	-113.883385	1165.785156	-491.910126	334.193604	916.549011	-532.485352	-115.936981	901.633911	-514.639709	124.246170	1021.197327	398.587616	-78.354782	960.838135	412.781677	98.378136
-535.969666	219.936584	925.505798	-527.413147	34.579842	920.150879	-600.995605	271.628265	503.380096	-562.196167	-53.149887	498.767853	-611.991943	276.962311	69.714607	-597.474182	-100.201035	85.159302	-500.968292	316.330933	1376.408569	-480.428101	-30.444393	1378.089355	-466.504517	137.123901	1386.199463	-423.797699	142.970856	1676.300415	-609.340759	361.853027	1136.306274	-600.382385	-113.261406	1166.250488	-489.494354	334.038544	918.094055	-532.256775	-115.523140	902.016357	-514.264587	125.218498	1021.277039	398.374115	-78.393410	960.776306	412.524078	98.325325
-535.682861	221.219833	925.672668	-526.525208	35.889286	919.956787	-599.914795	272.665649	503.402252	-561.337830	-52.702126	498.829681	-612.027527	277.115845	69.816704	-597.631165	-100.173759	85.267746	-501.776337	317.474762	1376.302002	-479.145508	-29.343307	1378.105835	-466.416565	138.388611	1386.347534	-424.113281	144.018387	1676.460815	-609.489868	362.910126	1136.158325	-599.921814	-112.221397	1166.818115	-486.971558	333.930023	919.700867	-531.950623	-115.065407	902.352600	-513.789001	126.373299	1021.280090	398.109985	-78.452217	960.751099	412.243103	98.342758
-535.386108	222.276291	925.759399	-525.572388	37.108807	919.886414	-598.760193	273.742950	503.351929	-560.377136	-52.062862	498.797089	-612.022644	277.306091	69.943222	-597.745789	-100.219246	85.421211	-502.557770	318.633545	1376.194702	-478.252686	-28.170959	1378.133545	-466.397461	139.853378	1386.558228	-424.453094	145.069153	1676.597412	-609.648743	363.982727	1135.939209	-599.672607	-111.093613	1167.172241	-484.337738	333.895660	921.454895	-531.363281	-114.489555	902.777283	-513.312134	127.478569	1021.313477	397.881653	-78.548889	960.702026	411.999603	98.314644
-535.085693	223.564240	925.864197	-524.582214	38.422218	919.780579	-597.818115	275.058350	503.388885	-559.043884	-51.670731	498.893066	-612.154114	277.545654	70.020744	-597.732117	-100.145805	85.621315	-503.443207	319.926514	1376.096191	-477.959229	-26.658155	1378.717407	-466.350342	141.313477	1386.686035	-424.799652	146.332382	1676.703979	-609.851868	365.088531	1135.713745	-599.611267	-109.847809	1167.385498	-481.676910	333.905853	923.283081	-530.592773	-113.917618	903.294495	-512.808289	128.722031	1021.336182	397.644165	-78.599022	960.684692	411.736725	98.289772
-534.725647	224.884430	925.919312	-523.591980	39.804882	919.646362	-596.690735	275.990112	503.335938	-557.571411	-50.859024	498.754242	-612.082947	277.715363	70.084099	-597.781921	-100.057213	85.742714	-504.359283	321.292816	1375.949707	-476.537659	-25.402023	1378.302856	-466.385803	142.887146	1386.796875	-425.132660	147.593979	1676.786133	-610.003662	366.183838	1135.475342	-599.436401	-108.279007	1167.698730	-478.934113	333.971375	925.199402	-529.718994	-113.394600	903.629028	-512.257324	130.021759	1021.316772	397.361420	-78.633324	960.647217	411.432312	98.269409
-534.337891	226.272263	926.017578	-522.599670	41.128624	919.586670	-595.809448	277.526672	503.369171	-556.014526	-50.252499	498.698914	-612.171509	278.016357	70.117188	-597.889160	-99.901375	85.974648	-505.237823	322.828888	1375.802246	-475.884247	-23.882465	1378.287842	-466.385956	144.597366	1386.830688	-425.483459	148.919632	1676.841431	-610.170593	367.373901	1135.237183	-599.361023	-106.785759	1167.808838	-476.118774	334.010132	927.256836	-528.409668	-112.813736	903.965820	-511.749268	131.336868	1021.366150	397.147583	-78.649025	960.628174	411.180389	98.231194
-533.874939	227.738907	926.062317	-521.531189	42.625183	919.469116	-594.791321	278.845001	503.311310	-554.005981	-49.644455	498.640472	-612.224731	278.352722	70.079102	-597.871094	-99.748795	86.160751	-506.128967	324.415863	1375.700928	-475.179810	-22.270851	1378.324829	-466.207672	146.470932	1386.893921	-425.869324	150.345932	1676.814087	-610.368286	368.592133	1134.944458	-599.297485	-105.213173	1167.776733	-473.338379	334.113037	929.403748	-526.847168	-111.942841	904.417664	-511.148407	132.774429	1021.356506	396.980133	-78.708099	960.574890	410.935089	98.049438
-533.432678	229.146164	926.056580	-520.495361	44.046486	919.351196	-593.971558	280.262360	503.127075	-552.158691	-49.438038	498.706177	-612.323242	278.747559	70.040085	-598.237976	-99.699898	86.450783	-506.993347	326.119598	1375.580933	-474.599091	-20.648027	1378.171509	-466.186371	148.400177	1386.826660	-426.239197	151.824356	1676.791992	-610.495300	369.833069	1134.686768	-599.189575	-103.686623	1167.748901	-470.560638	334.224884	931.571533	-525.106567	-111.228622	904.902283	-510.593201	134.167923	1021.324890	396.747070	-78.742661	960.510498	410.646851	98.124786
-532.988159	230.526123	925.906738	-519.561523	45.336021	919.330322	-593.238892	282.194397	503.120941	-549.129883	-48.020016	497.900452	-612.528137	279.272125	70.029991	-597.891357	-99.527420	86.737190	-507.811768	327.941925	1375.474365	-474.156860	-18.837271	1378.042725	-466.157806	150.293839	1386.735474	-426.645874	153.371429	1676.733032	-610.633545	371.169098	1134.492432	-598.990417	-102.202110	1167.735718	-467.808807	334.350372	933.911865	-522.935120	-110.174377	905.528748	-510.095032	135.600739	1021.273376	396.516998	-78.784920	960.470337	410.345428	98.123207
-532.486450	231.879349	925.795471	-518.623962	46.773941	919.228027	-592.267334	283.717010	502.903564	-546.284058	-47.430145	497.684509	-612.638611	279.794312	69.985588	-597.884827	-99.485580	87.277527	-508.523651	329.919983	1375.400879	-473.663513	-16.936741	1378.007813	-466.221527	152.093582	1386.789307	-427.050293	154.935593	1676.652222	-610.735229	372.541443	1134.362305	-598.661499	-100.774437	1167.776978	-465.082581	334.477753	936.299255	-520.763306	-109.440628	906.143555	-509.588562	137.020920	1021.201904	396.290833	-78.820313	960.456177	410.057465	98.028519
-531.899048	233.377640	925.651001	-517.681885	48.202511	919.177490	-591.368530	285.500549	502.718811	-542.766724	-46.591129	497.180328	-612.757263	280.365387	69.920708	-597.638733	-99.359398	87.805824	-509.204590	331.845154	1375.366577	-473.414642	-14.975970	1377.889282	-466.022400	154.305939	1386.664795	-427.478149	156.533417	1676.640747	-610.796265	373.923737	1134.288208	-598.266479	-99.317154	1167.716309	-462.449249	334.651947	938.712463	-518.025085	-108.320976	907.007263	-509.118317	138.541565	1021.152954	396.077972	-78.943657	960.410583	409.786438	97.821800
-531.361572	234.716461	925.426208	-516.905518	49.494640	919.176453	-590.412292	286.882294	502.393494	-539.085999	-46.080292	496.851563	-612.895935	280.912903	69.844154	-597.500183	-99.154076	88.361946	-509.699341	333.919159	1375.399780	-473.074554	-12.984980	1377.803589	-465.977783	156.344864	1386.656982	-427.887482	158.150574	1676.606934	-610.831604	375.429932	1134.311157	-597.696411	-97.917603	1167.763184	-459.948242	334.846161	941.238647	-515.121277	-107.485840	908.004700	-508.721466	139.975296	1021.083557	395.869080	-79.069366	960.348755	409.543518	97.714615
-530.737854	236.118179	925.227112	-516.114319	50.815891	919.180542	-589.608093	288.593292	502.316223	-534.520264	-44.988621	496.257813	-613.064697	281.455811	69.823189	-596.792542	-98.783783	89.101303	-510.083313	335.967804	1375.469849	-472.928833	-10.888430	1377.881104	-465.940002	158.399399	1386.629150	-428.314911	159.810150	1676.610229	-610.788086	376.950500	1134.306274	-597.078186	-96.466713	1167.702637	-457.435242	335.041901	943.797424	-511.889191	-106.448318	908.986572	-508.328613	141.433502	1021.036682	395.663696	-79.168930	960.325378	409.322998	97.634087
-530.061035	237.566803	925.039856	-515.355530	52.302494	919.146545	-588.878174	290.156006	502.170624	-531.058960	-45.257858	496.236176	-613.258118	281.903442	69.810791	-596.775696	-98.661140	90.138512	-510.324921	338.085785	1375.526001	-472.812347	-8.825255	1377.916504	-465.896545	160.500137	1386.685547	-428.705353	161.413300	1676.618164	-610.687073	378.589813	1134.363892	-596.246887	-95.038300	1167.732300	-454.977631	335.204803	946.419678	-508.271973	-105.633133	910.111145	-507.904236	142.964371	1020.971680	395.441559	-79.251968	960.307129	409.044037	97.545898
-529.414368	238.995544	924.830322	-514.721741	53.763462	919.174561	-588.229004	291.519470	501.971680	-526.606079	-44.960506	496.052826	-613.615540	282.381012	69.782791	-596.163147	-98.185226	91.415474	-510.441559	340.214294	1375.593628	-472.678192	-6.705249	1378.037109	-465.873383	162.501328	1386.721069	-429.072021	163.038651	1676.642700	-610.549072	380.217499	1134.470825	-595.394897	-93.627663	1167.629272	-452.686951	335.436981	949.051025	-504.301392	-104.575462	911.426208	-507.551117	144.510544	1020.925476	395.202545	-79.304420	960.248413	408.734528	97.535728
-528.694153	240.502060	924.636230	-514.124878	55.102585	919.244690	-587.681702	292.582458	501.851868	-521.976013	-44.582703	495.811432	-613.890930	282.723633	69.742165	-595.390198	-97.636688	92.907219	-510.400269	342.257874	1375.672485	-472.708862	-4.594861	1378.176025	-465.818878	164.543930	1386.726563	-429.414978	164.678680	1676.671143	-610.351257	381.946381	1134.624268	-594.319397	-92.294449	1167.532959	-450.445923	335.661896	951.600525	-499.859955	-103.620033	912.893188	-507.197174	146.041092	1020.909668	394.954163	-79.321129	960.227722	408.418854	97.472496
-528.014954	241.801804	924.411804	-513.665100	56.460228	919.380676	-587.102905	293.478241	501.712463	-517.874817	-45.650879	496.808868	-613.945618	282.963104	69.719955	-595.099976	-97.085403	94.731789	-510.239319	344.264282	1375.692505	-472.757782	-2.563544	1378.297852	-465.814117	166.521332	1386.789185	-429.717133	166.273849	1676.748169	-610.062927	383.747009	1134.760986	-593.160278	-91.039719	1167.400024	-448.345428	335.947113	954.078552	-495.263702	-102.674660	914.416931	-506.915344	147.521408	1020.908936	394.677277	-79.396408	960.198425	408.099121	97.455048
-527.481934	243.397934	924.279297	-513.881042	57.852287	919.422119	-586.759888	294.551636	501.719788	-512.291626	-44.753078	496.097595	-614.037109	283.160858	69.668236	-592.779846	-94.521843	93.743454	-509.985748	346.230957	1375.784424	-472.860626	-0.671298	1378.454468	-465.739349	168.405792	1386.915161	-429.952148	167.864777	1676.875366	-609.685303	385.615906	1134.955566	-591.939819	-89.899948	1167.257690	-446.279236	336.268951	956.492615	-490.734741	-101.919586	915.821533	-506.950989	149.038925	1020.890930	394.371796	-79.487099	960.155212	407.776581	97.499153
-526.741516	244.772278	924.114014	-513.588196	59.022415	919.711426	-586.557129	295.492035	501.664825	-507.121307	-44.540333	496.223816	-614.128906	283.344482	69.673950	-591.337158	-92.671486	94.443321	-509.663330	348.112823	1375.910034	-473.046783	1.282231	1378.854126	-465.697876	170.229477	1387.124146	-430.135559	169.471909	1677.098267	-609.217957	387.563416	1135.133911	-590.513123	-88.854630	1167.151855	-444.359650	336.558716	958.841553	-485.571503	-100.964951	917.392517	-506.717529	150.501160	1020.994629	394.086639	-79.557655	960.132568	407.447083	97.492554
-525.914673	246.052246	924.055542	-513.172119	60.031357	920.207886	-586.396057	296.257385	501.620514	-501.937500	-44.488731	496.737091	-614.212524	283.456909	69.664566	-590.108398	-91.415169	96.406418	-509.199219	349.870239	1376.140137	-473.299835	3.078276	1379.189819	-465.656158	171.900864	1387.431396	-430.260040	171.039261	1677.428467	-608.601501	389.502533	1135.357300	-589.006226	-87.936440	1166.986694	-442.509521	336.910797	961.053955	-479.729645	-99.199013	919.343933	-506.417847	151.890518	1021.259888	393.803131	-79.612679	960.140320	407.098877	97.427094
-524.984375	247.399628	924.121643	-512.753662	61.044876	920.757568	-586.222900	296.869080	501.643738	-496.810089	-44.619747	497.716187	-614.265625	283.570557	69.691788	-588.824036	-90.190681	98.912277	-508.799286	351.588074	1376.458374	-473.606079	4.714248	1379.676025	-465.581482	173.491776	1387.946289	-430.308594	172.513275	1677.842163	-607.844971	391.456024	1135.654297	-587.230530	-87.127983	1166.866211	-440.677979	337.351868	963.218018	-473.933258	-98.194130	921.408630	-506.093414	153.270416	1021.615601	393.542389	-79.671669	960.136230	406.768616	97.397690
-524.101685	248.694046	924.275024	-512.374756	62.031338	921.489807	-586.080200	297.284149	501.712799	-491.439758	-44.404533	498.760010	-614.290100	283.665405	69.678085	-592.188293	-89.090065	94.894524	-508.227661	353.124390	1376.846802	-473.977936	6.310445	1380.213379	-465.451355	175.032516	1388.387939	-430.289032	174.031738	1678.345215	-606.983032	393.429504	1136.089233	-585.360596	-86.366547	1166.796143	-438.877045	337.757599	965.304993	-467.813568	-97.168419	923.561890	-505.787170	154.664459	1022.101807	393.279388	-79.691139	960.165100	406.432129	97.387657
-523.173340	249.890060	924.500366	-511.942993	62.991833	922.317993	-585.959595	297.593750	501.849792	-486.346558	-44.560951	500.200867	-614.263977	283.683380	69.683716	-590.875610	-87.899147	97.629356	-507.646545	354.661255	1377.388916	-474.279907	7.808428	1380.937256	-465.378632	176.410141	1388.985474	-430.201599	175.390930	1678.882324	-606.064636	395.366364	1136.618286	-583.287659	-85.620636	1166.764648	-437.162140	338.230621	967.324829	-461.526611	-96.228638	926.075195	-505.419586	156.011322	1022.668823	392.994781	-79.775963	960.156494	406.081055	97.362167
-522.153259	251.209702	924.908936	-511.472137	63.876328	923.336304	-585.887146	297.694397	502.025665	-480.688965	-44.240341	501.442749	-614.275696	283.724518	69.704453	-589.237244	-86.534348	100.455299	-507.018158	356.106049	1378.019287	-474.835724	9.277114	1381.638672	-465.218567	177.708328	1389.697388	-430.055298	176.734924	1679.457275	-605.014832	397.275787	1137.272827	-581.095337	-84.968338	1166.724121	-435.475616	338.786499	969.339050	-454.868652	-95.464355	928.601685	-505.029480	157.381210	1023.425842	392.701721	-79.891708	960.158813	405.717255	97.277603
-521.369080	252.236923	925.248413	-511.068176	64.568962	924.376526	-585.870300	297.772034	502.176605	-474.875183	-43.543034	502.589874	-614.220520	283.672882	69.704849	-587.177002	-85.082718	103.366409	-506.351227	357.459320	1378.675903	-475.186401	10.600592	1382.364380	-465.086212	178.941315	1390.384521	-429.864044	177.955490	1680.014038	-603.903809	399.021759	1137.996948	-578.705383	-84.250153	1166.668213	-433.769104	339.327850	971.236572	-447.972473	-94.561226	931.373352	-504.659027	158.575958	1024.141968	392.418060	-79.965569	960.165710	405.367950	97.136337
-522.422546	250.971588	924.360962	-511.437805	64.167236	925.501587	-585.778015	297.653290	501.905609	-469.481354	-43.378239	503.785522	-614.088379	283.576263	69.699760	-585.412903	-83.885300	106.611557	-505.567108	358.682220	1379.428833	-475.610535	11.857979	1382.989746	-464.949005	180.023743	1391.016968	-429.582123	179.089249	1680.575317	-602.535339	399.355652	1138.295532	-576.207458	-83.620590	1166.634155	-431.949615	339.925690	972.960876	-440.736786	-93.680069	934.457703	-505.019348	158.876007	1024.210815	392.110046	-79.987999	960.209778	404.966522	97.069908
-521.367737	252.291046	924.819031	-510.891724	64.875633	926.513428	-585.810730	297.671204	502.171692	-463.799133	-42.949352	505.020752	-614.062439	283.507996	69.737328	-583.582764	-82.682983	109.856895	-504.737091	359.855896	1380.201660	-476.012451	13.104409	1383.695068	-464.754791	181.030579	1391.646729	-429.284027	180.074509	1681.058716	-601.391907	401.221832	1139.093018	-573.553040	-83.084648	1166.513672	-430.334747	340.536652	974.756592	-433.245026	-92.964172	937.655579	-504.540985	160.128998	1024.980469	391.818542	-80.032379	960.255554	404.582184	97.010826
-521.273926	252.436920	924.730225	-510.637085	65.063530	927.471008	-585.805847	297.496399	502.164978	-458.372040	-42.645855	506.254547	-613.995605	283.423462	69.743904	-581.642151	-81.490334	113.105408	-503.902985	360.956665	1380.994873	-476.360962	14.272192	1384.390259	-464.466125	181.951492	1392.232910	-428.941437	180.960312	1681.504883	-600.200256	402.986603	1139.901978	-570.817200	-82.540123	1166.415283	-428.780670	341.164185	976.469666	-425.499329	-92.113380	941.009827	-504.342651	160.862000	1025.401611	391.445099	-80.119431	960.299622	404.154144	96.923309
-520.765320	252.924026	924.819641	-510.187347	65.479630	928.335693	-586.038452	297.643005	502.318573	-452.652863	-42.073700	507.349701	-613.702454	283.226624	69.752243	-579.532166	-80.358421	116.307518	-503.038940	361.843689	1381.725708	-477.221008	15.428172	1385.444336	-464.133392	182.694656	1392.745728	-428.562378	181.727036	1681.931885	-599.003784	404.562134	1140.544434	-568.057861	-82.160057	1166.234131	-427.157593	341.781586	978.120300	-417.593536	-91.430794	944.540405	-503.974976	161.713623	1025.882324	391.137543	-80.141769	960.350464	403.720428	96.887657
-519.030090	255.435654	926.225403	-508.950928	66.716621	929.027649	-585.841797	297.532043	502.713715	-446.742645	-41.055714	508.190674	-613.946350	283.288879	69.784256	-577.267944	-79.246536	119.182861	-502.136566	362.654816	1382.381836	-477.656036	16.398682	1386.049072	-463.720947	183.426590	1393.141357	-428.116547	182.361572	1682.287354	-597.808716	406.257111	1141.251465	-565.092773	-81.878922	1166.005859	-425.645599	342.396515	979.614197	-409.522705	-90.737747	948.338013	-503.242035	163.126144	1027.026001	390.755951	-80.167740	960.390076	403.273956	96.873543
-518.466858	256.013153	926.344360	-508.360199	67.045364	929.670349	-585.787659	297.505798	502.750977	-441.554382	-40.992718	509.130005	-613.971130	283.286469	69.798897	-575.386597	-78.376015	122.100410	-501.211670	363.392212	1383.017822	-477.644348	17.182779	1386.232056	-463.451599	183.745560	1393.487793	-427.595825	182.888901	1682.556274	-596.588318	407.953979	1141.913818	-562.013672	-81.644257	1165.759399	-424.135864	342.949615	981.064941	-401.238098	-90.247940	952.185669	-502.805786	163.846268	1027.416138	390.398254	-80.186371	960.426819	402.876282	96.878181
-519.064026	257.747803	926.449890	-510.054230	65.660339	928.578003	-586.284607	298.121826	502.978638	-437.075928	-41.357231	509.615875	-614.287659	283.412323	69.815262	-573.496216	-77.651688	125.011063	-500.296906	363.971008	1383.500732	-477.762146	17.986322	1386.651245	-462.874298	184.214706	1393.756592	-427.017700	183.249222	1682.785156	-595.309082	409.535858	1142.393555	-558.852051	-81.523148	1165.466553	-422.609039	343.494324	982.385742	-393.004272	-89.771637	956.219177	-503.242767	163.335480	1026.858154	389.970673	-80.168510	960.425781	402.364288	96.914543
-518.545471	257.972198	926.400940	-509.221680	65.734314	929.060425	-586.073364	298.000305	502.905640	-432.327271	-41.034954	510.196838	-614.179382	283.310944	69.780403	-571.173767	-77.039719	127.329643	-499.454712	364.417847	1383.962769	-477.787567	18.528410	1387.030762	-462.084808	184.803070	1393.912720	-426.381927	183.523865	1682.958496	-594.016113	410.977753	1142.810425	-555.548889	-81.468330	1165.165527	-421.075195	344.003204	983.577576	-384.573944	-89.234100	960.519531	-502.694275	163.770447	1027.084229	389.566681	-80.197556	960.474915	401.865875	96.902092
-518.008484	258.215088	926.303833	-508.380737	65.927940	929.362366	-585.920105	298.235779	502.957367	-427.268402	-40.229370	510.839294	-614.192261	283.306793	69.814400	-568.123657	-76.622101	129.177277	-498.577728	364.782013	1384.336670	-477.632019	19.012638	1387.481567	-461.381409	185.126419	1394.023560	-425.696869	183.716949	1683.093262	-592.662659	412.379486	1143.290527	-552.032715	-81.581223	1164.763062	-419.496796	344.527039	984.725952	-376.170288	-89.413948	964.636902	-502.129028	164.206055	1027.196045	389.176819	-80.201439	960.513245	401.407501	96.904602
-517.433350	258.444000	926.297607	-507.487152	66.069107	929.673340	-585.748352	298.286072	502.992920	-422.748993	-39.546642	511.350739	-614.196594	283.258850	69.788666	-564.648071	-76.266663	130.730438	-497.679504	365.019897	1384.681396	-477.345215	19.415508	1387.848999	-460.766602	185.134384	1394.177612	-424.945618	183.759644	1683.249268	-591.291565	413.607910	1143.614258	-548.432068	-81.691757	1164.375488	-417.917328	345.015747	985.766846	-367.693726	-89.103127	969.150452	-501.473999	164.568237	1027.353271	388.849213	-80.206223	960.597534	400.999146	96.909157
-516.858582	258.455444	926.275391	-506.447266	66.141624	929.879700	-585.509155	298.195526	502.986633	-418.567139	-38.957039	511.952423	-614.091736	283.149567	69.811539	-560.897644	-76.176285	131.945694	-496.907379	365.170807	1385.010498	-477.204315	19.787592	1388.146851	-459.797272	185.381470	1394.191772	-424.148712	183.640045	1683.414429	-589.962341	414.686981	1143.915405	-544.658569	-82.045807	1164.072266	-416.279633	345.460449	986.709473	-359.187988	-88.819588	973.933228	-500.841888	164.746414	1027.461304	388.464142	-80.191986	960.626831	400.512421	96.859200
-516.144775	258.476257	926.309448	-505.300293	66.124214	930.094971	-585.123657	297.911774	502.970520	-414.575928	-38.116558	512.600891	-613.954407	283.067444	69.808014	-556.603088	-76.239609	132.551941	-496.153961	365.220673	1385.302124	-476.650208	20.004333	1388.390625	-458.822266	185.422760	1394.346191	-423.319885	183.443207	1683.583496	-588.589844	415.532898	1144.265503	-540.694458	-82.540642	1163.819580	-414.658112	345.929260	987.584351	-350.791382	-89.089172	978.551758	-500.086243	164.856094	1027.602051	388.147919	-80.146416	960.628418	400.069031	96.902039
-515.465698	258.456055	926.390564	-504.143860	66.100456	930.316162	-584.705444	297.467590	502.914612	-410.717468	-36.940342	512.959839	-613.764648	282.942932	69.811981	-551.310120	-76.198181	132.236221	-495.333130	365.162384	1385.628906	-476.022186	20.083443	1388.608765	-458.013275	185.386642	1394.500488	-422.471863	183.116226	1683.765137	-587.224182	416.137146	1144.551880	-536.531067	-83.068817	1163.605957	-413.012054	346.382294	988.461365	-342.044189	-89.474426	983.494019	-499.308411	164.924881	1027.765747	387.794830	-80.187462	960.674622	399.663696	96.886810
-513.913635	258.604187	926.441895	-502.713104	66.220673	930.708557	-584.004639	296.807190	502.939423	-406.522308	-35.171127	513.261353	-613.474854	282.772736	69.746872	-545.827148	-76.000031	132.339966	-494.491882	365.037628	1385.972412	-475.062805	20.128124	1388.822266	-457.272095	185.018188	1394.707397	-421.553467	182.694702	1683.929810	-585.927307	416.342621	1144.767456	-532.341614	-83.740906	1163.435303	-411.323456	346.721619	989.144165	-334.112976	-89.819527	988.352234	-498.010010	165.217407	1028.003418	387.403809	-80.193214	960.691467	399.225464	96.958076
-513.824890	258.259430	926.613586	-501.975586	65.564247	930.866455	-583.627258	296.630676	502.889587	-403.526276	-34.472427	513.424194	-613.454224	282.723328	69.796844	-540.352905	-76.484474	131.739502	-493.794464	364.792755	1386.300171	-474.108307	20.110300	1388.997192	-456.060822	185.023849	1394.858643	-420.640747	182.169159	1684.050049	-584.720215	416.563293	1145.021729	-528.065735	-84.450249	1163.332153	-409.679230	347.165100	989.896790	-325.908691	-90.016342	993.051636	-497.627228	164.738052	1028.170776	387.030640	-80.206093	960.761841	398.807495	96.983429
-512.553528	258.274780	926.449463	-500.734344	65.216896	931.008057	-582.896973	296.224091	502.912781	-400.781158	-33.691120	513.531921	-613.264587	282.594910	69.761116	-534.492249	-77.131035	130.681381	-493.034454	364.435730	1386.564087	-472.746674	19.922203	1389.219849	-454.980072	184.781708	1394.938110	-419.664368	181.503235	1684.166626	-583.525269	416.453339	1145.295532	-523.576843	-85.219872	1163.298950	-407.988159	347.463745	990.536621	-317.774109	-90.725441	997.742188	-496.326141	164.725098	1028.150391	386.622284	-80.215508	960.817139	398.348694	96.979889
-511.928772	257.964783	926.427063	-499.573608	64.709869	931.089661	-582.320007	296.216522	502.937836	-398.049469	-32.593384	513.468750	-613.226685	282.543823	69.779343	-528.629578	-78.014542	129.500198	-492.182190	363.987213	1386.881714	-471.436371	19.794552	1389.419800	-453.959686	184.154541	1395.006104	-418.641205	180.759750	1684.264038	-582.385986	416.107422	1145.493530	-518.957764	-86.137985	1163.191772	-406.353302	347.836029	991.151550	-309.713989	-91.349213	1002.597107	-495.337799	164.401474	1028.167480	386.202087	-80.169388	960.831360	397.816162	96.967949
-511.052094	257.610077	926.490845	-498.145142	64.177216	931.152161	-581.344666	295.498932	502.720734	-395.787903	-31.790466	513.528687	-612.948425	282.374695	69.747711	-522.317200	-78.940132	127.994865	-491.363647	363.479309	1387.112549	-469.951111	19.424139	1389.441040	-452.642242	183.670990	1395.080444	-417.585388	179.948746	1684.316650	-581.326416	415.605713	1145.699829	-514.358826	-87.201118	1163.154907	-404.708344	348.074615	991.769226	-301.867859	-91.664391	1007.299011	-494.164093	163.985382	1028.227539	385.815826	-80.143135	960.874939	397.335144	96.942131
-510.173828	257.163116	926.514099	-496.868195	63.608730	931.173401	-580.538696	295.138580	502.649231	-393.726257	-30.834211	513.420288	-612.780090	282.303040	69.771637	-516.068237	-80.461548	126.278442	-490.501343	362.760071	1387.337280	-468.148224	18.946957	1389.538574	-451.105682	183.260895	1394.992676	-416.448547	179.034760	1684.406128	-580.316345	414.846588	1145.886963	-509.552765	-88.580299	1163.276367	-403.063110	348.271881	992.335205	-294.348724	-92.083733	1011.848694	-493.033234	163.499664	1028.243530	385.413788	-80.127319	960.926819	396.892212	96.912636
-509.364136	256.721710	926.522461	-495.471375	62.877499	931.136292	-579.796326	294.927185	502.649170	-392.021179	-30.054411	513.193848	-612.751282	282.212067	69.822960	-509.269867	-81.644180	124.333946	-489.625641	362.014282	1387.472656	-466.404846	18.430914	1389.484863	-449.632568	182.487610	1395.017822	-415.240936	178.030289	1684.471680	-579.357239	413.931854	1146.093628	-504.878357	-89.610252	1163.190552	-401.537689	348.438660	992.857178	-286.852692	-92.809105	1016.422913	-491.880615	162.920532	1028.223633	385.065063	-80.092041	960.967224	396.498718	96.954697
-508.169403	255.762665	926.491272	-492.976044	63.282181	931.286438	-578.757385	294.651642	502.641693	-390.483643	-28.823414	513.198364	-612.548279	282.069275	69.861473	-501.795837	-82.752899	121.981659	-488.675354	361.144897	1387.653076	-464.485962	17.817276	1389.599487	-448.105225	181.643799	1394.990845	-413.950989	176.939911	1684.542725	-578.462891	412.838959	1146.200195	-499.862854	-91.242607	1163.248901	-399.930511	348.487396	993.383301	-279.294281	-94.370956	1021.094360	-490.143158	162.821945	1028.288696	384.705902	-80.124542	961.025452	396.103851	96.951111
-507.195679	254.972153	926.481445	-491.239349	62.738365	931.260803	-577.632202	293.821350	502.324646	-389.564789	-28.148230	513.005615	-612.244873	281.899780	69.843102	-494.493408	-84.084061	119.625626	-487.702667	360.170013	1387.794067	-462.325806	17.038908	1389.610596	-446.514221	180.749344	1395.038940	-412.577484	175.789795	1684.583252	-577.584106	411.439636	1146.262207	-494.958282	-92.385345	1163.168945	-398.399200	348.525391	993.728699	-271.841461	-95.232079	1025.631592	-488.792236	162.191910	1028.270264	384.365173	-80.103455	961.069641	395.712280	97.028053
-506.416656	254.399857	926.509583	-490.107147	61.679455	931.069580	-576.559448	293.605927	502.411591	-388.314362	-27.216843	512.164551	-611.889221	281.687164	69.898422	-486.682495	-85.367241	117.129883	-486.736786	359.098755	1387.889038	-460.162445	16.160458	1389.646484	-444.895874	179.797852	1395.016968	-411.104553	174.546692	1684.614990	-576.797791	410.101563	1146.479492	-489.904968	-94.185272	1163.266602	-396.838440	348.399841	994.098083	-264.605225	-96.142654	1030.055908	-487.699860	161.285126	1028.177246	384.007813	-80.086876	961.104492	395.288544	97.067337
-506.210938	252.721436	925.923950	-488.492279	60.368282	931.037964	-575.320007	292.591553	502.079590	-388.237732	-26.664839	512.282898	-611.853516	281.622742	69.912430	-479.546356	-87.045990	114.745369	-485.816986	357.950195	1387.992432	-457.943268	15.159905	1389.541382	-443.274506	178.703949	1394.964722	-409.555817	173.193253	1684.593506	-576.180664	409.855042	1147.030151	-484.931519	-95.788620	1163.289185	-395.569885	348.395874	994.549561	-257.438629	-97.113365	1034.372681	-486.495697	160.186035	1027.823242	383.590179	-80.065559	961.154846	394.831268	97.074989
-503.987122	252.232346	926.452271	-485.616486	59.748756	931.054749	-573.967163	291.625488	502.082428	-387.374237	-25.393415	511.843079	-611.476135	281.404419	69.910484	-471.059692	-87.965263	111.990135	-484.874603	356.658356	1388.131226	-455.693420	14.092191	1389.538696	-441.610504	177.499191	1394.970093	-407.903107	171.772064	1684.623901	-575.426025	408.033936	1147.068848	-479.842804	-97.080803	1163.118652	-394.167572	348.158264	994.822815	-250.327789	-98.156921	1038.593018	-484.299469	159.369400	1028.143066	383.255463	-80.001007	961.185303	394.441437	97.143013
-502.733215	251.220520	926.497009	-483.687073	59.211842	930.812988	-572.869446	290.975098	502.059448	-386.747009	-24.976967	510.944122	-612.005432	281.517303	69.984055	-463.888702	-89.655891	109.679726	-483.951843	355.270966	1388.254395	-453.676575	12.990055	1389.705566	-439.874420	176.244583	1394.915527	-406.201538	170.227753	1684.648560	-574.755859	406.032135	1147.151367	-474.774292	-99.014641	1163.126709	-392.793945	347.873840	995.124023	-243.319687	-99.113152	1042.713501	-482.629303	158.499725	1028.039429	382.885559	-79.958984	961.252869	394.034851	97.189301
-501.270111	249.834656	926.466431	-481.268585	57.459927	930.845276	-571.714417	290.635559	502.094452	-386.310974	-24.283184	510.411102	-611.561401	281.256866	70.036942	-456.250122	-90.838631	107.330978	-483.089478	353.812805	1388.375977	-451.220459	11.692128	1389.504639	-438.151245	174.839539	1394.850952	-404.472748	168.635452	1684.598267	-574.068115	403.846802	1147.225342	-469.697052	-100.762108	1163.105957	-391.463623	347.505341	995.396362	-236.285187	-99.980591	1046.815674	-480.734680	157.004868	1028.042725	382.583740	-79.870033	961.313232	393.666870	97.259575
-499.906982	248.574738	926.421753	-479.130432	56.022499	930.699341	-571.237427	292.160278	502.695831	-386.529175	-24.284708	510.580109	-612.716187	281.621979	70.392769	-448.422729	-91.762260	104.975838	-482.131348	352.211548	1388.469727	-448.959045	10.340766	1389.496948	-436.429352	173.397522	1394.804199	-402.719482	166.917404	1684.461182	-573.369385	401.466736	1147.242188	-464.657593	-102.070229	1162.937256	-390.170563	347.018768	995.551331	-229.581436	-101.068588	1050.566772	-478.921295	155.649841	1027.940918	382.322906	-79.793106	961.361877	393.311768	97.326775
-499.192047	246.593964	925.987671	-477.437073	54.542744	930.426880	-569.936584	291.337860	502.485199	-385.700134	-23.705647	509.352600	-612.615723	281.505463	70.464020	-440.089172	-91.965584	102.504845	-481.198944	350.555389	1388.599487	-446.729279	8.927815	1389.535767	-434.789093	171.819824	1394.697144	-400.912262	165.108429	1684.314453	-572.718201	398.962555	1147.241699	-459.638275	-103.861435	1162.853516	-388.944824	346.456818	995.755676	-223.129959	-102.151367	1054.236084	-477.386414	154.102432	1027.545532	382.005981	-79.763145	961.413818	392.969604	97.380623
-497.152435	245.844315	926.334351	-474.849182	53.572926	929.969299	-568.554016	290.375763	502.604218	-385.212524	-23.287924	509.369110	-611.990234	281.139191	70.448517	-431.913208	-91.891357	100.173325	-480.265656	348.739532	1388.682983	-444.378296	7.374202	1389.521729	-433.009613	170.149292	1394.567017	-399.025879	163.208405	1684.190552	-572.119690	396.324738	1147.288208	-454.656555	-105.517372	1162.713257	-387.721985	345.747253	995.824341	-216.671097	-103.191254	1057.824463	-475.124908	152.848587	1027.509033	381.727966	-79.719261	961.446228	392.678040	97.425949
-494.990967	244.022812	926.238464	-471.862671	51.653980	929.823608	-566.830261	289.208984	502.441437	-384.308411	-22.898710	508.183472	-612.300293	281.135040	70.541504	-423.911438	-91.294434	97.966820	-479.318909	346.808197	1388.695679	-441.789886	5.696751	1389.291626	-431.205078	168.359695	1394.387695	-397.145691	161.215591	1683.993408	-571.512329	393.600586	1147.249756	-449.727509	-107.077766	1162.490356	-386.574158	344.977112	995.955994	-210.311417	-104.213234	1061.369263	-472.601379	150.991714	1027.393311	381.471344	-79.635933	961.478943	392.384735	97.480934
-493.266663	242.200409	925.976074	-469.241943	49.858910	929.533630	-565.160034	288.003662	502.303680	-383.360718	-22.567799	507.393707	-612.004211	280.884460	70.575912	-416.384521	-90.357765	95.829849	-478.328583	344.741760	1388.676514	-439.342285	3.956313	1389.166992	-429.331116	166.529892	1394.259888	-395.220215	159.140518	1683.803345	-570.951294	390.752289	1147.138184	-444.825958	-108.842285	1162.264404	-385.415649	344.017517	996.001770	-204.006851	-105.157234	1064.833740	-470.348267	149.229507	1027.106812	381.199799	-79.612206	961.515869	392.098663	97.529243
-491.783966	240.521011	925.702698	-466.547333	48.005802	929.143921	-563.743591	286.976044	502.265137	-382.395538	-22.453808	506.620667	-611.880493	280.736450	70.616592	-409.220795	-89.028000	93.763779	-477.308380	342.539581	1388.586060	-435.369110	2.198422	1388.456787	-427.461151	164.566910	1394.012939	-393.300720	156.933746	1683.560547	-570.408813	387.838501	1147.081055	-439.895660	-110.707718	1162.094238	-384.356812	343.032898	996.089294	-198.082779	-106.371956	1067.762207	-468.153259	147.482712	1026.762939	380.936737	-79.573601	961.520508	391.818604	97.565369
-490.345581	238.839569	925.486877	-463.832092	46.602184	928.547119	-562.382568	286.148010	502.216217	-381.022491	-22.007420	505.726288	-611.946777	280.657837	70.769142	-402.324677	-87.095062	91.729538	-476.328949	340.248047	1388.481079	-432.660217	0.225340	1388.146851	-425.532806	162.388626	1393.777588	-391.340576	154.681396	1683.290405	-569.844360	384.829559	1146.995239	-435.124634	-112.435333	1161.734619	-383.317261	341.944336	996.112671	-192.279663	-107.557884	1070.734863	-465.925812	145.841660	1026.343018	380.690125	-79.537674	961.553711	391.556244	97.587334
-488.730316	236.900040	925.221008	-460.767120	43.895065	928.280029	-560.830017	285.113068	502.208221	-379.375854	-21.196907	504.831970	-611.816895	280.487335	70.890472	-395.890686	-84.909813	89.819603	-475.345490	337.832428	1388.349243	-430.116272	-1.934084	1387.897461	-423.638519	160.161209	1393.557007	-389.364471	152.300674	1683.047852	-569.271667	381.712280	1146.819458	-430.437836	-114.314667	1161.390381	-382.326172	340.809570	996.113647	-186.567474	-108.674606	1073.720459	-463.636017	143.581924	1026.080078	380.485535	-79.551117	961.579651	391.354828	97.593895
-487.766632	234.068420	924.594421	-458.029633	41.178833	927.606384	-559.259094	284.227295	501.980804	-378.384949	-21.626345	503.915039	-611.817932	280.385620	71.042686	-390.369476	-82.562370	88.019806	-474.361420	335.226379	1388.169434	-427.188751	-4.308249	1387.635742	-421.677643	157.824875	1393.317383	-387.424744	149.873734	1682.713623	-568.719971	378.550751	1146.649414	-425.749542	-116.198959	1160.991455	-381.401611	339.504700	996.009766	-181.015060	-109.737450	1076.711060	-461.493286	140.932312	1025.392822	380.293518	-79.515228	961.621460	391.140350	97.611343
-483.662933	232.661957	925.079163	-453.980988	40.163071	926.945435	-556.975708	282.900879	501.898163	-376.121155	-20.107859	502.900116	-611.389404	280.098602	71.122513	-384.604462	-79.473473	86.098488	-473.355988	332.473846	1387.936035	-424.538666	-6.759088	1387.264893	-419.712189	155.346939	1392.961304	-385.450745	147.346481	1682.361572	-568.153931	375.247009	1146.476440	-421.281250	-118.147957	1160.496948	-380.428986	338.207397	995.950073	-175.682144	-110.973755	1079.175659	-457.833740	139.070084	1025.371216	380.134003	-79.510178	961.643616	390.966675	97.611801
-480.997681	230.313675	924.867737	-450.301971	38.360401	926.426880	-554.175110	281.146790	501.425507	-373.648407	-18.241779	501.824799	-610.852051	279.782623	71.143761	-377.762024	-74.645515	83.985085	-472.299255	329.551514	1387.669189	-421.626434	-9.372602	1386.812012	-417.691010	152.668518	1392.507446	-383.508484	144.738724	1681.980225	-567.528748	371.779633	1146.239502	-416.822601	-120.127083	1159.933228	-379.524323	336.849792	995.787964	-170.494598	-111.999725	1082.009155	-454.875610	136.867249	1025.032959	380.002502	-79.499924	961.665649	390.828735	97.590149
-479.335632	227.289429	924.531799	-446.927887	36.008652	925.895813	-551.697327	279.761658	500.688110	-372.014069	-17.876856	500.763123	-610.480469	279.525055	71.193893	-373.820465	-71.417099	82.278976	-471.248199	326.511566	1387.305298	-418.713348	-12.140654	1386.353149	-415.603027	149.832748	1392.076172	-381.574066	142.050278	1681.577148	-566.939453	368.277374	1145.967041	-412.497284	-122.205574	1159.262939	-378.643463	335.437531	995.577698	-165.454544	-113.200348	1084.467529	-452.442596	134.168854	1024.608887	379.859344	-79.493492	961.665833	390.685730	97.625786
-477.264771	224.747452	924.046204	-443.934692	32.843628	924.977112	-549.445251	278.359436	500.443512	-370.191925	-17.398808	499.556213	-610.244080	279.300018	71.235527	-370.655426	-68.012039	80.645729	-470.199005	323.260162	1386.897095	-415.799896	-15.052266	1385.897217	-413.491699	146.913330	1391.642212	-379.626801	139.296326	1681.116943	-566.342773	364.671173	1145.635498	-408.278625	-124.334709	1158.564941	-377.781403	334.122009	995.398621	-160.570724	-114.401726	1086.722534	-449.810242	131.151596	1023.899963	379.734436	-79.484337	961.673889	390.535248	97.650063
-474.951721	222.006073	923.498474	-440.628387	30.625017	924.002747	-546.951904	276.826477	500.074249	-368.032440	-16.582542	498.262848	-609.926941	279.146210	71.327660	-368.186310	-64.161842	79.467644	-469.063354	319.855682	1386.360718	-412.790924	-18.109907	1385.301514	-411.329407	143.839752	1391.112427	-377.697998	136.480362	1680.661133	-565.695374	360.923126	1145.290649	-404.116821	-126.530022	1157.868164	-376.940765	332.732697	995.051086	-155.943558	-115.912331	1088.344116	-446.946228	128.522202	1023.136414	379.634583	-79.422112	961.692871	390.426056	97.650963
-472.359039	218.955246	922.925110	-436.992889	27.364271	923.287781	-544.271729	275.083374	499.675232	-366.107178	-16.289684	497.116943	-609.570190	278.930908	71.384506	-367.390015	-61.922482	78.883011	-467.892731	316.293213	1385.726685	-409.761780	-21.315050	1384.684204	-409.110260	140.661682	1390.525757	-375.786591	133.568787	1680.217651	-565.112305	357.152496	1144.852905	-400.004486	-128.811646	1156.990112	-376.092041	331.277405	994.759094	-151.347351	-116.937279	1090.637451	-443.973053	125.323593	1022.508484	379.516815	-79.385605	961.680969	390.378143	97.597183
-469.781189	215.915771	922.386902	-433.497070	24.474100	922.423645	-541.470215	273.408844	499.175507	-363.529633	-15.419925	495.786713	-609.260803	278.721924	71.542221	-367.815796	-61.640335	77.811874	-466.713501	312.617950	1385.054199	-406.774658	-24.715906	1384.064697	-406.899475	137.277832	1389.893799	-373.849243	130.581512	1679.757202	-564.567871	353.299744	1144.369995	-395.987640	-131.173538	1156.165405	-374.927338	329.378601	994.439392	-147.015442	-118.508553	1091.859375	-441.044495	122.222015	1021.821777	379.381592	-79.432533	961.679382	390.164063	97.448006
-468.545593	209.708801	920.194214	-430.811462	20.218285	921.689270	-538.250549	271.350769	498.135498	-361.163483	-15.217406	494.759552	-608.742432	278.459534	71.748055	-369.666229	-62.649414	76.692680	-465.446991	308.820038	1384.353882	-403.680878	-28.279991	1383.447144	-404.680695	133.811615	1389.331299	-371.867279	127.550873	1679.417236	-563.920288	349.313599	1143.826538	-392.007507	-133.654526	1155.271851	-373.997040	327.797852	994.005310	-142.740997	-119.700180	1093.604492	-438.512695	117.970772	1020.270874	379.288666	-79.431641	961.665955	389.930267	97.337273
-466.032288	207.132507	919.968872	-427.419159	17.394070	920.956848	-534.818726	269.022369	497.581604	-357.745819	-14.504033	494.274750	-608.156433	278.130768	71.985397	-370.359100	-63.136608	75.991821	-464.223907	304.958557	1383.718018	-400.427368	-31.954117	1382.960449	-402.463806	130.240540	1388.983521	-369.819183	124.433632	1679.280273	-563.258118	345.263245	1143.382202	-388.234406	-136.242065	1154.401001	-373.141327	326.281158	993.592041	-138.718750	-121.234962	1094.507813	-435.737885	115.016762	1019.819214	379.240997	-79.409309	961.665283	389.879028	97.354996
-463.891449	203.620117	919.474060	-424.151245	14.354847	920.434937	-531.798950	267.167908	497.232819	-354.767639	-15.817475	494.393982	-607.721741	277.729523	72.444008	-369.802887	-63.263992	75.991280	-463.021179	301.093231	1383.264526	-397.367157	-35.769592	1382.469971	-400.274475	126.565620	1388.849609	-367.705444	121.245781	1679.352173	-562.543213	341.105072	1142.924072	-384.380585	-138.909958	1153.596436	-372.275940	324.664276	993.188965	-135.028732	-123.541351	1095.636108	-433.156952	111.773163	1019.323547	379.242310	-79.354340	961.708557	389.854126	97.377831
-461.369720	200.752655	919.370483	-420.868042	11.647778	920.178467	-528.944275	265.533417	497.042694	-352.079529	-18.857040	494.793640	-607.372314	277.254852	73.149490	-368.570251	-63.665154	76.333076	-461.807251	297.172974	1382.972168	-393.552460	-39.631721	1382.080078	-398.086426	122.867180	1388.773682	-365.579437	118.055939	1679.510498	-561.751160	336.826813	1142.592163	-380.893585	-141.610992	1152.941528	-371.204590	322.806366	992.775024	-131.210938	-123.978714	1096.761108	-430.566437	108.885040	1019.179871	379.239655	-79.350060	961.723022	389.849792	97.399628
-458.916565	197.893845	919.357178	-417.708008	8.965946	920.252930	-525.694092	263.679749	496.786835	-349.800415	-23.309961	495.208740	-606.697510	276.652344	74.036911	-367.605164	-64.938995	76.891716	-460.659546	293.296814	1382.907837	-390.616974	-43.381290	1381.856934	-395.885071	119.260727	1388.881104	-363.443054	114.785347	1679.679443	-560.859253	332.309875	1142.580322	-377.541626	-144.211304	1152.291382	-370.329773	321.039948	992.256531	-127.794678	-125.388588	1097.374878	-428.078003	106.133629	1019.243164	379.274292	-79.318947	961.731445	389.895569	97.411278
-456.882019	194.064072	919.082947	-414.691284	5.980587	920.683472	-522.402954	261.896515	496.481415	-347.415863	-27.970093	495.435974	-606.031921	275.896545	75.063660	-367.132813	-66.797386	77.248566	-459.546448	289.436005	1383.108032	-387.704681	-46.971066	1381.736816	-393.683197	115.737007	1388.945557	-361.306854	111.404610	1679.818237	-559.812256	327.542389	1142.625000	-374.358826	-146.942322	1151.793457	-369.623108	319.313141	991.746155	-124.691048	-127.076233	1097.388306	-425.799255	103.108994	1019.335327	379.349457	-79.315437	961.717285	389.971832	97.450661
-454.538544	190.950653	919.179199	-411.598389	3.251585	921.258301	-519.146118	260.200226	496.270966	-344.518341	-32.636120	495.652069	-605.260925	275.050781	76.128975	-367.012421	-68.962311	77.314766	-458.515533	285.604523	1383.475952	-384.764984	-50.400833	1381.652222	-391.496063	112.338730	1389.097168	-359.199341	108.029793	1679.805420	-558.851318	322.665131	1142.947876	-371.291199	-149.696228	1151.373901	-369.044830	317.267334	990.910950	-121.777718	-128.577393	1097.544922	-423.429443	100.408157	1019.698181	379.412170	-79.312920	961.704651	390.024689	97.481506
-452.025574	188.354187	919.526367	-408.380219	0.703037	921.811401	-515.981506	258.653687	496.294312	-341.115997	-37.145199	495.818451	-604.769348	274.243195	77.341003	-366.997864	-71.176308	77.058289	-457.549591	281.813660	1383.962646	-381.895111	-53.781578	1381.436401	-389.392578	108.971565	1389.163696	-357.051575	104.544098	1679.776123	-557.864746	317.741882	1143.393921	-368.347595	-152.403427	1150.819336	-368.540283	315.437866	990.735840	-119.030739	-129.929962	1097.932007	-420.868042	97.911469	1020.174744	379.446106	-79.364372	961.664917	390.149689	97.494736
-449.821564	184.883163	919.705017	-405.100311	-2.303447	922.252563	-512.830261	257.188080	496.171417	-337.872803	-41.719475	495.770447	-604.110474	273.345886	78.630875	-366.796600	-73.049942	76.728783	-456.707001	278.145081	1384.477417	-378.939514	-56.987309	1381.214722	-387.248199	105.658447	1389.285767	-354.934509	101.089821	1679.759399	-556.980286	312.870789	1143.757935	-365.585175	-155.179214	1150.250488	-368.053650	313.368591	990.677368	-116.516029	-131.523056	1097.630249	-418.293427	94.834496	1020.494568	379.574005	-79.345917	961.626099	390.265167	97.529175
-447.628662	181.348297	919.891602	-401.778687	-5.459042	922.602478	-509.578583	255.819199	496.209503	-335.023468	-46.051674	495.513947	-603.502075	272.506592	79.866913	-366.825653	-74.267220	76.896538	-455.845978	274.492157	1385.063721	-376.070496	-60.198112	1380.887329	-385.212830	102.365761	1389.221313	-352.813629	97.612007	1679.778931	-556.117126	307.966156	1144.159180	-362.943604	-158.124985	1149.670410	-367.558563	311.179932	990.609009	-114.152084	-133.061630	1097.206909	-415.569305	91.630692	1020.760742	379.714264	-79.379875	961.552246	390.453125	97.533394
-445.538605	177.650879	920.077759	-398.406952	-8.714760	922.830383	-506.187042	254.524033	496.176208	-333.320923	-48.710060	495.131805	-602.779846	271.537109	80.759995	-366.683746	-74.786522	76.946220	-455.075531	270.935974	1385.674194	-373.200378	-63.393791	1380.501099	-383.215607	99.159752	1389.347778	-350.714844	94.344467	1679.930176	-555.389893	303.219269	1144.628784	-360.445251	-161.095154	1149.088989	-367.171539	308.613342	990.447510	-111.912712	-134.609238	1096.669800	-412.825226	88.251236	1020.962891	379.897736	-79.318954	961.543945	390.647491	97.560135
-443.332214	174.176544	920.409729	-394.916809	-11.817402	922.967102	-502.732178	253.368332	496.519714	-332.334167	-49.193554	494.839386	-601.683960	270.313293	81.834114	-366.329041	-74.723564	76.902702	-454.297333	267.475311	1386.217285	-370.115936	-66.515968	1380.232544	-381.289948	96.021530	1389.476318	-348.577820	90.871384	1680.088989	-554.630371	298.459351	1145.079468	-358.067657	-164.102783	1148.542603	-366.650269	306.090057	990.742249	-109.819984	-136.203964	1095.929810	-409.978729	84.928535	1021.198730	380.147797	-79.328621	961.503052	390.894806	97.512718
-441.125732	170.578247	920.840332	-391.383484	-14.870428	923.049622	-499.027100	252.139328	496.902435	-331.991180	-48.892578	494.745026	-600.204956	269.005463	83.536110	-366.173950	-74.482994	76.822906	-453.518036	263.969360	1386.765259	-367.130341	-69.649750	1380.042236	-379.312469	92.998795	1389.757324	-346.456696	87.407776	1680.304321	-553.976379	293.950409	1145.440186	-355.788025	-167.013611	1148.153564	-366.207947	303.588593	991.252441	-107.921913	-137.647919	1095.133911	-407.172394	81.475601	1021.465820	380.397064	-79.251999	961.462524	391.092163	97.539772
-439.056274	167.084976	921.075562	-387.911560	-18.125637	923.232544	-495.301483	250.977936	497.422119	-332.393372	-49.061970	494.942932	-599.084167	267.858276	85.102165	-366.293640	-74.297386	76.814522	-452.816101	260.528473	1387.174194	-364.223114	-72.762398	1379.861938	-377.417145	89.957306	1390.071655	-344.362549	84.028648	1680.661133	-553.398926	289.453064	1145.757568	-353.674896	-169.855835	1147.827393	-365.780243	301.022675	991.785828	-106.193626	-139.176422	1094.174927	-404.435913	78.137260	1021.676697	380.672333	-79.261497	961.408936	391.370544	97.538185
-437.030579	163.643845	921.477722	-384.472107	-21.254810	923.397522	-490.994934	249.494125	497.401581	-332.697754	-49.457581	495.248352	-597.716003	266.727905	86.569038	-366.556091	-74.249176	76.775475	-452.131042	257.095581	1387.562500	-361.324890	-75.869431	1379.822021	-375.422394	86.978081	1390.561890	-342.302216	80.632027	1681.008057	-552.901550	285.156403	1146.048218	-351.656860	-172.492111	1147.581543	-365.423584	298.494690	992.415955	-104.597527	-140.601013	1092.940308	-401.775482	74.779381	1021.969421	380.987488	-79.293503	961.215454	391.663971	97.578049
-434.985565	160.342941	921.837036	-381.010529	-24.291279	923.619019	-486.702362	248.128143	497.793121	-332.768524	-50.542393	495.472992	-596.353210	265.521484	88.448105	-366.751556	-74.334724	76.802727	-451.470520	253.746674	1387.840454	-358.691650	-78.881531	1379.865356	-373.507813	83.973907	1390.959839	-340.314941	77.400276	1681.444702	-552.381714	280.817749	1146.254150	-349.856476	-175.103928	1147.373657	-365.016083	295.929504	992.970947	-103.285561	-142.006668	1091.528076	-399.134827	71.577606	1022.271118	381.261658	-79.266243	961.037598	391.952271	97.632637
-432.992157	157.104813	922.290161	-377.474762	-27.110331	924.025269	-482.003906	246.351135	498.113617	-332.508209	-52.341236	495.735718	-594.803833	264.387848	90.397217	-366.903717	-74.636215	76.838882	-450.758972	250.420380	1388.139404	-354.856201	-81.432076	1380.478149	-371.620178	81.058746	1391.410889	-338.314880	74.118675	1681.862061	-552.078735	276.786072	1146.727417	-348.078217	-177.371033	1147.207275	-364.734528	293.401459	993.484802	-102.058746	-143.363266	1090.007080	-396.568451	68.546402	1022.718323	381.522308	-79.278091	960.840698	392.229187	97.607880
-431.441071	154.054489	922.868469	-374.504730	-29.968433	924.249329	-477.606720	244.949341	498.704437	-331.990662	-55.446075	495.916626	-593.382935	263.087250	92.451950	-367.281158	-75.446960	77.100029	-449.942230	247.124695	1388.483887	-352.689667	-85.036896	1380.569214	-369.732269	78.172684	1391.841797	-336.367554	70.958626	1682.323975	-551.563599	272.532532	1147.056885	-346.612823	-179.614410	1147.279663	-364.416504	290.920532	994.006592	-101.022095	-144.685028	1088.438721	-394.343445	65.460098	1023.127258	381.824585	-79.254890	960.724731	392.541107	97.594742
-429.787598	151.128708	923.616882	-371.340393	-32.036400	924.744934	-473.562164	243.965256	499.530762	-331.114899	-58.638672	495.982941	-592.004578	261.739716	94.521828	-367.388000	-76.188148	77.319519	-449.100220	243.830093	1388.823486	-350.270538	-87.850983	1380.777344	-367.840759	75.363625	1392.309448	-334.534637	67.970581	1682.867310	-551.176514	268.700165	1147.610107	-345.256226	-181.818253	1147.384888	-364.149536	288.450592	994.573914	-100.213760	-145.957382	1086.891724	-392.083740	62.865456	1023.765381	382.144531	-79.287918	960.615112	392.841461	97.574371
-428.569550	148.096146	924.399292	-368.559937	-34.463512	925.016663	-469.554016	243.025131	500.235809	-330.349731	-61.867123	496.055420	-590.677734	260.214111	96.689903	-367.508118	-77.063522	77.566963	-448.153595	240.615387	1389.180908	-347.425873	-90.681030	1381.295654	-365.988831	72.558662	1392.875366	-332.735413	65.042862	1683.442749	-550.597351	264.647552	1148.090698	-344.080353	-183.783798	1147.651978	-363.742554	286.048431	995.153503	-99.527275	-147.223648	1085.433960	-390.040649	59.955074	1024.294556	382.564941	-79.303673	960.474304	393.182404	97.622002
-427.087494	145.255646	925.292236	-365.553345	-36.557903	925.401062	-465.417053	241.913193	500.849915	-329.714600	-64.699951	496.294373	-589.019104	258.662109	98.843719	-367.606720	-77.927689	77.734406	-447.158661	237.461136	1389.559814	-344.601410	-93.307976	1382.038574	-364.067291	69.894226	1393.572632	-330.976074	62.149548	1684.068481	-550.004822	260.759064	1148.574585	-343.043732	-185.873764	1148.016479	-363.429749	283.620422	995.737610	-99.038658	-148.455322	1084.025269	-387.859253	57.272114	1024.945190	382.962830	-79.357346	960.291748	393.594177	97.556740
-426.024017	142.350433	925.831848	-363.238678	-39.144310	925.630676	-461.478241	240.781326	501.339325	-329.813293	-67.629486	496.585724	-587.645691	257.038574	101.061974	-367.849213	-78.784744	77.790863	-446.139648	234.319321	1389.840820	-341.804474	-95.983963	1382.552002	-362.129333	67.194992	1394.119629	-329.284576	59.427429	1684.669922	-549.412964	257.046387	1149.059570	-342.060181	-187.830063	1148.288208	-362.984985	281.243652	996.322388	-98.679306	-149.878845	1082.226196	-386.075317	54.452469	1025.323853	383.407227	-79.433739	960.031799	394.098755	97.554420
-424.924530	139.811554	926.452026	-361.057159	-41.557026	925.672180	-457.790588	239.743469	501.816437	-329.979919	-70.203247	496.699829	-586.342102	255.268066	103.204628	-368.066437	-79.537842	77.732910	-445.158508	231.303940	1390.045166	-338.903687	-98.578682	1383.024536	-360.109070	64.614410	1394.738037	-327.659851	56.841461	1685.210815	-548.791626	253.376282	1149.527832	-341.150757	-189.770477	1148.441284	-362.545746	278.814697	996.850281	-98.433022	-150.897522	1080.977051	-384.325775	51.750381	1025.651489	383.780243	-79.453156	959.770447	394.467957	97.590912
-423.911926	137.162476	926.850464	-359.096222	-44.120831	925.639099	-454.001953	238.436447	502.260742	-330.028778	-72.569565	496.560822	-585.061646	253.321594	105.151459	-367.258148	-79.435570	77.745445	-444.138672	228.310852	1390.239868	-336.038574	-101.039101	1383.231201	-358.173584	62.007385	1394.942749	-326.052002	54.355289	1685.546387	-548.155396	249.756668	1149.931152	-340.301910	-191.797989	1148.361572	-362.053406	276.442291	997.336914	-98.259323	-151.956879	1079.308594	-382.698730	49.003635	1025.825439	384.084534	-79.482094	959.520203	394.778900	97.534286
-422.603729	135.098099	927.581177	-357.117249	-46.221912	925.558105	-450.856018	237.310089	502.713684	-330.159729	-74.587440	496.659058	-584.055359	251.319229	107.216003	-367.235352	-79.643433	77.743248	-443.086243	225.346527	1390.400757	-333.276825	-103.474876	1383.211304	-356.392365	59.501015	1395.151978	-324.431671	51.952419	1685.796021	-547.523560	246.223038	1150.420898	-339.499573	-193.886734	1148.204956	-361.581818	274.143951	997.664124	-98.095367	-153.114548	1077.486816	-381.021454	46.519295	1026.156494	384.324951	-79.548164	959.247498	395.067230	97.446701
-422.033264	132.544312	927.557861	-355.757050	-48.468277	925.406189	-447.767181	236.148605	503.078949	-330.512421	-76.236275	496.238464	-582.560486	249.041214	108.994644	-368.286072	-80.375389	77.558975	-442.104553	222.202927	1390.568115	-330.535400	-106.133293	1383.109985	-354.779755	56.796204	1395.140137	-322.766418	49.634583	1686.015503	-546.873718	242.847626	1150.647949	-338.693665	-195.968979	1148.033447	-361.007935	271.848541	997.986450	-97.850609	-154.273575	1075.610596	-379.703400	44.220104	1026.034790	384.545654	-79.557022	959.084961	395.378571	97.448135
-420.960327	130.256866	927.878235	-353.995239	-50.868156	925.424255	-444.422302	234.610886	503.380402	-330.697174	-77.828972	496.148285	-580.771851	246.481262	110.518753	-368.280914	-80.380997	77.591957	-441.048676	219.402405	1390.721313	-327.757690	-108.415878	1382.939331	-352.956879	54.476593	1395.302124	-321.126343	47.518913	1686.200439	-546.122864	239.552856	1151.022705	-338.018494	-198.121811	1147.828247	-360.403076	269.619537	998.284241	-97.976738	-155.353149	1073.668579	-378.220734	41.768085	1026.200317	384.822601	-79.534805	958.961975	395.729034	97.514130
-419.912231	127.991096	928.210327	-352.427551	-52.952518	925.526855	-441.222992	233.013702	503.627106	-330.854248	-79.471840	496.115295	-578.213867	243.287491	111.412430	-367.006256	-79.545593	77.716270	-439.966248	216.800461	1390.941650	-325.147766	-110.648117	1382.761475	-351.233856	52.128281	1395.423462	-319.401459	45.341301	1686.449707	-545.252930	236.385941	1151.238525	-337.247498	-200.274887	1147.767700	-359.785797	267.348724	998.630127	-97.956802	-156.450302	1072.197021	-376.849365	39.519192	1026.413208	385.121674	-79.562637	958.872620	396.128052	97.503456
-418.515076	125.849213	928.521484	-350.550140	-54.254459	925.696777	-438.037750	231.083450	503.789215	-330.823364	-80.506416	496.269836	-575.732971	240.143448	112.204353	-366.723419	-79.308319	77.696144	-438.900452	214.215424	1391.197388	-322.739105	-112.758476	1382.724609	-349.553833	49.806271	1395.623047	-317.739258	43.388325	1686.638428	-544.323425	233.314377	1151.504272	-336.475922	-202.399185	1147.656250	-359.034241	265.222900	998.843689	-98.183746	-158.579773	1070.703857	-375.329620	37.708843	1026.666382	385.218262	-79.535332	958.565125	396.303070	97.594391
-417.439606	123.810699	928.682190	-349.164856	-56.028454	925.649475	-435.288574	229.279343	503.816010	-331.004364	-82.033012	496.324951	-572.805786	236.769119	112.583870	-366.628632	-79.433754	77.644524	-437.827759	211.863159	1391.332275	-320.587433	-114.808464	1382.592529	-347.867279	47.764660	1395.777466	-315.926453	41.290779	1686.835449	-543.297852	230.301270	1151.631836	-335.981659	-204.571121	1147.614258	-358.312622	263.162354	999.022766	-98.139946	-158.881485	1068.919189	-374.073395	35.715908	1026.722412	385.595642	-79.498940	958.449707	396.743164	97.588921
-416.280457	121.971489	928.808899	-347.782318	-57.773335	925.579956	-433.109650	227.457291	504.036835	-330.932159	-83.467369	496.277496	-569.893188	233.636993	113.068047	-366.453857	-79.530922	77.556206	-436.773621	209.601883	1391.551880	-318.515839	-116.818665	1382.349609	-346.273315	45.699398	1395.712646	-314.195190	39.449135	1686.822754	-542.214661	227.380142	1151.828247	-335.452515	-206.697495	1147.380249	-357.565216	261.329132	999.100647	-98.292862	-160.129990	1067.048462	-372.821625	33.820286	1026.754517	385.966553	-79.501541	958.336243	397.245331	97.537712
-415.081940	120.368385	928.841797	-346.377472	-59.373348	925.433655	-431.577911	225.693451	504.152924	-330.783173	-84.798393	496.135498	-565.803772	229.805634	112.184387	-366.197205	-79.764397	77.389290	-435.674683	207.487625	1391.715576	-316.555542	-118.789963	1382.086182	-344.662903	43.709011	1395.616943	-312.427612	37.540649	1686.886841	-541.176697	224.559082	1152.021118	-334.869934	-208.657669	1147.080200	-356.773163	259.570953	999.110962	-98.680740	-162.267044	1065.026367	-371.528198	32.126842	1026.700195	386.302094	-79.402206	958.245667	397.672729	97.581535
-413.927277	118.882668	928.865356	-345.101654	-60.946743	925.368835	-430.496033	223.866119	504.306335	-330.704407	-86.496651	495.874695	-561.666321	226.272964	111.303711	-366.103607	-80.114304	77.333260	-434.630585	205.530106	1391.926270	-314.913574	-120.700394	1381.874146	-343.083954	41.832893	1395.510742	-310.685913	35.791130	1686.873047	-540.068542	221.956421	1152.221313	-334.389740	-210.563278	1146.877563	-355.934784	257.968140	999.154907	-99.007210	-163.588806	1063.099121	-370.265137	30.572180	1026.675537	386.604828	-79.342697	958.183716	398.067719	97.672333
-412.647125	117.769890	929.084534	-343.842743	-62.367706	925.341553	-429.991302	222.079346	504.508545	-330.516785	-88.091499	495.762726	-557.325073	222.753174	110.086594	-366.010193	-80.369148	77.372391	-433.437622	203.596222	1392.083984	-313.256134	-122.545685	1381.659180	-341.587402	40.057198	1395.417114	-308.907135	34.051926	1686.847778	-538.944641	219.511124	1152.442749	-334.104156	-212.334702	1146.669067	-354.972229	256.419189	999.306824	-99.060516	-163.933823	1061.236206	-368.990784	29.167082	1026.773193	387.004700	-79.202682	958.217163	398.574127	97.753479
-411.258728	116.745979	929.385498	-342.487610	-63.678818	925.371155	-429.191864	219.942886	504.522766	-330.462860	-89.642090	495.800781	-552.579529	219.551559	108.886993	-365.997498	-80.625778	77.472008	-432.170288	201.799500	1392.259277	-311.604187	-124.393578	1381.486328	-340.059723	38.268482	1395.390015	-307.154022	32.267467	1686.792725	-537.729675	217.209579	1152.586182	-333.805939	-213.963684	1146.455444	-353.963287	254.936157	999.461304	-99.387817	-165.107727	1059.506958	-367.615265	27.847132	1026.940186	387.431152	-79.219383	958.243652	399.171051	97.729317
-409.911316	115.643379	929.565002	-341.132629	-65.001396	925.433655	-428.280640	217.518143	504.464844	-330.546448	-91.410248	495.905151	-546.822388	215.780502	106.451401	-366.086517	-80.886139	77.585258	-430.860443	200.109818	1392.443726	-310.144470	-126.169380	1381.355591	-338.528900	36.502590	1395.373779	-305.430450	30.632435	1686.803467	-536.491638	215.127396	1152.779907	-333.633179	-215.388031	1146.235474	-352.837891	253.612198	999.827881	-99.724327	-166.373993	1057.850098	-366.201202	26.592930	1027.055908	387.842255	-79.062469	958.314697	399.843872	98.569565
-410.170563	110.215263	928.777527	-340.440491	-67.128998	925.344482	-427.170410	215.003464	503.676910	-330.620422	-92.986221	495.850494	-540.789368	212.480530	104.058968	-366.134125	-81.120331	77.676308	-429.483978	198.492523	1392.660278	-308.699890	-127.827934	1381.289185	-337.018799	34.889881	1395.382446	-303.712646	29.062866	1686.742920	-535.271179	213.278091	1152.899780	-333.538605	-216.752899	1146.143433	-351.666290	252.421844	1000.073181	-100.254288	-167.639893	1056.096924	-365.452759	23.491142	1026.555420	388.409515	-79.121925	958.350952	400.429230	98.369682
-409.232635	108.686401	928.731262	-339.183014	-68.969536	925.445313	-426.217773	212.161560	503.368134	-330.779602	-94.327332	495.850372	-534.565735	209.343643	101.501869	-366.185181	-81.288460	77.630554	-428.058502	197.030350	1392.817993	-307.389893	-129.434402	1381.209351	-335.622009	33.386021	1395.302856	-302.100555	27.525539	1686.734375	-534.083374	211.564636	1153.127319	-333.623749	-218.052887	1146.017090	-350.550476	251.264526	1000.314331	-100.726494	-168.832031	1054.874268	-364.304413	21.923235	1026.575317	388.906342	-79.083504	958.400635	401.004639	98.253235
-408.233856	108.073830	928.816650	-337.988434	-69.976654	925.304993	-425.302368	209.057953	502.963928	-331.035248	-95.315804	495.839752	-528.434082	206.701874	99.104462	-366.218903	-81.448761	77.523956	-426.627350	195.661667	1392.918213	-306.043457	-130.963730	1380.993042	-334.226227	32.008327	1395.094482	-300.500305	25.900703	1686.636353	-532.949646	210.100067	1153.363403	-333.881195	-219.082336	1145.722412	-349.625488	250.127106	1000.440308	-101.453308	-170.026611	1053.306152	-363.030060	21.064007	1026.531006	389.422180	-79.093803	958.428101	401.517792	98.203529
-407.499725	106.761948	928.698059	-336.886810	-71.032448	925.131348	-424.262848	205.733932	502.322266	-331.420197	-96.322113	495.804749	-521.830444	203.969940	96.278625	-366.266510	-81.624840	77.443367	-425.086243	194.283615	1392.861572	-304.724487	-132.448868	1380.705200	-332.893005	30.753193	1394.935059	-298.996460	24.554165	1686.475464	-531.710266	208.815552	1153.412720	-334.231476	-220.076645	1145.448975	-348.275452	249.404053	1000.730164	-102.245789	-171.233856	1051.685059	-361.862091	19.972969	1026.357300	390.033112	-79.119965	958.515076	402.153351	98.260574
-406.785065	105.817001	928.671753	-335.753082	-71.974739	924.967957	-423.203705	202.085312	501.656403	-331.795746	-96.964188	495.770142	-514.579590	200.955566	92.936356	-366.319824	-81.734634	77.313316	-423.726471	193.110382	1393.052002	-303.460297	-133.861603	1380.349121	-331.564087	29.556118	1394.900269	-297.449890	23.031483	1686.434082	-530.483032	207.778534	1153.590942	-334.648254	-221.033997	1144.937500	-346.978577	248.656799	1001.076660	-103.003304	-172.475464	1050.277222	-360.739960	19.056601	1026.241089	390.651642	-79.068260	958.728088	402.771271	98.201523
-406.327759	104.327362	928.559143	-334.754089	-73.112747	924.894348	-422.275787	198.349808	500.974396	-332.135956	-97.458931	495.746582	-507.808441	198.516388	90.123695	-366.349731	-81.882027	77.240906	-422.243774	191.975586	1393.054443	-302.137024	-135.150360	1379.956421	-330.254669	28.380163	1394.919800	-295.964142	21.725914	1686.285400	-529.208313	206.952408	1153.799805	-335.014008	-221.722565	1144.585815	-345.668274	247.963669	1001.364563	-103.716385	-173.613937	1048.957275	-359.787689	17.891949	1026.120605	391.162384	-79.022408	958.888367	403.237671	98.190956
-405.760803	103.247200	928.486816	-333.804291	-73.942230	924.824402	-421.490845	194.675858	500.367676	-332.517670	-97.903168	495.846222	-501.345367	196.353119	87.523010	-366.430847	-82.022232	77.276909	-420.752075	190.949448	1393.044434	-300.948334	-136.296585	1379.571289	-328.945007	27.284878	1394.981567	-294.456940	20.356728	1686.302368	-527.783752	206.235306	1153.975952	-335.536469	-222.433044	1144.161377	-344.283752	247.460236	1001.574768	-104.490868	-174.777023	1047.675781	-358.890564	17.021648	1026.032349	391.711884	-79.144608	958.988647	403.856964	98.090492
-405.230499	102.427780	928.395691	-332.837708	-74.656052	924.769104	-420.907013	190.708282	499.665894	-332.615570	-98.038780	495.864868	-494.433258	193.917007	84.712257	-366.369934	-82.096405	77.250832	-419.313019	189.978912	1393.167847	-299.710175	-137.312500	1379.189331	-327.703003	26.235012	1394.856323	-293.020569	19.126081	1686.248901	-526.402832	205.811340	1154.072266	-336.043640	-222.919876	1143.880249	-342.846832	247.082474	1001.888000	-105.274208	-175.975281	1046.433960	-357.900421	16.402803	1025.928711	392.479797	-79.132652	959.178894	404.553101	98.031097
-404.699951	101.970039	928.283020	-332.061890	-75.408440	924.784241	-420.361725	186.601624	499.037354	-332.921906	-98.359428	495.868408	-487.279205	191.398758	81.759659	-366.433899	-82.247124	77.271225	-417.914520	189.085785	1393.265747	-298.566895	-138.302429	1378.859131	-326.570770	25.334110	1394.653809	-291.603180	17.932520	1686.193481	-524.981628	205.456558	1154.276001	-336.559296	-223.341843	1143.507446	-341.406952	246.882355	1002.068604	-106.425224	-177.969528	1045.418701	-357.148743	15.921162	1025.865723	393.132355	-79.207542	959.285583	405.186310	97.984276
-404.085632	101.550262	928.047668	-331.096863	-75.596252	924.643372	-420.065552	182.574844	498.306946	-333.078461	-98.382919	495.832855	-479.517029	188.677841	78.773659	-366.443420	-82.334221	77.281975	-416.578735	188.296722	1393.373169	-297.501312	-139.239517	1378.488281	-325.426514	24.621098	1394.410522	-290.272125	16.748272	1686.086426	-523.529968	205.258865	1154.431274	-337.097229	-223.792847	1143.207031	-339.903198	246.776260	1002.259644	-107.575089	-180.122711	1044.150879	-356.195557	15.763848	1025.655029	393.919708	-79.327667	959.459717	405.871429	97.937500
-403.674408	101.190971	927.921265	-330.333252	-75.916885	924.587097	-419.786469	178.455750	497.651489	-333.235962	-98.690170	495.791901	-472.789978	186.270004	76.333641	-366.797760	-82.757462	77.269211	-415.328491	187.618469	1393.548706	-296.557648	-140.023727	1378.133545	-324.313934	23.883224	1394.224365	-289.025787	15.610076	1686.083374	-522.101074	205.274048	1154.522217	-338.013885	-224.275925	1142.867188	-338.429291	246.873505	1002.546936	-107.990402	-179.670410	1042.737793	-355.416107	15.566498	1025.537354	394.644653	-79.540054	959.554993	406.487122	97.887848
-403.613525	100.451515	927.766052	-330.017029	-76.958450	924.523621	-419.663879	174.393204	496.910553	-333.387390	-99.462326	495.733917	-466.242157	184.181778	74.497398	-366.572266	-82.665169	77.284897	-414.099792	186.954147	1393.748779	-295.588104	-140.856384	1377.647339	-323.163330	23.248140	1394.211182	-287.809387	14.510009	1685.948853	-520.604736	205.295029	1154.657227	-338.614532	-224.568588	1142.462891	-336.840149	246.983002	1002.869446	-109.096123	-181.465164	1041.676025	-354.941376	14.858441	1025.388672	395.441040	-79.744873	959.728027	407.108490	97.863487
-403.415039	99.633911	927.631165	-329.703247	-77.744919	924.526062	-418.870148	170.291748	496.157928	-333.509277	-100.207687	495.779602	-462.263641	183.278778	72.765953	-366.688599	-82.844528	77.247208	-412.881073	186.313553	1393.882080	-294.649170	-141.585678	1377.224487	-322.095886	22.679234	1394.313110	-286.580872	13.520424	1685.881348	-519.131470	205.449188	1154.890991	-339.303986	-224.902390	1142.053467	-335.187653	247.268478	1003.266785	-109.736885	-182.024246	1040.288452	-354.466461	14.232996	1025.290283	396.206909	-80.072304	959.932373	407.734100	97.861458
-403.056824	98.798050	927.450745	-328.960419	-78.036545	924.578003	-416.274506	165.997742	495.395264	-333.313629	-100.461205	495.676208	-462.459778	182.948853	72.239281	-366.661621	-82.891052	77.212326	-411.697968	185.737137	1394.024658	-293.579010	-142.284546	1376.737915	-321.035248	22.170731	1394.363037	-285.346680	12.801037	1685.903442	-517.629517	205.734100	1155.044189	-339.927979	-225.113876	1141.629639	-333.501862	247.545471	1003.605957	-110.515190	-183.089447	1039.019165	-353.759491	13.902058	1025.198853	396.401184	-79.925537	959.881042	408.241241	97.694832
-402.886353	98.170784	927.273071	-328.561646	-78.650551	924.548035	-412.279388	162.155746	495.039185	-332.999359	-100.688736	495.591431	-464.050781	182.413940	72.584587	-366.635498	-82.890915	77.230728	-410.627533	185.220917	1394.381836	-292.635834	-142.885696	1376.297485	-320.075256	21.662020	1394.401978	-284.126160	11.974277	1685.996094	-516.100037	206.068237	1155.245239	-340.453094	-225.313065	1141.294678	-331.765076	248.007706	1004.126038	-111.335732	-184.209641	1037.746704	-353.258575	13.471773	1025.061157	397.027283	-79.908379	960.018005	408.799164	97.586266
-402.676392	97.472954	927.088379	-328.113770	-79.070549	924.624939	-407.773010	159.729675	495.252808	-332.709625	-100.728218	495.523346	-464.110809	181.697845	73.473740	-366.701172	-82.829384	77.331978	-409.508575	184.559708	1394.683228	-291.468323	-143.466721	1375.945068	-319.081696	21.264412	1394.356567	-282.955688	11.147669	1686.123535	-514.569824	206.394653	1155.478027	-340.989594	-225.399277	1141.025879	-330.117859	248.640427	1004.502441	-112.105804	-185.252533	1036.564453	-352.682770	13.187254	1024.965210	397.703125	-79.913063	960.120850	409.316376	97.545288
-402.524536	96.982689	926.977356	-327.977692	-79.821663	924.621460	-404.665436	158.327209	495.583710	-332.480865	-100.916374	495.477448	-463.727600	181.227448	73.836121	-366.697083	-82.722267	77.431358	-408.623260	184.041077	1395.207764	-290.483185	-144.020569	1375.652344	-318.070892	20.907892	1394.256470	-281.846100	10.484525	1686.208252	-512.957153	206.758896	1155.841797	-341.446350	-225.465576	1140.800049	-328.370361	249.395874	1005.014404	-113.275124	-186.949783	1035.506104	-352.185394	12.769604	1024.853638	398.347626	-80.001823	960.220825	409.940582	97.397438
-402.015015	96.537865	926.991760	-327.447510	-80.000114	924.764893	-403.338593	157.741364	495.899139	-332.225189	-100.812904	495.515167	-464.539581	181.794647	74.402603	-366.654114	-82.534378	77.506180	-407.718323	183.514832	1395.656860	-289.412506	-144.469025	1375.353760	-317.056000	20.562887	1394.263062	-280.834534	10.029258	1686.121948	-511.418182	207.139633	1156.092896	-342.081696	-225.532410	1140.644409	-326.644165	250.195297	1005.622192	-113.820648	-187.235748	1034.199951	-351.525208	12.597796	1024.907959	399.090393	-79.997902	960.283264	410.547302	97.440643
-401.702026	95.547485	926.951172	-327.297577	-81.072166	924.924561	-403.865540	157.921036	496.168365	-332.302734	-101.138237	495.667480	-464.212524	182.155807	74.111137	-366.756378	-82.514435	77.599220	-406.841461	182.970322	1396.083740	-288.378784	-144.876404	1375.057983	-316.045654	20.173666	1394.368164	-279.838257	9.336182	1686.240967	-509.906952	207.444763	1156.396851	-342.550995	-225.543488	1140.344727	-324.971405	251.069809	1006.317932	-114.856544	-188.647278	1033.340576	-351.126923	11.735262	1024.937500	399.866913	-80.188744	960.364258	411.137604	97.427292
-401.720734	92.928566	926.572571	-327.244385	-81.981094	925.008850	-405.514587	158.983383	496.068573	-332.202515	-101.399857	495.766968	-464.617584	183.323425	74.271820	-366.784515	-82.451141	77.676498	-405.953247	182.533493	1396.440552	-287.542786	-145.204102	1374.796997	-314.992493	19.816824	1394.515015	-278.893127	8.927063	1686.153809	-508.464722	207.787323	1156.713013	-343.078369	-225.571014	1140.128662	-323.220001	251.955750	1007.153442	-115.290100	-189.001114	1032.161865	-350.780304	10.423643	1024.723755	400.435303	-80.001564	960.429993	411.740356	97.314011
-401.249542	91.751045	926.439392	-327.222290	-83.966316	925.317261	-407.495392	160.553940	495.895935	-332.361267	-102.019882	496.033173	-465.399658	184.401764	74.306488	-366.964661	-82.485573	77.705650	-405.000458	182.165100	1396.638428	-286.485931	-145.631348	1374.432617	-313.941406	19.381863	1394.571167	-277.887909	8.428259	1686.103149	-507.079712	208.211166	1156.851440	-343.412628	-225.474884	1139.897217	-321.440948	252.893173	1008.053345	-116.224083	-190.404785	1031.342773	-350.430237	9.076870	1024.784912	401.057648	-80.147263	960.518555	412.275146	97.265862
-399.585968	93.278038	927.215881	-326.718109	-83.816429	925.282776	-409.443451	161.979431	496.203033	-332.222717	-101.682144	496.152710	-466.924591	185.383957	74.114380	-367.229462	-82.702568	77.695930	-403.898956	181.809540	1396.794312	-285.603058	-145.978821	1374.098145	-312.977234	19.074503	1394.569580	-276.891510	8.011300	1686.073730	-505.712158	208.575211	1156.994141	-343.857635	-225.424362	1139.651733	-319.719116	253.909424	1008.912598	-116.527420	-190.728104	1030.150513	-349.455475	9.286299	1025.202148	401.692017	-80.054970	960.585999	412.810791	97.222061
-398.053253	93.003555	927.269531	-325.944977	-83.302788	925.805542	-411.196655	163.748810	496.064423	-331.913910	-101.003326	496.205231	-468.060547	186.041550	73.849632	-366.531738	-81.830246	77.637291	-402.711731	181.516342	1396.846069	-284.678040	-146.412552	1373.747437	-311.958771	18.632137	1394.293335	-275.865479	7.551531	1686.093140	-504.371399	208.833176	1157.141602	-344.163513	-225.407455	1139.504395	-318.045044	254.973801	1009.701904	-117.077065	-191.527603	1029.175659	-348.461212	9.565508	1025.504639	402.210999	-80.040321	960.562256	413.275452	97.187309
-396.863892	92.584145	927.224426	-325.519073	-83.653847	926.037598	-412.938293	165.755905	495.932159	-331.817688	-100.954788	496.280273	-468.195282	186.616409	73.560020	-366.449310	-81.599869	77.633987	-401.406677	181.268951	1396.806030	-283.953644	-146.861786	1373.518555	-311.037781	18.282608	1394.091309	-274.848846	7.419182	1685.934570	-503.092712	209.205795	1157.249146	-344.427734	-225.312531	1139.358643	-316.417908	256.074615	1010.372131	-117.426613	-192.248627	1028.418213	-347.652527	9.279565	1025.593262	402.877380	-80.162529	960.645142	413.936829	97.175262
-396.162964	90.769691	926.557556	-325.540710	-84.541580	926.127563	-414.622772	167.603104	495.833893	-331.893005	-101.289902	496.287109	-468.148468	187.057602	73.393715	-366.406250	-81.445824	77.656677	-400.036163	180.999695	1396.733032	-283.373993	-147.420837	1373.291504	-310.017883	17.833399	1393.885010	-273.804535	7.159175	1685.767456	-501.780579	209.549515	1157.304932	-344.619354	-225.222122	1139.166504	-314.815491	257.124634	1011.183655	-118.090973	-193.490189	1027.905884	-347.026306	8.440952	1025.238892	403.441711	-80.100372	960.522034	414.486206	97.203552
-394.528656	90.323013	926.471863	-324.583771	-84.940178	926.825317	-416.050110	168.806900	496.125000	-331.753326	-101.238853	496.334778	-468.650360	187.767960	73.411980	-366.148773	-81.141998	77.624603	-398.721924	180.769348	1396.701782	-283.131805	-147.977722	1373.232056	-309.056702	17.413818	1393.783691	-272.791748	6.965242	1685.691406	-500.389191	209.797974	1157.343140	-344.903259	-225.211090	1138.982788	-313.287506	258.132324	1011.887939	-118.398552	-193.984955	1026.790527	-346.119873	8.253190	1025.585571	404.174133	-80.050751	960.558777	415.067169	97.206024
-393.212372	90.254265	926.481812	-323.928833	-85.290733	926.952026	-417.249207	169.341782	496.240173	-331.869141	-101.555588	496.383789	-469.044830	188.171036	73.045563	-366.052917	-81.070648	77.608612	-397.288605	180.569382	1396.520508	-282.704315	-148.630737	1373.028809	-308.071014	16.835930	1393.545654	-271.706482	6.692730	1685.554688	-499.018463	210.120270	1157.363037	-345.007721	-225.097198	1138.760498	-311.704926	259.136719	1012.585510	-118.890816	-195.088989	1026.345337	-345.261658	7.999582	1025.673584	404.781067	-80.190132	960.620850	415.739197	97.172066
-392.152100	90.231377	926.353088	-323.468445	-85.519836	926.806580	-418.316162	169.247879	496.247498	-331.863525	-101.758064	496.288269	-469.451172	188.155792	72.691826	-365.916962	-80.955582	77.555176	-395.897430	180.387741	1396.330933	-282.462585	-149.256958	1372.860352	-307.127045	16.386732	1393.230957	-270.660400	6.610573	1685.441895	-497.723389	210.471146	1157.403687	-345.188080	-225.074707	1138.532715	-310.184479	260.178314	1013.103638	-118.867905	-195.465271	1025.518799	-344.428070	7.840865	1025.528442	405.288177	-80.249123	960.613525	416.235840	97.165245
-391.528900	90.629646	926.327820	-323.458496	-85.226120	926.168457	-419.476166	168.783020	496.341980	-331.777100	-101.674774	495.972748	-469.684418	188.160873	72.037392	-365.774902	-80.922867	77.525513	-394.476929	180.170776	1396.127808	-282.281616	-149.908371	1372.641113	-306.203156	15.892783	1392.891479	-269.570587	6.434294	1685.233643	-496.352020	210.754181	1157.405762	-345.291504	-225.078964	1138.269287	-308.686493	261.142670	1013.563782	-119.309395	-196.670837	1025.176270	-343.740326	7.935804	1025.159424	405.892975	-80.228584	960.685852	416.829437	97.067650
-390.541077	90.643044	926.202332	-322.692352	-85.518875	926.237244	-420.431061	167.933350	496.132721	-331.823120	-101.996178	495.791931	-469.298065	188.059784	71.289833	-365.799316	-80.871201	77.496399	-392.988098	180.018692	1395.804443	-282.082947	-150.521378	1372.438599	-305.313232	15.435503	1392.446167	-268.454468	6.316193	1685.057739	-494.937714	211.078522	1157.292603	-345.414490	-225.043304	1138.011475	-307.182373	262.120667	1013.850647	-119.484558	-197.579895	1024.648804	-342.824707	7.893699	1025.120483	406.822632	-80.258987	960.945557	417.766998	97.026619
-389.924957	90.903122	926.204590	-322.289185	-85.426765	926.075317	-421.078064	166.835831	496.092804	-331.853119	-102.256973	495.572235	-468.174103	187.721069	70.413689	-365.715851	-80.839119	77.470932	-391.616882	179.884476	1395.666504	-281.885223	-151.131241	1372.262817	-304.476593	15.127738	1392.286377	-267.394531	6.245852	1685.005615	-493.536743	211.473602	1157.198486	-345.545837	-225.045456	1137.814453	-305.680725	263.124512	1014.097778	-119.525841	-198.337936	1024.365112	-342.126343	8.028352	1025.016357	407.285187	-80.259537	961.031738	418.317261	97.049339
-389.437805	91.125977	926.290039	-322.079803	-85.140686	925.734863	-421.637756	165.564484	496.088806	-331.844971	-102.376251	495.310547	-468.070953	188.007858	70.299858	-365.598175	-80.787781	77.436760	-390.256165	179.803177	1395.622437	-281.688202	-151.703705	1372.179443	-303.635284	14.646683	1392.185669	-266.326935	5.952757	1685.062866	-492.020233	211.798920	1157.147705	-345.675598	-225.047089	1137.699341	-304.189209	264.055084	1014.324280	-119.546326	-199.165863	1024.262451	-341.505615	8.127972	1024.858154	407.825592	-80.234955	961.102661	418.928680	97.053917
-388.425415	91.192169	926.499512	-321.175293	-85.160828	926.000000	-421.980927	164.146057	496.169495	-331.726746	-102.395599	495.264465	-467.713226	187.906052	70.051735	-365.494324	-80.732574	77.389641	-388.932465	179.669693	1395.615601	-281.590118	-152.249176	1372.227295	-302.861908	14.269103	1392.330444	-265.320618	5.907743	1685.149414	-490.534424	212.183273	1157.142456	-345.870972	-225.030197	1137.642944	-302.730560	264.923676	1014.647461	-119.590347	-199.960175	1024.264893	-340.678558	8.120820	1025.115845	408.619019	-80.223511	961.227783	419.739624	97.075203
-388.116730	91.008598	926.608704	-320.730316	-85.192368	926.104858	-422.209564	162.911514	496.321320	-331.652405	-102.127686	495.274078	-467.432220	187.689270	69.886925	-365.325623	-80.662552	77.311508	-387.627228	179.572098	1395.687134	-281.432709	-152.764008	1372.358887	-302.043365	13.954846	1392.523804	-264.299896	5.713546	1685.206665	-489.016876	212.543182	1157.163330	-346.117554	-225.053192	1137.646362	-301.304810	265.807465	1014.781250	-119.309120	-200.336395	1024.189819	-340.192383	8.068018	1025.204346	409.210693	-80.262329	961.212524	420.360657	97.047821
-387.575928	91.947861	927.065125	-320.648315	-84.358315	925.644043	-422.434906	161.878357	496.771759	-331.408356	-101.638344	495.189728	-467.055634	187.430420	69.877419	-365.199585	-80.543816	77.275398	-386.378265	179.475388	1395.886353	-281.140869	-153.194305	1372.367188	-301.245361	13.639355	1392.533936	-263.290192	5.517532	1685.285889	-487.586548	212.867966	1157.229858	-346.237122	-224.936996	1137.606812	-299.885712	266.531281	1014.938171	-119.592445	-201.577713	1024.536865	-339.549347	8.526413	1025.175293	409.600372	-80.330956	961.038513	420.794647	97.085373
-387.579163	91.354919	927.154846	-320.052002	-84.843941	926.012573	-422.795410	161.145859	496.966705	-331.525116	-101.688438	495.295990	-466.805908	187.052094	69.799820	-365.324738	-80.615952	77.346397	-385.204803	179.360672	1396.029053	-280.803284	-153.591125	1372.328247	-300.472504	13.387329	1392.436890	-262.310425	5.155543	1685.456055	-486.200012	213.170334	1157.354614	-346.327881	-224.873688	1137.682373	-298.556854	267.243896	1015.044312	-119.586761	-202.588333	1024.732300	-339.164764	8.229861	1025.379517	410.132874	-80.400772	961.052979	421.460785	97.003517
-387.486511	91.481316	927.404968	-319.822327	-84.641258	925.927063	-423.454010	160.683624	497.276825	-331.453583	-101.407204	495.305939	-466.712799	186.902603	69.935333	-365.370575	-80.574287	77.404243	-383.990967	179.280182	1396.133545	-280.232056	-153.901978	1372.308960	-299.605072	13.179013	1392.396240	-261.350952	4.870064	1685.505005	-484.833771	213.470993	1157.407471	-346.412262	-224.823807	1137.849121	-297.244324	267.952820	1015.040833	-119.210045	-203.077637	1024.776733	-338.724854	8.327111	1025.423462	411.179047	-80.498528	961.350525	422.614777	96.883003
-387.399048	91.542999	927.730835	-319.655670	-84.578217	926.020203	-424.357513	160.431320	497.588959	-331.457214	-101.379807	495.413635	-466.860870	186.656540	70.060371	-365.556793	-80.577988	77.535484	-382.848419	179.212982	1396.300293	-279.620605	-154.214828	1372.363770	-298.795227	13.046070	1392.424194	-260.412994	4.801153	1685.619751	-483.432556	213.734207	1157.472290	-346.392029	-224.690506	1137.976807	-295.911530	268.589722	1015.322510	-119.402954	-204.313248	1025.255737	-338.328278	8.369773	1025.592773	411.748566	-80.528221	961.369568	423.244873	96.872078
-387.222565	91.345764	928.013306	-319.350433	-84.733009	926.282532	-425.058563	160.158585	497.924072	-331.206787	-101.162842	495.525574	-466.939148	186.444763	70.247383	-365.548248	-80.420753	77.631943	-381.717621	179.148392	1396.505859	-278.944366	-154.434235	1372.444824	-297.900085	12.852052	1392.603882	-259.499756	4.666142	1685.656982	-482.149445	213.993484	1157.727905	-346.428650	-224.575180	1138.119141	-294.450165	268.955597	1015.704346	-118.931419	-204.953766	1025.506104	-337.949493	8.248110	1025.841187	412.112091	-80.538452	961.313477	423.630524	96.874077
-386.917694	91.111198	928.264648	-319.018372	-84.814339	926.528381	-425.830200	160.024765	498.221069	-330.980164	-100.985359	495.709106	-467.168457	186.283585	70.400421	-365.965912	-80.597282	77.679710	-380.637451	179.101990	1396.732178	-278.280548	-154.537476	1372.623901	-297.066681	12.687628	1392.820435	-258.581787	4.419213	1685.793823	-480.869934	214.218063	1157.969604	-346.399200	-224.524460	1138.293213	-293.429138	269.683899	1015.960754	-118.989517	-206.207382	1026.131348	-337.577698	8.114432	1026.080200	413.076416	-80.442413	961.656921	424.712524	97.048897
-386.586456	90.918747	928.390808	-318.677460	-84.965599	926.752197	-426.393036	159.742905	498.381622	-330.631012	-100.742813	495.804962	-467.486176	186.154999	70.583717	-365.531494	-79.999130	77.685623	-379.680511	179.031403	1396.934082	-277.605225	-154.650238	1372.783447	-296.333466	12.637877	1392.986450	-257.659454	4.105091	1685.884644	-479.746399	214.492172	1158.254883	-346.389740	-224.460861	1138.530396	-292.259735	270.167297	1016.381958	-118.822067	-207.239777	1026.590942	-337.204681	8.013746	1026.245850	413.606934	-80.470009	961.620483	425.364929	97.086288
-386.265747	90.793365	928.414307	-318.369843	-85.073105	926.824890	-427.002930	159.384521	498.560242	-330.434174	-100.615906	495.953369	-467.738647	185.947754	70.716545	-365.521088	-79.746246	77.730881	-378.757721	178.964676	1397.139282	-276.837036	-154.748535	1372.865112	-295.702179	12.539774	1393.020508	-256.785828	3.803157	1685.989746	-478.770813	214.705719	1158.514404	-346.345154	-224.509933	1138.770020	-291.165253	270.609009	1016.930847	-118.385750	-207.969681	1026.780518	-336.873505	7.930902	1026.289551	414.025757	-80.593689	961.409424	425.829224	97.093529
-385.974731	90.754616	928.329224	-318.143066	-85.200684	926.788879	-427.690308	159.055115	498.723236	-330.290192	-100.469215	496.017639	-468.024963	185.859619	70.770264	-365.519867	-79.634926	77.795502	-377.949585	178.963058	1397.287842	-276.202148	-154.753235	1372.875366	-295.021637	12.471648	1392.892944	-255.877975	3.211007	1686.016113	-477.864929	214.866699	1158.684082	-346.188873	-224.590088	1138.905029	-290.144775	271.068542	1017.350830	-118.446411	-209.331284	1027.132690	-336.523499	7.902318	1026.211914	414.731049	-80.703773	961.304077	426.580750	97.008888
-385.655151	90.840332	928.215027	-317.908081	-85.287537	926.659607	-428.352448	158.749161	498.714020	-330.189362	-100.267593	496.075226	-468.324493	185.816299	70.717133	-365.622681	-79.489723	77.873459	-377.171539	178.938065	1397.302124	-275.619751	-154.783295	1372.743652	-294.409729	12.459765	1392.716675	-254.951660	3.400134	1685.806396	-477.012390	215.035614	1158.725708	-345.958221	-224.720261	1138.960938	-289.175720	271.586121	1017.723206	-118.224937	-210.538071	1027.323120	-336.173218	7.908986	1026.078247	415.404175	-80.884331	961.315308	427.374908	96.914055
-385.119659	90.765244	928.110168	-317.523163	-85.400352	926.581299	-428.831512	158.502457	498.735107	-330.032288	-99.984322	496.133636	-468.689789	185.696625	70.666252	-365.519806	-79.348763	77.948326	-376.409027	178.907791	1397.343262	-274.853302	-154.839859	1372.596436	-293.691650	12.447927	1392.653076	-254.011139	3.257419	1685.641602	-476.233917	215.180435	1158.842041	-345.668365	-224.822113	1138.934570	-288.188324	271.974457	1018.282532	-117.766945	-211.486191	1027.142334	-335.706757	7.817890	1025.985596	416.413666	-80.937820	961.617126	428.390808	96.814682
-384.422516	90.595421	928.051453	-317.004608	-85.554008	926.572754	-429.123077	158.291275	498.823303	-329.959656	-99.898979	496.206299	-468.879456	185.643967	70.702202	-365.570435	-79.313553	78.022324	-375.732849	178.885193	1397.398804	-274.173492	-154.910919	1372.468750	-292.995972	12.317713	1392.700073	-253.090866	3.019818	1685.594604	-475.479492	215.339676	1159.034546	-345.244934	-224.901672	1138.820068	-287.296936	272.391357	1018.750793	-117.183754	-212.497879	1027.383789	-335.178253	7.638381	1025.965332	416.929749	-80.949486	961.597656	428.884766	96.734818
-383.665680	90.479156	928.014221	-316.430847	-85.789063	926.660034	-429.495270	158.197418	498.883606	-329.793304	-99.707924	496.252045	-469.142548	185.693619	70.724396	-365.491730	-79.190140	78.081329	-375.100250	178.868317	1397.429810	-273.578156	-155.027649	1372.357666	-292.380066	12.219211	1392.844849	-252.183411	2.897786	1685.468872	-474.878815	215.486679	1159.232056	-344.804810	-225.028473	1138.766113	-286.457642	272.741180	1019.389160	-116.697479	-213.565750	1027.568237	-334.632416	7.467130	1026.008911	417.337555	-81.044304	961.478455	429.355591	96.655006
-382.992920	90.462128	928.033997	-315.939026	-85.922241	926.701721	-429.633423	158.108810	498.883209	-329.708405	-99.777245	496.236420	-469.200500	185.723801	70.708725	-365.418884	-79.210403	78.105942	-374.492584	178.791992	1397.465942	-273.038818	-155.100235	1372.363647	-291.885040	12.133323	1392.873901	-251.323669	2.789211	1685.339478	-474.254883	215.631226	1159.372925	-344.359192	-225.184799	1138.719849	-285.669159	273.170532	1019.917847	-116.155098	-214.748642	1027.687378	-334.124542	7.356702	1026.053101	417.963684	-81.141869	961.457092	430.017365	96.538147
-382.328217	90.361122	927.959595	-315.448395	-86.010513	926.671875	-429.913208	158.104538	498.924164	-329.716644	-100.155266	496.215454	-469.337158	185.781006	70.690102	-365.494965	-79.286629	78.136505	-373.901611	178.698822	1397.572388	-272.490417	-155.234177	1372.382935	-291.490784	11.998660	1392.802856	-250.534119	2.670555	1685.310791	-473.664856	215.626633	1159.456299	-343.911469	-225.368881	1138.736328	-285.015381	273.531494	1020.417114	-116.004913	-216.053543	1027.832031	-333.582550	7.258664	1026.006592	418.984680	-81.249069	961.656555	431.050659	96.531693
-381.693573	90.335442	927.852661	-315.027710	-85.995728	926.516785	-430.002136	158.081833	498.890961	-329.602661	-100.369545	496.065216	-469.356689	185.852585	70.582390	-365.430817	-79.259232	78.090759	-373.359833	178.601685	1397.639893	-272.080414	-155.370270	1372.448975	-291.143066	11.884437	1392.731079	-249.733017	2.083193	1685.273560	-473.143219	215.692032	1159.500732	-343.521301	-225.616226	1138.819336	-284.437866	273.892120	1020.796021	-115.240753	-216.926575	1027.607178	-332.970520	7.240841	1025.863159	419.541138	-81.313972	961.487366	431.564178	96.524483
-381.070251	90.347168	927.847778	-314.571991	-85.998055	926.417603	-430.094635	158.135162	498.881500	-329.448242	-100.634842	495.910187	-469.410187	185.959763	70.463928	-365.390198	-79.329353	78.099709	-372.795471	178.476303	1397.604370	-271.549500	-155.511490	1372.431152	-290.782837	11.712414	1392.679688	-248.932144	2.297794	1685.153076	-472.638062	215.722763	1159.494995	-343.034760	-225.921936	1138.890747	-283.822571	274.265839	1021.141724	-114.773491	-217.971786	1027.609619	-332.358765	7.205083	1025.801880	419.824066	-81.337471	961.199219	431.834625	96.578751
-380.337891	90.302605	927.907471	-313.918213	-86.017792	926.375305	-430.049622	158.128738	498.908295	-329.260712	-100.894157	495.862427	-469.449585	186.073837	70.437454	-365.308044	-79.356552	78.041512	-372.244080	178.304428	1397.568481	-271.135162	-155.698959	1372.463623	-290.224335	11.527340	1392.802246	-248.143356	2.180724	1685.002686	-472.184143	215.736710	1159.600220	-342.506744	-226.145630	1138.873901	-283.283905	274.542175	1021.506775	-114.118988	-218.985077	1027.720215	-331.690765	7.100148	1025.818237	420.375244	-81.360748	961.118225	432.361389	96.584068
-379.489166	90.219475	928.060303	-313.095947	-86.055313	926.407349	-429.984222	158.124298	498.996063	-329.050812	-101.029785	495.809692	-469.511658	186.170593	70.427490	-365.193420	-79.365936	78.012711	-371.673492	178.138763	1397.552612	-270.640991	-155.948975	1372.431152	-289.695892	11.314630	1392.988770	-247.395523	2.079339	1684.937500	-471.699432	215.715698	1159.725952	-341.897766	-226.320099	1138.751953	-282.754883	274.828339	1021.833557	-113.398849	-219.939789	1027.901978	-330.904755	6.952441	1025.922729	420.937439	-81.401947	961.082947	432.867004	96.572273
-378.823639	90.117569	928.194763	-312.414154	-86.106064	926.393188	-429.934753	158.067093	499.047852	-328.926910	-101.287041	495.775574	-469.420990	186.392929	70.458008	-365.086212	-79.339180	77.990829	-371.039063	177.957962	1397.470093	-270.113464	-156.234848	1372.410278	-289.171387	11.115245	1393.043823	-246.699188	2.139204	1684.889282	-471.272461	215.686905	1159.841431	-341.293335	-226.443085	1138.637939	-282.281464	275.075989	1022.097473	-112.616730	-220.773621	1028.147461	-330.218567	6.800396	1025.984619	421.488281	-81.568207	961.079956	433.373444	96.460823
-378.256561	90.080353	928.269897	-311.831024	-86.124557	926.335083	-429.794006	157.892670	499.077332	-328.730438	-101.361633	495.662018	-469.269196	186.439117	70.420242	-364.944153	-79.355515	78.019562	-370.393250	177.767960	1397.434937	-269.571320	-156.501999	1372.399780	-288.627014	10.848150	1392.986572	-245.998383	2.078159	1684.831299	-470.921417	215.697662	1159.977295	-340.737427	-226.588165	1138.540649	-282.059326	275.233063	1022.214478	-111.986671	-221.692978	1028.251953	-329.554840	6.733372	1025.981201	422.038910	-81.650726	961.034973	433.823944	96.408829
-377.820831	90.079849	928.330933	-311.328827	-86.115463	926.252075	-429.663757	157.636597	499.065918	-328.475281	-101.264648	495.532349	-469.082794	186.447937	70.339996	-364.828552	-79.270859	78.088417	-369.766785	177.501190	1397.465576	-269.149384	-156.755173	1372.409302	-288.120728	10.553476	1392.880127	-245.331375	1.940269	1684.788574	-470.559479	215.674240	1160.098389	-340.171783	-226.801392	1138.421509	-281.637543	275.490692	1022.372498	-111.372444	-222.556656	1028.346924	-328.876984	6.742287	1025.936890	422.724030	-81.696075	961.052856	434.437164	96.390633
-377.435974	89.978546	928.312683	-310.971191	-86.099007	926.194885	-429.660400	157.476639	499.065125	-328.266388	-101.175255	495.446045	-468.888733	186.444458	70.268166	-364.676178	-79.159103	78.177963	-369.069672	177.301086	1397.452148	-268.591217	-157.016235	1372.439331	-287.634705	10.338634	1392.804321	-244.714813	1.945387	1684.788818	-470.145813	215.551498	1160.121338	-339.669800	-227.145752	1138.467651	-281.368561	275.697968	1022.346619	-110.801231	-223.444199	1028.406372	-328.292755	6.759658	1025.862183	423.329742	-81.764603	961.008240	434.952576	96.253548
-377.239777	89.998878	928.359619	-310.869263	-85.984886	925.950500	-429.738556	157.394531	499.091736	-328.236298	-101.212639	495.346222	-468.809723	186.452026	70.235069	-364.685333	-79.166199	78.185432	-368.395203	177.101364	1397.409790	-267.940002	-157.319687	1372.473511	-287.082397	10.142346	1392.808960	-244.111786	1.845288	1684.764648	-469.637909	215.299316	1160.074585	-339.165497	-227.424911	1138.553101	-281.069397	275.878784	1022.324585	-110.318802	-224.344849	1028.494995	-327.859375	6.765522	1025.720093	423.909698	-81.742760	960.963196	435.470856	96.238220
-376.536835	89.798958	928.373413	-309.987579	-86.239937	926.153687	-429.629578	157.278381	499.148346	-328.167084	-101.138474	495.371063	-468.641541	186.377441	70.220810	-364.600250	-79.076714	78.156540	-367.728088	176.845856	1397.386841	-267.427216	-157.578568	1372.527466	-286.447540	9.855153	1392.939941	-243.547638	1.755548	1684.812012	-469.196014	215.115143	1160.126221	-338.670197	-227.761292	1138.671875	-280.812256	275.993744	1022.282715	-109.685364	-225.140930	1028.757080	-327.183960	6.614664	1025.843994	424.494171	-81.786316	960.920471	435.965881	96.224785
-375.957855	89.527534	928.377258	-309.364044	-86.452202	926.277893	-429.604156	157.218567	499.181427	-328.140747	-101.151070	495.417572	-468.540527	186.297943	70.278610	-364.523804	-79.009216	78.111298	-367.111145	176.598419	1397.369385	-266.867157	-157.800018	1372.588745	-285.797607	9.639476	1393.067993	-242.959198	1.625377	1684.863281	-468.726288	214.865158	1160.187256	-338.028198	-228.082672	1138.726563	-280.593933	276.093140	1022.178223	-108.994286	-225.919388	1029.088013	-326.654968	6.418474	1025.917603	425.388062	-81.846619	961.189087	436.759308	96.201759
-375.453400	89.290306	928.332275	-308.803284	-86.615814	926.317627	-429.609558	157.252029	499.216492	-328.114471	-101.197693	495.559662	-468.431152	186.166443	70.369888	-364.511047	-78.955498	78.071312	-366.526917	176.356812	1397.335938	-266.254456	-158.060898	1372.590210	-285.108612	9.454438	1393.173706	-242.388351	1.551817	1684.852051	-468.281464	214.631454	1160.231323	-337.407471	-228.282059	1138.746704	-280.380127	276.167175	1022.061157	-108.193245	-226.609512	1029.381470	-326.153931	6.260708	1025.917969	425.995056	-81.963737	961.221191	437.209686	96.128990
-375.148285	89.151642	928.295349	-308.334320	-86.756340	926.142334	-429.691925	157.183014	499.286469	-328.173676	-101.187141	495.622162	-468.389374	186.051743	70.470825	-364.447845	-78.852440	78.067375	-365.938324	176.101868	1397.319702	-265.618439	-158.270462	1372.592407	-284.450287	9.243447	1393.095825	-241.832504	1.485216	1684.889893	-467.906372	214.365295	1160.332031	-336.811005	-228.550400	1138.704102	-280.232483	276.212341	1021.890930	-107.676445	-227.225662	1029.704468	-325.706116	6.081553	1025.803955	426.583191	-82.077675	961.218994	437.619812	96.086388
-374.895142	89.083405	928.249390	-307.988647	-86.833824	925.937927	-429.707184	157.010696	499.305847	-328.303040	-101.311394	495.666168	-468.267944	185.868088	70.542824	-364.456329	-78.810883	78.117676	-365.416809	175.876419	1397.311035	-264.902069	-158.420609	1372.554932	-283.870880	9.043376	1392.906372	-241.209778	1.323592	1684.835693	-467.505096	214.039459	1160.356323	-336.120697	-228.788818	1138.632568	-280.106934	276.268341	1021.680420	-106.895950	-227.930389	1029.602295	-325.285980	5.974252	1025.660767	427.124420	-82.053345	961.188782	437.988586	95.973785
-374.646973	89.006310	928.175720	-307.608215	-86.939499	925.775391	-429.632294	156.806778	499.273438	-328.486603	-101.444191	495.705994	-468.170563	185.717026	70.585472	-364.589874	-78.753044	78.198486	-364.869080	175.658829	1397.257690	-264.134216	-158.577713	1372.432251	-283.314880	8.820592	1392.708496	-240.596222	1.146123	1684.711426	-467.143585	213.739609	1160.333740	-335.457153	-229.137238	1138.595459	-279.990448	276.305328	1021.420105	-106.313217	-228.580109	1029.572266	-324.892975	5.874593	1025.530029	427.694244	-82.210403	961.178162	438.383942	95.824821
-374.357117	88.823212	928.081116	-307.211792	-87.080612	925.640381	-429.473083	156.504532	499.233368	-328.680084	-101.526123	495.781586	-468.086029	185.567688	70.645699	-364.686859	-78.781700	78.287796	-364.378540	175.439987	1397.256958	-263.365051	-158.717041	1372.438721	-282.800842	8.649922	1392.606323	-239.989304	1.068641	1684.715820	-466.758728	213.484955	1160.341675	-334.834503	-229.391281	1138.607788	-279.903748	276.301819	1021.137207	-105.588226	-229.162216	1029.739746	-324.488373	5.724437	1025.404541	428.067780	-82.379700	961.049866	438.664063	95.555580
-373.959229	88.573814	928.031311	-306.675903	-87.248413	925.621216	-429.301453	156.183929	499.270203	-328.810791	-101.554405	495.860779	-468.017578	185.390457	70.734695	-364.731781	-78.719254	78.306404	-363.909058	175.233597	1397.280518	-262.876770	-158.866379	1372.484985	-282.217926	8.462234	1392.642090	-239.389084	0.913292	1684.729126	-466.325226	213.056015	1160.331909	-334.170441	-229.682312	1138.766113	-279.803741	276.246857	1020.891846	-104.888847	-229.709381	1029.900757	-324.066956	5.530554	1025.376831	428.901184	-82.313667	961.389465	439.389709	95.724434
-373.595642	88.313133	927.994141	-306.147095	-87.475060	925.672607	-428.972717	155.871490	499.254700	-328.942719	-101.594925	496.003510	-467.862183	185.233078	70.839088	-364.774658	-78.699913	78.348610	-363.496124	175.036285	1397.268799	-262.200989	-159.020065	1372.578735	-281.639557	8.316546	1392.754517	-238.826965	0.801244	1684.615723	-465.915039	212.661530	1160.338257	-333.509460	-230.137955	1138.894165	-279.686035	276.176331	1020.681274	-104.312317	-230.153122	1030.330322	-323.698364	5.322871	1025.395020	429.594177	-82.313545	961.578613	439.914642	95.745018
-373.218048	88.116837	927.976929	-305.647461	-87.668236	925.728271	-428.505280	155.515198	499.247192	-328.974670	-101.665649	496.136627	-467.697784	185.110474	70.962860	-364.813629	-78.666267	78.332596	-363.091187	174.815857	1397.247070	-261.617096	-159.168411	1372.602905	-281.118988	8.128462	1392.746094	-238.232971	0.596728	1684.676025	-465.606110	212.324448	1160.327393	-332.813690	-230.434998	1138.969727	-279.606445	276.061584	1020.433167	-103.393738	-230.750351	1030.345215	-323.299866	5.164794	1025.418945	430.140991	-82.297615	961.740540	440.319580	95.761452
-372.945831	87.973282	927.972290	-305.148773	-87.808105	925.646973	-428.254974	155.288666	499.300415	-328.809326	-101.611992	496.163147	-467.674438	184.996140	71.021889	-364.737183	-78.571373	78.316620	-362.699829	174.552353	1397.182373	-260.914154	-159.311386	1372.638184	-280.658234	7.981512	1392.753296	-237.661835	0.374272	1684.640137	-465.335693	211.964569	1160.299561	-332.128601	-230.734497	1138.964600	-279.574585	275.945282	1020.169678	-102.711121	-231.196274	1030.309814	-322.890564	5.010234	1025.372681	430.696686	-82.343811	961.880676	440.757507	95.714783
-372.741608	87.792320	927.931091	-304.766113	-87.949669	925.461853	-428.038055	155.094055	499.332367	-328.708618	-101.793602	496.131927	-467.685181	184.954453	71.053329	-364.709198	-78.603943	78.315475	-362.365173	174.307404	1397.099487	-260.334259	-159.444427	1372.571533	-280.225372	7.859911	1392.590210	-237.112213	0.220684	1684.442871	-465.160095	211.598373	1160.219971	-331.407867	-231.047943	1138.944946	-279.580231	275.734650	1019.827454	-102.207726	-231.499512	1030.414917	-322.485718	4.829103	1025.242188	431.206970	-82.477119	961.995300	441.157684	95.581482
-372.506653	87.556992	927.869812	-304.345947	-88.099518	925.348328	-427.651062	154.961777	499.279694	-328.508240	-101.953934	496.095642	-467.629822	184.977264	71.055542	-364.738220	-78.619843	78.300529	-362.034943	174.129272	1396.972290	-259.726196	-159.550430	1372.478149	-279.750763	7.741411	1392.390747	-236.558975	-0.013019	1684.387451	-464.939453	211.250015	1160.104492	-330.677551	-231.317932	1138.915039	-279.565674	275.574371	1019.510193	-101.472198	-232.042877	1030.071167	-322.088074	4.654129	1025.142334	431.667145	-82.534447	962.099976	441.565430	95.471024
-372.153809	87.235733	927.820557	-303.802185	-88.316841	925.301758	-427.219299	154.877869	499.256348	-328.179291	-102.024139	496.053833	-467.600159	185.051849	71.053123	-364.693909	-78.679405	78.318985	-361.709930	173.931961	1396.867188	-259.053284	-159.684235	1372.421021	-279.232361	7.620855	1392.348145	-235.980560	-0.151402	1684.335938	-464.723969	210.901123	1160.031006	-329.867645	-231.713898	1138.888062	-279.530487	275.335754	1019.230103	-100.668755	-232.412704	1030.083740	-321.638550	4.407525	1025.093018	432.112152	-82.487892	962.211731	441.941956	95.469070
-371.775116	86.841042	927.783813	-303.263275	-88.575371	925.294006	-426.835999	154.894257	499.204285	-327.837189	-102.265106	496.043243	-467.709717	185.116592	71.090546	-364.621979	-78.772133	78.396210	-361.446564	173.772141	1396.884766	-258.471954	-159.827423	1372.361206	-278.724854	7.451529	1392.373535	-235.485504	-0.342921	1684.228516	-464.480743	210.415955	1159.999756	-329.166168	-232.066742	1138.854858	-279.499023	275.104553	1019.006714	-99.850151	-232.665573	1030.143555	-321.205017	4.106024	1025.073730	432.672607	-82.535034	962.413330	442.420166	95.437973
-371.350769	86.518372	927.780579	-302.691467	-88.896873	925.397095	-426.377045	154.995544	499.161102	-327.501862	-102.623909	496.024261	-467.358002	185.079544	71.010384	-364.661407	-78.912254	78.488831	-361.135529	173.520615	1396.828979	-257.840637	-159.958160	1372.371460	-278.276611	7.276822	1392.391479	-235.037872	-0.393641	1684.137695	-464.310333	210.011246	1159.962769	-328.443604	-232.345505	1138.815674	-279.519531	274.858093	1018.796509	-99.049622	-233.003311	1030.223145	-320.794647	3.822933	1025.136108	433.194611	-82.468018	962.616821	442.895447	95.444405
-371.036438	86.113525	927.692993	-302.219238	-89.266838	925.452332	-426.042938	155.147919	499.086090	-327.041534	-102.868813	495.921631	-467.857513	185.451584	71.121651	-364.545319	-78.992859	78.550201	-360.839996	173.293381	1396.773926	-257.241791	-160.102737	1372.351074	-277.857513	7.131871	1392.354492	-234.596649	-0.574637	1684.113770	-464.172729	209.655411	1159.939209	-327.721344	-232.647476	1138.784058	-279.538879	274.578705	1018.598755	-98.272987	-233.304901	1030.297852	-320.436493	3.517576	1025.121582	433.602325	-82.394897	962.801697	443.286743	95.480316
-370.780273	85.747299	927.610474	-301.826660	-89.530495	925.394592	-425.729950	155.254395	498.975403	-326.614105	-103.049370	495.846985	-467.531342	185.362793	70.963501	-364.434082	-78.953384	78.588875	-360.570740	173.062515	1396.706177	-256.652222	-160.196548	1372.280884	-277.420471	6.978323	1392.270020	-234.151230	-0.846893	1684.124023	-464.037628	209.161713	1159.856201	-327.046265	-232.973083	1138.789551	-279.601349	274.265015	1018.341431	-97.601036	-233.498276	1030.217041	-320.066437	3.250258	1025.041504	433.794098	-82.349121	962.878052	443.436707	95.506721
-370.565948	85.413368	927.508606	-301.437897	-89.759789	925.255005	-425.397308	155.339279	498.863556	-326.375397	-103.266983	495.750092	-467.543823	185.443130	70.901741	-364.475464	-79.122704	78.572418	-360.326202	172.849594	1396.586548	-256.068481	-160.279160	1372.214478	-276.997101	6.814588	1392.089844	-233.720901	-1.042170	1684.066528	-463.929657	208.708557	1159.750610	-326.356415	-233.286316	1138.782227	-279.681946	273.939514	1018.045044	-96.994957	-233.715942	1030.043701	-319.677979	3.001157	1024.904663	434.279205	-82.425163	963.030396	443.843079	95.400604
-370.309113	85.096550	927.357788	-301.083221	-89.990189	925.082214	-425.075073	155.380051	498.759125	-326.091705	-103.509407	495.672699	-467.940948	185.780151	71.004768	-364.581543	-79.370659	78.509575	-360.088959	172.621429	1396.422729	-255.424210	-160.405212	1372.039551	-276.575958	6.687905	1391.932495	-233.301575	-1.165015	1683.929688	-463.820038	208.247513	1159.600708	-325.580933	-233.524399	1138.656738	-279.766388	273.639130	1017.709534	-96.318810	-233.915100	1029.872192	-319.302002	2.754788	1024.729736	434.814606	-82.637726	962.970032	444.260468	95.459938
-369.998016	84.803917	927.258606	-300.633942	-90.243591	924.966736	-424.728363	155.360184	498.718353	-325.835663	-103.787117	495.531219	-467.919189	185.805359	70.951042	-364.511536	-79.351990	78.461281	-359.869568	172.376312	1396.297974	-254.742493	-160.503540	1371.871460	-276.175659	6.527473	1391.807861	-232.893417	-1.260712	1683.798706	-463.768585	207.787842	1159.513916	-324.868011	-233.669693	1138.513428	-279.849976	273.257233	1017.412903	-95.553612	-234.048859	1029.765381	-318.939270	2.479757	1024.625488	435.035614	-82.526848	963.063354	444.484344	95.475342
-369.653625	84.475548	927.233276	-300.122528	-90.551369	924.982117	-424.373993	155.217285	498.704102	-325.593811	-103.963783	495.461975	-467.452881	185.575745	70.850655	-364.383179	-79.274117	78.415215	-359.627136	172.110062	1396.209351	-254.155960	-160.636902	1371.797607	-275.746002	6.405897	1391.840820	-232.525543	-1.334580	1683.795898	-463.721558	207.399750	1159.497681	-324.143524	-233.806595	1138.358398	-279.900604	272.876678	1017.259338	-94.755966	-234.185898	1029.734863	-318.578857	2.173864	1024.630981	435.200806	-82.265572	963.203430	444.608124	95.428589
-369.367310	84.116745	927.243835	-299.625397	-90.813316	924.991943	-424.084808	155.007996	498.708374	-325.460907	-104.210587	495.516632	-467.779938	185.737854	71.050163	-364.416046	-79.435539	78.436310	-359.458008	171.884277	1396.162598	-253.637314	-160.780899	1371.776855	-275.347595	6.260507	1391.880737	-232.136963	-1.518501	1683.742310	-463.675018	206.923630	1159.470703	-323.345276	-233.983490	1138.269775	-279.936798	272.465240	1017.113098	-93.927910	-234.286774	1029.772339	-318.229797	1.868538	1024.648071	435.497314	-82.123283	963.343262	444.867432	95.459671
-369.102264	83.791161	927.237976	-299.182831	-91.087090	924.964600	-423.863617	154.677383	498.724579	-325.320679	-104.356201	495.553162	-467.702454	185.608200	71.048431	-364.467529	-79.471939	78.528030	-359.244568	171.568146	1396.058350	-253.071259	-160.935547	1371.820923	-274.989594	6.105397	1391.957886	-231.800201	-1.611644	1683.782715	-463.641083	206.443100	1159.417603	-322.681183	-234.086456	1138.244751	-280.012512	272.038971	1016.965515	-93.298370	-234.373581	1029.712280	-317.883850	1.571669	1024.632568	435.754669	-82.099960	963.444153	445.074829	95.553787
-368.940186	83.438858	927.178955	-298.853180	-91.359856	924.939941	-423.686279	154.300369	498.697815	-325.266602	-104.527077	495.616089	-467.547577	185.460419	71.073257	-364.429016	-79.414696	78.621635	-359.110138	171.365524	1396.107788	-252.512497	-161.048080	1371.838013	-274.652405	5.937354	1391.920288	-231.462921	-1.717017	1683.674805	-463.583588	205.945450	1159.356934	-322.009644	-234.271255	1138.293091	-280.077240	271.657135	1016.822876	-92.609749	-234.438278	1029.645386	-317.593506	1.314436	1024.580444	436.006927	-82.046394	963.510376	445.221222	95.506439
-368.834778	83.066650	927.099976	-298.515167	-91.631332	924.863831	-423.523376	153.901428	498.631592	-325.194397	-104.694794	495.651428	-467.350128	185.301880	71.075417	-364.347229	-79.327744	78.708527	-358.945831	171.103409	1396.038208	-252.050262	-161.157883	1371.811890	-274.374023	5.763888	1391.768188	-231.154831	-1.918745	1683.699341	-463.518066	205.415344	1159.259033	-321.320679	-234.404724	1138.222168	-280.197784	271.212524	1016.588257	-91.933655	-234.547806	1029.533203	-317.302002	1.047224	1024.488403	436.215332	-81.976303	963.513977	445.318848	95.561714
-368.638214	82.706123	927.021606	-298.091095	-91.832535	924.778320	-423.348480	153.387558	498.513397	-325.155273	-104.796013	495.669220	-467.185791	185.091034	70.990349	-364.515717	-79.459305	78.737747	-358.807434	170.834824	1395.953491	-251.591614	-161.312897	1371.789795	-274.067627	5.580557	1391.695313	-230.881241	-2.026958	1683.631592	-463.510132	204.950516	1159.180054	-320.671478	-234.479279	1138.154419	-280.311584	270.819641	1016.355896	-91.373238	-234.595688	1029.401367	-316.945251	0.807454	1024.396484	436.403778	-81.934303	963.497375	445.424316	95.653580
-368.460968	82.378304	926.962830	-297.681732	-92.068420	924.698059	-423.246460	152.888138	498.457001	-325.112549	-104.953300	495.614227	-467.042419	184.919189	70.965210	-364.535187	-79.448769	78.733208	-358.669617	170.571609	1395.887329	-251.108566	-161.506775	1371.739990	-273.779297	5.368761	1391.642090	-230.611313	-2.133111	1683.582520	-463.498138	204.463745	1159.129395	-320.047943	-234.553604	1138.038696	-280.422058	270.366638	1016.148499	-90.686501	-234.554016	1029.333618	-316.652161	0.538046	1024.326294	436.236267	-81.915085	963.271179	445.191254	95.681114
-368.236877	82.040642	926.954346	-297.179169	-92.311005	924.685303	-423.005096	152.328552	498.443207	-325.081604	-105.188499	495.664063	-466.801666	184.733612	70.965126	-364.650177	-79.586967	78.657875	-358.528107	170.320877	1395.801270	-250.627869	-161.691849	1371.673340	-273.503174	5.180013	1391.631104	-230.353699	-2.139001	1683.485107	-463.539368	203.991348	1159.115356	-319.337738	-234.646912	1137.923828	-280.634216	269.836090	1015.947388	-90.021240	-234.442612	1029.620850	-316.323090	0.260657	1024.320679	436.362274	-81.833481	963.236877	445.190308	95.723534
-368.005798	81.747391	926.938660	-296.707123	-92.555840	924.643982	-422.844147	151.738876	498.436218	-324.958740	-105.228668	495.667694	-466.631866	184.609772	70.957878	-364.413208	-79.413132	78.556175	-358.424164	170.066010	1395.731934	-250.200043	-161.844772	1371.652832	-273.183105	4.985234	1391.709351	-230.112335	-2.183408	1683.492676	-463.552155	203.529602	1159.104858	-318.704590	-234.772644	1137.857666	-280.589508	269.451050	1015.824463	-88.887421	-234.286606	1029.757690	-316.008423	-0.013890	1024.298584	436.849701	-81.656746	963.588318	445.552612	95.800880
-367.837036	81.352371	926.935059	-296.275696	-92.817459	924.605774	-422.680908	151.201172	498.434814	-324.787201	-105.399345	495.785889	-466.532532	184.474167	70.973709	-364.561401	-79.572182	78.572510	-358.322357	169.740829	1395.653076	-249.722443	-162.023056	1371.651978	-272.890137	4.771344	1391.756348	-229.834625	-2.356709	1683.530396	-463.550720	202.972733	1159.063721	-318.100555	-234.845505	1137.845947	-280.669556	268.959045	1015.665466	-88.158073	-234.185013	1029.841431	-315.694061	-0.327109	1024.274536	436.922516	-81.517525	963.521545	445.466827	95.947304
-367.656799	81.011787	926.880859	-295.822205	-93.076447	924.547668	-422.520233	150.726944	498.429169	-324.563385	-105.520859	495.834869	-466.351959	184.338608	70.963211	-364.252045	-79.312759	78.609818	-358.245178	169.432709	1395.634888	-249.251282	-162.174026	1371.655396	-272.662018	4.583970	1391.733765	-229.582886	-2.501080	1683.532593	-463.546448	202.462189	1158.959473	-317.479340	-234.974579	1137.800659	-280.759460	268.475006	1015.550598	-87.580238	-234.182877	1029.901855	-315.373657	-0.599416	1024.216187	437.211853	-81.417000	963.569824	445.628967	96.088501
-367.482147	80.697060	926.795776	-295.441772	-93.337906	924.439941	-422.389221	150.310760	498.397034	-324.335175	-105.758118	495.820953	-466.237915	184.279556	70.930199	-364.245148	-79.394020	78.684570	-358.209808	169.155518	1395.591797	-248.917709	-162.270447	1371.668579	-272.455139	4.421327	1391.650757	-229.357422	-2.613866	1683.502808	-463.546295	201.956345	1158.836304	-316.964813	-235.121765	1137.760864	-280.836823	268.032654	1015.422607	-87.332306	-234.198578	1029.733521	-315.068420	-0.867757	1024.114136	437.401978	-81.417770	963.557434	445.747681	96.211021
-367.232452	80.289009	926.688904	-294.994629	-93.611130	924.405640	-422.278870	149.940353	498.332825	-324.027313	-105.908714	495.735596	-466.138000	184.231430	70.890083	-364.191101	-79.439880	78.733757	-358.201843	168.841370	1395.511353	-248.299026	-162.490952	1371.524536	-272.280212	4.279157	1391.574463	-229.162170	-2.701943	1683.449219	-463.574219	201.460724	1158.711060	-316.475403	-235.212509	1137.782104	-280.877563	267.583588	1015.301147	-86.855606	-234.121292	1029.765015	-314.738373	-1.152081	1024.043457	437.544373	-81.314285	963.522766	445.819031	96.354645
-366.987610	79.931236	926.640869	-294.495697	-93.904404	924.392639	-422.242584	149.693497	498.305725	-323.748566	-106.090965	495.665771	-466.148712	184.192795	70.840988	-364.177704	-79.526375	78.761963	-358.195404	168.557953	1395.438599	-247.942535	-162.623413	1371.516968	-272.078583	4.091201	1391.562744	-228.992477	-2.760476	1683.274780	-463.583069	201.000870	1158.599487	-316.005463	-235.298996	1137.673706	-280.937592	267.152985	1015.138550	-86.309906	-234.072495	1029.848389	-314.401276	-1.446306	1024.016968	437.669922	-81.164215	963.520264	445.869537	96.500595
-366.714935	79.476280	926.578369	-294.028717	-94.241394	924.386475	-422.106781	149.481842	498.241638	-323.450806	-106.282684	495.631836	-466.158569	184.152725	70.795837	-364.153412	-79.606071	78.791130	-358.246735	168.271606	1395.386475	-247.640976	-162.742966	1371.452881	-271.895752	3.884683	1391.520630	-228.841843	-2.864033	1683.206177	-463.571594	200.457581	1158.486694	-315.478638	-235.472290	1137.545288	-280.964600	266.745056	1014.997803	-85.715424	-234.048431	1029.940796	-314.050598	-1.796342	1023.983276	437.912750	-80.936417	963.529602	445.928741	96.679230
-366.368866	79.093674	926.501038	-293.500854	-94.531876	924.391235	-421.960663	149.367355	498.183411	-323.204041	-106.595131	495.637085	-466.114044	184.150467	70.785744	-364.158112	-79.697533	78.786072	-358.285675	167.973709	1395.286377	-247.226257	-162.930649	1371.375488	-271.754242	3.657179	1391.488892	-228.710938	-2.988302	1683.149902	-463.585693	199.998978	1158.353027	-314.952789	-235.683411	1137.475952	-280.985077	266.344208	1014.868408	-85.208824	-233.985367	1029.965942	-313.689484	-2.098217	1023.957520	438.191101	-80.805084	963.568787	446.041534	96.832802
-366.162537	78.788536	926.459900	-293.103790	-94.872971	924.337524	-421.863495	149.258621	498.122406	-322.955505	-107.004326	495.644043	-466.162842	184.162567	70.790024	-364.144257	-79.792778	78.765915	-358.356506	167.663010	1395.218506	-246.822372	-163.140289	1371.297363	-271.639069	3.454587	1391.434937	-228.613800	-3.117568	1683.173462	-463.610992	199.440933	1158.253662	-314.509918	-235.883713	1137.427734	-281.022827	265.901062	1014.772400	-84.723228	-233.915695	1030.044922	-313.391418	-2.413327	1023.910217	438.461243	-80.643005	963.634949	446.262634	97.162689
-365.778656	78.421707	926.388062	-292.649384	-95.120659	924.259277	-421.535492	149.087799	498.012665	-322.571289	-107.286491	495.593445	-466.142090	184.155441	70.756104	-364.145477	-79.819221	78.792404	-358.409271	167.401611	1395.142578	-246.421249	-163.328400	1371.252075	-271.519531	3.243661	1391.377197	-228.513367	-3.277209	1683.143799	-463.613953	198.944016	1158.134521	-313.993805	-236.113724	1137.497314	-281.056641	265.480835	1014.719482	-84.498199	-234.016220	1030.277588	-312.992340	-2.722235	1023.838562	438.739532	-80.597923	963.666565	446.498566	97.343361
-365.670898	77.988846	926.273743	-292.274261	-95.502151	924.197144	-421.297882	149.009628	497.918274	-322.272614	-107.543983	495.542694	-466.160156	184.219299	70.744415	-364.160156	-79.970428	78.829880	-358.479523	167.113617	1395.046997	-246.143295	-163.482315	1371.282104	-271.420868	3.041384	1391.304321	-228.406128	-3.422469	1683.107178	-463.646332	198.474304	1157.957275	-313.513855	-236.415146	1137.487305	-281.087708	265.108337	1014.611084	-84.052170	-234.077209	1030.359375	-312.729095	-3.063795	1023.742981	439.367371	-81.148247	963.652466	447.640564	96.421844
-365.367676	77.655235	926.149597	-291.790619	-95.814453	924.130859	-420.953674	148.946182	497.822449	-321.981873	-107.729927	495.525055	-466.133209	184.251999	70.688423	-364.153290	-80.004799	78.838814	-358.543518	166.810059	1394.935059	-245.887817	-163.641449	1371.292847	-271.330658	2.835513	1391.247314	-228.321259	-3.545355	1683.061401	-463.642517	197.995422	1157.800537	-313.089508	-236.670258	1137.481812	-281.103241	264.752747	1014.512207	-83.408226	-233.896927	1030.211548	-312.425293	-3.374479	1023.661804	439.740814	-81.142929	963.706604	447.973541	96.415413
-364.982147	77.160637	926.046265	-291.301514	-96.174454	924.117310	-420.640442	148.913605	497.767639	-321.747467	-108.017548	495.525574	-466.202057	184.267410	70.693565	-364.141449	-80.090187	78.871445	-358.606476	166.521774	1394.823486	-245.711182	-163.779007	1371.332764	-271.241272	2.637859	1391.224365	-228.253281	-3.642022	1682.993896	-463.667664	197.495407	1157.644043	-312.631195	-236.837753	1137.433228	-281.125854	264.397003	1014.400024	-82.950302	-233.890152	1030.278809	-312.073120	-3.773007	1023.615662	440.198853	-81.124092	963.713379	448.423615	96.492050
-364.612610	76.742439	925.919250	-290.738403	-96.505142	924.103516	-420.234741	148.850433	497.656677	-321.439880	-108.311905	495.571869	-466.178070	184.266052	70.682915	-364.127594	-80.179955	78.910103	-358.678986	166.239151	1394.732056	-245.510452	-163.952637	1371.333984	-271.151642	2.431241	1391.223511	-228.200104	-3.703635	1682.863647	-463.654053	196.975204	1157.490479	-312.192383	-237.017181	1137.330078	-281.129730	264.090088	1014.314758	-82.411072	-233.804459	1030.387451	-311.736328	-4.117680	1023.564514	440.727478	-81.019592	963.762451	448.924835	96.546333
-364.351898	76.347198	925.848633	-290.267761	-96.808342	924.035461	-419.746368	148.741852	497.536530	-321.206818	-108.662651	495.586670	-466.138336	184.289719	70.717964	-364.101410	-80.204781	78.953400	-358.746643	165.974274	1394.636841	-245.235001	-164.128082	1371.268433	-271.094757	2.199325	1391.159790	-228.156342	-3.832172	1682.778564	-463.673584	196.501907	1157.348511	-311.714264	-237.303070	1137.199097	-281.139923	263.752808	1014.201904	-81.913254	-233.720154	1030.473755	-311.409790	-4.459811	1023.501099	441.227875	-80.934143	963.827942	449.324646	96.615608
-364.163269	75.985504	925.783264	-289.899750	-97.176224	924.013367	-419.309692	148.604126	497.445740	-320.906250	-108.940262	495.487091	-466.092651	184.285995	70.728462	-364.095764	-80.285545	78.996452	-358.843719	165.667664	1394.544922	-244.940796	-164.373856	1371.190918	-271.068542	1.999949	1391.118286	-228.120575	-3.977075	1682.693115	-463.697205	196.086090	1157.197998	-311.262512	-237.584930	1137.150757	-281.156067	263.456146	1014.111816	-81.466698	-233.786362	1030.498169	-311.124207	-4.780553	1023.453613	441.627441	-80.901161	963.878601	449.631653	96.672279
-363.939301	75.624664	925.680115	-289.501892	-97.479927	923.945984	-418.924866	148.472687	497.404388	-320.605133	-109.091904	495.342072	-466.066956	184.229507	70.715698	-364.084015	-80.284790	79.029884	-358.952515	165.379318	1394.447754	-244.698563	-164.588364	1371.153198	-271.053314	1.762006	1391.028076	-228.111084	-4.135900	1682.610962	-463.713898	195.627136	1157.019409	-310.851837	-237.828568	1137.128418	-281.192688	263.151459	1013.993225	-81.016830	-233.869110	1030.536743	-310.843781	-5.087707	1023.371765	441.978058	-80.864197	963.900757	449.980743	96.714951
-363.715790	75.235970	925.546997	-289.147064	-97.806648	923.866333	-418.579224	148.421967	497.318420	-320.350586	-109.242577	495.325989	-466.059509	184.215393	70.678490	-364.064026	-80.352554	79.057762	-359.066376	165.047119	1394.330688	-244.490173	-164.806259	1371.121460	-271.052460	1.526101	1390.940918	-228.105255	-4.293880	1682.555054	-463.762909	195.267761	1156.863159	-310.385742	-238.125946	1137.164307	-281.232452	262.842987	1013.849182	-80.608864	-233.981201	1030.543213	-310.579681	-5.411641	1023.267395	442.433929	-80.839653	963.883240	450.523956	97.065948
-363.456238	74.819168	925.409668	-288.720490	-98.162575	923.799377	-418.190216	148.279938	497.209320	-320.169617	-109.447426	495.304749	-466.043091	184.184662	70.686302	-364.036041	-80.340820	79.038002	-359.218933	164.706940	1394.199585	-244.328613	-164.969666	1371.150146	-271.042725	1.291565	1390.903076	-228.113968	-4.535945	1682.582275	-463.803925	194.899475	1156.693481	-309.993683	-238.414673	1137.168457	-281.256409	262.542877	1013.743530	-80.193962	-234.042465	1030.601196	-310.296814	-5.766638	1023.173035	443.013489	-80.811844	963.883728	451.183746	97.096725
-363.096069	74.429680	925.289734	-288.183960	-98.455536	923.755737	-417.656342	148.096512	497.103210	-319.905273	-109.553352	495.344727	-465.903290	184.109818	70.686409	-363.996552	-80.340622	79.032860	-359.337372	164.393082	1394.126587	-244.189026	-165.180603	1371.183472	-271.028015	1.076395	1390.930542	-228.150040	-4.704095	1682.489624	-463.799866	194.452774	1156.556274	-309.585815	-238.666580	1137.140625	-281.273102	262.235046	1013.633179	-80.030029	-234.372055	1030.890503	-310.000275	-6.110948	1023.115662	443.649780	-80.688469	963.872375	451.768097	97.175873
-362.785278	73.987556	925.180359	-287.710999	-98.777161	923.768555	-417.211670	147.951157	497.019348	-319.691101	-109.758133	495.466705	-465.859375	184.060791	70.743553	-363.993774	-80.372581	79.035912	-359.470917	164.088074	1394.047363	-244.073624	-165.360779	1371.216064	-270.998688	0.865352	1390.963501	-228.201324	-4.814260	1682.495117	-463.795715	194.046677	1156.408569	-309.265686	-238.975494	1137.139404	-281.282318	261.924347	1013.568542	-79.352013	-234.188812	1030.776367	-309.737244	-6.460418	1023.085754	444.307922	-80.568916	963.865540	452.242767	96.984528
-362.536316	73.573997	925.101440	-287.310730	-99.105225	923.725708	-416.758728	147.843338	496.969574	-319.442261	-109.840477	495.533142	-465.847015	184.004471	70.814392	-363.906281	-80.374336	79.074333	-359.595215	163.759644	1393.954468	-243.967087	-165.578949	1371.244629	-270.971863	0.620441	1390.962646	-228.267426	-4.919294	1682.400635	-463.816345	193.687607	1156.276855	-308.855072	-239.289734	1137.062378	-281.295166	261.659546	1013.488464	-78.922081	-234.255585	1030.859741	-309.499725	-6.832195	1023.038635	444.912903	-80.584595	963.885620	453.120575	97.249969
-362.361511	73.238129	924.995789	-286.954834	-99.453812	923.656128	-416.429871	147.823303	496.948242	-319.280396	-110.078583	495.555176	-465.850708	183.945694	70.870949	-363.897644	-80.437561	79.126595	-359.722809	163.433289	1393.877808	-243.807968	-165.795868	1371.183472	-270.977661	0.355653	1390.889282	-228.312256	-5.129614	1682.371704	-463.851227	193.284973	1156.164551	-308.505951	-239.549744	1136.954956	-281.320435	261.358093	1013.364990	-78.479424	-234.336365	1030.891846	-309.285736	-7.160548	1022.958191	445.467224	-80.568893	963.901123	453.716766	97.293892
-362.175018	72.836571	924.862244	-286.579132	-99.814873	923.576660	-416.030029	147.750809	496.851135	-318.999115	-110.286659	495.512207	-465.808228	183.907227	70.909317	-363.963684	-80.492249	79.213921	-359.862335	163.077240	1393.773315	-243.633026	-166.053772	1371.118896	-271.018433	0.055232	1390.762085	-228.387817	-5.251800	1682.238892	-463.901367	192.934952	1156.002441	-308.103485	-239.808136	1136.887817	-281.340210	261.066254	1013.267578	-78.099884	-234.425125	1030.911011	-309.052673	-7.513815	1022.857483	446.029022	-80.487984	963.899536	454.050659	97.072037
-361.971588	72.422684	924.709778	-286.224243	-100.182793	923.478577	-415.464050	147.676025	496.710175	-318.783905	-110.615639	495.502533	-465.758087	183.879028	70.891586	-364.027893	-80.626511	79.260353	-360.028015	162.755127	1393.662964	-243.657150	-166.232025	1371.122559	-271.068878	-0.236421	1390.656982	-228.452591	-5.473125	1682.113770	-463.982635	192.646133	1155.850342	-307.794373	-240.103333	1136.786011	-281.376953	260.740112	1013.139099	-77.754265	-234.532257	1030.903198	-308.812805	-7.875855	1022.736572	446.649231	-80.293640	963.904114	454.845154	97.459496
-361.732880	71.994148	924.553772	-285.830231	-100.540443	923.440674	-414.846832	147.674454	496.547150	-318.575226	-110.914482	495.448914	-465.679596	183.863785	70.915260	-364.034210	-80.676315	79.299858	-360.201324	162.390366	1393.521240	-243.326996	-166.548447	1370.928955	-271.116516	-0.501663	1390.576904	-228.538391	-5.656705	1682.013184	-464.031952	192.323395	1155.675537	-307.451721	-240.404556	1136.734131	-281.396179	260.456238	1013.030457	-77.416412	-234.661148	1030.919434	-308.604279	-8.232728	1022.653992	447.268646	-80.187592	963.932678	455.545929	97.568817
-361.495636	71.497368	924.407776	-285.468079	-100.923271	923.414795	-414.219727	147.769440	496.462280	-318.373749	-111.195915	495.440735	-465.720825	183.854691	70.971573	-364.115662	-80.816368	79.266533	-360.355286	162.078308	1393.432983	-243.266541	-166.780716	1370.892212	-271.121033	-0.735201	1390.576904	-228.632797	-5.857310	1681.929932	-464.046600	191.925995	1155.512695	-307.120850	-240.765594	1136.630249	-281.439636	260.162781	1012.892395	-77.356804	-235.126434	1031.126465	-308.389008	-8.626087	1022.578186	447.980743	-80.142303	963.940552	456.390900	97.648064
-361.189789	71.056740	924.267090	-285.035187	-101.294846	923.381287	-413.503876	147.843445	496.361267	-318.035370	-111.315681	495.451904	-465.666779	183.842010	71.011848	-364.001801	-80.802643	79.264656	-360.560211	161.712769	1393.355835	-243.261032	-167.042816	1370.881348	-271.145050	-0.996441	1390.554321	-228.750519	-6.065476	1681.857178	-464.087524	191.565369	1155.355591	-306.864899	-241.029495	1136.531250	-281.499359	259.901703	1012.787109	-77.039650	-235.270706	1031.181396	-308.181030	-9.028694	1022.515442	448.704437	-80.176575	963.932434	457.238739	97.715706
-360.987793	70.625038	924.145386	-284.692810	-101.667336	923.324341	-412.707825	148.013535	496.217133	-317.797394	-111.506325	495.506622	-465.550537	183.838928	71.104233	-364.043732	-80.868050	79.270973	-360.738098	161.386642	1393.268188	-243.281723	-167.246964	1370.894043	-271.185730	-1.254445	1390.458984	-228.851349	-6.269267	1681.776611	-464.188354	191.185608	1155.246338	-306.656097	-241.286682	1136.473022	-281.583374	259.587555	1012.715088	-76.400192	-235.085739	1031.021729	-308.030792	-9.433522	1022.444641	449.468323	-80.091560	963.934631	458.116638	97.770676
-360.798767	70.247353	924.004150	-284.363770	-101.986862	923.212280	-411.868713	148.106186	496.038422	-317.536255	-111.865440	495.530029	-465.439270	183.841537	71.169182	-363.995575	-80.904289	79.288536	-360.955261	161.039017	1393.149902	-243.240372	-167.515350	1370.844360	-271.212158	-1.521767	1390.359009	-228.962433	-6.515336	1681.716553	-464.273590	190.765381	1155.096924	-306.421234	-241.537491	1136.374634	-281.649048	259.252167	1012.576599	-76.090263	-235.202499	1030.995483	-307.868439	-9.794343	1022.333191	450.242432	-79.957954	963.936890	458.970764	97.777702
-360.679138	69.797760	923.860168	-284.059448	-102.402588	923.125610	-410.998596	148.363235	495.912170	-317.298126	-112.328300	495.527222	-465.314392	183.883301	71.242096	-364.072327	-81.079132	79.367996	-361.134827	160.707962	1393.020264	-243.161926	-167.774155	1370.732300	-271.273438	-1.829627	1390.188599	-229.069992	-6.720502	1681.646484	-464.366394	190.358398	1154.933228	-306.126801	-241.835617	1136.213867	-281.742859	258.922028	1012.407043	-75.791939	-235.423553	1030.947876	-307.686462	-10.190524	1022.220093	450.984283	-79.922119	963.928162	459.765625	97.816383
-360.490662	69.386688	923.711609	-283.712311	-102.803139	923.043030	-410.216522	148.675766	495.795685	-317.007690	-112.695045	495.505249	-465.296051	183.904449	71.314232	-364.461914	-81.575302	79.422508	-361.302155	160.342285	1392.874878	-243.080643	-168.060638	1370.574341	-271.333771	-2.112899	1390.066040	-229.179825	-6.975262	1681.534180	-464.452759	190.008987	1154.738770	-305.852905	-242.168289	1136.029053	-281.808990	258.591278	1012.256042	-75.545761	-235.658661	1030.872070	-307.474152	-10.569366	1022.111084	451.697235	-79.919296	963.950256	460.579559	97.832565
-360.261047	68.881065	923.552979	-283.400818	-103.190674	923.003845	-409.197815	148.915024	495.578339	-316.682465	-112.939705	495.462494	-465.156830	183.936798	71.390785	-364.564209	-81.827736	79.466553	-361.499237	159.967316	1392.710205	-243.009399	-168.364014	1370.384766	-271.380463	-2.399787	1389.955078	-229.309418	-7.184273	1681.369629	-464.542877	189.604996	1154.523438	-305.608612	-242.419342	1135.861328	-281.895477	258.223938	1012.053345	-75.249069	-235.891617	1030.822021	-307.287689	-10.973804	1022.021973	452.459442	-79.884392	963.897400	461.459869	97.797691
-360.035828	68.373886	923.374695	-283.098419	-103.612961	922.932556	-408.018341	149.092743	495.298523	-313.889832	-108.379860	495.115875	-464.938965	183.983490	71.448067	-362.718872	-80.438576	79.119240	-361.688110	159.614578	1392.568115	-242.995285	-168.675568	1370.262329	-271.463348	-2.719508	1389.839600	-229.456223	-7.419915	1681.214844	-464.645416	189.217621	1154.319946	-305.357483	-242.686584	1135.709717	-281.972046	257.850830	1011.895386	-75.297020	-236.393860	1030.943604	-307.153778	-11.425700	1021.915405	453.368317	-79.779808	963.898132	462.393127	97.861244
-359.759735	67.918922	923.200439	-282.717072	-104.043068	922.860291	-406.902954	149.417511	495.098297	-313.604828	-108.662514	495.084656	-464.797821	183.997086	71.530968	-362.706543	-80.546394	79.124954	-361.881775	159.251663	1392.434326	-242.981964	-168.957870	1370.168213	-271.544312	-3.012606	1389.772095	-229.633881	-7.693211	1681.081055	-464.794342	188.843353	1154.121094	-305.191010	-242.965347	1135.585327	-282.111572	257.425049	1011.728577	-75.091553	-236.637634	1030.885254	-306.993347	-11.875387	1021.817017	454.265442	-80.094925	963.746765	463.518616	97.927948
-359.586761	67.441414	923.038391	-282.468079	-104.468239	922.835876	-406.140778	149.795242	495.052948	-313.399139	-109.156403	495.057922	-464.731079	184.016266	71.646317	-362.750519	-80.589783	79.138062	-362.113342	158.890549	1392.294434	-243.046112	-169.224884	1370.070679	-271.654236	-3.335125	1389.646729	-229.817688	-7.989933	1680.975464	-464.951385	188.405975	1153.945313	-305.090576	-243.273529	1135.435181	-282.306885	257.002075	1011.513794	-74.916679	-236.843689	1030.818359	-306.877747	-12.282248	1021.734680	455.129059	-80.408043	963.612183	464.528961	97.934738
-359.421417	67.017776	922.869507	-282.295502	-104.843742	922.762695	-405.133850	150.082321	494.870819	-313.103271	-109.466660	494.990723	-464.592346	184.051987	71.732193	-362.785553	-80.660706	79.163467	-362.386200	158.494003	1392.181274	-243.062836	-169.559082	1369.944336	-271.782440	-3.644543	1389.500366	-229.976654	-8.318516	1680.899902	-465.111511	187.954071	1153.758667	-305.019928	-243.591736	1135.285156	-282.496765	256.491241	1011.201538	-74.470062	-236.675903	1030.544312	-306.791931	-12.661795	1021.624268	456.042450	-80.166321	963.616516	465.472931	97.911812
-359.242096	66.615074	922.670959	-282.052856	-105.269112	922.672913	-404.073547	150.315781	494.644257	-312.780182	-109.691315	495.022247	-464.479828	184.054031	71.790703	-362.782867	-80.774895	79.176422	-362.658356	158.132629	1392.025269	-243.024277	-169.889420	1369.815186	-271.879028	-3.930445	1389.345093	-230.137955	-8.636271	1680.796021	-465.275726	187.512756	1153.584473	-304.902863	-243.885529	1135.074951	-282.698395	255.985657	1010.939148	-74.291656	-236.881409	1030.404419	-306.691040	-13.058391	1021.494629	456.976624	-79.834976	963.667480	466.457367	97.931534
-359.035156	66.145767	922.443420	-281.841827	-105.686188	922.529419	-403.127441	150.602020	494.464874	-312.342987	-109.828148	495.038330	-464.363525	184.104187	71.922195	-362.765686	-80.773453	79.189255	-362.996521	157.722458	1391.845825	-243.018555	-170.167633	1369.647705	-271.974487	-4.246779	1389.228882	-230.301041	-8.930216	1680.664429	-465.420837	186.976608	1153.335083	-304.751099	-244.108597	1134.791382	-282.940002	255.466507	1010.612671	-74.025902	-237.087036	1030.318115	-306.575348	-13.492896	1021.321655	457.858215	-79.498207	963.771118	467.372559	97.914070
-358.796295	65.705612	922.274048	-281.585785	-106.172661	922.522949	-402.318176	150.903046	494.405518	-311.872681	-109.957314	495.014221	-464.348724	184.125168	72.038872	-362.794891	-80.863861	79.180748	-363.316620	157.315338	1391.706299	-243.005417	-170.449326	1369.473022	-272.090729	-4.623234	1389.157715	-230.440430	-9.224720	1680.514404	-465.623505	186.458862	1153.186890	-304.599762	-244.266571	1134.501709	-283.256714	254.791092	1010.168884	-73.833710	-237.323441	1030.139893	-306.431244	-13.909278	1021.245178	458.798828	-79.231827	963.908875	468.428680	97.784431
-358.493958	65.238983	922.121460	-281.298370	-106.650978	922.527893	-401.445099	151.041534	494.202209	-311.529449	-110.196449	494.975952	-464.242676	184.159149	72.126144	-362.861450	-81.014000	79.248093	-363.641998	156.898132	1391.610596	-242.991409	-170.793915	1369.288330	-272.196167	-4.962371	1389.092163	-230.611160	-9.474895	1680.329834	-465.897003	185.906998	1153.060059	-304.438507	-244.486191	1134.214966	-283.586731	254.092911	1009.734314	-73.728584	-237.522568	1029.911865	-306.285400	-14.359653	1021.190613	459.764709	-78.875320	964.027344	469.427643	97.741264
-358.273987	64.752266	921.965332	-281.174927	-107.140038	922.501892	-400.555176	151.144501	494.011658	-311.171783	-110.443039	494.921967	-464.105194	184.115829	72.218010	-362.903870	-81.169403	79.268524	-363.974548	156.473938	1391.559448	-242.983963	-171.185654	1369.110352	-272.347565	-5.287169	1389.037476	-230.770477	-9.836719	1680.167114	-466.178009	185.292252	1152.985107	-304.279541	-244.723557	1133.968506	-284.009521	253.290100	1009.260864	-73.860878	-238.010056	1029.895264	-306.198975	-14.818645	1021.109375	460.639771	-78.674385	964.157043	470.358368	97.685158
-358.094604	64.250671	921.794067	-281.080505	-107.683968	922.479248	-399.856293	151.354858	493.927460	-310.774628	-110.774910	494.871552	-464.028870	184.115387	72.345093	-362.907715	-81.158249	79.302597	-364.344147	155.993256	1391.590332	-242.944199	-171.556396	1368.905151	-272.507599	-5.646649	1388.947998	-230.984451	-10.186776	1680.081787	-466.508850	184.695618	1152.923340	-304.263184	-244.984940	1133.691284	-284.583466	252.417496	1008.770203	-73.358643	-237.797211	1029.624512	-306.140717	-15.299397	1021.020447	461.438354	-78.460159	964.351563	471.218689	97.561539
-357.869965	63.631138	921.577942	-281.030182	-108.219391	922.453430	-399.230682	151.484604	493.786743	-310.373016	-111.147873	494.894806	-463.984344	184.055237	72.467316	-362.827576	-81.165482	79.351746	-364.716736	155.540787	1391.647705	-242.960953	-171.956451	1368.709717	-272.677460	-6.013147	1388.873779	-231.228119	-10.595374	1680.020630	-466.850769	183.997650	1152.906738	-304.215668	-245.238220	1133.481445	-285.218994	251.448761	1008.251892	-73.256264	-237.954956	1029.364136	-306.063507	-15.804792	1020.902954	462.015503	-79.296135	964.132935	472.048279	97.669052
-357.601776	63.046867	921.354553	-280.903442	-108.812302	922.420715	-398.524811	151.468628	493.607788	-309.968933	-111.427925	494.918182	-463.867126	184.009308	72.543472	-362.845337	-81.197319	79.404030	-365.049683	155.086655	1391.679932	-243.005402	-172.342758	1368.552124	-272.867767	-6.432654	1388.801392	-231.451141	-10.987475	1679.950317	-467.265869	183.317780	1152.924683	-304.194824	-245.486679	1133.292236	-285.913910	250.329453	1007.668274	-73.217377	-238.115799	1029.118530	-305.960022	-16.336918	1020.783813	462.948975	-79.314774	964.191589	472.977509	97.563972
-357.330658	62.303844	921.173096	-280.772430	-109.430428	922.477844	-397.950226	151.557312	493.506561	-309.641724	-111.710976	494.877869	-463.849823	183.921265	72.625626	-362.824585	-81.271492	79.444038	-365.375214	154.528366	1391.712646	-243.120758	-172.744888	1368.403320	-273.022247	-6.803214	1388.783569	-231.668045	-11.333536	1679.918701	-467.684357	182.633148	1152.917603	-304.099396	-245.652313	1133.028076	-286.642731	249.086594	1006.985779	-73.171219	-238.288849	1028.858032	-305.892090	-16.945417	1020.734680	463.883240	-79.300270	964.292358	473.932831	97.368530
-357.049500	61.548885	920.959900	-280.593933	-110.076202	922.494934	-397.359772	151.637451	493.371399	-309.285706	-111.926262	494.846680	-463.384125	183.621368	72.514160	-362.892517	-81.386032	79.440414	-365.635193	154.032211	1391.675781	-243.163101	-173.170853	1368.189819	-273.184296	-7.280067	1388.709106	-231.862534	-11.678308	1679.782349	-468.142883	181.880829	1152.950928	-304.027649	-245.836868	1132.723877	-287.423859	247.751968	1006.244385	-73.109993	-238.419540	1028.571289	-305.805817	-17.580545	1020.651245	464.657318	-79.407143	964.341980	474.675598	97.250053
-356.786987	60.920071	920.865967	-280.385590	-110.640884	922.431030	-396.693878	151.600418	493.140930	-308.906708	-111.990738	494.863708	-463.310944	183.554718	72.602127	-362.813812	-81.330086	79.445648	-365.864471	153.514832	1391.640259	-243.222595	-173.589676	1367.978638	-273.325684	-7.761611	1388.635498	-232.024780	-12.054864	1679.632935	-468.713776	181.123917	1153.001099	-303.976044	-246.016434	1132.391235	-288.288422	246.351761	1005.487183	-73.031456	-238.512024	1028.239502	-305.692230	-18.215664	1020.590881	465.526062	-79.316086	964.310669	475.455902	97.142632
-356.003906	61.616703	921.232483	-279.988861	-110.587578	922.294250	-396.144653	151.696426	493.224762	-308.364746	-111.988670	494.890228	-463.356415	183.516800	72.735374	-362.368073	-80.980385	79.440926	-366.097260	152.967484	1391.539551	-243.317078	-174.055786	1367.799805	-273.420502	-8.190841	1388.612549	-232.175308	-12.461273	1679.501587	-469.250854	180.380234	1153.006714	-303.904510	-246.217834	1132.042847	-289.247253	244.939682	1004.675659	-72.997414	-238.586044	1027.892944	-305.383087	-18.307165	1020.772156	466.393463	-79.228394	964.269165	476.237885	97.053192
-355.620636	61.393661	921.157349	-279.833008	-111.011559	922.235779	-395.676758	151.709106	493.179016	-308.040710	-112.194778	494.866333	-463.451904	183.464828	72.843758	-362.360474	-80.975029	79.475670	-366.300446	152.415970	1391.455322	-243.425400	-174.581314	1367.591431	-273.575836	-8.736677	1388.521240	-232.344757	-12.918868	1679.387939	-469.892822	179.638504	1153.044922	-303.861115	-246.502563	1131.740967	-290.282776	243.420700	1003.768921	-73.000771	-238.629135	1027.551880	-305.201599	-18.683586	1020.719788	467.213074	-79.367233	964.284424	476.982666	96.962677
-355.318695	60.946285	921.027222	-279.714874	-111.554245	922.159546	-394.886688	151.641479	493.028870	-307.849060	-112.668404	494.838959	-463.720703	183.700790	73.159630	-362.420380	-81.091766	79.556709	-366.479858	151.894424	1391.346680	-243.532669	-175.145920	1367.378906	-273.747314	-9.328533	1388.352417	-232.522842	-13.415854	1679.247192	-470.497253	178.749603	1153.004272	-303.834198	-246.753632	1131.458618	-291.310944	241.906784	1002.865356	-73.038681	-238.694733	1027.242310	-305.056580	-19.192835	1020.625671	467.989990	-79.332863	964.231628	477.668121	96.828804
-355.649658	58.761917	920.372070	-279.751740	-112.805473	922.215698	-394.391296	151.750244	492.667847	-307.849579	-113.366409	494.794983	-463.794250	183.650742	73.277138	-362.618347	-81.276741	79.607155	-366.591888	151.378036	1391.243408	-243.682571	-175.770462	1367.204346	-273.899445	-9.868216	1388.278320	-232.715820	-13.903491	1679.107178	-471.106415	177.926575	1152.991943	-303.834747	-247.031860	1131.246460	-292.426849	240.362427	1001.876465	-73.003410	-238.720490	1026.833374	-305.179443	-20.418852	1020.286926	468.904602	-79.255150	964.166565	478.393921	96.739204
-354.722260	59.703690	920.632019	-279.279724	-112.690338	922.077881	-393.531860	151.767059	492.724091	-307.430969	-113.281487	494.740326	-463.797119	183.645523	73.351906	-362.512360	-81.283394	79.634132	-366.728790	150.837677	1391.067627	-243.861252	-176.312592	1367.050903	-274.033936	-10.478543	1388.129272	-232.887863	-14.400769	1678.947510	-471.703705	177.072037	1152.930664	-303.842194	-247.322937	1130.954102	-293.557983	238.797989	1000.903076	-73.011513	-238.762054	1026.495605	-304.767792	-20.309084	1020.411011	469.765869	-79.312416	964.114807	479.112640	96.755936
-354.200958	59.451656	920.514343	-278.976318	-113.087067	921.981018	-392.724701	151.735825	492.515778	-307.090302	-113.361015	494.724396	-463.714844	183.618240	73.411026	-362.509308	-81.344673	79.613853	-366.831482	150.255951	1390.836060	-244.102951	-176.926559	1366.864136	-274.188324	-11.035886	1388.034546	-233.017426	-14.901396	1678.714844	-472.333008	176.191483	1152.829590	-303.861816	-247.592087	1130.628418	-294.704834	237.171082	999.813843	-73.078217	-238.803406	1026.226685	-304.528503	-20.717377	1020.330200	470.705322	-79.411079	964.023865	479.954651	96.658867
-353.867584	58.977077	920.357605	-278.774689	-113.567070	921.860718	-392.027435	151.876587	492.440887	-306.891571	-113.646889	494.712341	-463.724640	183.574387	73.507355	-362.634644	-81.572685	79.605835	-366.925140	149.702469	1390.627441	-244.273651	-177.507156	1366.664917	-274.338928	-11.600854	1387.936890	-233.191910	-15.422970	1678.507568	-472.993561	175.419983	1152.737427	-303.886078	-247.888763	1130.307007	-295.845306	235.560242	998.735840	-73.105507	-238.881744	1025.842773	-304.369537	-21.230259	1020.206970	471.611145	-79.360092	963.874695	480.673737	96.618988
-353.576996	58.558189	920.162659	-278.474152	-114.130974	921.761292	-391.198059	151.920395	492.256958	-306.591370	-113.922104	494.684326	-463.670074	183.545898	73.592690	-362.445313	-81.396996	79.623138	-367.025085	149.127197	1390.399292	-244.401596	-178.100311	1366.418823	-274.490387	-12.200429	1387.743896	-233.352158	-15.972036	1678.302246	-473.654816	174.539063	1152.633545	-303.927185	-248.224075	1129.991089	-297.051605	233.982864	997.559082	-73.166191	-238.897263	1025.446045	-304.193054	-21.722906	1020.074158	472.428589	-79.376144	963.807007	481.321442	96.605652
-353.308960	57.997501	919.940247	-278.258392	-114.699799	921.585449	-390.375916	152.018066	492.096069	-306.338806	-114.373787	494.648590	-463.664398	183.516113	73.742638	-362.469818	-81.461189	79.629852	-367.157135	148.557663	1390.119141	-244.501404	-178.693558	1366.161011	-274.600494	-12.738149	1387.565308	-233.499008	-16.525843	1678.088867	-474.276215	173.619186	1152.442749	-303.964691	-248.579376	1129.697998	-298.203094	232.362076	996.397888	-73.215050	-238.969223	1024.976807	-304.031158	-22.299452	1019.885254	473.325043	-79.376717	963.718323	482.066132	96.597939
-352.756531	57.912128	919.927917	-277.911224	-114.946373	921.403259	-389.458130	152.068756	491.961182	-306.020447	-114.569351	494.562469	-463.197174	183.223328	73.603539	-362.388245	-81.519028	79.636215	-367.277405	147.978256	1389.848511	-244.612900	-179.313354	1365.907104	-274.727783	-13.395592	1387.329468	-233.685471	-17.114586	1677.931885	-474.889771	172.734222	1152.271362	-303.998840	-248.928940	1129.340820	-299.330322	230.757935	995.232056	-73.302910	-239.052429	1024.550537	-303.750000	-22.655165	1019.819275	474.189209	-79.282951	963.658936	482.717194	96.621986
-352.209351	57.889000	919.939880	-277.517700	-115.199692	921.254089	-388.473389	152.078674	491.847809	-305.706146	-114.807472	494.561127	-463.065308	183.168060	73.764542	-362.762329	-82.083656	79.705185	-367.436035	147.390884	1389.583618	-244.714050	-179.885941	1365.643311	-274.837860	-13.997565	1387.154785	-233.855392	-17.709866	1677.749146	-475.429321	171.830490	1152.019409	-304.099976	-249.318573	1129.004395	-300.439697	229.182297	994.088013	-73.472488	-239.180679	1024.234863	-303.473633	-22.987267	1019.784424	475.067749	-79.236786	963.544800	483.379608	96.742371
-352.487610	56.276672	919.289917	-277.386688	-116.319061	921.219360	-387.635132	152.276840	491.541504	-305.630066	-115.358467	494.515259	-462.982208	183.119354	73.930229	-362.448914	-81.810081	79.753021	-367.581879	146.850906	1389.340698	-244.831009	-180.494568	1365.411255	-274.989502	-14.643105	1386.948608	-234.011444	-18.323738	1677.560547	-475.987915	170.877701	1151.806641	-304.191681	-249.696243	1128.707642	-301.514801	227.617401	992.928101	-73.566307	-239.387405	1023.820618	-303.524811	-23.946907	1019.415405	475.886749	-79.102821	963.454102	484.042786	96.840729
-352.265533	55.390457	918.983948	-277.076080	-116.964455	921.121155	-386.530853	152.358887	491.212219	-305.432343	-115.699127	494.483917	-462.779236	183.034180	74.084846	-362.455048	-81.831047	79.762985	-367.777130	146.259781	1389.053101	-244.910065	-181.062012	1365.180908	-275.121918	-15.219674	1386.741821	-234.191071	-18.930840	1677.360962	-476.543335	170.000916	1151.551880	-304.243805	-250.188141	1128.466187	-302.560181	226.099350	991.775208	-73.656853	-239.531586	1023.309448	-303.406677	-24.643282	1019.226013	476.774872	-79.174988	963.334961	484.770447	96.972565
-351.229065	56.347515	919.222168	-276.510010	-116.832840	920.907349	-385.320160	152.215515	491.229828	-305.018585	-115.858856	494.433075	-462.572021	182.980331	74.212807	-362.306427	-81.841766	79.720284	-367.980286	145.664719	1388.759521	-244.986023	-181.625107	1364.953247	-275.260437	-15.733839	1386.561646	-234.349960	-19.586424	1677.061646	-477.047760	169.166382	1151.212769	-304.347504	-250.626556	1128.169922	-303.551147	224.601898	990.663391	-73.823578	-239.712860	1022.846558	-302.913696	-24.550079	1019.299622	477.587769	-78.596550	963.421387	485.377045	97.001480
-351.092926	55.830482	918.948547	-276.256714	-117.425285	920.706970	-384.504242	152.387619	491.123810	-304.841003	-116.273636	494.309753	-462.891693	183.182709	74.681625	-362.302582	-81.958939	79.742599	-368.196472	145.105942	1388.515259	-245.004684	-182.153671	1364.654175	-275.374817	-16.261345	1386.363525	-234.525391	-20.219568	1676.820435	-477.511414	168.200912	1150.909302	-304.424988	-251.007996	1127.849609	-304.521149	223.120636	989.490051	-73.985527	-239.984619	1022.286377	-302.807098	-25.095932	1019.071838	478.243073	-78.463890	963.453918	485.948517	96.957726
-350.994415	54.970036	918.577332	-276.012573	-118.121635	920.580017	-383.352173	152.391342	490.826508	-304.686951	-116.824226	494.261780	-462.719299	183.107651	74.876770	-362.388214	-82.097771	79.737999	-368.378387	144.732056	1388.213867	-245.063995	-182.430298	1364.415527	-275.455078	-16.579794	1386.136841	-234.707062	-20.863588	1676.572632	-477.897888	167.258575	1150.603760	-304.516052	-251.404526	1127.416138	-305.409058	221.715866	988.401184	-74.149643	-240.305054	1021.666504	-302.713318	-25.753302	1018.824219	478.927460	-78.444183	963.375549	486.526672	97.013908
-350.916382	54.217319	918.272888	-275.773834	-118.798912	920.408813	-382.451233	152.448166	490.635071	-304.538788	-117.247040	494.222260	-462.238800	182.728394	74.795929	-362.395691	-82.236748	79.736992	-368.585083	144.164810	1387.906860	-245.019089	-182.949524	1364.121948	-275.594086	-17.137236	1385.877686	-234.911209	-21.479847	1676.375488	-478.371399	166.391769	1150.345215	-304.592499	-251.881226	1127.139282	-306.343384	220.363037	987.286072	-74.323517	-240.547546	1021.062500	-302.631866	-26.412666	1018.591370	479.624908	-78.448036	963.261108	487.190399	97.029053
-350.799927	53.507408	917.963318	-275.511780	-119.487671	920.241577	-381.342712	152.371170	490.394745	-304.331268	-117.623283	494.185822	-461.988098	182.618378	74.936020	-362.342560	-82.334702	79.732315	-368.852203	143.547165	1387.606934	-244.831879	-183.526642	1363.756226	-275.694458	-17.707832	1385.673096	-235.089706	-22.130939	1676.164185	-478.791870	165.457932	1150.021606	-304.605011	-252.418961	1126.891602	-307.196960	219.001556	986.249695	-74.512054	-240.858032	1020.472168	-302.545837	-27.065418	1018.361328	480.318817	-78.615540	963.219727	487.787476	97.102791
-350.724243	52.675037	917.665344	-275.216522	-120.167374	920.123962	-380.283142	152.315262	490.247314	-304.153839	-118.028267	494.202789	-461.740082	182.534714	75.146339	-362.368286	-82.420204	79.774086	-369.149414	142.944107	1387.332397	-244.824097	-184.081406	1363.484863	-275.796478	-18.223186	1385.483276	-235.263184	-22.781422	1675.964600	-479.108093	164.494095	1149.666748	-304.611084	-252.837875	1126.617798	-307.870514	217.683075	985.334229	-74.675682	-241.256195	1019.889282	-302.471405	-27.747591	1018.160889	481.080658	-78.665588	963.119141	488.476440	97.122787
-350.797211	51.893345	917.373047	-275.176514	-120.608025	919.702576	-379.481750	152.353149	490.126343	-303.963013	-118.471382	494.084991	-462.105438	182.748428	75.688286	-362.344879	-82.548027	79.819977	-369.435699	142.301895	1387.030151	-244.786026	-184.580109	1363.260864	-275.933868	-18.800097	1385.290894	-235.424301	-23.444851	1675.715576	-479.482025	163.593445	1149.315674	-304.617828	-253.260513	1126.336548	-308.623566	216.438400	984.401123	-75.131065	-241.967499	1019.445740	-302.455841	-28.400261	1017.803162	481.881042	-78.788322	963.067078	489.199005	97.189880
-350.507294	50.918301	917.066162	-274.615509	-121.638351	919.893066	-378.289459	152.204330	489.855347	-303.813324	-119.031731	494.092529	-461.862976	182.679825	75.919968	-362.352966	-82.706406	79.827255	-369.732178	141.674957	1386.787842	-244.752869	-185.136200	1363.033569	-276.080811	-19.354340	1385.077026	-235.620682	-24.081699	1675.539063	-479.812744	162.685699	1148.954834	-304.675232	-253.802917	1126.087158	-309.311157	215.189941	983.486755	-75.381836	-242.399948	1018.933899	-302.381226	-29.256039	1017.772644	482.697327	-78.966446	963.038818	489.918976	97.163208
-350.461029	50.048191	916.773438	-274.405670	-122.373230	919.777893	-377.338318	152.108063	489.623169	-303.675079	-119.542839	494.044098	-461.695038	182.585632	76.115463	-362.366058	-82.773697	79.832588	-370.071686	141.030914	1386.548462	-244.699982	-185.703476	1362.844482	-276.248413	-19.891314	1384.869873	-235.831726	-24.635551	1675.381714	-480.069061	161.740707	1148.597168	-304.765900	-254.349823	1125.904175	-309.914337	214.031754	982.633911	-75.244843	-242.485672	1018.044128	-302.344513	-29.982044	1017.573303	483.607666	-78.864746	962.972900	490.650330	97.271729
-350.432434	49.146614	916.478943	-274.240875	-123.122040	919.671143	-376.658936	152.201569	489.534302	-303.546173	-120.169441	494.003235	-461.640137	182.530441	76.364044	-362.403076	-82.920029	79.871353	-370.375641	140.328690	1386.303223	-244.673035	-186.249115	1362.651611	-276.412170	-20.507029	1384.628540	-236.017548	-25.255619	1675.180664	-480.324493	160.788559	1148.225220	-304.746185	-254.849655	1125.682739	-310.452606	212.891418	981.851135	-75.731056	-243.189407	1017.622742	-302.327301	-30.720682	1017.375244	484.586517	-78.875969	962.974365	491.388306	97.333977
-350.435242	48.357922	916.241150	-274.001678	-123.826256	919.534973	-375.985840	152.184326	489.382690	-303.424194	-120.656410	493.882690	-461.592316	182.464844	76.582970	-362.362274	-83.027832	79.872940	-370.693420	139.671555	1386.029907	-244.614807	-186.837677	1362.410034	-276.550903	-21.069620	1384.406738	-236.216217	-25.867525	1674.959595	-480.652893	159.912537	1147.996948	-304.779785	-255.403534	1125.487427	-311.016235	211.822357	981.109558	-75.972710	-243.610260	1017.055298	-302.323395	-31.441944	1017.198181	485.914886	-79.158379	962.755615	492.321533	97.536667
-350.368988	47.420170	915.973755	-273.771667	-124.572952	919.388550	-375.173279	152.085953	489.172272	-303.351563	-121.247795	493.777649	-461.421844	182.414154	76.732849	-362.405670	-83.136711	79.863197	-371.010529	138.957260	1385.764893	-244.609863	-187.397995	1362.205078	-276.682831	-21.706411	1384.178101	-236.416168	-26.448311	1674.731445	-480.843964	159.017365	1147.656860	-304.839600	-255.931564	1125.225342	-311.665955	210.910049	980.327942	-76.143066	-244.040863	1016.548645	-302.267853	-32.238998	1016.997559	486.795746	-79.081100	962.770264	492.970917	97.688210
-350.269501	46.457493	915.739990	-273.549622	-125.331314	919.271790	-374.544800	152.014908	489.041290	-303.289276	-121.780998	493.665466	-461.335663	182.373413	76.877655	-362.433441	-83.267853	79.862213	-371.294769	138.268280	1385.553955	-244.487732	-187.986221	1361.991577	-276.823364	-22.363853	1383.988525	-236.574097	-26.995365	1674.521851	-481.046631	158.077606	1147.327881	-304.948090	-256.503510	1125.010620	-312.005310	209.852646	979.741211	-76.019928	-244.174377	1015.742065	-302.221191	-33.068123	1016.831482	487.557312	-79.042175	962.782043	493.613373	97.779785
-350.107391	45.552616	915.460022	-273.216156	-126.061432	919.179688	-374.071899	152.024414	488.911102	-303.114807	-122.221764	493.689850	-461.370789	182.320450	77.044807	-362.426361	-83.347610	79.883080	-371.658966	137.500885	1385.307007	-244.382248	-188.636856	1361.778931	-276.955078	-22.938166	1383.872192	-236.764771	-27.524231	1674.331543	-481.265594	157.167099	1147.033081	-304.961273	-257.129242	1124.871826	-312.374390	208.851715	979.158997	-76.168442	-244.590729	1015.241638	-302.154846	-33.841682	1016.660156	488.229614	-79.035568	962.796204	494.173004	97.854347
-350.083191	44.850277	915.272522	-272.983002	-126.704140	919.001099	-373.624023	151.930817	488.765106	-302.917877	-122.629097	493.716614	-461.312103	182.229813	77.189804	-362.322021	-83.416222	79.870827	-371.978973	136.743668	1385.084839	-244.317505	-189.244080	1361.623657	-277.104126	-23.585798	1383.689819	-236.926285	-28.048761	1674.158813	-481.469574	156.344681	1146.691162	-304.925232	-257.681610	1124.651001	-312.950256	208.019974	978.461121	-76.541107	-245.405396	1014.976013	-302.133392	-34.543179	1016.489197	488.766205	-79.091850	962.885986	494.687286	97.848549
-350.063690	44.051121	915.068359	-272.796814	-127.400108	918.835876	-373.060333	151.729538	488.590118	-302.801056	-123.100243	493.688965	-460.809479	181.857300	76.983780	-362.296082	-83.455109	79.868324	-372.317993	135.940063	1384.869507	-244.248352	-189.919708	1361.485474	-277.233276	-24.188953	1383.570313	-237.115768	-28.547260	1673.968750	-481.667755	155.481094	1146.378906	-304.937439	-258.279327	1124.512207	-313.266724	207.155121	977.971008	-76.747520	-246.013290	1014.627869	-302.116882	-35.293930	1016.312805	489.356018	-79.037918	962.974670	495.216644	97.961098
-349.998169	43.218018	914.871155	-272.578278	-128.050049	918.707397	-372.480927	151.456329	488.378662	-302.693726	-123.583015	493.571442	-461.076996	182.009018	77.287247	-362.286163	-83.536446	79.917297	-372.640808	135.192932	1384.663940	-244.249710	-190.535583	1361.389038	-277.394867	-24.889687	1383.373901	-237.309845	-29.048456	1673.782837	-481.878357	154.607208	1146.079346	-304.976990	-258.992279	1124.378174	-313.557556	206.309280	977.475220	-76.841278	-246.383560	1014.215820	-302.037781	-36.008762	1016.154114	489.909668	-78.953758	963.122681	495.718628	98.099358
-349.947388	42.280174	914.624390	-272.343994	-128.761307	918.580688	-372.037659	151.183105	488.194458	-302.709808	-124.226265	493.452789	-460.996948	181.873032	77.329124	-362.366516	-83.655785	79.931427	-372.953339	134.332703	1384.454712	-244.218414	-191.167145	1361.240967	-277.551086	-25.596720	1383.190430	-237.517029	-29.537611	1673.585938	-482.069855	153.788452	1145.757690	-304.995392	-259.660431	1124.198242	-313.700897	205.456436	977.149658	-76.988777	-246.822067	1013.904541	-301.984467	-36.785530	1015.972534	490.392609	-78.829994	963.280090	496.142761	98.195877
-349.884583	41.483101	914.426270	-272.118134	-129.404495	918.432373	-371.708893	150.853577	488.026611	-302.555756	-124.611221	493.363159	-460.970276	181.734070	77.318825	-362.363312	-83.825317	79.943466	-373.286102	133.550140	1384.209839	-244.148026	-191.879990	1361.030273	-277.695618	-26.276154	1382.968628	-237.712540	-30.037086	1673.381592	-482.270325	152.981308	1145.481323	-305.032440	-260.345886	1124.030762	-314.120697	204.690292	976.667358	-77.120026	-247.474182	1013.563232	-301.951080	-37.512375	1015.809937	490.781311	-78.721008	963.510803	496.533630	98.307098
-349.880371	40.781586	914.300049	-271.946747	-130.011765	918.299622	-371.502045	150.559235	487.875549	-302.423462	-124.997330	493.323059	-461.001709	181.614746	77.335022	-362.301208	-83.812500	79.913132	-373.619995	132.763687	1383.960693	-244.041611	-192.595749	1360.841064	-277.890717	-26.989149	1382.745728	-237.919327	-30.516491	1673.172241	-482.426666	152.096252	1145.187866	-305.076416	-261.037811	1123.805664	-314.354980	203.935989	976.246765	-77.182205	-248.099731	1013.240540	-301.935028	-38.190746	1015.688538	491.147461	-78.545967	963.753540	496.919525	98.447571
-349.820465	40.015930	914.086609	-271.741913	-130.634415	918.161072	-371.237244	150.179306	487.715546	-302.272095	-125.409233	493.243469	-461.016327	181.495590	77.281525	-362.252380	-83.917648	79.901505	-373.938446	131.968369	1383.750122	-244.028763	-193.243896	1360.709961	-278.072754	-27.644955	1382.555908	-238.149628	-31.023460	1672.979126	-482.575897	151.227509	1144.897583	-305.080261	-261.775635	1123.671753	-314.606049	203.216599	975.837891	-77.185371	-248.647552	1012.922974	-301.913116	-38.878548	1015.522034	491.422211	-78.306808	964.036926	497.210815	98.589806
-349.710480	39.287525	913.850708	-271.517914	-131.205811	918.012573	-370.956573	149.698807	487.507568	-302.157745	-125.924561	493.218719	-461.000061	181.354340	77.223930	-362.246918	-83.974655	79.904808	-374.298157	131.141235	1383.498779	-244.007294	-193.914093	1360.587524	-278.268951	-28.378672	1382.366821	-238.365631	-31.500404	1672.798828	-482.762878	150.491196	1144.639160	-305.051666	-262.516144	1123.547363	-314.873627	202.514786	975.443481	-77.221741	-249.224411	1012.683289	-301.871979	-39.523090	1015.340637	491.618317	-78.105301	964.303223	497.461761	98.756470
-349.686890	38.475945	913.630188	-271.319000	-131.793518	917.907288	-370.650726	149.149277	487.274078	-302.033234	-126.347496	493.123474	-460.990601	181.244370	77.169777	-362.311066	-84.103424	79.927094	-374.637024	130.344406	1383.319458	-244.026352	-194.602722	1360.486694	-278.441498	-29.033514	1382.217896	-238.599426	-31.979666	1672.646729	-482.906372	149.601944	1144.358398	-305.028503	-263.259827	1123.460938	-315.141693	201.809677	975.032227	-77.265305	-249.879120	1012.492554	-301.850555	-40.179199	1015.182800	491.728210	-77.855087	964.589478	497.624023	98.972870
-349.709229	37.776073	913.498596	-271.182068	-132.343414	917.773010	-370.509399	148.671692	487.150116	-301.898102	-126.724052	493.050720	-461.097290	181.119659	77.134583	-362.240295	-84.152809	79.960388	-374.975250	129.521072	1383.170166	-243.969421	-195.248383	1360.413452	-278.623474	-29.783861	1382.048218	-238.821915	-32.460281	1672.527954	-482.988281	148.713058	1144.090454	-304.992157	-264.097717	1123.395020	-315.347443	201.130951	974.671082	-77.273415	-250.435516	1012.390808	-301.857178	-40.821201	1015.056458	491.842316	-77.579803	964.871216	497.757599	99.266701
-349.750763	37.207958	913.386475	-271.119415	-132.837112	917.634460	-370.385284	148.153778	487.000061	-301.752716	-127.066338	492.997284	-460.783081	180.698120	76.762459	-362.280029	-84.247993	79.997032	-375.345917	128.659943	1383.030029	-243.881531	-195.926315	1360.305908	-278.824371	-30.453611	1381.946655	-239.049286	-32.964161	1672.384399	-483.090607	147.899658	1143.805298	-304.920868	-264.850311	1123.249512	-315.584747	200.471100	974.259277	-77.233009	-251.005615	1012.324707	-301.896667	-41.382450	1014.937439	491.525116	-77.320427	964.921997	497.553040	99.481842
-349.866913	36.688522	913.251221	-271.157349	-133.092361	917.225403	-370.310608	147.612396	486.890076	-301.628113	-127.309937	492.916565	-461.262756	180.838379	77.061096	-362.290436	-84.280403	80.006203	-375.721741	127.896942	1382.893799	-243.838821	-196.612473	1360.198242	-279.033936	-31.221491	1381.764038	-239.310379	-33.477402	1672.261230	-483.200897	147.098297	1143.590698	-304.878784	-265.649963	1123.170044	-315.884369	199.771347	973.799133	-77.191185	-251.579407	1012.166748	-301.897491	-41.880840	1014.665833	491.805786	-77.036308	965.418335	497.961853	99.754036
-349.666534	35.843956	913.060120	-270.772247	-133.907852	917.407349	-370.057526	146.991547	486.668549	-301.500366	-127.698395	492.920013	-460.885956	180.435944	76.700500	-362.283112	-84.364563	79.999046	-376.106903	127.052673	1382.774536	-243.847000	-197.279266	1360.081787	-279.223663	-31.863979	1381.720703	-239.569550	-33.993389	1672.139893	-483.298615	146.276459	1143.323486	-304.828674	-266.405731	1122.991699	-316.185669	199.067520	973.321411	-77.121765	-252.260986	1012.031738	-301.864899	-42.602440	1014.676453	491.762756	-76.713882	965.664734	498.034851	100.030113
-349.663544	35.126717	912.925232	-270.595917	-134.530670	917.372192	-370.021942	146.488419	486.572571	-301.380585	-127.977463	492.836731	-460.966400	180.259888	76.653801	-362.291901	-84.425232	79.983559	-376.503204	126.260818	1382.684326	-243.802063	-197.947540	1359.972290	-279.462036	-32.566158	1381.611816	-239.765137	-34.569443	1671.930054	-483.307526	145.446716	1143.093750	-304.721191	-267.260193	1122.886841	-316.510315	198.372620	972.805298	-77.049286	-252.889618	1011.930908	-301.850555	-43.236881	1014.595459	491.591003	-76.351402	965.897766	497.925751	100.387779
-349.712372	34.463379	912.811829	-270.494873	-135.083466	917.270752	-369.975159	145.961731	486.503632	-301.273773	-128.356918	492.770355	-461.448792	180.409286	76.973083	-362.313141	-84.532890	79.977760	-376.863190	125.466270	1382.616089	-243.839035	-198.548294	1359.874512	-279.682556	-33.193619	1381.557251	-240.059982	-35.056282	1671.892212	-483.358643	144.666397	1142.882813	-304.627747	-267.978546	1122.727905	-316.886444	197.655228	972.220398	-76.929634	-253.419983	1011.766418	-301.847534	-43.837151	1014.489441	491.402283	-75.946236	966.159912	497.803253	100.824844
-349.725098	33.936119	912.718689	-270.375854	-135.590469	917.162903	-369.790833	145.330917	486.418488	-301.148682	-128.656418	492.723938	-461.126831	179.975037	76.607010	-362.315277	-84.651863	79.985817	-377.240570	124.678291	1382.554443	-243.813461	-199.218796	1359.803223	-279.911987	-33.871750	1381.455322	-240.325287	-35.611496	1671.796509	-483.407318	143.901596	1142.720703	-304.523499	-268.793335	1122.689575	-317.328308	196.949005	971.554810	-76.838089	-253.858505	1011.725830	-301.859222	-44.385880	1014.396362	491.199829	-75.478828	966.435547	497.695892	101.278595
-349.707458	33.444668	912.647766	-270.282257	-136.065750	917.077148	-369.606079	144.671768	486.362305	-300.973999	-128.907806	492.659943	-461.123871	179.823441	76.593971	-362.335724	-84.678169	80.020775	-377.608154	123.884270	1382.569336	-243.920273	-199.815414	1359.801880	-280.147339	-34.558239	1381.403442	-240.587769	-36.197937	1671.730591	-483.375122	143.148315	1142.550781	-304.399017	-269.594055	1122.642090	-317.810760	196.182068	970.858154	-76.757568	-254.398682	1011.710388	-301.886017	-44.912022	1014.327576	491.032166	-74.847725	966.650635	497.624695	101.725487
-349.724854	32.819294	912.613281	-270.254395	-136.558075	917.011292	-369.534363	144.201706	486.358276	-300.806976	-129.195038	492.653717	-461.215546	179.676346	76.638260	-362.305359	-84.735672	80.070648	-377.946808	123.108002	1382.592651	-243.971771	-200.416321	1359.794189	-280.399811	-35.234001	1381.394897	-240.847977	-36.784489	1671.683350	-483.341248	142.336243	1142.388672	-304.294373	-270.382324	1122.570068	-318.356201	195.393585	970.048279	-76.569061	-254.860580	1011.592468	-301.943390	-45.511288	1014.285034	490.881012	-74.306740	966.846497	497.574249	102.278587
-349.740875	32.222313	912.551941	-270.212799	-137.101486	916.980591	-369.490570	143.675766	486.323120	-300.658478	-129.482132	492.660614	-461.283661	179.550354	76.702118	-362.379211	-84.857239	80.104378	-378.298737	122.358498	1382.611084	-244.005219	-201.050049	1359.778320	-280.636200	-35.953915	1381.355103	-241.096832	-37.426411	1671.602539	-483.345337	141.608856	1142.305786	-304.109589	-271.095306	1122.592651	-318.971191	194.630325	969.185486	-76.420876	-255.371170	1011.481812	-302.016998	-46.099075	1014.247131	490.695923	-73.594208	967.046570	497.428589	102.990173
-349.929352	31.765863	912.518005	-270.485565	-137.317734	916.602234	-369.341949	143.044144	486.295288	-300.387451	-129.489761	492.575348	-461.268036	179.400024	76.710632	-362.333038	-84.844528	80.099396	-378.630005	121.585274	1382.655273	-244.072174	-201.627182	1359.762085	-280.850494	-36.578178	1381.356934	-241.397415	-38.058212	1671.576416	-483.263672	140.872986	1142.150757	-303.910370	-271.817719	1122.540405	-319.667297	193.913025	968.277100	-76.277977	-255.748016	1011.351990	-302.123779	-46.574905	1014.039795	490.486145	-72.865646	967.228333	497.313354	103.611679
-349.747498	31.106426	912.457642	-270.156494	-138.176483	916.919617	-369.099274	142.491257	486.223938	-300.246277	-129.820358	492.615753	-461.663696	179.591263	77.086990	-362.361847	-84.982765	80.110947	-378.955933	120.871216	1382.672485	-244.161270	-202.239792	1359.745483	-281.070770	-37.275608	1381.296753	-241.692444	-38.683716	1671.523438	-483.193909	140.139771	1142.016479	-303.696472	-272.483582	1122.436646	-320.381378	193.142731	967.214294	-76.145126	-256.166687	1011.268188	-302.122894	-47.231606	1014.182190	490.206665	-71.994499	967.329834	497.149933	104.294739
-349.760071	30.540777	912.438293	-270.181519	-138.677032	916.915466	-369.142944	142.134857	486.214142	-300.143402	-130.079575	492.561798	-461.763977	179.474304	77.160088	-362.423279	-85.086220	80.096748	-379.246765	120.173347	1382.671509	-244.198441	-202.807343	1359.689941	-281.287598	-37.882286	1381.270508	-241.977509	-39.240616	1671.473389	-483.016968	139.500427	1141.804443	-303.468109	-273.119965	1122.319824	-321.389282	193.031967	965.908081	-75.959343	-256.588837	1011.019897	-302.184937	-47.774170	1014.174438	489.946136	-71.101166	967.369873	496.921539	105.098373
-349.808350	30.005804	912.387939	-270.290588	-139.229477	916.816895	-368.990784	141.661331	486.137939	-300.035461	-130.339417	492.501495	-461.797729	179.362213	77.200081	-362.485840	-85.149025	80.065460	-379.513153	119.465019	1382.686157	-244.269501	-203.426559	1359.634033	-281.496735	-38.531818	1381.230347	-242.282104	-39.906910	1671.419189	-482.851654	138.750839	1141.576172	-303.218964	-273.799835	1122.144165	-322.386383	192.434677	964.714355	-75.702187	-256.988037	1010.632324	-302.286285	-48.360165	1014.104431	489.741699	-70.276855	967.344788	496.722534	105.938744
-349.824554	29.442732	912.331360	-270.375305	-139.754181	916.759583	-368.736786	141.109009	486.002014	-299.897339	-130.677979	492.427277	-461.759308	179.195816	77.228165	-362.522583	-85.293678	80.079163	-379.784210	118.790886	1382.694824	-244.367004	-204.005188	1359.576294	-281.728180	-39.119164	1381.261475	-242.562622	-40.618816	1671.286621	-482.829437	138.161285	1141.447876	-303.009033	-274.386383	1122.026489	-323.343872	191.537598	963.029785	-75.507622	-257.367554	1010.318115	-302.419128	-48.944675	1014.056396	489.401520	-69.389664	967.334167	496.527710	106.699677
-349.942505	28.967493	912.237549	-270.667480	-140.006271	916.403687	-368.658600	140.729431	485.976990	-299.675323	-130.888779	492.299713	-461.845612	179.107269	77.352051	-362.566315	-85.340530	80.116821	-380.012360	118.076668	1382.730225	-244.457565	-204.642670	1359.528687	-281.934662	-39.806530	1381.218384	-242.916473	-41.279240	1671.320801	-482.736755	137.530777	1141.265991	-302.736938	-274.968811	1121.917480	-324.401459	190.866592	961.655212	-75.315277	-257.678497	1009.973999	-302.545990	-49.425678	1013.832764	489.146332	-68.488808	967.307251	496.390778	107.498627
-349.705688	28.290068	912.166687	-270.455231	-140.888840	916.757690	-368.412201	140.369095	485.976105	-299.490265	-131.246094	492.361176	-461.883301	178.960419	77.404686	-362.584625	-85.390732	80.131615	-380.199463	117.432892	1382.728149	-244.572876	-205.191559	1359.518677	-282.122101	-40.469265	1381.184814	-243.205902	-42.023933	1671.208374	-482.604767	137.002045	1141.065430	-302.444275	-275.542664	1121.791748	-325.532990	190.286026	960.183716	-75.156212	-258.041534	1009.472717	-302.626007	-50.106522	1013.991455	488.944794	-67.751083	967.243164	496.353485	108.281044
-349.622345	27.822256	912.114868	-270.504761	-141.394424	916.724609	-368.171722	140.008163	485.969574	-299.245697	-131.443222	492.360992	-461.512177	178.579605	77.143852	-362.606628	-85.515572	80.111893	-380.375763	116.784378	1382.746826	-244.737289	-205.737701	1359.501831	-282.299133	-41.091198	1381.135376	-243.539825	-42.712814	1671.229248	-482.497375	136.476669	1140.863525	-302.183167	-276.040771	1121.612061	-326.676880	189.699677	958.716064	-75.024681	-258.401184	1008.896851	-302.724243	-50.642921	1013.960693	488.724426	-66.920135	967.102417	496.259186	109.144249
-349.605469	27.335896	912.052979	-270.637634	-141.911713	916.628296	-367.800262	139.589310	485.869537	-299.055450	-131.823532	492.349121	-461.786469	178.720917	77.486687	-362.597809	-85.632370	80.129745	-380.572968	116.188499	1382.758423	-244.956100	-206.274902	1359.493042	-282.478607	-41.748112	1381.034058	-243.829849	-43.385483	1671.129761	-482.517578	136.142059	1140.764282	-301.844482	-276.571472	1121.416016	-327.962067	189.061737	957.100403	-74.893517	-258.784119	1008.126587	-302.831207	-51.195274	1013.888245	488.453796	-66.078209	966.936157	496.095001	109.938225
-349.477203	26.863609	911.973877	-270.563141	-142.315598	916.696472	-367.516144	139.213455	485.802704	-298.802551	-131.891083	492.342163	-461.690796	178.596039	77.531082	-362.609894	-85.720222	80.126465	-380.707672	115.584129	1382.702515	-245.153320	-206.836899	1359.417480	-282.664764	-42.294384	1380.931519	-244.203766	-44.087929	1671.088501	-482.366547	135.583328	1140.469604	-301.493896	-277.102844	1121.230103	-329.276978	188.548584	955.383179	-74.745384	-259.110626	1007.358398	-302.884399	-51.618347	1013.893066	488.286774	-65.271706	966.822632	496.035156	110.725586
-349.621338	26.357775	911.824707	-270.916199	-142.960327	916.442932	-367.385956	139.013763	485.715820	-298.664917	-132.289108	492.244354	-461.695068	178.498856	77.609924	-362.673218	-85.815536	80.131325	-380.811188	115.008316	1382.636963	-245.326828	-207.369781	1359.369263	-282.866272	-42.904926	1380.869141	-244.463455	-44.791641	1670.963379	-482.340729	135.209167	1140.256592	-301.181854	-277.620117	1121.056885	-330.665710	187.960312	953.697632	-74.677803	-259.470703	1006.288696	-303.048096	-52.229435	1013.687805	487.989227	-64.523621	966.711121	495.844208	111.503922
-349.598450	25.707685	911.662170	-271.086975	-143.594666	916.409790	-367.099884	138.761368	485.619751	-298.557190	-132.596741	492.138733	-461.700623	178.441650	77.697395	-362.678040	-85.936638	80.139816	-380.881561	114.464455	1382.576294	-245.456665	-207.953873	1359.283081	-283.057739	-43.446442	1380.850220	-244.748474	-45.541229	1670.802002	-482.356781	134.891220	1140.041138	-300.765533	-278.130188	1120.879761	-332.084686	187.395950	951.947693	-74.633698	-259.899597	1005.124268	-303.167786	-52.824501	1013.590332	487.678894	-63.821678	966.619873	495.675415	112.187828
-349.509369	25.126116	911.539551	-271.149170	-144.176300	916.385559	-366.668762	138.491547	485.515869	-298.405182	-132.995270	492.093018	-461.609863	178.344406	77.747688	-362.731842	-86.010132	80.165611	-380.904999	113.934364	1382.474243	-245.694366	-208.470764	1359.235352	-283.225433	-44.028812	1380.759766	-245.071182	-46.302021	1670.694092	-482.345490	134.522354	1139.788696	-300.356628	-278.600830	1120.616821	-333.619843	186.816345	950.191833	-74.515602	-260.378754	1003.854004	-303.280487	-53.412777	1013.526367	487.466248	-63.097855	966.500183	495.546539	112.987572
-349.338715	24.621365	911.384216	-271.147766	-144.679855	916.342102	-366.232025	138.205917	485.423523	-298.180786	-133.193665	492.060883	-461.572845	178.222733	77.794487	-362.718689	-86.034248	80.169312	-380.924530	113.421684	1382.401733	-245.977768	-208.995209	1359.208740	-283.451233	-44.661537	1380.614868	-245.362198	-46.972721	1670.609131	-482.355896	134.204391	1139.489014	-299.968140	-279.109222	1120.485840	-335.160950	186.290970	948.491394	-74.656097	-260.865051	1002.376587	-303.354767	-53.931805	1013.439087	487.300171	-62.422062	966.384705	495.406433	113.772018
-349.272919	24.221252	911.256104	-271.219238	-145.200577	916.246521	-365.991943	138.055344	485.335327	-298.028625	-133.525742	492.015015	-461.166687	177.862244	77.532326	-362.713257	-86.113579	80.132408	-380.957764	112.919960	1382.334229	-246.228821	-209.502472	1359.182739	-283.622955	-45.250908	1380.545532	-245.634613	-47.679531	1670.480713	-482.442474	134.003860	1139.234863	-299.562042	-279.575439	1120.280396	-336.954163	185.823090	946.775635	-74.887215	-261.408691	1000.692261	-303.461639	-54.430698	1013.336792	487.190704	-61.745110	966.241638	495.311462	114.585556
-349.211578	23.804583	911.130371	-271.313660	-145.693420	916.154236	-365.775513	137.873489	485.261078	-297.827850	-133.715714	492.001923	-461.415192	178.046783	77.889000	-362.735443	-86.194458	80.156860	-380.967682	112.431747	1382.242065	-246.527191	-209.957794	1359.207153	-283.821686	-45.836285	1380.404297	-245.884552	-48.429607	1670.289673	-482.600830	133.763885	1138.963501	-299.169617	-280.005554	1120.126099	-338.583649	185.155945	944.870361	-75.270493	-261.885162	998.945190	-303.537231	-54.901722	1013.232727	487.022400	-60.970181	966.073120	495.176880	115.344353
-349.140808	23.213184	910.929321	-271.352509	-146.221664	916.073730	-365.277252	137.657303	485.097504	-297.762268	-134.065948	491.960907	-461.162903	177.987610	77.917107	-362.760864	-86.270126	80.145767	-380.949188	111.939812	1382.149170	-246.732605	-210.486557	1359.222534	-283.990387	-46.366692	1380.302002	-246.135727	-49.143631	1670.136353	-482.725189	133.600037	1138.677856	-298.769470	-280.491486	1120.041382	-340.484222	184.675842	943.169739	-75.736015	-262.445740	996.938843	-303.587036	-55.422920	1013.094055	486.842072	-60.097248	965.908630	495.024261	116.269318
-349.064850	22.713404	910.781494	-271.418732	-146.750381	915.997375	-364.806030	137.451797	484.966034	-297.671753	-134.385529	491.890137	-460.974213	177.940308	77.938095	-362.770386	-86.347755	80.109749	-380.936218	111.450386	1382.078491	-246.921783	-210.953156	1359.217407	-284.188721	-46.919434	1380.182373	-246.402191	-49.759640	1670.034912	-482.817505	133.371964	1138.363037	-298.383392	-280.879181	1119.831177	-342.409729	184.115891	941.272217	-76.276436	-263.130219	994.812561	-303.626221	-55.921913	1012.983948	486.692688	-59.166248	965.766846	494.971344	117.229942
-348.968994	22.214224	910.651001	-271.449738	-147.252670	915.932434	-364.445831	137.312759	484.866516	-297.666931	-134.734970	491.836761	-460.853729	177.909897	77.964005	-362.859741	-86.469910	80.144722	-380.927338	110.969490	1382.005981	-247.064972	-211.397141	1359.223511	-284.396637	-47.488270	1380.079712	-246.611649	-50.562695	1669.840332	-483.032104	133.348480	1138.192383	-298.088318	-281.272827	1119.705322	-344.459656	183.553116	939.360657	-76.985115	-263.752563	992.545044	-303.664337	-56.421337	1012.890808	486.537415	-58.164085	965.656677	494.866852	118.298943
-348.849426	21.832403	910.506958	-271.403687	-147.735001	915.841248	-364.222687	137.226349	484.782043	-297.551544	-134.941620	491.776855	-460.886932	177.847000	78.050697	-362.831818	-86.500893	80.121918	-380.947266	110.463913	1381.913452	-247.125595	-211.887100	1359.141479	-284.577698	-47.963017	1380.054443	-246.819550	-51.209557	1669.677979	-483.241821	133.309204	1137.986450	-297.790771	-281.708344	1119.633789	-346.617065	183.016739	937.469238	-77.821754	-264.377808	990.246521	-303.683197	-56.874962	1012.781128	486.716980	-57.687729	965.640381	496.301697	119.196030
-348.673615	21.816448	910.674072	-271.270508	-147.949982	915.687866	-364.006714	137.079697	484.716156	-297.409485	-134.978714	491.731140	-460.963837	177.826492	78.127052	-362.757416	-86.531845	80.081825	-381.030151	109.950012	1381.863770	-247.243256	-212.354172	1359.082520	-284.762146	-48.494213	1379.969482	-247.081665	-51.838840	1669.611328	-483.552399	133.346558	1137.824707	-297.662018	-282.157684	1119.536011	-348.873901	182.388077	935.353638	-78.768814	-264.782501	987.914368	-303.697571	-57.263416	1012.815063	486.520874	-56.398838	965.594727	495.955505	120.211403
-348.808167	20.573969	910.355225	-271.253632	-148.678513	915.616089	-363.577026	136.853516	484.434113	-297.451843	-135.530289	491.725891	-460.900604	177.743713	78.168358	-362.801392	-86.609810	80.100952	-381.130249	109.453499	1381.843750	-247.324203	-212.712738	1359.008667	-284.944458	-48.993839	1379.823120	-247.286346	-52.536728	1669.421143	-483.805481	133.311401	1137.642822	-297.789246	-282.714020	1119.496216	-351.229919	181.857452	933.313171	-79.479843	-263.885345	985.453308	-303.786255	-58.094200	1012.612488	486.333984	-55.143093	965.574097	495.801941	121.659760
-349.019257	19.017870	909.856628	-271.376648	-149.579315	915.579468	-363.161194	136.626846	484.218292	-297.478943	-136.015594	491.662231	-460.378448	177.364594	77.804909	-362.860504	-86.764900	80.091034	-381.247986	108.927826	1381.867188	-247.304260	-213.148605	1358.867798	-285.114349	-49.457027	1379.736450	-247.532715	-53.205513	1669.310547	-483.979187	133.167511	1137.411133	-297.980530	-283.353180	1119.437012	-353.565826	181.317291	931.322815	-80.692032	-264.005768	983.128723	-303.854980	-58.978840	1012.317505	486.168701	-53.823265	965.537659	495.869232	123.296684
-348.121918	19.917412	909.957214	-270.713989	-149.391647	915.667969	-362.784760	136.362915	484.329651	-297.256165	-135.943542	491.623596	-460.263367	177.277664	77.840637	-362.695923	-86.668068	80.063789	-381.357574	108.429581	1381.918457	-247.211624	-213.557846	1358.767822	-285.274231	-49.937359	1379.594604	-247.768616	-53.820702	1669.191650	-484.101501	132.937180	1137.150146	-298.268097	-284.012787	1119.416992	-355.972412	180.853027	929.344055	-82.116570	-264.283752	980.861572	-303.294891	-58.577450	1012.434692	485.967926	-52.575726	965.594116	495.848022	124.651451
-347.904297	19.581448	909.906921	-270.402863	-149.768631	915.721497	-362.573242	136.265076	484.295135	-297.248627	-136.156219	491.645355	-460.226776	177.210831	77.912994	-362.719788	-86.715477	80.103828	-381.465576	107.904099	1381.963989	-247.091629	-213.935593	1358.628296	-285.394470	-50.411564	1379.486328	-247.958832	-54.412453	1669.070801	-484.253296	132.802780	1136.970093	-298.680359	-284.691010	1119.373657	-358.477539	180.404510	927.420776	-83.680588	-264.474976	978.747437	-303.089294	-58.897823	1012.437683	485.860535	-51.240112	965.693542	495.975220	125.944801
-347.792236	19.310753	909.917419	-270.254608	-150.196701	915.713074	-362.398010	136.083237	484.280457	-297.228485	-136.414215	491.638885	-460.193329	177.109543	78.033745	-362.694183	-86.747314	80.078278	-381.566406	107.438858	1382.022949	-247.030731	-214.271042	1358.506348	-285.487640	-50.845127	1379.463135	-248.156082	-55.031372	1669.014526	-484.552032	132.802139	1136.950195	-299.173615	-285.422577	1119.324951	-361.002319	179.953430	925.597717	-85.348442	-264.722992	976.621826	-303.016083	-59.288593	1012.444763	485.758698	-49.931347	965.768372	496.119751	127.229561
-347.653961	18.996531	909.864685	-270.145630	-150.583313	915.634216	-362.128326	135.792603	484.240295	-297.202942	-136.654709	491.647247	-460.149994	177.005020	78.085083	-362.729095	-86.823044	80.100510	-381.636658	106.899254	1382.030396	-246.928177	-214.683304	1358.371460	-285.541382	-51.277790	1379.529053	-248.366211	-55.634521	1669.019287	-484.816498	132.750961	1136.895386	-299.726532	-286.117371	1119.274658	-363.575623	179.612534	923.832031	-87.182030	-264.868866	974.624573	-302.958344	-59.687901	1012.385925	484.782654	-47.230267	965.848267	493.779572	129.667542
-347.533813	18.541086	909.770996	-270.081421	-151.031311	915.531067	-361.896210	135.519684	484.173798	-297.130554	-136.917572	491.631714	-460.133484	176.893066	78.203766	-362.673279	-86.896767	80.099144	-381.741241	106.424316	1381.982178	-246.805557	-215.100998	1358.196899	-285.621643	-51.760872	1379.466797	-248.502502	-56.176987	1668.934326	-484.850739	131.702026	1136.688721	-300.341003	-286.780945	1119.196533	-366.776703	178.777969	921.486938	-88.982086	-264.985901	972.555176	-302.870544	-60.148834	1012.288269	484.519012	-45.675632	965.958557	493.540527	131.124771
-347.462189	18.220057	909.670349	-270.025085	-151.385345	915.347107	-361.707275	135.272324	484.127289	-297.136108	-137.099655	491.577332	-460.143280	176.802582	78.245323	-362.701294	-86.942818	80.095032	-381.792511	105.966003	1381.950073	-246.806686	-215.473709	1357.985596	-285.679291	-52.183453	1379.409058	-248.694351	-56.692135	1668.907959	-485.050232	131.384354	1136.553955	-301.003357	-287.500427	1119.187622	-369.564026	178.434265	919.693542	-91.015541	-265.206879	970.488464	-302.806152	-60.536762	1012.149048	484.381256	-44.438496	966.037231	493.468201	132.378632
-347.372894	17.905386	909.572021	-269.952820	-151.638382	915.138428	-361.712585	135.125351	484.073151	-297.042664	-137.391861	491.480804	-460.182861	176.660278	78.308914	-362.762207	-87.043175	80.082382	-381.851593	105.493591	1381.916382	-246.806412	-215.903214	1357.829346	-285.761047	-52.635677	1379.248413	-248.802795	-57.218777	1668.752075	-485.387360	131.147949	1136.458496	-301.722076	-288.165009	1119.112183	-372.382721	178.009933	917.911133	-92.936295	-265.411865	968.438354	-302.676117	-60.861408	1011.995056	484.122406	-43.040409	966.080811	493.331757	133.658447
-347.503082	17.667604	909.508545	-270.184052	-151.942520	914.741028	-361.601868	134.923569	483.993958	-297.036835	-137.706421	491.346100	-460.157471	176.573822	78.306831	-362.829224	-87.080116	80.092842	-381.852020	105.068993	1381.879150	-246.923126	-216.380966	1357.700684	-285.823059	-53.082413	1379.157715	-248.912537	-57.745052	1668.654175	-485.727081	130.888947	1136.390625	-302.559845	-288.733826	1119.028564	-375.220032	177.598877	916.194641	-95.181274	-265.758057	966.281677	-302.664612	-61.246941	1011.759766	483.998657	-41.679684	966.173279	493.254761	134.987442
-347.381927	17.551447	909.343506	-270.257996	-152.351685	914.603577	-361.448792	134.658691	483.985474	-296.972992	-137.960342	491.279236	-460.465485	176.787964	78.729874	-362.848419	-87.176041	80.136467	-381.810272	104.670425	1381.882324	-247.021500	-216.861725	1357.618530	-285.861755	-53.496159	1379.156128	-249.019424	-58.278992	1668.539063	-486.083527	130.624542	1136.415405	-303.435425	-289.347443	1119.089844	-378.021576	177.178833	914.623840	-97.351028	-266.045685	964.188904	-302.555664	-61.472179	1011.600891	483.781189	-40.039402	966.256958	493.054962	136.560806
-347.259125	17.036652	909.541199	-270.029144	-152.712173	915.086487	-361.338074	134.375320	483.953644	-296.793243	-138.056488	491.276978	-460.407562	176.682434	78.798660	-362.850830	-87.186890	80.157257	-381.714722	104.320641	1381.902100	-247.187088	-217.368759	1357.585815	-285.885895	-53.985252	1379.159546	-249.114502	-58.727367	1668.610229	-486.357239	130.184875	1136.429077	-304.270538	-289.873779	1119.235962	-380.906799	176.739899	913.160706	-99.499855	-266.455627	962.156189	-302.365845	-61.727154	1011.929321	483.702209	-38.614876	966.372009	492.923096	138.033539
-346.848877	16.719521	909.434570	-269.612000	-153.022415	915.090515	-361.034149	134.054047	483.972870	-296.509125	-138.009506	491.348328	-460.339813	176.574036	78.852821	-362.759094	-87.179604	80.186546	-381.616089	103.947731	1381.877563	-247.321243	-217.887650	1357.591187	-285.909790	-54.507141	1379.237793	-249.164459	-59.226536	1668.555176	-486.610382	129.669540	1136.430786	-305.174896	-290.309509	1119.288330	-383.819641	176.346878	911.713684	-101.767784	-266.892700	960.036316	-302.218842	-62.096081	1011.897888	483.535675	-36.852161	966.426392	492.778778	139.765381
-346.380615	16.487888	909.288391	-269.154083	-153.241943	914.998169	-360.698273	133.729172	483.952393	-296.323608	-138.006516	491.425598	-460.214966	176.427994	78.868225	-362.740479	-87.198532	80.170074	-381.484650	103.615417	1381.832642	-247.513565	-218.383240	1357.629272	-285.926453	-54.933140	1379.343994	-249.227463	-59.713570	1668.533325	-486.984161	129.196030	1136.394165	-306.085663	-290.667786	1119.308594	-386.662964	175.867874	910.312134	-103.848671	-267.161102	957.646545	-302.068237	-62.431313	1011.803528	483.454651	-35.198227	966.504944	492.650055	141.374191
-346.374268	16.067457	909.348145	-269.164948	-153.556824	915.029480	-360.603821	133.512924	483.994446	-296.075653	-138.093750	491.379761	-460.155579	176.258362	78.903107	-362.763947	-87.223152	80.194550	-381.343079	103.310852	1381.762451	-247.723526	-218.926865	1357.631714	-285.942169	-55.362766	1379.346313	-249.307144	-60.117809	1668.565186	-487.940857	129.848282	1136.721924	-306.979675	-291.055695	1119.433716	-389.784302	175.377991	909.026184	-106.484314	-267.874054	955.565186	-301.926056	-62.747234	1011.837646	483.347717	-33.641174	966.503784	492.535889	142.915024
-346.251343	15.743165	909.300415	-269.077148	-153.802200	914.927917	-360.750366	133.317474	484.037750	-295.941895	-138.224533	491.340668	-460.161438	176.079681	78.931808	-362.786438	-87.237488	80.173027	-381.200653	102.983406	1381.670410	-247.889084	-219.477112	1357.593140	-285.966309	-55.802647	1379.254517	-249.364334	-60.528229	1668.491943	-488.428589	129.383469	1136.677612	-307.888092	-291.396606	1119.508545	-392.276520	174.896744	907.912231	-108.772438	-268.286346	952.950195	-301.799561	-63.052513	1011.763000	483.504272	-32.023491	966.402527	492.571320	144.455872
-346.099762	15.537700	909.290466	-268.963135	-153.996429	914.829346	-360.725311	133.101318	484.043488	-296.129700	-139.172836	491.264984	-460.089630	175.894302	78.908646	-363.021729	-87.531174	80.204353	-381.028717	102.694702	1381.584839	-248.057480	-219.984695	1357.566040	-285.982208	-56.230339	1379.195313	-249.400604	-60.982742	1668.382446	-489.058777	129.134232	1136.725586	-308.812683	-291.699219	1119.497192	-395.396210	174.484344	906.626953	-111.269066	-268.816132	950.528259	-301.672913	-63.307991	1011.712402	483.362854	-30.351576	966.327148	492.444366	146.133575
-345.938232	15.284081	909.300659	-268.868286	-154.261658	914.791199	-360.812408	132.884216	484.052032	-295.783722	-138.843597	491.209778	-460.051849	175.679428	78.971794	-362.915863	-87.446251	80.194992	-380.867340	102.388870	1381.542847	-248.156738	-220.508774	1357.504395	-285.947845	-56.589794	1379.227783	-249.471161	-61.405758	1668.353760	-489.648376	128.833511	1136.790527	-309.655731	-292.003387	1119.570557	-398.163513	173.864258	905.476196	-113.947266	-269.482391	948.478088	-301.551270	-63.601456	1011.700806	483.447388	-28.391733	966.322998	492.381104	148.093033
-345.757721	15.036839	909.351440	-268.707764	-154.565765	914.816284	-360.750061	132.641052	484.117035	-295.388580	-138.614380	491.227051	-459.941956	175.413971	78.984383	-362.785645	-87.360222	80.263985	-380.685303	102.098061	1381.513794	-248.306686	-221.003296	1357.497559	-285.943970	-57.004612	1379.301270	-249.504791	-61.783825	1668.346924	-490.121918	128.464264	1136.884521	-310.534760	-292.270752	1119.641357	-400.987671	173.440155	904.498474	-116.431442	-269.804810	946.230713	-301.419037	-63.912121	1011.743042	483.188934	-26.483210	966.010986	492.097870	149.949036
-345.538330	14.777097	909.368164	-268.527679	-154.835251	914.858521	-360.538361	132.308594	484.127136	-295.193634	-138.728333	491.243103	-459.819580	175.192749	78.999634	-362.786316	-87.350845	80.308304	-380.508636	101.855331	1381.493896	-248.415253	-221.414658	1357.509521	-285.905029	-57.458847	1379.347168	-249.533905	-62.168621	1668.364746	-490.648285	128.154999	1137.040039	-311.415375	-292.600616	1119.751953	-403.612091	172.796082	903.461975	-118.713707	-269.926361	943.701660	-301.278656	-64.190277	1011.776733	483.178833	-24.395884	965.816162	491.921448	152.161453
-345.341187	14.564871	909.396240	-268.335388	-155.067535	914.881042	-360.335175	132.040909	484.153534	-294.984924	-138.734009	491.269562	-459.689301	174.980530	79.037956	-362.774353	-87.391876	80.364021	-380.332153	101.567894	1381.495972	-248.512344	-221.835464	1357.554443	-285.906219	-57.874691	1379.340332	-249.530472	-62.476696	1668.351318	-491.134796	127.847778	1137.148193	-312.307922	-292.846436	1119.841919	-406.360474	172.293915	902.581055	-121.420624	-270.339569	941.318298	-301.130127	-64.437477	1011.806152	483.439484	-22.315884	965.713684	492.070038	154.168579
-345.216217	14.273859	909.396973	-268.259583	-155.282043	914.830872	-360.117523	131.712143	484.132874	-294.758636	-138.823349	491.220703	-459.543396	174.737045	79.041031	-362.730225	-87.368164	80.337204	-380.212860	101.267776	1381.495361	-248.596588	-222.207565	1357.569824	-285.901764	-58.244652	1379.301880	-249.580841	-62.830696	1668.324463	-491.683624	127.506554	1137.225830	-313.182465	-293.165680	1119.994629	-408.999237	171.748398	901.668823	-124.782845	-271.376587	938.318054	-301.027344	-64.718079	1011.782959	483.891205	-20.452513	965.759277	492.441559	156.057785
-345.115448	13.999443	909.383179	-268.172485	-155.497177	914.737366	-360.276581	131.549164	484.140167	-294.555847	-138.881760	491.167938	-459.577271	174.551819	79.061859	-362.705139	-87.342232	80.309464	-380.059692	100.959885	1381.461914	-248.663849	-222.561844	1357.524170	-285.901276	-58.594509	1379.244263	-249.647400	-63.166870	1668.297485	-492.285309	127.341415	1137.323853	-313.963928	-293.490631	1120.138550	-411.565186	171.167511	900.850769	-127.714577	-272.002258	935.661865	-300.907623	-64.996391	1011.729736	484.409760	-18.391039	965.663147	492.838165	158.064804
-345.039856	13.793957	909.376648	-268.125916	-155.688354	914.630188	-360.245514	131.307327	484.136780	-294.364594	-138.975693	491.080566	-459.520020	174.354630	79.074501	-362.753815	-87.432175	80.285851	-379.924896	100.698112	1381.434814	-248.714935	-222.949280	1357.494629	-285.886719	-58.917465	1379.183716	-249.694977	-63.468678	1668.211304	-492.842804	127.185577	1137.473145	-314.769012	-293.758270	1120.119629	-414.056335	170.574158	900.033203	-130.961319	-272.805450	933.124023	-300.808197	-65.237030	1011.673096	484.347382	-16.389402	965.124939	492.587006	160.184326
-344.903320	13.611062	909.415161	-267.990204	-155.906342	914.622009	-360.251801	131.099182	484.204254	-294.172424	-139.105392	491.020813	-459.483948	174.197678	79.120346	-362.745636	-87.409401	80.287651	-379.790710	100.418808	1381.423340	-248.744980	-223.348251	1357.440552	-285.840393	-59.222321	1379.213989	-249.752258	-63.757713	1668.174927	-493.345886	126.890709	1137.614502	-315.465637	-293.970856	1120.071777	-416.482086	170.013031	899.356384	-133.830460	-273.172607	930.855164	-300.696106	-65.476898	1011.691895	484.492340	-14.476590	964.641846	492.829468	161.868729
-344.759430	13.390613	909.446960	-267.822205	-156.170822	914.672546	-360.171906	130.839539	484.258698	-294.071045	-139.185318	491.022980	-459.453613	174.008377	79.191261	-362.735962	-87.467384	80.321548	-379.650299	100.136444	1381.408447	-248.720749	-223.715881	1357.432373	-285.780670	-59.569908	1379.237549	-249.797699	-64.051193	1668.182861	-493.856415	126.656822	1137.807007	-316.087067	-294.162689	1120.074829	-418.781891	169.397156	898.743347	-135.990768	-273.202301	928.480835	-300.589325	-65.731239	1011.736572	484.657532	-12.074879	964.281494	492.654907	164.497681
-344.596069	13.217429	909.478333	-267.642303	-156.424576	914.719910	-359.970734	130.565125	484.291168	-293.900696	-139.227158	491.056915	-459.312103	173.801025	79.231621	-362.808289	-87.530098	80.389282	-379.523682	99.870041	1381.405273	-248.646866	-224.041138	1357.426392	-285.739899	-59.915394	1379.288330	-249.869431	-64.373383	1668.213867	-494.390503	126.447945	1138.005005	-316.669464	-294.358826	1120.138916	-420.992126	168.802277	898.231628	-139.249222	-274.202789	925.936829	-300.501373	-65.975212	1011.782410	485.172577	-9.912873	964.070557	492.956879	166.678879
-344.447693	12.963760	909.467896	-267.488129	-156.640411	914.717773	-359.805695	130.339447	484.262238	-293.759888	-139.199341	491.069061	-459.237762	173.644318	79.280273	-362.821014	-87.525917	80.419189	-379.410400	99.610703	1381.382080	-248.598999	-224.359680	1357.409668	-285.699280	-60.269691	1379.272217	-249.912567	-64.611588	1668.302124	-494.889191	126.265274	1138.180786	-317.261200	-294.566406	1120.206665	-423.123047	168.251251	897.671875	-142.159271	-274.818451	922.893005	-300.392456	-66.222725	1011.779236	485.483215	-7.736157	963.582642	493.057190	168.851547
-344.356873	12.686965	909.425964	-267.387634	-156.825027	914.664490	-359.697906	130.127686	484.243134	-294.980316	-140.477509	491.963898	-459.127808	173.424759	79.268173	-363.465424	-88.135513	80.482452	-379.330658	99.315720	1381.365479	-248.523773	-224.660187	1357.384766	-285.681366	-60.576160	1379.187378	-249.962387	-64.880142	1668.307983	-495.341919	125.969040	1138.266846	-317.825745	-294.815033	1120.249634	-425.046936	167.717316	897.142944	-145.590179	-275.856903	920.129028	-300.321228	-66.467773	1011.733826	485.753174	-5.692629	962.993896	493.226959	170.986084
-344.315796	12.482414	909.367432	-267.371368	-156.976471	914.576416	-359.632172	129.953156	484.204987	-294.773254	-140.330582	491.855225	-459.017273	173.238113	79.250114	-363.372772	-88.065926	80.433960	-379.224304	99.054375	1381.337280	-248.469940	-224.947189	1357.335815	-285.641083	-60.846245	1379.147705	-250.029907	-65.169540	1668.297485	-495.793243	125.695503	1138.388428	-318.358246	-295.081238	1120.253174	-426.874512	167.209534	896.712463	-148.686737	-276.659637	916.920776	-300.272888	-66.653313	1011.659851	485.968353	-3.520419	962.340210	493.229156	173.236877
-344.286011	12.278702	909.343567	-267.339478	-157.131165	914.482605	-359.758453	129.857071	484.195984	-294.701355	-140.352982	491.716827	-459.110596	173.101669	79.286720	-363.359772	-88.060455	80.392479	-379.133514	98.833649	1381.325439	-248.390839	-225.225250	1357.276001	-285.607544	-61.114719	1379.099487	-250.088211	-65.453773	1668.321533	-496.307343	125.545982	1138.579712	-318.854767	-295.373901	1120.221558	-428.591370	166.708801	896.337830	-152.221909	-277.720673	914.014038	-300.205627	-66.855431	1011.600220	486.257385	-1.410112	961.665710	493.356079	175.409317
-344.221558	12.004541	909.338928	-267.243195	-157.369293	914.454773	-359.724548	129.701538	484.211487	-294.636108	-140.502869	491.615387	-459.068756	172.880295	79.318932	-363.359100	-88.146797	80.410492	-379.060394	98.609451	1381.306641	-248.315109	-225.454178	1357.211304	-285.557617	-61.379509	1379.129883	-250.114136	-65.707085	1668.169678	-496.732880	125.293602	1138.757813	-319.244415	-295.595001	1120.128540	-430.145966	166.214478	895.981995	-155.532150	-278.737152	911.028748	-300.146667	-67.132668	1011.586365	486.512482	0.844151	960.877869	493.393768	177.614212
-344.160889	11.777791	909.355469	-267.129578	-157.618607	914.461121	-359.649292	129.548508	484.232758	-294.520447	-140.618027	491.562836	-459.052155	172.667038	79.362633	-363.381378	-88.175018	80.430984	-379.010223	98.374428	1381.297607	-248.218765	-225.649506	1357.112061	-285.481659	-61.644997	1379.160645	-250.218613	-65.919579	1668.271729	-497.064240	124.901955	1138.866089	-319.568817	-295.914886	1120.065674	-431.559296	165.743713	895.790466	-158.971130	-279.731445	908.083374	-300.071930	-67.381287	1011.599060	486.753876	2.834970	960.118774	493.516388	179.641785
-344.088623	11.543108	909.349304	-267.012482	-157.788879	914.465027	-359.562256	129.361343	484.231934	-294.407440	-140.711426	491.608246	-458.983795	172.421707	79.402893	-363.390320	-88.201340	80.423782	-378.968536	98.146317	1381.271484	-248.081604	-225.858505	1357.038574	-285.422760	-61.875896	1379.200073	-250.211319	-66.184669	1668.180786	-497.470093	124.650337	1139.019897	-319.859924	-296.183533	1120.034424	-432.808960	165.224579	895.612915	-162.470322	-280.700745	905.114441	-299.997620	-67.583504	1011.599060	486.824280	5.064489	959.313171	493.449707	181.880707
-344.043701	11.298184	909.325256	-266.881897	-157.988693	914.449219	-359.451050	129.124374	484.149933	-294.347260	-140.779846	491.638428	-458.850037	172.149979	79.377441	-363.391449	-88.205132	80.432220	-378.991241	97.846550	1381.267578	-247.870834	-226.015259	1357.000244	-285.390900	-62.098625	1379.200684	-250.233612	-66.390678	1668.181152	-497.889984	124.414520	1139.212646	-320.161011	-296.560120	1120.095215	-433.931244	164.734589	895.426331	-165.891724	-281.460632	902.034607	-299.926605	-67.804337	1011.579956	487.077179	6.914866	958.428528	493.892731	184.185745
-344.051636	11.103638	909.288818	-266.819519	-158.093842	914.394043	-359.603180	128.892319	484.072113	-294.228546	-140.763840	491.562286	-458.863892	171.934479	79.389061	-363.315369	-88.118126	80.414322	-379.043610	97.606888	1381.320557	-247.697098	-226.171509	1356.954468	-285.367615	-62.300262	1379.116089	-250.204483	-66.632095	1668.146240	-498.174255	123.970657	1139.281128	-320.424896	-296.993683	1120.198486	-434.996460	164.267715	895.254272	-169.771118	-282.756836	899.293152	-299.885773	-67.953835	1011.533447	487.074921	9.066353	957.532410	493.800690	186.450760
-344.098541	10.927388	909.242554	-266.733582	-158.255798	914.322632	-359.752411	128.673065	483.917969	-294.095673	-140.832565	491.538544	-458.831085	171.721222	79.367500	-363.311432	-88.145744	80.401428	-379.081329	97.385628	1381.350098	-247.283615	-226.388580	1356.822754	-285.358093	-62.481022	1379.030762	-250.196869	-66.842422	1668.089355	-498.440887	123.609711	1139.327759	-320.661774	-297.452728	1120.315063	-435.858398	163.799393	895.117493	-173.357224	-283.398529	896.259033	-299.838593	-68.120316	1011.472900	487.058655	11.221363	956.585327	493.802734	188.513428
-344.099640	10.747035	909.208191	-266.648926	-158.403488	914.297058	-359.691772	128.380753	483.851959	-294.056335	-141.066422	491.508911	-458.785828	171.520035	79.352936	-363.362152	-88.287422	80.469971	-379.128540	97.166214	1381.399780	-247.080231	-226.489197	1356.793823	-285.329346	-62.664032	1378.994141	-250.202271	-67.023804	1668.082520	-498.699310	123.239395	1139.393433	-320.884125	-297.977051	1120.349976	-436.556305	163.345367	894.992554	-177.207321	-284.566681	893.285706	-299.780792	-68.267990	1011.441101	487.042999	13.360400	955.650574	493.732941	190.707718
-344.103668	10.569014	909.216553	-266.534424	-158.575928	914.293884	-358.928375	128.074860	484.006134	-294.144318	-141.470566	491.473785	-458.477570	171.273865	79.310730	-363.446075	-88.401627	80.477150	-379.204529	96.921982	1381.450562	-246.930115	-226.574005	1356.752319	-285.293152	-62.854404	1379.003906	-250.221802	-67.270073	1668.096191	-498.913055	122.813187	1139.462646	-321.157166	-298.454773	1120.419556	-437.057526	162.905106	894.942810	-181.630859	-286.416321	889.723389	-299.737305	-68.451256	1011.444824	487.048553	15.419578	954.770935	493.735809	192.827271
-344.068604	10.399274	909.233826	-266.385651	-158.741974	914.294556	-358.749573	127.853485	484.033722	-293.946747	-141.261932	491.487335	-458.101044	170.808838	79.037849	-363.310883	-88.311363	80.438545	-379.285034	96.669037	1381.457153	-246.713608	-226.662354	1356.716919	-285.226288	-63.041122	1379.033203	-250.236618	-67.492111	1668.093506	-499.075653	122.319519	1139.503784	-321.398010	-298.872833	1120.491943	-437.370392	162.488022	894.929199	-185.333725	-287.442963	887.245117	-299.685364	-68.643303	1011.457397	486.938385	17.616005	953.894836	493.627869	194.921204
-344.040192	10.209571	909.218384	-266.238037	-158.908493	914.297241	-358.692139	127.682472	484.053436	-293.965057	-141.495377	491.515808	-458.144958	170.634827	79.077248	-363.338684	-88.356407	80.435020	-379.415100	96.388489	1381.481567	-246.485260	-226.774979	1356.647827	-285.188171	-63.244610	1379.050903	-250.222229	-67.683319	1668.089355	-499.254059	121.959877	1139.529907	-321.563232	-299.231598	1120.544434	-437.579590	162.071747	894.935730	-189.075317	-288.600616	884.767029	-299.639343	-68.825302	1011.453552	486.763275	19.623892	953.098877	493.575958	196.973465
-344.052368	10.031056	909.237061	-266.119263	-159.002411	914.256226	-358.653564	127.497543	484.071320	-293.834503	-141.415848	491.518799	-458.452148	170.763702	79.453690	-363.261749	-88.290962	80.432915	-379.553680	96.115654	1381.474731	-246.199722	-226.834030	1356.561523	-285.165649	-63.430840	1379.015259	-250.214142	-67.889244	1668.063721	-499.356628	121.507332	1139.541138	-321.720581	-299.573944	1120.561157	-437.622498	161.684586	894.926392	-192.818710	-289.756439	882.434326	-299.570313	-68.982422	1011.442688	486.609009	21.816944	952.224487	493.385162	199.117294
-344.072510	9.867885	909.206787	-266.062347	-159.091049	914.179260	-358.634521	127.374939	484.055634	-293.825836	-141.526215	491.535767	-458.376465	170.616074	79.447571	-363.258850	-88.306885	80.420509	-379.717072	95.815926	1381.491821	-245.852509	-226.940262	1356.451538	-285.136078	-63.599106	1378.932617	-250.188644	-68.069405	1668.029541	-499.460449	121.013451	1139.507446	-321.898529	-300.041992	1120.719238	-437.488861	161.187042	894.892761	-196.485153	-290.884552	880.162720	-299.512970	-69.113014	1011.387146	486.499817	23.940987	951.232300	493.317352	201.240494
-344.094238	9.713661	909.159302	-265.954224	-159.208542	914.111572	-358.636658	127.254311	484.002747	-293.829529	-141.646454	491.505310	-458.301910	170.500488	79.434402	-363.352234	-88.407173	80.414085	-379.897766	95.525467	1381.479736	-245.563202	-227.073380	1356.350220	-285.121155	-63.757584	1378.883179	-250.131317	-68.229012	1667.966431	-499.553864	120.614449	1139.483765	-322.104401	-300.468109	1120.903320	-437.428864	160.756256	894.934326	-200.245270	-292.191223	877.970520	-299.448792	-69.245651	1011.328186	486.046356	25.996061	950.473755	492.997955	203.355576
-344.101715	9.529802	909.149414	-265.849121	-159.352737	914.105896	-358.630066	127.128922	484.006348	-293.877197	-141.773193	491.494263	-458.261963	170.369934	79.420609	-363.407318	-88.457184	80.424042	-380.075439	95.205551	1381.504028	-245.281525	-227.205002	1356.305298	-285.104401	-63.923771	1378.890625	-250.090012	-68.385872	1667.951050	-499.450684	120.073982	1139.358154	-322.312897	-300.862305	1121.038330	-437.113373	160.531296	894.994141	-203.854080	-293.386475	875.946289	-299.397858	-69.401237	1011.319824	485.854736	28.120937	949.638855	492.920624	205.376266
-344.203735	10.010144	909.405701	-265.653259	-159.281509	914.063538	-358.889587	127.009583	484.147308	-293.791748	-141.766922	491.475128	-458.283630	170.232834	79.457840	-363.340851	-88.413788	80.420952	-380.242096	94.929962	1381.568848	-245.116562	-227.284805	1356.306396	-285.066101	-64.096062	1378.952148	-250.035843	-68.542274	1667.951538	-499.328186	119.512711	1139.260864	-322.554504	-301.264099	1121.094116	-436.457916	160.150116	895.060364	-207.457993	-294.689056	874.124146	-299.414398	-69.333862	1011.441589	485.992584	30.464046	948.562866	492.932831	207.755585
-344.196320	10.243341	909.435669	-265.472900	-159.092560	913.794006	-359.033112	126.904945	484.253113	-293.734650	-141.725754	491.433350	-458.326172	170.132095	79.504181	-363.294159	-88.374077	80.419617	-380.421173	94.655792	1381.620850	-244.860291	-227.417679	1356.276123	-285.030457	-64.287491	1379.000244	-249.983887	-68.703232	1667.940552	-499.294617	119.150154	1139.283936	-322.814697	-301.614929	1121.184692	-435.932159	159.662811	895.253723	-210.973785	-295.943115	872.334290	-299.209900	-69.243469	1011.322021	486.029053	32.700459	947.606812	493.008789	209.920914
-344.067627	10.063019	909.468750	-265.253967	-159.495926	914.072205	-359.690918	127.044441	484.213135	-293.707275	-141.870865	491.453766	-458.568542	170.084091	79.582642	-363.308929	-88.419479	80.406952	-380.624390	94.320763	1381.658203	-244.621674	-227.558655	1356.204834	-284.991516	-64.482346	1379.044067	-249.938141	-68.834206	1667.925049	-499.169037	118.723518	1139.250488	-323.145538	-301.977020	1121.328369	-435.125854	159.366150	895.366333	-214.476639	-297.238159	870.725952	-299.178925	-69.461266	1011.481750	485.616516	34.579010	946.924805	492.662903	211.969757
-344.027802	9.874969	909.487732	-265.110565	-159.618195	914.049805	-359.662170	127.050934	484.334839	-293.699432	-141.948715	491.458282	-458.515656	169.985733	79.566696	-363.328308	-88.426064	80.419136	-380.825195	93.981010	1381.709229	-244.362106	-227.701675	1356.129517	-285.003876	-64.696541	1379.023071	-249.891479	-68.958282	1667.899414	-499.057770	118.267464	1139.228149	-323.505280	-302.299622	1121.475098	-434.385223	158.940033	895.524719	-217.898560	-298.518860	869.129089	-299.076965	-69.630539	1011.480164	485.180786	36.216789	946.231934	492.518829	213.877228
-344.044922	9.731354	909.492249	-265.013062	-159.679535	914.010986	-359.527161	126.977989	484.418091	-293.616913	-141.983810	491.446442	-458.385254	169.936859	79.522400	-363.339569	-88.437393	80.428535	-381.033112	93.643166	1381.758545	-244.118454	-227.843262	1356.043701	-285.001801	-64.891365	1379.026367	-249.832306	-69.214020	1667.822998	-498.876190	117.866959	1139.136230	-323.874695	-302.613861	1121.658325	-433.436615	158.612534	895.674438	-221.207306	-299.815521	867.810425	-298.989594	-69.730347	1011.460266	484.704681	37.962036	945.534790	492.205261	215.828796
-344.045380	9.618135	909.528381	-264.894073	-159.736023	913.983337	-359.500061	126.871536	484.474670	-293.604187	-142.019379	491.390778	-458.327484	169.898499	79.486954	-363.279388	-88.469734	80.430664	-381.247498	93.311569	1381.777832	-243.895096	-228.001419	1355.963379	-285.011993	-65.090958	1378.991943	-249.753784	-69.320869	1667.811157	-498.541046	117.352669	1138.965332	-324.316040	-303.012665	1121.857178	-432.302032	158.324539	895.881836	-224.561752	-301.068085	866.457092	-298.903290	-69.834503	1011.464050	484.810974	40.107437	944.784912	492.415436	217.578384
-343.826080	9.415596	909.565491	-264.527344	-159.860657	914.267578	-359.551758	126.727325	484.545349	-293.540405	-141.976013	491.360413	-458.274536	169.851852	79.448746	-363.250519	-88.448837	80.431175	-381.407898	93.015625	1381.861084	-243.625961	-228.239868	1355.865601	-284.988831	-65.250252	1379.052612	-249.680023	-69.431252	1667.816040	-498.154907	116.842949	1138.815308	-324.770844	-303.417969	1122.094360	-430.940674	158.041901	896.036987	-227.710739	-302.270996	865.339905	-298.785858	-69.927330	1011.630615	484.312836	41.908596	944.114075	491.754211	219.179153
-343.778870	9.301597	909.597412	-264.324249	-159.984558	914.282227	-359.661560	126.608276	484.635956	-293.530151	-142.066727	491.373779	-458.240479	169.785538	79.433586	-363.243042	-88.472076	80.411644	-381.551178	92.662827	1381.940430	-243.494614	-228.412643	1355.847290	-284.969330	-65.451065	1379.082153	-249.613174	-69.552849	1667.814087	-497.867889	116.492981	1138.742920	-325.311127	-303.829620	1122.273193	-429.643951	157.802856	896.273865	-230.842789	-303.447906	864.287781	-298.691071	-70.065971	1011.656555	484.173401	43.889679	943.597168	491.882141	221.380768
-343.711365	9.153810	909.640198	-264.142395	-160.080811	914.283752	-359.723114	126.452843	484.694244	-293.534271	-142.155838	491.374969	-458.190674	169.758179	79.411461	-363.254639	-88.468399	80.439751	-381.688080	92.342949	1381.999268	-243.350281	-228.656113	1355.817017	-284.955078	-65.666389	1379.133179	-249.553436	-69.680664	1667.865234	-497.508453	116.100761	1138.661133	-325.896332	-304.223297	1122.441650	-428.199341	157.470291	896.554932	-233.814117	-304.454346	863.309937	-298.606628	-70.225876	1011.682861	483.894409	45.604336	943.024414	491.759949	223.040924
-343.684082	8.994148	909.673767	-263.961945	-160.168228	914.305542	-359.915222	126.345940	484.773254	-293.491455	-142.191910	491.340790	-458.200684	169.725586	79.403252	-363.216461	-88.442085	80.396179	-381.811340	92.008911	1382.084717	-243.190430	-228.884811	1355.745117	-284.913971	-65.949440	1379.156006	-249.451767	-69.795990	1667.880371	-497.083954	115.657494	1138.553345	-326.516632	-304.583740	1122.582520	-426.729950	157.174438	896.808289	-236.569000	-305.506256	862.749878	-298.527252	-70.360809	1011.712463	483.655823	47.182583	942.517883	491.641541	224.481171
-343.655670	8.845445	909.701599	-263.822845	-160.195755	914.267578	-360.102539	126.200714	484.813934	-293.385498	-142.220123	491.301575	-458.243073	169.735687	79.368393	-363.221313	-88.418800	80.431206	-381.963776	91.647499	1382.135742	-243.035522	-229.166229	1355.697266	-284.876770	-66.216476	1379.134766	-249.379578	-69.909958	1667.834717	-496.614532	115.223503	1138.406860	-327.125031	-304.843506	1122.690063	-425.224609	156.846725	897.093628	-239.143600	-306.931854	862.112122	-298.426331	-70.472397	1011.707703	483.290955	48.767426	942.055481	491.408203	225.958145
-343.613770	8.744535	909.701904	-263.632599	-160.199326	914.189087	-360.289185	126.116074	484.845306	-293.144958	-142.155045	491.275177	-458.269775	169.684937	79.328796	-363.178375	-88.451286	80.463341	-382.042877	91.335541	1382.179932	-242.879822	-229.401474	1355.583984	-284.819153	-66.492249	1379.089111	-249.189896	-69.889709	1667.883545	-496.134644	114.873268	1138.260132	-327.765594	-305.150391	1122.935791	-423.615326	156.555817	897.367676	-241.559570	-307.916168	861.574646	-298.297913	-70.557610	1011.669678	483.052338	50.924622	941.873047	491.298706	227.150558
-343.624603	8.588505	909.693726	-263.477386	-160.285706	914.134399	-360.488251	125.999809	484.846069	-293.177979	-142.270905	491.246277	-458.259430	169.696518	79.294106	-363.229095	-88.448036	80.478821	-382.097412	91.012650	1382.224243	-242.736206	-229.681107	1355.473877	-284.757935	-66.733299	1379.077271	-249.071198	-69.988937	1667.837158	-495.694397	114.600937	1138.120483	-328.398865	-305.533844	1123.191040	-421.988647	156.280975	897.631287	-243.746780	-308.869598	861.176025	-298.202698	-70.688011	1011.637512	482.672211	52.358433	941.497986	491.138428	228.535767
-343.594696	8.469339	909.723755	-263.282898	-160.354019	914.101685	-360.593079	125.872826	484.842224	-293.126709	-142.328262	491.163818	-458.227600	169.679626	79.240982	-363.292145	-88.501022	80.490860	-382.121033	90.704514	1382.249390	-242.576065	-229.957794	1355.386719	-284.693329	-66.958527	1379.115356	-248.975845	-70.118118	1667.817749	-495.180481	114.266243	1137.987427	-329.057617	-305.824768	1123.307251	-420.330353	156.094193	898.016479	-245.409256	-309.256470	861.465088	-298.096893	-70.815033	1011.638184	482.293152	53.675404	941.247864	491.098572	229.774277
-343.527802	8.328566	909.769348	-263.106293	-160.436676	914.117859	-360.415802	125.657990	484.857758	-293.109222	-142.396774	491.166870	-458.067993	169.638626	79.179878	-363.220581	-88.447891	80.445183	-382.157806	90.409134	1382.300537	-242.553177	-230.277481	1355.357422	-284.609283	-67.179291	1379.181519	-248.878418	-70.265846	1667.824829	-494.632568	113.996277	1137.892822	-329.917297	-306.433197	1123.507080	-418.638855	155.806961	898.394165	-248.333450	-310.966614	860.233154	-297.981812	-70.942009	1011.670227	481.966156	55.002460	941.056824	491.105286	230.986511
-343.500122	8.200214	909.821411	-262.934692	-160.514221	914.123352	-360.397766	125.496796	484.899872	-293.062622	-142.504211	491.185394	-457.954529	169.588150	79.131256	-363.213287	-88.540115	80.450111	-382.172394	90.152496	1382.341431	-242.547302	-230.583328	1355.340942	-284.538788	-67.410851	1379.274780	-248.765076	-70.428436	1667.845703	-493.996094	113.670425	1137.745239	-330.691040	-306.856445	1123.775757	-416.813934	155.497406	898.799866	-250.355133	-312.013184	859.908691	-297.898834	-71.074303	1011.701416	481.534271	56.216618	940.938782	490.996216	232.295258
-343.477264	8.033792	909.857849	-262.788544	-160.569778	914.098328	-360.252563	125.296814	484.890594	-292.954987	-142.530396	491.181885	-457.802704	169.566681	79.076561	-363.183044	-88.497566	80.436920	-382.150177	89.869965	1382.380493	-242.558487	-230.884171	1355.329346	-284.462128	-67.686264	1379.319946	-248.637848	-70.577408	1667.843506	-493.447449	113.455521	1137.661011	-331.457611	-307.280609	1124.006104	-415.025665	155.184128	899.158142	-252.180954	-312.887360	859.828918	-297.816895	-71.215622	1011.708801	481.131714	57.360359	940.868347	491.017944	233.463120
-343.443207	7.919452	909.893127	-262.642517	-160.592789	914.068909	-360.438416	125.168777	484.924286	-292.799133	-142.525360	491.194733	-457.768494	169.528427	79.035110	-363.188019	-88.471367	80.471924	-382.098267	89.603584	1382.430176	-242.571671	-231.207886	1355.278198	-284.362366	-67.943932	1379.285767	-248.520218	-70.729866	1667.832520	-492.860474	113.279884	1137.541504	-332.174316	-307.762512	1124.270874	-413.204651	154.973251	899.598999	-253.803497	-313.755829	859.832397	-297.726074	-71.315918	1011.713257	480.596313	58.514328	940.911499	490.877838	234.707520
-343.393677	7.843800	909.915161	-262.517731	-160.613495	914.020508	-360.684845	125.094955	484.943573	-292.685822	-142.598572	491.190308	-457.791840	169.542664	79.008690	-363.164673	-88.505280	80.528168	-382.025970	89.339027	1382.425171	-242.622864	-231.563583	1355.240112	-284.256134	-68.193909	1379.203979	-248.373718	-70.872383	1667.791138	-492.312592	113.131775	1137.490601	-332.967804	-308.086304	1124.380493	-411.382904	154.764282	899.955627	-255.386749	-314.749390	859.605652	-297.621582	-71.393440	1011.700623	480.056824	59.656963	940.964050	490.809204	235.806534
-343.346191	7.707283	909.924866	-262.391693	-160.711807	914.006714	-360.830750	124.966148	484.950256	-292.540863	-142.531281	491.180328	-457.806335	169.534424	78.996567	-363.158142	-88.474426	80.559784	-381.927246	89.120506	1382.434692	-242.687820	-231.888947	1355.146484	-284.148682	-68.458565	1379.165894	-248.232910	-71.021126	1667.733154	-491.630737	112.876617	1137.339722	-333.659515	-308.513763	1124.513672	-409.430023	154.497070	900.368896	-256.781433	-315.573303	859.499084	-297.516449	-71.512337	1011.697693	479.576447	60.794712	941.070313	490.747986	236.928925
-343.312012	7.623709	909.959534	-262.285156	-160.768509	913.972900	-360.958130	124.881142	484.963715	-292.440674	-142.634125	491.118439	-457.766022	169.530182	78.956978	-363.211273	-88.523293	80.578636	-381.766479	88.884605	1382.452759	-242.782074	-232.224701	1355.114014	-284.059753	-68.755013	1379.152710	-248.090118	-71.169167	1667.692383	-490.898346	112.716576	1137.235718	-334.397247	-308.944946	1124.714478	-407.501923	154.293488	900.756897	-258.035187	-316.419617	859.551575	-297.438995	-71.616493	1011.699402	479.015076	61.923862	941.277893	490.570984	237.998306
-343.259003	7.539160	909.975708	-262.354095	-160.695328	913.938232	-361.061432	124.745445	485.013062	-292.378571	-142.634796	491.073303	-457.647400	169.501938	78.936874	-363.194336	-88.516533	80.534279	-381.595062	88.700523	1382.489380	-242.908188	-232.609467	1355.066040	-283.984436	-69.035721	1379.203003	-247.957733	-71.342117	1667.694458	-490.193787	112.598259	1137.160034	-335.074097	-309.313934	1124.767700	-405.623749	154.132187	901.169617	-259.063202	-317.150055	859.541870	-297.457001	-71.656326	1011.692383	478.516235	62.886322	941.501038	490.580627	239.003906
-343.148468	7.524755	910.040405	-262.040833	-160.972534	913.981323	-361.121582	124.603058	485.044495	-292.248627	-142.730255	491.129944	-457.507843	169.486221	78.906067	-363.156158	-88.553589	80.567589	-381.384308	88.486725	1382.542603	-243.049973	-233.021439	1355.025269	-283.941193	-69.324188	1379.230103	-247.860992	-71.529205	1667.669922	-489.519897	112.602242	1137.107544	-335.769135	-309.644135	1124.797852	-403.722870	153.989960	901.622314	-259.947876	-317.873810	859.676575	-297.288300	-71.836876	1011.750305	477.925507	63.968216	941.840759	490.421234	240.107162
-343.086761	7.404899	910.071838	-261.958069	-161.081375	913.976135	-361.196564	124.504814	485.095612	-292.125397	-142.790726	491.155273	-457.443695	169.467117	78.903320	-363.139069	-88.461853	80.579636	-381.171478	88.256958	1382.605957	-243.227448	-233.447495	1355.021240	-283.889008	-69.624596	1379.245728	-247.778290	-71.670326	1667.647339	-488.844391	112.603012	1137.064209	-336.425018	-310.044098	1125.020874	-401.818756	153.862869	902.060364	-260.660431	-318.583740	859.766663	-297.226624	-71.976929	1011.765259	477.415497	64.848961	942.174744	490.385803	241.002563
-343.107483	7.389592	910.096252	-261.932495	-160.947540	913.744263	-361.303955	124.403168	485.144989	-292.006989	-142.670837	491.143890	-457.404083	169.465271	78.893723	-363.112152	-88.433189	80.575844	-380.947968	88.008339	1382.632813	-243.454666	-233.852661	1354.995117	-283.875183	-69.938004	1379.205078	-247.632813	-71.874916	1667.597412	-488.166260	112.641083	1137.010010	-337.025665	-310.256500	1125.082886	-399.955872	153.697403	902.479980	-261.255768	-319.202332	859.886719	-297.106812	-72.007202	1011.659546	476.819611	65.831505	942.519592	490.179871	241.884933
-342.988281	7.275922	910.117737	-261.919434	-161.209900	913.896851	-361.296814	124.256393	485.107361	-292.103485	-142.762146	491.120117	-457.367157	169.441315	78.869759	-363.137817	-88.541054	80.579720	-380.687134	87.794312	1382.616333	-243.697403	-234.281021	1354.991333	-283.831024	-70.275108	1379.157837	-247.532928	-72.063568	1667.538330	-487.467743	112.738617	1136.937988	-337.638885	-310.474518	1125.028687	-398.039337	153.618561	902.834839	-261.673889	-319.846863	860.032166	-297.119720	-72.163193	1011.749329	476.305695	66.817368	942.830017	490.013580	242.849991
-342.872314	7.160749	910.109863	-261.839386	-161.342529	913.884216	-361.227478	124.114227	485.062958	-292.013123	-142.838303	491.102722	-457.365814	169.420593	78.873520	-363.126434	-88.509041	80.618401	-380.425629	87.578712	1382.589966	-243.967773	-234.718979	1354.968506	-283.771454	-70.639351	1379.140137	-247.423065	-72.268066	1667.499268	-486.724152	112.809830	1136.885864	-338.182098	-310.798706	1125.122803	-396.226624	153.512100	903.247437	-261.901611	-320.431458	860.128174	-297.033844	-72.297394	1011.740234	475.437317	67.344376	943.466675	489.845947	243.513214
-342.942169	7.189042	910.103699	-262.056458	-161.394318	913.532776	-361.275269	124.026573	485.042236	-291.964905	-142.839798	491.049561	-457.390808	169.388092	78.887985	-363.094482	-88.456566	80.599106	-380.116241	87.377106	1382.596436	-244.253830	-235.114838	1354.946167	-283.731415	-70.986320	1379.131714	-247.320679	-72.457932	1667.448120	-486.087341	112.962120	1136.873169	-338.643311	-310.988708	1125.121582	-394.249115	153.297073	903.597107	-262.051910	-320.957275	860.242432	-297.006470	-72.438431	1011.558289	475.004486	68.420746	943.679565	489.691437	244.608414
-342.821198	7.094033	910.089111	-262.010681	-161.579147	913.528198	-361.281036	123.985756	485.031738	-291.979919	-142.929245	491.081726	-457.451355	169.365891	78.925804	-363.157654	-88.443993	80.584389	-379.788513	87.192558	1382.614868	-244.573608	-235.576736	1354.941284	-283.707642	-71.324394	1379.124023	-247.234741	-72.669540	1667.407715	-485.301941	113.154099	1136.821655	-339.123138	-311.200073	1125.017822	-392.510254	153.358582	903.980957	-262.048065	-321.482086	860.319885	-296.932343	-72.581787	1011.549316	474.407196	69.183365	944.125305	489.606323	245.384811
-342.674469	7.031441	910.071411	-262.006897	-161.744492	913.485168	-361.367462	123.970383	485.051605	-292.000000	-143.028290	491.099243	-457.559113	169.335632	78.978127	-363.135529	-88.437447	80.583580	-379.437622	87.018158	1382.628906	-244.919205	-236.038925	1354.919800	-283.707214	-71.718506	1379.067749	-247.173599	-72.885788	1667.362915	-484.554382	113.317558	1136.777954	-339.559052	-311.460938	1124.886719	-390.690094	153.305984	904.376709	-261.827148	-321.864960	860.544861	-296.881592	-72.729843	1011.521912	473.859680	69.946396	944.130127	489.526672	246.508316
-342.526093	6.929204	910.055847	-262.056732	-161.880081	913.464294	-361.042633	123.812584	485.015259	-292.065887	-143.130936	491.069305	-457.479584	169.265335	78.965591	-363.147736	-88.444878	80.637215	-379.092377	86.864288	1382.666382	-245.280350	-236.479416	1354.936768	-283.727325	-72.110481	1379.019653	-247.124619	-73.128578	1667.300171	-483.789276	113.573578	1136.749390	-339.927368	-311.667114	1124.821533	-388.861664	153.158829	904.646912	-261.632141	-322.309174	860.593628	-296.838623	-72.862206	1011.504639	472.793457	70.996239	945.648193	488.915375	246.795929
-342.400238	6.835499	910.042419	-262.133636	-162.051331	913.454224	-360.918915	123.786621	484.971863	-292.085510	-143.260880	491.079163	-457.470184	169.220612	79.017448	-363.118866	-88.423241	80.645744	-378.723114	86.679016	1382.662354	-245.667633	-236.934784	1354.913330	-283.751831	-72.446922	1378.958374	-247.092880	-73.369499	1667.235962	-483.006561	113.802986	1136.692627	-340.225739	-311.881531	1124.701416	-387.208160	153.218613	905.036560	-261.575470	-323.018188	860.233704	-296.801880	-72.995544	1011.492310	471.167603	71.236412	946.757935	488.125977	247.059967
-342.238678	6.771599	910.008301	-262.186981	-162.184097	913.430481	-360.744629	123.777817	484.946198	-292.075928	-143.200424	491.100983	-457.446533	169.193115	79.051094	-363.039215	-88.285233	80.613853	-378.329956	86.507957	1382.703003	-246.066177	-237.386856	1354.889648	-283.746124	-72.816574	1378.916382	-247.075073	-73.620766	1667.193237	-482.284668	114.160912	1136.670654	-340.525604	-312.137787	1124.600342	-385.497742	153.062790	905.243347	-261.085907	-323.135498	860.802856	-296.763275	-73.103889	1011.464661	470.504730	72.002693	946.427002	487.894012	248.119278
-342.028015	6.786340	909.991821	-262.228027	-162.316162	913.418091	-360.541046	123.702675	484.898285	-292.160706	-143.260178	491.073547	-457.436035	169.157501	79.090515	-363.052094	-88.332916	80.614021	-377.908539	86.401329	1382.712646	-246.476639	-237.796555	1354.843994	-283.754303	-73.184616	1378.867920	-247.047836	-73.925133	1667.223145	-481.478424	114.448112	1136.642822	-340.756744	-312.313629	1124.404785	-383.914307	153.034805	905.479126	-260.452942	-323.417938	861.003845	-296.728973	-73.196022	1011.454529	469.533508	72.678116	946.720337	487.474060	248.874619
-341.803680	6.820822	909.979187	-262.258698	-162.425705	913.391418	-360.230316	123.607330	484.846558	-292.237823	-143.345566	491.083435	-457.394684	169.078384	79.121841	-363.033691	-88.321564	80.615623	-377.528381	86.274017	1382.719727	-246.916183	-238.205460	1354.770264	-283.776855	-73.541176	1378.821899	-247.021866	-74.156906	1667.149902	-480.601135	114.737007	1136.532959	-340.927673	-312.410919	1124.131714	-382.282593	153.055679	905.841736	-259.750488	-323.674164	861.093079	-296.666260	-73.269821	1011.438354	468.481140	73.525055	947.182190	486.959747	249.614136
-341.594330	6.817750	909.981140	-262.348236	-162.592987	913.374512	-359.992126	123.511719	484.816864	-292.331787	-143.460678	491.091644	-457.363770	169.021820	79.180199	-363.066559	-88.299110	80.576324	-377.115540	86.141731	1382.762329	-247.331543	-238.640564	1354.663452	-283.799377	-73.865051	1378.796875	-247.012177	-74.388603	1667.039429	-479.850739	115.131111	1136.531250	-341.036407	-312.493652	1123.863403	-380.796844	153.005600	905.942871	-258.840149	-323.882202	861.171570	-296.615448	-73.384163	1011.432678	467.478302	74.336128	947.482605	486.499878	250.430862
-341.430054	6.785122	909.975098	-262.495392	-162.764999	913.329468	-359.820526	123.487770	484.802277	-292.385315	-143.538544	491.084656	-457.079559	168.670044	78.926247	-363.037109	-88.301277	80.549774	-376.684357	86.027473	1382.799438	-247.886948	-239.002289	1354.593262	-283.843933	-74.267586	1378.723022	-247.026489	-74.663185	1666.982788	-478.997437	115.446388	1136.504517	-341.130829	-312.605499	1123.592285	-379.322113	152.956680	906.168945	-257.887146	-324.075714	861.222290	-296.595856	-73.517799	1011.407959	466.200836	75.281555	947.708191	485.756866	251.164017
-341.281830	6.758108	909.982727	-262.658508	-162.947098	913.297729	-359.690857	123.536041	484.866821	-292.462799	-143.562515	491.049591	-457.422485	168.861252	79.351639	-362.986450	-88.259026	80.544640	-376.224548	85.951355	1382.857056	-248.333908	-239.447281	1354.540771	-283.918640	-74.663132	1378.625244	-247.047150	-74.940048	1666.896362	-478.000641	115.733093	1136.259644	-341.156158	-312.622681	1123.234253	-378.098999	152.856720	906.383667	-256.832123	-324.204865	861.350342	-296.568726	-73.643440	1011.395020	464.993622	76.224525	947.812134	485.126129	252.044495
-341.126373	6.655886	909.955994	-262.838135	-163.157318	913.256531	-359.525055	123.560562	484.868103	-292.533813	-143.682739	491.029236	-457.077057	168.486923	79.092125	-363.005127	-88.187462	80.598618	-375.786285	85.855942	1382.940186	-248.831528	-239.896103	1354.439819	-284.009247	-75.005569	1378.588989	-247.127441	-75.246086	1666.903564	-477.775116	116.928360	1136.596069	-341.139709	-312.610199	1122.860474	-376.723328	152.983810	906.745911	-255.607285	-324.215973	861.542114	-296.545135	-73.805222	1011.359314	463.843414	77.183777	947.964722	484.530029	252.860504
-340.893158	6.613353	909.954407	-262.970490	-163.357468	913.249817	-359.211456	123.493774	484.829498	-292.730865	-143.844589	491.009766	-457.328735	168.567581	79.445015	-363.101379	-88.224762	80.604958	-375.329956	85.770676	1382.988159	-249.350616	-240.262131	1354.395630	-284.050415	-75.325684	1378.544312	-247.171722	-75.571754	1666.879150	-476.970093	117.385506	1136.577759	-341.130463	-312.595795	1122.515137	-375.218872	153.075058	906.947266	-254.472916	-324.300018	861.654724	-296.493134	-73.944679	1011.355896	462.608124	78.272316	948.062988	483.699341	253.375061
-340.681458	6.602424	909.959229	-263.120026	-163.549850	913.241943	-358.828033	123.351212	484.733795	-292.818573	-143.874222	491.001831	-457.242889	168.353668	79.491631	-363.073242	-88.223801	80.621956	-374.885590	85.647209	1383.017822	-249.815933	-240.715576	1354.321655	-284.153412	-75.674484	1378.482056	-247.161697	-75.885414	1666.846069	-475.375916	116.860977	1136.117432	-340.758118	-312.208405	1121.965698	-373.814545	153.263214	907.004333	-250.853119	-322.891876	863.597168	-296.461060	-74.069565	1011.355347	461.733948	79.005630	948.218994	483.620331	254.205063
-340.434174	6.604156	909.930725	-263.236328	-163.810974	913.252686	-358.602173	123.362892	484.752045	-292.975769	-143.988449	491.049988	-457.236115	168.118912	79.552261	-363.030548	-88.234932	80.570587	-374.425507	85.565948	1383.043945	-250.388092	-241.070999	1354.309814	-284.221832	-76.033867	1378.463379	-247.195755	-76.147850	1666.739502	-474.438263	117.136452	1136.073242	-340.700073	-312.206299	1121.662354	-372.562653	153.334000	907.090149	-249.754608	-322.875427	863.681396	-296.433746	-74.211929	1011.349121	460.736816	80.109634	948.226868	483.182404	255.034836
-340.205566	6.572862	909.924072	-263.421265	-164.034622	913.249634	-358.433868	123.406013	484.795105	-293.011108	-144.023270	491.028107	-456.950867	167.644043	79.361366	-363.007233	-88.189697	80.547653	-373.943481	85.448433	1383.066772	-250.919662	-241.431213	1354.279663	-284.301910	-76.324707	1378.537964	-247.263489	-76.468491	1666.732300	-474.281158	118.443794	1136.516968	-340.802826	-312.339447	1121.476929	-371.514893	153.341614	907.289490	-249.841568	-323.458618	862.829651	-296.439850	-74.367844	1011.346985	459.726868	81.197342	948.322205	482.766693	256.007385
-340.004395	6.520861	909.928833	-263.612823	-164.256424	913.243530	-358.047150	123.330292	484.810150	-293.084961	-144.120224	491.115784	-456.871368	167.306961	79.433487	-362.994385	-88.128670	80.504730	-373.473572	85.358208	1383.086670	-251.448074	-241.800354	1354.254883	-284.390839	-76.640106	1378.581909	-247.348755	-76.799339	1666.703735	-472.831879	118.048973	1136.149658	-340.582672	-312.191101	1121.061646	-370.381866	153.450928	907.289001	-247.912689	-323.087036	863.421936	-296.419006	-74.520660	1011.346191	458.656067	82.302338	948.195007	482.244324	257.011322
-339.763428	6.471964	909.947327	-263.765442	-164.461090	913.233948	-357.511566	123.114426	484.714233	-293.179901	-144.235458	491.087830	-456.956909	167.194351	79.815895	-362.965546	-88.127136	80.527504	-372.992645	85.271996	1383.150024	-252.024475	-242.172729	1354.193481	-284.475555	-77.000824	1378.523315	-247.410583	-77.124733	1666.661865	-472.013947	118.439278	1136.122070	-340.486633	-312.141235	1120.722168	-369.299530	153.544067	907.361694	-246.849274	-323.138550	863.410278	-296.379517	-74.682243	1011.352417	457.479797	83.433266	948.041565	481.633240	258.003357
-339.534790	6.434095	909.970764	-263.932648	-164.673676	913.208496	-357.188446	123.001343	484.668274	-293.239471	-144.351334	491.121826	-456.864105	166.805176	79.924881	-362.908203	-88.083397	80.530548	-372.542084	85.217690	1383.246704	-252.491867	-242.525482	1354.154297	-284.560425	-77.360725	1378.434570	-247.502975	-77.528343	1666.714478	-471.234131	118.912109	1136.129761	-340.353943	-312.077026	1120.416504	-368.380646	153.694931	907.340149	-245.506042	-322.926514	863.565552	-296.333527	-74.846054	1011.352234	456.514252	84.704247	947.992859	480.931915	259.453613
-339.351379	6.382636	909.974854	-264.100372	-164.950577	913.226807	-356.917511	122.963348	484.675049	-293.387634	-144.526306	491.137390	-456.570801	166.077240	79.727165	-362.956299	-88.065407	80.557823	-372.086487	85.147629	1383.330322	-252.986450	-242.893768	1354.127441	-284.595276	-77.674492	1378.445679	-247.549484	-77.789711	1666.602661	-470.428375	119.397339	1136.158203	-340.199860	-311.926605	1120.063110	-367.412506	153.809448	907.393372	-244.147568	-322.685730	863.773926	-296.295715	-75.005524	1011.361572	455.640930	85.332169	947.685913	481.214905	259.797028
-339.151428	6.338936	909.962646	-264.240265	-165.207535	913.217590	-356.578278	122.879662	484.669952	-293.472107	-144.570251	491.101685	-456.537659	165.611160	79.899956	-360.401154	-88.108315	88.898506	-371.622162	85.036407	1383.401245	-253.531189	-243.253677	1354.095581	-284.647614	-77.967819	1378.473877	-247.596603	-78.075890	1666.553101	-469.681519	119.814705	1136.207031	-340.062958	-311.837311	1119.772705	-366.459595	153.828842	907.417053	-243.107910	-323.000946	863.353882	-296.274353	-75.173943	1011.352112	454.342133	86.783600	947.418030	480.046234	261.229034
-338.890350	6.232270	909.940308	-264.373871	-165.438629	913.220947	-355.928558	122.597321	484.575378	-293.608459	-144.760544	491.155823	-456.796906	165.386948	80.404350	-360.303986	-87.589203	88.651985	-371.190002	85.000023	1383.521851	-254.001022	-243.572128	1354.070068	-284.765808	-78.273659	1378.419434	-247.673874	-78.384972	1666.525146	-468.876495	120.221565	1136.231201	-339.909027	-311.685699	1119.463623	-365.583344	153.967545	907.404236	-241.637787	-322.711700	863.629028	-296.220734	-75.347809	1011.343384	453.181396	87.907196	947.123108	479.421173	262.310944
-338.662445	6.126832	909.931824	-264.473572	-165.676422	913.254700	-355.295746	122.357475	484.460754	-293.707092	-144.739136	491.155518	-456.785858	164.887375	80.580765	-360.272675	-87.358490	88.324265	-370.755066	84.903465	1383.599976	-254.510880	-243.860184	1354.055176	-284.784485	-78.536819	1378.481812	-247.755066	-78.704636	1666.485840	-468.163788	120.663513	1136.237427	-339.772339	-311.526764	1119.112549	-364.776825	154.132858	907.393860	-240.190033	-322.357605	863.982849	-296.183533	-75.520081	1011.357483	452.038300	89.016083	946.766663	478.771301	263.495026
-338.490997	6.054065	909.916016	-264.636536	-165.886292	913.225098	-354.827332	122.225563	484.413635	-293.826019	-144.824982	491.166412	-456.808838	164.314896	80.757607	-360.248596	-87.333916	88.312790	-370.239105	84.766747	1383.615234	-255.023209	-244.165634	1354.023804	-284.880768	-78.790100	1378.461548	-247.871552	-78.989738	1666.410645	-467.472504	121.148537	1136.312622	-339.610199	-311.364807	1118.777954	-364.001465	154.289536	907.523987	-238.641983	-321.956421	864.316528	-296.156281	-75.673431	1011.334045	450.935974	90.147919	946.413269	478.280243	264.192932
-338.350342	6.002588	909.910339	-264.805511	-166.103622	913.215942	-354.193298	121.978333	484.239868	-293.976074	-144.925461	491.145264	-456.673889	163.745483	80.871330	-360.280457	-87.291298	88.245323	-369.810822	84.676331	1383.722290	-255.481201	-244.461975	1353.981567	-284.924591	-79.058540	1378.459106	-247.970963	-79.283829	1666.344971	-466.844940	121.540268	1136.358887	-339.487335	-311.187988	1118.459717	-363.232574	154.248718	907.433350	-237.298416	-321.575439	864.591919	-296.157104	-75.817963	1011.326355	449.821686	91.214752	945.992737	477.376221	265.536102
-338.255035	5.973598	909.881287	-265.014526	-166.302612	913.156555	-353.307678	121.668320	484.048553	-293.994934	-145.046188	491.185913	-456.512939	163.260468	81.019836	-360.256531	-87.273911	88.239388	-369.404602	84.550919	1383.756592	-255.986679	-244.757950	1353.969604	-285.019348	-79.355957	1378.402466	-248.045334	-79.574547	1666.284424	-466.225006	121.961082	1136.447632	-339.364960	-311.050385	1118.221436	-362.641174	154.462860	907.426086	-235.858353	-321.078949	864.951477	-296.178101	-75.948036	1011.280884	448.651978	92.328072	945.600891	476.630829	266.484375
-338.108093	5.932321	909.844604	-265.152313	-166.500229	913.116760	-352.563019	121.446404	483.890839	-294.011932	-145.071869	491.153931	-456.259460	162.637527	80.933884	-360.212250	-87.280373	88.294708	-368.985046	84.465561	1383.820923	-256.363464	-245.084747	1353.897217	-285.081970	-79.637383	1378.412476	-248.133865	-79.864395	1666.248535	-465.548828	122.335739	1136.537964	-339.192902	-310.818695	1117.927246	-362.000946	154.577728	907.448608	-234.502411	-320.760712	865.311035	-296.193970	-76.090729	1011.244751	447.392944	93.759209	945.219421	475.424072	267.948730
-337.944794	5.825984	909.798096	-265.291199	-166.710464	913.125793	-351.622589	121.109520	483.681549	-294.071533	-145.204208	491.131744	-456.043488	162.161057	81.038986	-360.234711	-87.286636	88.279160	-368.560394	84.384399	1383.904053	-256.743469	-245.349136	1353.826050	-285.135864	-79.863762	1378.433838	-248.157166	-80.146370	1666.168701	-464.977875	122.707855	1136.641113	-339.083069	-310.615265	1117.683228	-361.432495	154.738968	907.484985	-233.135056	-320.226166	865.685425	-296.189209	-76.232101	1011.225708	446.399323	94.483284	944.810486	475.057648	268.366211
-337.709625	5.741797	909.723633	-265.384979	-166.894730	913.100342	-350.744568	120.852859	483.527466	-294.048126	-145.258881	491.102631	-456.179474	162.022644	81.488533	-360.197876	-87.280220	88.332649	-368.185608	84.246742	1383.977173	-257.206879	-245.619110	1353.767456	-285.226166	-80.117203	1378.411865	-248.198303	-80.380608	1666.083496	-464.393707	123.042259	1136.745239	-338.983948	-310.443787	1117.441162	-360.917999	154.902206	907.464722	-231.779755	-319.616943	866.043701	-296.169189	-76.371948	1011.178711	445.245544	95.374237	944.417053	474.325623	269.229187
-337.535217	5.619897	909.630737	-265.497375	-167.106476	913.099548	-349.708557	120.450661	483.247864	-294.078491	-145.390366	491.148499	-456.103790	161.730682	81.649506	-360.213959	-87.272888	88.303627	-367.815643	84.140770	1384.028809	-257.582916	-245.895996	1353.765747	-285.350098	-80.383224	1378.349121	-248.242371	-80.619858	1665.993896	-463.873596	123.340378	1136.790771	-338.858215	-310.205963	1117.199707	-360.444397	155.092941	907.465393	-230.525818	-319.088409	866.293945	-296.184479	-76.515961	1011.133362	444.123077	96.325417	944.111450	473.616974	270.034058
-337.363251	5.517437	909.542358	-265.603577	-167.285141	913.075195	-349.043182	120.378922	483.095795	-294.214417	-145.529694	491.089874	-456.134033	161.522354	81.845001	-360.254547	-87.263313	88.309708	-367.488617	84.029686	1384.143677	-257.986908	-246.140945	1353.705688	-285.414215	-80.641342	1378.296387	-248.281494	-80.838249	1665.887085	-463.464752	123.697411	1136.860229	-338.803070	-309.990967	1116.920044	-360.020721	155.177536	907.467224	-229.244827	-318.528595	866.662170	-296.191681	-76.646652	1011.078735	442.958374	97.167274	943.809692	472.726624	270.770477
-337.203186	5.496444	909.473694	-265.703705	-167.445435	913.036499	-348.043213	120.015060	482.870636	-294.239960	-145.689346	491.119446	-456.001801	161.276520	81.924835	-360.276855	-87.236725	88.244583	-367.149017	83.893669	1384.221802	-258.459686	-246.372086	1353.625732	-285.566162	-80.899551	1378.170776	-248.328705	-81.134552	1665.879639	-462.999786	124.031403	1136.907349	-338.846313	-309.789185	1116.630859	-359.680847	155.333374	907.477905	-228.023087	-317.572449	866.836060	-296.199707	-76.747025	1011.027466	441.873444	97.916100	943.553406	471.895721	271.465820
-337.043640	5.531984	909.402161	-265.779694	-167.598221	912.987244	-347.451935	119.917671	482.805939	-294.177917	-145.705139	491.046753	-456.013672	161.033875	82.135429	-360.246826	-87.228943	88.249596	-366.882202	83.766098	1384.287354	-258.882904	-246.614365	1353.549561	-285.659882	-81.117233	1378.118408	-248.337845	-81.312332	1665.748047	-462.640869	124.304886	1136.979370	-338.820160	-309.525909	1116.308472	-359.394562	155.461914	907.481018	-226.841873	-317.122009	867.107544	-296.225281	-76.832138	1010.971741	440.782013	98.648758	943.401001	471.097595	272.054352
-336.843384	5.508210	909.334167	-265.845184	-167.805756	912.973816	-346.665344	119.685753	482.559937	-294.230591	-145.904099	491.035583	-455.877075	160.782730	82.240349	-360.223724	-87.254845	88.258797	-366.636047	83.644714	1384.325928	-259.278595	-246.826965	1353.506836	-285.752747	-81.308762	1378.060547	-248.322327	-81.412529	1665.473877	-462.257416	124.591812	1137.066528	-338.824677	-309.217804	1115.998657	-359.133057	155.603195	907.487549	-225.720154	-316.730438	867.371460	-296.210785	-76.950409	1010.933838	439.545990	99.491112	943.385864	470.027802	273.129272
-336.596252	5.481983	909.231018	-265.835602	-167.969879	912.943970	-345.976563	119.567741	482.438080	-294.303314	-145.933792	491.000336	-455.801941	160.565231	82.374939	-360.249573	-87.276031	88.258904	-366.419800	83.537849	1384.364746	-259.665436	-247.062698	1353.418701	-285.828552	-81.511871	1377.998169	-248.287689	-81.626328	1665.382813	-461.870300	124.841347	1137.147705	-338.827179	-308.867096	1115.734863	-358.896576	155.773651	907.453979	-224.541992	-316.248596	867.840759	-296.177887	-77.052612	1010.872498	438.493988	99.811256	943.395874	469.450104	273.063995
-336.381470	5.433619	909.141113	-265.896057	-168.145889	912.914734	-345.255157	119.458809	482.202148	-294.306396	-146.012863	490.976288	-455.762543	160.355682	82.526535	-360.184235	-87.267860	88.247284	-366.230652	83.418938	1384.404419	-260.097565	-247.307175	1353.334351	-285.926575	-81.710220	1377.937134	-248.232849	-81.744087	1665.176147	-461.539124	124.999649	1137.184570	-338.870300	-308.577057	1115.539307	-358.701630	155.925858	907.424927	-223.530792	-315.828125	868.187561	-296.151855	-77.161705	1010.815369	437.327820	100.353096	943.585388	468.602173	273.581146
-336.148315	5.322587	909.059143	-265.956573	-168.269379	912.882568	-344.591431	119.379326	482.118622	-294.277008	-146.015076	490.935150	-455.735229	160.107513	82.720009	-360.153778	-87.253151	88.244026	-366.123230	83.307961	1384.421509	-260.567657	-247.501968	1353.318115	-285.992523	-81.916779	1377.925781	-248.124298	-81.857475	1665.000000	-461.281891	125.153275	1137.221802	-338.933472	-308.240692	1115.370605	-358.484924	156.103149	907.417175	-222.615952	-315.490082	868.529907	-296.118164	-77.280281	1010.760986	436.191467	100.762260	943.844910	467.802338	273.871094
-335.942474	5.214394	908.973877	-266.038971	-168.408020	912.834656	-343.927032	119.226212	481.955353	-294.321533	-146.184662	490.951202	-455.753937	159.871307	82.907112	-360.233032	-87.336929	88.273842	-366.023041	83.203171	1384.479248	-261.051819	-247.722366	1353.278198	-286.151154	-82.127502	1377.814331	-248.006760	-81.917381	1664.743164	-461.096954	125.358040	1137.239868	-339.065155	-307.889313	1115.190674	-358.335907	156.304718	907.388855	-221.717300	-315.204163	868.912292	-296.079193	-77.400330	1010.695374	435.081543	101.134109	944.166687	467.119843	274.123260
-335.730408	5.210799	908.903137	-266.064362	-168.533890	912.789307	-343.195709	119.121902	481.760620	-294.294006	-146.219040	490.914246	-455.689636	159.578339	83.075272	-360.183807	-87.300491	88.278648	-365.992249	83.097763	1384.503662	-261.391296	-247.999588	1353.215942	-286.254578	-82.287781	1377.784180	-247.891296	-82.092667	1664.693237	-460.926178	125.512444	1137.240723	-339.195282	-307.423981	1115.022827	-358.197784	156.515854	907.380737	-220.920242	-314.997009	869.292358	-296.041565	-77.482384	1010.640808	433.939148	101.552803	944.609375	466.272217	274.517792
-335.560730	5.235966	908.839539	-266.092499	-168.628662	912.714539	-342.656067	119.061424	481.604218	-294.227936	-146.243774	490.855804	-455.682404	159.263290	83.243942	-360.192627	-87.291656	88.222549	-365.984222	82.982384	1384.517700	-261.798920	-248.191666	1353.208130	-286.375854	-82.468842	1377.719971	-247.710785	-82.054520	1664.385620	-460.819305	125.643654	1137.222900	-339.404694	-306.953705	1114.747559	-358.058014	156.736877	907.365112	-220.115021	-314.884613	869.619141	-296.021973	-77.552391	1010.575562	432.743805	101.921608	945.223816	465.535858	274.846069
-335.319427	5.470020	909.050781	-266.006378	-168.573059	912.676697	-342.090393	118.947952	481.507629	-294.154388	-146.228226	490.822327	-455.402374	158.654160	83.074295	-360.222015	-87.313797	88.224442	-366.026062	82.896019	1384.484131	-262.393799	-248.357651	1353.142090	-286.465302	-82.605537	1377.708008	-247.516144	-82.090736	1664.240723	-460.752747	125.799004	1137.242310	-339.658661	-306.531372	1114.490479	-357.901123	156.975006	907.355469	-219.268585	-314.826691	870.060791	-295.998657	-77.614502	1010.677307	431.405701	102.199005	945.725098	464.703491	274.974670
-335.103271	5.484686	908.982178	-265.979553	-168.710373	912.661255	-341.561615	118.900032	481.433868	-294.077545	-146.275040	490.859528	-455.573914	158.487381	83.530121	-360.159149	-87.299698	88.206657	-366.100983	82.796387	1384.472290	-263.073425	-248.518463	1353.111206	-286.510681	-82.704163	1377.750244	-247.283447	-82.175743	1664.187378	-460.726563	125.894936	1137.212891	-340.021362	-306.058228	1114.323730	-357.731384	157.289780	907.385681	-218.514847	-314.851196	870.584229	-295.954102	-77.684303	1010.639160	430.210754	102.540588	946.530823	463.977112	275.345917
-334.851563	5.485208	908.906128	-265.919220	-168.854111	912.639160	-341.043396	118.907021	481.376129	-293.994293	-146.327896	490.910095	-455.452972	158.040741	83.664467	-360.123688	-87.291405	88.276474	-366.221069	82.732132	1384.436035	-263.734955	-248.646683	1353.035278	-286.604523	-82.822914	1377.786011	-246.987244	-82.164948	1664.036621	-460.751801	125.998917	1137.166138	-340.481781	-305.541290	1114.237305	-357.507599	157.626556	907.485291	-217.745804	-314.948395	871.131714	-295.858185	-77.757011	1010.592896	429.024445	102.792801	947.260681	463.417786	275.310913
-334.561768	5.453737	908.857239	-265.890198	-168.986603	912.632874	-340.611633	118.959427	481.270813	-293.969116	-146.407104	490.910492	-455.259552	157.392181	83.737602	-360.151123	-87.317741	88.271950	-366.385895	82.635292	1384.407593	-264.260895	-248.842743	1352.978149	-286.684540	-82.912178	1377.796631	-246.672989	-82.037727	1663.775269	-460.851868	126.053375	1137.114258	-340.892761	-305.033844	1114.074585	-357.271454	157.976990	907.601624	-216.918900	-315.230011	871.755371	-295.720215	-77.832130	1010.565979	427.865540	103.068069	948.223938	462.844635	275.623840
-334.356567	5.473822	908.799072	-265.863251	-168.776367	912.366333	-340.303223	119.049965	481.205078	-293.750580	-146.245895	490.886841	-455.062317	156.656540	83.849098	-360.080139	-87.260002	88.267357	-366.596802	82.550133	1384.385498	-264.951691	-249.065491	1352.879272	-286.741852	-82.974243	1377.819336	-246.300552	-82.119957	1663.804565	-460.999756	126.006241	1137.044067	-341.532715	-304.418915	1113.757080	-357.009521	158.392303	907.788391	-216.049774	-315.725006	872.449158	-295.497375	-77.794708	1010.401794	426.598328	103.272278	949.048523	462.233490	275.623505
-333.980011	5.411572	908.770264	-265.765442	-169.203323	912.601746	-339.988281	119.145111	481.143280	-293.650757	-146.435532	490.938293	-454.841766	155.919739	83.935371	-360.144592	-87.367622	88.325455	-366.824402	82.461494	1384.335327	-265.819550	-249.276566	1352.748047	-286.821167	-83.048752	1377.768799	-245.900696	-82.064384	1663.677856	-461.223755	125.946465	1136.977295	-342.240326	-303.986267	1113.596313	-356.671844	158.946564	908.060059	-215.162994	-316.370117	873.259216	-295.415741	-77.964348	1010.509277	425.465729	103.610535	949.963867	461.661072	275.703278
-333.700806	5.373724	908.744873	-265.641724	-169.330444	912.603210	-340.166077	119.540779	481.207092	-293.549683	-146.461731	490.954498	-454.793121	155.076614	84.058731	-360.153656	-87.377930	88.306435	-367.072418	82.473160	1384.258911	-266.702332	-249.495834	1352.668457	-286.831482	-83.099922	1377.732300	-245.429108	-81.938774	1663.545410	-461.519226	125.754265	1136.923096	-343.097382	-303.416199	1113.229370	-356.131470	159.757980	908.586304	-213.948547	-317.146667	874.329285	-295.255066	-78.053322	1010.499329	424.435455	103.966225	950.793518	461.174042	275.869141
-333.436188	5.419339	908.717957	-265.527924	-169.416595	912.591614	-339.998474	119.694420	481.193298	-293.290527	-146.457916	490.898712	-454.657074	154.151199	84.120674	-360.175903	-87.373146	88.280693	-367.317993	82.548241	1384.141846	-267.746094	-249.762009	1352.558350	-286.824036	-83.150040	1377.698730	-244.950531	-81.681992	1663.267578	-461.930939	125.354034	1136.837158	-343.998718	-302.922852	1113.047852	-355.432983	160.690552	909.232727	-212.752426	-318.238770	875.538757	-295.092712	-78.082031	1010.481567	423.404358	104.243340	951.618469	460.708862	276.052551
-333.608795	5.328689	909.000366	-265.860687	-169.675308	912.879456	-339.978943	119.995239	481.206543	-293.243927	-146.712936	490.868286	-454.420746	153.042374	84.021225	-360.195709	-87.438316	88.367538	-367.505463	82.613914	1384.009644	-269.024445	-250.071777	1352.559937	-286.846985	-83.156487	1377.800171	-244.324829	-81.626396	1663.235840	-462.494110	124.768433	1136.751343	-345.059143	-302.463745	1112.650391	-354.471771	162.016266	910.292297	-211.177750	-319.502228	877.068665	-294.902496	-78.090508	1010.739624	421.831360	104.612831	952.646362	459.881866	276.044464
-332.793823	5.574852	908.697388	-265.220062	-169.567886	912.591553	-339.594543	120.071457	481.231567	-292.985138	-146.487564	490.942108	-454.317352	152.374481	84.307961	-360.050781	-87.323441	88.313461	-367.630829	82.853897	1383.857300	-269.916626	-250.534546	1352.349854	-286.730011	-83.209137	1377.723755	-243.668930	-81.394203	1662.942993	-463.238312	123.921318	1136.686523	-346.131927	-302.004028	1112.415405	-353.155701	163.504913	911.776550	-209.380997	-320.904297	878.920837	-294.661713	-78.100388	1010.474060	421.282867	104.712036	953.043457	459.640320	276.306152
-332.267609	5.903901	908.687561	-265.013550	-169.522537	912.539185	-339.390503	120.242844	481.306610	-292.745331	-146.430252	490.938354	-454.240967	151.576965	84.420395	-359.972687	-87.296455	88.323006	-367.683807	83.089233	1383.717651	-271.160156	-250.984329	1352.304321	-286.645538	-83.199242	1377.671875	-242.972382	-81.263580	1662.896118	-464.207153	122.872414	1136.682739	-347.353210	-301.621796	1112.232544	-351.696564	165.492203	913.824341	-207.253876	-322.577698	881.338806	-294.357788	-77.975464	1010.447998	420.575867	104.871826	953.714172	459.377594	276.308014
-332.105408	5.668286	908.691345	-264.958618	-169.690369	912.563171	-339.341797	120.452759	481.297607	-292.672089	-146.492905	490.906433	-454.188416	150.850632	84.496429	-360.011261	-87.374870	88.394241	-367.696472	83.353706	1383.630737	-272.297363	-251.509399	1352.335815	-286.533112	-83.166016	1377.650757	-242.192123	-80.968117	1662.541138	-465.346832	121.508499	1136.906372	-348.628448	-301.380707	1112.160278	-350.003998	167.492935	916.471619	-204.866379	-324.456116	884.091675	-294.181732	-78.141075	1010.457581	419.886017	104.914680	954.361145	459.064484	276.229309
-331.809052	5.830120	908.727844	-264.898346	-169.802155	912.638916	-339.344330	120.682503	481.346100	-292.534363	-146.660828	490.916748	-454.109955	150.260269	84.535332	-360.029083	-87.398338	88.403297	-367.653290	83.745720	1383.619629	-273.663788	-251.938065	1352.372559	-286.434784	-83.120140	1377.528198	-241.338089	-80.838676	1662.379883	-466.416931	119.814705	1137.168457	-350.068695	-301.248413	1112.064209	-347.649628	169.793716	920.076233	-202.045609	-326.431213	887.428284	-293.880615	-78.058983	1010.506042	419.227753	104.958397	954.883362	458.692993	276.162018
-331.938538	5.576608	908.975891	-265.121246	-170.180908	912.949646	-339.493530	120.955696	481.310699	-292.479431	-146.890976	490.828613	-454.104034	149.802567	84.588921	-360.070160	-87.445549	88.406281	-367.626465	84.166878	1383.676270	-274.843414	-252.351944	1352.534424	-286.341736	-83.095078	1377.437744	-240.416611	-80.492859	1661.881348	-468.204193	118.680443	1138.149048	-351.396667	-301.153259	1112.059448	-345.782806	171.772980	924.071594	-198.939148	-328.840179	891.428040	-293.581421	-78.164680	1010.754517	418.615356	104.880951	955.301453	458.303925	276.036560
-330.796112	5.914082	908.496582	-264.234100	-169.988312	912.488037	-339.178223	121.039703	481.350555	-292.107422	-146.678848	490.791504	-453.909912	149.492477	84.533562	-359.960083	-87.407829	88.445808	-367.587677	84.562874	1383.791992	-276.018494	-252.687134	1352.747559	-286.240997	-83.001480	1377.391968	-239.400848	-80.312836	1661.585327	-469.659790	117.198662	1138.898438	-352.675995	-301.211487	1112.268311	-343.614197	174.000259	928.954102	-195.425262	-331.552094	896.018372	-293.307098	-78.179352	1010.329224	418.034271	104.712395	955.620544	457.885529	275.893524
-330.472809	5.761783	908.426086	-264.136932	-170.116577	912.452454	-339.125366	121.225121	481.322693	-292.014160	-146.822159	490.787079	-453.863464	149.419647	84.518036	-360.000092	-87.508888	88.470154	-367.621338	84.980721	1384.027222	-277.290985	-252.904007	1352.985840	-286.143829	-82.873199	1377.375854	-238.329697	-79.992020	1661.098877	-471.367859	116.011642	1139.929199	-353.786285	-301.335449	1112.521484	-341.433258	176.482437	934.403870	-191.754303	-334.887909	901.234131	-293.107483	-78.308701	1010.276184	417.533844	104.505569	955.893127	457.437744	275.654053
-330.100464	5.809214	908.414734	-264.087067	-170.233322	912.490967	-339.125214	121.420128	481.334412	-291.816071	-146.843262	490.708893	-453.820007	149.455688	84.460838	-359.911285	-87.445175	88.453606	-367.818420	85.428749	1384.454346	-278.494690	-253.035889	1353.308350	-286.053802	-82.734795	1377.279785	-237.117844	-79.673325	1660.539429	-473.248962	115.072044	1141.407715	-354.979126	-302.308655	1112.970215	-339.116821	179.108200	940.545471	-187.743866	-338.518127	907.315369	-292.865784	-78.314964	1010.287354	416.978424	104.299820	955.948669	456.836395	275.350708
-329.704590	5.976623	908.395813	-264.152344	-170.251236	912.471619	-339.129242	121.526978	481.310791	-291.734253	-146.935974	490.714172	-453.714844	149.591156	84.372963	-359.910309	-87.453384	88.458641	-367.955505	85.760872	1384.850220	-279.552856	-253.090454	1353.739868	-285.943329	-82.569176	1377.229980	-235.909042	-79.260674	1659.866943	-475.150299	114.346024	1143.023682	-355.737762	-302.181732	1113.212036	-336.826508	181.998886	947.208191	-183.394638	-342.323212	913.948547	-292.646576	-78.235619	1010.265808	416.592468	103.950745	956.061707	456.362579	275.004395
-329.419861	5.936297	908.387878	-264.199188	-170.369919	912.474121	-339.226257	121.737114	481.307159	-291.630096	-147.060516	490.691345	-453.563690	149.776596	84.301353	-359.855835	-87.434296	88.416603	-368.264832	86.034950	1385.387085	-280.651917	-253.081238	1354.126343	-285.918030	-82.416893	1377.213745	-234.565445	-78.856491	1659.257813	-476.954559	113.804443	1144.786377	-356.557465	-302.894745	1113.604492	-334.470551	185.318878	954.371826	-178.894165	-346.581726	921.179810	-292.489716	-78.305038	1010.261047	416.213898	103.546387	956.095093	455.893250	274.618195
-329.006775	6.050327	908.403870	-264.165894	-170.419510	912.449890	-339.423767	121.985313	481.373413	-291.804810	-147.434875	490.687286	-453.499359	149.947388	84.205231	-360.304077	-89.227539	89.925346	-368.633392	86.226761	1385.959229	-281.764252	-252.960999	1354.621216	-285.907104	-82.287956	1377.206665	-233.203308	-78.557007	1658.709106	-478.581512	113.413139	1146.567261	-357.255920	-303.863037	1114.268188	-332.112244	188.921600	961.837585	-174.257217	-351.024231	929.125610	-292.305389	-78.322685	1010.260559	415.906006	103.102631	956.081604	455.436646	274.216217
-328.621552	6.234001	908.532776	-264.162964	-170.464478	912.520264	-339.587524	122.200745	481.429077	-291.514160	-147.005707	490.739899	-453.444885	150.120575	84.181122	-360.135315	-89.284569	90.133400	-369.082581	86.408043	1386.610229	-282.651855	-252.899399	1355.065552	-285.860321	-82.140472	1377.184326	-231.838104	-77.975777	1657.916016	-480.199768	113.428429	1148.626465	-357.834320	-305.012268	1114.768555	-329.731567	192.856140	969.810547	-169.433243	-355.698547	937.806580	-292.117798	-78.303001	1010.362366	415.715210	102.635757	955.949219	454.994476	273.784546
-328.205292	6.468932	908.615845	-264.162842	-170.497299	912.582581	-339.705383	122.397652	481.522461	-291.469696	-146.950317	490.763123	-453.437683	150.243713	84.171211	-360.120544	-89.165283	90.037308	-369.592499	86.554443	1387.376099	-283.603027	-252.794312	1355.579712	-285.839294	-82.012825	1377.179688	-230.396988	-77.548386	1657.348145	-481.346893	113.451637	1150.603394	-358.298187	-306.481659	1115.431274	-327.421600	197.193954	978.068909	-164.434219	-360.380920	947.206116	-291.928070	-78.236084	1010.437134	415.607025	102.288643	955.701721	454.606110	273.416504
-327.620056	6.778805	908.649292	-263.920502	-170.414749	912.540527	-339.707733	122.498993	481.623993	-291.415588	-146.712799	490.753113	-453.441681	150.316238	84.167549	-360.040894	-88.975014	89.947556	-370.066589	86.597527	1388.132935	-284.528259	-252.775177	1356.079712	-285.831146	-81.956650	1377.190430	-228.999695	-76.902344	1656.624023	-482.446808	113.888405	1152.617432	-358.520630	-308.198273	1116.195557	-325.072357	201.633377	986.377014	-159.540863	-365.168640	957.051636	-291.744110	-78.177795	1010.447510	415.542511	101.854942	955.489380	454.291199	273.044098
-327.408875	6.899085	908.782104	-263.921875	-170.419220	912.615173	-339.878265	122.613602	481.697937	-291.412781	-146.660690	490.777161	-453.512787	150.397415	84.201866	-360.016388	-88.960747	90.002518	-370.511810	86.478859	1388.833862	-285.265717	-252.789139	1356.587891	-285.776794	-81.871552	1377.281128	-227.615875	-76.119759	1655.780396	-483.525238	114.952827	1154.681885	-358.432129	-310.098999	1117.045776	-322.770294	206.285889	995.039917	-154.924683	-371.268829	967.472473	-291.637756	-78.159477	1010.552612	415.282227	101.418434	955.207947	453.820557	272.651733
-327.246002	7.077451	908.910950	-264.045776	-170.355179	912.663025	-340.031708	122.678833	481.779572	-291.590759	-146.675537	490.816620	-453.577148	150.400345	84.261490	-360.022705	-88.906662	89.979134	-370.925140	86.246475	1389.620117	-286.086182	-252.794403	1357.160767	-285.712280	-81.869354	1377.195679	-226.287231	-75.300011	1655.132690	-484.425995	116.247559	1156.557861	-358.474548	-312.131134	1118.061646	-320.532349	211.091049	1003.656128	-150.447311	-375.065887	977.754333	-291.570496	-78.075676	1010.640320	414.895447	100.993149	954.820923	453.242828	272.315094
[truncated: 141 more rows]
[truncated: 40 more columns]
