# Supplementary material for: A dyadic stimulus set of audiovisual affective displays for the study of multisensory, emotional, social interactions
Source: Behav Res Methods. 2015 Nov 5;48(4):1285–95. doi: 10.3758/s13428-015-0654-4 (PMC5101291; doi:10.3758/s13428-015-0654-4)
Supplement: Supplementary file 1 — (ZIP 270 MB) [file 13428_2015_654_MOESM1_ESM.zip › supplementary_material_2_stimuli_set_files/E/E18.txt]

-509.741028	217.497635	920.349915	-511.112671	31.112724	914.486755	-585.026123	265.758118	502.089844	-540.024414	-67.404015	489.850159	-575.957031	269.165131	68.132813	-559.244019	-144.007126	71.763756	-513.111877	310.157715	1374.446533	-508.699829	-41.720798	1371.615601	-487.806885	127.725929	1385.863159	-475.105042	124.815887	1678.388428	-596.188965	357.329346	1121.905884	-612.940247	-87.128250	1140.547119	-491.328857	348.028809	890.955566	-523.876221	-118.434807	882.826538	-499.298706	121.098732	1016.745483	476.607819	-44.784615	960.535522	478.334869	132.730713
-509.757507	216.996902	920.386780	-511.021393	30.591728	914.553528	-585.007080	265.109894	502.062042	-540.119446	-67.832947	489.892975	-575.896667	269.106415	68.133148	-559.320251	-144.113571	71.790161	-513.113525	309.735779	1374.322632	-508.602692	-42.182552	1371.843018	-487.720337	127.271927	1385.960083	-475.080658	124.681442	1678.327637	-596.482666	355.994690	1121.646973	-613.013916	-87.944130	1140.778320	-491.503601	347.321777	890.772827	-524.114136	-119.317482	882.993469	-499.241302	120.610504	1016.795776	476.416870	-44.794895	960.315125	478.182281	132.717850
-509.779907	216.450378	920.419739	-510.898193	30.082775	914.636475	-584.966797	264.793701	502.072021	-540.086975	-68.089493	489.996063	-575.865356	269.027344	68.108978	-559.355652	-144.203125	71.781586	-513.140991	309.351135	1374.211548	-508.479187	-42.655067	1371.994629	-487.655457	126.757225	1386.047974	-475.029297	124.439880	1678.385254	-596.807739	354.732117	1121.496948	-613.037842	-88.722046	1140.991455	-491.712982	346.634949	890.603760	-524.351013	-120.555809	883.198364	-499.176117	120.117401	1016.853149	476.468872	-44.786026	960.296326	478.256073	132.686691
-509.779358	216.046509	920.519653	-510.779938	29.597980	914.698120	-584.938049	264.478760	502.061127	-540.066956	-68.394638	490.051971	-575.862610	268.961456	68.136253	-559.346252	-144.281616	71.759903	-513.224731	308.927429	1374.120972	-508.369995	-43.177101	1372.110962	-487.535095	126.294571	1386.112793	-474.992279	123.658531	1678.662598	-597.157227	353.438904	1121.342407	-613.113953	-89.546471	1141.258423	-491.973755	345.937042	890.428894	-524.454346	-121.076706	883.336609	-499.120331	119.661087	1016.934021	476.544128	-44.855614	960.267944	478.370850	132.683670
-509.834808	215.578384	920.570740	-510.700348	29.065845	914.763611	-584.880493	264.195465	502.078217	-540.066528	-68.777092	490.083954	-575.823547	268.926025	68.105812	-559.408997	-144.384171	71.776192	-513.311707	308.513550	1374.060181	-508.269653	-43.596783	1372.270020	-487.460327	125.875282	1386.187378	-474.902832	123.338310	1678.715454	-597.571228	352.241821	1121.238037	-613.151855	-90.340210	1141.518677	-492.385284	345.131561	889.876770	-524.548462	-121.934006	883.541809	-499.092682	119.177765	1016.991089	476.557007	-44.882393	960.285645	478.441833	132.610764
-509.942200	215.120026	920.606140	-510.665466	28.651934	914.787781	-584.806030	263.919586	502.061554	-540.115356	-69.184578	490.092072	-575.817871	268.877991	68.134140	-559.410828	-144.437302	71.808319	-513.427124	308.110901	1373.979004	-508.203247	-44.090050	1372.358398	-487.408264	125.412849	1386.237549	-474.834045	123.080017	1678.762939	-597.878174	350.999695	1121.118896	-613.143555	-91.077591	1141.695801	-492.685608	344.635101	890.048035	-524.590088	-122.681992	883.743958	-499.075592	118.743408	1017.014893	476.662659	-44.866127	960.263123	478.563293	132.646057
-510.023468	214.696991	920.671265	-510.578949	28.252520	914.825806	-584.752563	263.711304	502.085541	-540.074768	-69.547249	490.063721	-575.814758	268.850525	68.176483	-559.395874	-144.470810	71.802681	-513.570923	307.704254	1373.951294	-508.028290	-44.559433	1372.428345	-487.397858	124.956680	1386.243286	-474.764648	122.767220	1678.816406	-598.278564	349.897675	1121.008423	-613.105530	-91.853050	1141.887451	-493.169037	343.887238	889.490845	-524.729614	-123.574188	883.887939	-499.054108	118.327484	1017.064209	476.707123	-44.913208	960.245056	478.634460	132.627029
-510.104523	214.304520	920.737610	-510.527649	27.856443	914.870728	-584.681885	263.412903	502.047699	-540.018311	-69.892609	490.049225	-575.822571	268.796570	68.147270	-559.406128	-144.484726	71.850220	-513.740601	307.237305	1373.926880	-507.776337	-45.051960	1372.497314	-487.327301	124.513199	1386.254150	-474.674957	122.844101	1678.737305	-598.701599	348.752289	1120.952271	-613.063049	-92.607277	1142.079346	-493.626770	343.215851	889.257813	-524.876038	-124.407898	884.064453	-499.050629	117.929863	1017.117615	476.738037	-44.940796	960.270264	478.732758	132.577042
-510.159576	213.959351	920.805481	-510.445648	27.447926	914.887573	-584.604736	263.202881	502.084595	-539.929016	-70.172302	490.077911	-575.776733	268.749390	68.139473	-559.345398	-144.520203	71.843384	-513.878601	306.822174	1373.922607	-507.504822	-45.532673	1372.533081	-487.234039	124.040932	1386.326416	-474.574249	122.371994	1678.856323	-599.062012	347.734283	1120.878052	-612.963745	-93.307159	1142.244629	-494.106537	342.613586	889.025024	-524.919373	-125.207550	884.235596	-499.043121	117.535194	1017.160095	476.793488	-44.966068	960.273987	478.813568	132.540894
-510.173309	213.648956	920.903259	-510.324127	27.073284	914.934265	-584.534058	263.003815	502.088745	-539.823120	-70.419678	490.128601	-575.840454	268.704346	68.168083	-559.369446	-144.566940	71.871300	-514.105469	306.410736	1373.886108	-507.318481	-45.897816	1372.668579	-487.116119	123.591339	1386.407104	-474.524078	121.789360	1678.929932	-599.346985	346.706207	1120.822388	-612.822083	-93.909012	1142.360474	-494.501404	342.340942	889.529175	-524.909912	-126.186234	884.370239	-499.026825	117.174667	1017.236023	476.839294	-44.971317	960.250854	478.892029	132.551392
-510.196320	213.281036	920.962036	-510.200775	26.734123	914.950806	-584.465210	262.784882	502.082764	-539.707153	-70.709335	490.068390	-575.807861	268.664368	68.175293	-559.334167	-144.603775	71.856956	-514.319824	306.011566	1373.862305	-507.095032	-46.346428	1372.737671	-487.082428	123.172142	1386.334595	-474.414215	121.486374	1679.011719	-599.672913	345.811890	1120.788086	-612.696106	-94.566643	1142.512817	-494.978516	341.884064	889.456848	-524.855042	-126.695930	884.517090	-499.015320	116.806808	1017.277588	476.850403	-45.009911	960.238525	478.963226	132.481766
-510.265717	212.943115	921.005859	-510.137939	26.472660	914.957275	-584.337280	262.535675	502.093506	-539.656189	-70.953110	490.079834	-575.797607	268.615540	68.170303	-559.340881	-144.595734	71.881508	-514.523499	305.652405	1373.863159	-506.826447	-46.746609	1372.844238	-487.034241	122.820251	1386.392578	-474.268188	121.562965	1678.893066	-600.054810	345.038055	1120.802368	-612.555481	-95.309227	1142.658569	-495.605621	341.309753	888.932373	-524.872437	-127.440765	884.587830	-499.036926	116.493790	1017.304321	476.914642	-44.991562	960.243225	479.022247	132.498276
-510.356171	212.605240	921.039001	-510.074585	26.171083	914.945679	-584.250854	262.393585	502.138214	-539.583923	-71.192947	490.090149	-575.732727	268.548584	68.188271	-559.381775	-144.618927	71.887756	-514.709961	305.219574	1373.877075	-506.602234	-47.176834	1372.845581	-486.974213	122.430519	1386.433105	-474.118835	121.171967	1678.874023	-600.362305	344.345062	1120.801270	-612.412415	-95.975945	1142.797729	-496.142853	340.938477	888.785400	-524.874817	-128.140182	884.666382	-499.059814	116.158760	1017.315674	476.958374	-45.020428	960.258179	479.106384	132.473969
-510.451904	212.300400	921.070374	-509.998779	25.856970	914.946411	-584.123596	262.125732	502.091339	-539.561951	-71.389557	490.155853	-575.719543	268.511871	68.180748	-559.361084	-144.612030	71.917435	-514.857605	304.797974	1373.912231	-506.358459	-47.614666	1372.870361	-486.934906	121.999092	1386.476074	-473.976624	120.800262	1678.896484	-600.695740	343.713318	1120.856689	-612.197266	-96.522903	1142.861694	-496.700043	340.632965	888.719910	-524.758057	-128.799271	884.717834	-499.080536	115.843346	1017.332764	476.970673	-45.085548	960.216858	479.169891	132.444427
-510.506622	212.043839	921.133301	-509.884979	25.587269	914.960144	-584.012024	261.975128	502.148254	-539.498840	-71.531815	490.211334	-575.672913	268.457275	68.203979	-559.484314	-144.685745	71.916901	-515.010254	304.402954	1373.940430	-506.149475	-47.947117	1372.912842	-486.878632	121.571388	1386.500000	-473.842957	120.457222	1678.954834	-600.981201	343.171265	1120.917603	-612.015076	-97.164627	1142.938843	-497.223022	340.363159	888.733704	-524.537415	-129.404587	884.808594	-499.067291	115.564224	1017.372375	476.970764	-45.117733	960.214661	479.221313	132.403702
-510.543884	211.828079	921.201416	-509.771637	25.351757	914.963318	-583.878052	261.795776	502.172272	-539.437744	-71.726067	490.228333	-575.709839	268.430237	68.183769	-559.483032	-144.753021	71.912704	-515.164368	304.004150	1373.998291	-506.008575	-48.339802	1372.894897	-486.747894	121.210419	1386.517578	-473.674927	120.051224	1679.053955	-601.290955	342.681610	1121.036377	-611.821167	-97.763802	1142.991821	-497.827911	340.184662	888.685364	-524.348999	-129.980347	884.868774	-499.068542	115.313011	1017.411560	476.996826	-45.096237	960.247986	479.263611	132.365067
-510.633606	211.613708	921.232544	-509.697296	25.138779	914.937622	-583.814941	261.689636	502.190063	-539.263123	-71.878098	490.235565	-575.728821	268.405731	68.233131	-559.505310	-144.795944	71.916618	-515.303101	303.646820	1374.095947	-505.810852	-48.719246	1372.894897	-486.685638	120.838150	1386.527710	-473.499146	119.535919	1679.044678	-601.607666	342.283936	1121.209839	-611.582520	-98.317963	1143.031616	-498.369507	340.052795	888.661194	-524.220398	-130.546097	884.885864	-499.055878	115.079025	1017.411377	477.060394	-45.162983	960.234985	479.365082	132.368912
-510.663696	211.401566	921.275146	-509.567810	24.872135	914.981201	-583.685303	261.512024	502.180115	-539.171265	-72.107582	490.244537	-575.683167	268.383850	68.229713	-559.493774	-144.837662	71.935860	-515.430115	303.272980	1374.179321	-505.595581	-49.042770	1372.907471	-486.594360	120.489372	1386.581543	-473.318542	118.725159	1679.222656	-601.837402	341.960144	1121.348511	-611.394409	-98.784828	1143.020996	-498.830322	340.155396	889.075317	-524.096436	-131.112106	884.863831	-499.031219	114.850357	1017.457581	477.037537	-45.199718	960.231689	479.412354	132.324036
-510.740173	211.149475	921.264160	-509.448151	24.664927	915.011841	-583.584290	261.389343	502.185059	-539.052673	-72.322990	490.274750	-575.645203	268.326752	68.208992	-559.448242	-144.919632	71.951180	-515.502869	302.836395	1374.311768	-505.360931	-49.383709	1372.972534	-486.561493	120.138275	1386.602661	-473.161224	119.002647	1679.043945	-602.129944	341.745483	1121.508423	-611.157532	-99.329773	1143.035156	-499.403809	340.156769	889.153076	-523.844849	-131.554596	884.862915	-498.996368	114.653877	1017.467041	477.004456	-45.200172	960.235718	479.414612	132.303436
-510.868378	211.080032	921.328491	-509.400055	24.565414	914.919250	-583.495056	261.296478	502.185211	-538.885132	-72.539345	490.233276	-575.626038	268.295685	68.232544	-559.503784	-144.969772	71.953651	-515.574890	302.519226	1374.479614	-505.223999	-49.715618	1372.921509	-486.451202	119.835892	1386.657349	-472.986450	118.708160	1679.076172	-602.393433	341.499908	1121.705444	-610.923340	-99.804497	1142.972534	-499.986176	340.265350	889.254700	-523.524536	-131.982910	884.843445	-498.993347	114.497421	1017.445679	477.013458	-45.223244	960.232788	479.464386	132.266785
-510.972260	210.916443	921.347473	-509.311981	24.442570	914.933594	-583.445679	261.203705	502.205200	-538.752502	-72.821259	490.232666	-575.590210	268.256042	68.226509	-559.541016	-144.981491	71.991158	-515.664368	302.213104	1374.640137	-505.078156	-49.962517	1372.885498	-486.367828	119.544281	1386.716553	-472.792542	118.253555	1679.177979	-602.686035	341.388092	1121.980713	-610.666138	-100.219879	1142.898560	-500.570618	340.328339	889.360107	-523.241028	-132.363068	884.806274	-498.988068	114.362633	1017.461182	477.002350	-45.246342	960.221802	479.485962	132.276825
-511.068115	210.712250	921.347412	-509.192688	24.269272	914.974121	-583.378296	261.090759	502.180023	-538.582275	-72.991249	490.261536	-575.574036	268.244659	68.245529	-559.481445	-144.989853	72.041756	-515.718872	301.842407	1374.816650	-504.867310	-50.270660	1372.771851	-486.301971	119.208946	1386.737427	-472.576355	117.901756	1679.175781	-602.958618	341.335052	1122.260010	-610.412231	-100.548798	1142.755615	-501.114929	340.471344	889.482727	-522.927490	-132.692154	884.719849	-498.969849	114.207893	1017.481750	477.016022	-45.259598	960.226135	479.542328	132.267288
-511.177460	210.591797	921.343567	-509.114624	24.164568	914.981262	-583.382690	261.031952	502.183929	-538.434021	-73.151993	490.306580	-575.625244	268.219391	68.236061	-559.612366	-145.056076	72.045128	-515.784790	301.550903	1374.995483	-504.677277	-50.609936	1372.636719	-486.237671	118.876297	1386.751465	-472.387909	117.612762	1679.145508	-603.230713	341.297638	1122.500488	-610.164246	-100.923080	1142.694702	-501.697784	340.691467	889.589111	-522.668274	-132.953781	884.619324	-498.955597	114.112541	1017.480652	477.018372	-45.290199	960.177856	479.570923	132.286087
-511.263794	210.500000	921.357300	-508.988007	24.095007	914.953613	-583.353882	260.936310	502.169159	-538.305237	-73.215370	490.313477	-575.608459	268.199188	68.210274	-559.572083	-145.072586	72.078133	-515.826660	301.262207	1375.163940	-504.531372	-50.868855	1372.484131	-486.109589	118.677444	1386.752197	-472.213196	117.229622	1679.165894	-603.431946	341.279327	1122.730347	-609.907410	-101.294579	1142.571899	-502.157806	341.034760	889.920410	-522.322998	-133.188217	884.509277	-498.917511	114.022469	1017.471375	477.021912	-45.331234	960.182556	479.614502	132.259781
-511.356140	210.427490	921.363037	-508.913086	24.027983	914.957520	-583.313599	260.816315	502.137970	-538.180786	-73.317703	490.351044	-575.555420	268.179993	68.209007	-559.642700	-145.094025	72.111084	-515.858643	300.981140	1375.319702	-504.380127	-51.085491	1372.385132	-486.030396	118.436089	1386.762695	-472.000183	117.092117	1679.075806	-603.728577	341.358612	1123.017578	-609.619568	-101.558334	1142.422974	-502.765625	341.233215	889.766174	-521.902649	-133.394638	884.399719	-498.907867	113.962013	1017.474426	476.978058	-45.321434	960.192993	479.615631	132.232895
-511.415649	210.334915	921.379272	-508.775909	23.921997	914.983459	-583.325500	260.758881	502.130371	-538.056580	-73.399818	490.369446	-575.553223	268.180023	68.204468	-559.641113	-145.109985	72.122833	-515.870605	300.691254	1375.500366	-504.229736	-51.346725	1372.286621	-485.920654	118.260788	1386.798706	-471.800964	116.696068	1679.180420	-603.985474	341.424957	1123.301392	-609.373596	-101.775955	1142.254761	-503.284302	341.489594	889.888489	-521.458008	-133.471115	884.243652	-498.886658	113.879631	1017.498047	476.975403	-45.329548	960.188660	479.646332	132.198639
-511.468689	210.260254	921.385254	-508.642212	23.861641	915.024780	-583.343445	260.706696	502.122711	-537.882263	-73.503387	490.350922	-575.505432	268.160522	68.193283	-559.651367	-145.138321	72.164093	-515.900940	300.470825	1375.673462	-504.076141	-51.510773	1372.218750	-485.806610	118.068748	1386.748291	-471.610046	116.471466	1679.040771	-604.217773	341.510406	1123.593140	-609.118713	-101.873413	1142.055664	-503.781738	341.751373	889.998962	-521.087585	-133.543655	884.102539	-498.863586	113.841568	1017.524597	476.987396	-45.334324	960.194763	479.682800	132.215988
-511.534485	210.170425	921.357788	-508.556091	23.834471	915.022156	-583.387573	260.627319	502.084930	-537.790649	-73.586166	490.368744	-575.528259	268.145203	68.150330	-559.743835	-145.153793	72.178818	-515.890869	300.290985	1375.817261	-503.957916	-51.672653	1372.097900	-485.811615	117.771706	1386.787354	-471.437622	116.138046	1679.118164	-604.403870	341.617065	1123.834595	-608.833130	-102.009712	1141.822266	-504.269562	342.080017	890.118469	-520.676331	-133.567139	883.971863	-498.856842	113.804268	1017.510620	476.992889	-45.315399	960.211304	479.709442	132.182816
-511.602112	210.132202	921.359924	-508.450928	23.824125	914.991272	-583.472839	260.562805	502.066620	-537.680237	-73.690964	490.387787	-575.476990	268.129791	68.156075	-559.741516	-145.164917	72.172409	-515.897034	300.081512	1375.963013	-503.787109	-51.867420	1371.913574	-485.601746	117.688293	1386.686401	-471.246765	115.846146	1679.119141	-604.550293	341.712860	1124.054810	-608.538574	-102.106277	1141.613525	-504.675659	342.594543	890.684753	-520.232544	-133.547638	883.797058	-498.833832	113.772369	1017.495483	476.997986	-45.352898	960.203918	479.728607	132.183975
-511.643219	210.112762	921.316895	-508.330963	23.851696	914.964233	-583.536194	260.492554	502.040924	-537.517761	-73.687469	490.399292	-575.450928	268.100464	68.143669	-559.777832	-145.199799	72.200073	-515.866638	299.906219	1376.121948	-503.609802	-52.004665	1371.720459	-485.551422	117.377487	1386.764526	-471.069092	115.554245	1679.102783	-604.701050	341.825165	1124.282837	-608.257019	-102.176491	1141.409668	-505.206451	343.084717	890.916199	-519.739319	-133.424393	883.600464	-498.785645	113.794006	1017.460083	476.997833	-45.364784	960.198547	479.758850	132.130447
-511.697296	210.130096	921.318909	-508.231140	23.883291	914.934998	-583.594604	260.405060	502.023376	-537.414734	-73.782822	490.416473	-575.411377	268.091827	68.105003	-559.890869	-145.230209	72.233894	-515.844360	299.740112	1376.270508	-503.531616	-52.169064	1371.568970	-485.256073	117.364288	1386.665527	-470.894257	115.235367	1679.114258	-604.876648	341.972290	1124.518311	-607.913757	-102.175354	1141.203369	-505.818451	343.624268	890.889954	-519.328247	-133.654297	883.519104	-498.764374	113.810783	1017.446411	476.980988	-45.409222	960.184326	479.783386	132.158264
-511.781860	210.159378	921.280579	-508.189789	23.944635	914.885803	-583.719543	260.423645	502.030365	-537.207581	-73.780617	490.412354	-575.448486	268.090149	68.104874	-559.825989	-145.232391	72.253014	-515.781189	299.608185	1376.424072	-503.320984	-52.307167	1371.392334	-485.056000	117.270103	1386.651367	-470.729004	115.133591	1679.041382	-605.101196	342.163605	1124.799683	-607.620544	-102.115982	1140.986816	-506.537476	343.967194	890.420532	-518.896545	-133.465698	883.374084	-498.753784	113.858070	1017.399048	476.992126	-45.421341	960.196289	479.805969	132.122589
-511.827820	210.175171	921.258118	-508.101013	23.997463	914.870728	-583.740295	260.381256	501.969604	-537.027161	-73.810379	490.422272	-575.410889	268.080017	68.113136	-559.894958	-145.281540	72.274040	-515.712219	299.514862	1376.567627	-503.135681	-52.402382	1371.195923	-484.859955	117.144722	1386.610474	-470.554504	114.829231	1679.017578	-605.231567	342.302917	1125.047363	-607.412292	-102.048508	1140.761353	-506.895538	344.431366	890.853027	-518.360168	-132.737717	883.130920	-498.717926	113.904160	1017.379028	477.016937	-45.419926	960.214783	479.836517	132.101517
-511.890625	210.270126	921.232666	-508.046204	24.076982	914.820007	-583.872742	260.391174	501.941437	-536.819336	-73.782059	490.393890	-575.403931	268.068298	68.064285	-559.808044	-145.286560	72.287865	-515.672424	299.422394	1376.688965	-502.945953	-52.501369	1371.065552	-484.664917	117.067116	1386.529785	-470.383026	114.491699	1679.089111	-605.358826	342.466278	1125.268555	-607.109558	-101.924995	1140.494873	-507.368561	344.868866	890.982483	-517.878723	-132.374100	882.907043	-498.701782	113.985771	1017.338440	477.009338	-45.421906	960.208374	479.842773	132.100830
-511.917877	210.309509	921.207520	-507.959869	24.135677	914.814819	-583.973083	260.359161	501.923248	-536.674438	-73.799759	490.350739	-575.364258	268.060364	68.059959	-559.915955	-145.303970	72.290939	-515.599609	299.330872	1376.812134	-502.727020	-52.588829	1370.877563	-484.502167	117.008911	1386.498657	-470.209564	114.205917	1679.078979	-605.479919	342.651947	1125.504883	-606.818298	-101.865181	1140.332764	-507.868652	345.333221	891.009827	-517.441589	-131.994171	882.716614	-498.674408	114.051956	1017.324097	477.029816	-45.462654	960.175049	479.884918	132.101044
-511.966156	210.457840	921.213013	-507.900757	24.278708	914.773621	-584.112915	260.403015	501.930298	-536.566040	-73.814880	490.356415	-575.322266	268.036987	68.035843	-559.888550	-145.322556	72.322144	-515.521912	299.260437	1376.910645	-502.490143	-52.651489	1370.665527	-484.349518	116.975616	1386.466553	-470.001068	113.856796	1679.072021	-605.589722	342.816864	1125.723145	-606.523499	-101.673805	1140.100464	-508.355286	345.734772	891.004211	-516.997742	-131.580078	882.577393	-498.650055	114.179810	1017.303528	477.054688	-45.422184	960.211426	479.885040	132.095779
-512.006775	210.577133	921.194946	-507.850647	24.373678	914.759155	-584.286499	260.469543	501.957092	-536.471313	-73.782196	490.365570	-575.374084	268.084595	68.053391	-559.948853	-145.318359	72.311035	-515.441833	299.209656	1377.040771	-502.233398	-52.683182	1370.533936	-484.181976	116.939621	1386.424072	-469.838348	113.753281	1678.986084	-605.686157	343.004028	1125.937866	-606.248108	-101.519569	1139.877808	-508.805084	346.194519	891.005615	-516.537659	-131.031555	882.365601	-498.613373	114.295601	1017.283936	477.040039	-45.417942	960.216003	479.881134	132.102448
-512.041382	210.719589	921.189575	-507.774445	24.538368	914.715393	-584.396973	260.510193	501.946564	-536.351501	-73.700661	490.336060	-575.372437	268.063629	68.011276	-559.802246	-145.271820	72.346596	-515.375305	299.172089	1377.155273	-502.004089	-52.680359	1370.446167	-484.025360	116.954254	1386.395264	-469.645508	113.592010	1678.979370	-605.765381	343.164551	1126.151978	-605.940247	-101.341217	1139.647095	-509.243103	346.681091	891.052063	-516.013000	-130.467911	882.213135	-498.560211	114.435936	1017.255249	477.068329	-45.471569	960.205322	479.929321	132.087875
-512.073608	210.869431	921.187317	-507.728607	24.691891	914.696106	-584.485779	260.562866	501.945221	-536.247070	-73.633728	490.298157	-575.330139	268.043854	68.009705	-559.895569	-145.255844	72.338257	-515.318542	299.119476	1377.295166	-501.807373	-52.685146	1370.291260	-483.866699	116.937447	1386.344238	-469.478424	113.409996	1678.990356	-605.833069	343.341705	1126.326416	-605.637329	-101.119484	1139.442749	-509.782623	347.409454	891.050110	-515.565247	-129.897995	882.026001	-498.521912	114.584122	1017.240723	477.085876	-45.457806	960.184448	479.931580	132.116104
-512.098694	210.960770	921.146851	-507.641724	24.827671	914.672913	-584.557007	260.569794	501.908875	-536.213196	-73.542610	490.329193	-575.310181	268.029846	67.999207	-559.889771	-145.229965	72.380539	-515.275818	299.103210	1377.395142	-501.591919	-52.653702	1370.212158	-483.676239	116.920364	1386.323242	-469.237793	113.096268	1678.994141	-605.916138	343.509918	1126.493530	-605.338440	-100.864235	1139.263428	-510.182220	347.930267	891.045349	-515.099548	-129.239517	881.869263	-498.459137	114.713821	1017.205811	477.073425	-45.461777	960.181152	479.948639	132.110626
-512.139893	211.124847	921.175171	-507.584564	24.995430	914.645325	-584.628113	260.625214	501.888397	-536.155945	-73.396904	490.347809	-575.317932	268.043823	67.994408	-559.964844	-145.177414	72.393379	-515.203857	299.083252	1377.537109	-501.335571	-52.667660	1370.057739	-483.495239	116.922432	1386.296753	-469.008728	112.736923	1679.042480	-606.002075	343.715485	1126.687500	-605.020935	-100.539154	1139.028687	-510.622986	348.491028	891.036865	-514.609497	-128.582230	881.706299	-498.427002	114.856583	1017.202576	477.118652	-45.502991	960.188660	479.975006	132.102844
-512.146912	211.231674	921.154175	-507.511780	25.167160	914.610962	-584.687378	260.637238	501.838043	-536.087708	-73.164276	490.383911	-575.265625	268.052094	68.001907	-559.939392	-145.136047	72.420387	-515.141296	299.087402	1377.637085	-501.041809	-52.687252	1369.889038	-483.318848	116.971268	1386.265625	-468.753601	112.049034	1679.152832	-606.075928	343.894562	1126.858521	-604.705139	-100.280251	1138.864136	-510.945831	349.001007	891.073425	-514.211731	-127.869362	881.529297	-498.360474	114.993507	1017.170959	477.137665	-45.484005	960.230042	479.994324	132.100464
-512.184814	211.386200	921.148804	-507.458038	25.308769	914.556519	-584.756714	260.679108	501.814026	-536.078613	-72.988464	490.387634	-575.228516	268.048615	67.955475	-559.917114	-145.064377	72.434357	-515.064453	299.112518	1377.737671	-500.716064	-52.630424	1369.773804	-483.307587	116.786987	1386.324097	-468.505646	112.370850	1678.921997	-606.137512	344.116852	1127.028198	-604.409546	-99.983292	1138.698975	-511.261902	349.548462	891.094849	-513.811157	-127.102913	881.314697	-498.303436	115.122719	1017.134766	477.144653	-45.505287	960.220032	480.012817	132.120819
-512.160583	211.534958	921.116211	-507.368042	25.495876	914.535278	-584.814758	260.723724	501.775055	-536.046570	-72.773514	490.389038	-575.181274	268.029694	67.952126	-559.896606	-144.996368	72.447807	-515.007507	299.127563	1377.836792	-500.419281	-52.627613	1369.630737	-483.145721	116.808701	1386.322632	-468.269958	112.245529	1678.920410	-606.200378	344.295715	1127.174316	-604.127808	-99.697083	1138.525024	-511.556030	350.040039	891.118530	-513.422302	-126.292442	881.103821	-498.209229	115.301231	1017.103882	477.158539	-45.483028	960.211731	480.019196	132.106094
-512.177368	211.699829	921.088623	-507.274811	25.650806	914.476196	-584.897766	260.761749	501.771240	-536.105225	-72.678238	490.377930	-575.186401	268.048950	67.966011	-559.909729	-144.933151	72.422096	-514.937012	299.158905	1377.967285	-500.126984	-52.585571	1369.507324	-482.993347	116.821556	1386.262573	-468.072998	112.181023	1678.889404	-606.241638	344.443329	1127.328857	-603.762573	-99.396896	1138.358276	-511.765747	350.501129	891.166626	-513.095154	-125.802170	880.933350	-498.143219	115.452187	1017.057007	477.179138	-45.492912	960.189331	480.032928	132.120255
-512.146729	211.900711	921.097595	-507.168823	25.874186	914.436829	-584.963745	260.814697	501.738800	-536.116272	-72.513351	490.321869	-575.110474	268.055969	67.929543	-559.889893	-144.853149	72.426590	-514.869141	299.181030	1378.026978	-499.925507	-52.535908	1369.410645	-482.820129	116.888695	1386.239258	-467.798523	111.899155	1678.953369	-606.266541	344.613678	1127.452271	-603.503540	-99.126419	1138.174683	-511.951935	350.997131	891.249573	-512.706055	-124.735809	880.730530	-498.044189	115.643768	1017.037537	477.221832	-45.456253	960.183472	480.060944	132.136047
-512.143188	212.142609	921.076538	-507.056793	26.122036	914.352600	-585.093994	260.945526	501.752869	-536.143372	-72.313515	490.305695	-575.162354	268.073761	67.918510	-559.897888	-144.817215	72.429832	-514.809814	299.212097	1378.109497	-499.677734	-52.449612	1369.283813	-482.640533	116.939598	1386.208008	-467.562653	111.673103	1678.892090	-606.292603	344.746368	1127.576782	-603.200256	-98.870255	1137.981323	-512.141602	351.474579	891.319641	-512.222412	-123.847481	880.575684	-497.948181	115.862862	1016.979614	477.232513	-45.465336	960.183533	480.074921	132.146744
-512.118408	212.363007	921.068665	-506.923920	26.340950	914.291321	-585.235413	261.068542	501.748291	-536.191528	-72.115585	490.343658	-575.133179	268.045685	67.923965	-559.884583	-144.740021	72.435524	-514.731445	299.262482	1378.175659	-499.368378	-52.380787	1369.147217	-482.482117	117.007385	1386.146240	-467.292206	111.459061	1678.861816	-606.310730	344.883759	1127.719604	-602.839233	-98.621117	1137.802002	-512.307495	351.950195	891.421631	-511.904144	-123.374756	880.378601	-497.839752	116.061790	1016.940857	477.282654	-45.460129	960.162415	480.131287	132.165756
-512.084106	212.591736	921.038757	-506.815826	26.537579	914.232910	-585.397949	261.173889	501.742859	-536.234375	-71.953514	490.307861	-575.145447	268.053375	67.898689	-559.907837	-144.667709	72.451279	-514.694519	299.289307	1378.278320	-499.127838	-52.315960	1368.955933	-482.171570	117.252808	1386.009521	-467.053345	111.613609	1678.693237	-606.332275	345.027710	1127.863647	-602.610046	-98.476730	1137.693237	-512.419739	352.363068	891.516296	-511.497955	-122.242592	880.115173	-497.736206	116.265549	1016.892578	477.304382	-45.443832	960.159668	480.136688	132.164307
-512.072693	212.820114	921.019226	-506.717957	26.771286	914.169189	-585.538513	261.294281	501.758789	-536.257874	-71.732109	490.331818	-575.108643	268.061768	67.889740	-559.836792	-144.603790	72.429825	-514.615723	299.335052	1378.385376	-498.849701	-52.213360	1368.742310	-482.016052	117.320778	1385.973755	-466.797607	111.560265	1678.683105	-606.351318	345.144836	1128.000000	-602.340393	-98.282242	1137.500488	-512.528687	352.777893	891.602539	-511.165100	-121.460457	879.862915	-497.631500	116.480026	1016.844482	477.322571	-45.399006	960.173645	480.148376	132.167542
-512.020447	213.045807	920.993835	-506.610413	26.956799	914.131531	-585.732422	261.423340	501.756226	-536.261536	-71.560966	490.272064	-575.116638	268.056335	67.861359	-559.856445	-144.566803	72.426140	-514.540466	299.379272	1378.469971	-498.598938	-52.125355	1368.555176	-481.876740	117.400360	1385.937988	-466.521118	111.319656	1678.733643	-606.353210	345.245605	1128.155518	-602.044983	-98.112762	1137.265015	-512.635071	353.251007	891.696716	-510.790192	-120.827019	879.667114	-497.522980	116.684258	1016.809509	477.293854	-45.399666	960.204468	480.147034	132.159454
-511.963074	213.253265	920.960999	-506.452545	27.145161	914.097473	-585.825745	261.479156	501.741791	-536.256287	-71.355469	490.239868	-575.103760	268.075409	67.877266	-559.778320	-144.455292	72.423096	-514.463684	299.445404	1378.544189	-498.316040	-51.991142	1368.331055	-481.704254	117.486061	1385.880615	-466.295258	110.963760	1678.746460	-606.356689	345.376038	1128.298950	-601.782104	-97.895905	1137.091553	-512.679016	353.685272	891.822266	-510.391724	-120.217979	879.512146	-497.371033	116.889709	1016.771057	477.321106	-45.403648	960.220520	480.157776	132.164215
-511.926575	213.497711	920.936829	-506.318848	27.343796	914.054565	-585.900635	261.536652	501.747955	-536.326050	-71.207756	490.229095	-575.021179	268.025116	67.857079	-559.741638	-144.391586	72.450668	-514.410461	299.546661	1378.620850	-497.961700	-51.884205	1368.094482	-481.527100	117.547218	1385.839355	-466.022278	110.812836	1678.722412	-606.349060	345.532898	1128.400269	-601.511841	-97.722893	1136.904297	-512.679443	354.047150	891.948547	-510.011230	-119.665710	879.295227	-497.241669	117.109833	1016.732178	477.356445	-45.385979	960.193909	480.181946	132.202225
-511.878723	213.808304	920.940857	-506.222687	27.623856	913.994507	-586.006409	261.601227	501.746674	-536.382751	-71.060936	490.144653	-575.009338	268.065247	67.857414	-559.724243	-144.334076	72.411301	-514.392578	299.638031	1378.721802	-497.659668	-51.746799	1367.872803	-481.358124	117.651024	1385.764160	-465.778992	110.746857	1678.615723	-606.328430	345.655853	1128.509888	-601.250183	-97.502945	1136.645874	-512.656067	354.441833	892.068420	-509.631439	-119.133514	879.091614	-497.115875	117.376518	1016.696777	477.375275	-45.371685	960.218628	480.205719	132.185822
-511.825378	214.021790	920.922180	-506.077667	27.868910	913.933777	-586.070313	261.650879	501.747192	-536.439270	-70.884949	490.142883	-574.959900	268.054016	67.832352	-559.701904	-144.240387	72.405045	-514.344727	299.721069	1378.824463	-497.500763	-51.629299	1367.684204	-481.215118	117.724586	1385.684082	-465.486053	111.116280	1678.426514	-606.312439	345.801270	1128.598755	-600.988892	-97.382797	1136.410522	-512.643250	354.798676	892.200745	-509.319489	-118.606819	878.942017	-496.968079	117.590408	1016.650635	477.372864	-45.370129	960.187012	480.196289	132.214249
-511.759705	214.283005	920.923218	-505.948975	28.159252	913.857178	-586.157532	261.752502	501.761719	-536.485657	-70.650566	490.147980	-574.961853	268.075348	67.850723	-559.707825	-144.164917	72.412796	-514.290405	299.788940	1378.904663	-497.212616	-51.527466	1367.469849	-481.040558	117.800972	1385.619629	-465.257965	111.203506	1678.365479	-606.289551	345.948822	1128.692383	-600.764648	-97.215889	1136.217529	-512.602661	355.111084	892.302429	-509.036682	-118.099304	878.747192	-496.835999	117.829643	1016.607422	477.352997	-45.344269	960.209717	480.200043	132.189743
-511.707062	214.515335	920.889343	-505.822601	28.389116	913.761902	-586.217163	261.785583	501.753571	-536.504944	-70.419975	490.138733	-574.920166	268.086273	67.811134	-559.669617	-144.102951	72.391342	-514.197693	299.885620	1378.975464	-496.844482	-51.361626	1367.286499	-481.051758	117.673111	1385.636475	-465.011902	111.220192	1678.352783	-606.238281	346.085907	1128.800537	-600.472656	-97.041420	1136.009644	-512.533936	355.437317	892.439880	-508.811218	-118.091492	878.606079	-496.689484	118.034904	1016.535034	477.386719	-45.344112	960.171265	480.212433	132.221848
-511.635956	214.744949	920.898743	-505.694061	28.641687	913.716919	-586.245911	261.902039	501.740051	-536.514282	-70.184296	490.179413	-574.912720	268.072601	67.824196	-559.665405	-144.069443	72.424614	-514.149048	299.948151	1379.054932	-496.626221	-51.296169	1367.107056	-480.736542	117.954056	1385.541260	-464.760345	111.071030	1678.403320	-606.175781	346.223724	1128.887451	-600.330200	-96.938759	1135.866577	-512.446472	355.799591	892.584290	-508.394867	-117.133461	878.416077	-496.550323	118.251778	1016.511597	477.377197	-45.343124	960.194763	480.218475	132.226486
-511.538879	214.971405	920.875549	-505.517426	28.882816	913.656738	-586.290283	261.973022	501.742706	-536.422424	-69.961502	490.136078	-574.923096	268.088989	67.803070	-559.663452	-144.049759	72.398651	-514.053406	300.022064	1379.125854	-496.282867	-51.168949	1366.908447	-480.539307	118.042732	1385.493774	-464.486267	111.123360	1678.287476	-606.111206	346.400452	1128.986328	-600.113342	-96.844757	1135.720337	-512.321777	356.111115	892.703064	-508.133911	-116.699120	878.281982	-496.381409	118.471992	1016.465515	477.407837	-45.321049	960.192139	480.237335	132.245804
-511.447693	215.236664	920.864746	-505.392578	29.101049	913.615540	-586.337402	262.126160	501.758087	-536.360474	-69.839470	490.065277	-574.909729	268.130127	67.814529	-559.681580	-144.017059	72.394272	-513.924255	300.086853	1379.179810	-496.002472	-51.051041	1366.755005	-480.333954	118.145782	1385.445557	-464.210571	111.097168	1678.243652	-606.021667	346.517731	1129.062378	-599.890564	-96.680214	1135.572998	-512.193420	356.406677	892.819153	-507.870636	-116.351517	878.138428	-496.233490	118.702087	1016.434265	477.365906	-45.310223	960.197083	480.202454	132.231003
-511.346588	215.568222	920.892273	-505.234833	29.384102	913.575378	-586.326477	262.215912	501.751587	-536.255371	-69.679550	490.098053	-574.905945	268.132538	67.804085	-559.702637	-144.000412	72.412933	-513.785767	300.198639	1379.251831	-495.694946	-50.913841	1366.618652	-480.300903	118.061874	1385.537720	-463.959900	111.082901	1678.201050	-605.927002	346.686981	1129.144775	-599.676025	-96.515594	1135.387329	-512.008179	356.683075	892.940002	-507.611359	-116.019432	878.000061	-496.106171	118.977905	1016.427063	477.385101	-45.300835	960.191040	480.209381	132.248688
-511.232605	215.789078	920.876648	-505.084961	29.646608	913.548035	-586.304199	262.330994	501.754578	-536.131897	-69.543877	490.076080	-574.914795	268.168488	67.789322	-559.738647	-143.983002	72.425949	-513.645996	300.284607	1379.317871	-495.494385	-50.842968	1366.536255	-480.103668	118.163071	1385.517700	-463.702515	111.061615	1678.158813	-605.808960	346.856934	1129.239868	-599.437195	-96.387032	1135.298340	-511.851471	356.980438	893.066895	-507.321167	-115.745888	877.900635	-495.951447	119.215759	1016.402649	477.393097	-45.303745	960.194641	480.219299	132.282059
-511.133820	216.008133	920.882019	-504.916870	29.924002	913.516724	-586.273315	262.488525	501.750580	-535.910156	-69.359428	490.023407	-574.914124	268.169067	67.806427	-559.718201	-143.958878	72.439453	-513.523804	300.335693	1379.375488	-495.334686	-50.792858	1366.460449	-479.791718	118.464813	1385.395874	-463.443878	111.018761	1678.088867	-605.670166	347.016205	1129.326294	-599.226563	-96.229271	1135.168579	-511.669098	357.236694	893.196899	-507.037750	-115.555359	877.797546	-495.815186	119.448029	1016.388733	477.377747	-45.287746	960.184998	480.210205	132.281464
-511.048431	216.240250	920.903564	-504.757111	30.231951	913.448059	-586.267456	262.685242	501.772644	-535.718567	-69.186005	490.028198	-574.916504	268.213806	67.809616	-559.755798	-143.944290	72.459312	-513.380737	300.402649	1379.455200	-494.943481	-50.642925	1366.323975	-479.615570	118.564377	1385.356567	-463.191284	111.000977	1678.041138	-605.526184	347.152283	1129.410645	-598.998840	-96.091743	1135.056885	-511.442078	357.492432	893.309387	-506.748840	-115.371078	877.702454	-495.677399	119.674057	1016.361755	477.379547	-45.272709	960.161499	480.191528	132.312622
-510.925842	216.462875	920.909180	-504.547516	30.436689	913.425964	-586.188171	262.837433	501.771912	-535.567078	-69.020790	490.047180	-574.897705	268.217865	67.795815	-559.754700	-143.917725	72.498726	-513.224609	300.503906	1379.519043	-494.687042	-50.497898	1366.234009	-479.438782	118.667259	1385.322876	-462.940125	111.000153	1678.052734	-605.341614	347.279816	1129.495972	-598.781189	-95.981819	1134.965576	-511.214752	357.713409	893.453979	-506.503876	-115.262772	877.619629	-495.519287	119.878723	1016.354187	477.390778	-45.253803	960.180969	480.194885	132.308060
-510.850525	216.689453	920.909729	-504.374481	30.693985	913.367004	-586.147766	262.995117	501.792023	-535.372253	-68.906151	490.021973	-574.902344	268.233612	67.821068	-559.801636	-143.881271	72.506134	-513.075500	300.601044	1379.606323	-494.219269	-50.242493	1366.169189	-479.272614	118.774567	1385.315186	-462.684021	110.993713	1678.023682	-605.171326	347.460938	1129.611450	-598.515076	-95.885208	1134.875854	-510.986389	357.921661	893.555664	-506.255585	-115.173653	877.546997	-495.375305	120.095589	1016.321594	477.405243	-45.252911	960.192261	480.209351	132.307724
-510.754211	216.921997	920.921997	-504.199799	30.919062	913.329041	-586.102234	263.179688	501.799316	-535.110657	-68.743881	490.016876	-574.944824	268.293549	67.857872	-559.814209	-143.846405	72.541489	-512.913757	300.674896	1379.675293	-494.039063	-50.136024	1366.092041	-479.098602	118.877037	1385.273071	-462.423218	110.835068	1678.093872	-604.973633	347.600433	1129.660645	-598.281616	-95.810127	1134.794189	-510.715790	358.118744	893.671387	-506.056091	-115.115501	877.496094	-495.227448	120.303452	1016.306519	477.385925	-45.218639	960.191895	480.211182	132.310867
-510.654541	217.219162	920.943604	-504.034821	31.192009	913.266907	-586.012756	263.335114	501.792694	-534.957642	-68.612244	490.054413	-574.982178	268.302673	67.875084	-559.760071	-143.837952	72.538994	-512.747009	300.778839	1379.727295	-493.809448	-50.010864	1366.017090	-478.910095	118.969536	1385.253540	-462.155945	110.833534	1678.063721	-604.799744	347.747559	1129.734741	-598.023071	-95.819069	1134.708862	-510.450653	358.312683	893.780334	-505.726379	-115.054741	877.448364	-495.087311	120.549004	1016.283813	477.383911	-45.215481	960.192139	480.208618	132.333923
-510.524323	217.469025	920.973938	-503.850189	31.444069	913.219604	-585.842346	263.444183	501.828674	-534.801880	-68.560127	490.010315	-574.904724	268.321228	67.871010	-559.775391	-143.826309	72.573715	-512.600342	300.871704	1379.778442	-493.637085	-49.885212	1365.903076	-478.736542	119.067970	1385.214722	-461.891174	110.813278	1678.045898	-604.599304	347.903076	1129.800171	-597.775085	-95.851265	1134.686035	-510.155060	358.508667	893.888000	-505.528656	-115.073997	877.377197	-494.912964	120.762863	1016.271851	477.365051	-45.214127	960.179077	480.194031	132.337234
-510.391815	217.769348	921.012695	-503.639618	31.688557	913.176941	-585.693970	263.550659	501.835266	-534.603760	-68.452316	489.994232	-574.923645	268.348633	67.870010	-559.825806	-143.832535	72.585701	-512.391785	300.994080	1379.822754	-493.357178	-49.729324	1365.808105	-478.724030	118.992416	1385.288208	-461.623627	110.955467	1677.884521	-604.405151	348.099701	1129.894775	-597.534180	-95.937210	1134.665894	-509.858276	358.693909	893.989624	-505.394897	-115.104622	877.280762	-494.754913	120.997650	1016.270203	477.393982	-45.147331	960.211487	480.201904	132.357193
-510.238129	217.952194	920.987915	-503.454834	31.861692	913.144470	-585.560120	263.697723	501.857147	-534.373291	-68.304268	489.966461	-574.928772	268.365143	67.886230	-559.734558	-143.805496	72.613609	-512.247375	301.137207	1379.880859	-493.139099	-49.548557	1365.728394	-478.572052	119.080826	1385.211914	-461.351105	110.993141	1677.850952	-604.206787	348.263977	1129.948364	-597.301270	-96.050148	1134.648682	-509.536835	358.871887	894.105469	-505.307953	-115.181770	877.178101	-494.581146	121.173973	1016.240906	477.373260	-45.148808	960.206055	480.198425	132.366165
-510.076080	218.180664	921.003174	-503.248322	32.045628	913.105896	-585.458252	263.890747	501.900177	-534.205078	-68.245995	489.911072	-575.002136	268.382843	67.892372	-559.756409	-143.837296	72.597183	-512.116699	301.236511	1379.895752	-492.954285	-49.460377	1365.638672	-478.186676	119.435936	1385.160645	-461.087524	111.017494	1677.818115	-603.978943	348.392700	1129.983765	-597.066345	-96.132690	1134.622925	-509.213928	359.063110	894.193054	-505.150299	-115.224945	877.100586	-494.415100	121.354576	1016.230530	477.371429	-45.129326	960.217590	480.180847	132.381012
-509.898163	218.421036	921.008850	-503.024170	32.233841	913.087952	-585.274780	264.035126	501.901367	-533.928833	-68.135551	489.917572	-575.018127	268.414215	67.930351	-559.766663	-143.841110	72.592705	-511.965424	301.366241	1379.922241	-492.724731	-49.330116	1365.585449	-477.992004	119.590027	1385.157715	-460.798096	110.922447	1677.882813	-603.758301	348.558441	1129.993164	-596.816101	-96.186501	1134.602905	-508.856842	359.205536	894.258118	-504.979340	-115.260063	876.992249	-494.235748	121.559486	1016.226746	477.361145	-45.146755	960.198730	480.171783	132.384048
-509.708221	218.627167	921.011047	-502.831665	32.425625	913.039978	-585.058167	264.227936	501.916473	-533.702332	-68.109749	489.871155	-575.039185	268.458527	67.961754	-559.880188	-143.878281	72.595612	-511.800232	301.513000	1379.937378	-492.451050	-49.174580	1365.561035	-477.809021	119.766533	1385.135498	-460.514343	110.954414	1677.863037	-603.519531	348.694824	1129.980835	-596.523743	-96.258057	1134.532227	-508.518097	359.381042	894.310669	-504.835358	-115.310707	876.908447	-494.048431	121.732079	1016.203308	477.378662	-45.084332	960.205688	480.163086	132.418686
-509.507690	218.834106	921.018982	-502.615479	32.561028	913.006348	-584.772217	264.453766	501.972260	-533.439697	-68.109695	489.865021	-575.063782	268.471436	67.975082	-559.872253	-143.903625	72.588020	-511.648895	301.651245	1379.946655	-492.155670	-48.998444	1365.525879	-477.605438	119.950317	1385.130615	-460.213013	111.085640	1677.886841	-603.260254	348.839813	1129.978760	-596.248657	-96.383293	1134.498657	-508.151306	359.523224	894.354797	-504.673248	-115.346939	876.843262	-493.855377	121.882957	1016.191589	477.374451	-45.065487	960.214722	480.151886	132.413879
-509.290222	219.057800	921.045410	-502.427155	32.774387	912.974426	-584.506592	264.650726	502.015747	-533.139160	-68.034943	489.876190	-575.067261	268.487091	68.023033	-559.832214	-143.947617	72.613777	-511.506317	301.787659	1379.963379	-491.848145	-48.810333	1365.513306	-477.421417	120.106514	1385.177002	-459.916809	111.180389	1677.819824	-603.031494	348.987366	1129.970215	-595.964111	-96.489761	1134.437012	-507.780823	359.642670	894.399902	-504.375549	-115.352463	876.810303	-493.655518	122.068649	1016.187927	477.378235	-45.096558	960.182129	480.162109	132.444336
-509.025055	219.309326	921.069275	-502.208557	32.960972	912.936035	-584.246155	264.913025	502.039001	-532.748535	-67.975372	489.844757	-575.129211	268.557373	68.061707	-559.730225	-143.954361	72.598587	-511.379974	301.935303	1379.971069	-491.609802	-48.642067	1365.532715	-477.217346	120.297516	1385.181885	-459.628601	111.281746	1677.883667	-602.790771	349.094330	1129.944946	-595.652344	-96.674873	1134.517334	-507.408234	359.817841	894.445251	-504.421539	-115.471474	876.659668	-493.435150	122.252037	1016.181946	477.402618	-45.009766	960.228333	480.127747	132.489746
-508.786560	219.446533	921.075439	-501.984894	33.120640	912.938110	-583.826843	265.109406	502.071716	-532.465332	-67.971169	489.836304	-575.139282	268.567688	68.119415	-559.784607	-143.999832	72.611717	-511.227203	302.153900	1379.996704	-491.304993	-48.426678	1365.509155	-477.163208	120.276917	1385.321045	-459.335938	111.409752	1677.877197	-602.544128	349.176727	1129.918823	-595.289612	-96.794098	1134.556885	-507.009705	359.996826	894.489685	-504.348175	-115.718269	876.548035	-493.217804	122.396278	1016.187561	477.422791	-45.013264	960.209961	480.146637	132.487823
-508.473358	219.705582	921.097595	-501.752258	33.277000	912.915222	-583.449341	265.343170	502.122009	-532.205139	-68.012779	489.782837	-575.205444	268.598602	68.150879	-559.825317	-144.041946	72.652649	-511.087585	302.338776	1379.995850	-490.933777	-48.218403	1365.537476	-476.972382	120.499855	1385.322388	-459.023682	111.563522	1677.871704	-602.319275	349.255127	1129.886841	-594.947144	-96.917282	1134.638794	-506.603943	360.195862	894.553345	-504.153992	-115.684288	876.447876	-492.975555	122.575706	1016.189880	477.421326	-45.015991	960.206909	480.146057	132.486710
-508.183105	219.853882	921.098511	-501.554199	33.444927	912.914368	-583.022278	265.601837	502.140686	-531.939636	-68.053009	489.778259	-575.288086	268.647522	68.210770	-559.905518	-144.100708	72.647125	-510.991272	302.541595	1379.995117	-490.509979	-48.018124	1365.562378	-476.611481	120.907135	1385.226563	-458.706116	111.714775	1677.862427	-602.098877	349.325623	1129.839600	-594.623047	-97.072754	1134.762939	-506.191925	360.373138	894.632813	-503.979645	-115.379349	876.356628	-492.731812	122.726433	1016.189636	477.418396	-45.010101	960.194763	480.147552	132.491989
-507.909790	219.999588	921.118958	-501.305023	33.629879	912.876892	-582.553223	265.892487	502.154633	-531.654785	-68.037346	489.741425	-575.387329	268.702393	68.290573	-559.904236	-144.090256	72.650833	-510.898346	302.775269	1379.982300	-490.046173	-47.762642	1365.542480	-476.360229	121.265694	1385.229614	-458.397949	112.033745	1677.734863	-601.909302	349.394592	1129.764160	-594.223022	-97.243401	1134.816650	-505.769379	360.564789	894.722168	-503.819977	-115.265762	876.301941	-492.464813	122.858833	1016.179138	477.415192	-44.981228	960.224121	480.149963	132.475311
-507.639496	220.158417	921.134949	-501.110626	33.763103	912.872864	-582.031738	266.178925	502.178619	-531.385559	-67.911942	489.758545	-575.523621	268.731201	68.365082	-559.878113	-144.140076	72.615234	-510.809174	303.014954	1379.977661	-489.511475	-47.522758	1365.555908	-476.107880	121.605904	1385.239136	-458.057953	112.310936	1677.729370	-601.754456	349.447144	1129.698364	-593.848755	-97.342293	1134.847046	-505.353973	360.755981	894.778015	-503.635925	-115.104790	876.229309	-492.226471	122.990082	1016.183777	477.424133	-45.027451	960.182190	480.180634	132.513062
-507.362701	220.391251	921.175903	-500.889557	33.921696	912.829224	-581.270752	266.362732	502.219757	-531.094910	-67.880432	489.681763	-575.621704	268.740417	68.462845	-559.891052	-144.120575	72.610489	-510.743988	303.307404	1379.960571	-488.924225	-47.204269	1365.582031	-475.942993	121.780823	1385.336304	-457.763367	112.783051	1677.687256	-601.619690	349.483124	1129.621338	-593.428101	-97.481415	1134.927856	-504.943451	360.959106	894.828918	-503.451538	-114.887085	876.161682	-491.956146	123.139694	1016.177979	477.412231	-44.951305	960.176575	480.149536	132.548599
-507.134003	220.572037	921.223572	-500.687958	34.075153	912.802429	-580.374084	266.635406	502.227875	-530.858643	-67.840179	489.603851	-575.675476	268.727631	68.576714	-559.883850	-144.139359	72.623817	-510.748657	303.573151	1379.950073	-488.361816	-46.962097	1365.599487	-475.498322	122.320007	1385.267090	-457.369476	113.084915	1677.707275	-601.517334	349.570068	1129.519043	-592.974243	-97.583138	1135.081543	-504.504669	361.170349	894.872559	-503.280945	-114.695541	876.175964	-491.680725	123.268532	1016.179382	477.412079	-44.905167	960.207275	480.126007	132.549515
-506.941711	220.845871	921.307739	-500.492004	34.236282	912.797668	-579.387695	266.966736	502.275757	-530.654419	-67.842171	489.547943	-575.803833	268.713898	68.725464	-559.970093	-144.158188	72.641602	-510.793304	303.940491	1379.933838	-487.642731	-46.600689	1365.642456	-475.231903	122.575737	1385.395386	-456.958710	113.529411	1677.775879	-601.442810	349.601532	1129.384521	-592.480042	-97.685852	1135.283569	-504.093536	361.380157	894.940063	-503.109711	-114.439713	876.215515	-491.436798	123.443542	1016.211182	477.444305	-44.925758	960.190674	480.164154	132.570435
-506.851807	221.088943	921.407227	-500.332153	34.389240	912.812256	-578.214417	267.441925	502.272247	-530.395935	-67.804230	489.549652	-575.893494	268.764160	68.869240	-560.104675	-144.170151	72.657974	-510.906250	304.233032	1379.941528	-486.859131	-46.283485	1365.809937	-474.736359	123.182945	1385.351929	-456.527893	114.019028	1677.881836	-601.404602	349.653778	1129.227173	-591.979248	-97.728523	1135.449585	-503.654266	361.635315	894.990601	-502.942047	-114.152229	876.276184	-491.212677	123.607117	1016.254456	477.473114	-44.873985	960.200806	480.179474	132.580017
-506.806610	221.309265	921.523499	-500.152710	34.555393	912.851563	-577.187195	267.841095	502.301453	-530.094666	-67.871666	489.532074	-576.075073	268.800018	69.011147	-560.356140	-144.221848	72.686409	-511.039978	304.579956	1379.890625	-486.120636	-45.935665	1365.951538	-474.369415	123.641960	1385.433350	-456.002380	114.414154	1678.110107	-601.386475	349.662476	1129.066650	-591.421448	-97.857643	1135.782349	-503.248871	361.894318	895.020508	-502.768311	-113.814957	876.403259	-490.999451	123.773819	1016.318542	477.449646	-44.854969	960.223022	480.158356	132.581360
-506.823486	221.618225	921.667969	-499.991180	34.794552	912.900146	-575.906433	268.275574	502.326019	-529.639465	-67.806984	489.478821	-576.267700	268.849823	69.142532	-560.373413	-144.223358	72.739685	-511.231323	304.970764	1379.854980	-485.068329	-45.507244	1366.237549	-473.992065	124.181862	1385.622925	-455.471680	115.016457	1678.284424	-601.406555	349.654907	1128.873535	-590.797607	-97.959320	1136.262695	-502.841797	362.201660	895.075012	-502.575500	-113.392784	876.591248	-490.784332	124.016617	1016.395691	477.432434	-44.865612	960.206299	480.162689	132.602386
-506.913696	221.919785	921.875305	-499.763977	35.143085	912.980957	-574.390625	268.831635	502.294861	-529.235291	-67.706696	489.511383	-576.318176	268.860229	69.297401	-560.487000	-144.263626	72.801559	-511.473236	305.278961	1379.695679	-484.056335	-45.088196	1366.504028	-473.623108	124.694260	1385.803589	-454.875549	115.532234	1678.536743	-601.492249	349.634155	1128.700806	-590.206970	-98.011848	1136.695313	-502.390076	362.557861	895.173157	-502.412018	-112.915840	876.862671	-490.579712	124.301056	1016.520569	477.423096	-44.821152	960.192810	480.140137	132.648590
-507.092651	222.294144	922.123291	-499.559357	35.460373	913.126099	-573.022522	269.679504	502.340851	-528.902588	-67.671867	489.502716	-576.615967	268.972534	69.488541	-560.559631	-144.222336	72.888893	-511.712555	305.676483	1379.667969	-482.878571	-44.631100	1366.876465	-473.218079	125.365776	1386.023560	-454.270355	116.273628	1678.731445	-601.598877	349.582855	1128.588501	-589.479370	-98.148392	1137.359375	-502.019928	362.895660	895.290466	-502.218231	-112.335587	877.214539	-490.413391	124.626968	1016.696350	477.447174	-44.818222	960.179077	480.163605	132.665131
-507.332214	222.696381	922.407349	-499.357880	35.790943	913.288696	-571.472351	270.531616	502.335022	-528.509949	-67.449249	489.582825	-576.811401	269.059021	69.672882	-560.663147	-144.210388	72.949272	-512.028564	306.133789	1379.633423	-481.749786	-44.135746	1367.303101	-472.813049	125.937515	1386.254761	-453.611206	117.209839	1678.863892	-601.779175	349.590393	1128.495605	-588.775330	-98.275421	1137.980347	-501.633820	363.238495	895.429077	-501.987305	-111.683449	877.642334	-490.238312	124.970673	1016.893250	477.466187	-44.786514	960.201294	480.181427	132.685852
-507.616760	223.035980	922.679565	-499.192078	36.089603	913.476196	-569.736450	271.239044	502.326477	-528.237122	-67.292679	489.665497	-577.035156	269.157745	69.871399	-560.841125	-144.194046	73.064453	-512.354980	306.636322	1379.552368	-480.517151	-43.539448	1367.806885	-472.413940	126.685081	1386.497559	-452.888794	117.991188	1679.087402	-602.003540	349.577759	1128.353271	-587.966064	-98.350555	1138.765137	-501.216309	363.610107	895.626282	-501.759430	-111.009941	878.138306	-490.087891	125.288269	1017.095032	477.511780	-44.736134	960.194885	480.222351	132.715607
-507.892914	223.407150	922.935303	-498.969757	36.527412	913.636963	-567.882202	272.623749	502.390747	-528.070801	-67.108337	489.766693	-577.278015	269.286713	70.159706	-561.006958	-144.177185	73.186218	-512.659668	307.105896	1379.467407	-479.233551	-42.913383	1368.276611	-471.961975	127.397217	1386.715454	-452.105896	118.945412	1679.228149	-602.320068	349.575470	1128.237549	-587.118042	-98.406898	1139.530762	-500.848969	363.960266	895.834473	-501.557617	-110.336166	878.669739	-489.948486	125.685524	1017.280457	477.529541	-44.760960	960.203369	480.232666	132.742233
-508.313019	223.888062	923.260376	-498.726288	36.938232	913.802551	-565.597473	273.541962	502.393341	-527.926636	-66.930359	489.841827	-577.535156	269.427612	70.400063	-561.254456	-144.137421	73.320930	-512.941467	307.692627	1379.332153	-477.781036	-42.230209	1368.738525	-471.438110	128.243195	1386.909058	-451.275238	120.003922	1679.341553	-602.666626	349.573578	1128.082520	-586.086121	-98.391289	1140.196045	-500.422272	364.356323	896.101563	-501.207062	-110.041924	879.346130	-489.881836	126.105476	1017.503479	477.548126	-44.734978	960.192505	480.257050	132.754425
-508.823669	224.259415	923.465332	-498.552765	37.345364	913.890198	-563.258545	274.798096	502.395935	-527.934204	-66.676537	489.959320	-577.825073	269.574432	70.697136	-561.587219	-144.126556	73.434486	-513.397156	308.227448	1379.131714	-476.192535	-41.478653	1369.208984	-470.898407	129.098068	1387.016479	-450.413116	121.063560	1679.419800	-603.174255	349.663300	1127.887451	-585.053040	-98.535423	1141.081909	-499.946899	364.730988	896.459106	-500.847778	-109.038857	879.850159	-489.847992	126.494278	1017.621643	477.559784	-44.704575	960.204102	480.269775	132.770187
-509.391296	224.721634	923.658813	-498.273560	37.944588	913.888733	-559.978577	275.446411	501.716675	-527.838928	-66.280891	490.062164	-577.660706	269.595520	70.992729	-561.777771	-144.130112	73.534401	-513.816040	308.829987	1378.924072	-474.561768	-40.645725	1369.586792	-470.274414	130.046783	1387.005371	-449.529755	122.412773	1679.452515	-603.757446	349.695099	1127.656494	-583.983887	-98.522705	1141.831909	-499.392029	365.012848	896.855713	-500.484985	-108.163200	880.344788	-489.815460	126.993187	1017.691345	477.600677	-44.677441	960.196533	480.298920	132.802368
-510.004639	225.186829	923.777649	-497.998199	38.431355	913.892578	-556.694946	276.236176	501.588318	-527.687195	-65.924568	490.053589	-577.586182	269.644196	71.289787	-561.928589	-144.087341	73.605850	-514.294983	309.504059	1378.610596	-472.898102	-39.735420	1369.871216	-469.613586	131.035843	1387.044678	-448.666656	123.933365	1679.417114	-604.478638	349.790436	1127.424072	-582.838928	-98.565453	1142.546265	-498.725739	365.242035	897.367126	-499.881134	-107.045898	880.877380	-489.878143	127.482063	1017.738159	477.633392	-44.674404	960.185974	480.319611	132.847046
-510.749207	225.628433	923.874756	-497.671906	39.002014	913.867188	-552.477539	276.148438	500.987579	-527.554443	-65.750702	490.154236	-576.919189	269.526947	71.540779	-562.092957	-144.066299	73.729942	-514.773132	310.262390	1378.281372	-470.972137	-38.805473	1370.095703	-468.878052	132.055130	1386.996826	-447.771973	125.454895	1679.461914	-605.287170	349.874207	1127.219727	-581.596069	-98.522858	1143.277832	-498.210175	365.695129	897.886047	-499.470825	-106.113571	881.303589	-490.044525	128.004639	1017.768616	477.667358	-44.605743	960.204041	480.337158	132.880661
-511.643005	226.086182	923.855591	-497.380493	39.665524	913.753357	-548.364197	276.294739	500.566650	-527.516663	-65.535378	490.243622	-576.490845	269.582306	71.792427	-562.369263	-144.141129	73.815872	-515.214722	311.036316	1377.893311	-468.999268	-37.714848	1370.134644	-468.049896	133.214676	1386.887573	-446.870605	126.877701	1679.460205	-606.123535	350.052582	1126.996704	-580.376099	-98.541893	1144.023071	-497.657257	366.269318	898.542358	-499.803162	-105.791397	881.070740	-490.246613	128.608597	1017.689758	477.695618	-44.603786	960.200867	480.373993	132.916275
-512.661865	226.458832	923.728882	-497.097961	40.368252	913.596558	-544.307556	276.682617	500.047150	-527.117249	-65.208588	490.191528	-576.019226	269.713348	72.083656	-562.395569	-144.143372	73.873108	-515.639343	311.952545	1377.448730	-466.889465	-36.541378	1370.158081	-467.233765	134.472366	1386.679932	-445.977325	128.654953	1679.312012	-607.096436	350.243896	1126.712891	-579.035950	-98.368004	1144.565552	-497.125122	366.803650	899.207336	-498.969879	-104.729965	881.461731	-490.490295	129.233658	1017.533691	477.753693	-44.563984	960.196960	480.419739	132.966827
-513.701050	226.918533	923.515625	-496.747192	41.079765	913.488098	-541.161072	279.759277	499.828064	-526.891479	-64.914253	490.222717	-576.351196	270.133636	72.646927	-562.584290	-144.196457	73.945259	-516.081604	312.899078	1376.967651	-464.493256	-35.243980	1370.014526	-466.361542	135.856750	1386.487183	-445.132813	130.514755	1679.189209	-608.083862	350.502625	1126.390503	-577.651489	-97.997536	1145.021729	-496.547913	367.388947	899.956360	-497.877380	-103.483978	881.869873	-490.757385	129.984283	1017.368408	477.797699	-44.507729	960.216553	480.454803	132.955154
-514.608765	227.589020	923.164246	-496.316681	41.977234	913.230469	-536.721863	280.054169	499.140686	-526.779541	-65.004890	490.232697	-575.712769	270.150330	72.870583	-562.944397	-144.339127	74.024757	-516.573547	313.974030	1376.487183	-462.117035	-33.755760	1369.706665	-465.511292	137.339554	1386.052856	-444.356842	132.428711	1678.851440	-609.171448	350.808868	1126.206177	-576.185059	-97.565414	1145.439209	-495.949921	368.016357	900.797729	-496.718109	-102.216835	882.213013	-490.911255	130.926254	1017.057739	477.852997	-44.529411	960.246094	480.515625	132.995636
-515.466553	228.408707	922.752258	-495.855591	42.899284	912.965088	-532.520264	280.753967	498.109253	-526.695862	-64.678574	490.272003	-575.026306	270.163910	73.066574	-563.323242	-144.509735	74.077431	-517.070740	315.110718	1375.953369	-459.623962	-32.174892	1369.341675	-464.540619	138.944687	1385.671875	-443.657257	134.694138	1678.434814	-610.293213	351.338348	1125.911987	-574.701965	-97.077141	1145.756958	-495.329773	368.678680	901.686279	-495.437012	-100.883804	882.526672	-491.064880	131.981247	1016.719482	477.873199	-44.465359	960.260376	480.538788	133.032059
-516.257751	229.298111	922.220581	-495.367584	43.978649	912.665466	-529.180237	282.097809	497.148956	-526.070190	-64.883591	490.211517	-574.668213	270.429901	73.288658	-563.412354	-144.638779	74.150261	-517.587585	316.411041	1375.336304	-457.098785	-30.399771	1368.790405	-463.541748	140.716476	1385.134399	-443.095398	136.881165	1677.983032	-611.483826	351.884857	1125.594971	-573.139771	-96.466972	1145.940918	-494.667725	369.464111	902.646179	-493.936462	-99.544876	882.883606	-491.198608	133.188187	1016.309204	477.977539	-44.437893	960.258179	480.597748	133.073608
-516.979797	230.133636	921.509827	-494.869293	45.103180	912.289551	-525.683289	283.293976	496.315338	-525.628418	-65.001923	490.182465	-574.207703	270.592682	73.423164	-563.603882	-144.784897	74.214264	-518.088989	317.877533	1374.777222	-454.628357	-28.429083	1368.147949	-462.589417	142.587479	1384.490967	-442.637482	139.180237	1677.545654	-612.733032	352.562134	1125.389038	-571.517334	-95.751259	1145.996094	-494.036072	370.289368	903.662048	-492.291077	-98.204407	883.092041	-491.306793	134.438126	1015.774414	478.034302	-44.403366	960.265503	480.670532	133.103867
-517.507202	231.097687	920.810730	-494.238739	46.229557	911.948303	-523.180054	284.669739	495.377380	-525.102112	-65.220215	490.153717	-573.914490	270.731628	73.475052	-563.874207	-144.982208	74.319550	-518.506836	319.498352	1374.104004	-452.107849	-26.294926	1367.435181	-461.595032	144.590027	1383.851318	-442.354279	141.143631	1677.290527	-614.042053	353.407257	1125.099243	-569.860840	-94.915833	1146.029053	-493.352966	371.174591	904.802063	-490.334015	-96.777992	883.362671	-491.318481	135.754700	1015.271912	478.111725	-44.340664	960.284241	480.713715	133.138275
-517.839233	232.227539	920.128906	-493.573639	47.583786	911.566772	-521.305908	285.941040	494.618927	-524.287415	-65.290749	490.037048	-573.775940	270.925446	73.484856	-564.061340	-145.057556	74.466850	-518.927185	321.318298	1373.497314	-449.585724	-24.068163	1366.617920	-460.578979	146.668335	1383.284912	-442.132690	143.627426	1676.897339	-615.356934	354.332733	1124.838989	-568.166382	-93.868271	1145.776855	-492.574493	372.158752	906.052490	-487.977570	-95.121544	883.735901	-491.160034	137.231201	1014.748047	478.184540	-44.320278	960.287476	480.780121	133.157883
-517.967041	233.483643	919.471313	-492.839508	48.942928	911.216614	-519.996887	286.919067	493.897339	-523.251282	-64.462585	489.810974	-573.651001	271.018738	73.373253	-564.034973	-145.011856	74.505707	-519.251648	323.265259	1372.848633	-446.997314	-21.732088	1365.783936	-459.673309	148.881439	1382.732422	-441.889862	146.597931	1676.391602	-616.716736	355.365845	1124.700195	-566.406433	-92.656876	1145.618164	-491.817169	373.120911	907.354919	-485.229187	-93.465607	884.202087	-490.946259	138.757050	1014.262939	478.244812	-44.296093	960.278625	480.835724	133.203720
-517.722534	234.807770	918.792725	-491.822876	50.373428	910.806885	-519.093384	287.625092	493.454437	-521.768738	-64.406487	489.662964	-573.573303	271.087708	73.287361	-564.057251	-144.888138	74.739952	-519.497925	325.288940	1372.298828	-444.566010	-19.370722	1364.933960	-458.773254	151.192871	1382.269043	-441.807068	149.089310	1676.248901	-618.022034	356.553497	1124.524658	-564.660767	-91.093178	1145.296143	-490.966949	374.232819	908.787292	-481.517822	-91.301399	885.076904	-490.496307	140.310989	1013.749207	478.347168	-44.224617	960.254089	480.911316	133.264847
-517.525391	235.634842	918.050171	-490.869385	51.466953	910.653809	-518.533081	288.163177	493.011444	-520.321533	-64.192879	489.514160	-573.484924	271.155212	73.068962	-564.168518	-144.670547	75.077629	-519.697693	327.372711	1371.773682	-442.114655	-16.908384	1364.292969	-457.885406	153.585999	1381.921753	-441.763184	151.233795	1676.131226	-619.261047	357.849091	1124.472412	-562.997620	-89.323463	1144.973389	-490.130493	375.413147	910.312561	-477.742645	-89.231270	886.082336	-489.987946	141.632950	1013.318726	478.433990	-44.197411	960.284546	480.990356	133.269638
-517.026367	236.949722	917.604187	-489.648987	52.750034	910.593994	-518.271973	288.592407	492.629700	-518.850098	-63.609329	489.605438	-573.357056	271.301544	72.805672	-564.389404	-144.322220	75.483551	-519.882507	329.495422	1371.457275	-439.767578	-14.500129	1363.799805	-457.043243	156.038086	1381.784546	-441.689209	153.937561	1676.036987	-620.420959	359.202515	1124.517456	-561.349670	-87.402283	1144.997070	-489.117645	376.662598	912.003113	-474.210480	-87.643570	886.937744	-489.264526	143.174240	1013.089722	478.561096	-44.106869	960.278809	481.060577	133.343964
-516.414978	238.174469	917.299744	-488.450867	53.993050	910.744507	-518.407104	289.092285	492.423615	-516.692688	-62.865253	489.438660	-573.315735	271.496704	72.523056	-564.160034	-143.544479	76.019974	-520.022400	331.604675	1371.284302	-437.699951	-12.059165	1363.643066	-456.170776	158.476868	1381.760742	-441.571747	156.503860	1676.111572	-621.459656	360.716583	1124.707886	-559.693237	-85.234093	1145.152344	-487.988190	377.994690	913.843506	-470.330536	-85.754738	888.446716	-488.513275	144.673065	1013.038574	478.628754	-44.044327	960.328430	481.105927	133.392380
-516.062866	239.837967	917.276733	-487.970123	56.086086	910.612976	-518.875854	289.732941	492.370911	-514.673523	-61.676605	489.458496	-573.427185	271.741699	72.284210	-564.119080	-142.740173	76.635315	-520.067749	333.724121	1371.263672	-435.806885	-9.589803	1363.916870	-455.391541	160.974564	1381.860474	-441.395386	158.764084	1676.281006	-622.274536	362.235535	1125.045532	-558.102295	-82.765831	1145.646484	-486.728027	379.568481	915.856384	-466.196564	-83.663818	890.396240	-487.952820	146.522095	1012.940491	478.745728	-43.963726	960.275452	481.197601	133.464813
-515.399170	241.190384	917.380310	-486.849487	57.444775	911.006042	-519.598267	290.408600	492.448730	-512.547058	-60.884941	489.651062	-573.516174	271.939392	72.067314	-564.277405	-141.814392	77.501358	-520.029114	335.839935	1371.348511	-434.202332	-7.157797	1364.559448	-454.611359	163.389999	1382.153076	-441.105011	161.892990	1676.451050	-622.929199	363.778229	1125.506958	-556.541687	-79.995430	1146.430908	-485.332764	381.273621	918.087158	-461.890472	-81.612541	892.604187	-487.110657	148.060394	1013.198425	478.850433	-43.866112	960.297852	481.290497	133.498703
-514.739197	242.564545	917.682861	-485.852631	58.864395	911.593384	-520.238037	290.972504	492.528168	-510.128052	-60.166042	489.895844	-573.623291	272.171661	71.933853	-564.376282	-140.803223	78.535118	-519.900818	337.950317	1371.603149	-432.753540	-4.806537	1365.559204	-453.843475	165.800537	1382.558594	-440.893799	163.868484	1677.063965	-623.502991	365.438599	1126.176636	-554.989014	-77.248947	1147.508179	-483.806122	383.195953	920.482300	-457.345581	-79.139999	895.259705	-486.320313	149.629913	1013.650757	478.930176	-43.824127	960.313538	481.354675	133.544708
-514.121033	243.773544	918.115417	-484.639984	59.962505	912.408936	-520.845886	291.458405	492.769501	-507.263000	-59.711216	490.365173	-573.795898	272.412323	71.829086	-564.019775	-139.390442	79.722839	-519.632629	340.029877	1371.940918	-431.804291	-2.522030	1366.818604	-453.066223	168.183792	1383.110718	-440.455322	166.817520	1677.363037	-623.966614	367.114655	1126.979004	-553.538086	-74.380302	1148.746948	-482.185211	385.366608	923.053284	-452.551086	-76.587822	898.242859	-485.485657	151.022263	1014.288513	479.082428	-43.745190	960.318420	481.471710	133.563080
-513.411865	244.920258	918.570801	-483.378448	60.975246	913.295349	-521.311279	291.768341	493.010834	-504.551819	-58.563820	490.783051	-573.866150	272.593781	71.711792	-563.311218	-137.793930	80.902756	-519.193298	342.048706	1372.322144	-430.927002	-0.387877	1368.293091	-452.251678	170.401947	1383.768311	-440.107849	168.773392	1678.065430	-624.346985	368.822876	1127.806641	-552.160339	-71.534401	1150.034668	-480.477356	387.638672	925.721558	-447.383148	-73.817238	901.530640	-484.552704	152.367584	1014.968689	479.145630	-43.715736	960.330627	481.548187	133.575439
-512.608215	245.704391	919.076416	-481.786377	61.371433	914.515442	-521.952271	292.082275	493.206024	-501.603302	-58.094067	491.346375	-573.998291	272.778320	71.608803	-563.592773	-136.545502	82.561172	-518.584351	344.055573	1372.651245	-430.083862	1.620723	1369.693237	-451.436707	172.575928	1384.399048	-439.498291	171.594330	1678.476807	-624.583618	370.566406	1128.632202	-550.850708	-68.743134	1151.235474	-478.658417	390.149353	928.438232	-441.989838	-71.192772	905.070679	-483.556091	153.367645	1015.861023	479.219208	-43.638618	960.333618	481.612579	133.646835
-511.912506	246.720581	919.550598	-480.713165	62.196789	915.472900	-522.419128	292.178345	493.484344	-498.304840	-57.605843	491.789459	-574.127014	272.944733	71.545517	-563.926575	-135.438995	84.333763	-517.833984	345.980408	1372.947510	-429.536285	3.563206	1371.226685	-450.593506	174.538239	1384.995483	-438.995483	173.543259	1679.209473	-624.849060	372.558990	1129.539795	-549.610840	-66.219482	1152.394775	-476.746643	392.684143	931.247559	-436.300690	-68.395874	908.733521	-482.728210	154.566238	1016.584656	479.304169	-43.594334	960.339600	481.690399	133.677963
-511.235962	247.561798	919.968811	-479.658417	62.835758	916.394775	-522.799072	292.182068	493.707092	-494.671387	-57.614914	492.299622	-574.251770	273.060059	71.456123	-563.713318	-134.212479	86.154381	-516.917542	347.858643	1373.211304	-429.117676	5.357177	1372.583252	-449.719574	176.430344	1385.615967	-438.327362	175.885315	1679.771240	-624.900696	374.445190	1130.340210	-548.409668	-63.761162	1153.407104	-474.549744	395.075043	933.991699	-430.271179	-65.698486	912.667542	-481.914124	155.595215	1017.261047	479.399231	-43.524200	960.351624	481.786987	133.739441
-510.545898	248.523605	920.322693	-478.847595	63.805157	916.979004	-523.172485	292.156464	493.948517	-490.757141	-56.802402	492.524414	-574.439941	273.173370	71.405891	-564.662598	-133.734818	88.299133	-515.879517	349.656158	1373.469727	-428.676666	7.019091	1373.923706	-448.800720	178.200272	1386.249268	-437.546448	178.049103	1680.268677	-624.891724	376.726105	1131.132813	-547.099060	-61.488270	1154.246460	-472.279297	397.397156	936.809631	-423.991669	-63.108952	916.671875	-481.152344	156.695206	1017.727905	479.487213	-43.487904	960.401123	481.879120	133.793503
-509.549042	248.968277	920.527405	-477.540070	63.756359	918.042297	-523.315796	292.110413	494.083130	-486.798920	-55.443691	492.717468	-574.541931	273.188934	71.388634	-564.085876	-132.871841	89.842194	-514.731140	351.400665	1373.706787	-428.469513	8.593723	1375.066040	-447.923981	179.889664	1386.837646	-436.664337	180.220078	1680.764771	-624.799377	379.284119	1132.006714	-545.776917	-59.456009	1154.983032	-470.064392	399.684845	939.586853	-417.504669	-60.495964	920.858643	-480.310669	157.319534	1018.400696	479.612518	-43.452087	960.427429	482.010468	133.811676
-508.691925	249.447617	920.648132	-476.619873	63.999176	918.798584	-523.455383	292.172272	494.178528	-482.168640	-54.612564	493.052124	-574.643250	273.209900	71.361824	-563.156433	-132.084641	91.238068	-513.512695	353.065277	1373.909424	-428.298401	10.003502	1376.164429	-447.081482	181.380890	1387.261230	-435.671021	182.784409	1681.060059	-624.283142	381.616974	1132.754761	-544.371033	-57.675156	1155.606567	-467.720764	401.829224	942.272949	-410.973755	-58.155621	925.069275	-479.595123	157.993439	1018.858643	479.659851	-43.443474	960.398865	482.099884	133.852966
-507.685028	249.730118	920.680908	-475.549805	64.146019	919.544434	-523.419556	292.227478	494.266479	-477.092651	-52.887024	493.112610	-574.667236	273.197845	71.356384	-562.048340	-130.950119	92.294357	-512.203064	354.718964	1374.170776	-428.205444	11.373983	1377.136719	-446.212311	182.857422	1387.777832	-434.671448	184.272415	1681.664307	-623.658813	384.304352	1133.612183	-542.813599	-56.101822	1156.101440	-465.314392	403.784546	944.759277	-404.358307	-56.097565	929.282532	-478.857971	158.540161	1019.282349	479.748688	-43.401009	960.428955	482.174896	133.881653
-506.786224	250.168625	920.655029	-474.782227	64.691139	919.912720	-523.479675	292.388184	494.383423	-471.331787	-50.412323	492.573242	-574.797180	273.198029	71.400177	-560.273621	-128.396759	93.605103	-510.813782	356.231812	1374.371216	-428.249023	12.696878	1378.049072	-445.370850	184.203537	1388.213623	-433.409515	186.467422	1681.856201	-622.671448	386.903900	1134.275635	-541.178284	-54.654510	1156.410034	-462.700836	405.650696	947.164490	-397.620850	-54.162094	933.474670	-478.183044	159.207245	1019.470825	479.844330	-43.357441	960.477478	482.299103	133.907547
-505.840546	250.263535	920.649414	-473.860748	64.743797	920.584412	-523.519592	292.529388	494.466644	-465.113342	-48.777252	492.609222	-574.884094	273.220367	71.412804	-558.076416	-125.303780	95.050705	-509.363556	357.645203	1374.660400	-428.247528	13.900591	1378.863770	-444.512329	185.497162	1388.609253	-432.178223	187.720337	1682.286621	-621.404724	389.398865	1134.926270	-539.404480	-53.409233	1156.564087	-459.730316	407.493805	949.504028	-390.932159	-52.453449	937.537415	-477.498962	159.598083	1019.829041	479.956696	-43.312607	960.453003	482.408447	133.963715
-504.725555	250.186737	920.637939	-472.660767	64.290169	921.509766	-523.482239	292.611542	494.526733	-458.538727	-46.665234	492.227570	-574.884094	273.202942	71.458916	-555.527222	-122.133728	96.141090	-507.824585	359.002258	1374.925415	-428.281036	15.095925	1379.515991	-443.589233	186.704422	1388.938965	-430.823181	189.240952	1682.503052	-619.852661	392.076721	1135.486328	-537.460022	-52.355663	1156.549927	-456.464264	409.439362	952.145447	-384.193604	-51.117676	941.485474	-476.724915	159.768280	1020.322815	480.075623	-43.196335	960.492859	482.484772	134.020660
-503.954620	250.261734	920.627502	-471.716156	64.686859	921.767700	-523.500305	292.657684	494.602661	-451.846619	-44.391399	491.716034	-574.925537	273.217041	71.478523	-552.286987	-118.292046	96.990562	-506.250305	360.264008	1375.123413	-428.299255	16.210360	1380.074829	-442.605682	187.737793	1389.230347	-429.329468	191.138962	1682.538818	-618.001038	394.509430	1135.921875	-535.319641	-51.401627	1156.445923	-452.847351	410.998657	954.081238	-377.462860	-50.052094	945.269897	-475.970886	160.145294	1020.455322	480.127838	-43.198082	960.485779	482.581299	134.069794
-502.811066	250.186493	920.553528	-470.360687	64.243301	922.548218	-523.430420	292.571808	494.654663	-445.570953	-42.256241	491.425690	-574.945618	273.193329	71.431442	-548.132385	-114.007935	97.308029	-504.625610	361.472931	1375.371826	-428.230225	17.264273	1380.535034	-441.600800	188.734543	1389.464233	-427.805023	192.472549	1682.639893	-615.917664	396.993591	1136.156738	-532.975952	-50.609406	1156.259033	-449.170563	412.431885	955.850037	-370.742188	-49.245235	948.955322	-475.151398	160.275635	1020.847839	480.480225	-43.113716	960.664124	482.932312	134.123520
-501.888367	250.201614	920.539124	-469.320435	64.245071	922.983643	-523.361755	292.489746	494.702057	-439.624725	-39.667450	490.918121	-574.914429	273.160553	71.421593	-544.140564	-110.253441	97.697624	-502.967651	362.536682	1375.564331	-428.192047	18.227301	1380.876709	-440.513336	189.648117	1389.714355	-426.190155	193.668259	1682.755127	-613.476196	399.288910	1136.251221	-530.428955	-50.079918	1155.994141	-445.233490	413.838684	957.491150	-364.010254	-48.702156	952.476501	-474.397919	160.491592	1021.077698	480.630402	-43.040031	960.658264	483.054108	134.185089
-501.164734	250.057846	920.672180	-468.433685	64.131081	923.589111	-523.352173	292.328339	494.746643	-433.799896	-37.544918	490.980621	-574.944824	273.172089	71.419548	-538.290771	-105.294968	97.445206	-501.245667	363.519135	1375.727661	-428.002594	19.060852	1381.176880	-439.444122	190.433945	1389.927612	-424.509094	194.770508	1682.867432	-610.764343	401.585907	1136.207520	-527.657654	-49.650478	1155.585327	-441.071350	415.032715	958.993713	-357.194122	-48.347439	955.865601	-473.578125	160.627823	1021.436218	480.718018	-42.992405	960.650269	483.174133	134.234863
-500.250610	249.915359	920.655518	-467.414276	63.900650	924.066772	-523.318481	292.065674	494.796906	-428.368958	-34.680305	490.682709	-574.919250	273.161072	71.410019	-534.397888	-101.985352	97.991318	-499.473297	364.424835	1375.849731	-427.706635	19.830971	1381.378174	-438.283539	191.126404	1390.148926	-422.678101	195.566574	1682.886230	-607.775024	403.721893	1136.111328	-524.648010	-49.348866	1155.113159	-436.693878	416.001892	960.204346	-350.444336	-48.268349	959.040222	-472.793152	160.678070	1021.678406	480.849548	-42.902645	960.671143	483.259125	134.280075
-499.395477	249.640366	920.726257	-466.414673	63.670128	924.569214	-523.403320	291.903229	494.834808	-422.865723	-32.751194	491.027161	-574.922424	273.098022	71.398521	-528.987976	-97.792953	98.164696	-497.654114	365.202118	1375.867188	-427.408203	20.477255	1381.472900	-437.004211	191.654892	1390.277222	-420.857483	195.878448	1683.022217	-604.482239	405.803406	1135.897583	-521.494873	-49.103424	1154.594238	-431.942627	416.839874	961.766724	-343.624420	-48.298588	962.290405	-471.976349	160.645798	1021.968628	480.958557	-42.831982	960.673340	483.367645	134.340729
-498.403656	249.124435	920.867981	-465.203369	63.525414	925.293945	-523.344177	291.615479	494.857788	-417.697479	-30.474760	491.133240	-574.870117	273.030853	71.367073	-522.068298	-92.769608	97.765312	-495.794067	365.891052	1375.830933	-426.928650	21.067194	1381.616455	-435.638214	192.155289	1390.333618	-418.979309	196.581787	1682.976318	-600.992188	407.885620	1135.625000	-518.195740	-48.882008	1154.009766	-426.952728	417.453369	963.095886	-336.774200	-48.514938	965.490723	-471.015411	160.623291	1022.404358	480.985779	-42.774368	960.602478	483.397583	134.368240
-498.071838	249.359451	920.937683	-465.503510	63.102093	924.807556	-523.604919	291.475281	494.965912	-413.027069	-29.703457	491.516754	-575.000610	273.009430	71.382584	-515.764771	-88.637840	97.786438	-493.850220	366.409454	1375.734863	-426.372650	21.506987	1381.681763	-434.307465	192.493622	1390.281128	-416.920776	197.462982	1682.674194	-597.353638	409.820862	1135.334961	-514.800537	-48.695698	1153.470337	-421.883362	417.527618	964.007446	-329.886658	-48.746578	968.856567	-470.630157	160.244766	1022.167114	480.820435	-42.736248	960.464417	483.256531	134.375229
-496.635559	248.765137	920.981750	-464.011292	62.778152	925.598938	-523.250488	291.000458	495.011597	-408.063568	-28.202221	492.088867	-574.841370	272.933411	71.351334	-509.184509	-84.861954	97.746208	-491.910278	366.774902	1375.650757	-425.621033	21.866364	1381.681152	-432.829437	192.727219	1390.213623	-414.846252	197.796936	1682.516479	-593.460999	411.659698	1134.918823	-511.465912	-48.563496	1153.027100	-416.399628	417.528809	965.282410	-323.064056	-49.048119	972.452454	-469.600708	160.118393	1022.618713	480.902344	-42.652813	960.426392	483.338043	134.403549
-495.383942	248.440674	921.118469	-462.955658	62.569942	925.840271	-522.958130	290.708984	495.062653	-403.165436	-26.750952	492.621155	-574.732300	272.839111	71.315010	-501.879150	-81.230255	97.588661	-489.960907	366.970459	1375.558716	-424.709625	22.120565	1381.649414	-431.333984	192.889084	1390.059082	-412.700989	197.336334	1682.501953	-589.385803	413.288788	1134.533813	-508.196533	-48.723152	1152.648315	-410.671936	417.384644	966.871155	-316.274719	-49.389305	976.412781	-468.629089	159.868118	1022.826538	481.016541	-42.616619	960.421265	483.445740	134.447479
-494.019012	248.070587	921.281250	-461.769379	62.351238	925.995300	-522.630371	290.535370	495.071716	-398.642517	-25.835176	493.231903	-574.602966	272.757660	71.298782	-494.124268	-78.180397	97.341202	-488.076416	366.995728	1375.479980	-423.511322	22.252724	1381.639282	-429.724579	192.894852	1389.940186	-410.505280	198.006042	1682.086670	-585.168518	414.795624	1134.091309	-505.023743	-48.882175	1152.295288	-404.675323	416.992310	968.643921	-309.722290	-49.861366	980.612793	-467.596191	159.521515	1023.013184	481.071503	-42.564327	960.426331	483.528229	134.459793
-493.519073	246.838989	920.800293	-460.890991	61.470638	926.275940	-522.666748	290.749420	494.972137	-394.243073	-25.117393	493.860352	-574.712341	272.775513	71.330750	-486.337708	-75.973099	97.164352	-486.203156	366.908112	1375.418945	-422.355896	22.251009	1381.538452	-428.037292	192.760864	1389.743408	-408.236938	197.552261	1682.040527	-580.799744	416.077606	1133.623291	-502.068939	-49.241600	1152.005737	-398.452820	416.300415	970.605530	-303.081177	-49.868778	985.252808	-466.900360	158.903488	1022.892334	481.167938	-42.516079	960.471252	483.612366	134.515076
-492.208099	246.335968	920.744995	-459.700226	61.099617	926.441833	-522.373108	290.799652	494.942383	-389.511444	-24.099642	494.428284	-574.635010	272.745758	71.347328	-477.965302	-74.305916	96.794037	-484.296722	366.677734	1375.339600	-420.618164	22.190323	1381.484863	-426.247162	192.595490	1389.606812	-405.827393	197.273926	1681.863525	-576.382996	417.012726	1133.253052	-499.169189	-49.732594	1151.919922	-391.991608	415.174713	973.014038	-297.013245	-50.141209	990.148987	-465.803650	158.555069	1022.959229	481.275360	-42.479771	960.482056	483.732697	134.527908
-490.893463	245.867966	920.678894	-458.388153	60.622177	926.545715	-522.348755	290.978668	494.967133	-384.855743	-23.446878	495.012329	-574.699951	272.702606	71.395325	-469.203125	-73.228157	96.389923	-482.297455	366.357941	1375.243408	-418.764099	22.070984	1381.377075	-424.322021	192.332443	1389.491089	-403.349670	197.026443	1681.734741	-571.985352	417.702087	1133.145996	-496.262146	-50.329273	1151.948242	-385.463562	413.849976	975.747986	-290.713531	-51.600258	995.788818	-464.609375	158.152542	1022.986816	481.342957	-42.487865	960.477722	483.854004	134.579071
-489.372894	245.437073	920.626099	-456.804138	60.301849	926.668701	-522.269165	290.998932	495.038910	-379.924591	-22.622883	495.573730	-574.744324	272.700012	71.416824	-459.975830	-72.618423	95.922974	-480.170074	365.977692	1375.170166	-416.965851	21.815548	1381.338501	-422.319305	191.966904	1389.418579	-400.723999	196.516479	1681.593018	-567.589966	417.979218	1133.155884	-493.525604	-51.164436	1151.974976	-378.818298	412.246460	979.088867	-284.704590	-52.374088	1001.670837	-463.254761	157.843399	1023.038330	481.449493	-42.447720	960.485779	483.963074	134.572388
-487.988831	244.132416	920.042664	-455.051666	59.623737	927.090149	-522.046143	290.721008	495.005920	-375.160309	-22.090242	496.187195	-574.661011	272.582764	71.394691	-450.989319	-72.917023	95.550217	-477.933929	365.434845	1375.071899	-415.026154	21.369759	1381.291016	-420.190948	191.482895	1389.369507	-398.050110	196.022736	1681.491699	-563.272522	418.219513	1133.315796	-490.922150	-52.049213	1152.200195	-372.123810	410.306763	982.997314	-278.805420	-53.046974	1007.904724	-461.751678	157.417343	1022.933838	481.492798	-42.425465	960.500000	484.047668	134.578094
-486.493958	244.475754	920.217712	-453.648071	59.107334	926.508972	-522.168884	290.589874	495.268829	-370.684723	-22.010443	496.740540	-574.779541	272.563934	71.399139	-441.344025	-73.323784	95.138634	-475.509155	364.834167	1375.017090	-413.226898	20.849226	1381.352661	-418.048950	190.896088	1389.211670	-395.281708	195.310043	1681.361694	-559.057739	418.015839	1133.687744	-488.257446	-53.124065	1152.488892	-365.385773	408.072052	987.614685	-273.085663	-53.954758	1014.319458	-460.150757	156.922028	1022.737732	481.555969	-42.378407	960.481750	484.136932	134.637726
-484.605438	243.781769	920.350525	-451.450989	58.910927	926.880005	-521.699341	290.047913	495.369293	-365.508301	-21.485838	497.498444	-574.606812	272.413452	71.388496	-431.778107	-74.335724	94.766113	-473.017181	364.152618	1375.050293	-411.334076	20.197018	1381.541870	-415.751770	190.158356	1389.173218	-392.388458	194.482193	1681.242920	-555.043152	417.728394	1134.263916	-485.636017	-54.310024	1152.839111	-358.739319	405.619263	992.708618	-267.473145	-54.825378	1020.804504	-458.343262	156.593674	1023.006775	481.652374	-42.394505	960.476746	484.240204	134.648544
-483.016907	243.867172	920.964050	-449.527557	58.522549	926.781250	-521.580444	289.669189	495.592377	-361.047333	-20.962772	497.962006	-574.599854	272.330292	71.391289	-421.962860	-75.491241	94.391693	-470.463226	363.385315	1375.211548	-409.647308	19.410084	1381.704712	-413.372192	189.350983	1389.106323	-389.463501	193.523788	1681.197144	-551.135132	417.195343	1134.962402	-483.001343	-55.632137	1153.185547	-352.011932	403.027191	998.462646	-261.948181	-55.817299	1027.380981	-456.666412	156.050858	1023.291748	481.738068	-42.315514	960.557800	484.336945	134.654648
-481.517151	243.127777	920.918030	-447.456635	57.844269	926.892822	-521.347107	289.254120	495.679077	-356.898193	-21.264116	498.684509	-574.551392	272.238770	71.439934	-412.090668	-76.920868	94.166214	-467.940125	362.555450	1375.468140	-407.936310	18.568741	1382.032837	-410.924866	188.440155	1389.141479	-386.468018	192.516266	1681.130249	-547.261169	416.437012	1135.688354	-480.219391	-57.031376	1153.514282	-345.370819	400.498077	1004.405823	-256.510742	-56.979530	1033.862305	-454.785645	155.474823	1023.308655	481.783478	-42.288029	960.561523	484.420166	134.688400
-479.912323	242.115524	920.605469	-445.226349	56.886272	927.080139	-520.660767	288.614075	495.704224	-352.689087	-22.164797	499.588013	-574.304199	271.995697	71.452545	-401.820740	-78.141251	93.866524	-465.421753	361.591522	1375.895508	-406.112762	17.598030	1382.359619	-408.404449	187.495071	1389.128662	-383.452850	191.415649	1681.083618	-543.355042	415.420654	1136.414917	-477.296173	-58.542549	1153.874756	-338.639404	397.909546	1010.535278	-251.380737	-58.634384	1039.919556	-452.748718	154.813538	1023.217468	481.868500	-42.290676	960.538208	484.522339	134.734909
-477.846497	241.719025	921.086121	-442.471466	56.499207	927.267883	-520.284180	288.073853	495.932098	-348.280548	-22.201935	500.323303	-574.277405	271.863495	71.485580	-391.705139	-79.559090	93.630524	-463.017120	360.600342	1376.511108	-404.241882	16.520000	1382.592041	-405.830963	186.462097	1389.166748	-380.433472	190.293945	1681.060547	-539.278870	414.103729	1137.099854	-474.325317	-60.153019	1154.174438	-331.808228	395.586182	1016.745605	-246.023499	-59.901108	1045.889893	-450.520782	154.267441	1023.577698	481.981964	-42.265263	960.564087	484.632141	134.723145
-477.595520	242.466202	920.922424	-442.346832	52.976097	925.635986	-520.506287	287.780945	496.238892	-345.235046	-24.674366	500.925598	-574.532166	271.785309	71.567734	-382.241516	-81.493904	93.692268	-460.709656	359.469604	1377.226563	-402.170135	15.432236	1382.773804	-403.227905	185.408615	1389.333862	-377.339355	189.360107	1680.957153	-534.946472	412.495514	1137.751465	-471.096680	-61.845943	1154.311646	-324.883423	393.514160	1023.057861	-240.692535	-61.548599	1051.604492	-449.090027	152.215439	1022.583801	482.040070	-42.245846	960.571655	484.709442	134.746124
-475.610046	241.394333	920.634827	-439.165466	52.541035	925.962280	-520.108765	287.083130	496.356781	-341.042297	-25.291039	501.646484	-574.416870	271.548035	71.605789	-372.010040	-82.630127	93.461372	-458.551636	358.294098	1378.104248	-400.215729	14.204601	1382.827759	-400.684570	184.250336	1389.386353	-374.257629	187.982574	1680.962036	-530.457642	410.755585	1138.346313	-467.643158	-63.638378	1154.381226	-317.926575	391.223236	1028.628174	-235.542267	-63.511806	1056.929443	-446.474823	151.874329	1022.580139	482.388824	-42.210144	960.775024	485.063110	134.767563
-473.023529	241.146271	921.179565	-435.627869	52.586262	926.191589	-519.644104	286.419769	496.619171	-336.700836	-25.187641	502.060852	-574.306702	271.319916	71.661613	-361.492645	-83.497635	93.227417	-456.528290	356.964844	1379.062256	-398.055115	12.971747	1382.679199	-398.085358	183.037170	1389.508057	-371.153259	186.454025	1680.842285	-525.687866	408.927948	1138.838013	-463.927216	-65.579247	1154.312012	-310.886169	388.986603	1033.600464	-230.402359	-65.746979	1061.793091	-443.725067	151.608688	1023.008972	482.229492	-42.191998	960.587891	484.891327	134.808914
-470.895233	240.225067	921.156982	-432.505524	51.884739	926.390991	-519.137146	285.614746	496.801117	-332.995605	-26.863596	503.062408	-574.134705	271.054657	71.740959	-351.682892	-84.765526	93.173798	-454.585297	355.508270	1380.031860	-395.321747	11.775331	1382.580078	-395.463165	181.782318	1389.581055	-368.069214	184.915314	1680.789795	-520.642151	407.036255	1139.097900	-459.906616	-67.637344	1154.116211	-303.933838	386.735809	1038.020020	-225.101822	-68.163208	1066.141357	-441.100647	150.975418	1023.088806	482.534943	-42.173565	960.782654	485.225983	134.821365
-468.330048	239.243988	921.352539	-428.995544	51.294392	926.575684	-517.638855	284.135803	496.837158	-328.926453	-27.730284	503.650604	-573.447693	270.581329	71.690697	-341.722046	-85.837677	93.120430	-452.683167	353.944946	1381.003418	-392.593323	10.558908	1382.340210	-392.781128	180.371552	1389.661743	-364.934143	183.211090	1680.707642	-515.363708	405.155609	1139.253540	-455.603241	-69.783928	1153.670410	-297.049622	384.412872	1041.862427	-219.639435	-70.799644	1069.930786	-438.183960	150.222519	1023.290161	482.538818	-42.115360	960.750977	485.235931	134.862137
-467.046967	239.429474	921.074341	-425.682953	50.263672	926.755859	-517.836121	283.682404	497.175476	-325.156982	-28.368895	504.197845	-573.648865	270.387268	71.844841	-331.769226	-86.824791	92.972237	-450.714355	352.317535	1381.886230	-389.601135	9.207436	1381.931763	-390.162170	178.958069	1389.676025	-361.762543	181.237015	1680.602051	-509.980377	403.273834	1139.215332	-451.068420	-71.893402	1153.154907	-290.074097	381.767792	1045.169067	-214.042099	-73.623024	1073.195068	-435.834137	150.131836	1023.218506	482.378601	-42.102318	960.588440	485.111359	134.840103
-464.592224	238.651810	921.103455	-422.047760	49.532383	926.905457	-517.442383	282.837708	497.408417	-321.268890	-29.461336	504.637909	-573.568787	270.116852	71.895691	-321.999390	-88.044708	92.922913	-448.739258	350.657562	1382.629272	-386.620178	7.845372	1381.504395	-387.446960	177.430420	1389.744995	-358.642029	179.252869	1680.505737	-504.452759	401.428314	1138.993652	-446.254730	-74.199066	1152.514404	-283.245728	378.999634	1047.413940	-208.313477	-76.545105	1075.882568	-432.872162	149.489075	1023.310669	482.458618	-42.048435	960.579590	485.205170	134.850647
-461.954681	237.720230	921.012817	-418.262360	48.705921	926.992249	-517.188416	281.996582	497.735229	-317.382843	-31.558578	505.185608	-573.534058	269.901398	71.936119	-312.555267	-89.364761	92.946747	-446.648651	348.897644	1383.235718	-383.533813	6.302560	1381.073120	-384.754547	175.818756	1389.734497	-355.575195	177.315475	1680.296509	-498.710815	399.427979	1138.655640	-441.210052	-76.556702	1151.760864	-276.217377	376.044830	1049.647827	-202.341309	-79.440331	1077.885742	-429.743988	148.750519	1023.309692	482.560059	-42.032803	960.601929	485.300262	134.873962
-459.072693	236.814896	921.227234	-414.313324	47.993309	926.981445	-516.945251	281.285095	497.964935	-313.267944	-31.741867	505.412201	-573.488708	269.689148	72.011322	-302.813812	-90.438225	92.842125	-444.405762	347.107056	1383.651367	-380.505127	4.693232	1380.606812	-382.043610	174.118118	1389.654785	-352.439941	175.015564	1680.160400	-492.617432	397.269775	1138.066284	-435.923065	-78.883514	1150.914063	-269.418274	373.522827	1051.296875	-196.045563	-82.129150	1079.363281	-426.524261	147.841644	1023.437256	482.608490	-42.015068	960.584167	485.386536	134.872040
-456.204895	235.518875	921.021973	-410.431427	46.956272	927.011780	-516.158813	280.211517	498.141510	-308.982483	-32.632870	505.687653	-573.164124	269.388519	71.993942	-293.303558	-91.658852	92.788498	-442.089691	345.219482	1383.906372	-377.433441	2.985807	1380.140015	-379.227142	172.345566	1389.589355	-349.358978	172.675003	1680.001831	-486.392792	394.933044	1137.478516	-430.410339	-81.259956	1150.003784	-262.517487	370.779388	1052.415771	-189.842911	-85.236847	1080.147949	-423.183655	146.852890	1023.343384	482.673553	-42.020241	960.605591	485.467926	134.889893
-453.216827	234.296539	920.885437	-406.349640	45.967091	926.923950	-515.208313	279.056427	498.275513	-304.759430	-33.626633	505.771332	-572.831299	269.080933	71.950119	-284.069336	-92.940201	92.731194	-439.586578	343.299805	1383.978271	-374.368927	1.236333	1379.630005	-376.395569	170.505844	1389.381714	-346.268860	170.102814	1679.736572	-480.026154	392.420532	1136.792603	-424.659058	-83.522842	1148.955811	-255.594376	368.052002	1053.497070	-183.673325	-88.395180	1080.815796	-419.759094	145.811417	1023.238770	482.745087	-41.965004	960.624084	485.547302	134.889465
-450.192322	232.968552	920.733948	-402.183289	44.938484	926.693604	-514.371338	278.071716	498.414856	-300.263153	-34.671478	505.815826	-572.661682	268.864960	71.984047	-275.044434	-94.449936	92.698898	-436.867554	341.252045	1383.915527	-371.070313	-0.622850	1379.074951	-373.463348	168.549622	1389.141602	-343.198273	167.551010	1679.418701	-473.694550	389.851013	1136.066772	-418.811401	-85.828758	1147.922119	-248.821854	364.923767	1053.432861	-177.524338	-91.739632	1080.473755	-416.262451	144.636429	1023.057556	482.826813	-41.968399	960.633972	485.653290	134.884796
-445.788086	230.097580	920.432983	-397.833801	43.958061	926.415649	-512.456543	276.312683	498.194092	-295.520081	-35.701591	505.876587	-571.904907	268.423462	71.850945	-266.171997	-95.922089	92.664146	-433.966553	339.142151	1383.664063	-367.706512	-2.526916	1378.597778	-370.410248	166.554398	1388.857910	-340.070770	164.780258	1679.072266	-467.398346	387.256409	1135.314697	-412.946747	-87.946861	1146.846191	-242.078476	361.780334	1053.593384	-171.206772	-94.608505	1080.667725	-412.018188	142.744034	1022.779358	482.888275	-41.915653	960.653625	485.717957	134.928299
-442.717377	228.804214	920.228027	-393.576843	42.706291	926.068481	-511.441895	275.232330	498.294403	-291.051300	-36.666065	505.631348	-571.660156	268.250305	71.809395	-257.584625	-97.343155	92.560852	-430.891846	336.880615	1383.337402	-364.049438	-4.520496	1378.111938	-367.319122	164.460464	1388.403931	-336.956970	161.981339	1678.675293	-461.105957	384.521637	1134.542847	-407.165131	-90.149025	1145.921631	-235.398163	358.497223	1053.753784	-165.061478	-97.379349	1080.686646	-408.477509	141.427185	1022.517883	482.957214	-41.899246	960.657166	485.814545	134.927155
-439.357880	227.319946	919.934631	-389.153473	41.328888	925.624695	-510.178619	273.902008	498.362885	-286.266327	-37.945671	505.453064	-571.317871	267.988190	71.716301	-249.413422	-98.811714	92.402641	-427.642670	334.544525	1382.897339	-360.368317	-6.694762	1377.554199	-364.088196	162.276443	1387.950195	-333.775635	159.025345	1678.284058	-454.991272	381.750977	1133.818115	-401.553436	-92.404320	1145.027222	-228.927200	355.052612	1054.064453	-159.133865	-100.029968	1080.776489	-404.752380	139.930267	1022.169128	483.014648	-41.884239	960.639221	485.900757	134.939682
-435.858734	225.585144	919.536072	-384.688812	39.756004	925.085571	-508.823975	272.541565	498.371063	-281.427429	-39.182812	505.103943	-570.978149	267.806091	71.628036	-241.772293	-100.598236	92.085793	-424.233002	332.032623	1382.371460	-356.197388	-8.796281	1376.881470	-360.635376	159.940826	1387.540649	-330.545135	156.129364	1677.904053	-448.919464	378.813721	1133.065308	-396.117554	-94.664375	1144.108765	-222.569122	351.477509	1054.417236	-153.460983	-102.356361	1081.256714	-400.912537	138.216904	1021.717102	483.078918	-41.854424	960.668884	485.979736	134.938217
-432.153564	223.508331	919.003540	-380.145935	37.942886	924.621155	-507.272369	271.101318	498.267151	-276.773773	-40.890251	504.533112	-570.664734	267.623413	71.519745	-234.341705	-101.845398	91.705597	-420.730865	329.422333	1381.818848	-351.835724	-11.121744	1376.239624	-357.112671	157.470123	1386.997681	-327.207336	153.006546	1677.492920	-443.051880	375.788361	1132.420654	-390.963959	-97.083542	1143.313721	-216.331711	347.824036	1055.119141	-148.128143	-104.867188	1081.325195	-396.904633	136.326263	1021.226440	483.127808	-41.849701	960.661987	486.042175	134.959763
-428.203003	221.484497	918.473877	-375.471558	35.950050	923.861023	-505.639130	269.728271	498.241302	-271.645172	-41.338291	503.873016	-570.295654	267.458984	71.448601	-225.625534	-101.410759	91.046692	-417.053833	326.609314	1381.295166	-347.440948	-13.576011	1375.475830	-353.401642	154.858017	1386.483765	-323.812744	150.097519	1677.147217	-437.386078	372.527008	1131.724365	-386.055573	-99.432663	1142.500000	-210.267929	343.989838	1055.946289	-143.049561	-106.983955	1081.897827	-392.657684	134.213150	1020.593445	483.183716	-41.808807	960.666321	486.115326	134.961258
-424.166565	219.426361	917.876221	-370.780457	33.843353	922.893372	-504.108246	268.527893	498.246277	-266.589813	-42.455204	503.103851	-570.134338	267.339874	71.417763	-219.244263	-102.570572	90.321762	-413.314789	323.658875	1380.687134	-342.789154	-16.175699	1374.645630	-349.528259	152.101883	1385.982056	-320.385803	146.999100	1676.705322	-431.992096	369.320007	1131.090454	-381.391602	-101.778152	1141.608521	-204.446411	340.016510	1056.676147	-138.091644	-109.023880	1082.732666	-388.289948	131.964828	1019.819458	483.250732	-41.808609	960.654053	486.195557	134.999207
-419.996429	217.179626	917.263428	-366.041077	31.645342	921.953003	-502.386322	267.229034	498.249390	-261.040405	-43.822426	502.307739	-570.021179	267.207092	71.411598	-213.335602	-103.592354	89.568542	-409.492340	320.588806	1380.133545	-338.296173	-18.965120	1373.758911	-345.470917	149.242966	1385.457520	-316.878326	143.805420	1676.254639	-426.762177	365.899750	1130.475464	-376.819977	-104.118309	1140.684204	-198.775162	336.202179	1057.977417	-133.311584	-110.795624	1083.802246	-383.832092	129.597580	1019.050232	483.305481	-41.759094	960.670837	486.269714	135.019455
-415.591644	214.741760	916.499939	-361.147034	29.307795	921.025330	-500.348877	265.848114	498.195374	-256.071350	-44.320259	501.087280	-569.533875	266.946503	71.347961	-207.776749	-104.323883	88.402954	-405.586548	317.377594	1379.616821	-333.798523	-21.894636	1372.926514	-341.299255	146.208344	1384.814453	-313.276520	140.573471	1675.745972	-421.788910	362.382294	1129.887451	-372.418274	-106.447075	1139.784790	-193.269119	332.310211	1059.353271	-128.611725	-112.466835	1084.977295	-379.154205	127.157196	1018.204773	483.359253	-41.723057	960.669312	486.310669	135.040298
-410.976196	212.196198	915.807129	-356.075531	26.900293	920.021545	-498.027588	264.316498	498.070099	-250.777237	-44.978477	499.929779	-569.328674	266.775208	71.330063	-202.797256	-104.588203	87.183952	-401.516510	314.023010	1379.067261	-329.431580	-25.104006	1372.124268	-336.894409	143.061508	1384.236328	-309.565704	137.308487	1675.179199	-416.985260	358.662781	1129.284668	-368.004578	-108.804176	1138.807007	-187.982315	328.515625	1060.780640	-123.976555	-113.984367	1086.492920	-374.315033	124.539207	1017.364075	483.453430	-41.744518	960.709351	486.393524	134.756866
-406.315247	209.742294	914.984741	-351.114868	24.461111	918.812744	-496.165619	262.959381	498.101624	-245.082321	-45.900608	498.767151	-569.341553	266.721069	71.421158	-198.447479	-104.526192	85.824318	-397.346039	310.601501	1378.504517	-325.057098	-28.548288	1371.208618	-332.397400	139.632950	1383.468994	-305.782013	133.995453	1674.612061	-412.314484	354.870026	1128.731323	-363.647125	-111.110802	1137.754028	-183.017807	324.991577	1062.321777	-119.348862	-115.526703	1087.786377	-369.382782	121.936661	1016.344910	483.788086	-41.863529	960.849976	486.536926	134.239197
-401.174316	206.926086	914.206482	-345.634277	21.885662	917.999756	-493.777008	261.370667	498.090637	-239.557281	-46.247799	497.385132	-569.165588	266.588013	71.447998	-194.487228	-103.974442	84.125351	-392.988708	306.994354	1377.897583	-320.714722	-32.165962	1370.356323	-327.786224	136.134659	1382.749878	-301.960907	130.629990	1674.016846	-407.848602	350.987823	1128.250244	-359.271057	-113.628525	1136.614380	-177.832016	321.117676	1063.911743	-114.747719	-117.075554	1088.755615	-364.216278	119.202606	1015.564514	483.796417	-41.838619	960.837463	486.553162	134.215424
-396.024658	204.083969	913.396851	-339.947174	18.873611	916.864380	-491.472168	259.950653	498.214813	-234.518051	-46.445309	495.712952	-569.216614	266.503204	71.586456	-191.150986	-103.184639	82.273155	-388.553894	303.340515	1377.243408	-316.385010	-35.981895	1369.450195	-323.138245	132.474228	1382.033081	-298.065674	127.233986	1673.337769	-403.483795	347.034821	1127.676880	-354.900787	-116.105667	1135.393066	-173.027725	317.595612	1065.321167	-110.143661	-118.564705	1089.936401	-358.831635	116.112816	1014.602844	483.649414	-41.854794	960.678955	486.396088	134.216751
-390.757782	201.122910	912.525024	-334.257996	15.952075	915.556946	-488.689819	258.522583	498.003845	-229.168472	-46.823734	494.109253	-568.992310	266.363770	71.707596	-188.714508	-102.399498	80.601097	-383.990509	299.475586	1376.525513	-311.890503	-39.960022	1368.493408	-318.480804	128.651001	1381.198120	-294.111755	123.718887	1672.694336	-399.242218	343.001984	1127.074707	-350.483978	-118.749817	1134.164429	-168.307205	314.155762	1066.651489	-105.553558	-120.142570	1090.583008	-353.342468	112.962936	1013.521667	483.696167	-41.868626	960.670776	486.444305	134.255447
-385.459381	198.045380	911.590759	-328.599365	12.839207	914.338928	-485.316589	256.621124	497.302185	-223.505951	-47.071163	492.391602	-568.503235	266.225525	71.782234	-187.222122	-102.098640	79.165726	-379.462402	295.534637	1375.688599	-307.405090	-43.994259	1367.392944	-313.731628	124.723610	1380.401733	-290.139191	120.268234	1671.938110	-395.015381	338.958221	1126.383667	-345.960724	-121.550117	1132.846802	-163.752213	310.824860	1067.722290	-100.932724	-121.762733	1091.245239	-347.846497	109.737709	1012.449646	483.798065	-41.856651	960.674866	486.522339	134.253571
-380.062592	194.833038	910.658386	-323.017822	9.679897	913.135498	-481.348419	254.588470	496.817383	-217.886230	-46.424030	490.853485	-567.977234	266.223297	72.104836	-186.319504	-102.472404	77.622078	-374.847809	291.545898	1374.796753	-302.809479	-48.094898	1366.270752	-308.983856	120.709526	1379.559937	-286.067932	116.629440	1671.370728	-390.885101	334.873657	1125.654785	-341.329163	-124.522873	1131.416626	-159.218384	307.554749	1068.525635	-96.214821	-123.552261	1091.377319	-342.378754	106.410172	1011.389709	483.806519	-41.897285	960.682434	486.581177	134.238708
-374.678467	191.454575	909.692383	-317.447296	6.327033	912.019348	-477.596375	252.849289	496.506042	-211.757217	-45.960766	489.712036	-567.669189	265.884338	72.370995	-184.828568	-102.805504	76.321159	-370.166931	287.555878	1373.918457	-298.095612	-52.218227	1365.140259	-304.213928	116.641273	1378.826538	-281.985443	112.602501	1670.952881	-386.766144	330.738281	1124.893188	-336.638428	-127.556160	1130.022095	-154.828033	304.410339	1069.080322	-91.447647	-125.382767	1091.142456	-336.955200	102.957100	1010.357178	483.858521	-41.882370	960.656250	486.626160	134.288025
-369.381927	188.143066	908.770996	-312.047302	2.895272	911.141418	-473.509949	251.202011	496.157227	-205.699265	-45.628513	489.136932	-567.315491	265.565155	73.006447	-181.924347	-102.693703	75.636086	-365.557709	283.619446	1373.109863	-293.391510	-56.342503	1364.070435	-299.465454	112.611572	1378.260986	-277.915375	109.020073	1670.597290	-382.670197	326.593811	1124.180176	-331.749756	-130.724487	1128.711792	-150.523041	301.304352	1069.351440	-86.517464	-127.509789	1090.469971	-331.654327	99.596611	1009.461365	483.938538	-41.847717	960.674316	486.696625	134.295486
-363.513641	183.773972	907.706665	-306.824036	-0.582795	910.490601	-468.490143	249.066696	495.356842	-199.519592	-46.566967	488.880615	-566.427429	265.104034	73.770348	-178.358917	-102.862389	75.423233	-360.913361	279.730774	1372.453491	-288.473663	-60.352123	1363.067871	-294.719757	108.524475	1377.758301	-273.740875	105.601135	1670.305786	-378.599457	322.450897	1123.666016	-326.753113	-133.927734	1127.440918	-146.303665	298.335052	1069.332642	-81.554367	-129.664658	1089.700073	-326.136658	95.875481	1008.597900	483.984070	-41.881409	960.685120	486.748688	134.272934
-358.200653	180.168396	906.895813	-301.680908	-3.995828	910.092102	-464.815796	247.962112	495.202118	-193.129974	-47.751564	488.772827	-566.258728	264.665497	74.998871	-174.963730	-103.545677	75.053642	-356.287415	275.890930	1371.958618	-283.581787	-64.320854	1362.226685	-289.981934	104.607277	1377.475342	-269.559753	101.639870	1670.088013	-374.594513	318.163239	1123.195801	-321.620697	-137.279755	1126.440063	-142.184052	295.359161	1069.044922	-76.501732	-132.097305	1088.412964	-321.115875	92.521706	1008.005005	484.089050	-41.853771	960.657471	486.834534	134.337906
-352.176483	175.831696	905.991882	-296.621826	-7.384280	909.950195	-459.424683	245.879501	494.397644	-187.227295	-49.950432	488.759552	-564.867249	263.799744	76.006073	-173.300400	-104.741676	74.944878	-351.659637	272.033875	1371.562866	-278.717255	-68.145943	1361.488770	-285.234283	100.690796	1377.134277	-265.440369	97.663994	1669.845459	-370.636993	313.754456	1122.883667	-316.451935	-140.596649	1125.522949	-138.205231	292.590363	1068.562500	-71.372231	-134.599045	1086.826294	-315.832092	88.971474	1007.490173	484.163330	-41.858189	960.650391	486.910889	134.318451
-347.139618	172.466263	905.413086	-291.656616	-10.831957	909.967834	-454.570404	244.376724	493.924225	-181.146225	-52.065983	488.784332	-564.235168	263.174469	77.729973	-172.978622	-106.002090	75.059395	-347.089050	268.261047	1371.320801	-273.807190	-71.843689	1360.879517	-280.559418	96.901115	1376.807861	-261.338135	93.734657	1669.649414	-366.886932	309.483337	1122.609131	-311.177368	-143.817032	1124.663086	-134.199188	289.808441	1068.010498	-66.126755	-137.205704	1084.887085	-311.139618	85.790253	1007.224731	484.116791	-41.634609	960.664063	486.872620	134.783051
-342.333527	169.382156	904.914612	-286.818756	-14.366340	910.181152	-449.833191	242.958282	493.562195	-175.009323	-54.570919	488.774628	-563.663879	262.274841	79.434578	-173.321487	-106.999542	75.428368	-342.503082	264.528503	1371.160156	-268.987091	-75.449867	1360.432983	-275.967194	93.116089	1376.649048	-257.147095	89.634941	1669.597900	-363.111267	305.024658	1122.367432	-305.845917	-147.048431	1123.895752	-130.622131	287.385681	1067.206665	-60.843803	-139.893738	1082.606079	-306.659332	82.752991	1007.095947	484.266327	-41.871590	960.583679	487.032288	134.342209
-337.671539	166.326889	904.604614	-282.182983	-17.947077	910.555908	-445.060242	241.762924	493.416382	-169.343170	-57.798706	488.707184	-563.181213	261.400787	81.574783	-173.090805	-107.513260	75.927460	-338.009094	260.877502	1371.182373	-264.176971	-79.002823	1360.026489	-271.433136	89.430260	1376.629761	-253.006683	85.129906	1669.829834	-359.550568	300.787170	1122.227417	-300.428986	-150.255280	1123.234253	-127.064873	284.919800	1066.372803	-55.551510	-142.571808	1080.526855	-302.314453	79.697571	1007.137817	484.292938	-41.858398	960.575195	487.072449	134.341583
-333.137695	163.303009	904.418518	-277.561188	-21.571999	911.029175	-440.250397	240.461105	493.502380	-164.395828	-60.806087	488.953674	-562.684082	260.555542	83.776497	-172.580429	-108.035667	76.507324	-333.585480	257.337433	1371.356323	-259.268280	-82.448730	1359.784790	-266.990387	85.774200	1376.767090	-248.851639	81.058426	1670.044800	-356.139557	296.534821	1122.276978	-295.058380	-153.431152	1122.706665	-123.810738	282.348206	1065.217041	-50.306301	-145.329056	1078.277832	-297.901917	76.664154	1007.277405	484.397949	-41.780075	960.598267	487.160950	134.350159
-329.714447	161.510956	904.428772	-272.950165	-25.299297	911.580200	-435.382629	239.310806	494.127106	-160.116837	-63.236042	489.398865	-561.541992	259.498840	85.964386	-172.067902	-108.465446	77.013618	-329.173157	253.920242	1371.672241	-254.453857	-85.896324	1359.636841	-262.580109	82.248489	1376.933105	-244.750641	77.167603	1670.301758	-352.803589	292.417664	1122.558960	-289.823395	-156.611267	1122.285278	-120.520363	280.109009	1064.867676	-45.174942	-148.098007	1076.209839	-294.032837	74.134819	1007.555359	484.522125	-41.717838	960.698181	487.243103	134.400238
-325.840485	159.624039	904.915710	-268.297821	-28.643162	912.098755	-430.472809	238.388718	495.142029	-156.582870	-64.973175	489.742035	-560.199524	258.317383	88.562134	-171.683716	-108.749802	77.408447	-324.854126	250.481079	1372.150269	-249.710144	-89.311783	1359.654175	-258.241669	78.806259	1377.243164	-240.653946	73.148590	1670.837524	-349.687622	288.426422	1122.984985	-284.752380	-159.716629	1121.999146	-117.643356	277.756012	1064.282593	-40.175617	-150.906830	1074.260254	-289.889709	71.483398	1008.068970	484.632751	-41.665760	960.737183	487.317383	134.410522
-320.525909	155.305008	905.655823	-263.474213	-31.975386	912.692505	-424.072998	236.724625	495.763824	-153.831406	-66.295273	489.930786	-558.175476	256.877808	91.257797	-171.245804	-108.676056	77.631348	-320.641327	247.074356	1372.748779	-244.931732	-92.743530	1359.765015	-253.936264	75.330605	1377.755981	-236.573624	69.270035	1671.469116	-346.749756	284.458405	1123.514282	-279.844055	-162.852173	1121.917603	-114.957664	275.277222	1063.754761	-35.498825	-153.550156	1073.133423	-284.909637	67.566048	1008.747742	484.683380	-41.685390	960.672729	487.401489	134.465530
-314.700562	149.360229	906.460205	-258.709351	-35.377983	913.290833	-416.913239	235.129547	496.216797	-151.569153	-67.523888	489.846222	-555.839233	255.380127	94.197227	-171.020477	-108.622101	77.613647	-316.612793	243.653915	1373.465454	-240.112030	-96.182121	1359.962036	-249.718735	71.923820	1378.554443	-232.474258	65.785561	1672.150391	-343.971893	280.623383	1124.207520	-275.318329	-165.931931	1122.029541	-112.463989	272.863007	1063.505127	-31.354021	-156.421371	1071.236572	-279.626434	62.818401	1009.454346	484.735779	-41.720314	960.608337	487.498993	134.327148
-309.594910	144.278778	907.423584	-253.989975	-38.879868	913.979370	-409.661255	233.802963	496.710052	-149.458099	-68.401711	489.771057	-553.512268	253.897339	97.490807	-170.875946	-108.482254	77.552727	-312.787598	240.211029	1374.306885	-235.314774	-99.611992	1360.230591	-245.439224	68.485298	1379.490601	-228.478668	62.240593	1673.035034	-341.558838	277.080322	1125.148560	-270.961975	-168.868729	1122.189453	-110.170578	270.452240	1063.326660	-27.083557	-158.600494	1071.223267	-274.662720	58.428246	1010.282349	484.756592	-41.630848	960.608093	487.540222	134.510513
-305.379395	140.882309	908.588196	-249.324081	-42.196186	914.744507	-402.846252	233.033707	497.707092	-147.358017	-69.191925	489.913635	-551.470215	252.287857	101.321877	-170.623886	-108.098900	77.534691	-309.147308	236.688980	1375.326050	-230.384445	-103.069992	1360.747314	-241.222824	65.091087	1380.458374	-224.567596	58.182499	1674.179199	-339.247528	273.576141	1126.258179	-266.931458	-171.745193	1122.543213	-108.007919	268.133728	1063.367065	-23.128332	-160.838562	1071.444458	-270.149597	54.896935	1011.251892	484.789368	-41.550179	960.580994	487.594238	134.549240
-301.306763	137.717834	909.899597	-244.680923	-45.227661	915.496582	-395.717804	232.264587	498.644257	-145.599747	-70.554565	490.064789	-549.089111	250.452881	105.277069	-170.408630	-107.929161	77.639427	-305.644623	233.169403	1376.496094	-225.595825	-106.518013	1361.391724	-237.111877	61.781597	1381.386230	-220.700729	54.796890	1675.272339	-337.158508	270.213348	1127.498169	-263.203064	-174.470184	1123.131104	-106.018021	266.052521	1063.721069	-19.589176	-163.138840	1071.806152	-265.661530	51.561405	1012.287109	484.893890	-41.460754	960.625488	487.662140	134.549927
-297.437164	134.572144	911.353088	-240.180481	-48.096020	916.355896	-388.591064	231.911530	499.631409	-143.980408	-72.196426	490.275574	-546.584351	248.464691	109.422432	-170.325562	-107.897438	77.798637	-302.282867	229.660599	1377.717407	-220.970551	-109.921371	1362.233276	-232.977936	58.496540	1382.410156	-216.756271	51.914230	1676.227783	-335.356720	266.867462	1128.847168	-259.813171	-177.129700	1124.010742	-104.310081	263.885040	1063.839600	-16.431442	-165.374252	1072.462524	-261.350525	48.303402	1013.447266	484.651520	-40.741486	960.723206	487.679443	137.214508
-293.807159	131.538803	912.857788	-235.874329	-50.996895	917.309082	-381.074493	231.126022	500.471558	-142.556183	-74.356880	490.616180	-544.048035	246.719391	114.091125	-170.241943	-108.083450	78.108917	-299.017120	226.232193	1379.042725	-216.339050	-113.368675	1363.369629	-228.934570	55.185680	1383.541748	-213.038940	48.260674	1677.609375	-333.157166	263.135864	1130.057983	-256.621674	-179.615982	1125.205566	-102.485405	261.977020	1064.670044	-13.294296	-167.542831	1073.574463	-257.254120	45.107468	1014.677856	484.688934	-40.699226	960.727051	487.722778	137.577576
-290.271698	128.695709	914.378784	-231.613678	-53.682285	918.249329	-373.191162	230.027466	501.091431	-141.177017	-76.645462	490.993378	-540.372192	244.117874	117.745300	-170.221848	-108.436058	78.391289	-295.810974	222.644775	1380.377686	-211.912888	-116.909554	1364.666504	-224.881989	51.744774	1384.948120	-209.265182	45.126221	1678.942505	-331.270538	259.684143	1131.404175	-253.542267	-182.020050	1126.548950	-100.572365	260.465118	1066.429077	-10.419186	-169.707321	1075.448242	-253.214142	42.106075	1015.908813	484.811066	-40.845490	960.741028	487.768127	137.140915
-287.034607	125.934227	915.923889	-227.579163	-56.382187	919.200684	-365.621704	229.363052	501.841431	-139.886230	-78.844246	491.273743	-537.053162	241.744278	121.979668	-170.221909	-108.860939	78.705467	-292.598785	219.297241	1381.702759	-207.544067	-120.213417	1366.075684	-220.801651	48.557671	1386.528076	-205.490295	42.178093	1680.260254	-329.553131	256.256775	1132.831421	-250.508408	-184.434036	1127.970459	-99.045403	258.500824	1067.604492	-7.448131	-171.867874	1077.421143	-249.402649	39.143665	1017.153687	484.875702	-40.890759	960.730957	487.820587	136.777405
-283.894562	123.386276	917.397766	-223.674240	-58.935932	919.991394	-357.985443	228.381332	502.527313	-138.615021	-80.749603	491.490509	-533.219177	239.157257	126.022957	-170.276291	-109.307137	78.880486	-289.324524	216.115692	1382.878784	-203.136078	-123.432220	1367.485107	-216.882141	45.403027	1387.875122	-201.644241	39.780369	1681.340820	-328.096893	253.052780	1134.241211	-247.558884	-186.734818	1129.394287	-97.636292	256.536438	1068.755127	-4.598469	-173.889786	1079.420654	-245.677933	36.319366	1018.281311	485.036469	-41.211472	960.701050	487.834747	137.027649
-280.903992	120.843018	918.850586	-219.808472	-61.117565	920.616760	-350.420868	227.169952	503.079041	-137.426331	-82.412613	491.650299	-529.170410	236.283463	129.732300	-170.310623	-109.672981	79.025253	-286.105072	212.925903	1384.074829	-198.874420	-126.581459	1368.723877	-213.008911	42.310760	1389.098267	-197.948318	37.063251	1682.500732	-326.581299	249.689774	1135.575806	-244.574875	-189.017303	1130.689453	-96.130981	254.815720	1070.169434	-1.481790	-175.857330	1081.275024	-242.063080	33.613861	1019.318604	484.815430	-41.403805	960.447998	487.894501	136.997299
-277.927521	118.588066	920.213196	-216.054871	-62.352982	921.167358	-343.355499	226.078171	503.757813	-136.269440	-83.518776	491.789520	-525.006104	233.087631	133.315903	-170.257782	-109.896446	79.100998	-282.897949	209.833008	1385.201782	-194.698685	-129.559937	1369.906128	-209.302948	39.359535	1390.023438	-194.184753	34.288506	1683.532471	-325.180695	246.553345	1136.864380	-241.462433	-191.388962	1131.886230	-94.839706	253.105606	1071.397095	1.243881	-178.468781	1083.179443	-238.550919	31.528858	1020.275024	485.158478	-41.493259	960.600403	488.219299	136.738647
-275.156555	116.318817	921.475891	-212.262070	-65.106163	921.715088	-336.182007	224.792816	504.315155	-135.495728	-84.862312	492.033508	-520.299255	229.564423	136.408585	-170.326691	-110.193542	79.197067	-279.785034	206.850510	1386.215820	-190.506775	-132.406128	1370.997925	-205.681412	36.512650	1390.878174	-190.540710	31.659067	1684.508057	-323.779175	243.496078	1138.142944	-238.420593	-193.772964	1133.035034	-93.596336	251.407776	1072.359985	4.303812	-180.142883	1084.928589	-235.072495	28.731749	1021.172791	485.276733	-41.696381	960.572021	488.318817	136.316330
-272.578033	114.414986	922.712585	-209.518784	-66.515923	922.029236	-329.732483	223.660599	504.978088	-134.637024	-86.159164	492.114197	-515.422729	225.751022	139.152649	-170.323303	-110.349205	79.362274	-276.716125	203.938629	1387.216675	-186.299042	-135.132523	1371.985962	-202.129578	33.774895	1391.816772	-186.850906	29.101305	1685.365723	-322.258240	240.416367	1139.343628	-235.226273	-196.228546	1134.102905	-92.292809	249.790115	1073.600952	7.416476	-182.288330	1086.677124	-232.106537	26.689962	1021.932617	485.101013	-41.692825	960.419434	488.116760	136.137787
-269.939697	112.598473	923.802063	-206.479111	-68.372398	922.475830	-323.523376	222.356094	505.634003	-133.877563	-87.256210	492.304565	-509.599213	221.621964	141.211105	-170.304428	-110.334320	79.499260	-273.785645	201.177261	1388.225708	-182.434021	-137.667053	1372.866211	-198.696243	31.136433	1392.795654	-183.205093	26.579498	1686.203369	-320.436035	237.019531	1140.748901	-231.916519	-198.714569	1135.077759	-90.862488	248.148849	1074.826538	10.646665	-184.506424	1088.311768	-229.113632	24.573038	1022.694031	485.335022	-41.898609	960.503418	488.475586	135.455673
-267.113800	110.888512	924.778137	-203.522156	-69.945915	923.003296	-317.487366	220.915512	506.433777	-133.054321	-88.358124	492.421600	-503.080444	217.412079	142.522369	-170.266602	-110.239372	79.638779	-270.910889	198.516998	1389.158936	-178.488281	-140.086670	1373.584106	-195.419205	28.581461	1393.687012	-179.597458	24.107723	1686.963989	-318.659302	233.891266	1141.694336	-228.494537	-201.180161	1135.894043	-89.423531	246.569717	1075.960571	14.051531	-186.689468	1089.856445	-226.205780	22.698523	1023.449768	485.130493	-41.452461	960.500427	488.136597	136.457779
-264.411072	109.210426	925.664673	-200.725540	-71.414284	923.391907	-311.936279	219.462555	507.097412	-132.295685	-89.304718	492.557709	-496.300140	213.064804	143.162918	-170.119858	-110.095329	79.659416	-268.179077	196.028564	1390.028809	-174.765106	-142.313446	1374.210327	-192.282745	26.210342	1394.409668	-176.052307	21.739826	1687.647827	-316.959259	230.987885	1142.511719	-224.989029	-203.726746	1136.575684	-87.903816	245.248154	1077.105103	17.578236	-189.005188	1091.091553	-223.378052	20.885710	1024.085205	485.084717	-41.176815	960.499023	488.109406	137.018890
-261.536987	107.730499	926.442749	-197.909225	-72.869804	923.660706	-306.729034	217.846954	507.761292	-131.728821	-90.581367	492.625702	-489.046265	208.462753	143.126816	-170.122986	-110.192924	79.663956	-265.575653	193.669266	1390.922974	-171.203140	-144.454788	1374.716919	-189.368073	23.970707	1395.047607	-172.572784	19.423855	1688.260498	-315.379913	228.095520	1143.519531	-221.385071	-206.381210	1137.168335	-86.563950	243.802856	1077.588623	20.926964	-191.743286	1092.054688	-220.562195	19.124123	1024.616821	485.160675	-41.256821	960.441589	488.202393	137.014893
-258.860382	106.481209	927.253357	-195.252792	-74.225586	923.906067	-302.090820	216.213440	508.412476	-131.190933	-91.823730	492.692963	-481.660828	204.250305	143.192947	-170.079788	-110.312263	79.629433	-263.134766	191.436157	1391.793945	-167.815811	-146.548065	1375.146240	-186.499542	21.880686	1395.634033	-169.153427	17.232338	1688.778320	-313.547546	225.250046	1144.377075	-217.819122	-208.963974	1137.635742	-84.976631	242.707489	1078.222778	24.677486	-193.799454	1092.549805	-217.860504	17.520498	1025.146240	485.322357	-41.447380	960.415894	488.343872	136.721344
-256.080444	105.221970	928.022522	-192.637283	-75.517159	924.161621	-297.727020	214.360367	508.836395	-130.525696	-92.950897	492.836761	-473.901367	199.631409	142.046143	-170.007065	-110.423042	79.656067	-260.667206	189.270370	1392.543091	-164.573715	-148.576920	1375.517822	-183.771225	19.847216	1396.165283	-165.801041	15.098895	1689.286865	-311.816376	222.731750	1145.236572	-214.105942	-211.455719	1137.991089	-83.499420	241.557999	1078.600464	28.274467	-196.437408	1093.033569	-215.143997	15.960070	1025.660400	485.358826	-41.556667	960.388977	488.384308	136.562149
-253.541534	103.919060	928.769348	-190.145096	-76.952583	924.515625	-293.695251	212.279358	509.251892	-129.886383	-94.299568	493.012848	-465.008545	194.887009	140.089783	-169.995956	-110.588837	79.751854	-258.275970	187.162918	1393.318481	-161.470337	-150.521271	1375.839722	-181.019699	17.890884	1396.891602	-162.493134	13.123733	1689.720947	-310.084961	220.372589	1146.189331	-210.467636	-213.930756	1138.361694	-82.067513	240.294357	1078.737305	32.276741	-198.407516	1093.160278	-212.541656	14.402045	1026.204712	485.386780	-41.525261	960.441223	488.398041	136.471176
-250.903030	102.738716	929.486511	-187.747437	-78.485443	924.961975	-289.989838	210.072769	509.711029	-129.290695	-95.851814	493.201630	-455.926392	190.204605	137.725540	-170.040787	-110.846825	79.919243	-255.846497	185.112823	1394.133301	-158.530273	-152.385986	1376.295776	-178.342148	15.881649	1397.608398	-159.248016	11.214510	1690.176147	-308.119873	217.905563	1146.961182	-206.681000	-216.182007	1138.663452	-80.472633	239.091782	1079.084595	36.116371	-200.586273	1093.488037	-209.991165	12.893831	1026.784668	485.327820	-41.349346	960.492981	488.354248	136.602661
-247.813812	103.741486	930.434265	-185.097000	-79.376274	925.347473	-286.605927	207.604050	510.242035	-128.681061	-97.165886	493.388062	-446.703156	185.762100	135.051361	-169.989212	-110.984955	80.080490	-253.444763	183.201157	1394.882935	-155.788574	-154.128540	1376.812012	-175.680252	13.965050	1398.131470	-156.045120	9.329399	1690.536377	-306.147858	215.792313	1147.737305	-202.908066	-218.355698	1139.023071	-78.736229	238.089966	1079.527710	39.817455	-202.832001	1093.794434	-207.161774	12.599780	1027.457153	485.303009	-41.247707	960.525391	488.365692	136.813904
-245.282745	102.739822	931.021973	-182.703171	-80.587105	925.661682	-283.202393	204.854996	510.390472	-128.286209	-98.880547	493.550232	-437.002441	181.504456	131.886108	-170.071945	-111.309654	80.242752	-251.041519	181.376007	1395.536743	-153.162170	-155.790436	1377.291260	-173.088196	12.190736	1398.566040	-153.097656	7.672933	1690.978760	-304.293335	213.768158	1148.454712	-199.240082	-220.442108	1139.342651	-77.194229	237.063751	1079.666016	43.718369	-204.913345	1093.738647	-204.650101	11.354464	1027.904053	485.404846	-41.268520	960.541687	488.468567	136.897293
-242.895645	101.580193	931.530701	-180.291214	-81.600494	925.875244	-279.837097	201.778030	510.352905	-127.883698	-100.235779	493.609528	-426.908386	177.387756	128.382751	-170.013718	-111.528015	80.308212	-248.687592	179.692627	1396.158203	-150.629486	-157.332489	1377.749023	-170.625092	10.566113	1398.887939	-150.170319	5.953438	1691.277344	-302.588959	211.841690	1149.177979	-195.690048	-222.483383	1139.637207	-75.768417	236.052643	1079.586182	46.910789	-207.418381	1093.827881	-202.163040	10.139220	1028.257202	485.459595	-41.249092	960.528320	488.534180	136.990768
-240.704315	100.002487	931.958313	-177.841568	-82.655045	926.091003	-276.355652	198.465454	510.093719	-127.637589	-101.769371	493.703247	-416.499023	173.594879	124.526161	-170.121658	-111.763580	80.322685	-246.380112	178.132828	1396.621948	-148.219849	-158.840973	1378.032104	-168.245987	9.070621	1399.107056	-147.379791	4.339262	1691.461426	-300.759338	210.067856	1149.672363	-192.418854	-224.373413	1139.874146	-74.259605	235.245422	1079.525391	50.492924	-209.019043	1093.344116	-199.699020	8.771198	1028.565308	485.559448	-41.370312	960.521057	488.634979	136.871918
-238.745514	98.182732	932.317993	-175.601974	-83.697945	926.290344	-273.393585	195.233307	509.793304	-127.367607	-102.678993	493.843140	-405.998993	169.828171	120.312241	-170.116104	-111.853355	80.330627	-244.081161	176.684662	1397.031250	-145.640732	-160.294434	1378.255493	-165.912064	7.672348	1399.295166	-144.709869	2.789677	1691.671143	-298.988861	208.601013	1150.104370	-189.191299	-226.135574	1139.957764	-72.836067	234.642502	1079.314575	53.690773	-210.915771	1093.487061	-197.410706	7.333584	1028.826416	485.626312	-41.450462	960.530945	488.702637	136.785507
-236.886795	96.393494	932.632874	-173.410995	-84.834885	926.512085	-270.669556	191.803894	509.476318	-127.220825	-103.981972	493.970123	-395.908142	166.757706	116.845963	-170.220291	-112.039902	80.406982	-241.868347	175.249100	1397.401367	-143.163727	-161.551666	1378.391479	-163.615356	6.376457	1399.653076	-142.113190	1.386647	1691.911743	-297.252716	207.254395	1150.603149	-186.136353	-227.827484	1140.024780	-71.294029	233.864380	1079.429443	56.810352	-212.603561	1093.629639	-195.216705	5.897398	1029.078003	485.574951	-41.412617	960.596802	488.677765	136.801987
-235.002182	94.776077	932.885437	-171.104416	-85.856972	926.725647	-268.116638	188.276962	509.115753	-127.071632	-105.155502	494.106018	-385.361725	163.641281	112.981667	-170.379013	-112.250275	80.426682	-239.774750	173.880020	1397.791504	-140.668961	-162.704330	1378.507813	-161.273087	5.089658	1400.033813	-139.485046	-0.121161	1692.115845	-295.707336	206.280426	1151.100098	-183.146744	-229.300140	1140.139038	-69.637543	233.034546	1079.533813	59.837822	-214.455917	1093.940308	-193.029694	4.612392	1029.301758	485.573212	-41.272320	960.679749	488.642334	136.903839
-233.159729	93.446297	933.105774	-168.843201	-86.657875	926.877197	-265.734131	184.748566	508.644653	-126.857658	-106.260788	494.223938	-374.772827	160.734909	108.996590	-170.452744	-112.495537	80.498734	-237.798691	172.763931	1398.030029	-138.146500	-163.692642	1378.547852	-159.077759	3.931231	1400.155518	-136.956039	-1.427664	1692.272583	-294.244873	205.551178	1151.519287	-180.425430	-230.633560	1140.171143	-68.148438	232.314255	1079.477051	62.801228	-215.622482	1094.200317	-190.888596	3.565004	1029.478638	485.610504	-41.296223	960.747681	488.688049	136.895447
-231.388092	92.518578	933.264587	-166.745895	-86.636192	926.726257	-263.642090	181.212555	508.221252	-126.224701	-106.944748	494.221863	-364.048615	158.005676	104.992714	-170.447754	-112.651039	80.544228	-235.969147	171.635101	1398.374512	-135.685013	-164.525360	1378.528320	-156.970505	2.933558	1400.104370	-134.609848	-2.596878	1692.437378	-292.784821	204.832138	1151.934448	-177.881104	-231.861572	1140.171875	-66.617142	231.723907	1079.552002	65.231117	-216.987228	1094.693359	-188.792740	3.018100	1029.466187	485.865356	-41.834305	960.713623	488.988525	136.021881
-229.511932	91.774208	933.408386	-164.420181	-87.533928	926.968323	-261.843353	177.618622	507.740967	-125.792068	-108.041046	494.269623	-353.065979	155.447571	100.899971	-170.610870	-112.992180	80.669861	-234.288055	170.648193	1398.644897	-133.385956	-165.220856	1378.531616	-155.027267	2.079057	1399.911011	-132.373596	-3.769133	1692.523560	-291.237335	204.051514	1152.274536	-175.593414	-232.959137	1140.251587	-65.063408	231.149994	1079.637085	67.508217	-218.265366	1094.996582	-186.725906	2.264749	1029.662598	485.893860	-41.884018	960.692139	488.998566	135.893967
-227.752884	91.344688	933.521667	-162.256531	-87.771500	926.991577	-260.267609	174.205551	507.164307	-125.006424	-108.635574	494.313873	-341.684998	153.288971	96.746918	-170.571487	-113.172180	80.767113	-232.673035	169.783768	1398.813599	-131.157883	-165.887024	1378.500122	-153.118988	1.415749	1399.786499	-130.103333	-4.857804	1692.484741	-289.671417	203.428299	1152.503540	-173.491272	-233.967880	1140.190430	-63.504093	230.701187	1079.695679	69.494873	-219.633255	1095.422974	-184.666229	1.940833	1029.720703	485.913879	-41.991520	960.697144	489.039764	135.887695
-225.990372	91.119736	933.568054	-160.126770	-88.086235	927.068848	-259.102509	170.810074	506.562103	-124.339882	-109.139626	494.346771	-330.549835	151.502686	92.807907	-170.590912	-113.326340	80.874184	-231.122894	168.988052	1399.010132	-129.087952	-166.496170	1378.466797	-151.265549	0.770433	1399.760742	-128.011444	-5.833849	1692.557617	-287.365601	202.059311	1152.255005	-171.478806	-234.822830	1140.240967	-61.815144	230.331329	1079.796753	71.598969	-220.631119	1095.690796	-182.685379	1.722130	1029.778809	485.964569	-42.027569	960.686035	489.120972	135.872498
-224.306992	91.030029	933.566284	-158.093140	-88.500732	927.166077	-258.415771	167.297531	506.052155	-123.577644	-109.767914	494.392242	-319.507660	149.978592	88.883690	-170.644348	-113.512222	80.993240	-229.688889	168.271606	1399.188843	-127.219887	-167.088409	1378.369507	-149.421890	0.186532	1399.835693	-126.004211	-6.691124	1692.680664	-286.192474	201.886429	1152.793213	-169.621338	-235.441391	1140.134155	-60.320599	229.755600	1080.054199	73.473991	-221.424408	1096.356689	-180.773331	1.564675	1029.820679	485.939819	-42.053791	960.747864	489.105774	135.827332
-222.669846	91.036499	933.467346	-156.110733	-88.965904	927.197876	-257.868042	163.431992	505.480988	-122.868370	-110.251152	494.428680	-308.448547	148.900284	85.046349	-170.675674	-113.713242	81.029861	-228.237503	167.600510	1399.279907	-125.447311	-167.593979	1378.277588	-147.676453	-0.384839	1399.881470	-124.042610	-7.484114	1692.729126	-284.582336	201.387604	1152.930176	-167.803696	-235.964096	1140.105957	-58.660259	229.428772	1080.526245	75.517830	-222.024612	1096.843018	-178.926178	1.440726	1029.782837	486.012512	-42.125530	960.795471	489.169952	135.698853
-221.140640	91.024025	933.318726	-154.281509	-89.200363	927.222046	-257.529144	159.103882	504.979767	-122.155197	-110.380394	494.372925	-297.660065	148.163391	81.403183	-170.613739	-113.799187	81.058632	-226.846954	167.031891	1399.306763	-123.728333	-168.064148	1378.230469	-146.023087	-0.757500	1399.776367	-122.119637	-8.183818	1692.675537	-282.674316	200.527145	1152.714966	-166.156235	-236.381027	1140.072998	-57.067078	229.082108	1080.716309	77.254906	-222.690414	1097.213745	-177.144562	1.467933	1029.708984	486.049286	-42.321095	960.832336	489.240173	135.605026
-219.599060	90.964676	933.053589	-152.388824	-89.418831	927.196716	-257.008423	154.336075	504.454132	-121.387520	-110.612053	494.358551	-287.355957	147.385376	78.231926	-170.620453	-113.925560	81.179321	-225.566727	166.523575	1399.345703	-122.028847	-168.378235	1378.119141	-144.447662	-1.020864	1399.519409	-120.339348	-8.777638	1692.595947	-281.211914	200.109100	1152.767090	-164.601288	-236.610458	1139.894165	-55.603863	228.729721	1080.836548	78.684677	-223.373077	1097.600342	-175.385086	1.497273	1029.558228	486.071869	-42.434784	960.852051	489.234680	135.432861
-218.128159	90.822586	932.725464	-150.615326	-89.489403	927.147888	-256.266998	149.434448	503.869080	-120.582428	-110.700256	494.359070	-278.170135	146.682007	75.897133	-170.657440	-114.058212	81.263123	-224.426727	166.064438	1399.332031	-120.405479	-168.573288	1377.931030	-142.913589	-1.173980	1399.208008	-118.679878	-9.216578	1692.412598	-279.778168	199.758698	1152.746460	-163.119995	-236.773071	1139.801270	-54.294472	228.449646	1080.758911	80.194206	-223.764023	1097.451538	-173.711166	1.582590	1029.362549	486.083649	-42.583641	960.805725	489.273804	135.243286
-216.763809	90.574799	932.419067	-148.927475	-89.479927	927.151123	-254.842941	144.694275	502.927856	-119.924210	-110.787003	494.365265	-271.455597	146.717621	74.505547	-170.585159	-114.083916	81.398178	-223.451965	165.798508	1399.293701	-118.734978	-168.669174	1377.654175	-141.504791	-1.233553	1398.719238	-117.172089	-9.459586	1692.296143	-278.365997	199.323883	1152.531982	-161.772873	-236.913910	1139.556274	-52.707775	228.201920	1080.854126	81.402855	-224.277542	1097.553345	-172.062836	1.701403	1029.195313	486.132141	-42.750713	960.785767	489.348785	135.124832
-215.386002	90.218857	932.047913	-147.263870	-89.696999	927.183289	-252.417313	140.350098	502.114044	-119.204880	-110.616173	494.436981	-269.319153	146.442902	73.707787	-170.587082	-114.143814	81.555298	-222.604126	165.557159	1399.237427	-117.059837	-168.703094	1377.342896	-140.152908	-1.256198	1398.449341	-115.689690	-9.705763	1692.225586	-277.093170	199.234589	1152.385010	-160.559494	-237.013321	1139.269775	-51.302574	228.154343	1081.025757	82.862389	-224.452682	1097.386475	-170.531250	1.660028	1029.021484	486.199921	-42.805553	960.749939	489.419281	134.991409
-214.036575	89.989220	931.750366	-145.705566	-89.911537	927.252563	-249.097824	136.803192	501.635132	-118.474937	-110.470345	494.461517	-271.277863	144.785736	73.535049	-170.483109	-114.045013	81.730011	-221.878891	165.314667	1399.205322	-115.030373	-168.298279	1377.314453	-138.834518	-1.201922	1398.345215	-114.276558	-9.884748	1692.284424	-275.733154	198.944809	1152.186157	-159.298004	-236.996384	1138.928345	-49.829861	228.113831	1081.354004	83.934761	-224.805618	1097.440308	-169.083069	1.651183	1028.904785	486.220062	-42.916977	960.772095	489.452179	134.817230
-212.682373	89.759506	931.495239	-144.086517	-90.295090	927.279785	-244.992416	134.304626	501.693146	-118.087784	-110.744858	494.605743	-272.923950	143.238510	73.647087	-170.571487	-114.090118	81.894913	-221.245651	165.130966	1399.185669	-113.325027	-168.202164	1377.062500	-137.525360	-1.146165	1398.364990	-112.985031	-9.891380	1692.423584	-274.357941	198.628738	1152.006592	-158.130661	-236.953873	1138.814453	-48.348740	228.208954	1081.735107	85.061470	-224.883774	1097.318359	-167.622940	1.504786	1028.791016	486.355988	-43.071186	960.825867	489.534210	134.652786
-211.313385	89.311455	931.291931	-142.372650	-90.708023	927.381775	-242.037659	132.487045	501.917786	-117.862465	-111.117065	494.763306	-273.128632	142.566422	74.401161	-170.661453	-114.207985	82.071938	-220.667221	165.024353	1399.166870	-111.723534	-168.037766	1376.844238	-136.269684	-1.031865	1398.298340	-111.663155	-9.956996	1692.453613	-273.143524	198.454147	1151.806763	-156.965042	-236.723068	1138.698853	-46.922699	228.451630	1082.240234	86.194023	-224.953201	1097.106689	-166.135452	1.243138	1028.743042	486.429382	-43.281746	960.874390	489.590027	134.454468
-209.788345	89.045357	931.119202	-140.620956	-91.081795	927.471191	-241.520096	131.475952	502.504150	-117.714752	-111.499313	494.927979	-273.468689	142.891129	74.870529	-170.720993	-114.201286	82.184685	-220.114243	164.891281	1399.137085	-110.051201	-167.778397	1376.721313	-135.075134	-0.983693	1398.166260	-110.513931	-9.797585	1692.484131	-271.948700	198.124130	1151.684204	-155.957809	-236.405899	1138.644653	-45.653011	228.543945	1082.509766	87.135071	-225.030380	1096.717651	-164.564453	1.054210	1028.705933	486.412598	-43.497974	960.924866	489.590057	134.215088
-208.265121	88.497414	930.955933	-138.794434	-91.445007	927.524231	-243.471420	131.839951	503.089172	-117.741302	-112.173889	495.112274	-274.392090	143.651093	75.004799	-170.819672	-114.250519	82.245567	-219.464767	164.803467	1399.012817	-108.459450	-167.574310	1376.588501	-133.982712	-0.794039	1398.026611	-109.325508	-9.681896	1692.351563	-270.963287	197.960678	1151.541626	-154.861557	-236.025009	1138.729492	-44.538967	228.726135	1082.786743	88.023857	-225.076782	1096.241943	-162.960999	0.710541	1028.656006	486.697479	-43.721088	961.123962	489.903961	133.966736
-206.651550	88.024277	930.918701	-137.020340	-91.893478	927.594910	-247.547638	133.311600	503.533447	-117.841072	-113.068291	495.302368	-275.720306	144.819366	74.877991	-170.985718	-114.343987	82.359810	-218.754410	164.754654	1398.881836	-106.815910	-167.434982	1376.716431	-132.856445	-0.738805	1397.818237	-108.197830	-9.453789	1692.300781	-269.984863	197.737701	1151.354736	-153.898987	-235.575302	1138.829224	-43.448608	228.919357	1083.221802	88.870789	-224.927750	1095.732910	-161.338379	0.291409	1028.679321	486.792450	-43.874680	961.112244	489.973999	133.702087
-204.884949	87.454689	930.941406	-135.192490	-92.531555	927.755310	-251.876129	135.429230	504.088837	-117.908340	-113.696815	495.504547	-277.029114	146.037003	74.713120	-170.953644	-114.198196	82.376068	-217.982178	164.694443	1398.836060	-105.554420	-167.354492	1376.837524	-131.791580	-0.735025	1397.905273	-107.145218	-9.076915	1692.416016	-268.928680	197.315872	1151.090820	-152.937302	-234.995270	1138.913940	-42.396305	229.085266	1083.672852	89.752510	-224.861588	1095.324585	-159.672531	-0.284750	1028.784058	486.843658	-43.981865	961.187195	490.023590	133.419479
-203.090820	86.858047	930.985779	-133.274155	-93.130333	927.916626	-255.129684	137.603760	504.408325	-118.065460	-114.562302	495.730927	-278.425964	146.811493	74.676926	-170.979111	-114.204437	82.411400	-217.098373	164.610687	1398.781616	-104.382233	-167.391983	1377.091431	-130.673813	-0.695237	1398.154053	-106.072075	-8.747315	1692.540894	-268.135040	197.333847	1151.073608	-152.009064	-234.426285	1139.067139	-41.481800	229.213959	1084.272705	90.560280	-224.759232	1094.987549	-157.939865	-0.858849	1028.899170	486.776306	-44.042667	961.173706	489.826172	133.143112
-201.334656	86.452934	930.982178	-131.470825	-93.701271	928.027100	-256.955750	139.120361	504.508728	-118.289055	-115.325912	495.969391	-279.731659	147.561691	74.182137	-170.988861	-114.172028	82.470535	-216.172287	164.502518	1398.658081	-103.560135	-167.695221	1377.156982	-129.566940	-0.767241	1398.261353	-105.032471	-8.465622	1692.561523	-267.347626	197.270905	1150.910889	-151.209549	-233.951111	1139.333252	-40.626709	229.314194	1084.672974	91.376160	-224.497437	1094.653687	-156.176041	-1.289503	1028.952881	487.102966	-43.744022	961.552612	489.904083	132.857025
-199.704956	85.924423	930.909485	-129.690338	-94.178795	928.073242	-257.895172	139.829697	504.304108	-118.510468	-115.904541	496.091736	-280.812286	148.470764	73.421738	-170.886200	-114.019325	82.464035	-215.182693	164.427460	1398.415161	-102.477936	-167.933090	1377.504395	-128.512527	-0.770475	1398.332642	-104.054115	-8.032419	1692.635986	-266.489319	197.145844	1150.776367	-150.364838	-233.429718	1139.476440	-39.771816	229.730453	1085.344604	92.135437	-224.295425	1094.334106	-154.408539	-1.693303	1028.930908	486.530334	-44.146606	961.183533	489.577393	134.201385
-198.241852	85.354858	930.749878	-127.978348	-94.633179	928.102722	-258.522583	139.505539	504.096191	-118.771225	-116.528526	496.102417	-281.237701	149.003906	72.765617	-170.867935	-113.961525	82.434479	-214.169571	164.357040	1398.134155	-101.330223	-168.195526	1377.703369	-127.537880	-0.794394	1398.330200	-103.029289	-7.694721	1692.599243	-265.627808	196.977112	1150.546875	-149.592880	-233.002533	1139.716553	-38.957798	230.001968	1085.454346	92.789680	-224.077744	1093.975952	-152.704376	-2.039257	1028.849487	486.489166	-44.598915	961.239746	489.567657	133.917633
-196.901367	85.017761	930.590637	-126.382385	-94.760544	928.071167	-259.072357	138.423340	504.025513	-117.342125	-112.557220	495.932861	-280.853485	149.010666	72.105484	-169.466660	-112.314857	82.043266	-213.129715	164.360596	1397.729980	-100.331429	-168.320801	1377.771606	-126.558052	-0.820018	1398.218750	-102.089821	-7.278950	1692.554199	-264.879761	196.976013	1150.219238	-148.861618	-232.674789	1139.827393	-38.171169	230.382965	1085.427124	93.555290	-223.873962	1093.417480	-151.028290	-2.101141	1028.727539	486.816162	-45.526535	961.342773	489.941315	132.147858
-195.773697	84.654121	930.443054	-124.835823	-94.859718	928.078186	-259.163147	137.026215	503.856262	-117.551979	-113.011467	495.792633	-279.812897	148.792221	71.761078	-169.381271	-112.194183	81.946045	-212.058044	164.439545	1397.407593	-99.380211	-168.430679	1377.739258	-125.590897	-0.729407	1398.141113	-101.173958	-6.872742	1692.518555	-264.036041	196.987442	1149.947876	-148.087524	-232.417343	1139.765869	-37.379219	230.699753	1085.354126	94.135895	-223.777374	1093.296509	-149.528381	-2.153448	1028.634521	486.887390	-45.812801	961.432983	489.986603	131.803802
-194.687241	84.531822	930.327637	-123.302956	-94.789642	928.018860	-258.876404	135.720047	503.650330	-117.973213	-113.662544	495.688324	-278.814148	148.496780	71.639664	-169.295715	-112.128395	81.824043	-210.979492	164.523163	1397.144897	-98.164185	-168.492706	1377.655884	-124.576538	-0.678327	1398.134888	-100.294571	-6.451723	1692.558838	-263.211090	197.065491	1149.714966	-147.406876	-232.198380	1139.628418	-36.604755	231.064819	1085.225586	94.909393	-223.466446	1092.942017	-148.070633	-2.059270	1028.527344	486.583923	-45.327888	961.553406	489.534302	133.190704
-193.748199	84.392082	930.259521	-121.770668	-94.690620	927.988586	-258.585876	134.313583	503.362335	-118.318474	-114.145844	495.597382	-278.216949	147.949890	71.597893	-169.055725	-112.055885	81.623123	-209.847565	164.710587	1396.962646	-97.079399	-168.475891	1377.464844	-123.540016	-0.634437	1398.087036	-99.428680	-6.103213	1692.567261	-262.359161	197.050644	1149.553101	-146.768616	-232.073395	1139.457031	-35.828972	231.428833	1085.020874	95.420624	-223.208023	1092.908813	-146.718430	-1.971336	1028.461914	487.027008	-45.608307	961.822937	489.862244	132.767792
-192.864182	84.370300	930.166931	-120.283409	-94.312912	927.888550	-258.162964	132.804260	503.206451	-118.821976	-114.788361	495.499481	-277.581421	147.223969	71.633133	-168.927338	-112.098099	81.482368	-208.697708	164.838623	1396.858521	-95.870140	-168.394089	1377.424072	-122.634079	-0.475181	1398.145386	-98.504295	-5.866649	1692.573242	-261.530640	197.189545	1149.497437	-146.125488	-232.024323	1139.382202	-35.082504	231.780731	1084.702515	96.025620	-223.014664	1092.751221	-145.416580	-1.705734	1028.349731	487.237030	-45.996685	961.907593	489.919922	132.315536
-192.233658	84.187126	930.118103	-118.884544	-94.077881	927.835693	-257.772980	131.284912	503.223083	-119.385269	-115.447212	495.447449	-276.787476	146.575211	71.633453	-168.832108	-112.164513	81.418457	-207.510910	165.028580	1396.783813	-94.687843	-168.195206	1377.284912	-121.625084	-0.379507	1398.191528	-97.570908	-5.622515	1692.631226	-260.591492	197.064346	1149.380859	-145.468674	-232.001968	1139.452148	-34.382507	232.117493	1084.282593	96.694443	-222.938629	1092.408325	-144.286743	-1.578681	1028.282471	487.195465	-46.447582	962.041260	489.875488	131.973160
-191.670105	84.057251	930.085449	-117.525398	-93.739563	927.769958	-257.300964	129.604187	503.301361	-120.112968	-116.290565	495.466461	-276.209351	146.085297	71.650833	-168.855423	-112.249657	81.413925	-206.375366	165.211044	1396.746704	-93.425529	-167.946121	1377.104004	-120.644966	-0.233871	1398.213379	-96.641785	-5.322716	1692.694336	-259.665741	197.089127	1149.312866	-144.744553	-231.988312	1139.497681	-33.632462	232.410339	1083.784912	97.115433	-222.926239	1092.389160	-143.139267	-1.355684	1028.207886	486.657349	-50.250793	967.043457	488.667908	129.454468
-185.827454	83.848793	930.315796	-115.490295	-91.791077	927.581299	-254.747665	127.436722	503.186279	-120.418137	-116.108978	495.449036	-274.652313	145.737473	71.553360	-167.912781	-111.573273	81.434303	-205.163528	165.442322	1396.732788	-92.116272	-167.664444	1377.036499	-119.631920	0.065689	1398.225098	-95.669113	-5.108856	1692.678101	-258.665924	197.021255	1149.238525	-144.059097	-231.911255	1139.486694	-33.054573	232.885284	1083.079346	97.724220	-222.826935	1092.232422	-139.263901	-0.953914	1028.251343	486.938660	-49.784096	966.718811	488.812256	129.210602
-185.487396	83.479416	930.051758	-114.259407	-91.857903	927.561462	-254.555191	125.969482	503.335938	-121.299759	-116.884026	495.596191	-274.174927	145.475021	71.532959	-168.737122	-112.219482	81.290825	-204.066666	165.562408	1396.699463	-90.824936	-167.421112	1376.935669	-118.655663	0.268595	1398.246094	-94.617035	-4.928740	1692.620972	-257.743622	197.070862	1149.242798	-143.445724	-231.787399	1139.582764	-32.367840	233.211395	1082.552490	98.431435	-222.650665	1091.891357	-138.265991	-0.883811	1028.075684	486.752533	-49.728622	966.281189	488.646576	128.974396
-184.785049	83.229927	929.956177	-112.993492	-91.913483	927.503357	-254.465775	124.629784	503.398590	-122.138290	-117.574036	495.686523	-273.777679	145.274658	71.466232	-168.869736	-112.472809	81.186966	-203.083313	165.741440	1396.754028	-89.584541	-167.154465	1376.830078	-117.669655	0.495795	1398.302612	-93.584724	-4.769583	1692.606689	-256.883484	197.183990	1149.220947	-142.712860	-231.664978	1139.650024	-31.686266	233.561981	1082.033447	98.964119	-222.644852	1091.850098	-137.125031	-0.909514	1027.976074	487.073883	-49.894955	966.316223	488.954315	128.650909
-184.064453	83.105263	930.063354	-111.890427	-91.812904	927.461731	-254.521103	123.482880	503.507904	-122.875259	-118.136116	495.781921	-273.458649	145.150970	71.360909	-168.833511	-112.535522	81.041512	-202.182434	165.963303	1396.744629	-88.413979	-166.874222	1376.856567	-116.681389	0.815104	1398.408569	-92.536186	-4.694584	1692.526978	-256.061829	197.287170	1149.301147	-142.023651	-231.570175	1139.728760	-31.052389	233.927155	1081.562866	99.589615	-222.548309	1091.659790	-136.080078	-0.920634	1027.992920	487.101471	-50.242897	966.279297	488.936768	128.094147
-183.352158	82.732826	929.878967	-110.722458	-92.074028	927.394226	-254.803497	122.578728	503.645782	-123.696945	-118.805748	495.984406	-273.281616	145.039810	71.262093	-167.921890	-112.027061	81.016953	-201.333801	166.090195	1396.780273	-87.179298	-166.645248	1376.835815	-115.696167	1.054167	1398.424561	-91.468987	-4.583835	1692.564941	-255.277725	197.466354	1149.301025	-141.350250	-231.434265	1139.858154	-30.422804	234.306946	1081.112183	100.329666	-222.495193	1091.272583	-134.980469	-1.071277	1027.841797	487.028168	-50.620564	966.310486	488.875916	127.681015
-182.658371	82.390381	929.697388	-109.720428	-92.312561	927.367065	-255.330841	121.736679	503.763000	-124.424820	-119.272476	496.179352	-273.290680	145.007080	71.166191	-167.999237	-112.137657	80.972527	-200.455719	166.261307	1396.739868	-85.930153	-166.325775	1376.903320	-114.618790	1.307876	1398.423096	-90.269051	-4.609075	1692.480591	-254.473450	197.588501	1149.315552	-140.593033	-231.292175	1140.049316	-29.790714	234.679382	1080.743530	100.842224	-222.535721	1091.170166	-133.960770	-1.178557	1027.709595	486.513489	-53.284077	967.601563	488.557373	126.167976
-181.866928	82.037582	929.576294	-108.797798	-92.625206	927.338623	-255.886490	121.043442	503.806824	-125.011002	-119.559647	496.369568	-273.295990	145.028778	71.065376	-169.044052	-113.098969	80.888412	-199.672882	166.315384	1396.572632	-84.582672	-166.051926	1376.907959	-113.616287	1.567638	1398.425781	-89.176773	-4.491185	1692.470703	-253.792511	197.789612	1149.171021	-139.854019	-231.058792	1140.272217	-29.191368	235.077835	1080.444458	101.575676	-222.493668	1090.811401	-132.918335	-1.370707	1027.606323	486.365112	-54.142574	967.815002	488.493683	125.430916
-181.317932	81.551727	929.249451	-107.910286	-93.033768	927.318909	-256.459412	120.344223	503.758667	-125.480438	-119.853775	496.532104	-273.377960	145.053207	70.942513	-169.219208	-113.242645	80.949173	-198.811691	166.377487	1396.344849	-83.335289	-165.792313	1376.990723	-112.544159	1.830178	1398.410156	-88.036873	-4.459189	1692.341309	-253.120438	197.970123	1148.978027	-139.071640	-230.823380	1140.398560	-28.549076	235.512695	1080.121216	102.167984	-222.399704	1090.761597	-132.022949	-1.542829	1027.399414	485.882660	-54.393551	967.669189	487.975891	125.419998
-180.442108	81.305412	929.301392	-106.938393	-93.296387	927.208557	-256.896423	119.759987	503.693146	-125.772614	-119.913513	496.669586	-273.494995	145.070999	70.832474	-169.222946	-113.224251	80.912613	-197.920532	166.551865	1396.122437	-81.987625	-165.525360	1377.041504	-111.462257	2.082792	1398.381714	-86.937996	-4.330086	1692.274048	-252.443588	198.146454	1148.762085	-138.276611	-230.615707	1140.559082	-27.972799	235.950439	1079.897583	102.918701	-222.356705	1090.536255	-131.096664	-1.881916	1027.373535	486.072540	-54.822449	967.924805	488.167877	125.005783
-179.618637	80.640671	928.573120	-106.261642	-93.994110	927.131287	-257.311432	119.152794	503.608429	-126.001266	-120.261078	496.769531	-273.544098	145.068344	70.708862	-169.298492	-113.241570	80.873894	-197.010605	166.680542	1395.861328	-80.689552	-165.282410	1377.022583	-110.341461	2.319390	1398.319458	-85.785454	-4.288294	1692.187256	-251.830612	198.342316	1148.505249	-137.444504	-230.435959	1140.679932	-27.424774	236.478271	1079.733643	103.661652	-222.386993	1090.262451	-130.208725	-2.146833	1026.934937	486.049225	-55.323784	967.955200	488.097900	124.444939
-178.626358	80.224503	928.205505	-105.531075	-94.531090	926.987244	-257.580353	118.514420	503.532074	-126.118423	-120.677734	496.842377	-273.527313	145.047653	70.609962	-169.301239	-113.221123	80.839790	-195.707413	166.966187	1395.918213	-79.479858	-165.078232	1377.054932	-109.245422	2.491164	1398.217285	-84.725220	-4.188884	1692.075928	-251.250687	198.470596	1148.361450	-136.635239	-230.223923	1140.726807	-26.934862	236.982040	1079.531006	104.365196	-222.258972	1089.975342	-129.289200	-2.494439	1026.665649	485.934113	-55.849289	967.941895	487.997406	123.861130
-177.807678	79.755981	927.788269	-104.913834	-95.075691	926.923462	-257.825348	117.772263	503.405457	-126.106216	-120.883919	496.885315	-273.596039	145.001328	70.526482	-169.257996	-113.126099	80.815445	-194.824661	167.059616	1395.602661	-78.209114	-164.966278	1377.069702	-108.194107	2.631617	1398.123169	-83.617302	-4.123027	1691.994263	-250.704117	198.596115	1148.265137	-135.851273	-230.055206	1140.773682	-26.441893	237.513535	1079.341797	105.227661	-222.050797	1089.568237	-128.483200	-2.780670	1026.403076	485.495575	-56.358910	967.707214	487.577362	123.275345
-176.925049	79.507439	927.641602	-104.426498	-95.476669	926.870850	-258.070770	117.047806	503.421509	-126.007614	-121.082947	496.895874	-273.624054	144.979279	70.518265	-169.194168	-113.018272	80.852180	-193.788147	167.055099	1395.276733	-77.019150	-164.867722	1377.063232	-107.185883	2.785269	1398.027832	-82.518463	-4.060156	1691.853027	-250.097473	198.657867	1148.089355	-135.033417	-229.904816	1140.908691	-25.950039	237.998276	1079.161255	105.845055	-222.110519	1089.453735	-127.704765	-3.046739	1026.288452	485.208191	-57.069862	967.767822	487.351471	122.619728
-176.082016	79.194473	927.463440	-103.891495	-95.977295	926.800842	-258.317657	116.310181	503.477600	-125.935379	-121.401405	496.953522	-273.703735	144.944550	70.513947	-169.213776	-112.959206	80.936073	-192.826752	167.100082	1394.997192	-75.858070	-164.786957	1377.124390	-106.104820	2.833411	1397.877808	-81.482506	-3.862124	1691.801514	-249.503067	198.652725	1147.948730	-134.141525	-229.760239	1141.045044	-25.448690	238.394028	1078.916748	106.608192	-222.160477	1089.195190	-126.896729	-3.371362	1026.144531	484.986877	-57.801834	967.854309	487.177124	121.960007
-175.226212	78.965149	927.285339	-103.406509	-96.351845	926.775146	-258.340485	115.413712	503.560242	-125.736099	-121.468246	496.913605	-273.553467	144.903854	70.499680	-169.129379	-112.839371	81.020020	-191.792725	167.093582	1394.739624	-74.773117	-164.776779	1377.256104	-105.088852	2.921177	1397.852661	-80.292068	-3.811647	1691.733154	-248.850845	198.647354	1147.795166	-133.336487	-229.579041	1141.189697	-24.971537	238.757874	1078.612305	107.325882	-221.991745	1088.918213	-126.116119	-3.573861	1026.022827	484.851715	-58.551945	967.992676	487.033081	121.222717
-174.543991	78.895500	927.489014	-102.829071	-96.553581	926.717285	-258.695709	114.672577	503.778503	-125.465919	-121.552368	496.849243	-273.589813	144.809128	70.525017	-169.001175	-112.700676	80.983322	-190.672852	167.166809	1394.557739	-73.905411	-164.744781	1377.328125	-104.025719	2.904005	1397.738525	-79.213562	-3.631161	1691.722290	-248.260483	198.686005	1147.693726	-132.532852	-229.476746	1141.361816	-24.533146	239.082138	1078.273560	108.070747	-221.853043	1088.801392	-125.520294	-3.882847	1026.109131	484.663757	-59.318123	968.100952	486.797546	120.471207
-173.722351	78.740646	927.448242	-102.274506	-96.865112	926.655151	-258.769409	113.973198	503.855865	-125.185020	-121.778877	496.796875	-273.402618	144.733887	70.497673	-168.856995	-112.605850	80.981003	-189.586853	167.229614	1394.450195	-73.085915	-164.752762	1377.458618	-103.011749	2.889433	1397.661499	-78.184799	-3.401214	1691.642456	-247.595291	198.644302	1147.630371	-131.718506	-229.367630	1141.410400	-24.103737	239.411194	1077.891357	108.820000	-221.741318	1088.598389	-124.778091	-4.130452	1026.051147	484.459015	-60.186321	968.174438	486.484528	119.796005
-172.724213	78.768204	927.428345	-101.807526	-96.971291	926.661072	-258.726013	113.206551	503.945953	-124.784149	-121.919174	496.660583	-273.182373	144.619141	70.516495	-168.697952	-112.549644	80.954803	-188.454147	167.222260	1394.323364	-72.228333	-164.927002	1377.480225	-102.041779	2.874319	1397.620972	-77.083168	-3.339578	1691.537598	-246.966721	198.600388	1147.583862	-130.982513	-229.300812	1141.441528	-23.640038	239.737595	1077.435059	109.535835	-221.707657	1088.382446	-123.922272	-4.149107	1026.026611	484.232300	-60.893726	968.154541	486.251434	119.085876
-171.937897	78.951912	927.822449	-101.360039	-96.875298	926.669067	-258.825439	112.612381	504.064606	-124.331978	-122.025345	496.497528	-272.933197	144.535522	70.546242	-168.401840	-112.438972	80.921173	-187.320435	167.253464	1394.264038	-71.520279	-165.026459	1377.555542	-101.062958	2.774018	1397.581787	-76.124809	-3.141318	1691.499512	-246.345062	198.541336	1147.615967	-130.313400	-229.276001	1141.464111	-23.220634	239.974106	1076.922485	110.188194	-221.686584	1088.236572	-123.230316	-4.224688	1026.228027	483.974274	-61.576721	968.162476	485.970245	118.415848
-171.245544	79.049850	928.025085	-100.901131	-96.862602	926.667480	-258.947357	111.999115	504.139954	-123.944405	-122.275230	496.358032	-272.698212	144.478363	70.575043	-168.310303	-112.426666	80.939667	-186.160126	167.316162	1394.179199	-70.774147	-165.153671	1377.569092	-100.085464	2.736895	1397.550903	-75.138817	-3.029705	1691.409790	-245.683975	198.463028	1147.664795	-129.687042	-229.248810	1141.453003	-22.781597	240.147598	1076.413940	110.896698	-221.540817	1088.042725	-122.531746	-4.255102	1026.315918	483.661072	-62.514797	968.241089	485.626404	117.610695
-170.625214	79.085510	928.175232	-100.423912	-96.919365	926.698425	-259.091522	111.485390	504.134979	-123.495529	-122.403709	496.230743	-272.405243	144.487488	70.597939	-168.136429	-112.402504	80.995674	-185.010925	167.308105	1394.093140	-69.923950	-165.309235	1377.529663	-99.145531	2.632905	1397.460571	-74.169243	-2.977063	1691.322998	-245.005890	198.406662	1147.610474	-129.049850	-229.203964	1141.471680	-22.301559	240.355286	1075.911621	111.518242	-221.514755	1088.036499	-121.859734	-4.296859	1026.390991	483.438049	-63.578678	968.341797	485.343994	116.732300
-170.024017	79.034027	928.181274	-99.918327	-97.026146	926.713928	-259.265869	111.159477	504.107605	-123.099693	-122.654381	496.077423	-272.213928	144.477982	70.562912	-168.032928	-112.425385	81.057465	-183.878311	167.316772	1393.996094	-69.234749	-165.412552	1377.498291	-98.180664	2.561010	1397.434448	-73.248405	-2.862147	1691.327393	-244.275925	198.329712	1147.555054	-128.472626	-229.248184	1141.584839	-21.775272	240.530319	1075.266113	111.920471	-221.623184	1088.108643	-121.224998	-4.347039	1026.389160	483.173187	-64.420670	968.411316	484.970093	115.827209
-169.365021	79.051170	928.142883	-99.383347	-97.037354	926.626953	-259.470978	110.892754	504.030151	-122.737465	-122.764374	495.979889	-272.068604	144.466690	70.482277	-167.944580	-112.385490	81.035217	-182.806610	167.386353	1393.888062	-68.530037	-165.454605	1377.461548	-97.299088	2.534648	1397.326294	-72.329338	-2.825733	1691.241699	-243.538193	198.264328	1147.407593	-127.949593	-229.277618	1141.672485	-21.283445	240.681168	1074.647217	112.428642	-221.778793	1088.054688	-120.570488	-4.358890	1026.319092	482.875122	-65.398018	968.524231	484.544067	114.932358
-168.809021	79.056976	928.001587	-98.748222	-97.044922	926.474609	-259.770203	110.631783	503.932617	-122.442101	-122.749893	495.926727	-271.969086	144.457870	70.386688	-167.823242	-112.371712	81.002426	-181.738983	167.383774	1393.754639	-67.856407	-165.529160	1377.338135	-96.387611	2.526536	1397.247925	-71.466064	-2.780650	1691.191528	-242.882706	198.247452	1147.369385	-127.480949	-229.333786	1141.613159	-20.818182	240.816269	1074.051392	112.870644	-221.895721	1087.991577	-119.985962	-4.364550	1026.174072	482.625793	-66.524055	968.653137	484.149048	114.097031
-168.260498	79.002991	927.807556	-98.194038	-97.067459	926.380676	-260.007263	110.342804	503.935730	-122.288445	-122.655571	495.929443	-271.875580	144.469727	70.293777	-167.734100	-112.307236	80.976944	-180.692474	167.488388	1393.671387	-67.132965	-165.578217	1377.195435	-95.518944	2.493602	1397.074707	-70.591728	-2.825731	1691.078247	-242.234924	198.259308	1147.382690	-126.971138	-229.348083	1141.505127	-20.282791	240.997406	1073.516235	113.431686	-222.035568	1087.782471	-119.401657	-4.332091	1026.022217	482.390930	-67.449722	968.686951	483.797974	113.181259
-167.623932	78.875969	927.611938	-97.686485	-97.222466	926.363525	-259.953888	109.972725	503.837524	-122.281670	-122.690063	496.056946	-271.717407	144.435974	70.250641	-167.706772	-112.300262	80.982925	-179.734772	167.530258	1393.584229	-66.352119	-165.602554	1377.083496	-94.707771	2.493252	1396.979126	-69.788216	-2.837955	1690.976929	-241.632385	198.286285	1147.320557	-126.553421	-229.330704	1141.359741	-19.859056	241.007111	1072.817749	113.913864	-222.107071	1087.629150	-118.773666	-4.361409	1025.902588	482.126953	-68.397629	968.703125	483.370087	112.267136
-167.011856	78.738098	927.426697	-97.046814	-97.338013	926.307434	-259.905884	109.561859	503.776947	-122.295807	-122.773315	496.186432	-271.576965	144.381302	70.233353	-167.709534	-112.244606	81.031029	-178.795044	167.552292	1393.502319	-65.738556	-165.662369	1376.912476	-93.918236	2.504877	1396.898315	-68.878922	-3.034882	1690.837158	-240.999130	198.287338	1147.306763	-126.104279	-229.382324	1141.274780	-19.354462	240.969650	1072.292847	114.177505	-222.377670	1087.615723	-118.176697	-4.424310	1025.782837	481.831665	-69.609001	968.830017	482.886658	111.329445
-166.506729	78.477432	927.123657	-96.432159	-97.581932	926.257019	-259.840759	109.239784	503.721466	-122.356834	-122.956757	496.309418	-271.524628	144.294067	70.241005	-167.844971	-112.319672	81.123169	-177.973907	167.623001	1393.405640	-65.108658	-165.687149	1376.755981	-93.180374	2.460202	1396.788940	-68.045944	-3.100940	1690.760254	-240.328247	198.286667	1147.223389	-125.619141	-229.383438	1141.164063	-18.853580	240.957886	1071.827515	114.607567	-222.621933	1087.450684	-117.574051	-4.508455	1025.591675	481.578613	-70.716805	968.892761	482.516693	110.271027
-165.999863	78.254829	926.900879	-95.882751	-97.747093	926.205933	-259.660370	108.839302	503.691589	-122.394142	-123.133896	496.387390	-271.381378	144.199417	70.244202	-167.964050	-112.307137	81.202484	-177.144608	167.665176	1393.257446	-64.353439	-165.707611	1376.637085	-92.468658	2.449303	1396.681885	-67.224220	-3.260766	1690.656006	-239.673553	198.335114	1147.085449	-125.178909	-229.435822	1141.186157	-18.338888	240.860291	1071.386841	115.121284	-222.699875	1087.129150	-116.976540	-4.573186	1025.438354	481.263519	-71.752876	968.929749	482.122131	109.243164
-165.553650	78.146347	926.819275	-95.230965	-97.777527	926.063904	-259.403687	108.365814	503.626984	-122.381859	-123.178024	496.425293	-271.218750	144.122040	70.211609	-168.014999	-112.317528	81.237854	-176.442917	167.680328	1393.116699	-63.749489	-165.741455	1376.522461	-91.808914	2.450936	1396.584106	-66.346977	-3.450515	1690.555420	-239.068893	198.360840	1147.060181	-124.735588	-229.419312	1141.190918	-17.762985	240.785370	1070.952637	115.388985	-222.809814	1087.083374	-116.404503	-4.648745	1025.323608	480.997009	-72.808418	968.982971	481.788239	108.209084
-165.113602	77.921860	926.645020	-94.528625	-97.939621	925.956482	-259.087616	107.953796	503.579254	-122.374893	-123.218842	496.489227	-271.095612	143.993469	70.196487	-168.062393	-112.319405	81.244675	-175.730392	167.718826	1393.039185	-63.224960	-165.725067	1376.410522	-91.214874	2.486051	1396.500000	-65.575562	-3.519863	1690.500244	-238.516098	198.413208	1146.925659	-124.428337	-229.455566	1141.176270	-17.238073	240.721222	1070.569092	115.821350	-222.848846	1086.675781	-115.739090	-4.743903	1025.164185	480.755920	-73.984222	968.952087	481.491211	107.060387
-164.627304	77.802887	926.620789	-93.869141	-97.970718	925.884827	-258.760956	107.607224	503.660614	-122.331528	-123.169403	496.502350	-270.922272	143.901459	70.204330	-168.071182	-112.328308	81.193962	-175.122147	167.737579	1392.958008	-62.726768	-165.712036	1376.373779	-90.654121	2.444868	1396.371948	-64.741806	-3.768578	1690.378174	-237.951263	198.458450	1146.762817	-124.047668	-229.424042	1141.135864	-16.708330	240.578995	1070.236816	116.035095	-223.015610	1086.526367	-115.155617	-4.824832	1025.115112	480.483276	-74.916199	968.943298	481.143799	106.058342
-164.194870	77.456139	926.276672	-93.353714	-98.211426	925.875916	-258.289948	107.236382	503.730530	-122.390862	-123.342590	496.614075	-270.727722	143.820908	70.249535	-168.138214	-112.376869	81.214272	-174.517365	167.762344	1392.901855	-62.232071	-165.799011	1376.387085	-90.058380	2.398901	1396.372437	-63.998833	-3.884611	1690.342529	-237.420120	198.459579	1146.761353	-123.666412	-229.396347	1141.087891	-16.184717	240.419632	1069.998779	116.497871	-223.102692	1086.130005	-114.511650	-4.851436	1024.899536	480.242798	-75.935493	968.908691	480.805511	105.099472
-163.647827	77.528671	926.528809	-92.629387	-98.116127	925.844604	-257.896637	106.968941	503.885498	-122.322510	-123.242935	496.667969	-270.597748	143.781631	70.326218	-168.119827	-112.388344	81.216454	-173.889648	167.729660	1392.903931	-61.776863	-165.904160	1376.401245	-89.529785	2.384335	1396.407715	-63.213749	-4.081955	1690.317383	-236.886765	198.453812	1146.654785	-123.336594	-229.317200	1141.035889	-15.642907	240.275742	1069.820190	116.656250	-223.302856	1085.923828	-113.864510	-4.907247	1025.015991	480.819763	-73.160362	963.843750	481.835602	106.266968
-162.997345	77.383583	926.465454	-92.018791	-98.279732	925.858765	-257.602783	106.962059	503.990204	-122.271133	-123.397102	496.717224	-270.541138	143.763977	70.390396	-168.112091	-112.438560	81.251762	-173.307465	167.673248	1392.856323	-61.229691	-166.010849	1376.406860	-89.002869	2.344823	1396.423584	-62.439869	-4.208532	1690.254395	-236.383575	198.450104	1146.668457	-122.980080	-229.227020	1140.994995	-15.122869	240.100647	1069.713623	116.984627	-223.416245	1085.689575	-113.108208	-4.970909	1024.968262	480.583099	-73.986000	963.936401	481.580536	105.198402
-162.562042	77.461197	926.608459	-91.439148	-98.191299	925.842529	-257.313995	107.132385	504.074219	-122.104469	-123.358711	496.745239	-270.530304	143.803711	70.480171	-168.115204	-112.509384	81.297096	-172.775970	167.597900	1392.794922	-60.702442	-166.068497	1376.403564	-88.398094	2.251966	1396.413208	-61.697609	-4.280315	1690.206299	-235.796463	198.387009	1146.655762	-122.683121	-229.085220	1140.988159	-14.483479	239.997589	1069.740112	117.573357	-223.445343	1085.242432	-112.531487	-4.937209	1025.024170	480.505981	-74.656517	963.987671	481.371552	104.281914
-161.907471	77.469452	926.579895	-90.769058	-98.267685	925.788818	-256.887878	107.340202	504.085358	-121.935982	-123.383682	496.778229	-270.484039	143.872879	70.513290	-168.090576	-112.544785	81.329353	-172.179337	167.555679	1392.802124	-60.210640	-166.140121	1376.362915	-87.840492	2.161308	1396.338501	-61.040066	-4.281058	1690.206421	-235.293503	198.325867	1146.675415	-122.429298	-229.007950	1140.987915	-13.855959	239.749191	1069.729004	117.671753	-223.507660	1085.132935	-111.829453	-4.970668	1024.977173	480.277344	-75.466911	964.086975	481.160095	103.238914
-161.177414	77.452988	926.524109	-90.097763	-98.400948	925.786682	-256.552368	107.601662	504.014160	-121.711586	-123.439964	496.780396	-270.501892	143.971481	70.516983	-168.072800	-112.606987	81.345490	-171.642273	167.488022	1392.754517	-59.643806	-166.257813	1376.296265	-87.291496	2.101609	1396.315552	-60.360245	-4.403897	1690.124756	-234.769669	198.221802	1146.641968	-122.154060	-228.906311	1141.013306	-13.440542	239.518433	1069.511475	117.867325	-223.722198	1084.893799	-111.089920	-5.008104	1024.940430	480.156464	-76.338722	964.127991	481.011475	102.143639
-160.633179	77.560707	926.491394	-89.598724	-98.384834	925.755493	-256.325592	107.856987	503.988831	-121.450981	-123.421967	496.784180	-270.608978	144.016556	70.514732	-168.020050	-112.563042	81.341499	-171.147858	167.377960	1392.748413	-59.027874	-166.370087	1376.232666	-86.778366	2.035800	1396.289185	-59.739021	-4.500751	1690.074219	-234.256882	198.111847	1146.661499	-121.912148	-228.851440	1140.962891	-12.922151	239.350708	1069.483521	117.906860	-223.727570	1084.710205	-110.553253	-4.945836	1024.906250	480.128815	-77.058647	964.128601	480.987885	101.308220
-159.999237	77.821579	926.625488	-89.126457	-98.198936	925.694214	-256.063599	108.133217	504.025452	-121.237129	-123.422966	496.767822	-270.718292	144.078552	70.514328	-168.163040	-112.716820	81.405434	-170.630554	167.293976	1392.790039	-58.566620	-166.441956	1376.136597	-86.294785	1.966200	1396.256958	-59.265671	-4.569117	1690.083008	-233.787048	197.993805	1146.679810	-121.753029	-228.849060	1140.870117	-12.398238	239.106918	1069.549561	118.072510	-223.777527	1084.432007	-110.061867	-4.872737	1024.959961	479.976074	-78.138649	964.194031	480.901367	100.187492
-159.354614	77.899979	926.492615	-88.748657	-98.213799	925.639648	-255.760223	108.350151	504.044983	-120.995308	-123.397224	496.747040	-270.765808	144.105026	70.516144	-168.096909	-112.662170	81.381332	-170.130341	167.229401	1392.850342	-58.166340	-166.534225	1376.006592	-85.769890	1.904297	1396.239136	-58.663025	-4.675180	1690.008301	-233.335861	197.862885	1146.749756	-121.575279	-228.800507	1140.722656	-11.923788	238.826782	1069.638062	118.285103	-223.879944	1084.212158	-109.558495	-4.824981	1024.866577	479.881927	-78.996910	964.218018	480.838867	99.538040
-158.757446	77.981407	926.484680	-88.365227	-98.205101	925.579529	-255.391174	108.500435	504.038544	-120.714233	-123.356583	496.721069	-270.701508	144.137711	70.523239	-167.872650	-112.458466	81.399063	-169.631165	167.181503	1392.912964	-57.638714	-166.642395	1375.856812	-85.244133	1.804484	1396.229370	-58.181801	-4.839725	1690.014160	-232.853867	197.734024	1146.820679	-121.363373	-228.776840	1140.552246	-11.400460	238.568924	1069.723999	118.444519	-223.943542	1084.014404	-109.119080	-4.849314	1024.843628	479.875061	-79.774017	964.254272	480.830505	98.665291
-158.210983	78.020348	926.406982	-88.040489	-98.256538	925.513916	-255.137878	108.593002	504.069397	-120.448700	-123.324409	496.664429	-270.718750	144.115784	70.512779	-167.732971	-112.328651	81.403023	-169.118622	167.119553	1392.922485	-57.086994	-166.745300	1375.658203	-84.760307	1.689082	1396.199585	-57.662449	-4.801969	1689.938477	-232.298569	197.561218	1146.832397	-121.158478	-228.689484	1140.393555	-10.782333	238.422104	1069.896973	118.805626	-223.966446	1083.688232	-108.680168	-4.868371	1024.772217	479.735443	-80.700600	964.267700	480.820038	97.731674
-157.757431	78.046913	926.303101	-87.690941	-98.306252	925.456299	-254.887222	108.630806	504.058533	-120.173576	-123.242470	496.636902	-270.693848	144.115753	70.532593	-167.533859	-112.117683	81.445976	-168.599197	167.073654	1392.883545	-56.743099	-166.778259	1375.562866	-84.297356	1.603534	1396.119873	-57.145081	-4.923573	1689.878052	-231.806778	197.463989	1146.787842	-120.924492	-228.642120	1140.279297	-10.316607	238.085999	1069.806396	118.848976	-224.072083	1083.509888	-108.281631	-4.865989	1024.691162	479.591827	-81.699562	964.212280	480.896240	96.820992
-157.211166	78.229904	926.436279	-87.296883	-98.198257	925.393127	-254.587540	108.525574	504.037598	-119.858368	-123.081032	496.597504	-270.567078	144.099487	70.532021	-167.730820	-112.243927	81.505051	-168.128403	167.013214	1392.838745	-56.375748	-166.857834	1375.390625	-83.839523	1.527296	1396.058838	-56.610115	-5.056580	1689.802002	-231.319565	197.351105	1146.765625	-120.692955	-228.616531	1140.129761	-9.782516	237.873154	1069.776611	119.047638	-224.080902	1083.220459	-107.866158	-4.866956	1024.741821	479.614929	-82.506844	964.188965	481.018555	96.020630
-156.717270	78.393814	926.568542	-86.975128	-98.093704	925.331970	-254.418686	108.416649	504.098419	-119.616676	-123.035370	496.618500	-270.540405	144.087341	70.553940	-167.663132	-112.126320	81.538223	-167.604340	166.990829	1392.843262	-56.018124	-167.009598	1375.207275	-83.432289	1.438223	1396.033569	-56.044552	-5.163291	1689.743896	-230.821548	197.238251	1146.751709	-120.490875	-228.544266	1139.998779	-9.209611	237.728439	1069.849976	119.195900	-223.973297	1082.916748	-107.472961	-4.862628	1024.786133	479.719086	-83.299583	964.173706	481.246796	95.092392
-156.172272	78.548851	926.709290	-86.661774	-97.963669	925.301147	-254.284714	108.306480	504.202789	-119.425919	-122.890923	496.658722	-270.519226	144.031982	70.592300	-167.681992	-112.099838	81.590416	-167.079391	166.960846	1392.883545	-55.709873	-167.165802	1375.087524	-83.117340	1.344834	1396.001709	-55.580872	-5.320169	1689.695190	-230.355881	197.112000	1146.725464	-120.335144	-228.475937	1139.838989	-8.746199	237.571991	1069.808350	119.374695	-223.819366	1082.633301	-107.069588	-4.845944	1024.851196	479.879303	-83.936646	964.206787	481.471313	94.411041
-155.625946	78.453804	926.529663	-86.408829	-98.102814	925.292603	-254.021698	108.091232	504.228455	-119.301422	-122.911293	496.672577	-270.434753	143.940842	70.626869	-167.670105	-112.042152	81.638565	-166.578918	166.958389	1392.923462	-55.522980	-167.329575	1375.034058	-82.807854	1.217642	1396.004517	-55.069389	-5.525992	1689.631714	-229.874466	197.026596	1146.763306	-120.208557	-228.434418	1139.700806	-8.276560	237.325592	1069.770874	119.536797	-223.724869	1082.360229	-106.590851	-4.861160	1024.740479	480.023102	-84.560173	964.210205	481.674622	93.665497
-155.117371	78.503517	926.570129	-86.051788	-98.098541	925.254211	-253.776489	107.916962	504.272339	-119.240860	-122.867607	496.702667	-270.342163	143.874695	70.624214	-167.770355	-112.088051	81.647789	-166.108383	166.930222	1392.921631	-55.416218	-167.458588	1374.979858	-82.484673	1.037483	1395.937622	-54.612984	-6.156339	1689.617310	-229.381210	196.947586	1146.823975	-120.072044	-228.354187	1139.564087	-7.773991	237.096252	1069.664673	119.675507	-223.648972	1082.136230	-106.150459	-4.889041	1024.743164	480.189423	-85.307976	964.195984	481.931061	92.891258
-154.698547	78.501411	926.548035	-85.663429	-98.131256	925.216187	-253.636200	107.809418	504.339569	-119.179794	-122.817238	496.704224	-270.280121	143.815704	70.628250	-167.562057	-111.908417	81.627533	-165.558929	166.905350	1392.928833	-55.371262	-167.611099	1374.929565	-82.153076	0.902047	1395.900635	-54.102005	-5.929863	1689.479858	-228.905060	196.888107	1146.775146	-119.931458	-228.269302	1139.512085	-7.246925	236.868820	1069.559448	119.796127	-223.602112	1081.918091	-105.732063	-4.912899	1024.711304	480.382141	-85.995438	964.215576	482.156586	92.128304
-154.349869	78.479858	926.517273	-85.276855	-98.146759	925.176147	-253.597092	107.719658	504.366821	-119.104698	-122.747383	496.726715	-270.299591	143.783386	70.643265	-167.454803	-111.734306	81.639450	-165.055420	166.860962	1392.863647	-55.269138	-167.767136	1374.858521	-81.811340	0.773671	1395.862549	-53.518539	-6.113193	1689.412109	-228.395370	196.888611	1146.705933	-119.811234	-228.159714	1139.417603	-6.774038	236.700684	1069.393799	119.857697	-223.476852	1081.697998	-105.362961	-4.932789	1024.675659	480.509186	-86.720978	964.164185	482.341644	91.411736
-154.058990	78.376328	926.265320	-85.010902	-98.222359	925.135498	-253.575974	107.709808	504.420990	-119.084740	-122.852913	496.755280	-270.289337	143.748245	70.661224	-167.461823	-111.732246	81.620255	-164.575119	166.838501	1392.797974	-55.091953	-167.895477	1374.780518	-81.499100	0.674249	1395.796143	-53.002270	-6.401541	1689.315308	-227.862747	196.895752	1146.625122	-119.733009	-228.040085	1139.331177	-6.262388	236.477646	1069.133667	119.912888	-223.319855	1081.480957	-105.015930	-4.878425	1024.512085	480.671722	-87.426575	964.108643	482.593140	90.709221
-153.657120	78.488625	926.284058	-84.686241	-98.098122	925.077576	-253.472107	107.675613	504.465546	-119.040932	-122.808479	496.739441	-270.307190	143.742966	70.676651	-167.451828	-111.703850	81.644859	-164.108398	166.794464	1392.719727	-54.864845	-168.038620	1374.725220	-81.191460	0.620193	1395.770020	-52.553436	-6.610558	1689.259033	-227.453903	196.916077	1146.512329	-119.682114	-227.928574	1139.219360	-5.569565	235.935928	1068.959351	120.042480	-223.259613	1081.223145	-104.629105	-4.799857	1024.491089	480.880768	-88.031296	964.126709	482.732574	90.137894
-153.261414	78.577080	926.273865	-84.391647	-98.021332	925.026245	-253.354843	107.724075	504.489258	-118.901695	-122.822632	496.751770	-270.317963	143.737625	70.677338	-167.444260	-111.698608	81.655632	-163.656128	166.754074	1392.673218	-54.711193	-168.199677	1374.654785	-80.887131	0.544851	1395.727661	-52.064285	-6.855898	1689.121460	-227.040131	196.985123	1146.458618	-119.675362	-227.839996	1139.128784	-5.034847	235.651398	1068.771729	120.014244	-223.086502	1081.071289	-104.266853	-4.742201	1024.458984	481.486145	-89.207695	964.145508	483.815582	88.595528
-152.876297	78.656784	926.261047	-84.069885	-97.940460	924.994385	-253.169571	107.743187	504.536652	-118.806976	-122.783287	496.787292	-270.334686	143.738235	70.684555	-167.374481	-111.713287	81.645103	-163.170425	166.749115	1392.696899	-54.512722	-168.326538	1374.585449	-80.564163	0.432975	1395.663208	-51.648289	-7.604142	1689.151123	-226.554108	197.103455	1146.494751	-119.754501	-227.740341	1139.048096	-4.582160	235.454163	1068.552979	119.862465	-222.706741	1081.030518	-103.933624	-4.685653	1024.440918	481.512543	-89.596077	964.214172	483.796997	88.337883
-152.504135	78.707916	926.265625	-83.693619	-97.848412	924.989990	-252.942093	107.808495	504.521606	-118.730232	-122.847786	496.819214	-270.288818	143.744232	70.681908	-167.400589	-111.774467	81.694633	-162.750381	166.737915	1392.683472	-54.306137	-168.445206	1374.510498	-80.228539	0.290696	1395.608398	-51.290714	-7.839617	1689.155518	-226.075790	197.155014	1146.436401	-119.857887	-227.656845	1138.978760	-4.112787	235.262512	1068.331055	120.001137	-222.438065	1080.896729	-103.605247	-4.635539	1024.448730	481.634247	-90.186256	964.289917	483.869537	87.871735
-152.062775	78.763115	926.243225	-83.368004	-97.809082	924.952637	-252.668884	107.900337	504.486298	-118.562729	-122.835106	496.835205	-270.266266	143.752335	70.665405	-167.393738	-111.795792	81.741364	-162.334930	166.693192	1392.653198	-54.139023	-168.546356	1374.421509	-79.909561	0.190051	1395.540894	-50.854168	-8.142257	1689.075195	-225.675476	197.266251	1146.408447	-119.956383	-227.566956	1138.945068	-3.758613	234.964920	1068.033569	119.917480	-222.284409	1080.818359	-103.243652	-4.615136	1024.423462	481.744629	-91.167419	964.264404	484.035339	87.183792
-151.909286	78.602356	925.937744	-83.323364	-98.059082	924.686401	-252.491043	107.971878	504.398926	-118.568634	-123.077888	496.882751	-270.253784	143.782364	70.622353	-167.478760	-111.889633	81.725578	-161.910507	166.669037	1392.559082	-53.949059	-168.655716	1374.312622	-79.628387	0.087253	1395.477173	-50.394981	-8.454021	1688.939087	-225.211334	197.328201	1146.352417	-120.015091	-227.440262	1138.872803	-3.285960	234.726578	1067.813721	119.559113	-222.260040	1080.743896	-102.906311	-4.717145	1024.097168	482.479248	-93.206131	964.213196	485.680634	84.599442
-151.583206	78.524323	925.830750	-83.173370	-98.216202	924.561768	-252.304993	108.033638	504.346191	-118.579185	-123.571571	496.969910	-270.250854	143.800369	70.600273	-167.642181	-112.059570	81.795975	-161.508911	166.642426	1392.499390	-53.753120	-168.740082	1374.225708	-79.357773	0.045485	1395.371704	-50.078049	-8.623682	1688.740967	-224.773239	197.405884	1146.247803	-120.108131	-227.361511	1138.842163	-2.845236	234.505753	1067.582520	119.635475	-221.915131	1080.568848	-102.613228	-4.840134	1023.973511	482.937561	-93.922623	964.475952	486.110931	84.014618
-151.089706	78.564507	925.873657	-82.736679	-98.311401	924.514893	-252.110855	108.098495	504.348541	-117.951912	-123.171242	496.746460	-270.214172	143.848297	70.628975	-167.428741	-111.917480	81.773560	-161.090149	166.650284	1392.497192	-53.641781	-168.850815	1374.146484	-79.051849	-0.053432	1395.263672	-49.611565	-8.900194	1688.804443	-224.370651	197.451050	1146.190430	-120.221535	-227.233521	1138.766479	-2.462514	234.308090	1067.370117	119.128670	-221.807312	1080.279175	-102.183922	-4.940261	1023.980469	483.129150	-94.687035	964.517212	486.362366	83.267242
-150.724991	78.592308	925.938904	-82.234314	-98.351112	924.519836	-251.960281	108.103279	504.380096	-117.690956	-123.061661	496.756622	-270.271881	143.873535	70.624985	-167.346420	-111.878220	81.708611	-160.667068	166.626602	1392.465820	-53.525379	-168.963638	1374.050049	-78.736534	-0.124512	1395.212402	-49.178257	-8.797195	1688.570190	-223.987030	197.500931	1146.176147	-120.324638	-227.135223	1138.659668	-2.074721	234.094086	1067.183350	118.856163	-221.579071	1079.965210	-101.819557	-4.997193	1024.028320	483.303619	-95.652206	964.541748	486.790253	82.276291
-150.438950	78.603699	925.870544	-81.923492	-98.332428	924.551270	-251.806808	108.075821	504.376709	-117.518158	-123.082214	496.758728	-270.260376	143.884201	70.643303	-167.324127	-111.888092	81.770393	-160.235474	166.627609	1392.495117	-53.403332	-169.106369	1373.958496	-78.423325	-0.236217	1395.162964	-48.866020	-9.452075	1688.626465	-223.490356	197.439560	1146.119019	-120.455910	-227.071243	1138.566895	-1.678850	233.864563	1067.090332	118.675095	-221.308319	1079.679688	-101.583008	-4.948197	1024.017456	483.685150	-96.489853	964.136597	487.242096	81.783531
-150.143600	78.643753	925.942139	-81.622185	-98.286980	924.601868	-251.757523	108.044884	504.423431	-117.304359	-123.020805	496.756897	-270.291412	143.891922	70.661659	-167.238434	-111.824608	81.803543	-159.840851	166.609589	1392.524414	-53.254578	-169.250687	1373.878052	-78.144341	-0.349644	1395.129272	-48.494896	-9.761877	1688.607056	-223.195969	197.461075	1146.183228	-120.615501	-226.967606	1138.469482	-1.374509	233.609497	1066.968506	118.736336	-220.906647	1079.414917	-101.341225	-4.938493	1024.088501	483.734985	-97.542755	964.229431	487.649231	80.866333
-150.140884	78.599869	926.126160	-81.341881	-98.310860	924.642761	-251.803925	108.086937	504.475311	-117.099945	-122.878555	496.752197	-270.348877	143.871445	70.694603	-167.160477	-111.776169	81.805336	-159.394180	166.608414	1392.557617	-53.141811	-169.400543	1373.838745	-77.878204	-0.454171	1395.140259	-48.167274	-9.537022	1688.495605	-222.850647	197.475525	1146.228394	-120.742157	-226.887207	1138.441528	-1.031317	233.373444	1066.838379	118.494637	-220.722275	1079.184814	-101.279015	-5.059906	1024.216797	483.703949	-98.459702	964.477112	487.890472	79.907433
-149.934814	78.614258	926.221069	-81.106705	-98.276543	924.663452	-251.835464	108.070801	504.485809	-116.951515	-122.883644	496.766815	-270.379272	143.853836	70.687714	-167.134460	-111.746170	81.835678	-158.918228	166.593918	1392.564453	-53.029247	-169.541748	1373.772217	-77.592896	-0.547997	1395.101563	-47.860691	-9.815771	1688.544800	-222.550125	197.516785	1146.318481	-120.878616	-226.788116	1138.404419	-0.647102	233.142807	1066.813721	118.038109	-220.528442	1078.935425	-101.087013	-5.085309	1024.281250	483.686218	-99.247353	964.653870	488.122406	79.129677
-149.725403	78.552605	926.170654	-80.922134	-98.346642	924.647461	-251.819397	108.016922	504.518585	-116.871216	-123.010620	496.782654	-270.410736	143.838043	70.658310	-167.144974	-111.766342	81.830032	-158.469345	166.559250	1392.531494	-52.874542	-169.679169	1373.702881	-77.297112	-0.668756	1395.020630	-47.538429	-10.466105	1688.524902	-222.334625	197.602875	1146.440308	-120.968361	-226.747070	1138.407349	-0.400459	232.740234	1066.553223	118.050217	-220.345718	1078.630249	-100.883186	-5.131527	1024.246094	483.720459	-99.990631	964.696289	488.366394	78.316750
-149.299805	78.494400	925.948059	-80.840424	-98.478569	924.695801	-251.733322	107.912018	504.505096	-116.784828	-123.081154	496.749756	-270.351288	143.854202	70.638290	-167.184616	-111.744949	81.834877	-158.005234	166.498245	1392.520630	-52.732265	-169.831985	1373.586792	-76.996101	-0.773282	1394.942383	-47.269958	-10.696227	1688.509277	-222.004196	197.630798	1146.397339	-121.079597	-226.674957	1138.326904	-0.123488	232.466385	1066.376831	117.881432	-220.330856	1078.109985	-100.477715	-5.046377	1024.127808	483.795166	-100.634216	964.677612	488.566986	77.632637
-149.071716	78.443977	925.914856	-80.690018	-98.557358	924.649048	-251.648102	107.805679	504.487885	-116.726395	-123.132133	496.754456	-270.355743	143.826691	70.646133	-167.153732	-111.738930	81.813065	-157.539795	166.428970	1392.524048	-52.622589	-169.998184	1373.455566	-76.712791	-0.941900	1394.878174	-47.011772	-10.952031	1688.485474	-221.693024	197.649506	1146.387085	-121.257683	-226.641037	1138.283691	0.121531	232.181702	1066.179321	117.728973	-219.934448	1077.658203	-100.289780	-5.126243	1024.088745	483.890381	-101.172203	964.659058	488.712341	77.097656
-148.797043	78.456078	925.945862	-80.531067	-98.586456	924.609558	-251.610382	107.716782	504.527252	-116.560776	-123.049301	496.712341	-270.335175	143.781219	70.641632	-167.094757	-111.655945	81.798401	-157.118591	166.417847	1392.559204	-52.562794	-170.110840	1373.369385	-76.444740	-1.089564	1394.874390	-46.821957	-11.157904	1688.391357	-221.392334	197.690613	1146.504272	-121.427856	-226.626144	1138.159790	0.376531	231.849838	1065.972046	117.342300	-219.860123	1077.099609	-100.083908	-5.189054	1024.088867	484.016602	-101.747810	964.674622	488.947205	76.498062
-148.497971	78.427948	925.961670	-80.342102	-98.681366	924.595947	-251.486755	107.631065	504.586456	-116.490028	-123.040649	496.727203	-270.252930	143.735962	70.641724	-167.025940	-111.598068	81.795502	-156.684204	166.383820	1392.622192	-52.358265	-170.236893	1373.273560	-76.187653	-1.232350	1394.861816	-46.594463	-11.440454	1688.359619	-221.219055	197.895126	1146.708618	-121.605370	-226.592545	1138.060303	0.636459	231.478897	1065.790405	117.066032	-219.593857	1076.537231	-99.852783	-5.282858	1024.093384	484.145477	-102.308510	964.669800	489.272369	75.848854
-148.482513	78.384140	926.120361	-80.129616	-98.735748	924.603149	-251.514709	107.628517	504.633179	-116.467552	-123.019043	496.752747	-270.264587	143.710220	70.661301	-166.999130	-111.537132	81.808235	-156.257629	166.273804	1392.676758	-52.150375	-170.410767	1373.172363	-75.959358	-1.346658	1394.863281	-46.404003	-11.684001	1688.331543	-220.851273	197.824432	1146.690552	-121.810890	-226.533737	1138.026001	0.920610	231.155609	1065.589355	117.084198	-219.149017	1076.019775	-99.840401	-5.439918	1024.196533	484.259674	-102.865944	964.657837	489.511169	75.304588
-148.888702	78.511803	926.154785	-80.037041	-98.425041	924.451050	-251.674194	107.660004	504.673370	-116.292435	-122.869675	496.720764	-270.347046	143.682068	70.687523	-166.989410	-111.494926	81.809555	-155.848862	166.198120	1392.710327	-51.978905	-170.525909	1373.091797	-75.677727	-1.464928	1394.840332	-46.071972	-11.939277	1688.444580	-220.581039	197.934372	1146.750244	-122.000465	-226.517578	1138.002075	1.145906	230.816086	1065.352417	116.461754	-219.063049	1075.338135	-99.933014	-5.254210	1024.129883	484.334045	-103.394371	964.618286	489.696014	74.792679
-148.556610	78.583847	926.300110	-79.867577	-98.343964	924.582397	-251.649124	107.652725	504.729034	-116.244583	-122.843239	496.720886	-270.427887	143.662292	70.671516	-166.996597	-111.480721	81.838341	-155.471924	166.091736	1392.684814	-51.796185	-170.674774	1372.981934	-75.405487	-1.609699	1394.767700	-45.864399	-12.115187	1688.466064	-220.191437	197.872543	1146.695068	-122.181145	-226.480057	1137.978271	1.426355	230.454437	1065.040161	116.120575	-218.783005	1074.706177	-99.806732	-5.247080	1024.289673	484.482452	-103.959801	964.563232	489.974487	74.136169
-148.059326	78.563477	926.403442	-79.722160	-98.394936	924.760986	-251.453293	107.584007	504.706512	-116.173058	-122.837547	496.732422	-270.382568	143.683121	70.657806	-166.987198	-111.483368	81.819176	-155.111481	165.988129	1392.673584	-51.617168	-170.853394	1372.875244	-75.147980	-1.777272	1394.704346	-45.617290	-12.354611	1688.454956	-220.004120	197.976166	1146.801147	-122.362617	-226.449097	1137.941528	1.656859	230.077759	1064.764526	116.113457	-218.358200	1074.176880	-99.638161	-5.329412	1024.455078	484.450806	-104.556808	964.416992	490.093048	73.605461
-147.916702	78.146767	925.885742	-80.181656	-98.999596	924.338562	-251.300491	107.563454	504.611542	-116.260262	-123.226234	496.699982	-270.348938	143.699448	70.639282	-167.112717	-111.626472	81.870842	-154.762283	165.913788	1392.693848	-51.470360	-171.019516	1372.757568	-74.905998	-1.929157	1394.651611	-45.363483	-12.642755	1688.386841	-219.669708	197.883743	1146.784180	-122.597084	-226.453018	1137.871582	1.920446	229.716431	1064.516846	115.357323	-218.156265	1073.429810	-99.367065	-5.675390	1023.914307	484.644104	-105.051651	964.395203	490.361053	73.199524
-147.014847	77.932030	925.886047	-80.010788	-99.501923	924.415710	-250.955551	107.495613	504.550964	-116.243690	-123.391396	496.718597	-270.237396	143.722366	70.617401	-167.152512	-111.711517	81.869934	-154.547852	165.840622	1392.629028	-51.356632	-171.191437	1372.604980	-74.671112	-2.109468	1394.645874	-45.148247	-12.897390	1688.368652	-219.408188	197.876236	1146.840576	-122.780373	-226.417526	1137.726929	2.145066	229.300964	1064.255493	115.461777	-217.840317	1072.815674	-98.861420	-6.070962	1023.959351	484.769989	-105.539063	964.308228	490.619629	72.803520
-146.717255	77.911804	925.936523	-79.871490	-99.566948	924.415649	-250.915634	107.517555	504.591949	-116.144447	-123.415443	496.706116	-270.323944	143.698334	70.628365	-167.099731	-111.660408	81.827278	-154.213943	165.756851	1392.691528	-51.203045	-171.382767	1372.481812	-74.440216	-2.263314	1394.650269	-44.939541	-13.138655	1688.349365	-219.256058	198.008652	1147.036255	-122.986855	-226.381653	1137.628906	2.336703	228.846939	1064.049438	114.828293	-217.736618	1072.005127	-98.639290	-6.154618	1023.985962	484.890472	-106.043274	964.261536	490.920807	72.324463
-146.505890	77.856743	925.964844	-79.767517	-99.652184	924.407410	-250.811462	107.488060	504.604889	-116.069221	-123.494797	496.691040	-270.302246	143.693436	70.635773	-167.097061	-111.679077	81.811043	-153.879364	165.627930	1392.753418	-51.110416	-171.534592	1372.395874	-74.186546	-2.449171	1394.664917	-44.698318	-13.382450	1688.313477	-219.064346	198.015594	1147.114502	-123.222260	-226.360352	1137.535278	2.566650	228.355804	1063.849243	114.614182	-217.262894	1071.551880	-98.459373	-6.246378	1023.993774	484.815643	-106.441360	964.095276	491.010590	71.955750
-146.388214	77.872505	926.042175	-79.580711	-99.618958	924.399841	-250.738251	107.471214	504.613739	-115.952209	-123.410400	496.658569	-270.333344	143.688507	70.633980	-167.087692	-111.719513	81.841431	-153.563293	165.467056	1392.765503	-50.923107	-171.700256	1372.285034	-73.948425	-2.623202	1394.641235	-44.441818	-13.611720	1688.274414	-218.848572	197.986725	1147.137939	-123.407158	-226.313522	1137.444336	2.752852	227.863617	1063.527344	114.092285	-217.218506	1070.666260	-98.335678	-6.273781	1024.035278	484.589447	-106.823959	963.847046	490.924103	71.632622
-146.291641	77.856522	926.073792	-79.424988	-99.627281	924.360718	-250.673767	107.447021	504.626343	-115.897011	-123.502960	496.659180	-270.375824	143.696075	70.653748	-167.136261	-111.762787	81.858910	-153.250519	165.300858	1392.774902	-50.740192	-171.886703	1372.194946	-73.728760	-2.802272	1394.562622	-44.162003	-13.845790	1688.246216	-218.584854	197.933548	1147.186401	-123.609901	-226.281967	1137.398071	2.943014	227.412460	1063.224365	113.731071	-216.931015	1070.017822	-98.203728	-6.318075	1024.032104	484.974182	-107.145477	964.060303	491.429321	71.373070
-146.286560	77.849442	926.143127	-79.245377	-99.590294	924.348694	-250.661453	107.488907	504.602539	-115.456711	-122.761162	496.411804	-270.398071	143.698761	70.661720	-166.848480	-111.509377	81.823410	-152.968292	165.095856	1392.735962	-50.651089	-172.069946	1372.065186	-73.518906	-2.980353	1394.482422	-43.950222	-14.069649	1688.185181	-218.319550	197.826645	1147.156006	-123.797150	-226.183502	1137.321777	3.116623	226.947205	1062.949829	113.389534	-216.626526	1069.362427	-98.120010	-6.336156	1024.063599	484.964478	-107.442116	964.054199	491.549774	71.121269
-146.092606	77.746376	926.086365	-79.108223	-99.717567	924.325806	-250.623413	107.432983	504.583282	-115.360794	-122.745132	496.394928	-270.398438	143.739319	70.636360	-166.827988	-111.531769	81.811264	-152.702606	164.941986	1392.809326	-50.547985	-172.249344	1371.952759	-73.312607	-3.181251	1394.406494	-43.609299	-14.316034	1688.150146	-218.167984	197.846390	1147.260376	-123.990227	-226.142746	1137.217407	3.287792	226.442200	1062.647217	113.113449	-216.359009	1068.761841	-97.943520	-6.433619	1024.021362	484.926880	-107.705299	964.009094	491.611877	70.907791
-145.868271	77.653770	926.097656	-78.990143	-99.859108	924.317322	-250.514816	107.381149	504.597321	-115.354324	-122.912346	496.411987	-270.406555	143.732513	70.641815	-166.871460	-111.570404	81.829437	-152.467087	164.813965	1392.876465	-50.450577	-172.485474	1371.836792	-73.105011	-3.329234	1394.403198	-43.350037	-14.590871	1688.107910	-217.963562	197.753860	1147.296509	-124.211983	-226.121719	1137.124512	3.450364	225.959030	1062.312622	112.761353	-216.079971	1068.112061	-97.769402	-6.570643	1024.023193	484.669159	-107.934135	963.935059	491.530029	70.638680
-145.617966	77.565819	926.107544	-78.927101	-99.992195	924.291382	-250.411484	107.339340	504.597046	-115.344704	-123.100487	496.439667	-270.389526	143.717361	70.649078	-166.884079	-111.647263	81.810623	-152.243607	164.664413	1392.933472	-50.372452	-172.731369	1371.738647	-72.899048	-3.535213	1394.375732	-43.144939	-14.790006	1688.079224	-217.801895	197.674789	1147.362915	-124.424843	-226.074509	1137.016235	3.583730	225.459259	1061.974609	112.409569	-215.808716	1067.464355	-97.599373	-6.712682	1024.014648	484.295258	-108.164833	963.762939	491.296997	70.427071
-145.427567	77.394409	926.022705	-78.821297	-100.198074	924.280396	-250.325150	107.265251	504.582397	-115.309196	-123.237839	496.455109	-270.375397	143.717010	70.639053	-166.887009	-111.652725	81.823753	-152.021896	164.547104	1392.983887	-50.334393	-172.937958	1371.622314	-72.669838	-3.744561	1394.337524	-42.881527	-15.149921	1687.969971	-217.573837	197.512787	1147.394165	-124.623238	-226.043411	1136.891968	3.726004	224.974655	1061.628418	112.120369	-215.533539	1066.905273	-97.438972	-6.863457	1023.963196	484.469116	-108.354240	963.984314	491.612457	70.203316
-145.342743	77.314377	926.013062	-78.716225	-100.278481	924.243896	-250.272873	107.239578	504.582153	-115.309959	-123.401680	496.500641	-270.375031	143.703796	70.611580	-166.994141	-111.707962	81.834526	-151.754654	164.399063	1393.005859	-50.258049	-173.141922	1371.520020	-72.419785	-3.899138	1394.263794	-42.634846	-15.453827	1687.877930	-217.358093	197.336990	1147.422485	-124.832230	-225.978409	1136.798462	3.864516	224.540054	1061.229858	111.780998	-215.256989	1066.232666	-97.329781	-6.951585	1023.938354	484.280762	-108.545769	963.985474	491.547760	70.053070
-145.352676	77.225281	925.987915	-78.558334	-100.351372	924.197815	-250.272369	107.223656	504.570068	-115.295723	-123.543198	496.521362	-270.432404	143.713394	70.611984	-167.006653	-111.717484	81.832130	-151.509399	164.210083	1393.019287	-50.183502	-173.362747	1371.408203	-72.182602	-4.081159	1394.116577	-42.412594	-15.786502	1687.827881	-217.131958	197.123123	1147.358765	-125.018143	-225.910431	1136.718262	3.955795	224.089554	1060.786499	111.439934	-214.958313	1065.601685	-97.260429	-7.031639	1023.903381	484.002960	-108.672562	963.947937	491.454773	69.895569
-145.312424	77.122589	925.898438	-78.497726	-100.438797	924.168945	-250.218246	107.192764	504.531647	-115.199799	-123.638275	496.531799	-270.414368	143.725510	70.594376	-167.041931	-111.768578	81.871391	-151.254471	164.038605	1393.007568	-50.046494	-173.566132	1371.289917	-71.976563	-4.249734	1393.960083	-42.116234	-16.071606	1687.716064	-216.973694	196.960037	1147.336792	-125.220421	-225.924744	1136.690430	4.032518	223.671387	1060.364624	111.055664	-214.645386	1064.913696	-97.197731	-7.086284	1023.840576	483.678986	-108.789558	963.908813	491.302948	69.774612
-145.180908	77.014069	925.879395	-78.413109	-100.569107	924.160583	-250.178116	107.140175	504.535126	-115.122864	-123.705231	496.571228	-270.431610	143.709549	70.577934	-167.050308	-111.759735	81.877312	-151.053177	163.872345	1393.007568	-49.937374	-173.778366	1371.190308	-71.788147	-4.394655	1393.897949	-41.901474	-16.277773	1687.633423	-216.789337	196.775696	1147.275024	-125.398613	-225.897034	1136.662598	4.092020	223.230331	1059.937134	110.739815	-214.376541	1064.308105	-97.109932	-7.211830	1023.830139	483.378143	-108.902710	963.901672	491.159576	69.699265
-145.017761	76.821220	925.803162	-78.373199	-100.795105	924.138306	-250.066422	107.079231	504.535034	-115.083969	-123.909439	496.596680	-270.415894	143.699783	70.598457	-167.075623	-111.782623	81.898392	-150.811371	163.717178	1393.063843	-49.827831	-173.991562	1371.138306	-71.581322	-4.551897	1393.900513	-41.572880	-16.391644	1687.515137	-216.650467	196.596741	1147.282837	-125.611900	-225.895996	1136.632568	4.139601	222.776398	1059.457764	109.773460	-214.253311	1063.526733	-96.996452	-7.397790	1023.778015	483.087158	-108.977509	963.919861	491.022797	69.619942
-144.785599	76.666641	925.801453	-78.307053	-100.990410	924.151978	-249.989517	107.045120	504.557404	-114.999023	-124.026093	496.593048	-270.410858	143.669724	70.612274	-167.128769	-111.830986	81.935211	-150.617584	163.569244	1393.092041	-49.773823	-174.177994	1371.110107	-71.384644	-4.749479	1393.881348	-41.346252	-17.097309	1687.585327	-216.532715	196.449982	1147.293335	-125.777252	-225.924698	1136.619751	4.150183	222.378967	1058.975098	110.041313	-213.772507	1063.077026	-96.868759	-7.587010	1023.787842	482.754211	-108.956604	963.892883	490.816254	69.663147
-144.651367	76.469452	925.732605	-78.241348	-101.199921	924.144409	-249.919235	106.972145	504.551300	-114.944252	-124.153305	496.633514	-270.381104	143.651657	70.600433	-167.087524	-111.853477	81.931969	-150.393921	163.428818	1393.100220	-49.650299	-174.407608	1371.037964	-71.170418	-4.924336	1393.847656	-41.133785	-17.407040	1687.560669	-216.381821	196.233765	1147.277100	-125.947067	-225.892685	1136.603149	4.178974	222.004913	1058.459351	109.675507	-213.474854	1062.372314	-96.755966	-7.757437	1023.746155	482.393646	-108.841347	963.844971	490.559235	69.771576
-144.644470	76.381653	925.820862	-78.158340	-101.244507	924.134460	-249.873871	106.905647	504.552032	-114.792351	-124.177277	496.577209	-270.354706	143.625397	70.567535	-167.041626	-111.816399	81.923752	-150.151520	163.251801	1393.048828	-49.545425	-174.573288	1370.994873	-70.958084	-5.133913	1393.775635	-40.899559	-17.694681	1687.454956	-215.529129	195.133759	1146.750854	-126.123451	-225.920349	1136.567261	4.309149	221.651077	1057.839355	109.330261	-213.134155	1061.687012	-96.730133	-7.878037	1023.790710	482.019897	-108.660561	963.785522	490.244904	70.011749
-144.635605	76.239105	925.758118	-78.058723	-101.363747	924.094360	-249.868225	106.843491	504.544495	-114.696533	-124.286003	496.584991	-270.389709	143.618637	70.572662	-167.075500	-111.856010	81.919273	-149.925964	163.068939	1392.998291	-49.356945	-174.777740	1370.902954	-70.775520	-5.327174	1393.669800	-40.628181	-18.067596	1687.375122	-215.363541	194.851944	1146.699707	-126.307938	-225.991882	1136.544434	4.309900	221.245819	1057.291504	108.990730	-212.805267	1060.957153	-96.648468	-7.977937	1023.733765	481.639008	-108.484245	963.724792	489.938293	70.267509
-144.618011	76.180153	925.799683	-77.901802	-101.379929	924.086121	-249.820663	106.762772	504.513702	-114.591599	-124.296799	496.548126	-270.408478	143.622589	70.552742	-167.064285	-111.846535	81.910553	-149.691818	162.883301	1392.951416	-49.191761	-175.024597	1370.861572	-70.595413	-5.532832	1393.602905	-40.343571	-18.423218	1687.331787	-215.260132	194.651718	1146.622070	-126.441803	-226.019562	1136.529297	4.266205	220.851257	1056.766968	108.411865	-212.736694	1060.415039	-96.578156	-8.036976	1023.753967	481.294678	-108.236984	963.659424	489.714966	70.517990
-144.541931	75.989105	925.785217	-77.769714	-101.551392	924.107178	-249.762390	106.662270	504.479187	-114.529541	-124.367439	496.585541	-270.402008	143.624481	70.541283	-167.084854	-111.883896	81.951820	-149.457565	162.724319	1392.914185	-48.975903	-175.276688	1370.798218	-70.433609	-5.735850	1393.591675	-40.096375	-18.785862	1687.347412	-215.112747	194.367554	1146.511841	-126.549980	-226.090561	1136.528931	4.232679	220.399841	1056.244751	108.037727	-212.508209	1059.678101	-96.489120	-8.199022	1023.758606	480.983948	-107.918266	963.580139	489.552368	70.772118
-144.415588	75.813011	925.738647	-77.726822	-101.752754	924.082764	-249.757904	106.548470	504.504547	-114.520622	-124.542152	496.601318	-270.365814	143.630890	70.643997	-167.096344	-111.941452	81.959343	-149.208344	162.533707	1392.912598	-48.846245	-175.525955	1370.800293	-70.244652	-5.994742	1393.609985	-39.873337	-19.055075	1687.340698	-215.051544	194.132507	1146.439575	-126.730545	-226.155289	1136.532349	4.171782	219.995605	1055.796143	107.975098	-211.869537	1058.853271	-96.367050	-8.368822	1023.716675	480.679138	-107.548409	963.497437	489.333099	71.143517
-144.242188	75.670845	925.762939	-77.599792	-101.886971	924.106445	-249.657654	106.416016	504.475586	-114.478149	-124.598999	496.622467	-270.346252	143.607376	70.559372	-167.106766	-111.923958	81.983879	-148.979095	162.331329	1392.871948	-48.723091	-175.755325	1370.749146	-70.067741	-6.260090	1393.599976	-39.662449	-19.366751	1687.249634	-215.034958	193.901382	1146.388306	-126.863838	-226.280869	1136.482178	4.105242	219.546616	1055.378296	107.685966	-211.509216	1058.112061	-96.240379	-8.519854	1023.744751	480.441925	-107.144798	963.410095	489.110229	71.637009
-144.150757	75.503990	925.789734	-77.453972	-102.045677	924.068054	-249.609558	106.283646	504.495392	-114.405396	-124.733627	496.625671	-270.362457	143.586624	70.579071	-167.085205	-111.963867	82.000435	-148.729828	162.113297	1392.815674	-48.606155	-175.999161	1370.718018	-69.901634	-6.516460	1393.563354	-39.417244	-19.745232	1687.260742	-215.072433	193.683685	1146.355713	-126.959496	-226.337738	1136.477905	4.022075	219.002029	1054.938477	107.425667	-211.244247	1057.352539	-96.107224	-8.708735	1023.737976	480.164978	-106.693771	963.315674	488.831116	72.152252
-144.048706	75.346138	925.815186	-77.292091	-102.193558	924.058533	-249.624374	106.137352	504.487915	-114.355690	-124.824760	496.597290	-270.353149	143.562454	70.534676	-167.089844	-111.980835	81.989502	-148.504089	161.866089	1392.735840	-48.487038	-176.206741	1370.641357	-69.740829	-6.746288	1393.500244	-39.185917	-20.055679	1687.202148	-215.169067	193.463028	1146.321655	-126.960396	-226.457260	1136.388062	4.058005	218.278885	1054.528320	107.234985	-211.244186	1057.086182	-95.980270	-8.877742	1023.747437	479.873535	-106.214577	963.230286	488.620209	72.491188
-143.999268	75.154495	925.776001	-77.131462	-102.383354	923.997986	-249.635468	106.043831	504.460785	-114.304794	-124.886292	496.585724	-270.377380	143.549149	70.520561	-167.101013	-112.022972	81.971436	-148.339493	161.678116	1392.714233	-48.329464	-176.435638	1370.573364	-69.559235	-6.988070	1393.426392	-39.001598	-20.314741	1687.102295	-215.209579	193.239136	1146.320190	-127.049889	-226.599609	1136.384888	3.978012	217.725952	1054.142456	106.471642	-211.135620	1055.881958	-95.866676	-9.067888	1023.696289	479.613281	-105.801712	963.150818	488.416321	72.870239
-143.935394	74.953636	925.799683	-77.027451	-102.571236	923.947144	-249.623871	105.938271	504.428467	-114.280273	-125.074287	496.564880	-270.384644	143.555084	70.498329	-167.130768	-112.060814	81.968742	-148.152664	161.470016	1392.710327	-48.096844	-176.705521	1370.482300	-69.379967	-7.223865	1393.362183	-38.861229	-20.567038	1687.129272	-215.238220	193.005585	1146.298096	-127.238968	-226.767593	1136.386475	3.865133	217.154190	1053.687744	106.351097	-210.118530	1054.615356	-95.764580	-9.293234	1023.681396	479.403931	-105.320007	963.113403	488.213928	73.376579
-143.870117	74.761978	925.730896	-76.940491	-102.740967	923.915283	-249.586395	105.799980	504.386749	-114.242401	-125.150963	496.555145	-270.368439	143.557617	70.472717	-167.145584	-112.096085	81.955872	-147.983109	161.190506	1392.712769	-47.838768	-176.994247	1370.379272	-69.199760	-7.487254	1393.341553	-38.692577	-20.865568	1687.078735	-215.281586	192.783356	1146.330688	-127.270821	-226.959549	1136.382202	3.725710	216.580933	1053.291260	106.017387	-209.783661	1053.795166	-95.667282	-9.442961	1023.626526	479.157990	-104.777061	963.090637	487.963318	73.910271
-143.828705	74.530952	925.623596	-76.905685	-102.969162	923.886353	-249.573349	105.659340	504.363831	-114.176575	-125.300529	496.549591	-270.383667	143.529739	70.484940	-167.144394	-112.097832	81.972466	-147.851517	160.934799	1392.732178	-47.641506	-177.254013	1370.273804	-69.020096	-7.768633	1393.347046	-38.506580	-21.208439	1687.001221	-215.318100	192.518097	1146.378296	-127.337158	-227.168640	1136.354248	3.585513	215.912979	1052.921265	105.492210	-209.195511	1053.136963	-95.598679	-9.617871	1023.551331	478.886841	-104.238998	963.112427	487.717896	74.424484
-144.492569	74.499115	925.571167	-76.929146	-102.726288	923.719299	-249.849503	105.656815	504.444458	-114.088257	-125.332680	496.493164	-270.526550	143.517532	70.495735	-167.123398	-112.110100	81.986969	-147.683273	160.662140	1392.768555	-47.437008	-177.477173	1370.205566	-68.845299	-8.019459	1393.325073	-38.376766	-21.530312	1686.996826	-215.381592	192.277374	1146.433228	-127.359573	-227.430191	1136.263672	3.419202	215.264832	1052.539673	105.330742	-209.075073	1052.177856	-95.839867	-9.476510	1023.424500	478.694427	-103.785339	963.157166	487.597443	74.880516
-143.702072	74.139328	925.589417	-76.638222	-103.309471	923.831360	-249.461639	105.418579	504.372345	-114.048912	-125.485947	496.572266	-270.342529	143.517990	70.474243	-167.086685	-112.098961	82.005051	-147.512924	160.386810	1392.802246	-47.234337	-177.700012	1370.119995	-68.716255	-8.343552	1393.264526	-38.255638	-21.855125	1687.004639	-215.447601	192.079010	1146.495728	-127.405220	-227.677536	1136.189087	3.230109	214.588455	1052.155151	104.788177	-208.694489	1051.209717	-95.410446	-9.985701	1023.508179	478.460052	-103.329399	963.181213	487.395630	75.366638
-143.525101	73.859573	925.506775	-76.544174	-103.611343	923.762268	-249.377457	105.288826	504.344696	-114.050278	-125.702209	496.583099	-270.313568	143.525040	70.464569	-167.158630	-112.183914	82.018776	-147.324722	160.081833	1392.822998	-47.047325	-177.922180	1370.061768	-68.557030	-8.623594	1393.209229	-38.145004	-22.155212	1686.990723	-215.521057	191.820084	1146.589844	-127.398323	-227.942215	1136.148315	3.063889	213.899673	1051.782227	104.842949	-208.231140	1050.714966	-95.273239	-10.275811	1023.432007	478.139801	-102.779762	963.211792	487.084717	75.982704
-143.493729	73.623283	925.513000	-76.395142	-103.836639	923.738098	-249.274261	105.128777	504.305664	-114.004890	-125.912422	496.558838	-270.284485	143.519150	70.428780	-166.244522	-111.414078	82.070763	-147.146347	159.780136	1392.821899	-46.751781	-178.191849	1369.973755	-68.410515	-8.943520	1393.149414	-38.037941	-22.431335	1686.927856	-215.600510	191.512360	1146.647583	-127.436005	-228.236145	1136.167725	2.877939	213.182968	1051.373169	104.291946	-207.856216	1049.743286	-95.174889	-10.510375	1023.421997	477.861511	-102.302826	963.221436	486.839203	76.474403
-143.446487	73.426598	925.486145	-76.237770	-104.008781	923.734863	-249.239197	105.014244	504.296570	-113.870415	-125.951385	496.556213	-270.254150	143.492615	70.438354	-167.105301	-112.218002	82.007759	-146.966537	159.474197	1392.831055	-46.466488	-178.498459	1369.869873	-68.264557	-9.249202	1393.121948	-37.963524	-22.698360	1686.934204	-215.687286	191.199188	1146.698486	-127.331558	-228.541168	1136.127930	2.662392	212.517822	1050.978760	104.938057	-207.162827	1049.805298	-95.105522	-10.684349	1023.411377	477.567444	-101.748253	963.238708	486.607880	76.951241
-143.275833	73.253822	925.596008	-76.066154	-104.179497	923.726013	-249.216721	104.889771	504.289764	-113.801064	-126.048004	496.517609	-270.290039	143.471252	70.455719	-166.143066	-111.376778	82.093864	-146.796448	159.144592	1392.816895	-46.193386	-178.806931	1369.805908	-68.085297	-9.571012	1393.145386	-37.857391	-23.078049	1686.902588	-215.771576	190.904160	1146.740356	-127.430756	-228.869095	1136.141113	2.429010	211.807770	1050.594849	103.606750	-206.932068	1048.093018	-94.983475	-10.940777	1023.473083	477.252960	-101.147820	963.271606	486.232269	77.641823
-143.167374	73.015823	925.589172	-75.984894	-104.417313	923.743774	-249.145966	104.809074	504.300629	-113.770622	-126.182297	496.504242	-270.273102	143.444687	70.467583	-167.098160	-112.235931	81.995171	-146.607071	158.805832	1392.823120	-45.958214	-179.085815	1369.750977	-67.899841	-9.914176	1393.157959	-37.749340	-23.488861	1686.950439	-215.866760	190.592484	1146.817139	-127.397003	-229.187424	1136.118530	2.215606	211.127884	1050.251221	103.419395	-206.432327	1047.350220	-94.891098	-11.168166	1023.478394	477.009705	-100.588776	963.310913	485.955994	78.226768
-142.977142	72.749908	925.649536	-75.866005	-104.711357	923.726379	-249.053131	104.696129	504.309021	-113.710587	-126.321526	496.486908	-270.253937	143.430588	70.469597	-167.122498	-112.264511	82.015320	-146.404831	158.461716	1392.870728	-45.737808	-179.366638	1369.742920	-67.724060	-10.273725	1393.135620	-37.695293	-23.859360	1686.978271	-215.958923	190.233795	1146.863770	-127.401932	-229.453400	1136.104370	2.006707	210.398422	1049.886353	103.036835	-205.999268	1046.577026	-94.737762	-11.498539	1023.502380	476.718842	-99.975365	963.349121	485.688477	78.769264
-142.892624	72.463295	925.660889	-75.782715	-104.968796	923.687744	-248.969498	104.604843	504.316467	-113.603111	-126.387054	496.464508	-270.237427	143.386536	70.488861	-167.096664	-112.242813	82.025383	-146.237762	158.095001	1392.940918	-45.466927	-179.685318	1369.653198	-67.533371	-10.622578	1393.151733	-37.647217	-24.247013	1687.016724	-216.039536	189.834778	1146.947266	-127.327499	-229.752274	1136.095703	1.805229	209.726501	1049.486816	102.463234	-206.094849	1046.105103	-94.638321	-11.791898	1023.487427	476.450775	-99.345253	963.385132	485.319824	79.532013
-142.808594	72.149376	925.648621	-75.685562	-105.276123	923.681580	-248.926971	104.534615	504.358948	-113.584923	-126.611847	496.436035	-270.279388	143.372314	70.527016	-167.113998	-112.309113	82.027115	-146.085052	157.762909	1392.991333	-45.193291	-179.981476	1369.526489	-67.335518	-10.948084	1393.150513	-37.641834	-24.579842	1686.983765	-216.133804	189.460114	1147.065186	-127.434776	-230.081100	1136.096558	1.584080	209.010422	1049.062500	102.428383	-204.960052	1045.163574	-94.508041	-12.082775	1023.471375	476.223969	-98.759544	963.410278	485.003113	80.095543
-142.707733	71.855125	925.611267	-75.615738	-105.578903	923.612000	-248.774704	104.461441	504.315765	-113.483879	-126.656876	496.401489	-270.234772	143.359116	70.541359	-167.096771	-112.298721	82.051849	-145.952164	157.441208	1393.076538	-44.871353	-180.336426	1369.409424	-67.156204	-11.301675	1393.085327	-37.640495	-24.942678	1687.021606	-216.223694	189.017075	1147.171265	-127.512329	-230.448914	1136.109619	1.356235	208.266098	1048.726685	102.139000	-204.309784	1044.627808	-94.394447	-12.391312	1023.414185	475.961975	-98.057434	963.391968	484.605652	80.775841
-142.706360	71.574448	925.634949	-75.460968	-105.820023	923.576111	-248.658203	104.392159	504.341949	-113.359200	-126.665176	496.324707	-270.279327	143.334000	70.545929	-167.034164	-112.247116	82.056267	-145.792435	157.013000	1393.109375	-44.575920	-180.649384	1369.302734	-66.924622	-11.658419	1393.048950	-37.606903	-25.428345	1687.114868	-216.347794	188.573395	1147.269531	-127.610329	-230.827454	1136.127686	1.136021	207.483368	1048.382080	101.640266	-203.566254	1044.501343	-94.305206	-12.667366	1023.407043	475.674377	-97.314995	963.393555	484.145905	81.552658
-142.625732	71.251724	925.608337	-75.276360	-106.148453	923.558350	-248.503357	104.307808	504.298462	-113.220787	-126.628174	496.271393	-270.277985	143.304337	70.574112	-165.994583	-111.399269	82.068825	-145.653625	156.614426	1393.167480	-44.158577	-180.970642	1369.114990	-66.667679	-12.053823	1393.023682	-37.656208	-25.845047	1687.178589	-216.464020	188.152176	1147.374756	-127.629761	-231.175522	1136.101807	0.924365	206.757782	1048.071411	101.596939	-203.192398	1044.249146	-94.174332	-12.980160	1023.384583	475.403320	-96.678528	963.397888	483.858734	82.112404
-142.555557	70.922630	925.628601	-75.140579	-106.452110	923.535461	-248.326813	104.259377	504.269867	-113.054291	-126.520462	496.195801	-270.197113	143.309067	70.607414	-165.879105	-111.292511	82.056862	-145.506622	156.195450	1393.210815	-43.813374	-181.329605	1368.924316	-66.413315	-12.421262	1393.028809	-37.636902	-26.349892	1687.174072	-216.537796	187.654144	1147.474365	-127.511688	-231.457382	1136.033325	0.649634	206.011307	1047.770264	102.063812	-202.729462	1045.360596	-94.071518	-13.314540	1023.384094	475.163971	-95.974319	963.417603	483.474518	82.905670
-142.586227	70.584885	925.581970	-75.019974	-106.755287	923.519470	-248.177719	104.194580	504.272400	-112.917877	-126.504684	496.150513	-270.240875	143.303177	70.612831	-165.847321	-111.288788	82.041039	-145.334274	155.775406	1393.294678	-43.489918	-181.696228	1368.790894	-66.176559	-12.789116	1393.002930	-37.730358	-26.728611	1687.173462	-216.671341	187.092438	1147.625366	-127.719017	-231.914276	1136.031860	0.392702	205.237854	1047.537842	100.763115	-202.333374	1044.357300	-93.993210	-13.591683	1023.345825	474.915588	-95.242622	963.456055	483.096436	83.586609
-142.529770	70.358849	925.678650	-74.860405	-106.936836	923.475098	-248.047623	104.165924	504.321381	-112.823898	-126.646873	496.122650	-270.239319	143.282501	70.641525	-165.792480	-111.315811	82.078033	-145.154907	155.369751	1393.385620	-43.097923	-182.087555	1368.689575	-65.897331	-13.246586	1392.921143	-37.829311	-27.250599	1687.311768	-216.779465	186.602859	1147.790039	-127.917191	-232.349289	1136.011353	0.130774	204.512634	1047.245850	100.794174	-200.895050	1044.204468	-93.915985	-13.876183	1023.380249	474.705322	-94.586212	963.462708	482.817200	84.277443
-142.507309	70.047752	925.705505	-74.717438	-107.211426	923.456482	-247.883896	104.126823	504.348022	-112.783348	-127.126732	496.185608	-270.221161	143.261795	70.649254	-165.887115	-111.430786	82.105659	-144.804657	154.885605	1393.601318	-42.711060	-182.463608	1368.517456	-65.600906	-13.704001	1392.901611	-38.043621	-27.687397	1687.441528	-216.800034	185.874924	1147.913574	-127.942711	-232.703247	1135.976440	-0.088655	203.758224	1047.025269	100.251175	-200.637543	1044.529175	-93.810921	-14.174804	1023.381287	474.477173	-93.890480	963.475647	482.393890	85.039642
-142.536987	69.723351	925.749329	-74.539734	-107.457664	923.422668	-247.681839	104.070450	504.308594	-112.775620	-127.789703	496.343353	-270.245361	143.231628	70.675896	-166.038864	-111.608620	82.125832	-144.565109	154.353683	1393.683228	-42.453255	-182.865158	1368.368164	-65.320839	-14.136777	1392.871704	-38.214748	-28.112059	1687.494385	-216.918716	185.311325	1148.087280	-128.065933	-233.041153	1135.984985	-0.320126	203.042557	1046.860352	100.404488	-199.381149	1044.466675	-93.761177	-14.493549	1023.391418	474.284027	-93.145096	963.461365	482.018433	85.811005
-142.510345	69.364502	925.688232	-74.433212	-107.782738	923.388916	-247.549377	104.019127	504.312744	-112.712616	-128.012192	496.333740	-270.223236	143.236053	70.694099	-166.101929	-111.665421	82.153992	-144.339691	153.888153	1393.841553	-42.161247	-183.303741	1368.308228	-65.033623	-14.640546	1392.790039	-38.403206	-28.561363	1687.561523	-217.042801	184.743027	1148.307373	-128.003235	-233.309631	1135.958618	-0.560081	202.329819	1046.684814	100.012520	-199.235275	1044.915894	-93.668106	-14.802473	1023.338562	474.079742	-92.440445	963.456665	481.679962	86.569901
-142.448959	69.071495	925.805237	-74.238792	-108.050217	923.367859	-247.394714	103.944000	504.323883	-112.610275	-128.237900	496.332336	-270.209198	143.219299	70.717438	-166.059830	-111.730278	82.175072	-144.141571	153.361389	1393.995850	-41.866108	-183.772400	1368.190674	-64.716263	-15.153943	1392.793213	-38.570370	-28.613852	1687.499023	-217.111893	184.035645	1148.520508	-128.014709	-233.557968	1135.946655	-0.778490	201.634644	1046.547974	100.274612	-197.982437	1044.955566	-93.562767	-15.156796	1023.393127	473.830780	-91.670998	963.442627	481.299072	87.350815
-142.383255	68.684227	925.808899	-74.113510	-108.407173	923.353882	-247.210419	103.845009	504.338623	-112.547195	-128.411362	496.325562	-270.228363	143.186798	70.742043	-166.072525	-111.763626	82.173050	-143.947479	152.823669	1394.168213	-41.539604	-184.303116	1368.061768	-64.432732	-15.685317	1392.784546	-38.860718	-29.575037	1687.768555	-217.268341	183.507523	1148.764038	-127.954750	-233.808395	1135.951294	-1.008805	200.872955	1046.419556	100.256905	-197.323105	1045.162964	-93.463638	-15.531631	1023.387573	473.627686	-91.156502	963.423462	481.055145	88.021309
-142.218536	68.290047	925.786926	-74.061234	-108.833076	923.332214	-247.041779	103.708023	504.340027	-112.428268	-128.624771	496.306671	-270.215729	143.175873	70.789322	-166.060272	-111.801109	82.150116	-143.798035	152.227463	1394.306885	-41.312939	-184.762268	1368.018799	-64.181587	-16.215187	1392.791504	-39.127869	-30.164402	1687.833618	-217.350723	182.875046	1148.955811	-127.754425	-234.045807	1135.833740	-1.202114	200.119461	1046.308350	101.253769	-196.428192	1046.387085	-93.304443	-15.932005	1023.357727	473.433716	-90.635178	963.399414	480.735840	88.740158
-142.035126	67.906303	925.797974	-73.926346	-109.235313	923.309875	-246.863678	103.591637	504.371368	-112.376060	-128.859894	496.291748	-270.172302	143.112411	70.848572	-166.092163	-111.832268	82.175606	-143.608536	151.696091	1394.470703	-41.091206	-185.313293	1367.919556	-63.870975	-16.766180	1392.816406	-39.454880	-30.704987	1687.943726	-217.442810	182.254654	1149.193115	-127.701378	-234.332443	1135.848145	-1.421176	199.392380	1046.139160	100.423691	-196.160004	1045.675049	-93.114937	-16.336426	1023.348083	473.277161	-90.176102	963.388550	480.366394	89.601395
-141.962601	67.596306	925.951294	-73.714729	-109.505997	923.319336	-246.668427	103.466667	504.369415	-112.281799	-129.071487	496.263123	-270.142334	143.087540	70.886360	-166.142334	-111.912498	82.201591	-143.403275	151.083344	1394.606079	-40.810844	-185.877182	1367.830078	-63.608986	-17.338896	1392.816406	-39.803413	-31.263895	1688.047119	-217.455948	181.592499	1149.322510	-127.372017	-234.545364	1135.740112	-1.585990	198.654663	1046.087891	100.297562	-196.262604	1046.155640	-92.984367	-16.698891	1023.434265	473.198517	-89.735435	963.394836	480.142975	90.245689
-141.877869	67.303719	926.116882	-73.548630	-109.762665	923.265259	-246.441483	103.331833	504.361084	-112.130852	-129.206360	496.217072	-270.064453	143.012482	70.920082	-166.118439	-111.927025	82.197464	-143.183640	150.504669	1394.709229	-40.554848	-186.434799	1367.751953	-63.337540	-17.901875	1392.840820	-40.182236	-31.720955	1688.039673	-217.393845	180.834442	1149.418335	-127.206665	-234.822449	1135.651001	-1.699492	197.917709	1046.005981	100.820190	-195.033966	1046.202271	-92.886711	-17.099260	1023.499512	473.098511	-89.226151	963.403687	479.802521	91.114212
-141.784027	66.994270	926.176575	-73.399956	-110.062202	923.228699	-246.189865	103.173286	504.364716	-112.092880	-129.486404	496.217590	-269.965912	142.964005	70.954018	-166.176392	-111.979362	82.227875	-142.993439	149.899124	1394.843628	-40.377232	-186.953918	1367.703491	-63.119606	-18.477135	1392.785889	-40.472431	-32.022968	1688.100342	-217.407028	180.254135	1149.587280	-126.957527	-235.190155	1135.531494	-1.759952	197.142792	1045.885620	101.134438	-194.388474	1046.446045	-92.731560	-17.439493	1023.507507	472.619720	-87.610298	963.456543	479.353912	91.809380
-141.718597	66.794914	926.388245	-73.177521	-110.208458	923.194336	-245.970520	103.041725	504.393677	-111.930290	-129.576263	496.182678	-269.942139	142.907486	70.959877	-166.110001	-112.039368	82.217384	-142.840408	149.307632	1394.929688	-40.100708	-187.503815	1367.569946	-62.933395	-19.025841	1392.825684	-40.892746	-32.604866	1688.193359	-217.369614	179.631973	1149.704834	-126.584236	-235.540298	1135.411621	-1.829833	196.298233	1045.733521	101.445801	-193.775162	1046.716431	-92.636871	-17.754522	1023.609375	472.456757	-86.898026	963.492798	479.148651	92.446373
-141.341568	66.493057	926.290344	-73.023956	-110.510742	923.211487	-245.581467	102.835350	504.351379	-111.771454	-129.677124	496.130371	-269.806824	142.846481	71.006584	-166.064163	-112.037628	82.208580	-142.681229	148.684570	1395.044434	-39.835510	-188.120255	1367.477295	-62.744629	-19.641533	1392.833862	-41.311146	-33.300785	1688.281616	-217.392426	179.101746	1149.887451	-126.108727	-235.894531	1135.258911	-1.868379	195.562653	1045.692993	101.785255	-193.222290	1046.932617	-92.315994	-17.989452	1023.557922	472.294525	-86.193695	963.526672	478.800232	93.244682
-141.207672	66.052185	926.203247	-72.837196	-110.949570	923.165955	-245.338989	102.688820	504.336975	-111.636208	-129.887314	496.127808	-269.741913	142.789688	71.040016	-166.059906	-112.052986	82.211540	-142.553360	148.061127	1395.115234	-39.611786	-188.653473	1367.420532	-62.632816	-20.270834	1392.808105	-41.705612	-33.970860	1688.366821	-217.434647	178.741135	1150.086182	-125.676476	-236.341049	1135.124146	-1.879142	194.837708	1045.818115	102.212799	-192.599228	1047.192871	-92.156876	-18.402056	1023.490662	472.132477	-85.454506	963.558472	478.483124	93.992867
-140.956635	65.664497	926.297058	-72.666687	-111.373627	923.140381	-245.133469	102.532013	504.338348	-111.552528	-130.102448	496.139191	-269.693542	142.731720	71.082474	-166.048355	-112.075790	82.208954	-142.440887	147.443512	1395.218262	-39.427616	-189.210129	1367.399780	-62.487759	-20.862791	1392.813477	-42.110836	-34.670979	1688.438843	-217.198578	177.948318	1150.084351	-125.050316	-236.811752	1134.922729	-1.756634	194.114166	1045.715942	102.364159	-192.705399	1047.625122	-91.973434	-18.892811	1023.532349	471.960022	-84.706802	963.561096	478.203827	94.655350
-141.280136	65.589531	926.632751	-72.431137	-111.101913	923.357361	-245.292099	102.558243	504.487000	-111.283615	-130.001099	496.041229	-269.860901	142.662888	71.167038	-167.032928	-112.986923	82.144165	-142.384277	146.780228	1395.261353	-39.245327	-189.742050	1367.352417	-62.385498	-21.481339	1392.837524	-42.544510	-35.427494	1688.490723	-217.131943	177.452759	1150.185181	-124.600006	-237.358047	1134.817993	-1.637985	193.316376	1045.595581	103.141472	-191.478455	1047.591187	-92.267761	-18.904455	1023.850281	471.795746	-83.858315	963.528687	477.866547	95.521896
-141.123184	65.177269	926.611755	-72.232384	-111.514999	923.261597	-245.129318	102.516197	504.504181	-111.170204	-130.267227	496.046417	-269.858429	142.633713	71.189148	-167.338120	-113.295044	82.220863	-142.346008	146.128571	1395.277832	-38.990799	-190.337524	1367.331665	-62.269180	-22.104118	1392.831665	-42.923832	-36.165993	1688.560059	-216.997589	176.841125	1150.194824	-123.977203	-237.901459	1134.668091	-1.514664	192.519852	1045.448975	103.717140	-190.890427	1047.734497	-92.094986	-19.357531	1023.794250	471.714203	-83.016876	963.433167	477.585327	96.325653
-140.888901	64.818420	926.739624	-72.004539	-111.902061	923.198486	-244.851334	102.422638	504.506989	-111.014580	-130.513596	496.026642	-269.849030	142.596222	71.219200	-167.017288	-113.081894	82.176231	-142.297668	145.440765	1395.328125	-38.819664	-190.895844	1367.347778	-62.209023	-22.725437	1392.869751	-43.268986	-36.921402	1688.616821	-216.804947	176.217377	1150.147827	-123.227638	-238.455139	1134.514648	-1.336830	191.766083	1045.299561	104.040947	-191.202454	1048.213013	-91.921387	-19.861141	1023.840027	471.684814	-82.152077	963.352905	477.334625	97.105766
-140.764069	64.404869	926.776062	-71.748093	-112.297691	923.143005	-244.559387	102.355583	504.534180	-110.841026	-130.768677	496.014740	-269.802948	142.570343	71.235680	-167.336929	-113.388443	82.231522	-142.302597	144.773529	1395.418091	-38.644035	-191.470047	1367.347656	-62.203800	-23.357782	1392.868530	-43.643166	-37.720432	1688.657471	-216.590408	175.560089	1150.124878	-122.676102	-239.208862	1134.471313	-1.153152	190.956360	1045.221558	104.667946	-189.976089	1047.916504	-91.767845	-20.320608	1023.837952	471.663422	-81.113701	963.149841	477.063934	98.081573
-140.826294	64.056221	926.987366	-71.419975	-112.557266	923.091614	-244.418518	102.352272	504.588776	-110.641441	-130.900558	495.974182	-269.848633	142.560028	71.319649	-167.098145	-113.207497	82.205666	-142.337143	144.079147	1395.509155	-38.485981	-192.000320	1367.406738	-62.196156	-24.027937	1392.863770	-43.982952	-38.535248	1688.711670	-216.346085	174.958878	1150.104126	-121.993515	-239.883057	1134.412964	-0.895657	190.150665	1045.177734	105.217407	-189.410629	1047.925415	-91.822975	-20.812609	1023.952026	471.710144	-80.208015	962.971680	476.916504	98.862892
-142.322098	65.067665	928.534302	-69.936234	-110.264572	924.207947	-245.174438	102.673752	504.969086	-109.841820	-129.836975	495.794128	-270.337463	142.453003	71.432953	-166.581436	-112.857132	82.126945	-142.400070	143.347427	1395.560547	-38.278584	-192.637878	1367.450684	-62.186802	-24.707415	1392.899536	-44.347252	-39.326469	1688.769409	-216.212845	174.457489	1150.177612	-121.269485	-240.600769	1134.273071	-0.819900	189.170059	1044.897827	106.107300	-188.740265	1048.353027	-92.969521	-19.610445	1025.456421	471.120300	-80.005394	963.405212	476.572388	99.083496
-142.241821	64.681465	928.657410	-69.574532	-110.558876	924.224121	-244.988846	102.654396	505.004089	-110.148209	-130.899246	496.142975	-270.366760	142.407776	71.468597	-166.899628	-113.158875	82.218971	-142.433548	142.571976	1395.643066	-38.058605	-193.287888	1367.462036	-62.188747	-25.421490	1392.908447	-44.728077	-40.124073	1688.808838	-215.928864	173.852539	1150.163208	-120.459747	-241.412415	1134.148071	-0.559882	188.303665	1044.836670	105.904739	-189.226242	1047.996460	-92.878746	-20.042957	1025.546021	471.054169	-79.507347	963.400391	476.618134	99.346100
-142.080780	64.177849	928.585388	-69.358391	-111.071594	924.140381	-244.699982	102.593552	505.031647	-109.734741	-130.452820	495.916473	-270.374847	142.397034	71.526367	-166.595657	-112.991821	82.187042	-142.459579	141.795319	1395.734131	-37.919754	-193.906021	1367.506104	-62.268047	-26.159136	1392.878784	-45.102070	-40.847847	1688.840210	-215.697571	173.249039	1150.182739	-119.765854	-242.256149	1134.090576	-0.222876	187.378082	1044.821899	106.720200	-187.942993	1047.637207	-92.703049	-20.559177	1025.470093	470.636688	-78.425194	963.309875	475.767883	100.698463
-141.770966	63.632206	928.394531	-69.215317	-111.601662	924.124939	-244.309219	102.490280	505.052734	-109.585785	-130.757278	495.902374	-270.322113	142.366074	71.543388	-165.529541	-112.040916	82.237686	-142.543045	141.002045	1395.821167	-37.802132	-194.541550	1367.512085	-62.327984	-26.896429	1392.911377	-45.406551	-41.676483	1688.887695	-215.462631	172.686218	1150.227295	-118.952637	-243.228897	1134.052490	0.059019	186.465347	1044.824341	107.447449	-187.323624	1047.561157	-92.435776	-20.992867	1025.358398	470.395355	-77.647339	963.216003	475.413574	101.494606
-141.557846	63.243668	928.549561	-68.908409	-111.969841	924.090576	-243.978088	102.467918	505.100403	-109.376961	-131.007492	495.885498	-270.279083	142.350632	71.606087	-165.424240	-112.024460	82.258286	-142.585815	140.200500	1395.888794	-37.612560	-195.226059	1367.589844	-62.363552	-27.627567	1392.962769	-45.715832	-42.542191	1688.879150	-215.127487	172.069977	1150.206543	-117.961281	-244.196045	1133.912964	0.554316	185.623383	1044.973755	107.761253	-187.596817	1047.653320	-92.282776	-21.515850	1025.437134	470.195740	-76.916542	963.153381	475.127808	102.262642
-141.421158	62.755447	928.618103	-68.652580	-112.427078	924.032227	-243.664597	102.427704	505.090271	-109.173904	-131.299988	495.889221	-270.265717	142.299927	71.650116	-165.463165	-112.118134	82.255341	-142.659210	139.333572	1395.974121	-37.493301	-195.905991	1367.660645	-62.436646	-28.411072	1392.993164	-46.049679	-43.358250	1688.885986	-214.809067	171.440674	1150.233765	-117.276199	-245.324921	1133.960693	0.957304	184.597214	1044.991821	108.162750	-186.258652	1046.707642	-92.144974	-22.075615	1025.452271	470.020264	-76.162354	963.073914	474.885437	103.010612
-141.280472	62.159542	928.543152	-68.399155	-112.991631	923.990906	-243.309814	102.335197	505.072144	-109.026329	-131.681091	495.853668	-270.228546	142.222549	71.730942	-165.472107	-112.229935	82.297005	-142.744904	138.513092	1396.090942	-37.411568	-196.609238	1367.720825	-62.531693	-29.205742	1393.019653	-46.388050	-44.094887	1688.949585	-214.537155	170.820236	1150.271606	-116.550957	-246.526901	1133.906494	1.319062	183.623169	1045.072144	108.127258	-185.579788	1046.000977	-92.002518	-22.650911	1025.401123	469.840668	-75.368446	962.959045	474.669434	103.773514
-141.239426	61.625027	928.553406	-68.244080	-113.486038	923.940735	-242.980667	102.332977	505.091431	-108.859329	-132.006775	495.809204	-270.155090	142.180862	71.781525	-165.427475	-112.295311	82.289803	-142.803024	137.658463	1396.183594	-37.284695	-197.298920	1367.785645	-62.630493	-30.040974	1393.045044	-46.657780	-44.964638	1688.922729	-214.201279	170.070114	1150.241943	-115.643600	-247.715515	1133.859009	1.679206	182.683701	1045.075073	108.446014	-185.043228	1045.404907	-91.929352	-23.201065	1025.385376	469.694763	-74.611160	962.872253	474.453308	104.494339
-141.244675	60.984955	928.519348	-68.062546	-114.080360	923.905640	-242.637268	102.350967	505.136932	-108.726959	-132.400726	495.753479	-270.172943	142.144257	71.872017	-165.464142	-112.417587	82.336029	-142.919815	136.764450	1396.273682	-37.120247	-198.048325	1367.831543	-62.704926	-30.841177	1393.125610	-46.944530	-45.776344	1688.940430	-213.924286	169.470383	1150.270996	-114.776970	-249.057541	1133.854126	2.003492	181.644669	1045.035767	108.684738	-184.308975	1044.873291	-91.871552	-23.817247	1025.354614	469.541595	-73.840645	962.721130	474.141327	105.341866
-141.220673	60.332001	928.479858	-67.873436	-114.712776	923.849976	-242.279099	102.331139	505.142334	-108.593025	-132.796722	495.742676	-270.182678	142.048477	71.970070	-165.483398	-112.539124	82.379974	-143.012970	135.844315	1396.334595	-36.900524	-198.781403	1367.824219	-62.779812	-31.672441	1393.162109	-47.223923	-46.575260	1688.952393	-213.610046	168.849548	1150.343872	-113.854378	-250.516449	1133.816162	2.288277	180.610947	1044.950806	108.800621	-183.595612	1044.299683	-91.803719	-24.473097	1025.312378	469.325165	-73.073868	962.587036	473.845734	106.108627
-141.120453	59.707203	928.506653	-67.606972	-115.305069	923.818115	-241.905472	102.356697	505.120850	-108.448853	-133.127106	495.743286	-270.167389	141.990250	72.083351	-165.521652	-112.624344	82.373878	-143.108124	134.898163	1396.395508	-36.727932	-199.493652	1367.790283	-62.882385	-32.587269	1393.133301	-47.464352	-47.378685	1688.948730	-213.275940	168.111267	1150.372070	-112.950996	-252.004883	1133.712891	2.617868	179.647949	1044.859985	108.932915	-182.691498	1043.698364	-91.716766	-25.143148	1025.323853	469.107880	-72.366104	962.410217	473.566254	106.875420
-141.031754	59.167282	928.616821	-67.418564	-115.797386	923.757996	-241.494324	102.453247	505.134186	-108.256500	-133.493317	495.694366	-270.114166	141.970047	72.211090	-165.492371	-112.703835	82.413200	-143.248428	133.929321	1396.514038	-36.607327	-200.154831	1367.797485	-62.939537	-33.435787	1393.216309	-47.688557	-48.176884	1688.940918	-212.971802	167.441925	1150.415649	-112.030701	-253.544159	1133.627930	2.969731	178.567963	1044.762573	108.993767	-181.791489	1043.068726	-91.660973	-25.783039	1025.362671	468.958099	-71.607498	962.290283	473.325317	107.622360
-141.083176	58.475925	928.631714	-67.316612	-116.419876	923.702271	-241.000259	102.559380	505.137390	-108.080185	-133.868668	495.673035	-270.062836	141.947067	72.359329	-165.469513	-112.807899	82.431725	-143.362671	132.962479	1396.704834	-36.329311	-200.422440	1367.734985	-63.028713	-34.338268	1393.297241	-47.942265	-48.946239	1688.989868	-212.599335	166.691620	1150.494629	-111.065308	-255.225204	1133.461182	3.223401	177.549591	1044.532104	108.996033	-180.842804	1042.193481	-91.673042	-26.483892	1025.348022	468.925781	-70.955536	962.136230	473.206940	108.322128
-141.206451	57.777714	928.669006	-67.212395	-117.036507	923.639099	-240.584961	102.601608	505.142181	-107.950333	-134.300323	495.648804	-270.044739	141.931259	72.506042	-165.488281	-112.947235	82.454887	-143.534607	131.934448	1396.846069	-36.047714	-201.191467	1367.632446	-63.147907	-35.255127	1393.373291	-48.059242	-49.820122	1689.004639	-212.260178	166.002884	1150.585449	-110.033134	-257.002991	1133.362305	3.500658	176.469482	1044.274048	108.996620	-179.765823	1041.438721	-91.752449	-27.210732	1025.345581	468.856903	-70.172798	961.968811	473.054352	109.036087
-141.112030	57.144592	928.797302	-67.051834	-117.663101	923.637390	-240.102341	102.697319	505.176392	-107.829872	-134.627106	495.631561	-270.112213	141.965240	72.684776	-165.424194	-113.015007	82.461021	-143.698456	130.896103	1397.031616	-36.031708	-202.342514	1367.523560	-63.233810	-36.155499	1393.398315	-48.209095	-50.637669	1689.043701	-211.809372	165.164215	1150.607422	-108.905899	-258.789551	1133.220947	3.762738	175.429428	1043.892090	108.962791	-178.725784	1040.403320	-91.710388	-27.946146	1025.422119	468.777435	-69.461800	961.793335	472.825623	109.777298
-141.666092	56.332756	928.625549	-67.273247	-118.348206	923.291931	-239.674911	102.901337	505.215118	-107.782852	-135.079788	495.574097	-270.165405	141.992615	72.875305	-165.432785	-113.144928	82.479866	-143.879257	129.796249	1397.222412	-35.824661	-203.029770	1367.425293	-63.311893	-37.140873	1393.501831	-48.362793	-51.460857	1689.080322	-211.473541	164.501907	1150.801758	-107.657532	-260.647003	1133.036865	4.005558	174.390823	1043.454102	108.921120	-177.645081	1039.161743	-91.880424	-28.674431	1025.135742	468.759552	-68.834038	961.693420	472.634583	110.459381
-141.377350	55.577038	928.797363	-66.975395	-119.107704	923.540039	-239.043289	103.021332	505.176880	-107.756981	-135.614761	495.616608	-270.149628	142.014786	72.999542	-165.510483	-113.265518	82.485291	-144.053909	128.687881	1397.354126	-35.604187	-203.500992	1367.289795	-63.421440	-38.115238	1393.576050	-48.491943	-52.255367	1689.105835	-210.996460	163.657990	1150.865479	-106.258064	-262.587738	1132.807739	4.196873	173.387985	1042.822021	108.862030	-176.561951	1037.675415	-91.864883	-29.507540	1025.382324	468.678894	-68.203026	961.594543	472.411346	111.157310
-141.573349	54.803955	928.968384	-66.975090	-119.782883	923.519531	-238.487579	103.310616	505.205658	-107.685097	-136.009201	495.547943	-270.227081	141.978775	73.158928	-165.478149	-113.357605	82.496216	-144.246765	127.532021	1397.550171	-35.373928	-204.098404	1367.227417	-63.574318	-39.081474	1393.647949	-48.583649	-53.082554	1689.121826	-210.644409	163.019119	1151.044800	-104.804359	-264.464386	1132.498901	4.333649	172.420731	1041.997681	108.863739	-175.403763	1035.992920	-92.010147	-30.345903	1025.465942	468.525208	-67.294685	961.441406	471.843475	112.164436
-141.901428	53.973167	929.040405	-67.044731	-120.519966	923.433533	-237.994644	103.548241	505.227661	-107.655022	-136.439423	495.484650	-270.372620	141.999374	73.339302	-165.478500	-113.394493	82.468269	-144.478867	126.369843	1397.687012	-35.294701	-204.837708	1367.118652	-63.690723	-40.086864	1393.707764	-48.651615	-53.948860	1689.166870	-209.983368	162.094009	1151.064941	-103.115707	-266.465637	1132.265747	4.537064	171.543152	1041.002441	108.833092	-174.277725	1034.017456	-92.219193	-31.204878	1025.461792	468.658630	-66.821442	961.280029	471.935822	112.592026
-142.141129	53.050594	928.938660	-67.100845	-121.380394	923.410950	-237.434448	103.781868	505.168457	-107.625198	-136.991989	495.411682	-270.350525	141.998672	73.496094	-165.538300	-113.629120	82.469299	-144.687164	125.153503	1397.854248	-35.211304	-206.062576	1366.996704	-63.773087	-41.144993	1393.772461	-48.695984	-54.763111	1689.190308	-209.526779	161.484756	1151.173706	-101.343994	-268.418518	1132.046753	4.655004	170.703568	1039.858887	108.693466	-173.273224	1031.533936	-92.341034	-32.026344	1025.394897	468.779633	-66.226501	961.158752	471.852081	113.196617
-142.426376	52.186085	928.980713	-67.159531	-122.203293	923.371399	-236.836304	103.970680	505.162354	-107.634285	-137.569000	495.361176	-270.332031	142.005615	73.645172	-165.591492	-113.764786	82.451096	-144.910065	123.924644	1398.003906	-35.058491	-206.837280	1366.938232	-63.825005	-42.147495	1393.861572	-48.723476	-55.595608	1689.209595	-208.908951	160.740158	1151.285156	-99.320602	-270.386383	1131.788574	4.685629	170.009888	1038.474976	108.795372	-172.001266	1029.195679	-92.502594	-32.895512	1025.395386	468.634338	-65.699989	960.774353	471.515198	113.731514
-142.749557	51.301464	929.088928	-67.302956	-123.003418	923.301636	-236.276657	104.173164	505.230255	-107.645470	-138.144684	495.300568	-270.303162	142.048248	73.848747	-165.588684	-113.883759	82.473137	-145.091080	122.656982	1398.210449	-34.956352	-207.670105	1366.923706	-63.956688	-43.173233	1393.937866	-48.742901	-56.449036	1689.260986	-208.302155	160.188324	1151.390259	-97.250870	-272.326294	1131.544312	4.660776	169.409546	1036.823242	108.656746	-171.078247	1026.221313	-92.718460	-33.817921	1025.414185	468.776825	-65.134048	960.640320	471.469513	114.294830
-143.151367	50.454342	929.248657	-67.441772	-123.735710	923.264465	-235.848099	104.348686	505.212128	-107.715981	-138.665863	495.266327	-270.319641	142.047501	74.037750	-165.638092	-114.044838	82.441780	-145.306244	121.300797	1398.445190	-34.818405	-208.425598	1366.997437	-64.057465	-44.277309	1394.057861	-48.771545	-57.354691	1689.331299	-207.666733	159.601593	1151.500244	-95.000969	-274.326416	1131.228760	4.578065	168.822403	1035.089355	108.727081	-169.825562	1023.359985	-92.972107	-34.692612	1025.475098	468.922241	-64.661331	960.593018	471.487488	114.784828
-143.557236	49.486416	929.306519	-67.616737	-124.593727	923.263428	-235.294510	104.528412	505.212769	-107.791206	-139.277267	495.202179	-270.218964	142.100266	74.252037	-165.610153	-114.190865	82.413689	-145.542313	119.958107	1398.691772	-34.658333	-209.230698	1367.098267	-64.195450	-45.400185	1394.177490	-48.745331	-58.164417	1689.441040	-206.990128	159.166061	1151.616821	-92.588486	-276.261261	1131.095093	4.393316	168.345612	1033.124146	108.528114	-169.056366	1019.875000	-93.218979	-35.602356	1025.498047	469.106445	-64.073669	960.521362	471.544678	115.350540
-144.048599	48.466648	929.380676	-67.771370	-125.505806	923.300903	-234.802002	104.711235	505.229675	-107.886391	-139.818573	495.103485	-270.125275	142.134277	74.460060	-165.658783	-114.323036	82.406754	-145.766769	118.563683	1398.941406	-34.475220	-209.978745	1367.223511	-64.317169	-46.493717	1394.378662	-48.772633	-59.038567	1689.608032	-206.395706	158.885193	1151.814331	-90.018471	-278.241577	1130.845825	4.031903	167.909302	1030.924683	108.319160	-168.481369	1016.331299	-93.519905	-36.554306	1025.550781	469.502136	-63.573956	960.478821	471.686981	115.714088
-144.614594	47.367359	929.430298	-67.975533	-126.470016	923.320862	-234.476593	104.868736	505.203339	-108.023247	-140.354889	495.007446	-270.058441	142.060822	74.691559	-165.652817	-114.415352	82.347633	-146.046799	117.132904	1399.193237	-34.309959	-210.660980	1367.412231	-64.459511	-47.574032	1394.526978	-48.675957	-59.939907	1689.619629	-205.757233	158.629562	1151.931885	-87.319618	-280.193665	1130.670776	3.548908	167.626160	1028.516724	107.988846	-168.079941	1012.582886	-93.846062	-37.549397	1025.577515	469.889374	-63.115730	960.432068	471.841309	116.054131
-145.221680	46.348019	929.599976	-68.223900	-127.361061	923.298462	-234.169815	104.953102	505.223511	-108.223038	-140.964096	494.922577	-269.911194	141.986389	74.916534	-165.713333	-114.583839	82.313980	-146.360458	115.696297	1399.476685	-33.909241	-211.482178	1367.541504	-64.592873	-48.693085	1394.667236	-48.675133	-60.895393	1689.745483	-205.277817	158.609741	1152.079712	-84.479836	-281.999146	1130.528320	2.808475	167.450073	1025.870361	107.851212	-167.862015	1008.326965	-94.185074	-38.547390	1025.640747	470.178925	-62.681900	960.448975	471.960907	116.525459
-146.274612	45.239170	929.416138	-68.931046	-128.279694	922.897278	-233.966003	104.972557	505.278992	-108.478676	-141.655823	494.827515	-269.676453	141.823639	75.135124	-165.693619	-114.766304	82.257164	-146.617355	114.198471	1399.774048	-33.559399	-212.169403	1367.778198	-64.697655	-49.874977	1394.790771	-48.644394	-61.824722	1689.836426	-204.692474	158.458755	1152.204346	-81.555397	-283.739532	1130.387451	1.932417	167.332748	1022.978333	107.421989	-167.400574	1003.958496	-94.684692	-39.486782	1025.297974	470.466125	-62.226448	960.467957	472.125488	116.982224
-146.427200	44.255150	929.690308	-68.817810	-129.178757	923.184631	-233.493469	104.765091	505.341705	-108.638824	-142.053375	494.819183	-269.276917	141.623383	75.283844	-165.683167	-114.874550	82.202896	-146.923767	112.680969	1400.111328	-33.174637	-212.912460	1368.007935	-64.811607	-50.979229	1394.928955	-48.636963	-62.761539	1689.921387	-204.318893	158.541245	1152.418701	-78.508255	-285.425079	1130.285889	0.520229	167.235336	1019.562622	107.215149	-166.975540	998.977234	-94.907539	-40.491940	1025.606323	470.693024	-61.442226	960.478821	471.959259	117.981293
-147.056168	43.277248	929.877258	-69.091705	-130.022461	923.198059	-233.235748	104.532379	505.399994	-108.800079	-142.548843	494.762878	-268.919098	141.388840	75.422264	-165.664810	-114.973892	82.157089	-147.181458	111.146530	1400.480347	-32.676662	-213.651352	1368.297485	-64.853233	-52.108139	1395.142212	-48.592453	-63.705486	1690.076050	-203.858704	158.560989	1152.577759	-75.392357	-287.174896	1130.417114	-0.816477	167.285675	1016.288086	106.707924	-166.893524	993.970703	-95.273766	-41.435753	1025.696167	471.171295	-60.904697	960.541016	472.401581	118.264435
-147.791229	42.181957	930.013733	-69.518433	-130.958237	923.210693	-232.976715	104.162140	505.451904	-109.122223	-143.372086	494.669220	-268.572723	141.060333	75.567596	-165.753357	-115.169777	82.135414	-147.475632	109.611580	1400.874512	-32.060505	-214.368790	1368.581909	-64.878525	-53.298389	1395.350952	-48.574902	-64.620262	1690.225830	-203.437531	158.555191	1152.780151	-72.221680	-288.625214	1130.397217	-2.433252	167.578400	1012.843628	106.180695	-167.016541	988.800476	-95.738243	-42.444370	1025.755493	471.467133	-60.326042	960.641602	472.656860	118.829971
-148.665619	41.004128	930.143250	-69.888512	-131.948563	923.201111	-232.762222	103.742989	505.460022	-109.460938	-144.207794	494.577362	-268.156891	140.667542	75.677025	-165.914413	-115.375420	82.073044	-147.764923	108.012848	1401.296753	-31.312731	-215.096756	1368.768799	-64.903214	-54.446331	1395.531616	-48.639156	-65.473412	1690.392090	-202.972565	158.416626	1153.008789	-69.031281	-289.690277	1130.103516	-4.215699	168.000824	1009.224304	105.618340	-167.400604	983.340881	-96.280548	-43.531593	1025.805054	471.765961	-59.901447	960.778625	472.919708	119.304413
-149.309479	40.000938	930.262451	-70.335800	-132.839325	923.204895	-232.575027	103.245758	505.526917	-109.694542	-144.735031	494.479492	-267.758545	140.275436	75.852837	-165.901932	-115.448761	82.049057	-148.058014	106.396072	1401.773804	-30.533934	-215.780289	1368.980347	-64.912697	-55.601173	1395.734131	-48.576637	-66.418411	1690.504395	-202.573822	158.198273	1153.307739	-66.040276	-290.273529	1129.828247	-6.287601	168.377823	1005.598511	105.051147	-168.023880	977.828247	-96.706581	-44.473480	1025.850708	472.138855	-59.333752	960.836914	473.216888	119.881302
-150.197083	39.179424	930.831848	-70.411507	-133.343857	923.388550	-232.584717	102.698570	505.634796	-109.763138	-144.991608	494.361633	-267.386444	139.828171	76.005959	-165.793900	-115.485260	81.963211	-148.350525	104.749031	1402.245117	-29.618792	-216.518997	1369.160034	-64.855782	-56.815708	1395.873291	-48.590092	-67.221573	1690.572021	-202.334625	158.058258	1153.588501	-62.831158	-291.335602	1129.731689	-8.702565	168.948822	1001.764343	104.260300	-168.887970	972.210266	-97.364098	-45.375328	1026.254761	472.446472	-58.736511	960.976135	473.464905	120.403152
-150.899139	38.002342	930.717590	-71.159790	-134.520935	923.196106	-232.490448	102.055244	505.699005	-110.159355	-145.763580	494.207672	-266.836945	139.296204	76.123825	-165.849854	-115.634392	81.909790	-148.634247	103.112473	1402.746826	-28.646389	-217.212784	1369.193604	-64.774094	-57.984913	1395.986816	-48.606655	-68.006943	1690.692383	-202.103836	157.686234	1154.010864	-59.901608	-292.026245	1129.369751	-11.425041	169.638290	997.884888	103.404755	-169.826721	966.436340	-97.748367	-46.441177	1026.054321	472.782562	-58.208698	961.086548	473.754150	120.909119
-151.727386	36.881508	930.816406	-71.685844	-135.489288	923.192261	-232.407928	101.330719	505.724915	-110.561928	-146.462128	494.118073	-266.321503	138.816437	76.219009	-165.964172	-115.778831	81.849739	-148.887894	101.400963	1403.300537	-27.573298	-217.987732	1369.248779	-64.613190	-59.187565	1396.141724	-48.632626	-68.774879	1690.792114	-202.012558	157.238541	1154.389282	-57.156826	-292.693451	1129.075684	-14.437551	170.334671	993.908386	102.368683	-170.994171	960.591736	-98.264870	-47.444313	1026.079346	473.071472	-57.751877	961.182556	473.975037	121.550888
-152.638580	35.766579	930.909363	-72.213593	-136.408905	923.193848	-232.416351	100.564529	505.773743	-110.833420	-147.002045	494.018219	-265.847992	138.341949	76.383675	-165.954376	-115.865448	81.780388	-149.145721	99.671799	1403.843506	-26.377230	-218.729935	1369.133301	-64.407776	-60.409649	1396.305542	-48.658356	-69.490295	1690.894775	-201.946167	156.598907	1154.802368	-54.389168	-293.241608	1128.589844	-17.804188	170.957397	989.947449	101.158340	-172.404999	954.764832	-98.839142	-48.413380	1026.105957	473.394806	-57.161701	961.269653	474.394806	121.984245
-153.512024	34.793190	931.185913	-72.810562	-137.201508	923.162964	-232.547211	99.841042	505.909210	-111.102608	-147.442856	493.937134	-265.399048	137.820145	76.460609	-165.998642	-116.036133	81.747482	-149.338989	97.910652	1404.442749	-25.191448	-219.521408	1369.014893	-64.100845	-61.609943	1396.411743	-48.692757	-70.163124	1690.997559	-201.592346	154.550201	1154.921265	-51.747597	-293.659851	1128.072510	-21.252407	171.669937	985.848572	99.674896	-174.039536	948.784424	-99.422119	-49.377247	1026.209229	473.697601	-56.694832	961.347961	474.794373	122.383537
-154.445068	33.786057	931.494202	-73.431038	-137.989319	923.130798	-232.735229	99.017410	506.061157	-111.483826	-148.065323	493.840118	-264.948090	137.243988	76.502632	-166.021454	-116.140205	81.703575	-149.551529	96.167282	1405.031128	-23.902618	-220.288498	1368.839844	-63.795254	-62.828747	1396.557129	-48.723980	-70.796173	1691.084717	-202.134064	155.191422	1155.913086	-49.306355	-293.953217	1127.472412	-25.640842	172.651688	981.939697	97.881416	-177.181076	941.647339	-100.069725	-50.381969	1026.331299	473.912872	-56.267979	961.433411	475.096863	122.834953
-156.019745	29.798290	930.757141	-74.316193	-139.923370	923.199646	-232.698380	98.171227	505.732361	-112.115524	-149.253265	493.773712	-264.318207	136.758484	76.585304	-166.313736	-116.444481	81.676659	-149.699295	94.395943	1405.577271	-22.535250	-221.035660	1368.591919	-63.440964	-64.048958	1396.574463	-48.738396	-71.389389	1691.120728	-202.688812	154.111328	1156.178345	-47.043083	-294.287842	1126.998779	-30.284294	173.791550	977.784119	95.993553	-179.178360	935.814087	-100.956116	-52.627338	1025.933472	474.169617	-55.795872	961.484863	475.427948	123.343201
-157.104233	28.687986	930.942200	-74.902817	-140.734573	923.190247	-233.051163	97.248436	505.826538	-112.410133	-149.745148	493.649109	-263.844055	136.282928	76.860901	-166.342331	-116.597816	81.602058	-149.838089	92.659508	1406.155518	-21.116106	-221.780396	1368.311646	-63.006413	-65.263969	1396.584473	-48.743710	-71.972961	1691.218994	-203.628815	153.342407	1156.505493	-44.890179	-294.493835	1126.374634	-34.857761	174.411499	973.979675	93.807152	-181.387512	929.886536	-101.635612	-53.578880	1025.998413	474.490631	-55.216434	961.518066	475.824249	123.837730
-157.698914	27.300591	931.154724	-74.910515	-141.188431	923.912109	-233.112473	96.320984	505.890930	-112.615433	-150.048279	493.549988	-263.268250	135.779785	76.973221	-166.326309	-116.599503	81.541290	-150.005310	91.015289	1406.689819	-19.656116	-222.446320	1367.996582	-62.591610	-66.307190	1396.674072	-48.743732	-72.524834	1691.210693	-203.418854	150.406006	1156.663086	-42.857796	-294.695496	1125.762573	-39.976189	175.498703	969.814941	91.372284	-183.680557	924.017883	-102.216934	-54.275936	1026.500122	474.735596	-54.619259	961.540527	476.121735	124.368149
-158.936295	26.204765	931.462097	-75.527954	-142.181686	923.799377	-233.555786	95.373322	506.040222	-112.976387	-150.659409	493.442413	-262.787842	135.247360	77.038300	-166.401764	-116.777061	81.497017	-150.117584	89.312820	1407.249756	-18.065300	-223.109695	1367.615356	-62.121807	-67.387291	1396.683350	-48.697456	-73.079681	1691.204834	-204.332184	149.589539	1157.286865	-41.115517	-294.836914	1125.265015	-45.891022	176.936661	965.999512	88.735512	-186.320587	918.386902	-102.942413	-55.412647	1026.570923	474.829132	-54.167877	961.576233	476.281586	124.860825
-160.049973	24.854687	931.786377	-76.561882	-142.812744	923.628235	-233.918610	94.365875	506.169617	-113.291710	-151.165100	493.256958	-262.289551	134.734940	77.137917	-166.415039	-116.887466	81.424736	-150.297424	87.644798	1407.783081	-16.472620	-223.794937	1367.252563	-61.563061	-68.467651	1396.763184	-48.622047	-73.602898	1691.278931	-205.170532	147.126587	1157.672607	-39.792854	-294.793976	1124.765381	-51.629639	177.731384	962.410645	85.993462	-189.245743	912.906189	-103.724640	-56.530640	1026.608276	475.017395	-53.648521	961.564941	476.503845	125.360130
-161.502182	23.849081	932.005310	-77.246330	-143.679642	923.550903	-234.550262	93.433701	506.364624	-113.614746	-151.764191	493.065674	-261.922699	134.215302	77.391357	-166.456116	-117.020393	81.359749	-150.485092	85.967453	1408.272217	-14.806085	-224.518265	1366.813477	-61.038601	-69.537857	1396.785522	-48.481178	-74.117950	1691.279785	-206.482162	145.442276	1158.123535	-38.537430	-294.942474	1124.188843	-57.876564	178.582977	958.984802	82.842690	-191.667572	907.601746	-104.567657	-57.457928	1026.645386	475.178558	-53.068096	961.557678	476.726196	125.889061
-162.801483	22.661922	932.289246	-77.857536	-144.427460	923.512268	-234.933182	92.346138	506.505585	-113.966408	-152.351044	492.920959	-261.422852	133.685059	77.691429	-166.567001	-117.162865	81.293518	-150.804901	84.261467	1408.753784	-13.183204	-225.210754	1366.387817	-60.470875	-70.616325	1396.802490	-48.284569	-74.659317	1691.280396	-208.064148	143.651871	1158.503052	-37.213497	-295.195984	1123.497314	-64.326889	179.354965	955.678223	79.981613	-194.672195	902.279297	-105.326012	-58.447205	1026.738770	475.335693	-52.507713	961.550049	476.898315	126.433571
-163.696594	22.377810	932.871704	-78.350151	-144.732117	923.398926	-235.366135	91.270226	506.780365	-114.213135	-152.713150	492.785461	-260.900574	133.112427	77.819283	-166.539169	-117.219688	81.256699	-151.129639	82.637474	1409.197754	-11.455118	-225.882568	1365.942383	-59.913757	-71.612923	1396.827881	-48.045868	-75.196915	1691.284912	-209.710709	141.659927	1158.849976	-36.677715	-295.110901	1123.064087	-70.735466	180.176025	952.810669	76.618416	-197.116440	897.140381	-105.870583	-59.040127	1026.957520	475.398743	-52.054657	961.532532	477.047821	126.980797
-165.057617	21.300455	933.234436	-78.956467	-145.372482	923.358826	-235.853928	90.141556	507.012604	-114.528969	-153.225494	492.661621	-260.418304	132.525894	77.974586	-166.638412	-117.352654	81.187523	-151.510956	81.024544	1409.592041	-9.768558	-226.540665	1365.536499	-59.306824	-72.652763	1396.856201	-47.721989	-75.732994	1691.301392	-211.868103	139.612747	1159.314209	-35.960396	-295.314453	1122.380249	-78.191643	180.209946	949.588196	73.137230	-199.836487	892.445313	-106.623878	-59.942577	1027.084106	475.505402	-51.537949	961.520752	477.197113	127.518250
-166.346085	20.129194	933.551208	-79.429977	-145.943924	923.330200	-236.356735	89.002457	507.235138	-114.830833	-153.640732	492.544647	-259.944580	131.907578	78.294968	-166.653107	-117.476250	81.127480	-151.913223	79.488831	1409.959595	-8.081880	-227.175507	1365.125610	-58.711102	-73.592789	1396.808838	-47.344070	-76.293068	1691.307373	-214.088120	137.508514	1159.659668	-35.562679	-295.469879	1121.810547	-85.538147	180.750854	946.853271	69.566757	-203.041489	888.216248	-107.282028	-60.817539	1027.193359	475.666840	-50.950691	961.510498	477.424316	128.065201
-167.971603	19.194944	933.989502	-80.281082	-146.502304	922.926208	-236.994598	87.847946	507.462555	-115.184937	-154.181229	492.366821	-259.453796	131.263184	78.707443	-166.735779	-117.548515	81.061020	-152.358566	77.981758	1410.256470	-6.416399	-227.822571	1364.698486	-58.076897	-74.462532	1396.803589	-46.908283	-76.840141	1691.284058	-216.627655	135.390320	1159.976685	-35.675137	-295.462067	1121.461426	-92.819466	180.926346	944.678528	66.168571	-206.656403	884.228271	-108.084282	-61.753029	1027.144409	475.786438	-50.401245	961.511292	477.634613	128.591537
-169.789413	17.825077	934.754150	-81.219543	-147.196136	922.802368	-237.749405	86.682144	507.724396	-115.567902	-154.817322	492.210236	-258.919067	130.557724	78.912720	-166.839157	-117.734612	81.039162	-152.876022	76.557732	1410.547363	-4.747883	-228.409714	1364.249268	-57.393501	-75.351501	1396.835205	-46.365013	-77.413826	1691.266113	-219.467087	133.692276	1160.494141	-35.604046	-295.794403	1120.859619	-100.364548	181.416046	942.491943	62.328812	-209.913086	880.770569	-109.132263	-63.042107	1027.415161	475.881165	-49.917770	961.543091	477.840729	129.003998
-170.992310	16.443407	935.131775	-81.430313	-147.774094	923.323181	-238.141769	85.417618	507.949097	-115.862198	-155.245850	492.155243	-258.169952	129.905426	79.188606	-166.942780	-117.913048	81.010345	-153.335754	75.151222	1410.805786	-3.038858	-228.876755	1363.704102	-56.740200	-76.136024	1396.885010	-45.762836	-77.986298	1691.279297	-222.387024	131.338654	1160.878418	-35.901543	-296.109619	1120.540161	-108.069595	181.660477	940.543152	58.467152	-213.040909	877.514648	-109.900719	-63.863113	1027.871826	475.968567	-49.421574	961.558838	477.971405	129.512970
-172.506271	15.067445	935.564453	-81.932961	-148.404663	923.446350	-238.751404	84.198631	508.173218	-116.151535	-155.669418	492.074493	-257.679108	129.155716	79.609932	-167.017197	-118.029976	80.980743	-153.880463	73.782364	1411.044312	-1.333216	-229.346252	1363.283569	-56.038380	-76.903381	1396.897949	-45.079967	-78.556442	1691.256470	-225.427948	128.786972	1161.196777	-36.321751	-296.549774	1120.244385	-115.888680	181.719406	938.871765	54.213814	-216.930878	874.375671	-110.660324	-64.803101	1028.107178	476.054108	-48.874928	961.564697	478.095459	130.026291
-174.712997	10.668310	935.387329	-82.758980	-150.033615	923.569580	-239.455734	83.033981	508.029358	-116.605698	-156.604034	492.033386	-256.935852	128.411133	79.907455	-167.274490	-118.332558	80.962677	-154.378128	72.460693	1411.215942	0.364505	-229.778549	1362.820679	-55.404655	-77.613014	1396.847290	-44.322475	-79.139557	1691.239136	-228.694702	126.202019	1161.617798	-37.064137	-296.959198	1120.102417	-123.780716	181.554733	937.389648	50.011826	-220.340607	871.569885	-111.750610	-67.208298	1027.994263	476.116241	-48.348328	961.541199	478.227142	130.495316
-176.218872	9.384326	935.792297	-83.359955	-150.553802	923.596619	-239.898926	81.750999	508.309753	-116.839493	-156.955078	491.939148	-256.225800	127.581703	80.228943	-167.746552	-118.954689	80.934105	-154.910995	71.169678	1411.401733	2.116485	-230.166931	1362.345947	-54.698811	-78.267334	1396.819336	-43.546337	-79.713562	1691.197632	-232.115082	123.591148	1162.074219	-37.591675	-297.571289	1119.839111	-131.840347	181.250153	935.962952	45.838535	-223.618912	869.023621	-112.531349	-68.073250	1028.161987	476.175507	-47.862087	961.522522	478.359161	130.999786
-177.821060	8.413186	936.280762	-84.056259	-150.958878	923.560303	-240.468765	80.507256	508.635345	-117.074043	-157.330307	491.824890	-255.571014	126.691658	80.788826	-167.426620	-118.583252	80.903984	-155.453674	69.920174	1411.602661	3.933866	-230.504440	1361.891235	-54.061367	-78.866425	1396.790527	-42.649002	-80.251076	1691.153442	-235.605850	120.915092	1162.565430	-38.257401	-298.366699	1119.682129	-140.040314	180.963318	934.875122	41.570408	-226.829132	866.776917	-113.357529	-68.783951	1028.331421	476.221161	-47.409771	961.538940	478.430695	131.507080
-179.364594	7.486290	936.760498	-84.722664	-151.342804	923.577942	-240.840088	79.145882	508.888275	-117.316414	-157.631088	491.717590	-254.663971	125.782654	81.154289	-167.448822	-118.704445	80.880325	-156.091293	68.706413	1411.762207	5.661438	-230.762924	1361.448242	-53.397175	-79.439049	1396.685791	-41.678368	-80.865479	1691.134033	-239.308487	118.223625	1163.155640	-39.100010	-299.112061	1119.712158	-148.153244	180.009689	934.035706	37.251530	-230.048035	864.746216	-114.187050	-69.451897	1028.530884	476.313721	-46.918053	961.520935	478.628876	131.939651
-181.331436	5.789441	937.072693	-85.497978	-152.062119	923.623535	-241.396851	77.784233	509.132019	-117.623184	-158.114563	491.648743	-253.942017	124.731781	81.628349	-167.602188	-118.889198	80.879135	-156.704941	67.538635	1411.979370	7.445241	-231.017563	1361.173462	-52.779697	-79.916405	1396.676270	-40.643162	-81.494530	1690.995605	-243.032318	115.516701	1163.825562	-40.014870	-299.967194	1119.836914	-156.240082	179.056824	933.291687	32.842808	-233.310593	862.867249	-115.223473	-70.467102	1028.643311	476.411407	-46.438305	961.469604	478.762543	132.407043
-182.738434	5.104117	937.698975	-86.149879	-152.182755	923.635681	-241.486282	76.359566	509.399475	-117.818336	-158.360107	491.539429	-252.914093	123.708961	82.004875	-167.635056	-118.966476	80.839622	-157.402832	66.395859	1412.187988	9.240290	-231.028702	1360.487549	-52.166302	-80.398537	1396.575562	-39.609901	-81.978485	1691.013184	-246.750687	112.733803	1164.489990	-40.835068	-301.014496	1120.029053	-164.184082	177.766998	932.626404	28.440655	-236.489731	861.532410	-115.985481	-70.988579	1028.915894	476.464478	-45.935722	961.433044	478.859650	132.982101
-184.364227	4.155575	938.194702	-86.685173	-152.499649	923.652283	-241.713898	74.969841	509.712463	-118.086937	-158.666977	491.461426	-251.897324	122.559669	82.422028	-167.739075	-119.111809	80.800529	-158.058838	65.255264	1412.408447	10.982224	-231.232071	1360.274536	-51.581944	-80.834961	1396.535522	-38.370583	-82.652184	1690.878418	-250.564056	109.995125	1165.256348	-41.598507	-302.219208	1120.216187	-172.083160	176.302231	932.183838	24.042900	-239.587219	860.166382	-116.873329	-71.659569	1029.136597	476.665619	-45.660942	961.408936	479.116791	133.034210
-185.858902	3.164567	938.424500	-87.150009	-152.733551	923.515625	-241.881393	73.555794	510.059143	-118.321136	-158.952881	491.401276	-250.856018	121.326057	82.869766	-167.832489	-119.217918	80.786705	-158.769257	64.154541	1412.595215	12.816142	-231.017929	1359.497925	-50.984665	-81.147064	1396.501709	-37.205070	-83.206474	1690.862183	-254.333313	107.240768	1166.118042	-42.318111	-303.441406	1120.482422	-179.941437	174.684875	931.782715	19.716761	-242.562073	858.972046	-117.815842	-72.343399	1029.177856	476.723419	-45.262856	961.372681	479.256165	133.434326
-187.558762	2.158946	938.846924	-87.804543	-152.968201	923.500366	-242.319580	72.152611	510.302704	-118.608238	-159.211060	491.318634	-249.931732	119.965645	83.303116	-167.929062	-119.355293	80.742607	-159.473770	63.135677	1412.774658	14.513193	-230.931732	1359.104614	-50.406242	-81.496628	1396.362671	-36.104897	-83.769089	1690.712769	-257.932129	104.361000	1166.864136	-42.979229	-304.818390	1120.777100	-187.779541	172.899933	931.545349	15.379290	-245.595413	857.958862	-118.820374	-72.988312	1029.348999	476.757507	-44.755619	961.331543	479.330658	133.924805
-189.239594	1.159128	939.235046	-88.493698	-153.157349	923.499268	-242.526642	70.714996	510.591400	-118.955002	-159.734344	491.228607	-248.886414	118.480850	83.765968	-168.055756	-119.599838	80.735542	-160.199707	62.103935	1412.987061	16.193621	-230.762604	1358.653442	-49.875713	-81.712639	1396.260132	-34.984882	-84.292732	1690.535278	-261.614166	101.603371	1167.772217	-43.646709	-306.270905	1121.155029	-195.449600	170.880341	931.366211	11.113409	-248.574432	857.025879	-119.861855	-73.600029	1029.515259	476.859558	-44.256271	961.266846	479.493622	134.424622
-191.065781	0.126182	939.744507	-89.275719	-153.347076	923.498840	-242.937683	69.311584	510.942383	-119.139198	-159.702377	491.135132	-247.790237	116.929695	84.090454	-168.072495	-119.574188	80.675957	-160.916641	61.099945	1413.290771	17.894426	-230.504761	1358.239014	-49.269691	-81.826424	1396.188965	-33.852962	-84.844994	1690.416504	-265.155182	98.777977	1168.715576	-44.117336	-307.803589	1121.611450	-202.767624	168.739853	931.246643	6.844122	-251.466034	856.429565	-120.873138	-74.194672	1029.712280	476.914001	-43.797714	961.173950	479.630402	134.933121
-192.884460	-0.843292	940.252441	-89.960548	-153.525620	923.501099	-243.064392	67.957947	511.182648	-119.457550	-159.925720	491.059143	-246.862457	115.245407	84.614914	-168.206299	-119.713684	80.650658	-161.741974	60.037041	1413.539673	19.485790	-230.205673	1357.826904	-48.788208	-82.044304	1396.074219	-32.681194	-85.343414	1690.296509	-268.603088	95.941017	1169.711548	-44.507465	-309.377686	1121.953491	-210.337173	166.711884	931.295654	3.063364	-253.492615	856.069275	-121.866478	-74.757904	1029.915894	477.047119	-43.270020	961.091858	479.805206	135.442200
-194.709366	-2.132647	940.662354	-90.733444	-153.841354	923.604675	-243.438934	66.623131	511.509796	-119.842834	-160.257599	491.001984	-245.747452	113.393753	84.905029	-168.304062	-119.898155	80.669014	-162.537994	59.013329	1413.844360	21.009127	-229.937088	1357.404785	-48.150677	-82.107765	1395.922607	-31.587746	-85.805931	1690.151367	-272.078003	93.188614	1170.717285	-44.831272	-310.948059	1122.364380	-217.649551	164.368347	931.476379	-0.800449	-256.036652	855.616455	-122.913483	-75.428497	1030.118774	477.154236	-42.762177	961.010071	479.970062	135.965668
-196.093079	-1.261264	941.382263	-91.538643	-153.402542	923.610474	-243.843399	65.237305	512.083801	-120.089798	-160.248520	490.868591	-244.928314	111.369499	85.386978	-168.331802	-119.971001	80.606819	-163.322205	57.984295	1414.183472	22.537333	-229.446426	1356.972412	-47.775089	-82.255409	1395.741333	-30.485977	-86.224594	1689.976563	-275.404907	90.307243	1171.744141	-44.952785	-312.629913	1122.619507	-224.739548	162.002182	931.708740	-4.653119	-258.687012	855.212524	-123.761772	-74.990891	1030.436890	477.229034	-42.272823	960.950867	480.037170	136.621719
-198.134888	-2.852131	941.712402	-92.316292	-153.832169	923.670898	-244.107300	63.924854	512.203674	-120.467339	-160.497665	490.841858	-243.916504	109.217812	85.551414	-168.408951	-120.045807	80.554306	-164.053360	57.090210	1414.440552	24.043037	-229.003906	1356.459595	-47.442375	-82.367912	1395.581299	-29.414217	-86.640236	1689.780762	-278.526978	87.343529	1172.743774	-45.111519	-314.166656	1123.125000	-231.640640	159.543243	932.036133	-8.382657	-261.170166	854.919922	-124.898727	-75.791634	1030.570801	477.467560	-41.796555	960.826355	480.320801	137.034134
-200.047226	-4.195009	942.078857	-93.153870	-154.084946	923.664551	-244.199677	62.720058	512.384949	-120.840149	-160.643143	490.753418	-242.949738	106.875473	85.886635	-168.496964	-120.127884	80.539673	-164.827972	56.179764	1414.723633	25.470461	-228.410416	1355.900269	-47.125469	-82.481003	1395.386963	-28.390102	-87.076210	1689.647949	-281.727966	84.501472	1173.801514	-45.175232	-315.789490	1123.497559	-238.370300	156.946381	932.418762	-11.957119	-263.562500	854.683533	-125.985603	-76.455338	1030.686890	477.627167	-40.988136	960.688416	480.486176	138.052185
-201.622849	-4.420453	942.440918	-94.053574	-154.021698	923.677673	-244.290970	61.516666	512.776001	-121.229942	-160.739212	490.682129	-242.190521	104.198418	86.116096	-168.537430	-120.179459	80.498459	-165.615738	55.312775	1414.978149	26.877544	-227.838943	1355.376831	-46.832874	-82.595505	1395.230347	-27.389568	-87.362312	1689.475586	-284.819702	81.590904	1174.861328	-45.234280	-317.141388	1124.005371	-244.846390	154.217468	932.802246	-15.372877	-265.880035	854.537170	-126.980164	-76.484795	1030.821533	477.832977	-40.413544	960.559692	480.673309	138.700653
-203.528519	-5.910708	942.662842	-94.901985	-154.372223	923.705872	-244.131454	60.355045	512.870422	-121.707977	-160.967850	490.627075	-241.388504	101.318741	86.236626	-168.651520	-120.336113	80.435318	-166.408386	54.470402	1415.263428	28.179132	-227.246536	1354.802734	-46.626114	-82.668259	1395.049194	-26.340807	-87.720398	1689.209229	-287.730743	78.585861	1175.866211	-45.192978	-318.601746	1124.407837	-251.133743	151.478790	933.243958	-18.613869	-268.007385	854.450928	-128.143341	-77.200157	1030.894775	478.105835	-40.021332	960.426331	480.913513	138.897507
-205.229797	-6.890168	943.014954	-95.642403	-154.500092	923.732666	-244.109650	59.166977	513.056885	-122.200470	-161.289307	490.626434	-240.546814	98.294167	86.313911	-168.732864	-120.416504	80.423172	-167.307480	53.639908	1415.542480	29.424549	-226.516144	1354.295044	-46.477608	-82.692047	1394.866699	-25.332642	-87.992859	1689.002563	-290.989777	75.799690	1177.037720	-45.126602	-319.894958	1124.794067	-257.494385	148.482559	933.805847	-21.652113	-270.144135	854.484680	-129.181107	-77.673584	1031.042114	478.403656	-39.417786	960.287109	481.147430	139.528564
-206.961685	-7.737733	943.360229	-96.513336	-154.610916	923.723083	-244.290665	58.123981	513.286072	-122.726952	-161.623886	490.596344	-239.866928	94.981735	86.469101	-168.867081	-120.504433	80.365059	-168.258102	52.828445	1415.806396	30.525002	-225.963074	1353.773193	-46.377949	-82.721054	1394.682861	-24.382107	-88.236298	1688.808594	-293.575653	72.642113	1177.844482	-45.093143	-321.092865	1125.159912	-263.286560	145.637634	934.268311	-24.541662	-272.061707	854.437378	-130.270859	-78.083344	1031.161499	478.797180	-38.645386	960.182129	481.413147	140.172043
-208.688339	-8.613118	943.752930	-97.426140	-154.697403	923.752258	-244.720612	57.241108	513.640747	-123.218742	-161.898163	490.549072	-239.404617	91.513626	86.625191	-166.664215	-120.053131	88.128113	-169.245239	52.112835	1416.097656	31.597672	-225.251465	1353.286011	-46.296246	-82.698219	1394.423340	-23.472738	-88.442375	1688.573242	-296.312988	69.593170	1178.746826	-45.041180	-322.110748	1125.508423	-269.316681	142.803741	935.027405	-27.226711	-273.591125	854.447632	-131.369339	-78.495392	1031.321289	479.166229	-38.095222	960.134033	481.733459	140.756607
-210.408859	-9.448595	944.155273	-98.285248	-154.784424	923.816467	-244.658615	56.132763	513.981018	-123.775871	-162.124863	490.527252	-238.947723	87.878639	86.736771	-166.657150	-120.069305	88.166359	-170.213470	51.353355	1416.309448	32.670975	-224.672531	1352.728394	-46.253151	-82.661835	1394.293335	-22.551434	-88.635269	1688.359009	-299.097961	66.611534	1179.699341	-44.968159	-322.975372	1125.766724	-274.520630	139.873810	935.443481	-29.598608	-275.355347	854.517456	-132.429016	-78.853638	1031.499756	479.535919	-37.563610	960.075439	482.049042	141.416031
-212.069229	-10.284719	944.497681	-99.276123	-154.867203	923.873840	-244.911667	55.171043	514.220703	-124.241707	-162.169861	490.473267	-238.975464	83.967224	86.923973	-166.724380	-119.967949	87.819763	-171.256119	50.635445	1416.521729	33.588467	-224.085709	1352.255371	-46.261864	-82.616913	1394.116333	-21.700932	-88.753227	1688.130127	-301.811707	63.672115	1180.573975	-44.943222	-323.630341	1125.961182	-279.751312	136.891541	935.961426	-31.519779	-276.121613	854.701965	-133.559174	-79.227646	1031.652588	480.013519	-36.742783	960.088135	482.369324	142.310211
-215.310638	-12.580522	946.593079	-101.772430	-156.484055	925.604675	-245.559219	54.124268	514.414490	-125.124382	-163.387756	490.289612	-239.343491	79.804527	87.125618	-167.102341	-120.433739	87.794807	-172.365082	49.880699	1416.689697	34.305183	-223.366180	1351.773926	-46.326077	-82.560318	1393.977661	-20.918842	-88.848259	1687.938599	-304.349762	60.707222	1181.322266	-44.945080	-324.272797	1126.150635	-284.683777	133.878113	936.442017	-33.509861	-277.259796	854.739929	-134.419449	-79.636604	1033.022339	480.581451	-36.184322	960.083374	482.729523	142.718048
-216.879654	-13.372571	946.931641	-102.699371	-156.553833	925.640686	-245.266739	52.848278	514.509216	-125.625290	-163.491364	490.240570	-239.511139	75.611626	87.312447	-167.155579	-120.509705	87.736237	-173.454071	49.200493	1416.858276	34.968681	-222.846100	1351.302124	-46.421333	-82.464180	1393.857300	-20.212387	-88.899971	1687.723145	-306.795685	57.855251	1182.035278	-44.973698	-324.802948	1126.294189	-289.258057	130.970795	936.928223	-35.388737	-278.232422	854.689453	-135.494797	-79.994797	1033.162720	481.035522	-35.620655	960.112488	483.053986	143.377411
-218.475098	-14.090670	947.294861	-103.737251	-156.634537	925.698242	-245.080185	51.888908	514.693726	-126.136314	-163.705536	490.182220	-239.962631	71.359840	87.553658	-167.278732	-120.617737	87.664635	-174.580063	48.470268	1417.033447	35.679058	-222.240875	1350.925293	-46.556049	-82.395370	1393.793945	-19.495790	-88.926888	1687.552246	-309.163574	55.058613	1182.700073	-44.980160	-325.160156	1126.420532	-293.583557	128.135483	937.339050	-37.117191	-279.090881	854.746277	-136.629135	-80.330482	1033.323975	481.621368	-34.802158	960.159668	483.380493	144.201294
-219.984207	-14.755076	947.650330	-104.618401	-156.718094	925.711975	-244.934097	50.908222	514.894104	-126.638000	-163.814423	490.154236	-240.143936	67.119431	87.826309	-167.318283	-120.701126	87.630623	-175.722977	47.779716	1417.195313	36.259384	-221.717529	1350.521606	-46.737534	-82.327789	1393.677368	-18.879679	-88.941589	1687.389160	-311.104187	52.316364	1183.173096	-45.004169	-325.432617	1126.555176	-296.899841	125.935669	937.938721	-38.833923	-280.276062	854.288574	-137.678818	-80.684654	1033.470703	482.171936	-34.169464	960.242554	483.694000	144.809387
-221.430405	-15.430593	947.966370	-105.662331	-156.803604	925.776611	-244.704590	49.781284	515.090454	-127.226578	-163.897354	490.142883	-240.856918	62.691891	88.117828	-167.437561	-120.775810	87.545898	-176.870544	47.103268	1417.323486	36.737598	-221.182587	1350.212524	-46.963066	-82.238838	1393.559448	-18.316074	-88.921028	1687.207886	-313.212860	49.716385	1183.776001	-45.005463	-325.467133	1126.558716	-300.670166	123.095398	938.240112	-40.020805	-279.879181	854.561584	-138.786575	-81.027878	1033.624023	482.713806	-33.560749	960.319824	483.988770	145.430496
-222.879227	-15.962254	948.316345	-106.649086	-156.883377	925.803528	-244.908340	48.760910	515.301025	-127.808495	-163.857788	490.097626	-241.900070	58.059185	88.423019	-167.478409	-120.816353	87.522514	-178.033234	46.472488	1417.485962	37.145786	-220.704010	1349.827759	-47.217308	-82.161774	1393.464966	-17.775230	-88.857948	1687.034546	-315.257355	47.273781	1184.311890	-44.956570	-325.421997	1126.531494	-304.231171	120.271660	938.523193	-41.276314	-280.961548	853.921814	-139.857269	-81.330521	1033.774536	483.395813	-32.768623	960.425232	484.346375	146.054932
-224.271866	-16.584019	948.631470	-107.616585	-157.051086	925.911011	-244.585724	47.590965	515.463684	-128.497849	-164.138123	490.122375	-242.792007	53.579395	88.773003	-167.579773	-120.899475	87.502548	-179.223709	45.809311	1417.595337	37.546551	-220.166962	1349.527466	-47.529896	-82.071968	1393.377808	-17.310783	-88.831100	1686.930420	-317.098022	44.890656	1184.781982	-44.854469	-325.124451	1126.405884	-307.506195	117.543037	938.793396	-41.951687	-280.389465	854.175964	-140.915527	-81.669632	1033.951416	483.911804	-32.129929	960.518860	484.608429	146.725418
-225.662262	-17.079128	948.948669	-108.713120	-157.122437	925.974731	-244.673691	46.396545	515.579590	-129.125565	-164.254486	490.145508	-244.064957	48.917507	89.109573	-167.663330	-120.964951	87.469254	-180.388428	45.260181	1417.700562	37.814102	-219.704971	1349.247925	-47.873322	-81.952034	1393.259155	-16.925289	-88.712112	1686.756104	-318.856140	42.633739	1185.229736	-44.757465	-324.915619	1126.309082	-310.512177	114.907768	938.968506	-42.909466	-280.187775	854.021118	-142.025406	-81.942436	1034.106689	484.552490	-31.477251	960.652710	484.967438	147.407349
-226.938950	-17.519817	949.246094	-109.676102	-157.218979	926.027222	-244.890579	45.213005	515.782593	-129.767853	-164.245361	490.179138	-245.379303	44.246681	89.472923	-167.701965	-120.980202	87.442680	-181.516113	44.664944	1417.789429	38.050777	-219.177536	1348.988037	-48.303207	-81.855659	1393.156738	-16.648825	-88.596901	1686.612305	-320.562561	40.536152	1185.591187	-44.556770	-324.456360	1126.098999	-313.264008	112.304138	939.098816	-43.379112	-280.158356	853.581482	-143.051895	-82.229042	1034.258301	485.218170	-30.708981	960.759460	485.342163	148.034286
-228.233871	-17.987902	949.516907	-110.771378	-157.288940	926.077515	-245.135315	43.820992	515.952698	-130.395355	-164.350281	490.169922	-246.793854	39.459976	89.833817	-167.771790	-120.957451	87.362823	-182.668213	44.176613	1417.892578	38.152000	-218.746933	1348.725830	-48.717339	-81.774841	1393.091064	-16.501019	-88.419357	1686.434937	-322.202545	38.490940	1185.961548	-44.287834	-324.006683	1125.820068	-315.501190	109.669144	939.118408	-43.689240	-279.661835	853.375854	-144.136444	-82.502090	1034.390015	485.741760	-30.056793	960.908447	485.601471	148.750839
-229.566925	-18.446123	949.824036	-111.870071	-157.485626	926.148254	-245.597473	42.479172	516.141541	-131.049850	-164.437881	490.170074	-248.460785	34.642391	90.279274	-167.851013	-120.980949	87.273956	-183.767990	43.741119	1417.982544	38.242283	-218.191971	1348.521362	-49.186138	-81.689072	1393.041504	-16.411312	-88.264374	1686.313721	-323.635071	36.654140	1186.244141	-43.942390	-323.475952	1125.554199	-318.069702	107.384621	939.330688	-44.020859	-279.573364	852.836182	-145.220871	-82.824135	1034.544067	486.410583	-29.235666	961.001343	485.934662	149.466141
-230.741501	-18.827435	950.059326	-112.952690	-157.622437	926.235596	-246.103607	40.989460	516.198669	-131.707382	-164.619919	490.179443	-250.083450	29.732330	90.640808	-167.982849	-121.016502	87.261696	-184.848969	43.318619	1418.011230	38.234146	-217.779877	1348.327148	-49.701859	-81.604088	1392.997437	-16.244678	-88.208702	1686.080933	-324.984467	34.904903	1186.464844	-43.545292	-322.825470	1125.214478	-320.131622	105.016693	939.371765	-43.822689	-278.304504	852.815613	-146.260010	-83.080147	1034.681519	486.942078	-28.518208	961.138428	486.187408	150.106888
-231.905167	-19.172108	950.299866	-114.022865	-157.775101	926.346619	-246.735886	39.502472	516.299500	-132.318298	-164.579544	490.182953	-251.864426	24.858204	91.008606	-167.927994	-120.738312	87.037659	-185.931534	42.942009	1418.084106	38.126778	-217.297882	1348.118652	-50.277012	-81.490242	1392.972534	-16.481678	-87.910858	1686.082275	-326.289337	33.308949	1186.638428	-43.075691	-322.092804	1124.774292	-321.857391	102.799278	939.327515	-43.460209	-277.076447	852.507385	-147.287735	-83.314552	1034.832886	487.500641	-27.790110	961.227722	486.459137	150.869720
-233.116791	-19.428217	950.516235	-115.136391	-157.938889	926.398315	-247.489105	37.948376	516.415771	-133.077499	-164.842178	490.165405	-253.914963	19.977106	91.419807	-168.678268	-122.995621	88.743515	-186.956894	42.594948	1418.130371	37.980423	-216.831711	1347.970947	-50.871464	-81.423157	1392.913208	-16.644571	-87.752235	1685.955811	-327.468719	31.906384	1186.789307	-42.514999	-321.338898	1124.362671	-323.276520	100.651360	939.214417	-43.172367	-276.328430	851.961975	-148.352692	-83.530006	1034.941162	488.080322	-26.991106	961.322571	486.745819	151.554276
-234.256302	-19.784945	950.655212	-116.341965	-158.099319	926.425110	-248.227203	36.278900	516.473145	-133.667282	-164.929352	490.133972	-255.875107	15.071819	91.810326	-168.803391	-123.416931	89.102325	-188.045959	42.276752	1418.155029	37.727242	-216.484055	1347.825317	-51.483074	-81.393211	1392.815674	-16.678623	-87.686615	1685.823486	-328.574371	30.685314	1186.870117	-41.910351	-320.497040	1123.785522	-324.481506	98.648422	939.059509	-42.516953	-275.090393	851.511658	-149.411148	-83.769028	1034.992432	488.609894	-26.308111	961.397827	487.037201	152.274445
-235.352478	-19.896074	950.844788	-117.341797	-158.218597	926.502197	-249.257553	34.696518	516.526306	-134.277039	-165.063202	490.138092	-257.992523	10.218277	92.174225	-168.406342	-121.964027	87.801277	-189.002258	42.022949	1418.172485	37.441284	-216.102249	1347.751831	-52.194351	-81.304802	1392.793335	-17.234085	-87.300751	1685.807251	-329.588409	29.608604	1186.917603	-41.265511	-319.634094	1123.292236	-325.481110	96.712173	938.879517	-41.819950	-273.968689	850.805603	-150.412674	-83.903290	1035.114380	489.117706	-25.531084	961.441101	487.293884	153.005234
-236.470230	-20.071045	950.976685	-118.501228	-158.344864	926.547363	-250.261169	32.949368	516.575745	-135.018417	-165.230164	490.102570	-260.209686	5.461329	92.595215	-168.854324	-122.983643	88.640778	-190.042587	41.812355	1418.183350	37.027355	-215.741058	1347.665405	-52.885574	-81.236084	1392.769287	-17.675179	-87.074013	1685.750122	-330.503082	28.696745	1186.938599	-40.561344	-318.677765	1122.608521	-326.250610	94.916481	938.612427	-40.761810	-272.333160	850.328064	-151.492920	-84.067940	1035.187988	489.526581	-24.717846	961.478088	487.463562	153.754593
-237.500778	-20.247198	951.073914	-119.616776	-158.474579	926.603088	-251.325119	31.209309	516.506348	-135.670807	-165.111954	490.097809	-262.413330	0.667467	92.882996	-168.874298	-123.112152	88.771553	-191.016632	41.637878	1418.171021	36.533096	-215.488480	1347.580688	-53.600861	-81.152458	1392.748901	-18.181108	-86.858521	1685.677246	-331.388977	27.908670	1186.865845	-39.824066	-317.592773	1121.935669	-326.286102	93.133018	938.138733	-39.364632	-270.115784	849.998718	-152.476868	-84.183502	1035.238403	489.901917	-23.935621	961.451233	487.606750	154.553574
-238.702530	-20.501480	951.243958	-120.692947	-158.693207	926.679688	-252.656769	29.512106	516.522888	-136.256302	-165.156769	490.120056	-264.939087	-4.106842	93.299637	-168.876770	-123.068588	88.701172	-191.989578	41.520264	1418.163696	35.962463	-215.235168	1347.558960	-54.383350	-81.068703	1392.742676	-18.747711	-86.648415	1685.578003	-332.120697	27.318235	1186.717529	-39.049000	-316.549408	1121.234863	-326.891754	91.675499	937.926086	-38.004250	-268.356964	849.407104	-153.572617	-84.421135	1035.349976	490.259125	-23.033182	961.462952	487.764282	155.243851
-239.517426	-20.482571	951.192322	-121.722511	-158.721161	926.689392	-254.030182	27.757318	516.533081	-136.830444	-165.145096	490.084747	-267.462311	-8.777437	93.594917	-168.888229	-123.007828	88.700974	-192.952316	41.481342	1418.158081	35.303181	-215.017029	1347.532104	-55.178822	-80.971313	1392.704956	-19.435221	-86.421242	1685.535156	-332.785126	26.845060	1186.555542	-38.283737	-315.425079	1120.471558	-326.869141	90.223755	937.545044	-36.389324	-266.196747	848.860352	-154.467545	-84.400414	1035.320313	490.527924	-22.261810	961.507019	487.914948	156.014725
-240.614624	-20.533239	951.178223	-122.857361	-158.869705	926.734436	-255.391876	25.950377	516.404480	-137.449127	-165.253281	490.079712	-269.898499	-13.338956	93.892570	-168.933685	-123.016129	88.642601	-193.839584	41.469780	1418.156738	34.516689	-214.835785	1347.588135	-56.006500	-80.841599	1392.718872	-20.189182	-86.210762	1685.499268	-333.515503	26.555981	1186.427124	-37.456154	-314.290710	1119.822144	-326.149506	88.632317	937.014099	-34.648479	-263.881989	848.393799	-155.555420	-84.443741	1035.325073	490.897614	-21.479824	961.473938	488.114502	156.800507
-241.593781	-20.662195	951.188599	-123.894043	-159.042938	926.817078	-256.883209	24.127987	516.291260	-137.977509	-165.191345	490.066345	-272.522552	-17.892385	94.160576	-168.855423	-122.877411	88.530579	-194.759888	41.497963	1418.115601	33.710728	-214.647491	1347.644653	-56.922234	-80.714439	1392.738647	-21.006857	-85.990776	1685.445923	-334.104431	26.446255	1186.179810	-36.562809	-312.982788	1118.899170	-325.931000	87.434189	936.651733	-32.638721	-261.340973	847.995056	-156.512009	-84.510124	1035.353027	491.201782	-20.573744	961.467773	488.243347	157.679230
-242.792160	-19.942154	951.380737	-124.990166	-158.902008	926.827576	-258.630219	22.339024	516.283142	-138.541687	-165.221512	490.024109	-275.224884	-22.301586	94.441261	-168.869492	-122.861671	88.439430	-195.615570	41.586174	1418.107544	32.760548	-214.510620	1347.714478	-57.811562	-80.594345	1392.687988	-21.742046	-85.842278	1685.345581	-334.669861	26.525749	1186.008911	-35.796169	-311.716980	1118.310547	-325.070099	86.129738	936.182190	-30.451824	-258.632904	847.621582	-157.655792	-84.206703	1035.460327	491.314453	-19.797564	961.488708	488.286682	158.476013
-243.753754	-19.643969	951.325439	-125.993263	-158.939728	926.804993	-260.383728	20.591043	516.190857	-139.071350	-165.265701	489.996429	-278.051331	-26.652151	94.653717	-168.910492	-122.826675	88.392609	-196.491745	41.662350	1418.040527	31.798735	-214.392899	1347.810669	-58.791584	-80.412766	1392.665649	-22.866940	-85.493668	1685.419067	-335.333649	26.749386	1185.886108	-34.987396	-310.308655	1117.634644	-324.671387	84.184372	935.489502	-28.201216	-255.888382	847.242859	-158.628387	-84.065414	1035.418091	491.498108	-18.872889	961.435547	488.375641	159.395676
-244.731033	-19.524353	951.286194	-126.981285	-159.044525	926.884888	-262.285400	18.790634	516.021240	-139.547058	-165.223801	489.954163	-280.854370	-30.853329	94.854019	-168.853333	-122.654739	88.255302	-197.304321	41.811081	1418.014648	30.659376	-214.303864	1347.961426	-59.832748	-80.260345	1392.626221	-23.833948	-85.312820	1685.343262	-335.729004	27.149355	1185.567383	-34.186974	-308.881378	1116.874268	-323.426483	82.928711	934.979126	-25.742018	-252.860855	846.950806	-159.601959	-83.977272	1035.431519	491.598846	-17.851200	961.377136	488.386200	160.279053
-245.451065	-19.693329	951.075439	-127.682320	-159.047333	926.961182	-263.968872	16.900091	515.621948	-140.175949	-165.609390	489.960663	-283.657349	-34.936172	94.963257	-168.952423	-122.765434	88.230507	-198.161087	41.933228	1417.934204	29.638586	-214.187286	1348.106445	-60.880615	-80.026672	1392.645508	-24.943630	-85.031898	1685.381226	-336.086121	27.716532	1185.302124	-33.338139	-307.257263	1116.110229	-321.938538	81.785187	934.487305	-22.997990	-249.421997	846.646851	-160.441406	-83.968864	1035.394165	491.554016	-16.969028	961.382629	488.363495	161.212280
-246.219315	-19.726261	950.854187	-128.226868	-159.034073	927.046509	-266.178833	15.288301	515.604675	-140.741409	-165.775574	490.000397	-286.701630	-38.902439	95.197815	-168.996246	-122.873703	88.196259	-198.961136	42.067905	1417.823853	28.377396	-214.064407	1348.270874	-61.954384	-79.896133	1392.603027	-26.023956	-84.810822	1685.337036	-335.922150	28.040039	1184.781860	-32.494236	-305.795563	1115.468872	-320.289032	80.951042	933.953674	-20.393068	-246.469711	846.274475	-161.257095	-83.864075	1035.362671	491.508392	-16.078447	961.356812	488.345703	162.130600
-247.666992	-19.666368	950.775024	-129.817780	-159.573181	926.524475	-268.345123	13.584531	515.396240	-141.211594	-165.815384	489.874939	-289.732239	-42.704899	95.285828	-169.016098	-122.881149	88.209320	-199.833923	42.318111	1417.741699	27.114941	-213.985825	1348.461426	-63.136242	-79.657867	1392.616089	-27.098164	-84.579605	1685.297119	-335.885284	28.442463	1184.260376	-31.638186	-304.330750	1114.840454	-318.297852	80.287025	933.423889	-17.906052	-243.111496	845.993347	-162.400223	-84.124710	1034.961182	491.438080	-15.068031	961.314514	488.303223	163.088730
-249.229309	-19.638203	950.692566	-131.408676	-160.139725	925.907043	-270.854065	11.882500	515.148438	-141.684509	-166.054962	489.748840	-293.025208	-46.442410	95.337578	-169.084641	-122.958748	88.147430	-200.715683	42.651943	1417.556519	25.828453	-213.796692	1348.694702	-64.317978	-79.590645	1392.564209	-28.405525	-84.266510	1685.388550	-335.968628	28.878538	1183.745850	-30.874510	-302.614044	1114.199585	-316.061371	79.889931	932.925781	-14.946597	-239.427490	846.113342	-163.524506	-84.387817	1034.486084	491.310455	-13.946314	961.315186	488.235413	164.096725
-249.759476	-19.700062	950.398804	-131.666183	-159.900421	926.230408	-272.912628	10.166323	514.853882	-142.289322	-166.624588	489.796906	-296.143341	-49.949265	95.400002	-169.285629	-123.092964	88.081314	-201.678558	43.001350	1417.359009	24.431267	-213.687347	1348.868164	-65.590996	-79.368973	1392.624146	-29.684313	-83.928299	1685.385986	-335.762970	29.145245	1183.062134	-30.069887	-300.938019	1113.590210	-313.631195	79.700302	932.458984	-11.979517	-235.797867	846.148682	-164.279190	-84.131264	1034.590942	491.075989	-13.049633	961.297913	488.046600	165.149521
-250.485825	-19.826849	950.066101	-132.398499	-159.870605	926.440369	-275.143341	8.458129	514.672668	-142.494064	-166.084610	489.709778	-299.284637	-53.283192	95.397934	-169.108582	-122.945778	88.031937	-202.683472	43.332066	1417.167114	23.004353	-213.554138	1349.151245	-66.852859	-79.234764	1392.601929	-30.938528	-83.617111	1685.393433	-335.688477	29.458395	1182.416504	-29.343340	-299.225922	1113.030273	-311.007324	79.702782	932.088684	-8.959855	-232.231125	846.203979	-165.286453	-84.047279	1034.597534	490.841736	-11.972116	961.216492	487.830841	166.300613
-251.359650	-19.840935	949.750671	-133.050903	-159.962311	926.358215	-277.497406	6.776569	514.382935	-142.821548	-166.087814	489.695343	-302.505737	-56.553307	95.378014	-169.132141	-123.097649	88.049286	-203.797684	43.686951	1417.032593	21.549324	-213.392044	1349.472656	-68.248810	-79.047638	1392.538208	-32.273785	-83.294884	1685.405273	-335.734619	29.866211	1181.822876	-28.602425	-297.482056	1112.519775	-308.277832	79.849747	931.777283	-5.790352	-228.309387	846.414734	-166.151810	-83.991516	1034.419800	490.554626	-10.739257	961.134583	487.600067	167.460495
-252.356018	-19.976572	949.411865	-133.833282	-160.138977	926.325134	-279.946838	5.098901	514.108765	-143.175018	-166.135254	489.697327	-305.872498	-59.577019	95.319801	-169.191635	-123.124832	87.981781	-205.011230	44.039688	1416.914551	19.972843	-213.211914	1349.740112	-69.642159	-78.815437	1392.565674	-33.728691	-82.853447	1685.432861	-335.658386	30.161043	1181.116943	-27.946032	-295.686462	1112.047241	-305.448792	80.074745	931.504822	-2.681535	-224.568710	846.754456	-167.150116	-83.994843	1034.253784	490.286804	-9.575434	961.076050	487.363861	168.614899
-253.177246	-20.179232	949.055054	-134.517731	-160.179428	926.253723	-282.347595	3.521324	513.841492	-143.421951	-166.069092	489.680481	-309.185791	-62.565388	95.210533	-169.198669	-123.133469	87.925430	-206.350342	44.377819	1416.738647	18.396900	-213.006592	1350.030884	-71.059181	-78.650146	1392.607788	-35.207676	-82.394875	1685.445557	-335.690948	30.566807	1180.495850	-27.276588	-293.880524	1111.686035	-302.453247	80.316322	931.264038	0.466800	-220.683197	847.217712	-168.011948	-83.983322	1034.060425	489.831299	-8.509541	961.041382	487.053345	169.714630
-254.100128	-20.250750	948.702942	-135.125565	-160.302902	926.244019	-284.782867	1.930158	513.512634	-143.688843	-166.173370	489.678375	-312.726257	-65.303520	95.184364	-169.275864	-123.316025	87.962570	-207.731781	44.682896	1416.628418	16.842564	-212.754562	1350.420654	-72.552376	-78.378159	1392.632324	-36.888508	-81.869003	1685.568481	-335.696167	31.038164	1179.843506	-26.688845	-291.994171	1111.254395	-299.469452	80.727821	931.197083	3.739311	-216.706085	847.812073	-168.925446	-83.919785	1033.908691	489.458344	-7.422356	960.947083	486.741852	171.015915
-255.000748	-20.362015	948.270996	-135.788559	-160.384094	926.191833	-287.189362	0.385038	513.144043	-143.956070	-166.388641	489.648560	-316.232605	-67.852760	95.119484	-169.325272	-123.402901	87.884453	-209.226151	44.953869	1416.483887	15.230044	-212.467010	1350.775757	-74.120911	-78.131119	1392.642578	-38.368965	-81.350685	1685.500610	-335.958374	31.778131	1179.263794	-26.003256	-290.089539	1110.849487	-296.571594	81.185608	931.172729	6.962418	-212.661087	848.509705	-169.881226	-83.863281	1033.702515	489.093384	-6.121408	960.756897	486.417755	172.213501
-255.757309	-20.570961	947.857178	-136.269577	-160.368256	926.148682	-289.514221	-1.064069	512.784241	-144.130417	-166.435654	489.650757	-319.603760	-70.238533	95.046120	-169.339111	-123.477905	87.886864	-210.873123	45.160973	1416.384033	13.578840	-212.151337	1351.118530	-75.732742	-77.878235	1392.688110	-40.046463	-80.772408	1685.504150	-335.881042	32.305637	1178.555908	-25.558868	-288.154877	1110.568604	-293.760101	81.706039	931.116943	10.191286	-208.551178	849.279053	-170.697556	-83.818764	1033.516479	488.626709	-4.815873	960.538269	486.012970	173.467484
-256.786530	-20.612598	947.538086	-136.939087	-160.445908	926.130066	-292.145844	-2.508332	512.496765	-144.312683	-166.615265	489.631500	-323.181671	-72.506439	94.792999	-169.407684	-123.619583	87.811867	-212.573822	45.330154	1416.230835	11.923300	-211.798553	1351.456909	-77.382256	-77.543831	1392.715942	-41.772865	-80.083328	1685.598145	-335.902161	32.969700	1177.845947	-25.002159	-286.276520	1110.230835	-290.996704	82.383865	931.127563	13.411729	-204.504410	850.121765	-171.675278	-83.721024	1033.370239	488.135071	-3.685006	960.389282	485.571442	174.735397
-257.701385	-20.904940	947.108887	-137.543777	-160.469025	926.094177	-294.484589	-3.914709	512.090576	-144.500900	-166.711685	489.588806	-326.346710	-74.460670	94.654564	-169.451050	-123.777367	87.799606	-214.375443	45.492855	1416.108643	10.293369	-211.412384	1351.804443	-79.056389	-77.239578	1392.704834	-43.574692	-79.409744	1685.608643	-335.996246	33.831028	1177.150024	-24.584015	-284.329559	1110.057129	-288.413147	83.230431	931.165771	16.608480	-200.346252	851.132263	-172.594482	-83.678955	1033.164917	487.593445	-2.413458	960.113281	485.159271	176.000504
-258.623138	-20.952831	946.730774	-138.050537	-160.419998	926.035156	-297.115570	-5.254045	511.793152	-144.629486	-166.700394	489.573151	-329.898010	-76.200027	94.537407	-169.442825	-123.848228	87.744614	-216.168121	45.612492	1415.964233	8.741668	-210.962692	1352.183350	-80.740608	-76.859131	1392.796997	-45.458084	-78.671082	1685.691528	-336.163391	34.722626	1176.450806	-24.153614	-282.352539	1109.893311	-285.917725	84.104210	931.257019	19.800325	-196.174591	852.018616	-173.519043	-83.566818	1032.992432	487.143799	-1.046782	959.794250	484.664917	177.375732
-259.637573	-21.149940	946.390747	-138.708801	-160.370895	925.967957	-299.847229	-6.503223	511.513062	-144.696350	-166.756775	489.503937	-333.010406	-77.897415	94.314514	-169.478973	-124.024796	87.813736	-218.069366	45.729534	1415.795898	7.154054	-210.474152	1352.502075	-82.504631	-76.456306	1392.818604	-47.381012	-77.886330	1685.769897	-336.407379	35.654224	1175.825806	-23.769382	-280.426544	1109.770630	-283.521698	85.165565	931.359253	22.782982	-192.131073	853.377563	-174.503128	-83.507782	1032.816772	486.711914	0.319597	959.504089	484.236755	178.696594
-260.793365	-21.290369	946.019714	-139.680573	-160.217972	925.960449	-302.604736	-7.750529	511.289948	-144.726044	-166.684906	489.393097	-336.368439	-79.293106	94.174507	-169.477066	-124.115273	87.782242	-219.976471	45.808613	1415.605103	5.581099	-209.927338	1352.894287	-84.280533	-76.056877	1392.849854	-49.416626	-77.087219	1685.897827	-336.730621	36.646206	1175.109741	-23.372555	-278.535126	1109.729004	-281.310364	86.234047	931.388977	25.776651	-188.006393	854.650391	-175.699753	-83.319397	1032.647461	486.237854	1.610091	959.130737	483.785004	180.073044
-261.728973	-21.559940	945.615173	-139.900589	-160.118347	925.998047	-305.241241	-9.009500	511.082306	-144.911957	-166.713287	489.403534	-339.272186	-80.569771	93.895393	-169.590042	-124.245827	87.737717	-221.952118	45.898342	1415.483643	4.056372	-209.253326	1353.304321	-86.086700	-75.651344	1392.941528	-51.503960	-76.208878	1686.087891	-337.184692	37.669411	1174.456055	-23.300989	-276.547699	1109.944092	-279.321411	87.259872	931.497131	28.844193	-183.991287	855.783630	-176.560364	-83.205948	1032.519897	485.766174	3.015224	958.775146	483.327850	181.432343
-262.804565	-21.728710	945.334229	-140.262863	-159.854782	926.008179	-308.051666	-10.300225	510.951050	-144.635956	-166.390167	489.381531	-342.309143	-81.779747	93.722801	-169.484009	-124.212158	87.698959	-223.980637	45.943386	1415.248901	2.541992	-208.607590	1353.731201	-87.958229	-75.191856	1392.965210	-53.701630	-75.406013	1686.258667	-338.167572	39.086903	1173.960327	-22.637011	-274.682190	1109.404907	-277.268036	88.537064	931.904968	31.578348	-180.009689	857.281006	-177.496490	-83.004189	1032.426392	485.474823	4.496600	958.419006	482.924133	182.901428
-263.925201	-21.952177	945.028503	-140.605942	-159.647598	926.003723	-310.660980	-11.506021	510.880402	-144.580582	-166.214020	489.393066	-345.151001	-82.834358	93.579628	-169.449387	-124.266426	87.758171	-226.070114	46.041924	1415.066528	1.056760	-207.851547	1354.176270	-89.821091	-74.652786	1393.109741	-55.978745	-74.585571	1686.424316	-338.357758	39.743584	1172.951782	-22.434284	-272.818970	1109.659912	-274.609100	90.075645	932.307495	34.158081	-175.941803	858.994263	-178.432144	-82.827934	1032.306763	485.066284	5.966549	958.063110	482.504425	184.573883
-265.071533	-21.822668	944.794800	-141.112732	-159.199219	925.958008	-313.498138	-12.622344	510.875031	-144.527267	-166.051620	489.349274	-348.080841	-83.828690	93.580101	-169.413712	-124.268051	87.637131	-228.255936	46.148926	1414.869873	-0.439320	-207.028641	1354.655273	-91.681427	-74.050049	1393.181274	-58.358650	-73.786606	1686.615234	-339.516571	41.074249	1172.466309	-22.359047	-270.856018	1110.124634	-272.378418	91.447746	932.745911	36.720810	-172.049454	860.626831	-179.455185	-82.460106	1032.208618	484.881195	7.267946	957.743103	482.091034	185.740463
-266.497437	-21.781195	944.886963	-141.607452	-158.691116	925.931641	-315.959869	-13.847151	510.917175	-144.779602	-166.480408	489.399353	-350.770935	-84.700493	93.548935	-169.572006	-124.591866	87.605614	-230.459946	46.262318	1414.615601	-1.875594	-206.115112	1355.182129	-93.536819	-73.364632	1393.200317	-60.910297	-73.076202	1686.856567	-340.379364	42.050762	1171.731445	-22.423903	-268.972107	1110.620361	-270.122742	92.743309	933.155273	39.132355	-168.232666	862.281372	-180.610092	-82.265892	1032.295410	484.707489	8.783095	957.511475	481.752197	187.058044
-267.922211	-22.018126	944.716919	-142.268784	-158.304642	925.947632	-318.687073	-14.854433	510.976257	-144.413239	-165.599365	489.345367	-353.422821	-85.503448	93.593979	-169.138290	-124.249489	87.581635	-232.800415	46.434643	1414.340942	-3.259905	-205.104980	1355.690430	-95.396942	-72.577393	1393.248047	-63.725849	-72.347160	1687.306396	-341.119232	42.918762	1170.949341	-21.783773	-267.123932	1110.306641	-267.876373	94.083824	933.686829	41.553642	-164.659317	863.926208	-181.810883	-82.040024	1032.243896	484.435608	10.164954	957.299744	481.355255	188.804153
-269.534088	-22.145609	944.610962	-143.428894	-158.008484	925.948608	-321.436462	-15.851906	511.074707	-144.866135	-165.657883	489.300598	-355.926056	-86.220390	93.548210	-169.590485	-124.845970	87.577492	-235.132721	46.701283	1414.080688	-4.624107	-204.016510	1356.234497	-97.233292	-71.726135	1393.354370	-66.477333	-71.879631	1687.533203	-341.698761	43.691792	1170.196167	-21.636110	-265.327881	1110.595215	-265.613800	95.426559	934.210144	43.565254	-160.938461	865.780090	-183.257706	-81.833733	1032.195679	484.445648	11.584790	957.116211	481.015656	189.911926
-270.813049	-21.892452	944.611389	-144.123199	-157.270294	926.078674	-324.150543	-16.771814	511.228699	-144.890884	-165.265457	489.342316	-358.278412	-86.861404	93.523697	-169.602875	-125.009842	87.608932	-237.537628	46.998989	1413.776978	-5.890656	-202.715530	1356.750122	-99.074249	-70.812561	1393.496582	-69.609375	-71.415634	1688.077515	-342.006104	44.379856	1169.384766	-21.707403	-263.442139	1111.427490	-263.557159	96.903000	934.756897	45.498997	-157.435150	867.543213	-184.440643	-81.305115	1032.305054	484.305908	12.938503	957.078735	480.661743	191.229645
-271.959137	-21.542362	944.717957	-144.691833	-156.295990	926.240295	-326.516174	-17.420040	511.567444	-144.682663	-164.165451	489.530914	-360.089600	-87.586609	93.331825	-169.381256	-124.907051	87.613075	-239.991791	47.346886	1413.567017	-7.109154	-201.295685	1357.366821	-100.942520	-69.832169	1393.625854	-72.781715	-71.166527	1688.504150	-342.410492	45.073708	1168.731445	-21.361805	-261.660095	1111.424438	-261.684448	98.298897	935.249573	47.362926	-154.043518	869.336975	-185.514496	-80.678223	1032.493286	484.220703	14.399093	957.114807	480.406464	193.002899
-273.244720	-21.593979	944.801147	-145.200241	-155.467499	926.426025	-329.046967	-18.448036	511.513031	-144.566696	-163.578796	489.499695	-362.380707	-87.867935	93.407990	-169.410507	-125.034683	87.651482	-242.489120	47.715744	1413.332031	-8.319129	-199.760437	1357.896484	-102.856773	-68.815048	1393.790894	-76.118172	-71.083984	1689.026855	-342.718323	45.713707	1168.146362	-21.222773	-260.024414	1111.943726	-260.051453	99.558067	935.625854	48.673851	-149.738358	870.647583	-186.651428	-80.265739	1032.681763	484.194336	15.758327	957.226135	480.076385	194.381409
-275.433685	-23.120193	944.439331	-145.838593	-155.629013	926.499451	-331.905914	-19.183197	511.549377	-144.730743	-163.914520	489.450989	-364.317841	-88.307953	93.444191	-169.649979	-125.358833	87.690300	-245.009750	48.054501	1413.147461	-9.422072	-198.061401	1358.526733	-104.890144	-67.701241	1394.015137	-79.647469	-71.109108	1689.566772	-343.074677	46.375912	1167.570923	-21.154156	-258.111542	1112.563354	-258.843201	100.776024	935.966797	50.734219	-145.455124	870.747192	-188.188156	-80.559250	1032.517700	484.216675	17.172806	957.361755	479.729401	195.834457
-277.501221	-23.510426	944.392395	-147.096176	-155.455948	926.344910	-334.676208	-19.968021	511.589355	-145.067108	-163.822540	489.462006	-366.250977	-88.674332	93.398994	-169.810196	-125.529778	87.692978	-247.585159	48.403854	1412.987061	-10.556708	-196.231140	1359.159180	-106.905182	-66.551506	1394.273682	-83.470352	-71.139313	1690.228271	-343.438080	46.995487	1166.943237	-21.355577	-256.356964	1113.581055	-257.943695	101.917931	936.222778	51.659309	-142.868820	873.108154	-189.755157	-80.471588	1032.376831	484.237762	18.596189	957.497009	479.379791	197.207001
-279.321289	-23.864365	944.379211	-148.062943	-154.943741	926.446960	-337.205658	-20.671110	511.706482	-145.431961	-163.580673	489.558014	-367.892181	-88.826347	93.393082	-169.910614	-125.584236	87.652115	-250.156952	48.667221	1412.835449	-11.567967	-194.284058	1359.773682	-108.914902	-65.395622	1394.562378	-87.128471	-71.386559	1690.719604	-343.949921	47.712067	1166.255981	-21.015032	-254.682693	1113.849609	-256.890076	103.266304	936.448303	52.821350	-140.089615	875.010864	-191.232529	-80.184952	1032.421265	484.230408	20.072659	957.657715	479.042969	198.663376
-281.068207	-24.035461	944.385986	-148.845718	-154.266373	926.535278	-339.548828	-21.392286	511.744598	-145.807449	-163.244156	489.611664	-369.577057	-89.020409	93.382889	-170.032761	-125.707611	87.631348	-252.802734	49.026623	1412.714844	-12.795446	-192.302017	1360.435425	-111.049225	-64.190010	1394.906128	-91.172020	-71.540993	1691.359497	-344.493774	48.361584	1165.518066	-20.882790	-252.977036	1114.380737	-256.031708	104.510315	936.591003	53.785091	-137.355316	876.812927	-192.622772	-79.773949	1032.482544	484.216461	21.506006	957.815552	478.716980	200.079391
-282.906769	-24.146553	944.447205	-149.820770	-153.587326	926.601685	-341.959930	-22.014713	511.870514	-146.282043	-162.943481	489.720612	-370.696472	-89.556732	92.729309	-170.173752	-125.814987	87.577965	-255.499939	49.354366	1412.511719	-13.932020	-190.303772	1361.118042	-113.215599	-62.987404	1395.222168	-94.959351	-71.905052	1691.724731	-344.947205	48.463634	1164.515991	-21.038525	-251.093246	1115.507080	-255.290527	105.780815	936.508179	54.813686	-135.137436	879.252625	-194.091461	-79.343452	1032.546265	484.281097	23.071270	957.914673	478.443390	201.582153
-284.650330	-24.328646	944.438965	-150.722870	-152.873947	926.718506	-344.185638	-22.572277	511.866150	-147.149857	-162.314575	489.831635	-372.326080	-89.636993	92.641907	-170.332779	-125.900200	87.465363	-258.237061	49.758129	1412.329956	-15.167880	-188.202377	1361.719971	-115.407013	-61.805019	1395.506958	-99.059334	-72.184685	1692.229004	-346.141602	49.704308	1163.915161	-20.635952	-249.512985	1115.718140	-254.893051	106.871529	936.522034	55.470798	-132.532562	880.864807	-195.534363	-78.897728	1032.610229	484.162415	24.676985	957.979980	478.122528	203.116013
-286.354340	-24.324455	944.541870	-151.662918	-151.982468	926.785767	-346.230560	-23.071543	511.945435	-147.180161	-162.159210	489.909332	-374.380585	-89.260201	93.074486	-170.409958	-126.028374	87.543907	-261.038269	50.088089	1412.047607	-16.393440	-186.061508	1362.388306	-117.688797	-60.556522	1395.803345	-103.131706	-72.483810	1692.610718	-346.821167	49.661461	1162.834961	-20.520781	-247.769318	1116.300415	-254.749695	108.256020	936.334106	56.103111	-130.199646	882.091309	-196.941055	-78.367851	1032.706421	484.127228	26.435333	958.013672	477.802521	204.771057
-288.009033	-24.116348	944.158508	-152.577103	-151.187759	926.879761	-348.238678	-23.533260	511.890350	-147.639267	-161.659561	490.009674	-376.108948	-88.856018	94.690201	-170.529160	-126.121651	87.536026	-263.957275	50.473534	1411.871948	-17.520376	-183.856354	1362.845703	-120.005501	-59.426640	1396.104980	-107.471451	-72.629868	1693.162842	-348.328339	50.882401	1162.257202	-20.456707	-245.954224	1117.078247	-254.418228	109.242531	936.250916	56.653721	-128.044296	883.331909	-198.417770	-77.534325	1032.571167	484.075592	28.035025	958.020630	477.542297	206.410706
-289.710876	-24.052223	944.101257	-153.477020	-150.226196	926.893616	-350.364166	-23.923637	511.825073	-148.170578	-161.445175	490.126923	-377.743011	-88.743378	94.526886	-170.668365	-126.290588	87.439392	-266.945526	50.784664	1411.567017	-18.868038	-181.776154	1363.574463	-122.277039	-57.976200	1396.736938	-111.440338	-72.995422	1693.309570	-349.648224	51.369823	1161.358887	-20.330158	-244.265457	1117.778931	-254.456268	110.547791	936.189148	56.731628	-126.152084	885.018982	-199.901260	-76.957626	1032.583862	483.932709	29.917686	957.913330	477.195313	208.169983
-291.552887	-24.030474	943.919983	-154.421692	-149.335190	926.921082	-352.565033	-24.356276	511.730072	-148.531372	-160.820999	490.206787	-379.381348	-88.546631	94.178970	-170.655991	-126.178955	87.342659	-270.049072	51.063103	1411.314941	-20.420135	-179.793381	1364.188354	-124.742256	-56.829510	1397.043823	-115.712318	-73.156357	1693.669922	-351.122131	51.866528	1160.561279	-20.502199	-242.459885	1118.776123	-254.657074	111.944595	936.134399	56.640537	-124.873863	887.101563	-201.480240	-76.319702	1032.528931	483.835754	31.564644	957.874146	476.990814	209.890518
-293.298950	-23.913628	943.753052	-155.385925	-148.380127	926.951843	-354.691193	-24.805983	511.559448	-149.011276	-160.321030	490.258942	-381.230896	-88.121780	93.716759	-170.730270	-126.308037	87.364975	-273.190186	51.435280	1411.012695	-22.111282	-177.810211	1364.850830	-127.293015	-55.756027	1397.250977	-120.023132	-73.267403	1693.964722	-352.736053	52.329334	1159.713013	-20.169710	-240.820618	1118.929321	-255.189270	113.626907	936.192139	56.677162	-122.978630	888.103394	-203.024261	-75.637383	1032.486816	483.638947	33.414391	957.691223	476.707062	211.628448
-294.966766	-23.639439	943.599915	-156.322769	-147.252274	926.896545	-356.930298	-25.191746	511.415192	-149.417984	-159.990128	490.322845	-382.957520	-87.751549	93.353752	-170.868408	-126.508003	87.392563	-276.453400	51.688656	1410.775391	-23.680000	-175.840988	1365.376587	-129.973785	-54.776550	1397.438477	-124.108170	-73.398849	1694.108643	-354.590607	52.709648	1158.899414	-20.194712	-239.002289	1119.495361	-255.581604	114.959618	936.169800	56.423302	-120.777473	888.714783	-204.517303	-74.879562	1032.418091	483.458435	35.261784	957.497620	476.445770	213.531006
-296.803040	-23.485899	943.255920	-157.369324	-146.304062	926.884766	-359.231445	-25.633440	511.150360	-149.851318	-159.596100	490.395325	-384.567291	-87.275948	92.898323	-170.967484	-126.537354	87.248268	-279.800507	51.870834	1410.432251	-25.683897	-173.981522	1365.910156	-132.685852	-53.721069	1397.669312	-128.472168	-73.363960	1694.338745	-356.714172	53.176769	1158.164673	-20.329769	-237.204010	1120.012207	-256.291138	116.507584	936.255493	56.023056	-118.673485	889.201050	-206.215927	-74.158531	1032.277100	483.258698	37.028423	957.312073	476.214417	215.322189
-298.345673	-22.937004	943.066162	-158.442200	-145.010208	926.811279	-361.431030	-26.086832	510.918121	-150.253235	-159.007050	490.442596	-386.204407	-86.998207	92.342598	-171.002029	-126.582565	87.232979	-283.251160	52.094337	1410.196655	-27.757751	-172.268799	1366.432251	-135.504791	-52.717552	1397.843018	-132.627182	-73.389885	1694.455322	-358.864105	53.522350	1157.361084	-20.656008	-235.381485	1121.038940	-257.542511	118.303749	936.390259	55.575748	-116.770805	889.616211	-207.758301	-73.274879	1032.199707	483.081177	38.963211	957.066162	475.979706	217.194702
-300.241974	-22.663271	942.622192	-159.504425	-144.025101	926.786682	-363.890839	-26.584261	510.625153	-150.583649	-158.490784	490.499451	-388.175659	-86.093521	91.697830	-171.114044	-126.654694	87.159988	-286.760803	52.287315	1409.952759	-29.940611	-170.574066	1366.862183	-138.425797	-51.737110	1397.973389	-136.830353	-73.325096	1694.516479	-361.337189	53.950058	1156.744385	-20.770523	-233.646271	1120.970703	-258.268768	119.926910	936.666687	54.979969	-115.027725	889.912109	-209.525681	-72.443947	1032.003784	482.788788	40.735504	956.829590	475.751678	219.013458
-302.068970	-22.307861	942.121338	-160.570557	-143.008301	926.748291	-366.330597	-27.057299	510.256439	-151.093918	-158.020569	490.546326	-389.900574	-85.292839	91.009338	-171.195572	-126.679398	87.196655	-290.367554	52.469658	1409.648071	-32.223358	-168.913055	1367.224976	-141.410324	-50.796417	1398.073242	-141.039230	-73.168251	1694.589111	-363.997223	54.398815	1156.135010	-21.125305	-231.833771	1121.406616	-259.851501	121.627205	936.953735	54.289207	-113.333481	890.123047	-211.275879	-71.558174	1031.774658	482.668640	42.640450	956.527954	475.490387	220.979370
-303.798462	-21.786097	941.673767	-161.805389	-141.890381	926.676697	-368.651367	-27.665174	509.930389	-151.532288	-157.583054	490.636841	-391.340942	-84.578659	90.047768	-171.306519	-126.751472	87.117722	-294.016541	52.657207	1409.433838	-34.902828	-167.359573	1367.411743	-144.482712	-49.869396	1398.199829	-145.213852	-72.877693	1694.565186	-366.709534	54.680809	1155.466797	-21.600008	-230.466049	1121.720337	-261.583649	123.192604	937.074707	52.393913	-109.808144	886.995911	-213.081863	-70.686279	1031.575195	482.374664	44.451878	956.244690	475.281189	222.831451
-305.489716	-20.950844	941.068909	-162.999115	-140.617188	926.553040	-371.024078	-28.288784	509.576538	-151.996979	-156.941757	490.711823	-393.263367	-83.218491	89.209808	-171.369232	-126.750374	87.047485	-297.719299	52.888325	1409.147949	-37.122078	-165.353256	1367.862793	-147.648300	-48.923458	1398.259521	-149.419205	-72.580185	1694.607056	-369.624939	55.029503	1154.821533	-22.289007	-228.511444	1122.009277	-263.532959	124.577812	937.082947	51.389721	-108.197449	886.968506	-214.959229	-69.646156	1031.299561	482.266907	46.459347	955.976624	475.143097	224.696228
-307.243439	-20.388458	940.540649	-164.263977	-139.448059	926.482910	-373.468506	-28.960388	509.195587	-152.443924	-156.362381	490.776947	-394.732208	-82.107819	87.941200	-171.461456	-126.751465	87.035294	-301.495178	53.080551	1408.889648	-39.776279	-163.737839	1367.989258	-150.871384	-48.105011	1398.276733	-153.604858	-72.202133	1694.540405	-372.651581	55.382473	1154.276733	-23.141613	-226.620590	1122.262817	-265.600403	125.989708	937.263794	50.307583	-106.709335	886.887207	-216.830627	-68.711639	1031.063477	482.013397	48.225262	955.730225	474.894501	226.552490
-309.012268	-19.655230	939.941406	-165.546906	-138.277390	926.428589	-375.766724	-29.619324	508.749176	-152.848846	-155.733719	490.771393	-396.392273	-80.754341	86.592842	-171.458618	-126.663696	86.945801	-305.379822	53.293171	1408.561523	-42.609310	-162.346817	1368.259033	-154.206039	-47.205372	1398.318604	-157.834579	-71.796700	1694.556274	-375.788605	55.752731	1153.766479	-23.972561	-224.844635	1122.404785	-267.953552	127.234985	937.320740	49.133282	-105.290680	886.681030	-218.738846	-67.662224	1030.798828	481.886261	50.237030	955.446472	474.804962	228.469055
-310.743103	-18.800943	939.394043	-166.857788	-137.023331	926.388000	-377.972809	-30.214491	508.329315	-153.375046	-155.100281	490.894226	-398.197754	-79.076286	85.273888	-171.486542	-126.715233	86.965202	-309.276306	53.489361	1408.251099	-45.417969	-160.891800	1368.226685	-157.610809	-46.362003	1398.316162	-162.041122	-71.302208	1694.523315	-379.047394	56.141182	1153.266968	-25.181870	-223.020111	1122.576538	-270.558228	128.344177	937.316467	47.780407	-103.947975	886.461243	-220.660568	-66.581337	1030.577026	481.713562	52.077080	955.206970	474.659302	230.359253
-312.597717	-17.951799	938.817993	-168.282013	-135.804352	926.342224	-380.311676	-30.817297	507.902466	-153.882690	-154.343094	490.892273	-399.621979	-77.768730	83.894127	-171.542801	-126.749672	86.895073	-313.242920	53.800629	1407.990479	-48.503643	-159.538681	1368.222168	-161.082733	-45.474712	1398.289673	-166.191315	-70.767181	1694.492798	-382.343781	56.579823	1152.785400	-26.519518	-221.293533	1122.661133	-273.419403	129.330658	937.226074	46.273514	-102.674316	886.176025	-222.677902	-65.475182	1030.327148	481.398193	54.184116	955.036194	474.482727	232.186554
-314.460266	-17.034422	938.288879	-169.771591	-134.539001	926.303040	-382.699432	-31.260046	507.377380	-154.367554	-153.669052	490.916748	-400.581512	-77.110374	82.234245	-171.670898	-126.778976	86.856018	-317.214233	54.092358	1407.639771	-51.485504	-158.136948	1368.283569	-164.652847	-44.604168	1398.279907	-170.317535	-70.157516	1694.450317	-385.818787	57.041721	1152.334106	-28.170872	-219.448898	1122.708252	-276.445160	130.130112	937.001648	44.645462	-101.408958	885.883423	-224.752823	-64.384537	1030.114746	481.457825	56.056587	954.757202	474.473389	234.225021
-316.396210	-16.149553	937.774841	-171.323502	-133.297638	926.283691	-384.968506	-31.636961	506.919891	-154.866974	-152.646317	490.941376	-402.174744	-76.638687	80.690308	-171.689178	-126.711197	86.807945	-321.259552	54.401669	1407.324341	-54.720547	-156.793762	1368.260986	-168.231766	-43.732990	1398.347900	-174.440781	-69.502571	1694.436279	-389.246185	57.521317	1151.941650	-30.121136	-217.594269	1122.707153	-279.907013	131.014572	936.971497	42.908997	-100.362526	885.620483	-226.887314	-63.307007	1029.914917	481.345734	58.072243	954.534119	474.396210	236.142700
-318.324097	-15.185386	937.141479	-172.937057	-131.923477	926.143127	-386.993073	-31.787617	506.301056	-155.390778	-151.577316	490.975220	-403.565216	-76.834244	79.579041	-171.671967	-126.560471	86.783524	-325.316193	54.761204	1407.045898	-57.948135	-155.503723	1368.311279	-171.839386	-42.848309	1398.332642	-178.557129	-68.809799	1694.427002	-392.833740	58.029663	1151.468750	-32.163231	-215.833359	1122.685425	-283.320435	131.551636	936.544495	40.878113	-99.303947	885.251587	-229.133423	-62.239624	1029.620972	481.236969	60.173042	954.304565	474.323822	238.130219
-320.374603	-14.303520	936.755371	-174.604477	-130.775833	926.296753	-388.968292	-31.946623	505.754333	-156.054840	-150.729904	491.057861	-404.899872	-77.335457	78.562454	-171.839539	-126.621918	86.777435	-329.421234	55.187897	1406.677734	-61.254185	-154.240967	1368.345947	-175.520020	-41.935265	1398.384399	-182.678757	-68.067978	1694.444824	-396.446259	58.554024	1151.042847	-34.496357	-214.151123	1122.817871	-286.845154	132.084656	936.105469	38.667969	-98.302483	884.974976	-231.312073	-61.094284	1029.542847	481.224365	62.032536	954.110291	474.369019	240.097290
-323.644470	-14.975113	938.362793	-177.471970	-130.951736	927.862488	-391.818817	-32.384029	505.180206	-156.682159	-150.352768	491.024567	-405.972168	-78.201500	77.604721	-172.096466	-126.779015	86.794884	-333.498901	55.608425	1406.344604	-64.558914	-152.992416	1368.435181	-179.234558	-40.993965	1398.427612	-186.804657	-67.319496	1694.468384	-400.175446	59.124859	1150.622559	-37.454044	-212.307373	1122.957275	-290.665558	132.601120	935.488342	36.194065	-97.219215	884.563782	-233.366867	-60.139275	1030.785522	481.054535	64.163223	953.901794	474.264587	242.155182
-325.937744	-14.066707	937.847717	-179.324310	-129.747131	927.890747	-393.773224	-32.723186	504.759918	-157.286377	-149.086029	491.109344	-406.279999	-78.166656	77.003464	-171.600311	-125.531265	85.657745	-337.621490	56.115765	1406.033569	-67.989822	-151.728317	1368.536011	-182.975937	-39.970772	1398.522583	-190.919235	-66.512146	1694.498047	-403.837708	59.657570	1150.104736	-39.922134	-210.830231	1123.020142	-294.591156	132.997528	934.817078	33.617168	-96.431358	884.433044	-235.839417	-59.037682	1030.605713	481.059631	66.288651	953.743652	474.298187	244.192612
-328.343658	-13.514637	937.284546	-181.310455	-128.813187	927.940369	-395.628601	-33.249081	504.341095	-158.009857	-148.101349	491.219269	-406.267700	-78.380180	76.547447	-171.646439	-124.394730	84.989960	-341.778412	56.645386	1405.672119	-71.461029	-150.472610	1368.647461	-186.723969	-38.988384	1398.583618	-195.045532	-65.656242	1694.564697	-407.596100	60.259212	1149.718872	-43.046841	-209.257904	1123.261841	-298.710571	133.480499	934.056885	30.785694	-95.622726	884.234680	-238.398514	-58.137814	1030.389893	480.986420	68.265976	953.555664	474.340546	246.183334
-330.751099	-12.654901	936.911255	-183.160858	-127.743591	928.071167	-397.360748	-34.076611	504.070923	-158.717102	-146.801575	491.351715	-406.156891	-78.726280	76.295418	-171.805389	-123.815262	84.890404	-345.852692	57.222366	1405.373901	-74.901527	-149.229813	1368.859375	-190.503494	-37.983093	1398.671509	-199.103485	-64.769424	1694.630127	-411.456299	60.954971	1149.299805	-46.626450	-207.638611	1123.465698	-303.010193	133.927872	933.213318	27.828918	-94.923973	884.104614	-240.877853	-57.094650	1030.316406	480.988007	70.305641	953.365906	474.401123	248.285568
-333.130005	-11.770592	936.554749	-185.165497	-126.521866	928.125183	-398.821350	-35.123474	503.931366	-159.829178	-144.992874	491.379089	-405.949127	-79.073265	76.147850	-171.852203	-123.629021	84.889610	-349.961792	57.902576	1405.101807	-78.450539	-147.985504	1369.062988	-194.268723	-36.926163	1398.863281	-203.295471	-63.891571	1694.800537	-415.333099	61.701607	1148.946777	-49.731903	-206.433319	1123.661377	-307.333527	134.249115	932.207825	24.432995	-94.100670	883.986938	-243.391937	-56.019924	1030.214600	480.937256	72.348389	953.189270	474.442932	250.317703
-335.487335	-10.583391	936.315002	-187.280960	-125.214249	928.232605	-399.876648	-36.009151	503.959778	-160.332520	-143.803253	491.636414	-405.484741	-79.254128	76.045982	-172.050781	-123.525421	85.033508	-354.131256	58.556984	1404.787231	-81.969543	-146.723175	1369.289307	-198.064560	-35.846024	1399.040527	-207.456284	-62.919415	1694.961670	-419.121002	62.420639	1148.681030	-53.700172	-205.126328	1124.069336	-311.786285	134.514084	931.169983	20.882748	-93.291374	883.918884	-245.969116	-54.874470	1030.216309	480.880890	74.282570	953.021484	474.468079	252.258408
-337.861511	-9.667923	936.117188	-189.348663	-124.078606	928.370483	-400.845551	-36.998028	503.977997	-161.218552	-142.364639	491.837677	-405.070007	-79.265465	75.993515	-172.273163	-123.336739	85.135681	-358.201569	59.255680	1404.486084	-85.470268	-145.528885	1369.523926	-201.864059	-34.802071	1399.227783	-211.606079	-61.912643	1695.136475	-422.568939	62.827293	1147.886719	-57.430397	-203.968430	1124.390503	-316.299957	134.808334	929.909912	17.227991	-92.623756	883.912781	-248.490341	-53.888420	1030.238403	480.947632	76.462738	952.834229	474.604858	254.378250
-340.214874	-8.558857	935.980591	-191.408112	-122.858559	928.539978	-401.816040	-37.538559	504.265594	-162.395004	-140.951309	492.061066	-404.910156	-79.275215	75.920288	-172.588089	-123.131691	85.094749	-362.243195	59.959122	1404.246826	-88.979340	-144.285309	1369.795410	-205.596512	-33.715816	1399.407471	-215.717987	-60.837166	1695.249268	-426.172699	63.441837	1147.380005	-60.884247	-203.044556	1124.603882	-320.997925	135.094345	928.687866	13.506439	-92.169807	884.003052	-250.977554	-52.778889	1030.305054	480.859985	78.338562	952.620422	474.647156	256.415405
-342.528503	-7.536746	935.879822	-193.485275	-121.654808	928.664978	-403.265442	-38.027096	504.438354	-163.198486	-139.962006	492.303528	-405.023773	-79.237556	75.780952	-172.861435	-123.077438	85.176491	-366.312622	60.737755	1403.949585	-92.451523	-143.100128	1370.090698	-209.361954	-32.589130	1399.626221	-220.001068	-59.763042	1695.497559	-429.944000	64.156441	1146.851440	-65.161118	-202.000458	1125.047241	-325.708893	135.065948	927.242798	9.416552	-91.512672	884.010193	-253.421921	-51.748829	1030.365356	480.926514	80.388565	952.425293	474.758331	258.428497
-344.784271	-6.494920	935.725891	-195.306000	-120.426178	928.820007	-405.109497	-38.410530	504.443329	-163.975418	-138.561035	492.607330	-405.332489	-79.119202	75.571671	-173.096649	-122.935211	85.279312	-370.250854	61.556877	1403.632446	-95.917999	-141.896667	1370.378540	-213.169830	-31.606712	1399.740601	-224.227890	-58.610485	1695.631958	-433.587677	64.761993	1146.206543	-69.102646	-201.188766	1125.447632	-330.478943	135.129562	925.776001	5.346256	-91.117355	884.177551	-255.767807	-50.677731	1030.419556	480.885468	82.425774	952.174866	474.798126	260.404144
-346.987915	-5.477282	935.612610	-197.179230	-119.188927	928.991394	-407.139740	-38.312233	504.773682	-164.637955	-137.243454	492.881653	-405.956116	-78.990921	75.284645	-173.315674	-122.741478	85.320465	-374.162354	62.405033	1403.355347	-99.396667	-140.732224	1370.678589	-216.845337	-30.442892	1399.872681	-228.539413	-57.380714	1695.808960	-437.332031	65.457230	1145.665527	-72.754677	-200.620239	1125.758179	-335.357819	135.051895	924.275269	0.981392	-90.692047	884.278076	-258.080933	-49.603012	1030.494995	480.940063	84.314774	952.024841	474.972443	262.353699
-349.355621	-4.493777	935.563477	-199.245056	-118.080284	929.087646	-409.440765	-38.320110	504.611481	-165.177460	-135.919632	493.144409	-406.646301	-78.891876	75.056099	-173.532471	-122.546577	85.335754	-377.991913	63.307949	1402.984253	-102.792664	-139.621078	1371.047852	-220.551636	-29.378729	1400.040161	-232.827576	-56.109623	1695.942017	-441.127167	66.151772	1145.093384	-76.712555	-200.030548	1126.198730	-340.256714	134.854172	922.650269	-3.568084	-90.161278	884.360474	-260.486847	-48.632042	1030.555054	480.965576	86.340828	951.815491	475.086029	264.314148
-351.238068	-2.466465	935.549805	-201.545563	-116.484734	929.094971	-411.406097	-37.982502	504.830322	-165.606949	-134.259293	493.294220	-407.014343	-78.622787	74.847542	-173.664383	-122.213486	85.359825	-381.726013	64.227631	1402.591553	-106.259163	-138.583511	1371.338379	-224.186203	-28.284687	1400.138306	-236.979858	-54.865677	1695.984131	-444.926697	66.796982	1144.493164	-80.637222	-199.529007	1126.641846	-345.221527	134.564682	921.004822	-7.972482	-90.018478	884.521179	-262.743469	-47.121433	1030.613281	481.067719	88.232742	951.598694	475.235046	266.311005
-353.680939	-1.548050	935.374512	-203.589111	-115.476601	929.185730	-413.899628	-37.852634	504.734619	-165.889145	-132.801788	493.501038	-407.582855	-78.623207	74.624275	-173.802139	-121.876854	85.449707	-385.453918	65.202576	1402.191284	-109.714958	-137.592133	1371.705078	-227.739014	-27.234182	1400.227417	-241.318375	-53.472412	1696.121582	-448.697021	67.464996	1143.818970	-84.423485	-199.177155	1127.068726	-350.212128	134.252121	919.383423	-12.345677	-90.124413	884.503906	-265.189789	-46.139999	1030.596680	481.214722	90.278259	951.333435	475.425842	268.207275
-356.178497	-0.997052	935.113831	-205.788803	-114.566666	929.301636	-416.284454	-37.841564	504.409729	-166.173523	-131.548889	493.634186	-408.036499	-78.626976	74.558357	-173.972672	-121.705215	85.536179	-389.027893	66.240906	1401.627319	-113.220840	-136.639343	1372.049927	-231.272308	-26.066454	1400.349854	-245.477219	-52.037582	1696.112549	-452.535553	68.082397	1143.161133	-88.299080	-198.336472	1127.393066	-355.159729	133.842087	917.767090	-15.823753	-89.268257	886.052002	-267.785919	-45.338188	1030.548828	481.444550	92.179840	951.135498	475.668335	270.133118
-358.748016	-0.339873	934.762817	-207.884827	-113.631378	929.258423	-418.579285	-37.680965	504.412842	-166.301346	-129.982224	493.783844	-408.312683	-78.614540	74.472923	-174.172470	-121.612480	85.707352	-392.536926	67.282928	1401.047241	-116.742302	-135.803375	1372.377930	-234.709747	-24.919249	1400.398804	-249.629684	-50.639763	1696.106934	-456.335968	68.663963	1142.477295	-91.945724	-198.213089	1127.909546	-360.100616	133.452087	916.073792	-20.479855	-89.089050	885.750061	-270.381897	-44.541225	1030.386597	481.627441	94.130234	950.865295	475.894562	271.962280
-361.386780	-0.029794	934.415466	-210.128464	-112.858986	929.283203	-420.862274	-37.938156	504.097351	-166.304291	-128.574173	493.875854	-408.517334	-78.633720	74.423897	-174.458878	-121.596237	85.938469	-395.993073	68.384689	1400.411255	-120.278580	-135.007141	1372.655396	-238.136353	-23.852196	1400.324951	-253.803436	-49.187431	1696.059570	-460.121338	69.234886	1141.776245	-95.431015	-198.095917	1128.407349	-365.043671	133.010788	914.461609	-25.312323	-89.184402	886.177490	-273.055481	-43.891529	1030.241821	481.909027	96.021538	950.634460	476.172363	273.819000
-363.947632	0.381028	934.033203	-212.342926	-111.994560	929.275146	-422.715302	-38.177727	503.971954	-166.201920	-126.827347	493.950409	-408.577637	-78.650230	74.276505	-174.638550	-121.401505	86.135155	-399.338623	69.546730	1399.715454	-123.711716	-134.237839	1373.040527	-241.556274	-22.836136	1400.252563	-258.042297	-47.723404	1696.108643	-463.983795	69.750374	1141.166992	-98.690407	-198.050812	1128.837158	-370.314270	132.284668	912.619812	-29.966345	-89.139435	885.731323	-275.695038	-43.177288	1030.069092	482.223969	97.908768	950.399780	476.481873	275.686920
-366.315765	1.493816	933.699402	-214.646133	-110.778580	929.163147	-424.401550	-38.536831	503.918335	-165.951401	-127.733688	494.115540	-408.464203	-78.564873	74.191811	-175.384781	-122.182320	86.506683	-402.580383	70.815170	1399.010498	-127.235306	-133.520279	1373.299561	-244.946838	-21.771315	1400.175293	-262.167267	-46.176739	1695.995605	-467.832397	70.375847	1140.162231	-102.199684	-197.882645	1129.396240	-375.203522	131.697037	910.960449	-34.630722	-89.194366	885.734009	-278.276398	-42.133350	1029.892334	482.656616	100.630104	950.574158	476.786407	277.405792
-368.829407	-0.163158	932.792419	-216.720673	-110.787971	929.134277	-426.271545	-39.310436	503.414490	-165.516083	-127.164185	494.247986	-408.568359	-78.646301	74.073318	-175.870453	-122.567680	86.803619	-405.781952	72.099495	1398.239746	-130.586777	-132.750977	1373.611206	-248.280182	-20.798147	1400.045898	-266.304138	-44.588921	1695.874023	-471.853943	70.939728	1139.462402	-104.743431	-197.982635	1129.791748	-380.064209	131.008194	909.377930	-39.129456	-89.390312	885.632202	-280.950134	-42.471668	1029.406616	483.043091	102.387283	950.448608	477.103302	279.094147
-371.289246	0.567806	932.416992	-218.971146	-109.826637	929.068298	-427.994568	-39.877041	503.440186	-164.926666	-126.117004	494.294769	-408.544312	-78.622162	74.053024	-176.198792	-122.640053	87.138512	-408.931976	73.332626	1397.412109	-133.951401	-132.073395	1373.969727	-251.581238	-19.798958	1399.906982	-270.358948	-43.007248	1695.699219	-475.497131	71.315979	1138.662231	-108.073479	-197.831955	1130.402954	-384.783142	130.329086	907.847778	-43.471855	-89.646103	885.618286	-283.542786	-41.628567	1029.214478	483.440460	104.015907	950.233154	477.504944	280.821594
-373.679321	1.515937	932.076660	-221.210846	-108.657387	928.914063	-429.541565	-40.530922	503.451752	-164.219467	-123.978844	494.340607	-408.456665	-78.482368	74.030663	-176.369843	-122.302063	87.456490	-411.991455	74.675529	1396.659180	-137.266769	-131.358521	1374.166626	-254.871445	-18.834723	1399.751831	-274.377075	-41.378105	1695.479980	-479.258942	71.758453	1137.911255	-110.414505	-197.903717	1130.742310	-389.489319	129.491211	906.353394	-47.623741	-89.921089	885.623108	-286.068512	-40.654446	1029.002930	483.750854	105.611603	950.094849	477.897156	282.504181
-375.855133	3.947923	931.792358	-223.703003	-107.163063	928.719055	-430.862579	-40.884289	503.739624	-163.441833	-119.129768	494.231781	-408.330292	-78.271187	73.979126	-176.043411	-121.040833	87.581001	-414.985657	75.917030	1395.906250	-140.578598	-130.603119	1374.372803	-258.097900	-17.923153	1399.509766	-278.280365	-39.693863	1695.176758	-483.058258	72.177536	1137.226807	-113.844673	-197.644501	1131.244141	-394.068115	128.627930	904.845032	-51.532467	-90.117714	885.603394	-288.559021	-38.969372	1028.817261	484.210236	107.319084	950.044678	478.333008	284.130554
-378.347717	4.592461	931.311584	-226.141846	-106.386574	928.585327	-432.814575	-41.483448	503.630493	-162.406296	-113.553246	494.189728	-408.334900	-78.363083	73.615829	-175.518585	-119.495590	87.724960	-418.014923	77.124306	1395.139038	-143.764908	-129.850128	1374.582520	-261.290466	-16.976227	1399.303955	-282.188232	-38.042683	1694.922729	-486.794739	72.600929	1136.496216	-116.861038	-197.433456	1131.624146	-398.563110	127.657639	903.512329	-55.233372	-90.352051	885.625977	-291.270233	-38.267544	1028.538818	484.648254	108.984886	949.980896	478.779327	285.749786
-380.468445	4.510736	930.764832	-228.514069	-105.810555	928.437256	-434.709900	-41.916824	503.364532	-161.496490	-111.646278	494.154572	-408.802246	-78.105858	73.743294	-175.706528	-119.349388	88.317780	-420.969604	78.243828	1394.396118	-146.920227	-129.087219	1374.737061	-264.470154	-16.086184	1399.004761	-286.046967	-36.369186	1694.616699	-490.488617	72.959770	1135.805908	-119.300919	-197.438110	1131.917480	-403.006073	126.670509	902.095215	-58.798191	-90.530846	885.765625	-293.759735	-37.948975	1028.208984	485.128601	110.484947	949.966125	479.306488	287.338959
-382.712067	5.326924	930.294800	-230.856796	-104.946632	928.209167	-436.766083	-42.208939	503.294525	-160.560211	-109.383095	494.156616	-408.909088	-77.968102	73.665916	-175.860901	-119.143768	88.842873	-423.971954	79.341270	1393.614014	-149.998444	-128.323624	1374.965454	-267.615051	-15.212668	1398.801880	-289.894165	-34.718929	1694.368042	-494.233063	73.370239	1135.203979	-122.382263	-197.247635	1132.205078	-407.312439	125.609550	900.835144	-62.348698	-90.628929	885.797424	-296.254059	-37.174244	1027.890015	485.573975	112.075027	949.981201	479.741272	288.912415
-384.969696	6.253098	929.925598	-233.310211	-104.180298	927.982544	-438.772247	-42.343590	503.359619	-159.671295	-107.194397	494.206177	-408.972687	-77.818657	73.581902	-176.070404	-118.867722	89.351936	-426.932465	80.345711	1392.884644	-153.024857	-127.615845	1375.167236	-270.653931	-14.399354	1398.463013	-293.599243	-33.009758	1694.049316	-497.847137	73.643021	1134.489868	-125.434700	-197.066467	1132.494507	-411.494293	124.530731	899.556885	-65.779572	-90.596497	885.602661	-298.769287	-36.457561	1027.625488	485.998138	113.561905	950.066284	480.320129	290.439117
-387.076385	7.143183	929.482300	-235.538422	-103.424629	927.741516	-440.994019	-42.871063	503.129517	-158.516449	-105.001732	494.253937	-409.197937	-77.811073	73.476326	-176.158859	-118.388298	89.823715	-429.851044	81.302155	1392.156860	-155.903015	-126.892265	1375.364624	-273.695618	-13.500305	1398.246826	-297.159821	-31.262161	1693.649658	-501.371429	73.905289	1133.810791	-128.561859	-196.751740	1132.745483	-415.578003	123.496254	898.359497	-68.895836	-90.927094	885.676086	-301.133301	-35.750668	1027.318359	486.386261	115.058769	950.180054	480.828156	291.962311
-389.045166	8.056058	929.008423	-237.561737	-102.620331	927.525146	-442.949554	-43.059345	503.172119	-157.819580	-102.815666	494.337708	-409.335114	-77.724594	73.329803	-176.282669	-118.180443	90.315224	-432.807068	82.133362	1391.385498	-158.821671	-126.167084	1375.483032	-276.688293	-12.699202	1397.963013	-300.714996	-29.567945	1693.314697	-505.288330	74.499069	1133.340942	-131.575531	-196.521957	1132.985718	-419.575836	122.378967	897.249634	-72.380707	-90.748344	885.837891	-303.381531	-35.025375	1027.015625	486.921051	116.605209	950.302490	481.481415	293.458435
-390.631958	9.034239	928.562683	-238.982010	-101.519791	927.558472	-444.778534	-43.758495	502.895355	-157.075638	-102.468826	494.499023	-409.534119	-77.749779	73.183075	-176.730316	-118.555817	91.159233	-435.683472	82.969986	1390.612549	-161.616562	-125.380653	1375.565063	-279.609131	-11.893958	1397.753906	-304.285950	-27.807024	1692.941406	-508.859711	74.832397	1132.886841	-135.180817	-196.010498	1133.214478	-423.479340	121.239708	896.091858	-75.428261	-91.097824	885.651489	-305.298798	-34.097580	1026.863892	487.276123	118.161377	950.546570	482.004791	294.875946
-392.282532	9.904498	928.072205	-240.453796	-100.579796	927.460693	-446.275391	-44.299065	502.800507	-156.360352	-101.852364	494.694763	-409.555328	-77.603752	72.581230	-177.151520	-118.656166	91.906563	-438.630798	83.685356	1389.801270	-164.407104	-124.702240	1375.698975	-282.534576	-11.064827	1397.525757	-307.683380	-26.095345	1692.650269	-511.773987	74.687805	1131.927612	-138.221588	-195.710312	1133.372559	-427.544098	120.713638	894.812805	-78.815727	-91.025322	885.650146	-307.175842	-33.252529	1026.606934	487.856201	120.091103	951.341797	482.571411	296.154388
-393.906769	10.844582	927.630493	-242.049835	-99.606857	927.342407	-447.540405	-44.759975	502.700134	-155.732834	-100.422256	494.914856	-409.608887	-77.485535	72.863907	-177.417374	-118.629692	92.583954	-441.469849	84.332817	1389.040527	-167.108154	-123.945435	1375.808105	-285.302155	-10.262102	1397.342651	-311.088715	-24.366156	1692.454224	-515.165100	74.859962	1131.327881	-141.253021	-195.406525	1133.564209	-431.125092	119.627556	893.785645	-81.868896	-91.332016	885.565796	-309.086975	-32.414597	1026.368896	488.214630	121.587280	951.623962	483.202606	297.566223
-395.598602	11.688994	927.142700	-243.686447	-98.874115	927.210388	-448.793762	-45.302685	502.594269	-155.182571	-98.382263	495.049500	-409.709747	-77.434105	72.986176	-177.528503	-118.438072	93.246689	-444.304016	84.834007	1388.179199	-169.740540	-123.201187	1375.942627	-288.081604	-9.500710	1397.115356	-314.237518	-22.640419	1692.275757	-518.383972	74.878349	1130.586182	-144.176376	-195.053894	1133.739990	-434.539001	118.458069	892.756226	-84.922737	-91.440544	885.485901	-311.025269	-31.692013	1026.091309	488.454285	122.883118	951.993896	483.860931	298.837982
-397.377014	12.502071	926.799988	-245.655777	-98.228233	927.114624	-449.930725	-45.629528	502.658875	-154.791626	-96.492348	495.238892	-409.645081	-77.340454	72.729523	-177.583176	-118.121315	93.909927	-447.068604	85.440918	1387.470459	-172.311142	-122.465965	1376.092896	-290.805817	-8.679115	1397.033081	-317.392151	-20.866142	1692.059082	-521.504028	74.809464	1129.854492	-146.860748	-194.819977	1133.955078	-437.877441	117.296570	891.745728	-87.942238	-91.896599	885.341675	-313.054932	-30.988226	1025.888550	488.698425	124.233124	952.249817	484.501099	300.215149
-398.714844	13.306427	926.371033	-246.635559	-97.168358	927.115234	-451.036804	-46.252319	502.423615	-154.527985	-94.559624	495.551575	-409.623138	-77.335548	72.186829	-177.682816	-117.710373	94.401657	-449.875183	86.066216	1386.729370	-174.852524	-121.632408	1376.147705	-293.486389	-7.944526	1396.913330	-320.440125	-19.056850	1691.816406	-524.382568	74.549850	1129.093994	-149.691177	-194.504196	1134.167358	-441.007172	116.185471	890.784973	-90.846542	-92.546135	885.016846	-314.578918	-30.118906	1025.712402	488.908051	125.529999	952.657104	485.231323	301.476776
-400.150879	14.024719	926.020325	-247.899857	-96.272652	927.147705	-451.998596	-46.541317	502.294281	-154.362289	-92.491188	495.871582	-409.630127	-77.325401	72.138496	-177.678894	-117.317757	94.966980	-452.568787	86.706764	1386.158691	-177.179016	-120.912468	1376.451050	-296.071259	-7.174043	1396.842651	-323.438263	-17.266111	1691.690308	-527.253296	74.326912	1128.399658	-152.402359	-194.048874	1134.434082	-444.057404	115.076111	889.955017	-93.531464	-93.074852	884.779175	-316.191254	-29.298223	1025.572754	489.076019	126.736351	953.054749	485.883148	302.789886
-401.542755	14.733441	925.769714	-249.151413	-95.364227	927.180603	-452.889496	-46.867855	502.172913	-154.343002	-90.998993	496.182251	-409.514465	-77.227119	71.988350	-177.757034	-117.130508	95.593536	-455.222900	87.301369	1385.541748	-179.492630	-120.133759	1376.745361	-298.605560	-6.415751	1396.851318	-326.343109	-15.454480	1691.557129	-530.344666	74.383247	1127.813721	-155.041199	-193.678223	1134.683960	-446.976746	113.974602	889.179504	-96.276375	-93.655083	884.684937	-317.741791	-28.519766	1025.485352	489.245758	128.052383	953.556641	486.555389	304.007263
-402.957916	15.371402	925.569824	-250.284760	-94.530602	927.370178	-453.581177	-47.170696	502.122894	-154.448685	-89.122566	496.531189	-409.503418	-77.216690	71.976204	-177.729034	-116.785820	96.208900	-457.880188	87.822563	1384.998047	-181.765579	-119.319069	1377.010254	-301.113434	-5.567462	1396.890503	-329.179382	-13.652381	1691.488525	-532.848022	73.761070	1127.324951	-157.107727	-193.462952	1135.038940	-449.818848	112.987968	888.527466	-98.900787	-94.185455	884.611694	-319.268738	-27.743362	1025.494507	489.425232	129.194717	953.954346	487.349426	305.217377
-404.272125	16.050785	925.403381	-251.362610	-93.595634	927.584717	-454.227051	-47.236916	502.276337	-154.653534	-87.614815	496.923492	-409.424561	-77.142265	71.987831	-177.926270	-116.700935	96.719940	-460.483917	88.435242	1384.588623	-183.991898	-118.552170	1377.425415	-303.537415	-4.767666	1396.891113	-332.021362	-11.828809	1691.526123	-535.405762	73.378723	1126.914185	-160.121384	-192.955658	1135.517212	-452.501099	112.082314	887.924744	-101.517883	-94.685165	884.440063	-320.713135	-26.894796	1025.531738	489.516022	130.339264	954.473938	488.062592	306.343292
-405.744263	16.326200	925.289795	-252.871384	-93.081253	927.786987	-454.954254	-47.608845	502.085022	-155.053741	-85.626343	497.196411	-409.408600	-77.100067	71.980820	-178.060715	-116.370346	97.332153	-463.049896	88.886322	1384.193848	-186.153564	-117.685844	1377.831909	-305.887329	-3.915182	1397.040649	-334.649841	-9.998047	1691.500488	-537.674744	72.523735	1126.469604	-162.617584	-192.507370	1136.048706	-455.018524	111.427063	887.407288	-104.019081	-95.369392	884.679199	-322.338593	-26.379162	1025.571045	489.756195	131.477615	954.930603	488.892487	307.527435
-406.769348	16.723930	925.300598	-253.253387	-91.954834	928.211853	-455.377197	-47.664047	502.037781	-155.627304	-83.617447	497.630524	-409.302368	-77.013298	71.970673	-178.185989	-115.938965	97.862007	-465.633148	89.391388	1383.906860	-188.220093	-116.846596	1378.321045	-308.168549	-3.085846	1397.104126	-337.324982	-8.192214	1691.642700	-540.084351	72.130867	1126.050537	-164.922165	-192.125641	1136.607910	-457.403442	110.839882	886.959045	-106.490784	-95.944733	884.849365	-323.341156	-25.540152	1025.800171	489.896088	132.612366	955.537964	489.641174	308.608246
-407.907471	17.145630	925.258118	-254.050537	-91.040108	928.605530	-455.811859	-47.505615	502.187500	-156.094803	-81.890480	498.030548	-409.245361	-76.953476	72.060181	-178.569901	-115.700111	98.227913	-468.180481	89.825684	1383.614746	-190.219650	-115.954552	1378.851685	-310.423859	-2.149731	1397.237183	-339.864502	-6.368860	1691.716553	-542.268250	71.458412	1125.616333	-167.210068	-191.737274	1137.294800	-459.679565	110.412773	886.602173	-108.933731	-96.427505	885.029297	-324.595123	-24.803495	1025.986206	490.112000	133.691238	956.042358	490.531952	309.657196
-409.150940	17.462223	925.274719	-255.302017	-90.414856	929.022339	-456.297729	-47.480595	502.160583	-157.044571	-80.295105	498.292572	-409.254883	-76.949089	72.036293	-178.880493	-115.525024	98.679314	-470.686096	90.226257	1383.396118	-192.224869	-114.976189	1379.438843	-312.648651	-1.212600	1397.427979	-342.368927	-4.555369	1691.891357	-544.319214	70.646843	1125.502441	-169.207718	-191.359802	1137.940552	-461.757080	110.036522	886.265930	-111.098015	-97.037949	885.348572	-326.047241	-24.222685	1026.202393	490.369751	134.752014	956.676392	491.362366	310.647583
-410.292877	17.740881	925.379517	-256.088959	-89.611725	929.520081	-456.594513	-47.380074	502.120636	-157.981659	-78.202126	498.609253	-409.197876	-76.931938	72.087837	-179.224030	-115.410187	99.164124	-473.151154	90.637794	1383.165527	-194.136963	-113.980598	1380.020752	-314.745209	-0.269623	1397.636353	-344.840668	-2.766439	1692.063110	-546.446655	70.227524	1125.129395	-171.176544	-190.926178	1138.686890	-463.777832	109.832329	885.967102	-112.768082	-97.651443	885.696350	-327.214752	-23.530922	1026.497314	490.587677	135.886383	957.624512	492.064087	311.484222
-411.146759	18.067221	925.455688	-256.116516	-88.510185	930.130859	-456.841248	-47.384010	501.895355	-159.114700	-75.705818	498.981903	-409.138000	-76.940697	72.026337	-179.632813	-114.510155	99.359291	-475.582397	90.986755	1382.891479	-195.978546	-112.950310	1380.603027	-316.789124	0.677997	1397.896484	-347.228333	-0.923441	1692.249512	-548.253967	69.418167	1124.645874	-173.078613	-190.434250	1139.460205	-465.589081	109.702538	885.725403	-114.558571	-98.206451	886.086609	-328.004517	-22.691088	1026.845459	490.816803	136.876862	958.326294	492.898987	312.386261
-412.162201	18.365501	925.586365	-256.808807	-87.678131	930.673096	-457.141510	-47.167774	501.939575	-160.428513	-73.219742	499.276978	-409.207428	-76.984261	72.199532	-180.312332	-113.893852	99.558121	-477.953064	91.359474	1382.734253	-197.755798	-111.914032	1381.087646	-318.804718	1.643837	1398.120972	-349.600891	0.853450	1692.492676	-550.102539	68.981804	1124.545166	-174.777725	-190.094299	1140.310913	-467.341614	109.670288	885.564331	-116.419518	-98.594849	886.534241	-329.097656	-22.011854	1027.180664	490.924713	137.729370	958.846985	493.674530	313.266602
-413.157166	18.578617	925.746704	-257.373749	-86.937607	931.295105	-457.352325	-46.952858	501.945038	-161.766098	-71.037628	499.620789	-409.208984	-77.024567	72.247734	-181.075836	-113.265862	99.839035	-480.296753	91.741356	1382.508179	-199.567017	-110.829803	1381.532349	-320.765228	2.616463	1398.322388	-351.863647	2.711182	1692.592407	-551.737366	68.453499	1124.229492	-176.409439	-189.793900	1141.171753	-468.918243	109.713989	885.387390	-118.200653	-99.048286	887.039551	-330.132355	-21.392775	1027.567139	491.156189	138.598297	959.179626	494.584229	314.132599
-414.060211	18.668798	925.861389	-257.887878	-86.196281	931.814453	-457.371002	-46.698875	501.902283	-163.166458	-69.178535	499.839050	-409.063263	-76.981163	72.179657	-181.989578	-112.594994	100.110489	-482.509521	92.154793	1382.270386	-201.171173	-109.761589	1382.120239	-322.656494	3.594624	1398.518433	-354.095764	4.537025	1692.758911	-553.340332	67.837837	1123.820923	-178.031418	-189.375107	1141.982544	-470.393524	109.821503	885.177063	-119.758614	-99.433762	887.502808	-331.096954	-20.877691	1027.884155	491.288818	139.462616	959.403687	495.437805	315.106354
-414.914978	18.925797	925.934937	-258.224609	-85.484947	932.316528	-457.311127	-46.450329	501.882599	-164.734741	-67.520020	500.169037	-409.059113	-77.028412	72.241272	-183.077057	-112.029449	100.354813	-484.703552	92.431404	1382.090454	-202.657333	-108.649399	1382.736084	-324.466705	4.561595	1398.778809	-356.320496	6.375662	1692.886475	-554.906433	67.548470	1123.619507	-179.482422	-189.064026	1142.838623	-471.733185	109.909760	885.043213	-121.454056	-99.726509	888.069214	-332.001862	-20.369961	1028.183716	491.483093	140.265213	959.643066	496.261475	315.999451
-415.733185	18.986320	925.988770	-258.607056	-84.831482	932.809021	-457.107025	-46.051739	502.006744	-166.256805	-66.215775	500.391815	-408.877686	-76.997871	72.296570	-184.369492	-111.436317	100.504356	-486.746735	92.848122	1381.866943	-204.053589	-107.476440	1383.326294	-326.224304	5.495360	1399.007080	-358.477692	8.228960	1692.984009	-556.377686	67.186775	1123.270386	-180.938110	-188.635849	1143.634766	-472.568237	109.715698	884.985840	-122.857178	-100.032860	888.622192	-332.885254	-19.929819	1028.458618	491.796753	141.122894	959.915955	497.148041	316.817474
-416.577698	19.007982	926.088989	-258.896790	-84.288437	933.274475	-457.048340	-45.835217	502.015137	-168.060181	-64.816856	500.662109	-409.577057	-77.424103	73.826134	-185.841751	-110.702919	100.489113	-488.703796	93.203224	1381.626221	-205.416672	-106.263390	1383.951904	-327.886292	6.435486	1399.191650	-360.575592	10.093576	1693.068604	-557.686096	66.930290	1122.908569	-182.153839	-188.422150	1144.548462	-473.671112	109.818581	884.819458	-124.305244	-100.196068	889.211243	-333.681854	-19.559088	1028.739502	491.923645	141.833572	960.178833	497.823669	317.616913
-417.242065	19.034086	926.142090	-259.144104	-83.620018	933.659424	-456.944550	-45.602852	501.987091	-169.767181	-63.219128	500.922821	-408.731964	-76.999176	72.465897	-187.452301	-109.922325	100.633232	-490.601837	93.607758	1381.371460	-206.614304	-105.037895	1384.568481	-329.524078	7.321780	1399.385986	-362.629242	11.952214	1693.137939	-559.181702	66.977737	1122.576294	-183.455643	-187.978775	1145.370117	-474.669006	110.078545	884.717834	-125.708099	-100.335350	889.813416	-334.400665	-19.197643	1028.967041	492.332672	142.744095	960.395935	498.635925	318.410217
-417.924622	19.072952	926.149231	-259.368195	-82.956818	934.009766	-456.905701	-45.374752	501.993591	-172.550842	-59.164646	501.575592	-408.669403	-77.016823	72.446266	-189.153839	-108.030128	100.525909	-492.346191	93.914703	1381.180420	-207.819763	-103.885910	1385.194580	-331.114532	8.200907	1399.591919	-364.643372	13.861885	1693.166626	-560.420288	67.004738	1122.366577	-184.681580	-187.622498	1146.177490	-475.636017	110.331596	884.538818	-126.971016	-100.496849	890.464355	-335.111603	-18.816113	1029.151245	492.536652	143.333878	960.626343	499.404236	319.066498
-418.568726	19.182085	926.185242	-259.376373	-82.332954	934.361145	-456.842804	-45.099091	501.964111	-172.915787	-55.139702	503.818909	-408.609528	-77.004272	72.499046	-190.979965	-106.035103	100.692177	-494.096283	94.319763	1380.929932	-208.945190	-102.689552	1385.870117	-332.660309	9.043073	1399.815796	-366.619232	15.734853	1693.193359	-561.558411	66.957649	1121.977295	-185.799271	-187.250732	1147.021851	-476.020477	110.213333	884.343018	-128.256271	-100.513176	891.101746	-335.676636	-18.427334	1029.350220	492.865784	144.100128	960.738586	500.129364	319.802429
-419.171387	19.219595	926.217957	-259.578918	-81.660721	934.690613	-456.923187	-44.979145	501.845306	-174.746185	-53.384525	504.001923	-408.584290	-77.052986	72.513504	-193.177505	-104.916252	100.797470	-495.735016	94.672989	1380.745850	-210.011032	-101.591698	1386.495117	-334.179718	9.899113	1399.995117	-368.586548	17.561249	1693.250122	-562.729004	67.186256	1121.650024	-186.891891	-186.867371	1147.876343	-477.276123	110.698547	884.135376	-129.513992	-100.547005	891.711670	-336.318939	-18.063923	1029.537964	493.122681	144.658539	960.859680	500.883972	320.352020
-419.788391	19.264765	926.247131	-259.614502	-81.021812	934.934570	-456.920746	-44.702122	501.758606	-176.488556	-51.909607	504.144226	-408.544434	-77.013100	72.579514	-195.675552	-104.555122	100.905647	-497.254425	95.084435	1380.441528	-211.021118	-100.481766	1387.131348	-335.604126	10.711234	1400.194336	-370.438995	19.437645	1693.131836	-563.752380	67.422783	1121.350952	-187.866440	-186.495682	1148.680542	-478.051147	110.985840	883.971619	-130.679153	-100.564995	892.335327	-336.821381	-17.695221	1029.676147	493.300751	145.265579	960.950745	501.508087	320.941284
-420.329407	19.321119	926.255066	-259.656158	-80.397408	935.216858	-456.885773	-44.338223	501.841797	-178.184570	-50.465012	504.197205	-408.411499	-76.950699	72.600616	-198.274414	-104.891487	101.236443	-498.745911	95.384605	1380.164551	-212.011261	-99.363464	1387.737915	-336.961090	11.472316	1400.343506	-372.292664	21.288372	1693.038818	-564.742188	67.680458	1120.948853	-188.801697	-186.100098	1149.578979	-478.898773	111.436386	883.729309	-131.834015	-100.568512	892.931458	-337.295959	-17.288296	1029.817627	493.570648	145.809418	961.023743	502.172974	321.420471
-420.888031	19.338190	926.258118	-259.678467	-79.801895	935.456299	-456.981262	-44.147152	501.749969	-179.824783	-49.094776	504.246460	-408.393127	-76.956024	72.610359	-200.883392	-103.922737	101.384827	-500.149658	95.721367	1379.889771	-212.898849	-98.285912	1388.304077	-338.270691	12.210065	1400.461060	-374.117401	23.038208	1693.003174	-565.447327	67.814857	1120.477417	-189.681854	-185.647552	1150.339355	-479.504547	111.530159	883.393005	-132.882553	-100.452141	893.444580	-337.747437	-16.916121	1029.934326	493.798004	146.245636	961.157104	502.812195	321.774078
-421.284302	19.318195	926.265381	-259.624786	-79.230423	935.706665	-457.031219	-43.970528	501.654541	-181.471710	-47.768887	504.294586	-408.391327	-76.956688	72.592987	-203.544373	-102.843040	101.401787	-501.471619	96.113052	1379.527710	-213.776886	-97.158752	1388.856445	-339.491547	12.998047	1400.545532	-375.887634	24.787268	1692.911255	-566.430176	68.051910	1119.938232	-190.443451	-185.181335	1151.059692	-480.015686	111.681847	883.016235	-133.881638	-100.383957	893.977295	-338.071259	-16.555405	1030.055420	493.968262	146.704773	961.205261	503.357635	322.217346
-421.722626	19.308182	926.233887	-259.614563	-78.679344	935.896790	-457.148224	-43.813877	501.603485	-183.040909	-46.484985	504.270111	-408.367920	-76.931412	72.612846	-206.278412	-101.589096	101.352432	-502.718475	96.472694	1379.166870	-214.597305	-96.131363	1389.350464	-340.697662	13.754743	1400.599365	-377.632538	26.523117	1692.779663	-567.059692	68.240517	1119.514038	-191.182251	-184.651260	1151.796631	-480.513458	111.846611	882.646912	-134.885239	-100.202415	894.587036	-338.418671	-16.194664	1030.125610	494.162567	147.142273	961.283997	503.946594	322.628418
-422.350342	19.274679	926.230286	-260.175781	-78.440224	935.973938	-457.410095	-43.713516	501.578491	-184.790955	-45.377529	504.254608	-408.383362	-76.962303	72.657753	-209.137939	-100.641212	101.501434	-503.949829	96.822960	1378.767090	-215.367981	-95.118530	1389.789185	-341.807098	14.518104	1400.670410	-379.339508	28.162893	1692.652466	-568.018799	68.668251	1119.080811	-191.808823	-184.146301	1152.463501	-480.915222	111.976601	882.300964	-135.736694	-99.971504	895.037903	-339.033325	-16.005499	1030.151001	494.364868	147.510864	961.388306	504.508026	322.890686
-422.538849	19.402182	926.189514	-259.599762	-77.659180	936.165405	-457.458832	-43.671227	501.515106	-186.250778	-43.828110	504.196228	-408.360504	-76.904442	72.643929	-212.088531	-99.299438	101.546997	-505.025208	97.254379	1378.335938	-216.061188	-94.030052	1390.307251	-342.800476	15.278776	1400.744263	-381.014374	29.763041	1692.525146	-568.525024	68.814003	1118.423340	-192.375031	-183.546768	1153.066528	-481.346802	112.107880	881.782776	-136.587830	-99.672104	895.523193	-338.999359	-15.474216	1030.219238	494.478790	147.763474	961.492188	504.954559	323.096954
-422.873199	19.438541	926.146545	-259.613892	-77.120270	936.260559	-457.566742	-43.653645	501.475159	-187.900253	-42.382328	504.071106	-408.292755	-76.816368	72.616791	-215.037277	-97.879013	101.550453	-506.073853	97.660286	1377.940918	-216.678040	-92.966087	1390.728149	-343.791016	16.064793	1400.749634	-382.638336	31.308817	1692.377808	-569.290649	69.131371	1117.905640	-192.888153	-182.973465	1153.702515	-481.739655	112.232346	881.302490	-137.094299	-99.764297	895.836304	-339.245483	-15.089735	1030.233398	494.642334	148.092072	961.687805	505.468079	323.394409
-423.225189	19.481289	926.092346	-259.652527	-76.630341	936.324463	-457.700897	-43.667095	501.404480	-190.396881	-41.166359	504.046448	-408.272919	-76.796318	72.625015	-218.125656	-96.612656	101.422173	-507.028137	98.164635	1377.374512	-217.322342	-91.905701	1391.119263	-344.692688	16.862654	1400.784546	-384.209167	32.798382	1692.221802	-569.642212	69.249367	1117.390747	-193.322891	-182.395874	1154.258301	-482.085999	112.417801	880.834900	-137.840439	-99.407944	896.178894	-339.499207	-14.731860	1030.226685	494.831299	148.389450	961.821960	505.943542	323.592468
-423.578033	19.582531	926.032104	-259.614990	-76.180626	936.358093	-457.896729	-43.808247	501.297302	-191.868149	-39.777481	504.047821	-408.235657	-76.783150	72.604080	-221.192154	-95.187241	101.458763	-507.946503	98.594803	1376.957031	-217.861633	-90.853928	1391.452271	-345.512695	17.649677	1400.725464	-385.735779	34.225163	1692.043701	-570.120239	69.558601	1116.889648	-193.674103	-181.776535	1154.827515	-482.152496	112.878006	880.565063	-138.668259	-98.599800	896.757874	-339.705444	-14.385166	1030.204346	494.923157	148.631073	961.981079	506.320129	323.837769
-423.843475	19.660282	925.974548	-259.637024	-75.681427	936.383423	-457.900696	-43.773773	501.305267	-193.241989	-38.210869	503.899475	-408.105682	-76.679863	72.604965	-224.320160	-93.650421	101.465866	-508.818848	99.078667	1376.485718	-218.350342	-89.784454	1391.815796	-346.307678	18.408049	1400.686401	-387.208221	35.594608	1691.856445	-570.541504	69.747856	1116.401489	-194.072784	-181.055084	1155.301270	-482.490967	113.012131	879.972839	-139.193253	-98.108620	897.095703	-339.893280	-14.021364	1030.178467	495.081665	148.852600	962.121948	506.756836	324.019135
-424.037018	19.732403	925.885925	-259.564484	-75.135719	936.408875	-457.987518	-43.828735	501.276031	-194.897156	-36.849010	503.780823	-408.074493	-76.659760	72.624207	-227.547501	-91.985489	101.313736	-509.601868	99.500748	1376.018677	-218.780991	-88.743965	1392.102173	-347.063812	19.188360	1400.648560	-388.627930	36.919624	1691.709961	-571.189880	70.001236	1115.845093	-194.317627	-180.430603	1155.778076	-483.054993	112.909103	879.355408	-139.713303	-97.610962	897.539429	-340.028931	-13.649492	1030.139282	495.229004	149.082809	962.392212	507.154358	324.135040
-424.266724	19.891512	925.808533	-259.491669	-74.658974	936.421326	-458.096771	-43.922195	501.268005	-196.520081	-35.643787	503.662384	-408.001709	-76.664413	72.605484	-230.660446	-90.383568	101.317055	-510.332123	100.005707	1375.588745	-219.223984	-87.703850	1392.350464	-347.701538	19.970835	1400.625244	-389.985291	38.225918	1691.535156	-571.444153	70.136452	1115.328735	-194.599792	-179.685532	1156.155640	-482.751373	113.300629	879.059143	-140.135803	-97.030151	897.915405	-340.156586	-13.271276	1030.099121	495.343231	149.165436	962.615234	507.572327	324.236938
-424.430054	20.005262	925.720093	-259.442535	-74.172440	936.448364	-458.199432	-44.088577	501.225403	-198.141815	-34.433647	503.501434	-407.963867	-76.643211	72.606483	-233.816360	-88.687119	101.177284	-511.058044	100.434464	1375.174072	-219.648163	-87.011147	1392.623779	-348.321930	20.740379	1400.610962	-391.276337	39.466175	1691.347290	-571.743958	70.278389	1114.921143	-194.799332	-178.998352	1156.582153	-483.243469	113.593658	878.569214	-140.388474	-96.714561	898.164001	-340.261902	-12.875919	1030.055664	495.427856	149.242630	962.882935	507.943573	324.286072
-424.658600	20.173231	925.628113	-259.418060	-73.676094	936.422791	-458.303802	-44.189751	501.199280	-199.803329	-33.229443	503.371185	-407.914276	-76.609756	72.552116	-237.014938	-86.954231	101.059929	-511.729675	100.883369	1374.817261	-219.995941	-86.272324	1392.821777	-348.870789	21.514421	1400.589600	-392.501709	40.688606	1691.150269	-571.997131	70.386711	1114.487305	-194.972641	-178.395432	1156.978027	-483.466980	113.777321	878.140564	-140.719666	-96.037788	898.505859	-340.393280	-12.472303	1029.987061	495.492462	149.274765	963.013428	508.348541	324.377777
-424.885101	20.355560	925.591736	-259.395630	-73.193420	936.452026	-458.430908	-44.363525	501.108429	-201.302063	-32.180889	503.217651	-407.909271	-76.567245	72.565720	-240.193802	-84.981773	100.972076	-512.350525	101.244743	1374.466187	-220.245300	-85.386581	1393.083618	-349.403137	22.249214	1400.527222	-393.634766	41.808266	1691.032227	-572.215271	70.453285	1114.013916	-195.071808	-177.655975	1157.303467	-483.715881	113.901711	877.767334	-141.172043	-94.995560	898.943481	-340.518036	-12.061597	1029.972534	495.510712	149.409851	963.152466	508.732269	324.533997
-425.004486	20.481661	925.548279	-259.336548	-72.704628	936.471985	-458.501343	-44.418373	501.070404	-202.837006	-31.284836	503.162842	-407.915375	-76.561058	72.548119	-243.231995	-83.300278	100.881767	-512.923218	101.745377	1374.132324	-220.505066	-84.312828	1393.316895	-349.897644	22.738327	1400.195313	-394.736023	42.939610	1690.887939	-572.398254	70.524292	1113.644897	-195.215057	-176.855652	1157.691772	-483.959229	114.009438	877.320679	-141.426178	-94.237534	899.226929	-340.571472	-11.670625	1029.949097	495.542542	149.552505	963.268005	509.088898	324.588867
-425.136200	20.577341	925.496399	-259.304108	-72.243286	936.484070	-458.574829	-44.434155	501.065552	-204.329712	-30.416954	503.029999	-407.869202	-76.489624	72.553879	-246.299973	-81.547279	100.781334	-513.453979	102.109398	1373.822266	-220.692413	-83.467087	1393.530273	-350.303955	23.723469	1400.411621	-395.773529	44.118126	1690.656982	-572.483582	70.489166	1113.081421	-195.363556	-176.052994	1157.951294	-484.156860	114.138710	876.868408	-141.706360	-93.197876	899.646423	-340.634277	-11.289459	1029.914307	495.543518	149.712936	963.379700	509.426758	324.774567
-425.248199	20.698673	925.446350	-259.195038	-71.773506	936.490417	-458.616547	-44.406078	501.078339	-205.715057	-29.697401	502.928284	-407.836853	-76.429985	72.549637	-249.243317	-79.879707	100.728653	-513.934570	102.521309	1373.487061	-220.878387	-82.526657	1393.735840	-350.666229	24.443090	1400.401733	-396.737183	45.183571	1690.498291	-572.639465	70.661842	1112.865356	-195.345230	-175.313782	1158.258545	-484.306122	114.255920	876.538879	-141.722427	-92.597397	899.821777	-340.653992	-10.909243	1029.880249	495.535126	149.819214	963.451660	509.799164	324.954010
-425.397064	20.936214	925.416443	-259.115509	-71.285034	936.479980	-458.637543	-44.385437	501.075104	-207.001770	-28.978476	502.777740	-407.830902	-76.398369	72.625381	-252.074677	-78.216454	100.630295	-514.362610	102.903519	1373.220215	-220.938385	-81.570992	1393.938354	-350.964661	25.120378	1400.331055	-397.600830	46.236160	1690.330688	-572.749023	70.726730	1112.508911	-195.274414	-174.496475	1158.557495	-484.453857	114.385300	876.231079	-141.903610	-91.446167	900.236938	-340.697540	-10.498525	1029.853149	495.471161	149.934189	963.503235	510.141724	325.072113
-425.508057	21.207106	925.384460	-259.019562	-70.731224	936.469421	-458.629822	-44.318562	501.047363	-208.401733	-28.303473	502.655396	-407.774353	-76.345642	72.567963	-254.781189	-76.649200	100.586006	-514.747437	103.344978	1372.922363	-221.001480	-80.655136	1394.084473	-351.213715	25.853664	1400.300781	-398.389832	47.290638	1690.164795	-572.850708	70.859680	1112.227905	-195.253143	-173.685059	1158.754028	-484.656616	114.447311	875.866455	-142.033127	-90.518044	900.557190	-340.718842	-10.040192	1029.825317	495.440002	150.011215	963.485657	510.537537	325.220093
-425.655609	21.449919	925.375061	-258.993256	-70.256172	936.447937	-458.695892	-44.257652	501.057404	-209.470901	-27.697487	502.483337	-407.756744	-76.288338	72.599426	-257.334106	-75.103783	100.566956	-515.071106	103.704262	1372.696533	-221.054337	-79.698669	1394.243896	-351.428009	26.553547	1400.295776	-399.111450	48.283997	1690.021973	-572.917297	70.916748	1111.806274	-195.172913	-172.860443	1158.974854	-484.798004	114.537018	875.516907	-141.929871	-89.801292	900.638733	-340.761169	-9.621949	1029.800659	495.363617	150.127411	963.518616	510.884827	325.242676
-425.693176	21.630125	925.369019	-258.901337	-69.807274	936.460022	-458.649384	-44.159798	501.030487	-210.589844	-27.091908	502.450531	-407.707336	-76.288406	72.571854	-259.692749	-73.664757	100.508118	-515.346252	104.097305	1372.402588	-221.029968	-78.816734	1394.365356	-351.605225	27.220833	1400.239746	-399.752441	49.261826	1689.842041	-573.066833	71.191704	1111.674316	-194.903641	-172.256668	1159.291016	-484.940674	114.624008	875.245911	-142.629425	-89.331001	900.317322	-340.732819	-9.241219	1029.793823	495.154602	150.344894	963.454407	511.159332	325.462341
-425.689880	21.829527	925.321289	-258.766937	-69.325500	936.443420	-458.664246	-44.030815	501.021301	-211.517441	-26.557499	502.340942	-407.677216	-76.215477	72.595024	-261.844482	-72.277710	100.395256	-515.604675	104.549797	1372.183594	-220.972687	-77.934311	1394.472778	-351.740997	27.854904	1400.177124	-400.303467	50.242542	1689.694580	-573.093445	71.350380	1111.497192	-194.691406	-171.438690	1159.424438	-485.019897	114.705551	874.952698	-142.576294	-88.319405	900.517212	-340.680634	-8.850024	1029.754272	494.998413	150.490494	963.417908	511.471924	325.609680
-425.733429	22.004671	925.295532	-258.708862	-68.968048	936.431274	-458.616943	-43.858810	501.019226	-212.455978	-26.067148	502.292542	-407.672760	-76.231880	72.596153	-263.810150	-71.006943	100.385574	-515.747620	104.921730	1371.986938	-220.935944	-77.071602	1394.611572	-351.839844	28.524218	1400.130005	-400.781158	51.210522	1689.537964	-573.145081	71.516098	1111.287354	-194.486557	-170.537735	1159.570068	-485.065063	114.832825	874.735779	-142.461975	-87.221275	900.760376	-340.655426	-8.505862	1029.723267	494.730316	150.790131	963.350525	511.460846	326.252716
-425.702026	22.233059	925.267151	-258.605408	-68.555138	936.416809	-458.564606	-43.672001	500.981537	-213.185089	-25.456753	502.292175	-407.656067	-76.160164	72.592651	-265.639587	-69.893608	100.394035	-515.846863	105.380272	1371.798340	-220.837494	-76.184616	1394.716553	-351.879272	29.114855	1400.079712	-401.172913	52.135670	1689.406982	-573.165588	71.692207	1111.108521	-194.250702	-169.680267	1159.669922	-485.125397	114.947083	874.541504	-142.284576	-86.148918	900.950439	-340.582489	-8.129276	1029.693237	494.515900	150.844772	963.254456	511.765472	326.310425
-425.649109	22.473824	925.247864	-258.441376	-68.158409	936.407837	-458.559113	-43.436142	500.977509	-213.846008	-24.910524	502.230988	-407.646362	-76.119873	72.625130	-267.109100	-68.809914	100.409706	-515.882507	105.760246	1371.608032	-220.723587	-75.362839	1394.835571	-351.871002	29.738855	1400.003418	-401.494080	53.107491	1689.310059	-573.142273	71.771996	1110.809082	-193.851852	-168.848007	1159.816406	-485.155426	115.074677	874.353149	-142.100082	-85.025978	901.156250	-340.462372	-7.751115	1029.669922	494.293213	150.899567	963.054077	512.165588	326.375336
-425.624390	22.789242	925.228088	-258.265930	-67.755821	936.373901	-458.517700	-43.165981	500.950439	-214.491714	-24.288305	502.125763	-407.641144	-76.094383	72.658157	-268.265106	-67.944504	100.426521	-515.877014	106.236115	1371.446655	-220.547180	-74.579254	1394.935669	-351.823547	30.303202	1399.957275	-401.710815	54.021172	1689.147461	-573.154846	72.069771	1110.801514	-193.490204	-167.982285	1159.918579	-485.202301	115.216042	874.216797	-141.796555	-84.021690	901.446655	-340.344757	-7.358623	1029.637695	493.960571	150.908218	962.853577	512.510925	326.362854
-425.747437	22.949514	925.227173	-258.645538	-67.684113	936.328674	-458.568970	-42.875977	500.912567	-214.896774	-23.775631	501.950745	-407.724243	-76.134377	72.704475	-269.277222	-67.119324	100.395752	-515.830139	106.697235	1371.297241	-220.367706	-73.844292	1394.981201	-351.778992	30.612022	1399.615112	-401.850250	54.933887	1689.006958	-572.915833	72.225700	1110.806274	-193.151016	-167.129745	1159.956055	-485.247253	115.380852	874.065918	-141.656357	-82.678650	901.538330	-340.520050	-7.171731	1029.602417	493.660431	150.995041	962.689575	512.805176	326.399231
-425.499268	23.241415	925.208679	-257.944061	-67.053261	936.322815	-458.453308	-42.516430	500.871185	-215.224014	-22.957373	502.029602	-407.713562	-76.086777	72.681427	-269.972870	-66.406532	100.367455	-515.805542	107.081741	1371.154419	-220.201035	-73.147865	1395.019165	-351.614441	31.455723	1399.826416	-401.886536	55.867973	1688.859253	-573.148499	72.589706	1110.580078	-192.868500	-166.230286	1159.994751	-484.884888	115.498863	873.931824	-141.145157	-81.897072	901.558533	-340.067993	-6.673877	1029.585083	493.302460	151.080475	962.568970	513.116943	326.377014
-425.355560	23.496845	925.197388	-257.734802	-66.666618	936.294800	-458.374725	-42.164703	500.863770	-215.634613	-22.456703	501.935760	-407.730530	-76.088463	72.715187	-270.519806	-65.688980	100.201447	-515.645569	107.599983	1371.023926	-220.021027	-72.463364	1395.061768	-351.456543	31.986195	1399.747437	-401.862762	56.780262	1688.711182	-573.040222	72.850471	1110.506714	-192.543823	-165.336548	1159.959961	-484.881805	115.720665	873.845886	-140.830978	-80.601753	901.769287	-339.881531	-6.329708	1029.561646	492.932922	151.303665	962.345642	513.384766	326.543610
-425.236969	23.838982	925.181885	-257.590057	-66.277267	936.260559	-458.295532	-41.828083	500.877991	-215.888931	-21.754000	501.922485	-407.803772	-76.156219	72.732559	-270.785645	-65.277695	100.193779	-515.454468	107.979446	1370.950806	-219.750137	-71.734680	1395.147827	-351.284760	32.296669	1399.466919	-401.783844	57.667564	1688.633423	-572.895874	73.125656	1110.443359	-192.111786	-164.453354	1160.006348	-485.182404	116.103691	873.799011	-140.779816	-78.614639	902.309570	-339.748932	-5.974099	1029.538330	492.550293	151.461365	962.108704	513.631409	326.705200
-425.085022	24.146799	925.171204	-257.422607	-65.899323	936.235657	-458.196320	-41.441856	500.913177	-216.093384	-21.082319	501.919647	-407.848785	-76.155754	72.793648	-270.819580	-64.713676	100.081398	-515.224365	108.423508	1370.869141	-219.451523	-71.118828	1395.228271	-351.046173	32.793434	1399.433716	-401.571289	58.568134	1688.520386	-572.783569	73.409340	1110.410034	-191.674820	-163.679443	1160.065308	-484.798035	116.322655	873.701294	-140.424393	-77.615829	902.359497	-339.577057	-5.612392	1029.517456	492.198456	151.649475	961.898499	513.935608	326.833221
-424.892029	24.448860	925.140381	-257.202911	-65.501358	936.219055	-458.098053	-41.057449	500.877197	-216.114700	-20.482882	501.943237	-407.825958	-76.114052	72.809044	-270.623413	-64.203491	99.950974	-515.005249	108.834763	1370.809204	-219.143082	-70.516769	1395.288940	-350.767151	33.277359	1399.366577	-401.311096	59.435635	1688.426758	-572.584900	73.768921	1110.380981	-191.212738	-162.904282	1160.145996	-485.015137	116.808449	873.678650	-140.073074	-76.372261	902.545471	-339.379181	-5.246047	1029.491333	491.933594	151.731247	961.746033	514.446411	327.021027
-424.738647	24.823927	925.132263	-257.001801	-65.040024	936.154114	-458.059021	-40.692532	500.887054	-216.140793	-19.740946	501.955231	-407.854126	-76.111526	72.820663	-270.280334	-63.876312	99.850861	-514.760559	109.147011	1370.784790	-218.803040	-69.986069	1395.339233	-350.427094	34.075321	1399.606812	-400.953552	60.318516	1688.310425	-572.360352	74.104164	1110.330566	-190.762253	-162.106171	1160.137817	-484.911072	117.185608	873.589661	-139.553284	-75.285416	902.631348	-339.198029	-4.866807	1029.460693	491.481079	151.892639	961.470886	514.701233	327.181824
-424.549652	25.152243	925.119690	-256.757019	-64.622971	936.131287	-458.004181	-40.334389	500.869965	-215.995468	-19.265862	501.874969	-407.871185	-76.113152	72.860802	-269.743988	-63.611446	99.728867	-514.434143	109.607033	1370.751099	-218.430527	-69.411499	1395.321533	-350.085541	34.594284	1399.557861	-400.533752	61.210651	1688.201416	-572.101379	74.431114	1110.299316	-190.253845	-161.367783	1160.085205	-484.822021	117.521019	873.499146	-139.407700	-73.596642	902.894348	-338.981995	-4.490967	1029.442505	490.910095	152.114105	961.160461	514.949646	327.286285
-424.332489	25.476418	925.105225	-256.485535	-64.170067	936.076904	-457.898376	-39.980526	500.859985	-215.769180	-18.695116	501.778778	-407.840363	-76.051765	72.876221	-269.045502	-63.238125	99.643784	-514.038940	110.042183	1370.720703	-217.998672	-68.808174	1395.319580	-349.727203	34.836716	1399.209717	-400.013916	62.124741	1688.047119	-571.817566	74.783401	1110.310547	-189.767227	-160.569595	1160.027466	-484.692749	117.904686	873.430664	-139.131683	-71.912758	903.155334	-338.730957	-4.110737	1029.409302	490.420105	152.393860	960.921082	515.247192	327.366577
-424.127747	25.747147	925.113464	-256.263000	-63.767906	936.031860	-457.760681	-39.600883	500.817047	-215.353210	-18.291512	501.770752	-407.897339	-76.134384	72.879631	-268.182892	-62.912731	99.471138	-513.727173	110.416733	1370.734253	-217.598343	-68.298248	1395.291016	-349.287781	35.345131	1399.165039	-399.469879	62.993565	1687.959473	-571.511169	75.208687	1110.316528	-189.310455	-159.873306	1159.987671	-484.505341	118.318115	873.383484	-138.838699	-70.883080	903.152283	-338.491028	-3.761384	1029.388428	489.839661	152.681488	960.660645	515.492920	327.586365
-423.901398	26.121313	925.106018	-255.991379	-63.318489	935.962585	-457.571259	-39.205563	500.831909	-214.902130	-17.784090	501.779022	-407.894226	-76.108521	72.934402	-267.232819	-62.756355	99.295540	-513.302368	110.855865	1370.735107	-217.142059	-67.811218	1395.269409	-348.787750	36.066166	1399.368530	-398.774231	63.888439	1687.846191	-571.144409	75.565323	1110.342285	-188.805893	-159.174545	1159.890747	-484.336731	118.686348	873.322937	-138.594193	-69.240456	903.380920	-338.215027	-3.353503	1029.350220	489.296448	152.834793	960.368408	515.821655	327.621216
-423.591553	26.391569	925.096008	-255.667206	-62.924072	935.955688	-457.315308	-38.845745	500.778809	-214.323425	-17.424601	501.803436	-407.841858	-76.061310	72.935173	-266.182739	-62.678192	99.286194	-512.814453	111.296715	1370.735229	-216.642563	-67.227364	1395.237671	-348.367737	36.285046	1399.076660	-398.058746	64.753067	1687.773926	-570.726196	75.944931	1110.365845	-188.278778	-158.486359	1159.789551	-484.106842	119.068008	873.317200	-138.303497	-67.948853	903.498962	-337.895599	-2.992302	1029.337280	488.693298	153.012741	960.087463	516.105347	327.761292
-423.285370	26.718344	925.072388	-255.348892	-62.504662	935.944275	-457.116730	-38.518841	500.768097	-213.852158	-17.086691	501.880310	-407.842224	-76.066536	72.973953	-264.923065	-62.419952	99.203796	-512.349121	111.714890	1370.769409	-216.099243	-66.742088	1395.162354	-347.853607	36.806797	1399.039307	-397.260437	65.645813	1687.723267	-570.358215	76.389534	1110.418091	-187.762283	-157.805405	1159.660400	-483.909912	119.354225	873.255920	-137.929581	-66.695313	903.640076	-337.598663	-2.618401	1029.319946	488.014893	153.241089	959.871033	516.357483	327.877563
-422.958221	27.024990	925.058105	-255.007736	-62.084930	935.929932	-456.842560	-38.159798	500.772186	-213.248016	-16.653650	501.936890	-407.829346	-76.037361	73.009148	-263.674133	-62.112129	99.054466	-511.844971	112.103523	1370.804443	-215.544983	-66.223999	1395.061157	-347.277191	37.497925	1399.251465	-396.406799	66.540764	1687.665894	-569.950134	76.812950	1110.483765	-187.275345	-157.187180	1159.566284	-483.735260	119.642624	873.202515	-137.855820	-65.340729	903.748474	-337.268097	-2.242598	1029.303711	487.277161	153.512253	959.556580	516.664185	328.115173
-422.673889	27.367256	925.080688	-254.640411	-61.680500	935.920288	-456.608704	-37.831135	500.767761	-212.377319	-16.231474	501.951050	-407.830383	-76.013916	73.018623	-262.259796	-61.802887	99.074364	-511.304504	112.500862	1370.841309	-214.940353	-65.727028	1394.969238	-346.701538	37.986416	1399.196167	-395.472870	67.415092	1687.585938	-569.526794	77.187042	1110.514404	-186.818146	-156.506592	1159.423462	-483.056885	119.951187	873.214233	-137.587494	-64.114159	903.788757	-336.918091	-1.847594	1029.306396	486.610779	153.844543	959.296753	516.940491	328.386230
-422.295654	27.618370	925.124146	-254.265808	-61.303486	935.963135	-456.392303	-37.532349	500.782501	-211.564728	-15.884952	501.956543	-407.808716	-76.021072	73.022285	-260.814514	-61.593704	98.989937	-510.755035	112.980232	1370.933960	-214.305923	-65.193382	1394.875000	-346.152740	38.207302	1398.880249	-394.485992	68.340530	1687.546143	-569.064758	77.602119	1110.620728	-186.323685	-155.961761	1159.321655	-482.741150	120.252831	873.192810	-137.374710	-63.133919	903.655884	-336.517761	-1.468660	1029.339111	485.911316	154.262711	958.951355	517.306824	328.448029
-422.086853	27.934467	925.149353	-254.421432	-61.186012	935.953735	-456.309601	-37.313183	500.833344	-210.668564	-15.481590	502.008240	-407.825470	-76.067474	73.071899	-259.278534	-61.332748	99.016273	-510.238281	113.299240	1371.043701	-213.666367	-64.751358	1394.756836	-345.406555	38.927322	1399.080322	-393.411621	69.257156	1687.490723	-568.669067	78.062553	1110.763062	-185.900162	-155.282990	1159.098511	-482.614563	120.321564	873.077515	-137.151672	-61.671719	903.868835	-336.432068	-1.221213	1029.341064	485.280945	154.721878	958.648865	517.652344	328.890900
-421.430878	28.298985	925.135864	-253.462509	-60.493961	935.961731	-455.868256	-36.975517	500.834900	-209.567459	-15.197096	502.185669	-407.759033	-76.058472	73.094002	-257.656250	-61.095348	99.021408	-509.510223	113.707878	1371.083252	-212.932983	-64.267982	1394.638794	-344.752930	39.388580	1399.050293	-392.307495	70.162056	1687.437012	-568.060730	78.466469	1110.897949	-185.416077	-154.708267	1158.956299	-482.538483	120.805016	873.179260	-136.955017	-60.509197	903.934753	-335.692749	-0.733962	1029.345947	484.600708	155.264740	958.435974	518.042358	329.166107
-420.950348	28.640829	925.136719	-252.967163	-60.091496	935.976318	-455.552551	-36.669559	500.888428	-208.651596	-14.880934	502.356201	-407.725677	-76.062355	73.131439	-255.957947	-60.850990	98.996742	-508.883484	114.179825	1371.189209	-212.268494	-63.746685	1394.516724	-344.039459	39.591469	1398.731445	-391.105347	71.050804	1687.328613	-567.478394	78.850548	1111.040527	-184.871048	-154.184616	1158.805542	-482.085724	121.188339	873.259155	-136.741776	-59.392540	903.977722	-335.224762	-0.373189	1029.355835	483.875732	155.767899	958.190063	518.454102	329.447205
-420.447235	28.972254	925.133301	-252.465927	-59.764381	936.007507	-455.183685	-36.420769	500.892548	-207.545822	-14.420476	502.418884	-407.695526	-76.070526	73.166832	-254.246368	-60.495647	99.006958	-508.157715	114.545685	1371.260010	-211.558914	-63.311466	1394.385742	-343.226318	40.317997	1398.951782	-389.883850	72.003815	1687.291748	-566.857117	79.172562	1111.043579	-184.495529	-153.569595	1158.636230	-481.545410	121.533539	873.320251	-136.410172	-58.210842	903.995972	-334.732758	-0.025771	1029.367065	483.069824	156.368668	957.881165	518.734070	329.837555
-419.905518	29.291510	925.161560	-251.978485	-59.449848	936.063721	-454.740570	-36.138783	500.898102	-206.294983	-14.104149	502.544861	-407.626648	-76.034431	73.197502	-252.416870	-60.269741	99.128471	-507.441925	115.022957	1371.354370	-210.770630	-62.797104	1394.207275	-342.503204	40.562855	1398.637085	-388.575134	72.929871	1687.224976	-566.231262	79.591934	1111.307251	-184.138123	-152.965378	1158.417725	-481.042999	121.825325	873.434753	-136.063354	-57.137630	903.984009	-334.204773	0.344652	1029.400757	482.310608	156.939575	957.577148	519.182190	330.149994
-419.550720	29.505318	925.186829	-252.036652	-59.473675	936.042114	-454.520691	-35.946712	500.930054	-205.155441	-13.753569	502.497406	-407.614685	-76.081413	73.205177	-250.529709	-59.893616	99.019089	-506.663361	115.450752	1371.463745	-209.945953	-62.404854	1394.039917	-341.603058	41.351273	1398.842529	-387.210785	73.912483	1687.149170	-565.532104	79.935417	1111.416626	-183.793671	-152.359680	1158.137451	-480.461273	122.164978	873.548645	-135.511642	-56.252876	904.028015	-333.962036	0.514491	1029.389160	481.517487	157.525818	957.304993	519.594666	330.327393
-418.754272	29.916462	925.149841	-250.931854	-58.892452	936.050171	-453.903503	-35.683662	500.941895	-203.784836	-13.201674	502.745850	-407.512543	-76.047035	73.193527	-248.603928	-59.411404	99.132713	-505.848846	115.887138	1371.582031	-209.077545	-61.974796	1393.831543	-340.729462	41.855289	1398.813477	-385.783081	74.905594	1687.076904	-564.866699	80.341568	1111.552612	-183.395432	-151.855652	1157.912842	-479.896088	122.465660	873.660278	-135.243896	-55.272419	903.723389	-333.059692	1.005814	1029.376343	480.687500	158.144226	957.037292	519.983582	330.687988
-418.088318	30.278530	925.143738	-250.296539	-58.602146	936.068848	-453.444702	-35.461998	500.959076	-202.336334	-12.937828	502.785004	-407.451691	-76.086914	73.156258	-246.648346	-58.988224	99.144844	-504.963318	116.497528	1371.695679	-208.198883	-61.499310	1393.655396	-339.808441	42.059467	1398.482666	-384.303497	75.948944	1687.015625	-564.211975	80.712585	1111.797607	-183.091492	-151.202942	1157.616699	-478.950836	122.598610	873.766174	-134.721176	-54.035927	903.813110	-332.406250	1.351285	1029.379517	479.825409	158.755280	956.809448	520.345032	331.029755
-417.346680	30.549494	925.176025	-249.673538	-58.287003	936.108826	-452.940582	-35.257149	501.025604	-201.032730	-12.623569	502.906921	-407.490692	-76.135155	73.195580	-244.594727	-58.528728	99.155098	-504.019592	116.913818	1371.768433	-207.296646	-61.174091	1393.471558	-338.784332	42.795677	1398.708740	-382.787811	77.001030	1686.960205	-563.419556	81.064369	1112.002441	-182.708588	-150.616425	1157.277832	-478.646027	122.957199	873.930420	-134.146179	-53.116264	903.732056	-331.718811	1.667479	1029.411987	478.945190	159.408997	956.626404	520.752441	331.272461
-416.568359	30.902027	925.150635	-249.019196	-58.019505	936.140259	-452.953674	-35.174152	501.132843	-199.535034	-12.235661	503.057587	-407.544861	-76.275017	73.194160	-242.493134	-58.151779	99.218437	-502.978699	117.533279	1371.833618	-206.311859	-60.771194	1393.319702	-337.811584	43.032009	1398.414795	-381.174561	78.067657	1686.852051	-562.611267	81.423470	1112.146851	-182.363419	-149.962891	1157.014893	-477.975281	123.193550	874.090088	-133.534012	-52.375244	903.567078	-331.007019	2.013952	1029.409302	478.093842	160.008057	956.459656	521.203735	331.600250
-415.732544	31.250561	925.138977	-248.294067	-57.773132	936.165222	-452.130859	-34.882809	501.175049	-197.984528	-11.973038	503.109344	-407.382233	-76.142792	73.174957	-240.372849	-57.541439	99.149925	-501.947937	117.986412	1371.954102	-205.378677	-60.435600	1393.090210	-336.762451	43.537189	1398.327515	-379.527771	79.121948	1686.770508	-561.860657	81.843117	1112.300293	-181.777878	-149.412689	1156.768066	-477.298065	123.365356	874.192078	-132.859573	-51.693233	903.398987	-330.237885	2.310627	1029.416260	477.305573	160.705887	956.304932	521.673462	332.044434
-414.938202	31.560497	925.160461	-247.539810	-57.577084	936.190247	-451.623352	-34.641720	501.237122	-196.556931	-11.705894	503.257599	-407.287292	-76.120598	73.215530	-238.208145	-56.855343	99.151039	-500.890686	118.545525	1372.045654	-204.396042	-60.137787	1392.966797	-335.584656	44.274132	1398.540039	-377.797516	80.248459	1686.690796	-561.084961	82.242401	1112.482178	-181.094238	-148.910019	1156.627197	-476.187286	123.432663	874.225891	-131.947769	-51.696285	902.893250	-329.428497	2.611745	1029.431274	476.345673	161.352081	956.207581	522.057739	332.307800
-414.073883	31.838820	925.218628	-246.807861	-57.386299	936.245300	-451.565521	-34.578945	501.332672	-195.093567	-11.441830	503.355530	-407.439484	-76.289841	73.207298	-235.983353	-56.008286	99.142502	-499.738678	119.158081	1372.137451	-203.375748	-59.797523	1392.802002	-334.497528	44.491718	1398.242065	-376.029114	81.385620	1686.567871	-560.059143	82.571861	1112.651978	-180.412186	-148.338760	1156.343262	-475.751007	123.781624	874.337585	-131.341797	-50.665943	902.990906	-328.573517	2.929733	1029.473633	475.267883	161.980515	955.990479	522.361206	332.577057
-413.160675	32.248264	925.187622	-246.047791	-57.177994	936.258545	-451.095520	-34.422104	501.417786	-193.581879	-11.246428	503.495453	-407.401550	-76.287590	73.257782	-233.715195	-55.262474	99.092491	-498.542145	119.746071	1372.179077	-202.336945	-59.497139	1392.693970	-333.248810	45.218391	1398.400757	-374.196808	82.556480	1686.454224	-559.170654	82.987427	1112.823242	-179.556702	-147.894501	1156.216919	-474.653320	123.822128	874.366089	-130.453842	-50.446491	902.611877	-327.718964	3.281435	1029.457642	474.753357	162.540817	956.140137	523.196960	332.754547
-412.106903	32.610920	925.185608	-245.108139	-56.950577	936.286926	-450.508911	-34.231091	501.448334	-192.103195	-10.967193	503.655334	-407.352661	-76.294807	73.265465	-231.462311	-54.361092	99.010025	-497.254211	120.362495	1372.234741	-201.215378	-59.181019	1392.570801	-331.988953	45.731983	1398.381836	-372.296204	83.744690	1686.322998	-558.150452	83.406693	1112.936157	-178.740204	-147.361389	1156.082397	-474.143463	124.124557	874.468811	-129.569061	-50.075191	902.401917	-326.726288	3.576317	1029.470825	473.767883	163.202271	956.064087	523.617188	333.093628
-411.093964	32.895149	925.188110	-244.340210	-56.815025	936.318359	-449.901062	-34.078362	501.459076	-190.485291	-10.782939	503.676392	-407.267822	-76.304878	73.285927	-229.203964	-53.473370	98.923668	-495.907867	121.057411	1372.275513	-200.045532	-58.823025	1392.506714	-330.759674	45.925411	1397.994995	-370.336914	84.940620	1686.215210	-557.205017	83.780602	1112.996704	-177.892395	-146.848892	1155.876343	-472.942688	124.125000	874.450684	-128.593399	-49.733391	902.186462	-325.792664	3.865384	1029.474365	472.760986	163.928223	955.916321	524.041077	333.291565
-410.066772	33.344658	925.165894	-243.407791	-56.610653	936.331909	-449.220917	-33.904053	501.520813	-189.009048	-10.618319	503.799255	-407.180817	-76.277580	73.324989	-226.898666	-52.600655	98.897766	-494.505432	121.661263	1372.291138	-198.856827	-58.495880	1392.416138	-329.446747	46.398228	1397.912231	-368.318542	86.179756	1686.045044	-556.070923	84.348129	1113.262573	-176.765350	-146.463959	1155.750366	-472.352142	124.462997	874.570313	-127.602058	-49.106796	902.167114	-324.789215	4.229453	1029.463623	471.730469	164.691345	955.816956	524.498840	333.598724
-409.148529	33.735336	925.142761	-243.034912	-56.698307	936.302307	-448.747986	-33.809566	501.620026	-187.682602	-10.391280	503.855713	-407.157196	-76.338417	73.381538	-224.602829	-51.522846	98.703888	-493.110260	122.362442	1372.389648	-197.559219	-58.140430	1392.318115	-328.055328	46.842873	1397.786743	-366.268555	87.412086	1685.927002	-554.973267	84.859055	1113.386230	-175.550919	-146.149750	1155.716064	-471.411499	124.669716	874.593628	-126.521202	-49.194538	901.832764	-324.054810	4.440057	1029.425903	470.624847	165.486603	955.730530	524.946472	333.833344
-407.902924	34.237980	925.142151	-241.604004	-56.211788	936.278442	-447.938354	-33.642220	501.691528	-186.402435	-10.129271	503.875824	-407.022614	-76.257965	73.411919	-222.354355	-50.498348	98.537094	-491.537781	122.939629	1372.396729	-196.175339	-57.798687	1392.273682	-326.616821	47.308285	1397.710571	-364.238861	88.650749	1685.625000	-553.817932	85.320114	1113.583740	-174.350464	-145.713516	1155.584473	-470.464874	124.819534	874.574646	-125.282333	-48.787586	901.777283	-322.691010	4.957121	1029.409546	469.483765	166.348663	955.611572	525.404785	334.159668
-406.673950	34.686344	925.063904	-240.610519	-55.944973	936.233459	-447.234833	-33.532986	501.754700	-185.093185	-9.976073	503.856445	-406.987946	-76.283562	73.466087	-220.146729	-49.479176	98.440323	-489.990631	123.587257	1372.438843	-194.819962	-57.406033	1392.198486	-325.106720	47.782978	1397.644775	-361.933838	89.982079	1685.633301	-552.616089	85.851852	1113.690186	-172.981262	-145.481918	1155.545898	-469.427277	125.026794	874.557068	-124.171593	-48.828869	901.470642	-321.566132	5.338092	1029.343872	468.240570	167.220718	955.591187	525.892151	334.413513
-405.490082	35.155117	925.051758	-239.626694	-55.798447	936.228577	-446.562439	-33.372047	501.854370	-182.787628	-9.390267	503.832153	-406.898468	-76.293640	73.503036	-217.840210	-48.537842	98.429237	-488.392029	124.104622	1372.469971	-193.338379	-57.078087	1392.140503	-323.505188	48.532196	1397.815430	-359.682159	91.305099	1685.394531	-551.429993	86.456085	1113.793335	-171.541306	-145.209274	1155.553833	-468.460358	125.251633	874.584839	-122.907318	-48.748287	901.333435	-320.411957	5.719135	1029.321899	467.045319	168.153473	955.485352	526.470642	334.769379
-404.241760	35.700893	925.064636	-238.577988	-55.511150	936.216736	-445.869049	-33.248238	501.968140	-181.272812	-9.137039	503.907227	-406.841919	-76.298286	73.619408	-215.681641	-47.483498	98.271645	-486.645905	124.768532	1372.479858	-191.806915	-56.686100	1392.110596	-321.898193	48.717270	1397.470093	-357.455109	92.565727	1685.117554	-550.027954	86.859894	1113.920410	-170.058167	-144.876770	1155.453491	-467.453552	125.564796	874.549622	-121.585983	-48.393494	901.357849	-319.212585	6.150645	1029.318848	465.832764	168.995804	955.468689	527.275574	335.106293
-402.919830	36.305084	924.993896	-237.453400	-55.251431	936.162537	-445.029388	-33.051823	502.001373	-179.957993	-8.976049	503.901825	-405.414459	-77.319046	71.504021	-213.540741	-46.225498	97.960899	-484.931915	125.326263	1372.505371	-190.245880	-56.354343	1392.055908	-320.167267	49.448936	1397.680786	-354.945618	93.844994	1685.163574	-548.636902	87.386185	1114.053833	-168.362228	-144.755737	1155.477783	-466.483887	125.889748	874.468384	-120.176041	-48.767452	901.056519	-317.963074	6.582593	1029.255859	464.619995	170.148743	955.450562	527.642578	335.432861
-401.425049	36.810246	924.986877	-236.175079	-54.959797	936.200562	-444.168152	-32.828426	502.096375	-178.664307	-8.786766	503.959839	-405.165192	-77.400017	71.351425	-211.345200	-45.266178	97.728416	-483.121277	125.868805	1372.500488	-188.603333	-55.904602	1392.010864	-318.469421	49.667896	1397.338257	-352.579742	95.145470	1684.777710	-547.218079	87.922752	1114.128540	-166.678970	-144.480438	1155.485352	-465.417419	126.233948	874.439758	-118.757973	-48.574455	901.108093	-316.561981	7.012382	1029.265869	463.430115	171.225571	955.427551	528.400452	335.844116
-400.025055	37.430344	924.984314	-234.930405	-54.608288	936.143860	-443.387024	-32.667988	502.215088	-177.554550	-8.697443	503.932007	-405.233582	-77.455444	71.447647	-209.283386	-44.107433	97.378525	-481.231873	126.452950	1372.489014	-186.930801	-55.617016	1391.938110	-316.661102	50.425293	1397.576904	-350.005585	96.372009	1684.666016	-545.489990	88.292892	1114.359497	-164.833191	-144.307724	1155.524048	-464.399780	126.612762	874.343567	-117.239983	-48.715420	900.946716	-315.174042	7.506821	1029.233276	462.381470	172.313217	955.429260	529.175232	336.274628
-398.672729	38.063480	924.916321	-234.099594	-54.478535	936.006714	-442.492065	-32.412090	502.323669	-176.386703	-8.781758	503.819763	-405.240051	-77.527161	71.484917	-207.219849	-42.759247	96.867409	-479.352020	126.990601	1372.443848	-185.265411	-55.149281	1391.829956	-314.896210	50.592819	1397.095215	-347.323181	97.603386	1684.420532	-544.272522	88.870003	1114.365234	-162.988770	-144.112610	1155.527222	-463.135040	126.858147	874.135559	-115.677322	-48.946697	900.770508	-313.986725	7.884089	1029.129150	461.413605	173.239258	955.423279	530.029480	336.689667
-396.864655	38.734829	924.894775	-232.085190	-53.704777	936.016357	-441.328888	-31.978376	502.432983	-175.492294	-9.000982	503.714691	-405.069000	-77.428589	71.516418	-205.237686	-41.677917	96.307495	-477.309052	127.462708	1372.425781	-183.453384	-54.767647	1391.757568	-313.071045	51.124393	1397.124146	-344.606140	98.815201	1684.130615	-542.692017	89.408768	1114.440063	-161.013245	-143.933594	1155.518555	-462.417633	127.375237	874.105652	-114.082428	-49.108688	900.600098	-312.104218	8.611791	1029.123047	460.640106	174.189301	955.573608	531.068909	336.898254
-395.212677	39.531090	924.821594	-230.444473	-53.066986	935.845886	-440.136505	-31.525120	502.488647	-174.647552	-9.351441	503.523651	-405.036591	-77.471031	71.578827	-203.410400	-40.890598	95.575478	-475.289520	127.931679	1372.387451	-181.635803	-54.482037	1391.611206	-311.112366	51.805084	1397.211426	-341.768646	99.900139	1683.912842	-541.125488	89.888191	1114.544189	-159.049103	-143.846481	1155.484009	-461.499695	127.707565	873.936523	-112.438042	-49.365833	900.368164	-310.423401	9.259922	1029.011597	459.737488	175.152298	955.682129	531.970520	337.153290
-393.551941	40.300434	924.795654	-228.873566	-52.406204	935.676697	-439.023499	-31.092539	502.604614	-173.968765	-10.089761	503.195038	-404.861542	-77.449936	71.597839	-201.746384	-40.352398	94.706154	-473.334259	128.513565	1372.322021	-179.863831	-53.961548	1391.481689	-309.113190	52.132042	1396.913696	-338.831543	100.975121	1683.660400	-539.493347	90.395996	1114.605713	-157.110107	-143.633148	1155.390381	-460.699799	128.129410	873.763062	-110.564636	-49.614544	900.149963	-308.727325	9.944319	1028.916992	458.864563	176.239075	955.805969	532.898376	337.299866
-391.801971	41.195473	924.705872	-227.092285	-51.567062	935.376038	-437.686554	-30.558540	502.646454	-173.427551	-10.785176	502.743652	-404.712036	-77.418167	71.628502	-200.403992	-40.361404	94.343697	-471.363098	128.996384	1372.370972	-177.911072	-53.549934	1391.286011	-307.168549	52.311924	1396.472412	-335.801453	101.929596	1683.436523	-537.894287	90.903404	1114.618530	-155.033279	-143.625931	1155.310425	-459.849762	128.502716	873.588928	-108.887817	-49.686218	899.885620	-306.880371	10.724109	1028.733887	458.019684	177.153915	955.913818	533.826660	337.419128
-390.250732	41.947823	924.672485	-225.833755	-51.077080	935.045471	-437.016571	-30.168440	502.735565	-172.748047	-11.647273	502.115021	-404.833893	-77.720726	71.690445	-199.077286	-39.991734	92.719193	-469.339447	129.319992	1372.260742	-175.917480	-53.240246	1391.032837	-305.061127	52.945210	1396.571411	-332.677948	102.831627	1683.166870	-536.254883	91.341629	1114.631226	-153.151428	-143.436691	1155.056396	-458.992004	128.856781	873.279724	-107.021957	-49.770420	899.572510	-305.272980	11.334480	1028.548096	457.146729	177.898300	956.023682	534.773560	337.485291
-388.212128	42.962563	924.519714	-223.358932	-49.834606	934.678467	-435.022064	-29.281954	502.809235	-172.366379	-12.490347	501.539215	-405.617279	-76.383873	74.891312	-198.371613	-40.272598	91.532166	-467.259827	129.728455	1372.183228	-173.836624	-52.871410	1390.731445	-302.994324	53.035133	1396.102173	-329.468811	103.653778	1682.887695	-534.604980	91.780312	1114.628418	-150.998550	-143.427307	1154.861084	-458.115295	129.186859	872.890259	-105.152008	-49.837509	899.251770	-302.964355	12.380836	1028.300049	456.349365	178.569595	956.099854	535.676758	337.506683
-386.401703	43.874535	924.441406	-221.347733	-48.882912	934.201050	-434.207672	-28.699085	502.918610	-172.016525	-13.468806	500.874207	-405.720276	-76.523506	75.100525	-197.984146	-40.915264	90.378975	-465.213715	130.021057	1372.059570	-171.737061	-52.536987	1390.389282	-300.897614	53.386612	1395.887573	-326.195038	104.404999	1682.619873	-532.974060	92.238991	1114.496460	-149.024734	-143.249374	1154.544556	-457.145172	129.619965	872.477844	-103.048424	-50.066498	898.890747	-300.872925	13.223176	1028.031128	455.453278	179.425888	956.254639	536.447021	337.481689
-384.754913	44.765774	924.330750	-219.850540	-48.149792	933.638550	-433.005585	-27.820490	502.878601	-171.817429	-14.548130	500.018097	-405.663239	-76.633781	75.079887	-197.816589	-41.464603	89.230980	-463.118073	130.235870	1371.904663	-169.518768	-52.241890	1390.030640	-298.635986	54.006428	1395.914673	-322.818024	105.047745	1682.334229	-531.306213	92.657051	1114.401489	-146.986267	-143.128159	1154.171143	-456.051727	129.960434	872.107727	-101.054214	-50.057476	898.437317	-299.011292	14.036819	1027.685059	454.600098	180.025970	956.376587	537.170898	337.362183
-382.640472	45.911835	924.190491	-217.199783	-46.673340	933.075317	-431.546051	-26.757257	502.906067	-171.489334	-15.422668	499.300354	-405.503296	-76.543259	75.156273	-197.765625	-41.509109	87.839928	-460.933929	130.491562	1371.723633	-167.234177	-51.953575	1389.634888	-296.373627	54.322163	1395.649780	-319.403870	105.593987	1682.034912	-529.531738	93.015770	1114.252441	-145.006256	-142.907303	1153.761108	-454.929779	130.425034	871.658142	-99.188698	-49.957966	897.882080	-296.501099	15.202170	1027.352173	453.690613	180.696594	956.433044	537.751404	337.247009
-380.666992	46.928215	924.038269	-215.026276	-45.499218	932.448792	-430.137878	-25.649017	502.856354	-171.239532	-16.493938	498.545410	-405.513641	-76.568863	75.257408	-197.806961	-41.139259	86.997002	-458.677979	130.757828	1371.521240	-164.826767	-51.618095	1389.283691	-294.056885	54.582253	1395.364136	-315.926147	106.059013	1681.913574	-527.742554	93.347527	1114.129639	-142.927048	-142.709595	1153.273315	-453.902496	130.931625	871.244385	-97.177635	-49.957169	897.319214	-294.220398	16.196974	1026.971191	453.053741	181.066666	956.549500	538.417236	337.060822
-378.708069	47.908375	923.963806	-212.954514	-44.320953	931.838684	-428.690002	-24.467852	502.852600	-171.049210	-17.603645	497.853760	-405.474854	-76.607590	75.311935	-197.845245	-40.240578	86.705971	-456.420746	130.941299	1371.337402	-162.359299	-51.299606	1388.903442	-291.684509	54.799858	1395.141846	-312.405090	106.461617	1681.652466	-525.862976	93.668518	1113.961548	-140.658020	-142.535370	1152.904053	-453.332916	131.635498	870.962402	-95.059128	-50.073215	896.759888	-291.945404	17.207150	1026.629761	452.264923	181.534622	956.696899	538.955994	336.707794
-376.686340	49.005817	923.856140	-210.796997	-43.066570	931.275818	-427.142792	-23.107502	502.848694	-170.897278	-19.012449	497.353516	-405.430115	-76.601234	75.443649	-197.854126	-39.593575	86.523148	-454.088409	131.159195	1371.238037	-159.764816	-50.905369	1388.560059	-289.310181	54.788033	1394.822876	-308.844818	106.824287	1681.614746	-523.983948	93.947739	1113.847900	-138.449844	-142.305847	1152.535645	-452.702728	132.378052	870.757935	-93.193016	-49.921787	896.185730	-289.663544	18.274103	1026.303711	451.644043	181.840790	956.730286	539.422791	336.331116
-374.592468	49.918659	923.843933	-208.548874	-41.904655	930.873413	-425.506348	-21.717098	502.775909	-170.653305	-20.106100	497.134918	-405.324158	-76.552689	75.618553	-197.908218	-39.055828	86.343262	-451.791901	131.287781	1371.139771	-157.175339	-50.592308	1388.237915	-286.796448	55.296993	1395.083984	-305.260834	107.107605	1681.712036	-522.097290	94.146461	1113.821899	-136.166962	-142.013306	1152.127075	-451.287537	132.912857	870.385010	-91.127319	-50.149864	895.617981	-287.332794	19.229656	1026.102295	451.053436	182.003952	956.735046	539.925659	336.031250
-372.491913	50.833485	923.928894	-206.423828	-40.707344	930.636719	-423.943787	-20.178400	502.706482	-170.513519	-20.631031	497.104889	-405.326294	-76.601051	75.812515	-198.000290	-38.641380	86.300964	-449.484314	131.511368	1371.240479	-154.541946	-50.196289	1387.959106	-284.372101	55.578674	1395.192139	-301.657928	107.356323	1681.919189	-520.115967	94.324501	1113.900879	-133.990097	-141.614349	1151.735962	-450.396057	133.671707	870.443787	-89.335449	-50.019150	894.947021	-285.087585	20.227238	1026.029663	450.300690	182.265289	956.895996	540.188232	335.501099
-370.456451	51.696060	924.089355	-204.325378	-39.717102	930.586182	-422.358704	-18.518929	502.671448	-170.016373	-21.032837	497.257904	-405.235565	-76.572693	76.077408	-198.096710	-38.365368	86.357483	-447.201416	131.782883	1371.516113	-151.953613	-49.712132	1387.801392	-281.960236	55.595604	1395.101318	-298.005554	107.537384	1682.130859	-518.071350	94.415413	1114.156128	-131.663361	-141.257980	1151.506470	-448.992035	134.263428	870.422424	-87.492363	-50.069614	894.410461	-282.917755	21.136782	1026.082642	449.591125	182.538376	957.040283	540.309753	334.990448
-368.336517	52.561382	924.338989	-202.342499	-38.667355	930.722107	-420.438568	-16.641111	502.664703	-169.413681	-20.984070	497.499939	-405.126099	-76.512184	76.283112	-198.228470	-38.207691	86.813599	-444.865082	132.030258	1371.865356	-149.371185	-49.195045	1387.736206	-279.489075	55.930561	1395.428101	-294.357574	107.636757	1682.466553	-516.002625	94.608124	1114.597290	-129.514450	-140.712250	1151.258423	-447.933380	134.924118	870.871033	-85.650124	-50.135708	893.924438	-280.831482	22.058796	1026.279297	448.913452	182.571793	957.067200	540.514160	334.404053
-366.345612	53.449497	924.666931	-200.330582	-37.712738	930.913635	-418.618958	-14.684472	502.512878	-168.630035	-20.980896	497.744751	-405.131042	-76.512146	76.678368	-197.913467	-37.789806	86.623360	-442.544556	132.288971	1372.428833	-146.896820	-48.665585	1387.739014	-276.982605	56.526749	1395.855225	-290.688202	107.671936	1682.743164	-513.736145	94.581039	1115.263672	-127.148315	-140.271133	1151.254761	-446.156433	135.475586	871.585999	-83.775139	-50.170685	893.543945	-278.787994	22.921577	1026.546021	448.180939	182.802917	957.171631	540.593140	333.932861
-364.254028	54.169174	924.969055	-198.302780	-36.820896	931.297119	-416.897095	-12.604569	502.446228	-167.643005	-21.273573	498.035156	-405.061218	-76.494751	77.067329	-197.664444	-37.558884	86.669106	-440.214111	132.588409	1373.040405	-144.400009	-48.072659	1387.726929	-274.605408	56.663315	1395.891968	-287.068695	107.608879	1683.125000	-511.886078	94.656174	1116.114014	-124.948921	-139.668945	1151.162720	-442.928802	135.474136	871.821777	-81.883095	-50.189758	893.229614	-276.762115	23.778795	1026.882568	447.515289	182.822403	957.182922	540.680786	333.486969
-362.425018	55.014042	925.367432	-196.400879	-35.924175	931.520569	-415.174774	-10.437418	502.255249	-166.733917	-21.656265	498.208435	-405.033142	-76.425385	77.464767	-197.340347	-37.574486	86.631920	-437.963928	132.872696	1373.853638	-141.959152	-47.447655	1387.704102	-272.184937	57.091640	1396.174194	-283.415192	107.495369	1683.421997	-509.762604	94.658890	1116.993286	-122.817581	-139.050262	1151.105103	-441.005493	135.914154	872.631409	-79.964394	-50.234558	892.830200	-274.789154	24.667702	1027.185669	446.924377	182.834000	957.172180	540.774719	332.923798
-360.578644	55.696617	925.660156	-194.515823	-35.154461	931.701355	-413.368896	-8.021194	502.037506	-165.793549	-22.264454	498.276611	-404.999390	-76.354805	77.779388	-197.031296	-37.799198	86.574966	-435.613434	133.139648	1374.590210	-139.496613	-46.827362	1387.631348	-269.767853	57.496677	1396.409058	-279.770538	107.351791	1683.692871	-507.680237	94.682159	1117.911865	-120.454651	-138.477921	1151.007690	-438.642670	136.353622	873.452026	-77.937302	-50.355717	892.449097	-272.830597	25.457338	1027.408325	446.364136	182.886200	957.141968	540.779602	332.482391
-358.736572	56.566494	925.940308	-192.455322	-34.122894	931.792236	-411.532257	-5.514541	501.728729	-163.845016	-22.111923	497.750305	-404.968048	-76.214226	78.146629	-196.686966	-37.684547	86.571404	-433.225189	133.432587	1375.333862	-136.999481	-46.208584	1387.518066	-267.332642	57.891861	1396.653809	-276.189636	107.239304	1683.930542	-505.594238	94.795219	1118.807495	-118.224640	-137.848068	1150.872192	-436.713593	136.988922	874.421814	-76.097488	-50.138447	892.081177	-270.788696	26.406416	1027.589722	445.821991	183.003159	957.132202	540.774597	332.119171
-356.982605	57.239643	926.184937	-190.516953	-33.203850	931.800720	-409.804016	-2.779259	501.357849	-162.738663	-22.431208	497.605103	-404.768585	-75.944214	78.584656	-196.478439	-37.828358	86.502205	-430.928284	133.710373	1376.158325	-134.479828	-45.571526	1387.302246	-264.878662	58.306557	1396.768188	-272.621796	107.028809	1684.172729	-502.603241	94.614624	1119.302124	-115.897469	-137.257538	1150.755493	-436.990356	138.659134	875.723694	-74.183586	-50.036892	891.633240	-268.835846	27.191961	1027.712646	445.365326	183.034790	957.033875	540.835510	331.777527
-355.181793	57.868229	926.342896	-188.466354	-32.287651	931.764160	-408.219940	0.006837	500.936493	-161.024124	-21.338219	497.094635	-404.782227	-75.760696	79.110725	-196.180878	-37.227741	86.519485	-428.669067	133.955765	1376.930298	-132.015488	-45.026279	1387.065918	-262.391357	58.946308	1397.154175	-269.110535	106.794189	1684.396118	-500.461578	94.719543	1120.142578	-113.692703	-136.624756	1150.425415	-434.888184	139.453537	876.749329	-72.252686	-49.907429	891.123291	-266.817108	27.984907	1027.765503	445.100098	182.682144	956.672485	541.044617	331.444519
-353.463470	58.524460	926.487366	-186.463425	-31.219997	931.598389	-406.628143	2.898289	500.422943	-160.967911	-22.294025	497.649597	-404.785889	-75.505791	79.682419	-196.129608	-37.633640	86.472313	-426.296631	134.228790	1377.593750	-129.524414	-44.357048	1386.753540	-260.053741	59.071213	1396.967407	-265.652435	106.535103	1684.723999	-498.345612	94.830063	1120.951782	-111.368423	-136.025360	1150.122803	-432.832001	140.312805	877.480225	-70.311020	-49.730400	890.568542	-264.841309	28.805433	1027.755371	444.805878	182.462036	956.504456	541.113586	331.092285
-351.662964	59.096195	926.511047	-184.352722	-30.117762	931.417419	-404.921234	5.894859	499.814575	-159.585861	-23.748808	496.988617	-404.561676	-75.173103	80.272987	-196.108749	-38.164173	86.607826	-424.007507	134.451660	1378.272095	-127.087090	-43.781990	1386.353638	-257.653107	59.496574	1397.011841	-262.228973	106.279922	1684.857422	-496.231110	94.840294	1121.731689	-108.947136	-135.546738	1149.716064	-430.549225	141.018478	878.682373	-68.390549	-49.500946	889.959412	-262.871216	29.551796	1027.689697	444.397644	182.282898	956.379089	541.035156	330.689148
-350.009155	59.759907	926.547363	-182.308838	-29.000257	931.153564	-403.374939	8.912439	499.260040	-158.214722	-23.966106	497.093597	-404.223511	-74.993462	81.025749	-196.019257	-38.106541	86.628792	-421.881683	134.695969	1378.920410	-124.617157	-43.168304	1385.858398	-255.330460	59.874668	1396.959106	-258.833679	106.044678	1684.816528	-494.099243	94.799171	1122.420166	-106.748306	-134.940689	1149.182495	-428.473602	141.986267	879.408752	-66.506897	-49.195549	889.265869	-260.939423	30.365208	1027.583374	444.029633	182.178513	956.147217	540.875549	330.309692
-348.437500	60.273880	926.545471	-180.767105	-28.094126	930.859375	-402.004272	11.764272	498.707764	-157.322006	-24.326889	497.040894	-404.146912	-74.661491	81.685539	-195.931412	-38.206959	86.611816	-419.794525	134.873657	1379.586426	-122.196510	-42.497768	1385.250366	-253.039230	60.262901	1396.943359	-255.488220	105.834335	1684.857056	-492.099274	94.647087	1123.200928	-104.446976	-134.418854	1148.557983	-425.786621	142.589203	880.729431	-64.625580	-48.856152	888.517334	-259.283447	31.002075	1027.441162	443.627472	181.948822	955.829834	540.681030	329.906860
-346.610962	60.900631	926.539246	-178.418716	-26.675940	930.590820	-400.496002	14.618344	498.303192	-157.178055	-24.520662	497.479828	-403.987366	-74.272781	82.312202	-195.843063	-38.270996	86.488899	-417.800140	135.026993	1380.212891	-119.861351	-41.871796	1384.630493	-250.747543	60.605167	1396.828247	-252.212158	105.633034	1685.039795	-489.908966	94.495155	1123.770142	-102.134880	-133.863052	1147.912476	-423.928741	143.814728	881.435059	-62.780281	-48.538818	887.775024	-257.192841	31.902180	1027.322021	443.255554	181.667297	955.483032	540.452332	329.549072
-344.909485	61.582058	926.590759	-176.489532	-25.487000	930.400696	-399.036133	17.455261	497.936768	-156.408722	-24.647497	497.438385	-404.095764	-73.693893	83.094070	-195.741028	-38.339111	86.503929	-415.883148	135.123383	1380.887207	-117.496124	-41.279301	1384.042969	-248.536209	61.003384	1396.796875	-248.899414	105.474213	1684.916748	-487.912109	94.270882	1124.406128	-99.941650	-133.302124	1147.290527	-421.478424	144.703064	882.578308	-60.819962	-48.227467	887.002869	-255.329208	32.757252	1027.262085	443.046539	181.332458	955.184082	540.213013	329.052307
-343.191437	62.231834	926.625305	-174.606216	-24.352530	930.207031	-397.651062	20.031063	497.688843	-156.412262	-24.418076	497.065247	-403.954407	-73.369362	84.055435	-195.634354	-38.293087	86.470039	-414.010803	135.162567	1381.444946	-115.189949	-40.696938	1383.550049	-246.379639	61.406254	1396.822388	-245.766190	105.379868	1685.018311	-485.885345	93.888222	1125.073853	-97.733017	-132.781693	1146.677734	-418.892670	145.516022	883.678711	-59.183353	-47.578087	886.369446	-253.502960	33.531994	1027.198486	442.985382	180.886246	954.872681	540.048035	328.484070
-341.687408	62.787048	926.822632	-173.313385	-23.575489	930.094055	-396.226898	22.442245	497.584686	-155.669296	-24.502066	497.086273	-403.852020	-73.081047	85.152092	-195.543625	-38.376472	86.513542	-412.088806	135.176254	1382.006958	-112.843575	-40.126015	1383.080688	-244.220062	61.646114	1396.927734	-242.585083	105.287865	1685.132324	-483.768768	93.558777	1125.648682	-95.715927	-132.089844	1146.125977	-416.963806	146.695206	884.591248	-57.438972	-47.117695	885.676392	-251.990341	34.090488	1027.250244	443.774078	179.686920	955.201477	540.787231	327.166016
-339.903412	63.525921	926.985291	-171.083023	-22.318996	930.006836	-394.583130	24.815153	497.579620	-154.366333	-24.562130	497.787537	-403.637543	-72.738594	86.130058	-195.441315	-38.434658	86.620628	-410.307892	135.113419	1382.599854	-110.585190	-39.566505	1382.672607	-242.120956	61.881512	1397.007324	-239.453857	105.248985	1685.223022	-481.583527	93.256012	1126.243164	-93.666298	-131.501297	1145.647583	-415.139160	148.129410	885.118652	-55.765675	-46.588280	885.095337	-249.944824	34.992462	1027.299805	443.617065	179.272614	955.088806	540.469849	326.391022
[truncated: 45 more rows]
[truncated: 40 more columns]
