# Supplementary material for: A dyadic stimulus set of audiovisual affective displays for the study of multisensory, emotional, social interactions
Source: Behav Res Methods. 2015 Nov 5;48(4):1285–95. doi: 10.3758/s13428-015-0654-4 (PMC5101291; doi:10.3758/s13428-015-0654-4)
Supplement: Supplementary file 1 — (ZIP 270 MB) [file 13428_2015_654_MOESM1_ESM.zip › supplementary_material_2_stimuli_set_files/E/E19.txt]

-531.177185	202.858810	921.488770	-477.756622	20.599869	922.378906	-631.944153	238.879868	503.273376	-517.589111	-32.249699	499.198395	-642.065369	264.076355	69.027466	-569.906494	-57.694855	78.591896	-552.696045	301.088318	1384.403809	-470.405914	-38.492069	1377.221313	-484.743561	127.883636	1390.536743	-457.096863	103.305702	1678.697021	-634.124756	322.665833	1128.416382	-548.998657	-103.197609	1142.171387	-539.228333	347.471985	893.084900	-451.768524	-100.114487	885.246399	-491.895050	115.898254	1021.052795	451.362671	-16.337702	961.597168	451.551086	161.457916
-531.211365	202.895294	921.504944	-477.788849	20.636005	922.348816	-631.935547	238.872284	503.285461	-517.571960	-32.284500	499.209839	-642.039734	264.069885	69.037003	-569.924438	-57.677036	78.585648	-552.744507	301.062714	1384.423096	-470.432678	-38.502037	1377.189697	-484.820251	127.846947	1390.504150	-457.178345	103.236610	1678.684692	-634.092773	322.714630	1128.427856	-548.943787	-103.233963	1142.108032	-539.126648	347.521698	893.097107	-451.671509	-100.158974	885.235535	-491.906036	115.916039	1021.043762	451.266632	-16.419550	961.577759	451.422119	161.394531
-531.210083	202.865128	921.498047	-477.767212	20.627760	922.355591	-631.945618	238.880615	503.282806	-517.530273	-32.242058	499.146301	-642.069763	264.073151	69.024628	-569.917725	-57.680729	78.600983	-552.807007	301.014221	1384.428833	-470.428680	-38.533131	1377.186890	-484.900330	127.793228	1390.472046	-457.251465	103.174088	1678.694458	-634.087524	322.799530	1128.435425	-548.892029	-103.273796	1142.069824	-539.027283	347.566711	893.131836	-451.611816	-100.269943	885.188232	-491.916748	115.899673	1021.046448	451.196472	-16.463131	961.549316	451.297333	161.371521
-531.201477	202.869965	921.496033	-477.736542	20.605932	922.338562	-631.905640	238.851257	503.250580	-517.522095	-32.243645	499.161469	-642.065125	264.041016	69.010712	-569.959595	-57.679089	78.581390	-552.867676	300.951111	1384.432007	-470.528534	-38.581314	1377.143066	-484.972870	127.763702	1390.495728	-457.329498	103.117493	1678.684204	-634.074768	322.828522	1128.424927	-548.851196	-103.366562	1142.034424	-538.922058	347.618927	893.156006	-451.544769	-100.326828	885.189270	-491.897217	115.883926	1021.037231	451.106873	-16.532465	961.550842	451.177643	161.292725
-531.189209	202.858749	921.503845	-477.696350	20.582590	922.352234	-631.880798	238.838074	503.246368	-517.527588	-32.315212	499.177734	-642.288940	264.015686	68.992912	-569.950989	-57.673965	78.585594	-552.955078	300.916595	1384.439209	-470.546967	-38.614529	1377.150146	-485.029633	127.713852	1390.550049	-457.414429	103.062401	1678.680176	-634.066162	322.841278	1128.446777	-548.823059	-103.411469	1142.005127	-538.825623	347.626343	893.176758	-451.471985	-100.383644	885.197266	-491.887329	115.866684	1021.050049	451.070343	-16.582438	961.514221	451.087128	161.276398
-531.163269	202.867722	921.499023	-477.681244	20.590733	922.346924	-631.879150	238.823456	503.263641	-517.497742	-32.296543	499.183716	-642.354797	264.043549	69.032700	-569.926941	-57.691883	78.573517	-553.030457	300.861115	1384.454834	-470.602142	-38.636871	1377.163086	-485.110962	127.701057	1390.573608	-457.473083	103.011971	1678.683960	-634.044678	322.820129	1128.416504	-548.811768	-103.476654	1141.987915	-538.696655	347.654327	893.221558	-451.442108	-100.474457	885.179810	-491.890350	115.867302	1021.048279	451.032684	-16.648510	961.514893	451.012085	161.257370
-531.170410	202.849884	921.500122	-477.666656	20.569618	922.353821	-631.871094	238.826004	503.291199	-517.455627	-32.271019	499.213898	-642.075928	264.023193	69.020805	-569.918091	-57.688194	78.571693	-553.124023	300.814667	1384.474365	-470.673157	-38.661701	1377.163818	-485.193451	127.661453	1390.580566	-457.547119	102.962189	1678.690796	-634.014343	322.772766	1128.401001	-548.800720	-103.568657	1141.997314	-538.608032	347.662384	893.258118	-451.378235	-100.474182	885.226624	-491.897522	115.849228	1021.053589	450.999451	-16.701250	961.518982	450.964691	161.246994
-531.170471	202.844101	921.506042	-477.658447	20.596172	922.360535	-631.908447	238.813324	503.309998	-517.461548	-32.300068	499.204102	-642.063782	264.030426	69.035370	-569.943237	-57.692188	78.599350	-553.206116	300.767822	1384.486816	-470.692657	-38.708981	1377.177124	-485.263428	127.619385	1390.634155	-457.617035	102.911064	1678.685547	-634.024719	322.767273	1128.392944	-548.798157	-103.619881	1141.960938	-538.513977	347.665436	893.294556	-451.340851	-100.501488	885.202881	-491.912476	115.855774	1021.062439	450.974182	-16.730762	961.521484	450.887939	161.178513
-531.153320	202.806488	921.504944	-477.633575	20.576540	922.365845	-631.911743	238.814102	503.307281	-517.419373	-32.274609	499.195221	-642.269897	264.021942	69.060570	-569.960632	-57.679173	78.589088	-553.309387	300.748474	1384.509644	-470.777954	-38.740128	1377.163696	-485.339172	127.600578	1390.640747	-457.694855	102.868988	1678.686035	-634.032227	322.714203	1128.389771	-548.799194	-103.700554	1141.928711	-538.366333	347.619843	893.322937	-451.312103	-100.548950	885.217041	-491.900391	115.828972	1021.065613	450.931213	-16.766762	961.503540	450.822357	161.164413
-531.143616	202.794846	921.526489	-477.585907	20.568535	922.368835	-631.861145	238.763931	503.291412	-517.407288	-32.305073	499.249878	-641.999207	264.019623	69.046730	-569.970093	-57.728851	78.633911	-553.416321	300.706909	1384.522583	-470.815552	-38.734364	1377.156250	-485.453827	127.544632	1390.617676	-457.759216	102.820679	1678.674316	-633.866394	322.332214	1128.233032	-548.804138	-103.778877	1141.945313	-538.280762	347.608154	893.313110	-451.351501	-100.637444	885.145996	-491.889771	115.806435	1021.080750	450.869843	-16.843204	961.486084	450.786194	161.107758
-531.141907	202.761734	921.515747	-477.562561	20.551641	922.369934	-631.904907	238.788986	503.318359	-517.420166	-32.352554	499.282440	-642.260925	264.013245	69.056702	-569.969360	-57.697456	78.632706	-553.541626	300.654358	1384.552856	-470.802124	-38.768864	1377.156006	-485.548828	127.498077	1390.631958	-457.828217	102.776360	1678.679199	-634.061157	322.621490	1128.351563	-548.809998	-103.802017	1141.917969	-538.196411	347.584015	893.392639	-451.359192	-100.726967	885.101990	-491.881042	115.788605	1021.076050	450.854279	-16.888365	961.493408	450.740906	161.105377
-531.164246	202.755569	921.537354	-477.563995	20.542509	922.370300	-631.895752	238.784851	503.295258	-517.374573	-32.344395	499.257965	-642.283569	264.024994	69.055695	-569.977722	-57.700436	78.634644	-553.659607	300.588348	1384.577393	-470.864777	-38.823231	1377.158569	-485.649200	127.481087	1390.659058	-457.937073	102.773331	1678.630127	-634.081665	322.557159	1128.340454	-548.813782	-103.846550	1141.892700	-538.104065	347.559052	893.437927	-451.356262	-100.725113	885.118591	-491.894226	115.770393	1021.087646	450.827484	-16.912886	961.474487	450.722839	161.061493
-531.152100	202.736221	921.531311	-477.541534	20.507099	922.389343	-631.899353	238.786743	503.294373	-517.403625	-32.373302	499.281799	-642.275818	264.025055	69.055725	-569.981018	-57.702690	78.636681	-553.793945	300.531738	1384.590698	-470.909760	-38.852097	1377.138428	-485.753113	127.465332	1390.699585	-457.950500	102.711151	1678.665894	-634.102966	322.505249	1128.310547	-548.823303	-103.900719	1141.884644	-538.021729	347.541168	893.483582	-451.359406	-100.730148	885.105652	-491.899139	115.750465	1021.096680	450.798859	-16.935900	961.469910	450.683197	161.039505
-531.132629	202.735260	921.538086	-477.499725	20.489056	922.376282	-631.892761	238.761185	503.287048	-517.406067	-32.375599	499.289734	-642.043335	263.987366	69.043213	-569.996399	-57.719036	78.617744	-553.913513	300.496613	1384.603516	-470.949615	-38.901043	1377.116821	-485.841461	127.434555	1390.692261	-458.050354	102.637726	1678.735107	-634.110107	322.419617	1128.287231	-548.842285	-103.902428	1141.845581	-537.951904	347.493713	893.494446	-451.369873	-100.747261	885.066711	-491.878601	115.728348	1021.095276	450.767151	-16.971758	961.458313	450.674347	161.021500
-531.165344	202.685043	921.528931	-477.495667	20.483576	922.354980	-631.914063	238.769745	503.317139	-517.394592	-32.374203	499.246307	-642.300720	264.004791	69.047653	-569.969666	-57.717091	78.622757	-554.025391	300.452087	1384.605469	-471.002960	-38.909561	1377.123901	-485.923004	127.379555	1390.696045	-458.078064	102.615944	1678.646484	-634.142151	322.357300	1128.275024	-548.866333	-103.911560	1141.788940	-537.937012	347.482513	893.534729	-451.353821	-100.691322	885.063965	-491.887878	115.698921	1021.079468	450.736908	-16.953299	961.475159	450.633423	160.979706
-531.164001	202.695496	921.533264	-477.483795	20.470528	922.377075	-631.913696	238.770096	503.319031	-517.340332	-32.324368	499.192017	-642.032043	264.000702	69.049316	-569.955811	-57.742321	78.624840	-554.150757	300.405823	1384.593384	-471.014496	-38.960011	1377.103516	-486.024719	127.354980	1390.701538	-458.147949	102.571136	1678.657837	-634.210876	322.350494	1128.264282	-548.874268	-103.926788	1141.758667	-537.857849	347.448669	893.578186	-451.377228	-100.716522	885.008362	-491.893463	115.703896	1021.093994	450.680695	-16.998863	961.467834	450.616821	160.938873
-531.182678	202.696976	921.544434	-477.450989	20.459303	922.367920	-631.885254	238.714828	503.297729	-517.336182	-32.345345	499.287292	-642.279419	263.996094	69.049255	-569.981812	-57.756283	78.631325	-554.277039	300.385284	1384.605591	-471.002228	-38.934856	1377.092896	-486.112823	127.315422	1390.698242	-458.230042	102.531784	1678.650269	-634.242920	322.265106	1128.241211	-548.867676	-103.917702	1141.730225	-537.797119	347.358826	893.588318	-451.419647	-100.692520	884.952087	-491.901398	115.686745	1021.097351	450.645447	-17.031784	961.431519	450.600250	160.931107
-531.176514	202.672882	921.537170	-477.432068	20.439045	922.373901	-631.918762	238.734161	503.304504	-517.325928	-32.331402	499.229828	-642.318420	264.004211	69.046135	-569.990479	-57.760368	78.631721	-554.416748	300.347046	1384.595459	-471.130798	-38.972538	1377.081421	-486.181519	127.288795	1390.700439	-458.333557	102.448936	1678.722656	-634.272644	322.164246	1128.211426	-548.907227	-103.947060	1141.670166	-537.738770	347.281921	893.616699	-451.448395	-100.716530	884.907104	-491.903351	115.668480	1021.098389	450.619202	-17.038448	961.406555	450.586090	160.928787
-531.188965	202.636353	921.543091	-477.423492	20.413849	922.390198	-631.893738	238.737198	503.313049	-517.330322	-32.336056	499.230530	-642.300049	264.025543	69.051506	-569.980835	-57.755428	78.630432	-554.540955	300.299255	1384.584106	-471.131165	-39.016109	1377.062134	-486.286377	127.242325	1390.711426	-458.425476	102.405624	1678.733154	-634.308655	322.055542	1128.157349	-548.909302	-103.983101	1141.673218	-537.702454	347.170319	893.610352	-451.491302	-100.703789	884.865356	-491.921082	115.640274	1021.111389	450.546875	-17.077143	961.409790	450.580688	160.860855
-531.193970	202.604935	921.539185	-477.409119	20.374710	922.399658	-631.867371	238.716263	503.316193	-517.319336	-32.407902	499.243011	-642.292542	264.003448	69.043732	-569.981873	-57.770313	78.609711	-554.639282	300.250946	1384.597046	-471.175140	-39.052967	1377.043823	-486.354126	127.203819	1390.726196	-458.180115	102.898697	1679.616089	-634.352295	321.995636	1128.157715	-548.936035	-103.994255	1141.636841	-537.663452	347.093384	893.630188	-451.514343	-100.668335	884.846985	-491.930908	115.609138	1021.115784	450.494904	-17.112194	961.377075	450.572418	160.853333
-531.226074	202.555252	921.552307	-477.407074	20.337418	922.419617	-631.888489	238.693695	503.309479	-517.378967	-32.447983	499.291901	-642.287354	264.002960	69.040932	-570.014465	-57.787403	78.615143	-554.742432	300.238342	1384.600830	-471.239899	-39.089909	1377.020630	-486.463409	127.142601	1390.700928	-458.265564	102.856606	1679.630127	-634.394348	321.931824	1128.145508	-548.968567	-103.974579	1141.578491	-537.645935	346.975677	893.627136	-451.593323	-100.652107	884.747681	-491.944122	115.572510	1021.131775	450.439758	-17.125082	961.390015	450.568604	160.832596
-531.255188	202.549149	921.563171	-477.420990	20.342505	922.419617	-631.885742	238.725723	503.309418	-517.314148	-32.446266	499.297150	-642.298035	264.003876	69.044853	-569.988831	-57.773968	78.614326	-554.837402	300.188965	1384.597412	-471.272461	-39.113121	1377.031250	-486.562225	127.112419	1390.689697	-458.350891	102.778885	1679.586792	-634.445007	321.854248	1128.131226	-549.004700	-103.992798	1141.553467	-537.634277	346.850586	893.621521	-451.615082	-100.583847	884.722656	-491.966858	115.567032	1021.137573	450.386658	-17.127180	961.378662	450.565857	160.809219
-531.297913	202.540359	921.571045	-477.442383	20.334381	922.389465	-631.944397	238.696503	503.323944	-517.311279	-32.437935	499.304474	-642.315918	263.994568	69.043030	-569.983093	-57.771034	78.612801	-554.924866	300.145172	1384.603882	-471.348816	-39.156822	1376.990723	-486.635742	127.065132	1390.682495	-458.450989	102.743332	1679.600708	-634.492432	321.772552	1128.144287	-549.038757	-104.012604	1141.509521	-537.630859	346.739563	893.619324	-451.661194	-100.520927	884.671387	-491.996826	115.539948	1021.126953	450.345337	-17.138247	961.355713	450.553162	160.799759
-531.320984	202.510025	921.581482	-477.449249	20.350319	922.394470	-631.934631	238.673981	503.311127	-517.318726	-32.485096	499.307281	-642.315613	263.996399	69.039940	-569.981506	-57.770237	78.616631	-555.021423	300.090576	1384.627441	-471.398590	-39.204372	1376.992188	-486.718109	127.051224	1390.692627	-458.635986	102.861137	1679.594360	-634.538025	321.674683	1128.137329	-549.054260	-103.994911	1141.504517	-537.651733	346.635651	893.590088	-451.703003	-100.475967	884.635315	-492.019348	115.529709	1021.135742	450.251831	-17.150227	961.354980	450.500397	160.779022
-531.343384	202.444855	921.583557	-477.444397	20.311617	922.401306	-631.902954	238.667374	503.316071	-517.294373	-32.504757	499.301178	-642.272583	263.993683	69.039009	-569.943298	-57.772331	78.626724	-555.112549	300.040863	1384.612671	-471.452545	-39.250702	1376.965210	-486.799561	126.990433	1390.698853	-458.730682	102.822662	1679.606201	-634.582153	321.602692	1128.130615	-549.092529	-104.012108	1141.514648	-537.610901	346.443115	893.553528	-451.755554	-100.405327	884.590576	-492.036224	115.480423	1021.141113	450.177399	-17.191624	961.337830	450.474823	160.741699
-531.341187	202.394440	921.581177	-477.438751	20.238102	922.426636	-631.937256	238.629578	503.318542	-517.292236	-32.511818	499.279602	-642.053772	263.985443	69.047867	-569.955261	-57.778904	78.629639	-555.189697	299.996460	1384.608276	-471.595947	-39.271839	1376.951538	-486.867126	126.966263	1390.732666	-458.755524	102.787560	1679.555298	-634.615234	321.520813	1128.108154	-549.129089	-104.030815	1141.439209	-537.677979	346.359955	893.553223	-451.769775	-100.293549	884.582764	-492.040466	115.430847	1021.153076	450.099792	-17.188004	961.318909	450.412872	160.746185
-531.349182	202.402237	921.573181	-477.432526	20.183807	922.437195	-631.927002	238.584167	503.322601	-517.319763	-32.546909	499.270599	-642.286621	263.989502	69.049225	-570.009033	-57.793247	78.605690	-555.250305	299.971497	1384.596680	-471.589783	-39.319401	1376.930908	-486.943848	126.909737	1390.745605	-458.880737	102.750427	1679.625488	-634.661316	321.456116	1128.090942	-549.158386	-103.967964	1141.382690	-537.716553	346.212341	893.528931	-451.813934	-100.203758	884.501038	-492.071411	115.408371	1021.158081	450.048737	-17.186785	961.304932	450.394531	160.738693
-531.375000	202.354050	921.566589	-477.439453	20.142723	922.448669	-631.979980	238.600403	503.328156	-517.284241	-32.505939	499.251343	-642.070190	263.987762	69.027367	-569.955994	-57.819473	78.613525	-555.349609	299.923462	1384.586670	-471.685669	-39.364628	1376.878662	-487.016327	126.844727	1390.715820	-458.958954	102.739014	1679.653076	-634.732910	321.379578	1128.075317	-549.207031	-103.970566	1141.320190	-537.734497	346.082001	893.496277	-451.848694	-100.110077	884.432251	-492.093353	115.373352	1021.160828	449.994873	-17.207407	961.292480	450.346893	160.723785
-531.418457	202.327179	921.573120	-477.495605	20.158875	922.398804	-631.954590	238.585526	503.292480	-517.290527	-32.562027	499.215576	-642.039185	263.988037	69.024879	-569.952087	-57.801067	78.584793	-555.420959	299.859924	1384.568726	-471.739502	-39.414661	1376.841919	-487.120575	126.819794	1390.696411	-459.044556	102.708458	1679.661865	-634.778015	321.322174	1128.067505	-549.269104	-103.929390	1141.256348	-537.771179	345.970978	893.481079	-451.909332	-100.060997	884.313416	-492.126831	115.342239	1021.138184	449.934814	-17.218771	961.287781	450.279999	160.708527
-531.461365	202.324188	921.577576	-477.538361	20.160221	922.370667	-631.975830	238.561371	503.266235	-517.298645	-32.572910	499.212189	-642.072937	263.978821	69.023781	-569.996277	-57.833141	78.584129	-555.497498	299.837219	1384.554932	-471.786682	-39.445160	1376.837524	-487.198425	126.765419	1390.659424	-459.093231	102.685799	1679.640869	-634.812744	321.225250	1128.047607	-549.328430	-103.904961	1141.232300	-537.784424	345.843475	893.455872	-451.965515	-99.990318	884.219604	-492.169128	115.323944	1021.126953	449.828400	-17.216444	961.297302	450.176758	160.692566
-531.518311	202.275986	921.572510	-477.584869	20.140390	922.371704	-631.992554	238.538284	503.263336	-517.326660	-32.596840	499.220367	-642.089111	263.994019	69.022934	-570.003662	-57.837456	78.586639	-555.575500	299.798004	1384.559082	-471.924988	-39.480900	1376.795532	-487.298950	126.726402	1390.650024	-459.150085	102.645660	1679.620361	-634.860291	321.162598	1127.997681	-549.397156	-103.899254	1141.188110	-537.818481	345.713562	893.435669	-452.011230	-99.905785	884.194275	-492.222015	115.294266	1021.124939	449.742676	-17.256763	961.262939	450.086029	160.677673
-531.527283	202.230515	921.573547	-477.599854	20.075745	922.401428	-631.999756	238.555649	503.283508	-517.330261	-32.644821	499.223969	-642.320984	263.994141	69.028839	-569.994690	-57.832752	78.589592	-555.627502	299.759613	1384.532959	-471.996246	-39.553616	1376.768433	-487.384186	126.688713	1390.679199	-459.198090	102.648186	1679.656128	-634.905762	321.080322	1127.985474	-549.464539	-103.893379	1141.181152	-537.890259	345.593201	893.405518	-452.020599	-99.811104	884.201416	-492.256195	115.247421	1021.142700	449.680542	-17.262543	961.265869	450.009979	160.679031
-531.533142	202.172379	921.569824	-477.597046	20.005491	922.453369	-631.976318	238.514389	503.286163	-517.405212	-32.681389	499.264343	-641.859436	263.984955	69.013161	-570.022644	-57.847088	78.593750	-555.674438	299.725372	1384.523438	-472.119843	-39.580982	1376.760742	-487.472961	126.631195	1390.697388	-459.241302	102.627296	1679.628784	-634.955933	321.022217	1127.977783	-549.516602	-103.853523	1141.163940	-537.945313	345.466370	893.374146	-452.062866	-99.731613	884.191772	-492.285828	115.205544	1021.169434	449.639160	-17.282606	961.264954	449.925812	160.676468
-531.563416	202.119980	921.569885	-477.606018	19.961653	922.446289	-631.969727	238.508957	503.275238	-517.302673	-32.656471	499.230652	-642.086243	263.988556	69.018005	-569.972595	-57.821426	78.588562	-555.754944	299.686432	1384.500732	-472.158478	-39.630421	1376.749146	-487.552368	126.614136	1390.713501	-459.201782	102.449165	1679.696899	-634.805725	320.615753	1127.788086	-549.591675	-103.833252	1141.118164	-537.978882	345.362793	893.322144	-452.076050	-99.628624	884.176697	-492.324860	115.149414	1021.168640	449.572296	-17.300415	961.240967	449.842285	160.646912
-531.585693	202.062225	921.576111	-477.653687	19.912437	922.452942	-632.003296	238.495407	503.271820	-517.386658	-32.737068	499.273834	-641.868958	263.983276	69.006355	-570.032166	-57.840343	78.592270	-555.813171	299.647491	1384.487549	-472.251404	-39.713028	1376.721802	-487.645172	126.564255	1390.695068	-459.252319	102.413589	1679.691650	-635.061584	320.904510	1127.936157	-549.666992	-103.801704	1141.100952	-538.064209	345.233582	893.332947	-452.122162	-99.532158	884.149780	-492.375488	115.090027	1021.177246	449.483795	-17.376265	961.228699	449.744904	160.637375
-531.674805	202.056915	921.584412	-477.767853	19.928953	922.426086	-632.068176	238.525864	503.294159	-517.373169	-32.753624	499.272827	-642.201050	263.992920	69.022202	-570.033203	-57.849319	78.573189	-555.861084	299.606079	1384.478271	-472.340332	-39.723614	1376.736328	-487.752563	126.544418	1390.677002	-459.297150	102.376877	1679.648193	-635.100891	320.816498	1127.904053	-549.755432	-103.795990	1141.048462	-538.139404	345.123138	893.283813	-452.173096	-99.459183	884.151733	-492.456757	115.081322	1021.166077	449.397339	-17.385496	961.191223	449.620758	160.614197
-531.820068	202.014511	921.635010	-477.927063	19.876303	922.467102	-632.079102	238.532104	503.281006	-517.386780	-32.832764	499.229828	-642.378967	264.002289	69.028854	-570.022217	-57.849667	78.571098	-555.929199	299.583466	1384.449097	-472.441589	-39.791977	1376.698975	-487.873230	126.500175	1390.668701	-459.341583	102.384888	1679.686890	-635.170593	320.790222	1127.875732	-549.831360	-103.758446	1141.045166	-538.222473	345.016541	893.246948	-452.229950	-99.363907	884.138184	-492.534119	115.049492	1021.201904	449.336792	-17.397745	961.194214	449.517059	160.607559
-531.834839	201.937485	921.634399	-477.953766	19.810144	922.502075	-632.114014	238.553253	503.280426	-517.426392	-32.847343	499.250122	-642.403381	263.997620	69.012077	-570.031189	-57.854275	78.571976	-555.962463	299.548920	1384.448486	-472.580841	-39.833775	1376.690308	-487.981812	126.442360	1390.673950	-459.382629	102.339828	1679.638062	-635.198792	320.694916	1127.839111	-549.936646	-103.732033	1141.025757	-538.304260	344.884583	893.196472	-452.271027	-99.302444	884.119873	-492.587311	114.987144	1021.222778	449.244965	-17.418663	961.209961	449.399384	160.589722
-531.857849	201.883926	921.628723	-478.001160	19.757156	922.518799	-632.090698	238.492645	503.259766	-517.390686	-32.885094	499.255707	-642.376770	263.999023	69.025116	-570.020630	-57.860531	78.584724	-556.035889	299.492645	1384.412964	-472.642975	-39.900604	1376.694946	-488.060760	126.406075	1390.704956	-459.406433	102.312157	1679.649414	-635.277954	320.671112	1127.850220	-550.005554	-103.697639	1140.999756	-538.362488	344.743652	893.167908	-452.279297	-99.203842	884.167114	-492.650269	114.936218	1021.231628	449.204559	-17.476650	961.171814	449.329865	160.597137
-531.882019	201.871017	921.629272	-478.046814	19.711538	922.539368	-632.077881	238.476639	503.267548	-517.431274	-32.937447	499.248077	-642.354126	263.994598	69.021233	-570.077759	-57.878490	78.587685	-556.054016	299.493256	1384.411255	-472.695740	-39.927593	1376.689331	-488.166168	126.368736	1390.726074	-459.435730	102.322060	1679.652710	-635.328125	320.627930	1127.854736	-550.102417	-103.626587	1140.949219	-538.448975	344.620728	893.131226	-452.293549	-99.070610	884.136292	-492.698944	114.911629	1021.243713	449.136505	-17.445751	961.203613	449.232971	160.533005
-531.929260	201.805679	921.618591	-478.077759	19.638973	922.548401	-632.103638	238.457901	503.257324	-517.389587	-32.888569	499.225098	-642.448242	263.980011	69.010735	-570.069092	-57.914558	78.568260	-556.093872	299.469543	1384.390381	-472.819489	-39.967426	1376.663086	-488.260742	126.340164	1390.738403	-459.459412	102.303108	1679.634155	-635.373962	320.562653	1127.813965	-550.173279	-103.548279	1140.885986	-538.511536	344.505768	893.110596	-452.304596	-98.968643	884.142273	-492.755066	114.849342	1021.244690	449.037750	-17.473286	961.196838	449.112732	160.542633
-531.988403	201.750580	921.612305	-478.141632	19.633692	922.532471	-632.159424	238.492523	503.274994	-517.360596	-32.901077	499.186676	-642.459290	263.998352	69.020691	-570.039001	-57.900093	78.566132	-556.128845	299.442108	1384.384155	-472.890442	-39.998264	1376.694580	-488.345978	126.330566	1390.753784	-459.499329	102.272141	1679.625366	-635.437805	320.560364	1127.821411	-550.263733	-103.466072	1140.812500	-538.564636	344.418121	893.087769	-452.374908	-98.871574	884.068054	-492.821594	114.813187	1021.234436	448.957520	-17.488401	961.160828	448.992493	160.510635
-532.085938	201.712128	921.604370	-478.254852	19.622147	922.518250	-632.219482	238.465179	503.257629	-517.371094	-32.902420	499.184570	-642.497131	264.006348	68.987823	-570.042053	-57.901245	78.566277	-556.180237	299.417664	1384.353760	-473.009918	-40.039021	1376.678223	-488.459015	126.307831	1390.752197	-459.525208	102.262680	1679.613525	-635.493286	320.526093	1127.818970	-550.355652	-103.458618	1140.794067	-538.654785	344.318268	893.025391	-452.396942	-98.793831	884.085510	-492.916046	114.787560	1021.222046	448.864014	-17.474680	961.147156	448.874329	160.530975
-532.158264	201.661636	921.608765	-478.357666	19.604794	922.514038	-632.203857	238.420593	503.224854	-517.360229	-32.945747	499.185455	-642.442200	263.993561	68.982170	-570.079712	-57.917484	78.546234	-556.215393	299.373566	1384.351563	-473.153748	-40.130985	1376.639404	-488.523193	126.288170	1390.770874	-459.562042	102.233215	1679.594727	-635.527954	320.451508	1127.786987	-550.437439	-103.441002	1140.760010	-538.727417	344.238190	892.990417	-452.472961	-98.772232	884.050842	-493.009735	114.745850	1021.223267	448.780151	-17.465881	961.143677	448.776276	160.500046
-532.213257	201.589188	921.617554	-478.399750	19.501785	922.554626	-632.232056	238.374283	503.213135	-517.419556	-33.043171	499.198059	-642.458557	263.989624	68.979851	-570.050903	-57.914368	78.556747	-556.226990	299.363983	1384.351074	-473.213257	-40.142868	1376.609131	-488.648651	126.214333	1390.777344	-459.591553	102.198547	1679.599365	-635.541809	320.392914	1127.781006	-550.536255	-103.445358	1140.754639	-538.783508	344.112457	892.954468	-452.521790	-98.709206	884.064331	-493.064758	114.673691	1021.248047	448.701721	-17.456600	961.152466	448.682770	160.502335
-532.251404	201.548737	921.617004	-478.452545	19.460352	922.585510	-632.283142	238.361313	503.213043	-517.439575	-33.051727	499.227203	-642.436157	263.984009	68.986954	-570.040100	-57.900406	78.576530	-556.245728	299.345612	1384.345459	-473.291748	-40.188694	1376.648682	-488.714355	126.176056	1390.818115	-459.613403	102.196335	1679.605835	-635.598206	320.410858	1127.800415	-550.645142	-103.397629	1140.712158	-538.833130	344.021362	892.936096	-452.558289	-98.604225	884.064880	-493.128632	114.643440	1021.265015	448.613739	-17.432083	961.149353	448.579041	160.527206
-532.248840	201.533936	921.569702	-478.441284	19.428869	922.543274	-632.310425	238.361374	503.236786	-517.640869	-33.449051	499.989410	-642.438965	263.981110	68.990128	-570.234131	-58.011242	78.649864	-556.249146	299.321075	1384.333862	-473.355438	-40.216534	1376.641235	-488.807800	126.145859	1390.864380	-459.638763	102.177551	1679.609741	-635.601318	320.377258	1127.772705	-550.714294	-103.320068	1140.650024	-538.890503	343.931030	892.909180	-452.614441	-98.556976	884.045898	-493.214447	114.595886	1021.232727	448.504364	-17.416130	961.129333	448.463470	160.567337
-532.301697	201.486084	921.559326	-478.471771	19.367708	922.554077	-632.314087	238.307678	503.215607	-517.637634	-33.476162	499.998962	-642.465027	263.980225	68.972977	-570.251038	-58.034851	78.627388	-556.278992	299.308472	1384.318970	-473.434875	-40.236565	1376.633301	-488.882324	126.108467	1390.888672	-459.669342	102.152313	1679.609131	-635.620300	320.366821	1127.745483	-550.811707	-103.320023	1140.646851	-538.928467	343.881256	892.876831	-452.668579	-98.501305	883.999817	-493.284943	114.545616	1021.236267	448.352966	-17.418129	961.094421	448.354828	160.564148
-532.366394	201.416321	921.545898	-478.549438	19.384222	922.540222	-632.338318	238.285583	503.222137	-517.384888	-33.055756	499.257202	-642.405212	263.974487	68.965172	-570.043518	-57.927303	78.567459	-556.302368	299.275513	1384.314087	-473.533508	-40.285172	1376.625000	-488.946075	126.081383	1390.887939	-459.703186	102.123116	1679.601807	-635.664185	320.361298	1127.760742	-550.897583	-103.275795	1140.619507	-539.013184	343.800354	892.835754	-452.705414	-98.453392	884.000061	-493.363251	114.517769	1021.223511	448.251282	-17.433811	961.065186	448.250549	160.584457
-532.463745	201.350632	921.543274	-478.666382	19.322920	922.515991	-632.389221	238.256943	503.200012	-517.340210	-33.019020	499.151947	-642.420227	263.977936	68.967377	-570.038025	-57.899757	78.522240	-556.344910	299.269501	1384.301514	-473.685974	-40.330704	1376.583984	-489.055756	126.065224	1390.899292	-459.747192	102.076546	1679.579468	-635.670837	320.334320	1127.739258	-550.997803	-103.305061	1140.623047	-539.052734	343.740753	892.800049	-452.815491	-98.426941	883.932739	-493.475983	114.439659	1021.211365	448.127228	-17.357374	961.064575	448.125183	160.597366
-532.526306	201.270660	921.537842	-478.711212	19.273529	922.543091	-632.406799	238.225174	503.160767	-517.355774	-33.104145	499.172943	-642.453064	263.995209	68.942848	-570.082825	-57.922195	78.535667	-556.355896	299.242279	1384.294312	-473.673157	-40.346962	1376.564941	-489.179413	126.016945	1390.903931	-459.781036	102.041672	1679.591675	-635.690063	320.337128	1127.738892	-551.096069	-103.287338	1140.604004	-539.100281	343.661255	892.775635	-452.892731	-98.346367	883.905945	-493.555908	114.386810	1021.224915	447.990814	-17.328842	961.060669	448.000214	160.647034
-532.603210	201.232849	921.531555	-478.774933	19.223007	922.524963	-632.443054	238.184723	503.153503	-517.317627	-33.121899	499.098846	-642.505737	263.989197	68.914474	-570.055786	-57.908623	78.535393	-556.379272	299.235870	1384.287109	-473.756409	-40.389519	1376.566895	-489.252991	126.001915	1390.927612	-459.812073	101.988571	1679.575195	-635.712463	320.361542	1127.782227	-551.189209	-103.295677	1140.539185	-539.164612	343.601685	892.743408	-452.953644	-98.280983	883.918823	-493.630981	114.335396	1021.213623	447.889557	-17.250654	961.054321	447.905457	160.653656
-532.672424	201.119034	921.526550	-478.811127	19.138174	922.555542	-632.547607	238.209335	503.169922	-517.322937	-33.169300	499.138214	-642.520691	263.991272	68.937256	-570.070068	-57.905376	78.526169	-556.414185	299.192139	1384.280273	-473.839569	-40.413799	1376.550293	-489.312744	125.966560	1390.973022	-459.834106	101.953613	1679.570801	-635.726074	320.353973	1127.780396	-551.247131	-103.301926	1140.542603	-539.183960	343.526917	892.734741	-453.010345	-98.259277	883.910889	-493.694458	114.255112	1021.226929	447.718689	-17.248455	961.027039	447.782654	160.687576
-532.794495	201.063660	921.563416	-478.951477	19.073786	922.606689	-632.590271	238.214783	503.179108	-517.288818	-33.174324	499.095917	-642.516907	263.987915	68.917221	-570.079346	-57.909817	78.529259	-556.425354	299.192932	1384.258789	-473.876099	-40.432007	1376.514893	-489.393066	125.955009	1390.996826	-459.848114	101.901772	1679.548828	-635.730896	320.362671	1127.764038	-551.324280	-103.280182	1140.511841	-539.231567	343.473267	892.695801	-453.067444	-98.211105	883.895020	-493.775146	114.216499	1021.263855	447.550415	-17.291174	960.985657	447.687042	160.705460
-532.893066	201.011978	921.545837	-479.016907	19.027414	922.589111	-632.631470	238.183594	503.164642	-517.210571	-33.157112	499.099976	-642.546936	263.995697	68.904243	-570.063538	-57.924854	78.479805	-556.470459	299.166260	1384.246460	-473.955414	-40.472794	1376.472412	-489.439117	125.926384	1390.991699	-459.870239	101.848953	1679.540771	-635.735291	320.321869	1127.736206	-551.367554	-103.301064	1140.518066	-539.218933	343.411041	892.691528	-453.152893	-98.186981	883.847351	-493.851105	114.171608	1021.245422	447.406097	-17.241776	960.988647	447.531952	160.751358
-532.954590	200.947678	921.547791	-479.070923	18.997084	922.574890	-632.671265	238.139221	503.165863	-517.257019	-33.236324	499.133453	-642.523438	263.992645	68.914864	-570.108704	-57.966114	78.525192	-556.509033	299.137512	1384.250732	-473.994843	-40.487659	1376.475220	-489.489319	125.933746	1391.002197	-459.894836	101.793724	1679.537231	-635.744324	320.289917	1127.754883	-551.460693	-103.300133	1140.520996	-539.246643	343.359497	892.675049	-453.224579	-98.128372	883.861267	-493.930450	114.110344	1021.242493	447.274597	-17.278427	960.914551	447.420929	160.781540
-533.045959	200.884583	921.533936	-479.149017	18.967922	922.559265	-632.680237	238.101730	503.124420	-517.221985	-33.269077	499.121582	-642.515320	264.008881	68.915764	-570.107056	-57.965725	78.531136	-556.553894	299.132996	1384.248779	-474.033569	-40.521709	1376.462036	-489.572998	125.889137	1390.959839	-459.916199	101.752380	1679.528442	-635.770142	320.278809	1127.744873	-551.536377	-103.241440	1140.470825	-539.254944	343.316925	892.679138	-453.285675	-98.092049	883.850098	-494.013397	114.065445	1021.227478	447.141083	-17.301868	960.904236	447.315155	160.812408
-533.132507	200.837906	921.517395	-479.219482	18.917561	922.559265	-632.717285	238.068832	503.111298	-517.236694	-33.349716	499.107056	-642.300720	263.962830	68.948090	-570.122864	-57.988007	78.511902	-556.582214	299.116150	1384.252686	-474.096130	-40.546406	1376.463623	-489.632568	125.889732	1391.019897	-459.935059	101.675369	1679.519043	-635.776184	320.214905	1127.753906	-551.616272	-103.283379	1140.477295	-539.235046	343.266418	892.687256	-453.374969	-98.056015	883.839294	-494.092377	114.026802	1021.218811	446.990631	-17.278606	960.910522	447.195496	160.781647
-533.197144	200.766342	921.524231	-479.253113	18.826542	922.584961	-632.766724	238.022446	503.116913	-517.232666	-33.394638	499.134583	-642.542969	264.002594	68.900032	-570.118164	-58.018013	78.543610	-556.618469	299.086426	1384.270264	-474.164001	-40.581882	1376.437988	-489.687012	125.827248	1391.049927	-459.947266	101.605682	1679.520630	-635.796265	320.201843	1127.750366	-551.674438	-103.262474	1140.485107	-539.265076	343.192688	892.710999	-453.455078	-98.045807	883.848022	-494.158966	113.952255	1021.236938	446.874420	-17.246717	960.924683	447.076569	160.808319
-533.260559	200.684784	921.519836	-479.291473	18.748512	922.604248	-632.776001	237.991577	503.103912	-517.210693	-33.414036	499.127106	-642.282043	263.942413	68.938072	-570.082886	-58.014996	78.513977	-556.648071	299.044617	1384.273315	-474.218750	-40.635475	1376.414673	-489.721405	125.803986	1391.108643	-459.950348	101.558571	1679.552246	-635.784546	320.123199	1127.747070	-551.778442	-103.310211	1140.527588	-539.173889	343.111389	892.761719	-453.541290	-98.012939	883.862366	-494.235321	113.879562	1021.247192	446.712921	-17.280323	960.897156	446.952881	160.798477
-533.376160	200.681107	921.523132	-479.237030	19.002728	922.361877	-632.841736	237.975327	503.149841	-517.056458	-33.338570	499.104797	-642.294373	263.932800	68.916359	-570.036621	-57.990978	78.506172	-556.676453	299.021332	1384.278687	-474.238983	-40.667816	1376.434692	-489.792450	125.767967	1391.141357	-459.946228	101.490730	1679.552368	-635.784180	320.092102	1127.742188	-551.821838	-103.307381	1140.508057	-539.172974	343.065674	892.796082	-453.622284	-97.990532	883.858948	-494.178192	113.913994	1021.120728	446.581055	-17.203430	960.918030	446.814789	160.808624
-533.388428	200.551590	921.532043	-479.340759	18.634531	922.629761	-632.861938	237.936218	503.122711	-517.114441	-33.494934	499.145294	-642.290222	263.942627	68.914291	-570.103088	-58.057156	78.534676	-556.717529	298.966156	1384.286133	-474.264679	-40.722198	1376.457764	-489.856232	125.723022	1391.150146	-459.996277	101.601990	1679.452026	-635.848389	320.081207	1127.733765	-551.875305	-103.279320	1140.519775	-539.230408	343.061279	892.775452	-453.717865	-97.946625	883.875854	-494.364014	113.756943	1021.270874	446.439423	-17.237223	960.904419	446.694794	160.810547
-533.486328	200.440811	921.523071	-479.423492	18.577637	922.628113	-632.907715	237.895264	503.076447	-517.140564	-33.568581	499.134827	-642.303711	263.944885	68.910629	-570.129700	-58.057304	78.572945	-556.757324	298.940369	1384.279297	-474.245300	-40.758793	1376.438110	-489.932617	125.659744	1391.139648	-459.981262	101.537949	1679.450317	-635.849792	320.060730	1127.745605	-551.946167	-103.313202	1140.539917	-539.225708	343.007965	892.774963	-453.851776	-97.941536	883.817627	-494.437866	113.684212	1021.263062	446.275726	-17.192259	960.889221	446.536835	160.827744
-533.591919	200.399200	921.528137	-479.526123	18.565729	922.592224	-632.962830	237.867554	503.075256	-517.092224	-33.581753	499.142059	-642.257874	263.924316	68.898827	-570.098572	-58.066860	78.553078	-556.808899	298.849823	1384.293579	-474.287994	-40.821594	1376.404053	-489.965759	125.615723	1391.112549	-459.964752	101.478470	1679.418335	-635.903381	320.036591	1127.736694	-551.993774	-103.318657	1140.521484	-539.198730	342.971436	892.783264	-453.955811	-97.952995	883.772888	-494.527283	113.640358	1021.246643	446.127441	-17.199993	960.862122	446.397766	160.833313
-533.654175	200.325775	921.500061	-479.552399	18.494963	922.584412	-632.973450	237.811829	503.045898	-517.074097	-33.672714	499.101685	-642.252502	263.929718	68.882286	-570.105835	-58.071144	78.562889	-556.832886	298.810608	1384.276489	-474.290283	-40.895222	1376.394653	-490.045105	125.516472	1391.086060	-459.928741	101.412376	1679.408569	-635.932312	320.032410	1127.745483	-552.025818	-103.375839	1140.504028	-539.108704	342.883362	892.789185	-454.036041	-97.952980	883.738831	-494.588409	113.576775	1021.230347	445.978485	-17.196194	960.833496	446.238770	160.861252
-533.693542	200.265381	921.496094	-479.548553	18.403585	922.588867	-633.008179	237.734512	503.043976	-517.053650	-33.719383	499.129700	-642.510437	263.962891	68.815155	-570.127136	-58.079037	78.541351	-556.886169	298.743317	1384.294189	-474.289856	-40.944889	1376.362671	-490.069305	125.464264	1391.162476	-459.872955	101.333481	1679.364624	-635.946838	320.005707	1127.740479	-552.065857	-103.376717	1140.473267	-539.160645	342.899933	892.831665	-454.127441	-97.956444	883.707214	-494.636475	113.498604	1021.234375	445.818817	-17.180269	960.828247	446.085297	160.893280
-533.768738	200.150711	921.510071	-479.576111	18.299824	922.627808	-633.315308	238.768906	503.315704	-517.054443	-33.711510	499.094147	-642.695313	263.955383	68.936119	-570.141174	-58.086071	78.542328	-556.945801	298.653564	1384.300415	-474.352539	-41.044613	1376.372803	-490.114777	125.396461	1391.216431	-459.848755	101.279610	1679.361206	-635.970276	319.982056	1127.759277	-552.094299	-103.455566	1140.482788	-539.101074	342.808319	892.843201	-454.202332	-97.943459	883.682617	-494.684601	113.407387	1021.259705	445.715759	-17.206903	960.802307	445.957306	160.899551
-533.787292	200.057526	921.502625	-479.581024	18.218582	922.621643	-633.361145	238.778580	503.330688	-517.006775	-33.737762	499.061920	-642.696777	263.948608	68.948105	-570.087097	-58.072613	78.510910	-557.002747	298.583984	1384.320313	-474.338226	-41.101585	1376.359497	-490.170532	125.297539	1391.244385	-459.807526	101.222977	1679.348145	-635.986023	319.932159	1127.770630	-552.149048	-103.482613	1140.449341	-539.065186	342.766235	892.892822	-454.272797	-97.916481	883.671936	-494.709229	113.318214	1021.254517	445.577606	-17.163418	960.801941	445.801605	160.929031
-533.886475	199.980286	921.510925	-479.674469	18.168165	922.636353	-633.396851	238.639603	503.294769	-517.045044	-33.866161	499.151276	-642.408630	263.903992	68.975708	-570.147705	-58.130527	78.542755	-557.048096	298.490662	1384.310181	-474.342285	-41.195030	1376.346558	-490.229401	125.205788	1391.250244	-459.767487	101.173897	1679.340454	-635.977173	319.840759	1127.745483	-552.160461	-103.614868	1140.477173	-539.123047	342.811371	892.910828	-454.337341	-97.923805	883.694397	-494.776489	113.267494	1021.261963	445.411774	-17.194754	960.787720	445.645020	160.920349
-533.932190	199.889771	921.524841	-479.712708	18.117605	922.622681	-633.453552	238.650391	503.309082	-517.010742	-33.859783	499.154694	-642.434875	263.895294	68.947647	-570.134521	-58.124283	78.542549	-557.096008	298.384064	1384.334595	-474.394165	-41.296013	1376.285156	-490.267059	125.148895	1391.293091	-459.720215	101.114883	1679.323608	-635.996460	319.790985	1127.751709	-552.217285	-103.685303	1140.446533	-539.104675	342.795654	892.930481	-454.454895	-97.991508	883.606079	-494.821350	113.182457	1021.263062	445.277893	-17.172707	960.784607	445.491425	160.908569
-533.998657	199.818527	921.495178	-479.768311	18.074438	922.599426	-633.525879	238.640106	503.288879	-517.004333	-33.947521	499.105225	-642.707214	263.946289	68.889465	-570.124756	-58.118973	78.549400	-557.161133	298.294098	1384.360596	-474.407745	-41.393002	1376.230103	-490.349854	125.055115	1391.251465	-459.665192	101.065475	1679.306274	-636.040039	319.754089	1127.773071	-552.218628	-103.736153	1140.401855	-539.060364	342.726349	892.914368	-454.533783	-98.017052	883.537170	-494.877716	113.131500	1021.235718	445.117035	-17.190638	960.771240	445.319733	160.943832
-534.026306	199.772125	921.489502	-479.775452	18.022762	922.590149	-633.511414	238.535172	503.261536	-517.024658	-33.946457	499.055420	-642.680298	263.944122	68.895271	-570.137939	-58.118534	78.509323	-557.198059	298.162598	1384.368408	-474.431671	-41.481224	1376.200806	-490.376312	124.949951	1391.275146	-459.623352	101.013474	1679.286987	-636.049438	319.669220	1127.766479	-552.245178	-103.830513	1140.371704	-539.044495	342.712860	892.941223	-454.625916	-98.058266	883.462341	-494.921814	113.073792	1021.231873	444.949768	-17.205566	960.783752	445.144562	160.933624
-534.060852	199.682037	921.502686	-479.781891	17.945505	922.581238	-633.542847	238.470062	503.275330	-517.014893	-34.042099	499.054688	-642.677917	263.943146	68.923592	-570.130676	-58.105896	78.537979	-557.245911	298.091736	1384.390381	-474.413300	-41.565201	1376.183716	-490.434753	124.857101	1391.305664	-459.556824	100.954224	1679.274048	-636.040344	319.581787	1127.758423	-552.267456	-103.921944	1140.320801	-539.037415	342.695313	892.959412	-454.707611	-98.106773	883.417236	-494.946259	112.979019	1021.234924	444.823151	-17.236485	960.762695	445.005188	160.926575
-534.087646	199.600220	921.495483	-479.783112	17.838318	922.598816	-633.559265	238.420807	503.271271	-517.030579	-34.074005	499.045166	-642.648865	263.942810	68.897736	-570.145325	-58.148499	78.512268	-557.287476	297.968231	1384.418213	-474.447906	-41.689354	1376.141846	-490.455109	124.728996	1391.289307	-459.500061	100.878914	1679.266602	-636.055725	319.501038	1127.780029	-552.301819	-103.995392	1140.275391	-539.038330	342.655396	892.981384	-454.785828	-98.146851	883.375916	-494.986816	112.891251	1021.243042	444.674408	-17.209391	960.780701	444.847961	160.941849
-534.114685	199.501053	921.491272	-479.778107	17.740234	922.595886	-633.550232	238.330093	503.243469	-517.033508	-34.098766	499.051331	-642.656555	263.927887	68.904510	-570.142273	-58.156452	78.492104	-557.323853	297.862610	1384.439697	-474.459778	-41.772789	1376.133789	-490.509186	124.609009	1391.338501	-459.373962	100.665176	1679.328613	-636.051147	319.424011	1127.797729	-552.319397	-104.109886	1140.260742	-539.033936	342.650238	893.010681	-454.854858	-98.201569	883.324768	-495.006378	112.792908	1021.240479	444.499725	-17.237730	960.782959	444.664337	160.951431
-534.145996	199.413895	921.467102	-479.821381	17.698959	922.581604	-633.554749	238.250305	503.244934	-517.046082	-34.195343	499.055695	-642.653381	263.926819	68.875336	-570.155334	-58.163067	78.502373	-557.362732	297.743317	1384.455933	-474.467712	-41.898739	1376.074341	-490.525269	124.506256	1391.359131	-459.306122	100.610237	1679.322266	-636.046448	319.312164	1127.797852	-552.340881	-104.207863	1140.220825	-539.016113	342.620514	893.017944	-454.899048	-98.270302	883.280396	-495.055084	112.730988	1021.222534	444.342163	-17.240435	960.749390	444.471924	160.974716
-534.196777	199.343353	921.466675	-479.837036	17.627090	922.553040	-633.588135	238.230682	503.240387	-517.034668	-34.255352	499.059662	-642.653076	263.926239	68.873802	-570.150513	-58.169239	78.486679	-557.416870	297.603455	1384.474609	-474.539093	-42.054386	1376.036621	-490.569916	124.388420	1391.299927	-459.241425	100.526848	1679.290894	-636.046265	319.233704	1127.785034	-552.340942	-104.267532	1140.140381	-538.997986	342.613556	893.051208	-454.912231	-98.319298	883.217712	-495.083893	112.647987	1021.208008	444.110992	-17.254908	960.767090	444.253204	160.961212
-534.237183	199.224564	921.458618	-479.827301	17.548140	922.531860	-633.627319	238.236084	503.218048	-516.969360	-34.238934	498.979858	-642.666443	263.932007	68.859016	-570.120911	-58.154057	78.483330	-557.436218	297.493103	1384.479248	-474.485809	-42.168053	1375.986206	-490.617615	124.214577	1391.280396	-459.170502	100.432808	1679.230835	-636.076477	319.173248	1127.818115	-552.339783	-104.400711	1140.109863	-538.934448	342.528015	893.058899	-455.001648	-98.460747	883.061646	-495.097443	112.546700	1021.193298	443.954529	-17.276081	960.730164	444.077881	160.981232
-534.265747	199.179443	921.460205	-479.865112	17.463659	922.528137	-633.549377	238.033630	503.164917	-516.945801	-34.277077	499.010773	-642.634277	263.932739	68.844193	-570.132996	-58.160316	78.490135	-557.456543	297.331665	1384.484619	-474.467926	-42.289776	1375.967041	-490.662201	124.101303	1391.286987	-459.093445	100.354813	1679.199341	-636.093140	319.116638	1127.866699	-552.344055	-104.446053	1139.999146	-539.001038	342.554016	893.085266	-455.018402	-98.539238	882.995728	-495.129395	112.477821	1021.192261	443.796570	-17.249743	960.740295	443.901947	160.991409
-534.271912	199.076172	921.461365	-479.832306	17.376825	922.511719	-633.588379	238.098404	503.197571	-516.946899	-34.344772	498.994904	-642.676208	263.922577	68.876854	-570.141541	-58.211262	78.475731	-557.485901	297.180420	1384.521606	-474.448730	-42.410179	1375.919312	-490.718262	123.950066	1391.304077	-459.023163	100.264923	1679.197632	-636.097656	319.049316	1127.873779	-552.358154	-104.533592	1139.940186	-538.920471	342.479156	893.128235	-455.055267	-98.617615	882.958374	-495.138947	112.369286	1021.187927	443.609955	-17.238756	960.750122	443.698486	160.985229
-534.310974	198.987564	921.485474	-479.849182	17.277512	922.544006	-633.591980	238.066086	503.201233	-516.911743	-34.415115	498.966583	-642.665161	263.925659	68.893646	-570.107239	-58.206211	78.487457	-557.505615	297.053650	1384.539429	-474.428467	-42.535690	1375.941284	-490.736603	123.812302	1391.334351	-458.944397	100.158035	1679.181030	-636.108215	318.973053	1127.917969	-552.363586	-104.640587	1139.922363	-539.010010	342.468445	893.177979	-455.088043	-98.722198	882.895569	-495.174591	112.278725	1021.216919	443.483002	-17.297659	960.741211	443.561127	160.971878
-534.338501	198.876801	921.473022	-479.840210	17.173052	922.542603	-633.548401	238.010040	503.176025	-516.910034	-34.492237	498.995239	-642.618835	263.903259	68.881531	-570.105042	-58.204922	78.494690	-557.530518	296.890015	1384.587769	-474.479614	-42.673592	1375.910522	-490.752350	123.696175	1391.295410	-458.877045	100.040451	1679.158447	-636.123108	318.866333	1127.952881	-552.385498	-104.730804	1139.901001	-539.000122	342.417480	893.226318	-455.133698	-98.812546	882.845886	-495.198181	112.175407	1021.211487	443.311157	-17.281582	960.748474	443.383484	160.928772
-534.374634	198.761856	921.485107	-479.842957	17.060614	922.544800	-633.549988	237.916946	503.149872	-516.888672	-34.594402	499.057159	-642.630676	263.907288	68.855881	-570.113464	-58.227936	78.489220	-557.561951	296.751984	1384.632690	-474.492645	-42.783955	1375.865112	-490.787659	123.555519	1391.313721	-458.789185	99.888184	1679.136353	-636.132996	318.770477	1127.963745	-552.379639	-104.861488	1139.868164	-539.007263	342.375122	893.256470	-455.121033	-98.892738	882.825806	-495.216614	112.058830	1021.218628	443.116577	-17.339600	960.721008	443.177979	160.917267
-534.402588	198.661987	921.487488	-479.827393	17.005001	922.533142	-633.538025	237.893555	503.150604	-516.797791	-34.599483	499.002716	-642.648010	263.912170	68.852112	-570.103027	-58.247959	78.479797	-557.586487	296.609650	1384.670166	-474.455414	-42.929539	1375.826538	-490.795135	123.444321	1391.346313	-458.710876	99.734863	1679.079712	-636.158020	318.705963	1128.008789	-552.374878	-104.961174	1139.825317	-539.004578	342.332306	893.310669	-455.129608	-99.012634	882.761108	-495.235962	111.973358	1021.215881	442.932953	-17.348776	960.657471	442.986420	160.919846
-534.444824	198.541138	921.490112	-479.826691	16.920744	922.518860	-633.547852	237.880341	503.148346	-516.821167	-34.704235	499.033966	-642.632324	263.906342	68.859688	-570.125000	-58.259739	78.491943	-557.619690	296.460693	1384.710693	-474.435638	-43.065033	1375.812744	-490.820099	123.319084	1391.328491	-458.632111	99.608551	1679.086792	-636.174500	318.591064	1128.059814	-552.364868	-105.088394	1139.798950	-539.059570	342.325317	893.398438	-455.124390	-99.063255	882.747681	-495.262054	111.863602	1021.210999	442.719818	-17.385113	960.650269	442.765717	160.925186
-534.471741	198.434402	921.502563	-479.782745	16.783400	922.532593	-633.549011	237.845825	503.157257	-516.822266	-34.774933	498.986786	-642.661072	263.901276	68.848373	-570.079773	-58.257725	78.481911	-557.641846	296.322571	1384.757568	-474.378204	-43.179932	1375.776123	-490.823059	123.193413	1391.356934	-458.550812	99.434113	1679.034302	-636.192383	318.467987	1128.088257	-552.359436	-105.188263	1139.746948	-539.075195	342.252197	893.450317	-455.136597	-99.159813	882.669617	-495.279572	111.738403	1021.227356	442.577789	-17.365042	960.672424	442.586823	160.951462
-534.508972	198.283096	921.505432	-479.796356	16.696917	922.546875	-633.534729	237.812820	503.157440	-516.781616	-34.808578	499.016327	-642.671143	263.900513	68.845619	-570.108826	-58.283878	78.507011	-557.666687	296.165344	1384.798706	-474.386108	-43.315216	1375.734619	-490.843079	123.017235	1391.339233	-458.546814	99.420517	1678.955566	-636.226318	318.392822	1128.149414	-552.348145	-105.313469	1139.714966	-539.105408	342.210876	893.516235	-455.107330	-99.228775	882.653381	-495.300018	111.630264	1021.234863	442.337860	-17.351976	960.636963	442.341949	160.957886
-534.520752	198.144104	921.496460	-479.779785	16.581234	922.543518	-633.535095	237.718628	503.137512	-516.781616	-34.931255	499.017273	-642.406372	263.853485	68.878235	-570.127686	-58.293789	78.522141	-557.694763	295.998016	1384.823730	-474.376312	-43.465347	1375.656006	-490.839172	122.869316	1391.331055	-458.418182	99.106506	1679.020142	-636.250732	318.272308	1128.195435	-552.323486	-105.453987	1139.675293	-539.114685	342.131714	893.575134	-455.049896	-99.293205	882.662048	-495.316040	111.502792	1021.230896	442.151031	-17.366310	960.656555	442.155975	160.942001
-534.541748	198.010635	921.515930	-479.743591	16.452820	922.554871	-633.532654	237.715714	503.112396	-516.747925	-35.023743	499.018219	-642.357117	263.820129	68.899139	-570.085876	-58.261551	78.510033	-557.700073	295.830170	1384.864258	-474.308960	-43.611469	1375.613037	-490.850555	122.738869	1391.316895	-458.388733	98.911469	1679.040527	-636.275635	318.114136	1128.250122	-552.299622	-105.526520	1139.633667	-539.116516	342.058502	893.636108	-455.005341	-99.380371	882.622437	-495.309967	111.370804	1021.246582	441.928497	-17.379164	960.631104	441.945862	160.953369
-534.571594	197.906433	921.508057	-479.729736	16.384653	922.534241	-633.565979	237.651947	503.130280	-516.711426	-35.017704	499.005676	-642.345459	263.793976	68.882469	-570.046143	-58.275406	78.464241	-557.715393	295.689209	1384.897217	-474.279846	-43.754341	1375.540894	-490.861053	122.578278	1391.321655	-458.359039	98.866524	1678.906738	-636.318665	317.998383	1128.299438	-552.282471	-105.684425	1139.585693	-539.162964	341.980713	893.675476	-454.966156	-99.435936	882.559692	-495.321747	111.280197	1021.232971	441.702118	-17.441208	960.565430	441.774261	160.951813
-534.627747	197.770370	921.509521	-479.758453	16.274637	922.519043	-633.556213	237.537964	503.101013	-516.713074	-35.128372	499.011414	-642.599731	263.845093	68.856911	-570.041870	-58.306129	78.479271	-557.746887	295.555847	1384.941040	-474.229675	-43.892269	1375.533569	-490.854034	122.427116	1391.272095	-458.360596	98.679153	1678.936035	-636.329407	317.836761	1128.342285	-552.226746	-105.782303	1139.514648	-539.181458	341.922546	893.723877	-454.888092	-99.444534	882.540955	-495.334259	111.159454	1021.222412	441.492340	-17.462912	960.565491	441.570923	160.952194
-534.625610	197.647430	921.512939	-479.682922	16.143873	922.519287	-633.525818	237.463654	503.069061	-516.700867	-35.176643	498.985870	-642.591858	263.834961	68.843536	-570.040039	-58.305759	78.484917	-557.764404	295.413910	1384.965454	-474.166260	-44.011551	1375.448242	-490.854706	122.279366	1391.280884	-458.251373	98.366684	1679.016968	-636.351501	317.679352	1128.383667	-552.184692	-105.896980	1139.492676	-539.218689	341.830780	893.750183	-454.847565	-99.524460	882.468628	-495.314453	111.029724	1021.226624	441.288116	-17.468857	960.558899	441.338379	160.926392
-534.629944	197.518082	921.503540	-479.658600	16.035122	922.512939	-633.594604	237.459991	503.116669	-516.629028	-35.212547	498.939819	-642.633911	263.834167	68.844521	-570.052307	-58.308720	78.463257	-557.780273	295.250549	1384.996216	-474.150482	-44.154694	1375.410522	-490.827728	122.124756	1391.283691	-458.192780	98.153717	1678.994507	-636.407349	317.587189	1128.424927	-552.141479	-106.010818	1139.442871	-539.232849	341.729950	893.805603	-454.774902	-99.565796	882.441467	-495.313690	110.911903	1021.219788	441.117004	-17.397020	960.573975	441.131348	160.903366
-534.622986	197.370148	921.505920	-479.570831	15.903966	922.521240	-633.577209	237.347031	503.089844	-516.655457	-35.282318	498.924347	-642.605591	263.834198	68.832321	-569.996582	-58.313225	78.481422	-557.797119	295.113770	1385.033691	-474.097565	-44.284672	1375.368530	-490.826172	121.984596	1391.275146	-458.091736	97.918739	1678.924927	-636.412415	317.440247	1128.450317	-552.098816	-106.131104	1139.404297	-539.261047	341.672333	893.845215	-454.672760	-99.602104	882.401550	-495.288849	110.774414	1021.227783	440.916260	-17.436068	960.547424	440.881927	160.937195
-534.604370	197.252823	921.478943	-479.519592	15.797573	922.526367	-633.590820	237.265106	503.119751	-516.656494	-35.386757	498.967834	-642.363525	263.796173	68.830368	-570.017029	-58.302959	78.482079	-557.810181	294.935394	1385.052124	-474.059845	-44.441730	1375.340942	-490.797607	121.840576	1391.277588	-458.033875	97.660484	1678.902344	-636.447388	317.296936	1128.483276	-552.053162	-106.243378	1139.350098	-539.279175	341.577087	893.892761	-454.630981	-99.632668	882.369629	-495.273224	110.676651	1021.218506	440.724823	-17.427399	960.524719	440.643646	160.941696
-534.635986	197.102936	921.488831	-479.500061	15.675114	922.528687	-633.609436	237.202271	503.106140	-516.709534	-35.546856	499.015594	-642.055603	263.723663	68.881485	-570.033569	-58.379139	78.487358	-557.828186	294.793213	1385.088379	-473.959595	-44.555523	1375.320923	-490.794434	121.725754	1391.326050	-458.016541	97.427910	1678.929688	-636.478699	317.156891	1128.519287	-551.978882	-106.341118	1139.315674	-539.326050	341.494690	893.922607	-454.560089	-99.638702	882.323242	-495.267517	110.543823	1021.223083	440.539429	-17.429218	960.540405	440.416656	160.930634
-534.620544	197.002411	921.490540	-479.441132	15.571192	922.505981	-633.607788	237.115280	503.121826	-516.665955	-35.572399	498.973419	-642.327087	263.744324	68.889572	-569.980530	-58.353363	78.483810	-557.831238	294.671631	1385.112793	-473.893127	-44.661682	1375.317017	-490.799286	121.590179	1391.326416	-457.997406	97.188431	1678.944458	-636.479248	317.020966	1128.537598	-551.895447	-106.455742	1139.300171	-539.371765	341.408173	893.932068	-454.480042	-99.706543	882.289185	-495.247894	110.425697	1021.215393	440.395203	-17.405355	960.502869	440.228882	160.957382
-534.458191	196.911026	921.356812	-479.238007	15.498023	922.391663	-633.567810	236.991928	503.124054	-516.556335	-35.554340	498.995911	-642.282227	263.729584	68.865479	-569.945740	-58.345432	78.497734	-557.838257	294.534149	1385.141968	-473.808075	-44.792038	1375.288086	-490.797089	121.458382	1391.314819	-457.928955	96.939713	1678.947510	-636.493835	316.837860	1128.552490	-551.824463	-106.526085	1139.273438	-539.347351	341.235840	893.935242	-454.412933	-99.749496	882.250122	-495.237671	110.304741	1021.113281	440.197418	-17.438007	960.481995	440.024414	160.953781
-534.643860	196.707153	921.480957	-479.343933	15.313984	922.504639	-633.635376	236.923599	503.098297	-516.595276	-35.648697	498.982544	-642.315002	263.757111	68.826637	-569.944458	-58.345310	78.505013	-557.860840	294.381561	1385.156250	-473.775696	-44.942764	1375.237183	-490.799713	121.305702	1391.312378	-457.817963	96.707497	1678.856079	-636.498657	316.653961	1128.561401	-551.725952	-106.656700	1139.239746	-539.383667	341.158752	893.938293	-454.337311	-99.809258	882.233765	-495.207886	110.163612	1021.208923	439.988495	-17.441212	960.469543	439.822113	160.967377
-534.643860	196.528778	921.481628	-479.295074	15.174756	922.528015	-633.658447	236.852554	503.092072	-516.661987	-35.828064	499.073303	-642.451538	263.735107	68.806396	-570.014038	-58.410076	78.504829	-557.864624	294.218323	1385.163574	-473.776611	-45.080807	1375.223755	-490.786560	121.178200	1391.333984	-457.762085	96.483208	1678.844482	-636.514343	316.493011	1128.541504	-551.627991	-106.785759	1139.187012	-539.437378	341.056274	893.949951	-454.230530	-99.858414	882.191284	-495.172241	110.024712	1021.218811	439.828583	-17.433180	960.491821	439.628967	160.940460
-534.636230	196.435379	921.476074	-479.277527	15.090662	922.483643	-633.641724	236.760727	503.097229	-516.629089	-35.885284	499.027527	-642.565674	263.734314	68.813377	-570.351868	-58.601368	78.536087	-557.868530	294.072968	1385.177734	-473.678192	-45.176636	1375.196655	-490.797852	121.006485	1391.303101	-457.714752	96.263901	1678.836792	-636.500061	316.264618	1128.544678	-551.518250	-106.871628	1139.128052	-539.463745	340.959961	893.947083	-454.127045	-99.861008	882.147217	-495.171570	109.911949	1021.196228	439.609650	-17.449430	960.437683	439.394043	160.970123
-534.625488	196.285690	921.457825	-479.211548	14.951512	922.472656	-633.627808	236.654846	503.072906	-516.563721	-35.954716	498.989166	-642.586731	263.734039	68.815979	-570.351624	-58.601234	78.545334	-557.859619	293.892151	1385.190063	-473.627594	-45.353989	1375.146118	-490.790344	120.861740	1391.300903	-457.732697	96.186790	1678.763184	-636.503418	316.106934	1128.552124	-551.409607	-106.989014	1139.078003	-539.554688	340.921112	893.982971	-454.028412	-99.879768	882.083496	-495.121216	109.778999	1021.179688	439.369385	-17.463284	960.420349	439.137146	160.998642
-534.619873	196.122971	921.464172	-479.186401	14.825096	922.457642	-633.624756	236.521271	503.065735	-516.607971	-36.040283	499.026855	-642.550171	263.717255	68.816940	-570.361328	-58.638439	78.558975	-557.850891	293.713776	1385.197998	-473.565918	-45.523594	1375.083252	-490.769928	120.696587	1391.298096	-457.609253	95.790146	1678.793579	-636.512451	315.940674	1128.562622	-551.262695	-107.156609	1139.032349	-539.613464	340.834656	893.986877	-453.893341	-99.914993	882.040771	-495.095947	109.627861	1021.174500	439.151428	-17.465523	960.430237	438.886047	161.011276
-534.601318	195.974472	921.462769	-479.141998	14.699985	922.430176	-633.593872	236.399170	503.035400	-516.539368	-36.117413	499.021942	-642.543884	263.719116	68.803947	-570.340515	-58.637024	78.545303	-557.808655	293.551666	1385.203613	-473.403290	-45.663937	1375.053101	-490.739502	120.566681	1391.287354	-457.549072	95.555183	1678.785278	-636.542053	315.818207	1128.593506	-551.124207	-107.239723	1138.993530	-539.643188	340.731323	893.999451	-453.761444	-99.989594	881.993713	-495.049133	109.483688	1021.158569	438.928070	-17.518936	960.415710	438.668488	160.985474
-534.607727	195.791275	921.454590	-479.124329	14.565640	922.427612	-633.615234	236.328903	503.018585	-516.540710	-36.227566	499.027924	-642.519165	263.717712	68.796371	-569.935303	-58.426178	78.492142	-557.801147	293.395996	1385.213257	-473.276276	-45.806793	1375.046997	-490.697113	120.418854	1391.322021	-457.494446	95.306313	1678.768555	-636.527588	315.618286	1128.600952	-551.020325	-107.344513	1138.917480	-539.682373	340.590057	894.008362	-453.640137	-100.032410	881.979126	-495.034302	109.333519	1021.151733	438.720123	-17.523762	960.405823	438.441101	161.012665
-534.596863	195.622971	921.458252	-479.063080	14.397520	922.453857	-633.591431	236.205368	503.007111	-516.505249	-36.316940	499.009888	-642.309143	263.685730	68.784164	-570.295837	-58.625492	78.567444	-557.793152	293.219147	1385.229126	-473.257080	-45.957012	1374.996704	-490.683350	120.265762	1391.318237	-457.435059	95.098740	1678.761475	-636.548462	315.458496	1128.598755	-550.921326	-107.512329	1138.892822	-539.721069	340.475586	894.011719	-453.513153	-100.092941	881.929382	-494.996429	109.181496	1021.165771	438.503052	-17.570332	960.375366	438.231903	161.002060
-534.580750	195.489685	921.459534	-479.041687	14.264445	922.430481	-633.577515	236.102707	502.979370	-516.449707	-36.427776	499.028442	-642.213745	263.618073	68.826080	-569.926392	-58.477299	78.470932	-557.769470	292.999481	1385.245483	-473.111328	-46.098701	1374.973511	-490.652405	120.115257	1391.322998	-457.380524	94.850006	1678.756836	-636.536377	315.231293	1128.589966	-550.803467	-107.627686	1138.883667	-539.746887	340.356995	894.018616	-453.364288	-100.126511	881.951355	-494.984894	109.032974	1021.156250	438.328613	-17.503742	960.337219	437.985291	161.067062
-534.578247	195.335205	921.461670	-478.996826	14.092007	922.440918	-633.582764	235.999954	502.975067	-516.415100	-36.526249	498.995117	-642.339050	263.666443	68.788795	-569.853149	-58.452183	78.478897	-557.733521	292.817047	1385.267212	-473.050659	-46.258167	1374.927734	-490.611237	119.952240	1391.342285	-457.327393	94.626160	1678.748169	-636.557129	315.057098	1128.621704	-550.725220	-107.726501	1138.840576	-539.787659	340.220398	894.026794	-453.247803	-100.199905	881.872314	-494.966492	108.874756	1021.162964	438.157990	-17.444557	960.344482	437.754120	161.076126
-534.555359	195.194397	921.457275	-478.944641	13.915204	922.450562	-633.590393	235.934509	502.990479	-516.407654	-36.623070	499.024292	-642.481995	263.620514	68.786148	-570.283508	-58.675518	78.555450	-557.688904	292.663605	1385.284424	-472.984863	-46.422592	1374.912231	-490.600281	119.748299	1391.323975	-457.273956	94.417534	1678.753784	-636.566833	314.893341	1128.645752	-550.615662	-107.850891	1138.789673	-539.831421	340.077759	894.039734	-453.112793	-100.249489	881.859619	-494.925568	108.725761	1021.164734	437.963623	-17.427572	960.292786	437.477173	161.135712
-534.511414	195.033371	921.468506	-478.878510	13.760305	922.482910	-633.518921	235.775238	502.967163	-516.383911	-36.726135	499.031586	-642.452148	263.618225	68.769730	-570.282471	-58.675007	78.566071	-557.665039	292.496063	1385.312378	-472.877167	-46.566444	1374.910034	-490.539246	119.565331	1391.334839	-457.211609	94.223213	1678.771362	-636.585388	314.695557	1128.680298	-550.514954	-107.953636	1138.759644	-539.871094	339.928986	894.050720	-452.932373	-100.250633	881.820374	-494.887085	108.575874	1021.188110	437.789246	-17.376680	960.281494	437.232971	161.182602
-534.472839	194.860718	921.449463	-478.823334	13.584764	922.497925	-633.513367	235.691132	502.957520	-516.351196	-36.851791	499.057892	-642.188477	263.566864	68.817947	-570.276367	-58.703876	78.584564	-557.624695	292.337311	1385.332153	-472.845673	-46.743690	1374.904663	-490.508179	119.380775	1391.338989	-457.156311	94.026321	1678.772217	-636.610840	314.540283	1128.687744	-550.412231	-108.091705	1138.718750	-539.890320	339.774323	894.064026	-452.755157	-100.300392	881.825195	-494.865326	108.413742	1021.188599	437.579315	-17.337303	960.265198	436.958496	161.195068
-534.442566	194.670273	921.439636	-478.783112	13.430867	922.502380	-633.501831	235.546417	502.952209	-516.321472	-36.953545	499.065216	-642.202026	263.568146	68.801353	-570.271912	-58.738972	78.579803	-557.609375	292.163513	1385.356689	-472.784821	-46.912361	1374.851563	-490.470306	119.202820	1391.361572	-457.089417	93.817474	1678.746826	-636.625549	314.388824	1128.715454	-550.314880	-108.196396	1138.695313	-539.964844	339.606110	894.056335	-452.566437	-100.342041	881.812988	-494.825470	108.252289	1021.184937	437.385742	-17.301306	960.267517	436.741882	161.234711
-534.403748	194.500305	921.432007	-478.734375	13.264706	922.496643	-633.440552	235.423920	502.923340	-516.309814	-37.063549	499.027252	-642.432373	263.616608	68.743103	-570.308838	-58.769306	78.611763	-557.559998	291.961945	1385.343750	-472.740814	-47.093426	1374.839355	-490.436340	119.022484	1391.353882	-457.026520	93.606735	1678.733398	-636.622070	314.251251	1128.722534	-550.203247	-108.325195	1138.627319	-540.002014	339.460449	894.068909	-452.405457	-100.402649	881.796326	-494.780060	108.086494	1021.177979	437.154968	-17.301199	960.209534	436.512482	161.266052
-534.411987	194.328583	921.427185	-478.552124	13.345454	922.288269	-633.446533	235.344788	502.917847	-516.143555	-37.022991	498.992310	-642.179321	263.546387	68.791069	-570.248108	-58.747192	78.588554	-557.521973	291.776642	1385.348022	-472.705536	-47.275356	1374.836548	-490.395477	118.865898	1391.362305	-456.951447	93.423035	1678.719604	-636.627258	314.128937	1128.738403	-550.100037	-108.470566	1138.572266	-540.032410	339.315369	894.075562	-452.235474	-100.446754	881.732361	-494.585175	107.980927	1021.061035	436.934662	-17.322811	960.175598	436.246185	161.315155
-534.372742	194.103043	921.402344	-478.705353	12.935225	922.495911	-633.375671	235.237457	502.881592	-516.265503	-37.306347	499.058777	-642.449463	263.565826	68.768646	-570.292480	-58.791439	78.603180	-557.462097	291.575531	1385.354614	-472.626251	-47.473656	1374.802734	-490.367371	118.692566	1391.388794	-456.868805	93.245346	1678.722900	-636.579346	313.903534	1128.722534	-549.984863	-108.625870	1138.547852	-540.023987	339.156982	894.082703	-452.031952	-100.461967	881.753967	-494.728210	107.747101	1021.159119	436.707825	-17.289539	960.167786	435.942017	161.344559
-534.342041	193.957397	921.404907	-478.642761	12.765807	922.500000	-633.320129	235.110275	502.868134	-516.218506	-37.343777	499.053345	-642.175903	263.517151	68.799347	-570.278198	-58.772331	78.597427	-557.422913	291.394928	1385.379517	-472.566681	-47.669483	1374.772217	-490.342896	118.532967	1391.387817	-456.829895	93.003326	1678.726318	-635.926025	312.610596	1128.600220	-549.857788	-108.737869	1138.456787	-539.898193	338.948914	894.008118	-451.847504	-100.530090	881.757385	-494.686127	107.590508	1021.162964	436.462830	-17.281187	960.147644	435.620026	161.389618
-534.270874	193.795731	921.386475	-478.575867	12.624040	922.489746	-633.277405	235.015747	502.872345	-516.205505	-37.475960	499.069885	-642.138916	263.496979	68.820122	-570.300476	-58.783913	78.613937	-557.382629	291.202728	1385.393555	-472.500244	-47.868362	1374.727417	-490.322632	118.338982	1391.391479	-456.767639	92.782494	1678.743408	-635.880920	312.406952	1128.628052	-549.762329	-108.857819	1138.375488	-539.905640	338.767609	894.012268	-451.691650	-100.629456	881.724854	-494.637573	107.437202	1021.151123	436.204559	-17.288549	960.143982	435.321167	161.429047
-534.225464	193.608292	921.383545	-478.522003	12.452085	922.488464	-633.232605	234.870392	502.860901	-516.140076	-37.548016	499.074280	-642.143799	263.482849	68.794914	-570.288147	-58.792225	78.593956	-557.315796	290.997650	1385.404785	-472.360657	-48.057755	1374.728760	-490.279572	118.159241	1391.382202	-456.682587	92.568047	1678.741943	-635.837219	312.205475	1128.643433	-549.638123	-108.965935	1138.337402	-539.962891	338.634064	894.028748	-451.523071	-100.716599	881.738770	-494.579376	107.261940	1021.147827	435.690704	-17.258932	959.872803	434.756317	161.427780
-534.181824	193.427841	921.353027	-478.488098	12.299081	922.482849	-633.223633	234.814789	502.876221	-516.109192	-37.625378	499.017334	-642.170959	263.469971	68.791275	-570.311462	-58.847206	78.627640	-557.259521	290.798248	1385.389038	-472.258484	-48.232079	1374.710449	-490.263580	117.952675	1391.343506	-456.657898	92.529152	1678.646484	-635.811035	312.028351	1128.655273	-549.521667	-109.155830	1138.325684	-539.957397	338.446655	894.037048	-451.337524	-100.781967	881.748352	-494.536011	107.110229	1021.128601	435.739532	-17.249273	960.070862	434.772522	161.473465
-534.118347	193.270218	921.355103	-478.436798	12.140360	922.475586	-633.118652	234.660431	502.805878	-516.032227	-37.659950	499.000671	-642.110229	263.433136	68.763039	-570.236389	-58.798420	78.608383	-557.210144	290.603058	1385.382446	-472.179474	-48.420910	1374.677368	-490.229065	117.764450	1391.380005	-456.435120	92.202606	1678.644775	-635.776367	311.807251	1128.670776	-549.417969	-109.290764	1138.318237	-539.975525	338.254547	894.007446	-451.176483	-100.934074	881.696228	-494.487396	106.943474	1021.127380	435.545532	-17.149158	960.115173	434.494690	161.506989
-534.077942	193.115494	921.359253	-478.416931	11.996132	922.471313	-633.127075	234.581772	502.863495	-515.988525	-37.750824	498.984039	-641.941223	263.427185	68.782906	-570.279358	-58.839317	78.619400	-557.159607	290.437775	1385.396851	-472.059845	-48.592731	1374.694580	-490.189423	117.560646	1391.354004	-456.362305	91.986610	1678.613037	-635.748291	311.609375	1128.688965	-549.310303	-109.431374	1138.297119	-539.979736	338.063080	893.999695	-450.976624	-101.009972	881.725281	-494.453857	106.789322	1021.127136	435.332123	-17.089657	960.069336	434.187012	161.583328
-534.041931	192.956085	921.367798	-478.350616	11.798787	922.471436	-633.061584	234.481308	502.850891	-515.925171	-37.783684	498.988434	-641.914429	263.426392	68.792122	-570.259583	-58.829590	78.622803	-557.141602	290.237244	1385.421753	-472.037018	-48.796440	1374.647705	-490.093903	117.370461	1391.398315	-456.356567	91.933167	1678.548218	-635.725220	311.411591	1128.700073	-549.208069	-109.532219	1138.236328	-539.970581	337.880463	894.006714	-450.834106	-101.149284	881.704773	-494.405670	106.606514	1021.132019	435.128906	-17.023109	960.064331	433.900177	161.622070
-533.981628	192.771378	921.359619	-478.266083	11.617561	922.473145	-633.074463	234.415894	502.896698	-515.899048	-37.881580	499.004181	-641.918945	263.426727	68.790253	-570.281616	-58.873428	78.642731	-557.097900	290.045898	1385.420776	-471.967194	-48.956600	1374.619995	-490.036407	117.170021	1391.381836	-456.234070	91.591988	1678.657227	-635.721069	311.246460	1128.727905	-549.121399	-109.694595	1138.225952	-540.009705	337.672394	893.938232	-450.695007	-101.271210	881.667419	-494.362305	106.421700	1021.132263	434.927155	-16.937426	960.031311	433.631439	161.714676
-533.945740	192.569855	921.353699	-478.250092	11.475615	922.455261	-633.034424	234.305649	502.884644	-515.865906	-38.007439	499.014160	-642.152710	263.410980	68.794838	-570.225586	-58.871407	78.628754	-557.050964	289.856598	1385.429810	-471.907990	-49.140301	1374.623047	-489.964996	116.997429	1391.398315	-456.106079	91.392258	1678.622437	-635.709900	311.076385	1128.743408	-549.020630	-109.880737	1138.193726	-540.003479	337.489014	893.944275	-450.549652	-101.408821	881.648193	-494.316742	106.249527	1021.118042	434.689972	-16.875267	960.020203	433.341003	161.741440
-533.877930	192.381454	921.364929	-478.195465	11.267625	922.469482	-633.052856	234.237381	502.897064	-515.881653	-38.145466	499.022217	-642.201233	263.408447	68.786522	-570.238770	-58.878609	78.642334	-556.985413	289.638000	1385.438354	-471.875977	-49.309635	1374.596069	-489.903839	116.804375	1391.400879	-456.008728	91.185722	1678.595337	-635.668945	310.849060	1128.760498	-548.938782	-109.979881	1138.163086	-539.949890	337.272675	893.954102	-450.388550	-101.541939	881.635925	-494.269196	106.047478	1021.132629	434.374817	-16.818647	959.947632	432.992279	161.822449
-533.818909	192.170181	921.354187	-478.112244	11.079735	922.482422	-633.003601	234.156769	502.918121	-515.805603	-38.218590	499.041687	-642.168213	263.406311	68.794846	-570.219177	-58.890095	78.662994	-556.961304	289.450348	1385.449219	-471.755890	-49.486217	1374.572266	-489.831116	116.613350	1391.391357	-455.914490	90.943733	1678.552490	-635.654175	310.685486	1128.771240	-548.818787	-110.142242	1138.091797	-539.918640	337.078156	893.969238	-450.228058	-101.660362	881.675293	-494.197418	105.863167	1021.132935	434.063568	-16.793179	959.906006	432.661743	161.845886
-533.786499	191.946396	921.335510	-478.102020	10.895651	922.477844	-633.006775	234.048325	502.890076	-515.795471	-38.338783	499.061310	-642.186279	263.387177	68.774109	-570.252014	-58.926949	78.652054	-556.901611	289.269714	1385.426270	-471.701324	-49.698425	1374.527588	-489.713318	116.409454	1391.374878	-455.813232	90.711868	1678.528564	-635.618591	310.459717	1128.778809	-548.716492	-110.287621	1138.060913	-539.844543	336.819977	893.938660	-450.106354	-101.852768	881.623596	-494.150269	105.674385	1021.117615	433.511230	-16.783579	959.645447	432.046967	161.869095
-533.713562	191.737350	921.310242	-478.025909	10.694398	922.474854	-632.959106	233.962662	502.890900	-515.704163	-38.428169	498.980011	-642.165649	263.371613	68.763031	-570.222351	-58.933563	78.672806	-556.847107	289.070007	1385.401123	-471.568939	-49.899429	1374.519043	-489.632629	116.190475	1391.329468	-455.696289	90.494797	1678.505615	-635.551147	310.243103	1128.779541	-548.591858	-110.436668	1138.058105	-539.839172	336.689575	893.947144	-449.964508	-102.045074	881.618164	-494.083527	105.479424	1021.103943	433.511658	-16.682657	959.851440	431.997833	161.942612
-533.687683	191.576630	921.292297	-478.001160	10.500481	922.481934	-632.980530	233.859406	502.860382	-515.656982	-38.508797	498.971832	-642.190552	263.359009	68.764381	-570.197205	-58.935356	78.651184	-556.797607	288.855988	1385.385254	-471.480408	-50.099117	1374.493164	-489.537811	116.006248	1391.298218	-455.670349	90.427299	1678.421021	-635.492615	309.988068	1128.785522	-548.495911	-110.635117	1138.024292	-539.801453	336.470276	893.949097	-449.827667	-102.224831	881.604187	-494.052979	105.316582	1021.097290	433.233398	-16.669676	959.835754	431.678162	161.992325
-533.637573	191.371017	921.290894	-477.936005	10.303896	922.496033	-632.948914	233.781097	502.878143	-515.630554	-38.624443	499.014771	-642.191467	263.358002	68.776184	-570.221619	-58.989082	78.651039	-556.710388	288.636444	1385.393799	-471.339935	-50.285458	1374.468628	-489.432739	115.788582	1391.272217	-455.518646	90.064934	1678.489258	-635.430908	309.758514	1128.798340	-548.393860	-110.794617	1137.964844	-539.745300	336.222931	893.938721	-449.699554	-102.434326	881.575256	-493.983185	105.128899	1021.101624	432.949463	-16.603846	959.796143	431.353210	162.084625
-533.578674	191.154800	921.262573	-477.868347	10.078379	922.500366	-632.882690	233.649368	502.831543	-515.619751	-38.814659	499.013031	-642.191772	263.331512	68.765945	-570.240417	-59.000118	78.672516	-556.661499	288.422729	1385.396973	-471.255829	-50.484722	1374.452637	-489.344360	115.594666	1391.291626	-455.419983	89.831688	1678.487427	-635.362488	309.457275	1128.758423	-548.320801	-111.019241	1137.960938	-539.669067	335.953003	893.945129	-449.652191	-102.688835	881.511292	-493.931793	104.922623	1021.090393	432.656342	-16.533773	959.706909	431.030762	162.170975
-533.521790	190.990372	921.262512	-477.832581	9.913783	922.487000	-632.871399	233.563034	502.848602	-515.599670	-38.997177	499.007721	-642.223877	263.334991	68.778847	-570.247864	-59.004009	78.691872	-556.616211	288.220764	1385.421631	-471.186951	-50.691814	1374.407349	-489.253510	115.366753	1391.279053	-455.325012	89.615730	1678.476685	-635.301514	309.226776	1128.764526	-548.245361	-111.244888	1137.955933	-539.615723	335.704437	893.950684	-449.571167	-102.889412	881.438721	-493.873383	104.753166	1021.082458	432.128998	-16.403532	959.479736	430.426880	162.278122
-533.455811	190.770599	921.253357	-477.753510	9.686896	922.509766	-632.775452	233.431885	502.809235	-515.549011	-39.142563	499.057281	-642.182983	263.316833	68.758675	-570.307434	-59.078312	78.738998	-556.561096	288.003143	1385.420898	-471.147308	-50.902985	1374.382446	-489.148529	115.149818	1391.281738	-455.227386	89.409668	1678.464966	-635.245422	309.011414	1128.790649	-548.159485	-111.421967	1137.918457	-539.550720	335.479401	893.953857	-449.470856	-103.108543	881.413635	-493.803406	104.547188	1021.088806	432.105499	-16.294212	959.585266	430.370758	162.368973
-533.422729	190.616089	921.257446	-477.740082	9.512949	922.486023	-632.745911	233.362610	502.824524	-515.483582	-39.292290	499.081146	-642.188782	263.319366	68.758301	-570.335999	-59.097446	78.724190	-556.512390	287.776337	1385.442627	-471.094910	-51.125862	1374.380127	-489.082123	114.928070	1391.292358	-455.115570	89.137451	1678.436035	-635.166260	308.777374	1128.779541	-548.080994	-111.636421	1137.924194	-539.474915	335.248718	893.978088	-449.396027	-103.320099	881.414490	-493.769135	104.369377	1021.078247	431.843658	-16.193693	959.549316	430.092194	162.463470
-533.360107	190.379852	921.267883	-477.668213	9.314919	922.520630	-632.666260	233.234802	502.803040	-515.418152	-39.371838	499.096588	-642.199402	263.301178	68.779236	-570.324585	-59.091061	78.731956	-556.451904	287.554871	1385.455811	-471.108063	-51.328705	1374.389404	-489.010284	114.695763	1391.283203	-454.991089	88.886780	1678.426270	-635.151245	308.645386	1128.795410	-548.017395	-111.846718	1137.901489	-539.414612	335.031219	894.017334	-449.315399	-103.591263	881.437988	-493.709167	104.164764	1021.101135	431.565002	-16.139435	959.467224	429.773163	162.571609
-533.308899	190.181198	921.283691	-477.592285	9.121970	922.524414	-632.602478	233.180038	502.823273	-515.399048	-39.511951	499.145142	-642.210388	263.281250	68.781067	-570.329224	-59.105846	78.756119	-556.400208	287.331512	1385.466431	-471.038269	-51.549438	1374.373901	-488.959991	114.482750	1391.271240	-454.871185	88.629898	1678.421753	-635.122131	308.477814	1128.848145	-547.951111	-112.090332	1137.902954	-539.332764	334.749298	894.030396	-449.231842	-103.864510	881.434082	-493.652679	103.961929	1021.112061	431.287903	-16.006844	959.412964	429.444427	162.695068
-533.246521	189.986130	921.308594	-477.553680	8.939917	922.522217	-632.519653	233.074570	502.821777	-515.311584	-39.663952	499.116943	-642.189392	263.266144	68.759132	-570.396179	-59.170715	78.760872	-556.335083	287.118927	1385.460693	-470.943298	-51.799591	1374.364990	-488.881622	114.277832	1391.249390	-454.753235	88.387222	1678.438965	-635.082275	308.253357	1128.869507	-547.865356	-112.378578	1137.923706	-539.283691	334.497803	894.021912	-449.178589	-104.166931	881.473083	-493.603485	103.756905	1021.124268	430.961151	-15.925311	959.370728	429.096405	162.792221
-533.177124	189.752686	921.298523	-477.477936	8.718005	922.512207	-632.331421	232.927292	502.774475	-515.206177	-39.732162	499.125488	-642.125793	263.263580	68.759621	-570.305176	-59.157181	78.780121	-556.254578	286.853882	1385.458008	-470.773041	-52.055172	1374.353271	-488.839630	114.035065	1391.216431	-454.746521	88.301773	1678.397461	-635.004700	307.991058	1128.844116	-547.807251	-112.610168	1137.925781	-539.210571	334.231201	894.042053	-449.156006	-104.428314	881.423950	-493.527222	103.531067	1021.113770	430.631866	-15.895800	959.296753	428.777435	162.903854
-533.125061	189.530060	921.317810	-477.418610	8.501115	922.526917	-632.320068	232.885300	502.794678	-515.197571	-39.873882	499.116241	-642.507019	263.328796	68.722076	-570.334656	-59.173538	78.798950	-556.181824	286.568878	1385.440552	-470.634766	-52.327805	1374.381470	-488.751923	113.818176	1391.234619	-454.606079	88.077194	1678.339355	-634.926392	307.717926	1128.841919	-547.728149	-112.874680	1137.926880	-539.119568	333.938721	894.014465	-449.113129	-104.726120	881.388611	-493.459686	103.313034	1021.129272	430.290649	-15.847876	959.255432	428.446075	163.000107
-533.066833	189.306763	921.332886	-477.357727	8.250662	922.561523	-632.230774	232.799789	502.806000	-515.093628	-39.923347	499.128906	-642.540161	263.336151	68.720345	-570.322205	-59.181492	78.778374	-556.097168	286.308014	1385.443726	-470.490387	-52.585350	1374.394165	-488.674805	113.561401	1391.229126	-454.470734	87.686714	1678.472412	-634.810669	307.434235	1128.857056	-547.649109	-113.076157	1137.894409	-539.078308	333.735077	894.046143	-449.022644	-104.946785	881.412170	-493.391205	103.089157	1021.152466	429.947205	-15.795532	959.231506	428.083099	163.052322
-533.035461	189.106125	921.356079	-477.319794	8.000749	922.574707	-632.151550	232.750946	502.820831	-515.039124	-40.071701	499.142578	-642.502930	263.321106	68.737991	-570.326477	-59.184341	78.794983	-556.029602	286.078491	1385.462524	-470.444763	-52.846039	1374.393921	-488.581299	113.232063	1391.209595	-454.308716	87.454498	1678.435181	-634.707397	307.151855	1128.867676	-547.585632	-113.295578	1137.862305	-538.976990	333.476257	894.059082	-448.928833	-105.242996	881.421692	-493.338928	102.863052	1021.168579	429.627625	-15.675666	959.199890	427.711060	163.142288
-532.939758	188.843338	921.362915	-477.233887	7.757782	922.591858	-632.041321	232.689560	502.789581	-514.951843	-40.170166	499.128510	-642.543152	263.318756	68.746811	-570.323669	-59.215168	78.814484	-555.963928	285.817078	1385.476563	-470.368805	-53.124229	1374.391235	-488.499634	112.948654	1391.214600	-454.183105	87.177109	1678.386963	-634.593323	306.854218	1128.834106	-547.525513	-113.526436	1137.832642	-538.881958	333.214020	894.050781	-448.855133	-105.572754	881.413635	-493.254333	102.613770	1021.181152	429.367981	-15.540648	959.220398	427.355011	163.230484
-532.860718	188.611618	921.375000	-477.190552	7.513832	922.593384	-631.985413	232.607407	502.811432	-514.871765	-40.314957	499.128601	-642.518005	263.292480	68.735168	-570.312134	-59.210224	78.830551	-555.896057	285.527161	1385.473633	-470.334869	-53.412506	1374.383179	-488.428467	112.633575	1391.196655	-454.127502	86.886017	1678.458496	-634.543274	306.617950	1128.827637	-547.467834	-113.819756	1137.832275	-538.783752	332.957367	894.143250	-448.839447	-105.976929	881.339539	-493.206329	102.363426	1021.190063	429.080475	-15.493585	959.164795	427.018524	163.286179
-532.796387	188.350677	921.393188	-477.155304	7.275945	922.602478	-631.907410	232.558838	502.806122	-514.748108	-40.367443	499.124420	-642.526733	263.305450	68.741089	-570.243896	-59.197174	78.781288	-555.819092	285.265686	1385.494751	-470.311401	-53.682110	1374.365845	-488.327271	112.373886	1391.230957	-453.995361	86.627632	1678.485840	-634.515198	306.400360	1128.880127	-547.428711	-114.190613	1137.823853	-538.715210	332.716156	894.157349	-448.820618	-106.324783	881.296692	-493.148376	102.110229	1021.202881	428.795624	-15.448690	959.109070	426.653931	163.405777
-532.756775	188.099899	921.404968	-477.144440	6.995580	922.623352	-631.837463	232.466827	502.812744	-514.760681	-40.610516	499.133636	-642.552307	263.297333	68.752037	-570.299805	-59.259735	78.817131	-555.708130	284.944366	1385.508301	-470.314545	-54.001511	1374.328979	-488.257507	112.089806	1391.260010	-453.781311	86.367249	1678.364746	-634.449524	306.177338	1128.904175	-547.390991	-114.535713	1137.811401	-538.697998	332.430176	894.113281	-448.754791	-106.628326	881.324951	-493.112579	101.850281	1021.217712	428.485260	-15.338034	959.110168	426.249237	163.451431
-532.685059	187.840302	921.416565	-477.106506	6.749055	922.614258	-631.759827	232.363632	502.820190	-514.668396	-40.785828	499.159607	-642.578735	263.270081	68.747742	-570.263977	-59.263683	78.846146	-555.582947	284.588531	1385.544800	-470.141571	-54.346756	1374.330933	-488.217926	111.762016	1391.250366	-453.663177	86.089874	1678.345947	-634.331055	305.852142	1128.929810	-547.325012	-114.841026	1137.811768	-538.577576	332.158478	894.210815	-448.687592	-106.905502	881.348572	-493.052826	101.585518	1021.218933	428.153870	-15.322629	959.077759	425.847626	163.487137
-532.585938	187.512512	921.394165	-477.030243	6.429147	922.618713	-631.650696	232.282043	502.814789	-514.579163	-40.945175	499.159973	-642.544128	263.274384	68.744919	-570.254456	-59.291340	78.870209	-555.475586	284.248016	1385.543823	-470.023071	-54.704361	1374.291992	-488.161102	111.417542	1391.223755	-453.622681	85.963661	1678.286621	-634.235901	305.526306	1128.922363	-547.254822	-115.120979	1137.751099	-538.515076	331.847656	894.150696	-448.646149	-107.304932	881.356873	-492.975861	101.271782	1021.210754	428.105347	-15.190244	958.776062	425.599304	163.662567
-532.491943	187.231384	921.393433	-476.991333	6.155976	922.604248	-631.521790	232.143265	502.800232	-514.534546	-41.143719	499.126862	-642.292297	263.255981	68.706551	-570.269592	-59.323593	78.844193	-555.375000	283.933899	1385.562500	-469.985504	-55.034637	1374.271851	-488.110474	111.085304	1391.209106	-453.474976	85.719269	1678.261230	-634.127014	305.254700	1128.937622	-547.233154	-115.495819	1137.727539	-538.439026	331.590027	894.185425	-448.564056	-107.654053	881.341797	-492.909729	100.983597	1021.203674	427.843536	-15.222011	958.598267	425.250519	163.797379
-532.412842	186.935257	921.394775	-476.873993	5.835759	922.635437	-631.417175	232.081680	502.776794	-514.325134	-41.248161	499.072296	-642.309387	263.258911	68.736801	-570.249329	-59.355728	78.882019	-555.279480	283.573242	1385.600586	-469.897705	-55.410629	1374.223267	-488.065643	110.733231	1391.189575	-453.252075	85.259399	1678.285645	-634.004517	304.929840	1128.949707	-547.176270	-115.824593	1137.683350	-538.366455	331.321808	894.185974	-448.480743	-108.000702	881.331604	-492.822601	100.690285	1021.220642	427.204010	-15.446000	958.741272	424.693817	163.690720
-532.166443	186.061279	921.204773	-476.855713	5.448966	922.653931	-631.142944	231.804276	502.644073	-514.301453	-41.472366	499.121246	-642.228943	263.270538	68.705734	-570.255127	-59.360325	78.906311	-555.185852	283.243744	1385.634766	-469.904846	-55.756977	1374.220459	-488.007050	110.351700	1391.174072	-453.085236	84.965813	1678.294678	-633.905701	304.629639	1129.006836	-547.153198	-116.189514	1137.650757	-538.225342	330.951874	894.182556	-448.391998	-108.313980	881.338257	-492.655304	100.181740	1021.125366	426.692535	-15.611483	958.826294	424.207520	163.619171
-532.090698	185.724655	921.206665	-476.792969	5.104382	922.676758	-631.071716	231.755920	502.633575	-514.247314	-41.708366	499.168213	-642.243652	263.264771	68.711197	-570.329102	-59.446411	78.920113	-555.100647	282.879547	1385.661255	-469.884918	-56.081524	1374.183838	-487.935455	109.962692	1391.188721	-452.924072	84.644753	1678.230835	-633.852661	304.380188	1129.091553	-547.101257	-116.482887	1137.616089	-538.147339	330.624451	894.217224	-448.292694	-108.633698	881.350830	-492.601257	99.846931	1021.139282	426.298615	-15.655074	958.834106	423.763550	163.576736
-532.002930	185.414154	921.206848	-476.731293	4.739687	922.706360	-630.948120	231.613388	502.613434	-514.152405	-41.902817	499.218384	-642.250732	263.228180	68.698837	-570.297974	-59.453190	78.950569	-554.984619	282.475952	1385.667358	-469.868530	-56.476147	1374.121704	-487.867767	109.582718	1391.148804	-452.749084	84.298409	1678.195557	-633.784363	304.147125	1129.130249	-547.053101	-116.850990	1137.603638	-538.131104	330.414185	894.278015	-448.243225	-109.064087	881.330383	-492.538666	99.518768	1021.155151	425.957947	-15.630760	958.813843	423.319855	163.555939
-531.914978	185.044815	921.190979	-476.673828	4.330844	922.723938	-630.896912	231.501923	502.595673	-514.048035	-42.128925	499.239471	-642.485779	263.237000	68.699730	-570.240601	-59.431984	78.946983	-554.862732	282.068085	1385.683350	-469.870331	-56.899796	1374.058594	-487.853577	109.214668	1391.175171	-452.651794	84.146240	1678.130493	-633.690552	303.875702	1129.180908	-547.015137	-117.253319	1137.546143	-538.056458	330.121521	894.304932	-448.183350	-109.488838	881.252197	-492.471100	99.143509	1021.156067	425.603119	-15.584882	958.778809	422.831848	163.605133
-531.806152	184.632828	921.163452	-476.641418	3.932637	922.749329	-630.745056	231.359848	502.543396	-513.958130	-42.338902	499.230927	-642.494080	263.230835	68.674522	-570.252197	-59.505985	78.938286	-554.751892	281.653290	1385.690552	-469.725922	-57.340626	1374.015381	-487.792053	108.813316	1391.176147	-452.501923	83.825958	1678.086914	-633.572510	303.518829	1129.199341	-546.949829	-117.616562	1137.520752	-537.953003	329.801117	894.328186	-448.092651	-109.884811	881.207520	-492.399078	98.763184	1021.153687	425.285065	-15.570621	958.757935	422.396423	163.693375
-531.690247	184.232452	921.165710	-476.609283	3.562174	922.758545	-630.616882	231.225174	502.545898	-513.924316	-42.571369	499.280609	-642.489746	263.238800	68.688072	-570.277710	-59.521492	78.965164	-554.649597	281.201477	1385.723633	-469.672424	-57.806210	1373.985962	-487.720184	108.383835	1391.147949	-452.258881	83.337875	1678.141479	-633.443420	303.194092	1129.224731	-546.940247	-118.005302	1137.473145	-537.846497	329.432220	894.354797	-447.975159	-110.204758	881.210632	-492.317352	98.379211	1021.158447	424.942657	-15.576653	958.738098	422.008392	163.727234
-531.610962	183.834457	921.123352	-476.596710	3.146842	922.746399	-630.493103	231.070480	502.514801	-513.843628	-42.818691	499.282257	-642.509583	263.245941	68.680130	-570.289673	-59.575066	78.972359	-554.534790	280.860657	1385.755249	-469.676788	-58.194836	1373.955688	-487.586945	107.944633	1391.160278	-452.082855	82.948807	1678.096069	-633.305481	302.786407	1129.262451	-546.936401	-118.355057	1137.398804	-537.737000	329.052917	894.375732	-447.835876	-110.545082	881.242798	-492.264465	97.986404	1021.129700	424.581848	-15.534060	958.725586	421.593231	163.747269
-531.537903	183.443314	921.128296	-476.555084	2.741262	922.745117	-630.380371	230.949783	502.522949	-513.719910	-43.113026	499.312561	-642.602173	263.199890	68.698952	-570.296082	-59.612537	79.012756	-554.403564	280.391479	1385.772583	-469.638184	-58.671280	1373.952026	-487.499969	107.471336	1391.171021	-451.917297	82.562820	1678.078369	-633.212891	302.439484	1129.271118	-546.917175	-118.683708	1137.323608	-537.642212	328.733459	894.392578	-447.765442	-111.040657	881.202759	-492.207916	97.581985	1021.131958	424.236908	-15.489901	958.693176	421.159332	163.755646
-531.433594	183.042236	921.117615	-476.456696	2.268192	922.791687	-630.276123	230.748581	502.515320	-513.612915	-43.347363	499.275024	-642.643921	263.195435	68.668137	-570.305603	-59.642021	78.992516	-554.233887	279.933136	1385.792114	-469.602478	-59.130032	1373.880981	-487.405884	107.015038	1391.205200	-451.742737	82.166771	1678.048218	-633.189819	302.196350	1129.320068	-546.931702	-119.136177	1137.288574	-537.546936	328.390320	894.455627	-447.713318	-111.460777	881.145508	-492.142975	97.163147	1021.153381	423.893921	-15.490612	958.682983	420.705017	163.808151
-531.316895	182.571121	921.095093	-476.403778	1.812187	922.825989	-630.129517	230.580185	502.494629	-513.419006	-43.566517	499.234222	-642.648254	263.168945	68.655106	-570.323730	-59.694885	79.046257	-554.079102	279.479614	1385.821777	-469.598328	-59.603382	1373.818848	-487.341858	106.533516	1391.184448	-451.647461	81.900391	1677.963501	-633.086792	301.836823	1129.362671	-546.969971	-119.523506	1137.247681	-537.413635	328.007294	894.533081	-447.616852	-111.827072	881.147156	-492.104034	96.713051	1021.164124	423.599701	-15.467404	958.644104	420.323273	163.857468
-531.201538	182.046112	921.091736	-476.356567	1.353021	922.857727	-629.484314	230.059982	502.310364	-513.287231	-43.795193	499.186310	-642.494690	263.170044	68.616798	-570.295105	-59.750183	79.062088	-553.928406	279.023712	1385.850220	-469.498413	-60.126415	1373.754761	-487.246765	106.078415	1391.177368	-451.547791	81.504501	1678.038208	-632.959656	301.425262	1129.391479	-546.951172	-119.949966	1137.168823	-537.288940	327.576050	894.582153	-447.534149	-112.294106	881.141968	-492.028778	96.235634	1021.178345	423.244141	-15.455720	958.646240	419.923370	163.899399
-531.096863	181.542496	921.079895	-476.329224	0.901606	922.866638	-629.258118	229.797165	502.241669	-513.062256	-44.019588	499.181885	-642.720276	263.168518	68.599358	-570.237305	-59.744373	79.035400	-553.757996	278.555878	1385.871704	-469.428589	-60.613914	1373.738159	-487.107422	105.562225	1391.180420	-451.302704	80.887016	1678.068970	-632.809082	300.985687	1129.398682	-546.951294	-120.366447	1137.077759	-537.299072	327.244354	894.614014	-447.461823	-112.794746	881.135437	-491.976318	95.761711	1021.178345	422.885773	-15.430160	958.629089	419.472473	163.996292
-531.029358	181.090225	921.075256	-476.326996	0.433402	922.847595	-629.223816	229.700836	502.247772	-512.991943	-44.341877	499.253632	-642.778320	263.172668	68.593155	-570.282959	-59.801613	79.080956	-553.577026	278.050262	1385.887329	-469.380981	-61.154533	1373.702515	-487.016968	105.027924	1391.161499	-451.118896	80.420265	1678.025635	-632.632080	300.536652	1129.470337	-546.948486	-120.921158	1137.048828	-537.153442	326.840485	894.737671	-447.394470	-113.281448	881.060303	-491.928711	95.292778	1021.165344	422.523193	-15.357296	958.588623	418.999725	164.091873
-530.964417	180.631927	921.088135	-476.332489	-0.110854	922.869629	-629.091187	229.529984	502.244019	-512.901794	-44.754215	499.309052	-642.787354	263.171875	68.570938	-570.322388	-59.902187	79.100296	-553.390686	277.516357	1385.895874	-469.339355	-61.694153	1373.651855	-486.926697	104.514946	1391.153320	-450.927673	79.978790	1678.017212	-632.533386	300.183411	1129.522217	-546.962036	-121.322693	1137.022095	-536.989990	326.356781	894.767273	-447.262024	-113.702438	881.063782	-491.884521	94.794128	1021.180969	422.131073	-15.361174	958.557068	418.569611	164.087799
-530.746155	179.740372	920.994995	-476.262329	-0.737118	922.932495	-628.885742	229.245483	502.190430	-512.673462	-45.011250	499.309875	-642.130188	263.152374	68.501976	-570.295166	-59.944439	79.161987	-553.228210	277.002533	1385.901367	-469.380859	-62.250992	1373.594727	-486.822906	103.974983	1391.168579	-450.822021	79.620697	1677.967529	-632.458618	299.835327	1129.610107	-546.942139	-121.792725	1136.999390	-536.917297	325.915466	894.743896	-447.158508	-114.259537	881.029785	-491.729431	94.121223	1021.160583	421.692810	-15.342813	958.546387	418.143616	164.059418
-530.590149	178.905106	920.928589	-476.244415	-1.358835	922.999451	-628.764099	229.115616	502.181366	-512.580200	-45.415051	499.317841	-642.479187	263.147003	68.503601	-570.296692	-59.992634	79.146500	-553.029846	276.481293	1385.929321	-469.306366	-62.814346	1373.533569	-486.701355	103.387558	1391.150635	-450.479431	78.978439	1677.892944	-632.302490	299.464874	1129.684937	-546.934875	-122.241402	1136.937012	-536.811707	325.427307	894.828003	-447.051697	-114.724213	881.052185	-491.634338	93.464943	1021.156494	421.272675	-15.269338	958.542297	417.657684	164.125473
-530.504761	178.229721	920.921936	-476.262390	-1.947464	923.042419	-628.596130	228.942032	502.159424	-512.450073	-45.769890	499.268890	-642.491577	263.167206	68.488983	-570.267090	-60.000267	79.192963	-552.809082	275.908966	1385.955811	-469.237488	-63.440472	1373.484131	-486.552429	102.824677	1391.124512	-450.346497	78.437813	1677.952393	-632.117676	298.935455	1129.733521	-546.947205	-122.697556	1136.849976	-536.664307	324.883087	894.777527	-446.921173	-115.137283	881.078552	-491.558167	92.868477	1021.167969	420.859833	-15.210882	958.518616	417.159210	164.219940
-530.408752	177.717224	920.929077	-476.228912	-2.542322	923.043457	-628.377075	228.686920	502.126404	-512.191528	-45.986488	499.168518	-642.471191	263.134552	68.456253	-570.234863	-60.062000	79.203918	-552.560120	275.351044	1385.976685	-469.244659	-64.063820	1373.430786	-486.403992	102.224693	1391.123779	-450.079498	77.922958	1677.869141	-631.923645	298.443451	1129.753052	-546.945435	-123.227631	1136.790527	-536.514954	324.413208	894.817505	-446.765656	-115.578957	881.061829	-491.521149	92.296883	1021.176147	420.418427	-15.196957	958.480530	416.666290	164.271606
-530.326843	177.126846	920.936584	-476.193512	-3.222669	923.064697	-628.156555	228.451752	502.069122	-511.986847	-46.331860	499.217712	-642.521362	263.121338	68.419312	-570.220703	-60.104046	79.221619	-552.302368	274.767456	1385.992554	-469.196198	-64.695465	1373.395020	-486.280457	101.609276	1391.096680	-449.921387	77.482758	1677.768311	-631.834045	298.112793	1129.852173	-546.949463	-123.791214	1136.698364	-536.387512	323.856781	894.867493	-446.601563	-116.145180	881.072815	-491.474060	91.660233	1021.191956	419.978729	-15.243862	958.470825	416.276398	164.249466
-530.197632	176.570847	920.929504	-476.132538	-3.898988	923.077515	-627.935974	228.178650	502.013031	-511.753693	-46.675507	499.240723	-642.530762	263.127228	68.378914	-570.063965	-59.940559	79.285851	-552.025879	274.153046	1385.987305	-469.224060	-65.346626	1373.338867	-486.141113	100.945976	1391.024170	-449.631165	76.768555	1677.769043	-631.686584	297.686554	1129.867188	-546.961670	-124.284065	1136.618652	-536.162048	323.216492	894.877441	-446.427094	-116.626404	881.117432	-491.433167	91.031235	1021.201843	419.505524	-15.265649	958.453796	415.874512	164.254089
-530.056519	175.941666	920.947998	-476.073608	-4.560708	923.158081	-627.804138	227.998016	501.995636	-511.539917	-47.079552	499.275757	-642.640015	263.132355	68.364845	-570.262451	-60.270718	79.261803	-551.717407	273.542542	1385.990234	-469.114105	-66.015808	1373.278198	-485.980194	100.264084	1391.000610	-449.405945	76.190575	1677.775757	-631.387878	297.061981	1129.875488	-546.954285	-124.818100	1136.572266	-535.983887	322.668671	894.904602	-446.246887	-117.027397	881.179504	-491.373993	90.401550	1021.255493	419.024078	-15.202927	958.434265	415.335052	164.269745
-529.988220	175.392899	920.955383	-476.003265	-5.272308	923.184021	-627.695618	227.859360	502.037750	-511.354279	-47.601776	499.372925	-642.779724	263.144989	68.347183	-570.291199	-60.341541	79.301414	-551.400818	272.898590	1386.000000	-468.964081	-66.765541	1373.253662	-485.805664	99.625275	1391.023071	-449.172913	75.584900	1677.755127	-631.191345	296.536713	1129.893555	-546.939148	-125.361794	1136.526733	-535.740173	321.985168	894.908203	-446.091827	-117.555763	881.236633	-491.319336	89.773132	1021.273804	418.564148	-15.135362	958.399292	414.864563	164.341812
-529.900696	174.822372	920.984863	-476.010376	-5.999038	923.199829	-627.510803	227.707352	502.038422	-511.120178	-48.028316	499.343262	-642.830872	263.169281	68.338860	-570.076355	-60.151051	79.350960	-551.058350	272.226959	1385.992554	-468.900726	-67.471466	1373.205322	-485.637238	98.888725	1390.967285	-448.977020	75.062767	1677.634277	-631.043640	296.176453	1129.913940	-546.925903	-125.972191	1136.523804	-535.535828	321.397980	894.973633	-445.944244	-118.113525	881.245789	-491.271912	89.108932	1021.296326	418.070709	-15.129916	958.379761	414.247833	164.157242
-529.661255	174.054001	920.876221	-476.026733	-6.812192	923.250305	-627.210999	227.418137	501.928162	-510.878418	-48.472389	499.342743	-643.144043	263.200958	68.307434	-570.247437	-60.442692	79.346680	-550.741150	271.560852	1386.000732	-468.887085	-68.220718	1373.163330	-485.406250	98.183731	1390.974731	-448.667175	74.290390	1677.721680	-630.815552	295.613037	1129.969482	-546.901184	-126.632339	1136.498169	-535.230042	320.611511	895.068298	-445.803711	-118.646454	881.226013	-491.149048	88.391075	1021.262451	417.588257	-15.149798	958.332764	413.851044	164.186630
-529.548340	173.408508	920.856384	-475.992798	-7.610276	923.279602	-626.976746	227.134933	501.880249	-510.547028	-48.894886	499.293030	-643.157288	263.177826	68.251152	-570.184998	-60.506771	79.372208	-550.417419	270.850067	1385.986694	-468.812775	-69.013268	1373.137085	-485.223022	97.389832	1390.945679	-448.427582	73.626648	1677.749878	-631.222839	296.258026	1130.178467	-546.893372	-127.273071	1136.426880	-535.021606	319.872345	895.233032	-445.608154	-119.138954	881.234619	-491.091095	87.682495	1021.268372	417.096436	-15.214666	958.305237	413.608215	164.335098
-529.266235	172.596863	920.775330	-475.876282	-8.384102	923.262329	-626.715027	226.829941	501.850250	-510.188477	-49.340500	499.262390	-642.891235	263.085907	68.235802	-569.068359	-60.010662	79.236992	-550.013733	270.097168	1385.980469	-468.675110	-69.823853	1373.080200	-485.037659	96.637077	1390.894409	-448.172241	73.039398	1677.617676	-630.275940	294.483856	1130.080688	-546.888733	-127.785255	1136.309937	-534.689392	319.141693	895.113953	-445.454102	-119.751518	881.198730	-490.965546	86.893417	1021.227661	416.541656	-15.153618	958.264709	413.101135	164.394241
-529.071167	171.687973	920.728149	-475.851654	-9.339863	923.335022	-626.350952	226.519714	501.792633	-509.896545	-49.918236	499.275848	-643.260132	263.200195	68.196022	-569.814087	-60.321609	79.450607	-549.606934	269.368164	1385.974487	-468.640900	-70.639671	1373.012085	-484.813507	95.802223	1390.880127	-447.837555	72.210533	1677.664795	-630.683960	295.179810	1130.383667	-546.874878	-128.400757	1136.192261	-534.466248	318.361694	895.273254	-445.240997	-120.218216	881.195496	-490.886078	86.005684	1021.241760	416.067078	-15.120541	958.196228	412.746185	164.446121
-528.879395	170.877625	920.703064	-475.780792	-10.264255	923.378662	-626.180603	226.389343	501.806793	-509.598022	-50.309811	499.208771	-643.382324	263.209839	68.177696	-569.993164	-60.517979	79.572823	-549.227417	268.581085	1385.978516	-468.510406	-71.464622	1372.952881	-484.553680	95.002983	1390.913574	-447.502167	71.512222	1677.662354	-630.358398	294.543884	1130.430664	-546.802856	-129.020340	1136.121460	-534.072205	317.472748	895.318909	-444.971924	-120.670189	881.206970	-490.792725	85.154137	1021.254700	415.627899	-15.058221	958.138489	412.410309	164.404083
-528.651489	169.965744	920.688171	-475.728973	-11.172647	923.421997	-625.895935	226.077606	501.772003	-509.285492	-50.766731	499.175812	-642.756348	263.095551	68.172501	-569.929871	-60.554066	79.592827	-548.829773	267.762817	1385.967651	-468.396820	-72.363785	1372.941895	-484.318054	94.114586	1390.880005	-447.215637	70.856133	1677.540039	-630.054688	293.977997	1130.567017	-546.714355	-129.727310	1136.079468	-533.759521	316.554474	895.383545	-444.695099	-121.268311	881.216187	-490.679077	84.257133	1021.271362	415.070282	-15.018749	958.078491	411.845428	164.335571
-528.387024	169.063782	920.678284	-475.627167	-12.161545	923.465759	-625.453003	225.680969	501.660492	-509.078888	-51.377819	499.186340	-643.135864	263.234009	68.130226	-569.954590	-60.647167	79.638947	-548.403870	266.890564	1386.015747	-468.300385	-73.298218	1372.876587	-484.092499	93.244995	1390.853271	-446.794159	69.985184	1677.572266	-629.654175	293.292175	1130.590942	-546.626160	-130.400421	1136.028320	-533.416077	315.718719	895.409729	-444.489441	-121.807426	881.263916	-490.541626	83.315193	1021.293396	414.452667	-14.945145	958.028076	411.329376	164.439224
-528.187317	168.191956	920.650940	-475.587433	-13.111829	923.467041	-625.165710	225.394363	501.668152	-508.801880	-51.992073	499.245667	-642.930969	263.223694	68.216011	-569.943726	-60.762524	79.699799	-547.986450	266.053619	1386.021118	-468.157257	-74.216621	1372.816040	-483.843414	92.336952	1390.854492	-446.317780	69.243904	1677.465210	-629.311157	292.673981	1130.617432	-546.544678	-131.075729	1135.983398	-533.015686	314.764099	895.494873	-444.231812	-122.294449	881.302551	-490.422882	82.407295	1021.280334	413.926544	-14.911643	958.006653	410.966522	164.581818
-527.879822	167.219696	920.636902	-475.502960	-14.088820	923.506714	-624.920959	225.156403	501.719788	-508.574554	-52.531754	499.220642	-643.573669	263.338989	68.205170	-569.908630	-60.804852	79.718903	-547.526672	265.155884	1386.055176	-467.989136	-75.166031	1372.791260	-483.541687	91.371376	1390.843018	-445.878052	68.428551	1677.386963	-628.906006	291.973206	1130.723389	-546.466492	-131.830399	1135.882568	-532.508667	313.723053	895.653992	-444.016571	-122.994530	881.258423	-490.255341	81.439667	1021.296143	413.417572	-14.901942	957.964539	410.577026	164.505280
-527.661865	166.288422	920.595459	-475.420349	-15.173027	923.544006	-624.608704	224.838486	501.712555	-508.365051	-52.991856	499.224823	-643.717224	263.193115	68.079323	-569.854797	-60.894596	79.754448	-547.077087	264.204285	1386.063843	-467.883209	-76.184319	1372.758667	-483.249451	90.435959	1390.837646	-445.517090	67.633476	1677.425659	-628.464233	291.213654	1130.763916	-546.335266	-132.574570	1135.744019	-532.031128	312.709259	895.686829	-443.783966	-123.676697	881.194519	-490.117920	80.458649	1021.294189	412.927246	-14.802504	957.891418	410.205353	164.579819
-527.381409	165.193146	920.531128	-475.322632	-16.287050	923.563965	-624.155762	224.306351	501.609314	-508.143951	-53.580765	499.129150	-643.300964	263.228546	68.210617	-569.860291	-60.959538	79.784775	-546.639648	263.241669	1386.030396	-467.707489	-77.208160	1372.664917	-482.948303	89.383568	1390.816284	-444.984680	66.774437	1677.301758	-628.063721	290.414856	1130.808228	-546.237549	-133.402878	1135.669922	-531.557251	311.615448	895.702454	-443.514832	-124.250656	881.230713	-489.932068	79.387100	1021.270752	412.400696	-14.750219	957.841003	409.816132	164.578522
-527.081360	164.227448	920.496643	-475.170746	-17.401806	923.628723	-623.807007	224.000259	501.606262	-507.885315	-54.247498	499.178375	-643.584106	263.289307	68.189751	-569.894836	-61.079037	79.839851	-546.150818	262.256470	1386.011719	-467.561951	-78.254509	1372.609009	-482.694305	88.364182	1390.762329	-444.504303	65.939087	1677.287598	-627.596924	289.581696	1130.937012	-546.109680	-134.190704	1135.588257	-530.996643	310.429962	895.786438	-443.309631	-125.003716	881.196228	-489.746002	78.376373	1021.289001	411.828186	-14.688334	957.804688	409.333771	164.728394
-526.790466	163.152954	920.453186	-475.074341	-18.488560	923.632446	-623.431458	223.608047	501.585480	-507.668213	-54.881386	499.216492	-643.627991	263.232666	68.193909	-570.100891	-61.405270	79.808449	-545.668823	261.234589	1386.024658	-467.349762	-79.400307	1372.530762	-482.356140	87.258667	1390.694946	-443.948242	65.054726	1677.158691	-627.147461	288.743530	1130.943848	-545.945374	-135.127838	1135.526367	-530.470886	309.351440	895.877441	-442.969727	-125.596024	881.239441	-489.576294	77.302238	1021.271545	411.331421	-14.684020	957.760803	408.952545	164.781845
-526.483887	162.136948	920.459534	-474.897675	-19.661957	923.659546	-622.939087	223.050079	501.536591	-507.565186	-55.499187	499.186188	-643.641113	263.211334	68.169792	-570.090332	-61.502808	79.810127	-545.194519	260.162476	1386.006714	-467.331482	-80.502319	1372.467041	-482.060333	86.172058	1390.694702	-443.367615	64.185814	1677.071655	-626.680420	287.819366	1130.949585	-545.837036	-136.041870	1135.471313	-529.865051	308.106232	896.005432	-442.721619	-126.419121	881.191406	-489.360199	76.199257	1021.291565	410.854919	-14.754708	957.722107	408.684906	164.642792
-526.195313	161.138809	920.434265	-474.732941	-20.790426	923.659607	-622.525757	222.650696	501.516632	-507.304108	-56.087280	499.165192	-643.712158	263.127930	68.205902	-570.059998	-61.602112	79.823547	-544.697632	259.052551	1386.018555	-467.066956	-81.678696	1372.417725	-481.738678	84.961555	1390.617920	-442.798340	63.265396	1676.995728	-626.148682	286.853516	1130.963623	-545.678955	-136.963455	1135.387085	-529.233826	306.935150	896.080078	-442.483521	-127.160469	881.158813	-489.171204	75.127930	1021.283691	410.449646	-14.808138	957.640869	408.414917	164.510681
-525.885376	160.067307	920.413208	-474.528229	-21.952309	923.611511	-622.106018	222.158478	501.512115	-507.049347	-56.922176	499.192261	-643.798218	263.094757	68.216431	-570.030518	-61.717468	79.856552	-544.165283	257.916382	1386.013184	-466.837524	-82.891891	1372.343750	-481.450256	83.811813	1390.520020	-442.091064	62.371075	1676.811401	-625.628662	285.835785	1130.896118	-545.470764	-137.952728	1135.267456	-528.535828	305.717163	896.217834	-442.129120	-127.950531	881.092651	-488.934052	73.981918	1021.252869	409.944061	-14.714063	957.579773	407.966980	164.603745
-525.528381	158.996597	920.367065	-474.305206	-23.179491	923.619446	-621.527710	221.581863	501.455933	-506.743469	-57.576588	499.169312	-643.738770	263.026276	68.220428	-569.890015	-61.593098	79.975433	-543.671204	256.739075	1386.014893	-466.568878	-84.124611	1372.314331	-481.045898	82.574097	1390.479492	-441.533203	61.532856	1676.685303	-625.080261	284.723114	1130.942871	-545.311279	-138.865173	1135.100952	-527.666199	304.320190	896.353333	-441.793091	-128.735229	881.054138	-488.695099	72.835663	1021.239380	409.454773	-14.592406	957.536560	407.520172	164.778488
-525.176575	157.799164	920.327759	-474.149597	-24.369184	923.589478	-620.995178	221.050461	501.419006	-506.538757	-58.146038	499.121674	-643.386841	262.854401	68.275566	-570.009888	-61.944664	79.898468	-543.144592	255.491959	1386.000610	-466.399139	-85.412842	1372.199829	-480.702972	81.354843	1390.413208	-440.778412	60.484394	1676.581665	-624.547791	283.665070	1130.979614	-545.127075	-139.949005	1134.949463	-526.941895	303.016022	896.488708	-441.510376	-129.558228	881.010681	-488.460388	71.629997	1021.207520	408.940063	-14.558857	957.507263	407.107025	164.872925
-524.580139	155.927002	919.989563	-473.921387	-25.831158	923.601990	-620.308899	220.342850	501.253510	-506.338806	-58.952518	499.050110	-643.740112	262.881012	68.254204	-569.867004	-61.839211	79.982384	-542.630920	254.293030	1385.986206	-466.148712	-86.716286	1372.094604	-480.352570	80.023178	1390.355103	-440.045380	59.552406	1676.434814	-623.983154	282.448883	1130.990356	-544.883423	-140.967697	1134.874146	-526.350708	301.603271	896.234802	-441.193268	-130.546036	880.927490	-488.019470	70.150574	1021.031982	408.509644	-14.618545	957.474365	406.786133	164.746674
-524.188904	154.541885	919.945313	-473.723511	-27.064123	923.581726	-619.744690	219.743576	501.236206	-506.157104	-59.844227	499.040192	-643.735474	262.834717	68.268028	-569.900146	-62.022953	80.026436	-542.115601	252.998886	1385.949951	-465.984833	-88.038414	1371.978760	-479.968231	78.732285	1390.300293	-439.292267	58.566765	1676.262451	-623.419067	281.266602	1130.967407	-544.704895	-142.052277	1134.716797	-525.536438	300.128601	896.304688	-440.900757	-131.542450	880.831116	-487.746460	68.841011	1021.002197	408.110291	-14.628491	957.444824	406.467590	164.674149
-523.839417	153.351196	919.841370	-473.420471	-28.425213	923.553162	-619.181885	219.145401	501.185913	-505.893829	-60.519035	499.013885	-643.718628	262.753326	68.326164	-569.803528	-62.091946	80.011719	-541.544250	251.735779	1386.084351	-465.749512	-89.405434	1371.854736	-479.601837	77.382317	1390.230347	-438.481049	57.567169	1676.077637	-622.848022	280.004639	1130.939819	-544.505188	-143.253494	1134.629517	-524.715576	298.692902	896.392151	-440.642426	-132.502762	880.718506	-487.452209	67.589783	1020.938232	407.685364	-14.581800	957.410950	406.077057	164.652588
-523.380127	151.947388	919.765503	-473.128540	-29.710331	923.537537	-618.568604	218.516006	501.076385	-505.741730	-61.252548	498.911652	-643.735229	262.682312	68.365631	-569.782593	-62.213707	79.953369	-541.121765	250.349960	1385.913696	-465.459503	-90.810738	1371.791260	-479.172241	75.992577	1390.165405	-437.672241	56.564342	1675.878418	-622.218628	278.656128	1130.904663	-544.301453	-144.398849	1134.471069	-523.888245	297.259979	896.444641	-440.257080	-133.602386	880.669128	-487.130493	66.256500	1020.898010	407.225708	-14.496252	957.391479	405.651123	164.791321
-522.860474	150.275436	919.528564	-472.857300	-31.162880	923.468140	-617.843994	217.832275	500.953003	-505.610596	-62.143173	498.993469	-643.652222	262.589325	68.418137	-569.881409	-62.380329	79.971588	-540.555481	248.959839	1385.870483	-465.144623	-92.250427	1371.677002	-478.763794	74.619926	1390.041016	-436.829651	55.475765	1675.683716	-621.638550	277.318054	1130.873169	-544.084534	-145.618576	1134.345215	-523.087585	295.638641	896.355957	-439.972229	-134.641983	880.612793	-486.700562	64.786179	1020.736145	406.824036	-14.437301	957.369812	405.239807	164.895233
-522.681335	149.182312	919.615906	-472.527893	-32.480556	923.441223	-617.276550	217.213196	500.879364	-505.531158	-63.041771	499.136566	-643.331909	262.399963	68.545410	-569.959290	-62.583439	80.008095	-540.084290	247.565887	1385.861450	-464.924408	-93.662743	1371.576538	-478.318787	73.159912	1389.960327	-436.027557	54.448570	1675.547729	-621.020691	275.951141	1130.909912	-543.842346	-146.905655	1134.223755	-522.117126	294.184875	896.623779	-439.589905	-135.766113	880.581604	-486.538177	63.496071	1020.781067	406.448914	-14.483304	957.338135	404.988739	164.798660
-522.352173	147.874466	919.514038	-472.217224	-33.868057	923.354614	-616.623779	216.618774	500.828583	-505.447479	-63.893223	499.133057	-643.297241	262.037506	68.363678	-569.991455	-62.714439	80.014038	-539.575134	246.109497	1385.838623	-464.357483	-95.149040	1371.444824	-477.887909	71.724251	1389.868896	-435.106201	53.359833	1675.327637	-620.456177	274.526337	1130.859985	-543.576172	-148.228500	1134.136475	-521.389465	292.355560	896.259155	-439.282349	-136.934952	880.611877	-486.236237	62.148426	1020.688843	406.030457	-14.490484	957.335815	404.606110	164.826904
-522.090820	146.201447	919.464905	-471.926910	-35.338783	923.324280	-615.899475	215.901291	500.702820	-505.342682	-64.816986	499.036194	-643.235474	262.189453	68.724876	-569.972290	-62.884422	80.055298	-539.043518	244.643524	1385.759888	-464.035583	-96.653564	1371.303223	-477.416077	70.229843	1389.772583	-434.285431	52.224045	1675.125244	-619.821960	272.996124	1130.741943	-543.319397	-149.566422	1133.947998	-520.478821	290.760376	896.298767	-438.973785	-138.201401	880.418884	-485.987396	60.586945	1020.651550	405.657684	-14.482580	957.313416	404.229523	164.850159
-522.075134	143.400940	919.070374	-471.739655	-37.162106	923.297485	-615.102905	215.205170	500.457672	-505.231659	-65.819824	499.183014	-643.549561	262.158752	68.772926	-570.046631	-63.096977	80.043564	-538.523376	243.113846	1385.692993	-463.620117	-98.212753	1371.170410	-476.922455	68.684395	1389.655029	-433.399109	51.115627	1674.882080	-619.179565	271.468964	1130.665405	-543.064819	-150.979950	1133.849731	-519.504028	289.271210	896.453247	-438.610260	-139.383636	880.360352	-485.809784	58.536236	1020.418518	405.705475	-15.096920	957.278076	404.847870	163.736237
-521.830505	141.970901	919.054993	-471.397552	-38.641476	923.263000	-614.383972	214.472809	500.363037	-505.019409	-66.638710	499.057587	-643.476563	262.009216	68.850380	-570.021423	-63.208782	80.116966	-538.078186	241.627563	1385.620483	-463.164368	-99.763786	1371.046509	-476.382263	67.159233	1389.506958	-432.611359	50.014679	1674.708008	-618.545349	269.894287	1130.612549	-542.753479	-152.437576	1133.727783	-518.372742	287.653931	896.677734	-438.289917	-140.728348	880.314575	-485.564850	57.062206	1020.400024	405.058533	-14.535715	957.246277	403.673920	164.721695
-521.526917	140.653702	919.061768	-470.998199	-40.078262	923.183167	-613.744324	213.918274	500.296326	-504.887634	-67.612839	498.936005	-643.089172	261.773804	68.953262	-570.119141	-63.417133	80.164124	-537.552185	240.036774	1385.558594	-462.672394	-101.317719	1370.883179	-475.849609	65.607529	1389.375122	-431.744995	48.759735	1674.607666	-617.929871	268.290405	1130.571655	-542.410400	-153.989182	1133.709961	-517.314270	286.061646	896.872681	-438.037354	-142.153763	880.169312	-485.278076	55.622051	1020.374084	404.745941	-14.594629	957.209778	403.378174	164.665466
-521.258484	139.187790	918.993958	-470.602539	-41.553429	923.109558	-612.927673	213.241730	500.167847	-504.795593	-68.502357	498.924622	-643.382507	261.743164	69.037109	-570.190552	-63.675430	80.160545	-537.047424	238.435287	1385.516602	-462.173920	-102.908516	1370.720825	-475.236511	64.032524	1389.305176	-431.004883	47.633846	1674.434448	-617.372009	266.678070	1130.586182	-542.060425	-155.496384	1133.592529	-516.440857	284.241333	896.890198	-437.721008	-143.538055	880.062439	-485.003418	54.139877	1020.310303	404.463959	-14.719682	957.209900	403.120605	164.463028
-520.980225	137.620560	918.965881	-470.194336	-43.096287	923.020996	-612.144165	212.576477	500.074066	-504.587769	-69.434723	498.852478	-642.907166	261.457855	69.181984	-570.159851	-63.834774	80.200050	-536.527283	236.813568	1385.436768	-461.512817	-104.534180	1370.570068	-474.637421	62.440823	1389.179321	-430.194733	46.310722	1674.366211	-616.769043	264.933716	1130.510132	-541.710571	-157.105957	1133.469482	-515.394592	282.539093	897.070190	-437.370453	-145.003006	879.991333	-484.704803	52.547817	1020.258911	404.168488	-14.703632	957.194580	402.728943	164.412506
-520.750488	136.221100	918.951294	-469.824127	-44.545650	922.921326	-611.380981	212.034683	500.030426	-504.426147	-70.374260	498.817719	-642.834839	261.313660	69.273903	-570.164856	-64.007942	80.176399	-535.977966	235.159149	1385.386475	-460.880951	-106.169098	1370.414673	-473.983398	60.823391	1389.065430	-429.478821	45.012138	1674.257935	-616.159424	263.198029	1130.451050	-541.295898	-158.703568	1133.387085	-514.301147	280.884430	897.350220	-437.065918	-146.511795	879.859375	-484.459198	51.068539	1020.210632	404.259369	-15.390655	957.160034	403.353821	163.413116
-520.505005	134.563751	918.856384	-469.415771	-46.140228	922.845276	-610.321655	211.253647	499.822296	-504.403748	-71.323059	498.869843	-642.720703	260.854065	69.037369	-570.228210	-64.226463	80.224747	-535.423279	233.501541	1385.353638	-460.143524	-107.780426	1370.271118	-473.326843	59.182858	1389.004761	-428.729401	43.671440	1674.152100	-615.579163	261.499207	1130.466675	-540.876221	-160.354233	1133.293213	-513.229797	279.129974	897.612793	-436.745239	-148.068085	879.809265	-484.164520	49.455463	1020.127991	403.982880	-15.447270	957.147949	403.058594	163.392914
-520.390869	133.064835	918.804260	-469.096039	-47.617092	922.698853	-609.467896	210.838394	499.799561	-504.300323	-72.289177	498.873413	-643.056030	260.856476	69.279594	-570.260437	-64.444611	80.224907	-534.904053	231.823685	1385.277100	-459.355377	-109.421562	1370.167236	-472.672241	57.566120	1388.861328	-428.020966	42.335999	1674.144165	-614.952026	259.638275	1130.488037	-540.371948	-162.041229	1133.256470	-512.133911	277.396118	897.918518	-436.423492	-149.645172	879.732849	-483.962128	47.924633	1020.032532	403.692078	-15.463123	957.111023	402.721252	163.406021
-520.153503	131.304337	918.703735	-468.717987	-49.226753	922.636780	-608.389038	210.216034	499.627380	-504.208282	-73.286003	498.832764	-642.927002	260.676300	69.457420	-570.351074	-64.652267	80.265411	-534.310852	230.104935	1385.229248	-458.545929	-111.092194	1369.995972	-472.033997	55.916321	1388.802002	-427.402161	41.045464	1674.086670	-614.403870	257.800354	1130.441528	-539.862793	-163.825165	1133.286743	-511.018646	275.680389	898.290588	-436.110107	-151.271957	879.675049	-483.689850	46.263439	1019.953857	403.328278	-15.344709	957.107849	402.252563	163.581772
-520.054993	129.754242	918.718384	-468.357056	-50.774540	922.550110	-607.405884	209.797256	499.521912	-504.219147	-74.425339	498.852081	-642.846191	260.465057	69.719818	-570.403564	-64.930656	80.234001	-533.784119	228.354385	1385.191895	-457.660736	-112.763184	1369.954468	-471.409180	54.215897	1388.689819	-426.673553	39.588501	1673.983154	-613.909180	255.962616	1130.404175	-539.318176	-165.584030	1133.318359	-509.934326	273.929504	898.579773	-435.860535	-153.043213	879.592346	-483.486206	44.667095	1019.923157	403.064484	-15.345602	957.105957	401.863281	163.568207
-519.861511	128.109390	918.716125	-468.035828	-52.299431	922.469849	-606.122742	209.196564	499.319702	-504.104492	-75.261528	498.648163	-642.163879	260.340668	70.117004	-570.336487	-65.103844	80.200508	-533.204651	226.560089	1385.131470	-456.882294	-114.461929	1369.808228	-470.688202	52.469933	1388.648193	-425.984894	38.076294	1674.129028	-613.423950	254.084595	1130.420898	-538.784302	-167.438461	1133.316772	-508.829193	272.149109	898.977295	-435.592194	-154.768433	879.496643	-483.244507	43.045898	1019.885437	402.909851	-15.586595	957.094971	401.725891	163.227539
-519.790161	126.517715	918.742981	-467.674530	-53.854996	922.378906	-605.063232	208.812393	499.311401	-504.044983	-76.289330	498.537842	-642.508179	260.026581	70.207794	-570.417847	-65.409912	80.161705	-532.682678	224.716751	1385.109497	-455.948669	-116.193008	1369.745728	-470.053284	50.756199	1388.623901	-425.301086	36.584980	1674.134766	-612.908386	252.062729	1130.422852	-538.156128	-169.300293	1133.343628	-507.691498	270.391327	899.437012	-435.396484	-156.604279	879.340088	-483.047638	41.420151	1019.858154	402.662994	-15.683270	957.102295	401.448151	163.113937
-519.665833	124.832916	918.732117	-467.449677	-55.398708	922.307434	-603.805725	208.325058	499.301117	-503.953735	-77.370201	498.537109	-642.141602	259.891571	70.632202	-570.482361	-65.682335	80.183266	-532.210388	222.907913	1385.061157	-455.022430	-117.948013	1369.689331	-469.384857	49.032810	1388.609009	-424.634125	35.075829	1674.134033	-612.540833	250.180679	1130.504761	-537.509766	-171.212769	1133.395264	-506.354584	268.524109	899.826538	-435.019257	-158.336548	879.307434	-482.852905	39.788242	1019.815735	402.385223	-15.753592	957.127380	401.118500	163.045105
-519.586792	123.326309	918.787903	-467.154205	-56.891457	922.190552	-602.737488	207.946335	499.356415	-503.933044	-78.347931	498.488190	-641.989502	259.440979	70.767006	-570.275085	-65.806496	80.149582	-531.703308	221.068665	1385.024414	-454.185150	-119.646576	1369.628052	-468.789063	47.268417	1388.583862	-423.982300	33.554295	1674.157349	-612.117981	248.120041	1130.481689	-536.798340	-173.166656	1133.460205	-505.080505	266.714844	900.312378	-434.652405	-160.182816	879.244202	-482.670166	38.205433	1019.789917	402.121033	-15.818748	957.119568	400.797760	162.960266
-519.455261	121.770035	918.861755	-466.832489	-58.382534	922.109131	-601.430847	207.383255	499.318878	-503.980133	-79.414825	498.279022	-641.240295	259.066132	71.182533	-570.636353	-66.240868	80.204033	-531.272949	219.164871	1384.963745	-453.281830	-121.415192	1369.584229	-468.158417	45.486217	1388.585571	-423.310852	32.085999	1674.092041	-611.733643	246.081863	1130.427612	-536.097961	-175.163193	1133.541626	-503.804810	264.952881	900.855957	-434.313385	-162.023758	879.173340	-482.431000	36.612965	1019.788208	401.886810	-15.896322	957.113892	400.495636	162.890289
-519.364441	120.121216	918.949707	-466.551880	-59.966541	922.022705	-600.371643	207.061096	499.406799	-503.995758	-80.489052	498.275055	-641.488220	258.705627	71.473190	-570.754578	-66.506699	80.265587	-530.864929	217.233734	1384.925659	-452.421234	-123.155075	1369.622437	-467.511810	43.660175	1388.567505	-422.613983	30.401350	1674.113525	-611.424072	244.043152	1130.568604	-535.306274	-177.112473	1133.555054	-502.381561	263.070923	901.416443	-433.971405	-163.970642	879.066833	-482.223541	34.919899	1019.790344	401.626923	-15.970869	957.116516	400.175354	162.850464
-519.246277	118.596237	919.036865	-466.297913	-61.442783	921.911804	-599.260986	206.535416	499.473206	-503.988464	-81.470322	498.285706	-641.132080	258.445068	71.963982	-570.824951	-66.711830	80.241402	-530.502075	215.298050	1384.910645	-451.505768	-124.968430	1369.574097	-466.854675	41.808586	1388.592041	-421.928009	28.900681	1674.038330	-611.108948	241.903000	1130.627197	-534.515442	-179.144135	1133.651001	-501.049744	261.330780	902.026917	-433.604095	-165.927231	878.901367	-482.024445	33.323334	1019.781738	401.409149	-16.004221	957.118103	399.822418	162.815048
-519.086670	117.093086	919.141846	-466.025635	-62.969738	921.825439	-598.138123	206.062408	499.646759	-503.981293	-82.369583	498.202698	-640.452576	257.888672	72.321014	-570.847961	-66.926437	80.214668	-530.151550	213.345001	1384.912720	-450.521271	-126.798248	1369.538696	-466.236298	39.988869	1388.623779	-421.216522	27.212885	1674.192139	-610.748413	239.761917	1130.571899	-533.673340	-181.207794	1133.731689	-499.690002	259.541107	902.668762	-433.217987	-167.930710	878.774048	-481.803833	31.710279	1019.795166	401.178864	-16.117521	957.109741	399.548248	162.742523
-519.048828	115.671280	919.255371	-465.983093	-64.324829	921.661072	-597.142029	205.697083	499.744598	-504.035675	-83.204704	498.102814	-640.630310	257.714691	72.882614	-570.880066	-67.124313	80.114624	-529.896240	211.387955	1384.898193	-449.601776	-128.642624	1369.551147	-465.606232	38.150806	1388.643799	-420.524353	25.579391	1674.202393	-610.494812	237.551437	1130.608643	-532.812195	-183.260376	1133.782837	-498.200348	257.779083	903.418335	-432.716949	-170.049576	878.664917	-481.726074	30.181625	1019.772095	400.958038	-16.194647	957.090271	399.297485	162.623184
-518.762329	114.209145	919.362427	-465.695221	-65.879700	921.555603	-596.002686	205.217285	499.842377	-504.104553	-84.231827	498.042816	-640.254517	257.363892	73.299744	-571.014038	-67.398285	80.167694	-529.651001	209.412369	1384.875610	-448.686371	-130.454880	1369.506592	-465.059723	36.255722	1388.582886	-419.818451	23.931103	1674.185913	-610.232239	235.373459	1130.725464	-531.950623	-185.348999	1133.804443	-497.004883	256.253510	904.336121	-432.224426	-172.098282	878.545715	-481.491211	28.538420	1019.784607	400.705933	-16.292971	957.090698	398.998199	162.551514
-518.586731	112.859451	919.455139	-465.459045	-67.296631	921.393921	-595.179138	204.871429	500.144623	-504.115448	-85.174408	497.979218	-639.469543	256.672882	73.661652	-571.089050	-67.667480	80.172501	-529.446960	207.405670	1384.888916	-447.791809	-132.290802	1369.507813	-464.490753	34.373444	1388.599731	-419.092834	22.289608	1674.040405	-610.063110	233.211166	1130.760986	-531.049255	-187.471481	1133.829590	-495.184845	254.245758	905.035583	-431.730103	-174.140198	878.510071	-481.312683	27.008860	1019.759399	400.455933	-16.373301	957.054199	398.704498	162.445923
-518.311829	111.347549	919.601929	-465.236298	-68.819572	921.322632	-594.223145	204.463425	500.389404	-504.227722	-86.153366	497.925049	-638.892822	255.840042	73.825005	-571.093445	-67.898605	80.097038	-529.274048	205.402985	1384.922485	-446.864746	-134.087036	1369.504028	-463.925568	32.523865	1388.618896	-418.351776	20.631737	1674.075928	-609.911133	230.968521	1130.836914	-530.165833	-189.596130	1133.905518	-493.754944	252.595505	905.951050	-431.097809	-176.166336	878.431702	-481.083221	25.362204	1019.804626	400.219360	-16.419012	957.048584	398.416992	162.359802
-518.019348	110.077629	919.833679	-465.007843	-70.167336	921.233398	-593.263733	204.000595	500.548676	-504.428467	-87.054520	497.791199	-638.749634	255.219116	74.336021	-571.198669	-68.185699	80.139626	-529.147461	203.404572	1385.026611	-446.031250	-135.868134	1369.470703	-463.377625	30.684050	1388.670166	-417.603912	18.921173	1674.054321	-609.674377	228.634125	1130.864746	-529.252625	-191.798691	1133.936035	-492.312286	251.014191	906.937378	-430.490143	-178.198151	878.353455	-480.871704	23.856592	1019.889099	399.948242	-16.547590	957.049866	398.107758	162.245621
-517.762939	108.586830	920.008240	-464.834503	-71.700844	921.190430	-592.488220	203.522293	500.856201	-503.113342	-86.805931	496.683533	-638.173767	254.311401	74.717873	-570.556763	-67.998131	80.060371	-529.076233	201.402100	1385.176880	-445.217804	-137.654602	1369.500366	-462.839478	28.838943	1388.791504	-416.815948	17.123873	1674.114624	-609.478760	226.314011	1131.053467	-528.343567	-194.042740	1133.998657	-490.837402	249.573318	908.021790	-429.934601	-180.425903	878.218445	-480.667816	22.215532	1019.961060	399.702118	-16.599485	957.055786	397.819946	162.160629
-517.487061	107.257370	920.250610	-464.661316	-73.073349	921.117798	-591.328857	202.744400	501.071838	-503.075165	-87.772903	496.508972	-637.109314	253.008270	74.904343	-570.625977	-68.187103	80.091568	-529.089172	199.393631	1385.291626	-444.348877	-139.404099	1369.597534	-462.334106	27.006184	1388.852783	-416.047791	15.350700	1674.148071	-609.219421	223.956650	1131.142090	-527.394775	-196.193741	1134.084473	-489.351440	248.106750	909.080750	-429.288971	-182.576721	878.222351	-480.465240	20.677647	1020.055176	399.470215	-16.662474	957.066711	397.560547	162.047516
-517.158630	105.980995	920.495056	-464.481232	-74.497108	921.091919	-590.258484	202.040985	501.325531	-503.214142	-88.686928	496.422729	-636.976379	251.972031	75.493172	-570.708862	-68.328964	80.082832	-529.158264	197.393616	1385.439453	-443.478638	-141.180786	1369.655029	-461.887909	25.149464	1388.924805	-415.251038	13.681184	1674.050659	-609.010681	221.724518	1131.384155	-526.378845	-198.385712	1134.157837	-487.868256	246.657394	910.294739	-428.553711	-184.764633	878.246338	-480.265839	19.151119	1020.176514	399.214966	-16.728109	957.068542	397.258240	161.977570
-516.920166	104.604584	920.790771	-464.368896	-75.823441	921.030396	-589.015930	201.167511	501.497040	-503.181458	-89.209488	496.388519	-635.652710	250.309570	75.598244	-570.702454	-68.411545	80.096886	-529.294739	195.421783	1385.663452	-442.654846	-142.921280	1369.742798	-461.449127	23.330729	1388.990723	-414.452759	11.888493	1674.032715	-608.644714	218.235779	1131.257935	-525.366516	-200.532883	1134.222168	-486.304840	245.343735	911.304993	-427.746857	-186.830704	878.276001	-480.058380	17.605867	1020.296692	398.981567	-16.803911	957.084900	397.004944	161.898361
-516.664001	103.343819	921.088562	-464.226807	-77.213356	921.020447	-587.792542	200.292938	501.790497	-503.213226	-89.847946	496.390656	-635.189880	249.110458	76.092979	-570.636230	-68.471100	80.119133	-529.453369	193.391815	1385.871582	-441.804169	-144.674774	1369.840332	-460.993927	21.572231	1389.180786	-413.646545	10.105245	1674.025879	-608.557983	215.914597	1131.403442	-524.394653	-202.721603	1134.404663	-484.824524	244.061707	912.536987	-427.008026	-188.987427	878.303223	-479.866974	16.099911	1020.447083	398.742310	-16.905512	957.100647	396.742340	161.769241
-516.395874	102.109344	921.399048	-464.091980	-78.538612	920.994812	-586.683289	199.531494	502.062531	-503.264465	-90.655807	496.354919	-634.510254	247.690689	76.541603	-570.657043	-68.534149	80.146568	-529.656860	191.417114	1386.114746	-441.126404	-146.387070	1369.951904	-460.621765	19.754278	1389.322632	-412.846954	8.372746	1673.986328	-608.512756	213.645233	1131.609253	-523.338928	-204.903900	1134.590088	-483.342896	242.821350	913.902527	-426.185394	-191.204910	878.329712	-479.644226	14.631927	1020.592834	398.474792	-17.015781	957.077881	396.431030	161.616745
-516.161682	100.811363	921.685913	-463.962097	-79.908447	920.987488	-585.366394	198.667114	502.302704	-503.162109	-91.462852	496.304169	-633.621460	246.222992	76.930000	-570.635071	-68.560371	80.164604	-529.901001	189.471466	1386.343384	-440.375793	-148.086212	1370.139038	-460.242493	18.000914	1389.475098	-412.054199	6.625530	1674.049805	-608.472839	211.363358	1131.943481	-522.326904	-206.992172	1134.714478	-481.923157	241.655899	915.274292	-425.314941	-193.384811	878.398010	-479.474792	13.125278	1020.738708	398.227081	-17.188284	957.100830	396.207397	161.498917
-515.977966	99.604149	922.074890	-463.914185	-81.168587	921.002808	-584.270508	198.005493	502.708679	-503.107574	-92.080284	496.291565	-632.783386	244.656128	77.298424	-570.635132	-68.616829	80.180267	-530.130615	187.492401	1386.605713	-439.592041	-149.778702	1370.311401	-459.894897	16.248434	1389.585938	-411.282593	4.805243	1674.151001	-608.523132	209.185867	1132.183594	-521.282104	-209.070709	1134.921021	-480.620392	240.492569	916.576721	-424.393433	-195.457977	878.598999	-479.332916	11.684915	1020.943481	398.001495	-17.305428	957.121277	395.983002	161.378784
-515.748047	98.306389	922.392334	-463.787262	-82.591866	921.072327	-582.970398	197.231598	502.939758	-503.199097	-92.776802	496.316956	-631.971863	243.181412	77.847725	-570.655579	-68.693245	80.203590	-530.397827	185.521729	1386.906860	-438.899353	-151.462036	1370.457031	-459.503357	14.522684	1389.826904	-410.512726	3.131968	1674.104736	-608.606140	207.031998	1132.477173	-520.281738	-211.200333	1135.080322	-479.415283	239.391068	917.958191	-423.452118	-197.557877	878.750854	-479.183380	10.172072	1021.143677	397.782898	-17.490780	957.147278	395.788391	161.256317
-515.629089	97.018776	922.745972	-463.750763	-83.836121	921.085327	-581.747375	196.556870	503.287048	-503.157745	-93.423836	496.334381	-631.706787	241.939407	78.512779	-570.718384	-68.770500	80.283089	-530.662720	183.595245	1387.202637	-438.133881	-153.070938	1370.634888	-459.150116	12.823133	1390.024536	-409.762604	1.324175	1674.194580	-608.730408	204.908905	1132.820068	-519.266479	-213.306366	1135.203735	-478.137726	238.218674	919.395264	-422.448486	-199.584030	878.936096	-479.098846	8.716523	1021.330505	397.554474	-17.565731	957.152710	395.520996	161.128967
-515.462097	95.810379	923.159424	-463.651825	-85.142227	921.107422	-580.592590	195.934174	503.688507	-502.923615	-94.046112	496.284760	-631.182373	240.567780	79.126083	-570.667297	-68.808968	80.310295	-530.875854	181.673660	1387.415649	-437.412567	-154.644241	1370.816772	-458.805573	11.157044	1390.218018	-409.036316	-0.394918	1674.216553	-608.860657	202.842056	1133.093018	-518.288818	-215.315842	1135.367920	-476.969757	237.266617	920.853394	-421.490814	-201.686996	879.083984	-478.948273	7.244172	1021.550781	397.339447	-17.686852	957.166748	395.310059	161.020874
-515.464172	94.692436	923.449768	-463.694153	-86.052269	920.820801	-579.343201	195.220978	503.938232	-502.566315	-94.505630	496.122345	-630.341431	238.976105	79.591057	-570.571777	-68.817696	80.384422	-531.156555	179.840195	1387.732422	-436.605865	-156.232742	1370.995728	-458.558563	9.445039	1390.315674	-408.323639	-2.155413	1674.272339	-609.092834	200.800934	1133.478638	-517.281067	-217.345062	1135.552124	-475.886993	236.165924	922.274475	-420.437408	-203.723022	879.289185	-478.824890	5.954513	1021.541931	397.134552	-17.758219	957.164734	395.061371	160.931519
-515.266235	93.260979	923.804138	-463.490448	-87.653145	921.064453	-578.180969	194.641632	504.328766	-503.157684	-95.989273	496.306030	-630.038452	237.826813	80.390709	-570.954407	-69.067688	80.486267	-531.380920	177.909698	1387.976929	-435.907227	-157.804169	1371.149902	-458.260681	7.810765	1390.501953	-407.635193	-3.764330	1674.168091	-609.171936	198.739197	1133.753174	-516.254578	-219.320801	1135.668335	-474.890869	235.379578	923.675476	-419.286591	-205.637299	879.498291	-478.767426	4.335018	1021.857971	396.901062	-17.848766	957.139465	394.857758	160.840332
-515.206360	92.208946	924.162231	-463.349243	-88.851151	921.089417	-576.939880	194.039078	504.687500	-503.710724	-97.545929	496.373993	-629.091125	236.238937	80.884590	-571.400208	-69.430565	80.623123	-531.656982	176.089310	1388.269531	-435.111145	-159.317108	1371.238770	-457.886139	6.220809	1390.692627	-406.968140	-5.475735	1674.367065	-609.272034	196.761139	1134.016479	-515.210571	-221.319275	1135.844482	-473.682678	235.018387	925.382629	-418.217224	-207.695084	879.696228	-478.701416	3.020610	1022.055908	396.849518	-17.910786	957.092712	394.689819	160.801819
-515.167542	90.829529	924.423706	-463.280334	-90.103783	921.062073	-575.804871	193.544937	504.969116	-503.600525	-98.207962	496.205719	-628.791992	235.009628	81.645477	-571.324402	-69.415688	80.630211	-531.921631	174.260727	1388.533447	-434.489777	-160.765106	1371.390869	-457.539734	4.626997	1390.880615	-406.304321	-7.137182	1674.430176	-609.743835	195.731781	1134.467163	-514.239502	-223.376389	1136.066895	-473.213104	234.603241	926.765625	-417.069305	-209.585724	879.962219	-478.643646	1.549637	1022.174500	396.918274	-18.033253	957.001648	394.600220	160.791458
-515.122803	89.784050	924.782898	-463.084808	-91.230919	921.101379	-574.650208	193.006424	505.429352	-503.451721	-98.755646	496.076538	-628.081238	233.511200	82.301895	-571.257751	-69.440285	80.640266	-532.216187	172.429504	1388.762939	-433.634338	-162.295334	1371.487671	-457.273865	3.053500	1390.924438	-405.653198	-8.678314	1674.408691	-609.901184	193.882751	1134.790649	-513.163757	-225.328827	1136.231201	-472.885345	234.099167	927.841919	-415.871063	-211.389755	880.218140	-478.600891	0.273461	1022.384094	396.610138	-18.274342	956.980530	394.402252	160.672897
-515.221680	88.578972	925.085083	-462.997040	-92.380592	921.064453	-573.555908	192.491333	505.660797	-503.680817	-99.721901	496.076294	-627.483765	231.984528	82.948135	-571.514404	-69.636139	80.758316	-532.548157	170.623520	1388.997803	-432.933777	-163.720718	1371.575562	-456.965515	1.537805	1391.025269	-405.024719	-10.346335	1674.409912	-610.085144	192.123520	1135.118286	-512.150635	-227.234604	1136.279297	-472.497040	233.609177	929.047546	-414.778076	-213.260300	880.393921	-478.581299	-1.071821	1022.515564	396.263702	-18.536625	956.986633	394.156586	160.521088
-515.437195	87.404533	925.317566	-463.004303	-93.217110	920.766235	-572.526184	192.051895	506.000366	-503.514648	-100.165215	495.916107	-626.854797	230.373779	83.613991	-571.500488	-69.731621	80.786942	-532.880310	168.820786	1389.277222	-432.141937	-165.126465	1371.622192	-456.612305	0.006655	1391.088257	-404.402710	-11.890538	1674.429321	-609.999146	189.685196	1135.581055	-511.119690	-229.121353	1136.414795	-471.826508	232.949631	930.279480	-413.619019	-215.044907	880.498474	-478.477875	-2.292933	1022.461304	395.865753	-18.772926	957.025696	393.926941	160.294052
-515.416260	86.298218	925.617188	-462.666229	-94.516800	920.949768	-571.264954	191.439270	506.251312	-503.590607	-100.965179	495.980927	-625.928101	228.643738	84.281158	-571.617920	-69.863106	80.825851	-533.248596	167.054337	1389.537842	-431.448486	-166.476532	1371.746094	-456.259399	-1.457745	1391.178223	-403.801331	-13.452332	1674.478394	-610.168945	188.005478	1135.898682	-510.047974	-230.899033	1136.400757	-471.686493	232.677704	931.349976	-412.367615	-216.800888	880.690918	-478.450958	-3.586486	1022.719727	395.508850	-18.979076	957.038818	393.694580	160.142792
-515.609253	85.200348	925.924500	-462.511017	-95.620323	920.902039	-570.234497	191.039734	506.521423	-503.641541	-101.532608	495.938477	-625.107788	226.811783	85.069611	-571.697937	-70.005150	80.856041	-533.609009	165.345398	1389.761963	-430.574310	-167.876266	1371.806519	-455.934601	-2.904446	1391.202271	-403.250580	-14.945948	1674.519775	-610.370117	186.480164	1136.269531	-508.968719	-232.696136	1136.443604	-471.685822	232.602386	932.302551	-411.123322	-218.487289	880.790955	-478.415314	-4.845897	1022.844421	395.184296	-19.148415	957.065918	393.500397	159.952469
-515.746582	84.042915	926.150452	-462.316620	-96.624062	920.853271	-568.785400	190.416534	506.549255	-504.415588	-103.269081	495.926392	-624.171997	224.825363	85.830231	-572.274353	-70.463448	81.012787	-533.999451	163.592697	1389.997803	-429.811981	-169.190002	1371.845215	-455.479126	-4.280776	1391.340576	-402.714996	-16.474449	1674.706787	-610.559814	184.970795	1136.669189	-507.888550	-234.460526	1136.544922	-471.810394	232.651459	933.181763	-409.921417	-220.144516	880.967834	-478.335114	-6.042422	1022.927856	394.937225	-19.195621	957.105530	393.328522	159.745300
-515.990723	82.941132	926.383240	-462.139191	-97.565659	920.810608	-567.443726	189.854065	506.691772	-504.500000	-103.956352	495.841431	-623.326843	222.699631	86.473999	-572.374695	-70.639282	81.001633	-534.349976	161.934219	1390.224243	-429.011139	-170.458038	1371.853760	-455.177185	-5.713845	1391.324341	-402.209717	-17.930801	1674.759888	-610.879578	183.595322	1136.965820	-506.761444	-236.151794	1136.579102	-472.051941	232.755829	934.035339	-408.662659	-221.678009	881.129700	-478.321533	-7.176499	1023.018066	394.711365	-19.258707	957.112244	393.181580	159.596130
-516.464111	82.050903	926.677795	-462.314545	-98.470871	920.530945	-565.760803	189.055756	506.652313	-504.849365	-105.033745	495.805084	-622.096863	220.408554	86.910103	-572.692200	-70.949638	81.090363	-534.652039	160.273514	1390.474854	-428.222198	-171.699692	1371.869385	-454.868011	-7.067374	1391.279663	-401.743134	-19.404232	1674.789673	-611.229004	182.193558	1137.242065	-505.661285	-237.812607	1136.608887	-472.367645	232.996140	934.753601	-407.431824	-223.200531	881.261780	-478.455597	-8.314917	1023.004761	394.494568	-19.396912	957.115845	393.046295	159.446884
-516.832825	81.090782	926.945801	-462.120880	-99.424934	920.367859	-564.007996	188.198318	506.427277	-504.840424	-105.625931	495.737091	-620.499878	217.817566	87.028717	-572.746765	-71.097137	81.070534	-535.011536	158.729355	1390.735596	-427.474670	-172.867905	1371.881226	-454.528503	-8.406843	1391.237427	-401.366089	-20.840183	1674.915283	-611.937927	181.624359	1137.634033	-504.588959	-239.470581	1136.589966	-473.190979	233.530823	935.316650	-406.161957	-224.666443	881.252075	-478.446472	-9.445642	1023.046265	394.241913	-19.490377	957.123657	392.876404	159.338791
-517.212830	80.101082	927.128113	-461.783630	-100.355049	920.301941	-562.082214	187.179718	506.241150	-505.107971	-106.641571	495.748108	-619.199219	215.338699	87.308746	-573.089966	-71.477356	81.184990	-535.349854	157.137634	1390.922974	-426.885803	-173.991135	1371.957520	-454.144440	-9.640643	1391.178467	-401.085846	-22.276016	1675.129150	-612.373596	180.382141	1137.812012	-503.522156	-241.064331	1136.496704	-473.784882	233.981155	935.825867	-404.949371	-226.160904	881.322021	-478.385345	-10.472805	1023.094971	393.763306	-19.361187	957.118958	392.172852	159.639038
-517.537048	79.021416	927.282715	-461.358887	-101.080292	920.353760	-559.661133	185.811737	505.778961	-504.964630	-107.021950	495.657837	-617.592957	212.553726	87.428810	-573.049377	-71.573883	81.150055	-535.618225	155.726593	1391.107910	-425.839722	-175.103867	1371.800537	-453.833832	-10.846633	1391.090576	-400.877045	-23.705322	1675.159424	-612.768127	179.076981	1138.034302	-502.417542	-242.512939	1136.487183	-474.565613	234.474716	936.269287	-403.950226	-227.467850	881.184082	-478.331512	-11.385332	1023.197815	393.502075	-19.456858	957.103760	391.972717	159.576645
-518.227173	78.396240	927.511597	-461.051788	-101.286835	920.223877	-557.651001	184.539642	505.522064	-504.908875	-107.454582	495.504150	-616.516479	209.547043	87.541481	-573.070801	-71.704597	81.181229	-535.812195	154.324570	1391.271851	-425.090302	-176.113617	1371.731201	-453.448456	-11.990749	1390.974731	-400.739410	-25.128010	1675.255127	-613.203979	177.854721	1138.267456	-501.320160	-243.926331	1136.396484	-475.696167	235.174622	936.788757	-402.775848	-228.838593	881.213501	-478.445740	-11.913748	1023.238159	393.301605	-19.496914	957.103333	391.771393	159.587372
-518.503906	77.357513	927.572388	-460.626923	-102.230331	920.363647	-555.363647	183.114319	505.106934	-505.017639	-107.999115	495.457611	-614.922485	206.334137	87.538589	-573.147888	-71.875778	81.157166	-535.985718	153.010071	1391.413086	-424.136017	-177.106277	1371.493652	-453.021515	-13.079659	1390.856323	-400.728668	-26.489428	1675.436646	-613.754333	176.663712	1138.570068	-500.200592	-245.268158	1136.252197	-476.554199	235.691605	937.040344	-401.523926	-230.167496	881.057068	-478.435608	-12.838610	1023.345947	393.197235	-19.507217	957.097290	391.675110	159.562317
-518.849548	76.451263	927.592102	-460.414825	-102.728287	920.224548	-553.037842	181.621429	504.611847	-505.106934	-108.518677	495.381653	-612.919312	202.778671	87.352303	-572.345703	-71.460587	81.083916	-536.056274	151.737274	1391.530884	-423.332001	-177.930954	1371.334961	-452.638000	-14.076477	1390.706421	-400.776154	-27.885502	1675.464600	-614.326477	175.564362	1138.780518	-499.115356	-246.567169	1136.036499	-477.765411	236.313934	937.452881	-400.328339	-231.405731	880.886108	-478.390137	-13.557932	1023.273499	393.179840	-19.508039	957.040894	391.656342	159.518097
-519.157593	75.473984	927.512390	-460.147461	-103.209450	920.063171	-550.756287	179.996307	504.091431	-505.139954	-108.981544	495.280396	-610.732117	198.897842	87.011154	-573.285950	-72.209274	81.162033	-536.053955	150.608246	1391.632446	-422.250671	-178.781448	1370.962769	-452.253662	-15.058681	1390.544678	-400.899353	-29.272770	1675.532959	-614.958801	174.490295	1138.974121	-497.893738	-247.791260	1135.795288	-479.100037	236.987915	937.769226	-398.750427	-232.375931	880.904785	-478.341888	-14.274547	1023.145203	393.022156	-19.428282	956.999695	391.544434	159.480423
-519.514038	74.702988	927.362000	-459.814484	-103.677162	919.908020	-548.728699	178.415909	503.591187	-505.060059	-109.264496	495.159210	-608.600769	194.790680	86.626892	-573.476624	-72.427467	81.186600	-536.055908	149.610901	1391.673340	-421.445587	-179.404495	1370.698364	-451.866760	-15.912000	1390.376953	-401.076294	-30.609339	1675.588501	-615.661987	173.476303	1139.191650	-496.765900	-248.924667	1135.484619	-480.635132	237.643250	938.115356	-397.456696	-233.462891	880.769287	-478.293945	-14.833295	1022.985901	392.523560	-19.619846	957.066345	391.418488	159.258896
-520.280518	74.096115	927.196960	-459.510803	-104.249352	919.764038	-547.150146	176.829727	503.119019	-505.235535	-109.983452	495.140320	-606.193726	190.415207	86.172470	-573.641296	-72.689537	81.194244	-535.988525	148.658005	1391.689209	-420.469635	-180.033249	1370.288574	-451.381836	-16.661154	1390.294800	-401.275635	-31.932278	1675.699219	-616.464417	172.569962	1139.446655	-495.623596	-249.971161	1135.115967	-482.095459	238.245087	938.348511	-396.192261	-234.489716	880.449890	-478.481018	-15.327642	1022.826599	392.026001	-19.760933	957.073486	391.281860	159.055557
-520.662720	73.512878	927.039795	-459.211456	-104.597694	919.608582	-545.554138	175.024048	502.498932	-505.264740	-110.465508	495.120422	-603.282166	185.921463	85.632881	-573.725159	-72.857437	81.162117	-535.971619	147.825912	1391.703857	-419.650940	-180.511322	1369.885986	-450.952637	-17.401339	1390.100342	-401.505035	-33.257381	1675.735107	-617.303345	171.738907	1139.695435	-494.538422	-251.140213	1134.745361	-483.669464	238.947693	938.648865	-395.391388	-235.780685	879.740112	-478.480835	-15.734578	1022.665588	391.842346	-19.781712	956.987793	391.268463	159.019501
-520.891968	73.012001	926.879822	-458.857269	-104.838982	919.438293	-544.521057	173.430328	502.035156	-505.233215	-110.874268	495.109039	-600.339050	181.262863	85.056313	-573.807068	-73.036804	81.198196	-535.942627	147.089615	1391.749146	-418.681580	-181.008911	1369.443726	-450.605957	-17.954849	1390.009155	-401.643066	-34.560059	1675.795898	-618.079895	170.940613	1139.947998	-493.356293	-251.907303	1134.225342	-485.477692	239.931931	939.256104	-393.804169	-236.366669	879.683716	-478.422333	-16.075510	1022.500977	391.752167	-19.693401	956.866211	391.318481	158.963760
-521.203430	72.522560	926.745972	-458.445435	-105.074081	919.309021	-543.756287	171.711807	501.533264	-505.140808	-111.162727	495.042786	-597.171997	176.371826	84.172218	-573.891541	-73.198540	81.218483	-535.894226	146.363998	1391.802612	-417.713623	-181.369308	1368.987915	-450.190643	-18.545401	1389.982666	-401.802582	-35.825886	1675.871582	-619.017883	170.216110	1140.228271	-492.192871	-252.701691	1133.763062	-487.234375	240.350571	939.136047	-392.508759	-237.149933	879.342590	-478.372284	-16.388868	1022.369507	391.655212	-19.562428	956.691406	391.362701	158.978867
-521.402222	72.225693	926.656860	-458.002075	-105.202744	919.158569	-542.887695	169.612473	500.886536	-505.014465	-111.318825	495.014893	-593.584656	171.477020	83.126129	-573.897156	-73.286583	81.216644	-535.922974	145.754059	1391.901123	-416.918335	-181.686523	1368.573730	-449.833771	-19.051712	1389.947266	-401.979248	-37.018883	1676.031982	-619.759888	169.478180	1140.504395	-491.021423	-253.456863	1133.349976	-488.645538	241.483917	940.199890	-391.353912	-237.860779	878.881409	-478.253662	-16.595951	1022.250122	391.236877	-19.658571	956.745178	391.303345	158.812546
-521.513184	71.999580	926.577148	-457.534821	-105.328407	919.081604	-542.041565	167.346359	500.271271	-504.725983	-111.327545	494.910583	-589.849854	166.692703	81.976715	-573.823792	-73.320396	81.203468	-535.984558	145.217667	1392.066528	-416.142212	-181.943130	1368.213379	-449.513733	-19.462196	1389.924561	-402.025696	-38.258503	1675.989258	-620.631531	168.821243	1140.797607	-489.810425	-254.107132	1133.015015	-490.341827	242.197815	940.539307	-390.183472	-238.599060	878.527039	-478.118103	-16.748629	1022.176697	390.574982	-19.978485	957.001587	391.204926	158.479553
-521.597900	71.767448	926.505188	-457.090607	-105.431175	919.072144	-541.412842	164.789490	499.559998	-504.479401	-111.286972	494.888489	-586.150513	161.900574	80.863579	-566.481323	-63.867065	79.185638	-536.038574	144.702621	1392.269165	-415.490601	-182.127441	1367.894043	-449.283752	-19.816999	1389.938232	-402.096802	-39.388058	1676.038818	-621.502991	168.196091	1141.156860	-488.689789	-254.636902	1132.651611	-492.184174	242.923492	940.726379	-389.000305	-239.179153	878.166016	-477.933136	-16.845137	1022.135437	390.202911	-20.047796	956.990173	391.210083	158.351807
-521.633850	71.589767	926.446655	-456.662720	-105.474716	919.060059	-540.721252	162.024750	498.770691	-504.262177	-111.362114	494.907074	-582.419189	157.434464	79.738380	-562.056702	-58.762360	76.481209	-536.149963	144.277496	1392.483154	-414.882690	-182.285156	1367.595703	-449.055511	-20.174189	1389.923584	-402.099243	-40.459499	1676.144409	-622.367615	167.605774	1141.526611	-487.575867	-255.041077	1132.277100	-494.133789	243.532455	940.897522	-387.853882	-239.697571	877.810852	-477.692322	-16.883129	1022.094971	389.845184	-20.099045	956.957397	391.240387	158.242706
-521.583679	71.526344	926.344360	-456.205688	-105.461472	919.029175	-540.142273	158.949051	498.019043	-503.942932	-111.313080	494.937469	-579.447754	153.932526	78.634369	-561.800537	-58.407112	76.271309	-536.267395	143.851120	1392.729858	-414.426514	-182.364975	1367.384644	-448.903717	-20.477537	1389.922485	-402.018433	-41.534389	1676.086426	-623.243530	167.159378	1141.931519	-486.515106	-255.378998	1131.840088	-495.685760	244.313248	940.994629	-386.706421	-240.149567	877.435303	-477.428467	-16.837929	1022.027161	389.446899	-20.225378	956.923157	391.284912	158.133881
-521.488770	71.493034	926.238708	-455.732788	-105.491043	919.005432	-539.376892	155.502563	497.239258	-503.636810	-111.159393	494.918243	-577.454407	152.101303	77.342369	-562.235779	-59.166466	76.700508	-536.435242	143.508545	1393.006348	-413.964386	-182.434723	1367.188354	-448.771576	-20.742334	1389.914307	-401.853729	-42.536774	1676.099487	-624.141663	166.683273	1142.367432	-485.493469	-255.647339	1131.466675	-497.268677	244.888748	941.138428	-385.551880	-240.435287	877.067322	-477.165833	-16.806894	1021.964783	389.069275	-20.254589	956.893738	391.331512	158.055878
-521.336304	71.436577	926.136536	-455.251221	-105.526947	919.015930	-537.991028	151.823822	496.621826	-503.306427	-111.047073	494.976532	-576.499390	152.401489	76.139328	-562.502686	-59.643063	76.932549	-536.635742	143.255463	1393.272339	-413.446655	-182.527557	1366.909546	-448.703217	-20.955709	1389.957764	-401.632904	-43.489105	1676.032837	-624.815979	166.306488	1142.609131	-484.382355	-255.814972	1131.085083	-498.794739	245.860489	941.541199	-384.438782	-240.655411	876.714722	-476.830597	-16.761621	1021.916626	388.698242	-20.275761	956.882385	391.409607	157.963638
-521.182861	71.354156	926.114563	-454.786102	-105.538200	919.048645	-535.880737	147.919006	496.244049	-503.050781	-110.902809	495.112579	-576.129883	153.151688	75.405380	-562.499817	-59.635765	76.941322	-536.922485	142.955048	1393.588135	-413.271576	-182.557602	1366.809326	-448.695770	-21.121330	1390.081543	-401.374603	-44.326283	1676.122070	-625.595825	166.028214	1142.950439	-483.422882	-255.890701	1130.702393	-500.453339	246.649475	941.634460	-383.273163	-240.766479	876.328857	-476.512085	-16.753920	1021.920776	388.304932	-20.289623	956.864685	391.467804	157.911972
-520.922180	71.316696	926.176025	-454.316956	-105.559029	919.102600	-533.189026	144.109421	496.337646	-502.822174	-110.859810	495.247467	-576.524048	153.826050	75.076241	-562.615662	-59.721539	77.078087	-537.193115	142.667175	1393.890137	-412.958710	-182.638931	1366.684082	-448.731842	-21.290651	1390.274414	-401.005859	-45.117523	1676.233154	-626.200500	165.745651	1143.233887	-482.453613	-255.839294	1130.301880	-502.067474	247.416885	941.595642	-382.187622	-240.822128	876.050842	-476.170502	-16.782608	1021.981140	387.968597	-20.350212	956.839294	391.582611	157.838501
-520.551514	71.343895	926.327393	-453.885468	-105.586914	919.190552	-531.082581	141.281921	496.923981	-502.571075	-110.710953	495.351929	-577.255249	154.142899	75.094833	-562.674377	-59.780479	77.230629	-537.483582	142.344376	1394.234131	-412.796570	-182.735352	1366.644287	-448.735535	-21.481668	1390.446167	-400.674988	-45.861973	1676.322388	-626.821106	165.569687	1143.601807	-481.558044	-255.843369	1130.021729	-503.711182	248.204559	941.591614	-381.100281	-240.701126	875.779053	-475.808685	-16.829697	1022.105530	387.634613	-20.363598	956.835205	391.679810	157.763306
-520.026733	71.340889	926.528503	-453.431458	-105.722702	919.312866	-530.904907	141.293411	497.297516	-502.319641	-110.603912	495.553009	-578.239075	154.407898	75.509560	-562.714722	-59.677387	77.373413	-537.767883	141.938400	1394.605469	-412.660797	-182.877426	1366.663574	-448.667236	-21.673904	1390.602661	-400.329193	-46.464443	1676.260986	-627.344299	165.407028	1143.957642	-480.714203	-255.612732	1129.866699	-505.298065	249.025299	941.589172	-380.090759	-240.546707	875.558411	-475.371307	-16.967899	1022.273376	387.280090	-20.463310	956.805664	391.800385	157.695389
-519.494202	71.507866	926.755249	-453.002136	-105.569565	919.174683	-532.250366	142.097260	497.916321	-501.984863	-110.308037	495.675354	-578.601624	154.757584	75.880676	-562.582947	-59.487465	77.433846	-538.041687	141.527267	1394.948853	-412.568115	-183.056976	1366.691040	-448.582031	-21.932732	1390.657104	-400.029510	-47.045715	1676.172363	-627.796448	165.249512	1144.315552	-479.949249	-255.360458	1129.751953	-506.660370	249.987137	941.688293	-379.070618	-240.303757	875.461975	-474.800629	-16.985119	1022.307556	386.938934	-20.485428	956.763245	391.896515	157.665833
-518.512634	71.382744	926.884949	-452.391205	-106.108192	919.486633	-534.295166	143.306946	498.411469	-501.596527	-110.157463	495.731110	-578.408203	155.148834	76.004356	-562.525757	-59.348495	77.453445	-538.212402	141.206238	1395.173096	-412.438599	-183.294464	1366.683960	-448.419189	-22.190685	1390.694580	-399.764191	-47.545166	1676.075684	-628.232605	165.107330	1144.601440	-479.264069	-255.052536	1129.499756	-507.883575	250.737259	941.698608	-378.064850	-239.934738	875.411072	-474.231903	-17.324860	1022.554321	386.578217	-20.552433	956.735291	391.974731	157.562805
-517.570313	71.087151	927.012512	-451.889648	-106.375473	919.562134	-536.583923	144.829132	498.774750	-501.214935	-109.982246	495.789886	-578.215149	155.721100	75.837540	-562.407043	-59.229984	77.500206	-538.254700	140.871933	1395.301270	-412.387085	-183.546402	1366.699463	-448.275482	-22.510460	1390.666992	-399.580505	-47.960476	1676.001221	-628.708618	165.000320	1144.777100	-478.685974	-254.776199	1129.222900	-509.359741	251.555450	941.515503	-376.949097	-239.305267	875.366943	-473.595001	-17.695148	1022.665405	386.320435	-20.597900	956.715820	392.105835	157.481293
-516.613586	71.083580	927.179077	-451.428833	-106.661018	919.630127	-538.491516	146.231033	499.039520	-500.814728	-109.754486	495.807159	-578.833435	156.542618	75.664764	-562.183044	-58.994125	77.515488	-538.178467	140.575424	1395.344604	-412.413940	-183.879959	1366.731689	-448.099945	-22.841661	1390.692505	-399.319305	-48.362774	1675.916748	-629.125610	164.951950	1144.923218	-478.173309	-254.545471	1129.073730	-510.964661	252.520462	941.418762	-375.945038	-238.690933	875.395508	-472.993561	-17.965693	1022.794556	386.008972	-20.703468	956.713989	392.213745	157.343430
-515.368347	71.436592	927.424500	-450.890472	-106.777489	919.659546	-540.109192	147.462585	499.330994	-500.402008	-109.628693	495.836365	-580.211670	157.313217	75.739418	-562.023865	-58.835369	77.529922	-537.967407	140.321655	1395.289673	-412.460388	-184.306564	1366.745361	-447.887482	-23.170792	1390.701538	-399.102722	-48.693604	1675.854492	-629.526733	164.926880	1144.992188	-477.738220	-254.260193	1128.852051	-512.235596	253.439346	941.341064	-374.967041	-237.979431	875.418091	-472.205170	-18.049055	1022.942810	385.797180	-20.756001	956.705444	392.376312	157.244614
-514.342896	71.762146	927.634094	-450.479218	-106.924789	919.659241	-541.463623	148.337494	499.503510	-500.056244	-109.629166	495.799927	-581.671387	158.087616	75.573967	-562.029541	-58.916367	77.645454	-537.654297	140.099335	1395.200562	-412.443878	-184.748367	1366.774292	-447.688599	-23.466497	1390.636841	-398.938721	-48.986252	1675.808716	-629.900818	164.985077	1145.027710	-477.385345	-253.908997	1128.573730	-513.184143	254.173706	941.160156	-374.100525	-237.245361	875.417725	-471.477661	-18.109873	1023.045776	385.562897	-20.823238	956.731079	392.526001	157.114182
-513.541870	71.432800	927.558960	-450.124023	-107.268951	919.663574	-542.822205	149.136124	499.513184	-499.726440	-109.717361	495.729279	-582.324890	158.670486	75.140587	-561.945618	-58.816868	77.718231	-537.219543	139.863785	1395.064209	-412.486969	-185.190323	1366.750732	-447.460052	-23.756504	1390.596313	-398.822937	-49.216251	1675.762207	-630.177917	165.020752	1145.028931	-477.082520	-253.648193	1128.385132	-514.017090	254.993027	940.932190	-373.207733	-236.374512	875.556763	-470.836578	-18.407045	1023.003601	385.343414	-20.937275	956.721375	392.694092	157.012680
-512.790833	71.161568	927.409119	-449.756592	-107.631088	919.629333	-544.236572	149.827347	499.540161	-499.484131	-109.959000	495.688812	-582.137817	159.030624	74.775612	-561.915100	-58.736027	77.704933	-536.708923	139.625397	1394.876465	-412.585297	-185.685486	1366.789551	-447.179626	-24.119932	1390.516846	-398.715393	-49.424614	1675.711792	-630.333496	165.163940	1145.027710	-476.902588	-253.382126	1128.183960	-515.750366	256.000031	940.770142	-372.281891	-235.432892	875.637146	-470.262451	-18.677460	1022.910156	385.132202	-21.085329	956.730774	392.863678	156.836090
-512.021423	70.769287	927.173645	-449.312561	-108.014763	919.562561	-545.614258	150.409378	499.529846	-499.279144	-110.135109	495.689545	-581.895081	159.202271	74.547333	-561.888611	-58.781761	77.745491	-536.133240	139.440704	1394.595947	-412.652161	-186.107559	1366.730591	-446.847687	-24.488754	1390.408203	-398.626617	-49.636410	1675.655640	-630.407410	165.256226	1144.951050	-476.776703	-253.115570	1127.898682	-516.874573	256.885223	940.487976	-371.394531	-234.418213	875.802490	-469.669403	-18.996609	1022.760803	384.929016	-21.219076	956.690735	393.008301	156.727783
-511.260132	70.540840	926.908142	-448.784454	-108.265152	919.438354	-546.544617	150.700302	499.385315	-499.096436	-110.303970	495.659912	-581.843262	159.231049	74.370003	-561.778564	-58.679176	77.682442	-535.615540	139.340332	1394.353149	-412.708435	-186.544479	1366.636719	-446.511108	-24.841539	1390.249756	-398.515930	-49.832840	1675.566650	-630.479004	165.356628	1144.885498	-476.673004	-252.796677	1127.615723	-517.523376	257.568573	939.982239	-370.511353	-233.413177	875.904480	-469.025635	-19.172104	1022.566284	384.635406	-21.129444	956.682678	393.057281	157.019180
-510.604980	70.441116	926.649536	-448.314209	-108.397087	919.229492	-547.421631	151.007553	499.238251	-498.934265	-110.468628	495.578247	-581.950562	159.229370	74.205605	-561.723083	-58.671764	77.644653	-535.041260	139.193298	1394.084839	-412.628265	-186.991257	1366.447998	-446.224976	-25.084690	1390.066895	-398.445282	-50.011154	1675.498047	-630.247437	165.391922	1144.624512	-476.580383	-252.531921	1127.253906	-518.854126	258.570740	939.618469	-369.648468	-232.292847	875.997375	-468.426636	-19.258810	1022.328613	384.437195	-21.356133	956.627930	393.214233	156.794113
-510.116730	70.171936	926.414917	-447.920929	-108.490669	919.045593	-547.842712	151.134872	499.082794	-498.771362	-110.546738	495.461121	-581.649719	159.326614	73.941864	-561.659180	-58.647587	77.660172	-534.490845	139.069412	1393.893677	-412.516235	-187.347931	1366.227905	-445.916382	-25.269436	1389.885742	-398.407532	-50.178455	1675.453003	-630.078491	165.541092	1144.512451	-476.531006	-252.280411	1126.976807	-519.818970	259.375854	939.091797	-368.920868	-231.259628	876.131897	-467.871002	-19.377567	1022.106689	384.377655	-21.730675	956.618042	393.404022	156.130341
-509.734192	70.145096	926.281982	-447.514587	-108.510139	918.871765	-548.168823	150.994781	498.885895	-498.548676	-110.583519	495.382019	-581.332642	159.603622	73.601303	-561.591858	-58.666195	77.681435	-533.961792	138.968216	1393.736206	-412.323364	-187.631256	1365.999023	-445.627716	-25.448633	1389.751953	-398.366669	-50.309650	1675.533936	-629.907104	165.684631	1144.376709	-476.508026	-251.931793	1126.673828	-520.251038	260.058472	938.515442	-368.189117	-230.155045	876.217346	-467.356903	-19.379772	1021.939880	384.138123	-21.712404	956.629639	393.450134	156.287476
-509.403687	70.145348	926.203247	-447.014160	-108.501358	918.817932	-547.788757	150.455246	498.706146	-498.177032	-110.349854	495.294342	-581.193726	159.857651	73.249649	-561.462646	-58.606720	77.675087	-533.441101	138.909088	1393.629395	-412.073761	-187.866730	1365.803833	-445.332275	-25.609943	1389.701294	-398.251495	-50.524437	1675.575195	-629.516418	165.822830	1144.219849	-476.501892	-251.550568	1126.433716	-521.351685	260.972198	938.063171	-367.575287	-229.142365	876.318237	-466.866913	-19.324326	1021.865173	384.135132	-22.017761	956.646179	393.648010	155.778336
-509.170044	70.111565	926.214417	-446.496124	-108.456322	918.835571	-547.320679	149.809723	498.625000	-498.178650	-110.641891	495.309296	-581.285583	160.023438	72.931000	-561.524475	-58.743057	77.746994	-532.921814	138.889206	1393.594604	-411.878906	-188.040924	1365.694336	-444.971161	-25.759125	1389.762695	-398.132813	-50.746414	1675.640625	-629.089233	165.985489	1144.120850	-476.532318	-251.218689	1126.244629	-522.044006	261.720215	937.640930	-367.002838	-228.107025	876.576660	-466.397278	-19.263737	1021.868896	383.967743	-22.025156	956.684631	393.758057	155.961426
-508.982147	70.072388	926.217285	-445.984650	-108.352936	918.826782	-546.533752	149.119644	498.511780	-497.995514	-110.651093	495.352173	-580.892517	160.198166	72.652992	-561.531738	-58.818790	77.801613	-532.459839	138.894943	1393.556396	-411.665649	-188.147675	1365.609009	-444.613892	-25.869553	1389.866089	-397.989380	-50.970879	1675.722412	-628.666626	166.156387	1144.085815	-476.586639	-250.865112	1126.115723	-522.261658	262.382324	937.048950	-366.544617	-227.057587	876.734436	-465.991974	-19.197586	1021.859558	383.977844	-22.377337	956.678711	393.934784	155.429291
-509.031616	70.165512	926.232544	-445.615173	-107.814728	918.488708	-546.175476	148.556839	498.548279	-497.573120	-110.097458	495.296539	-580.430359	160.261139	72.511932	-561.417236	-58.852245	77.738686	-532.025208	138.820541	1393.583496	-411.372986	-188.197830	1365.537354	-444.301880	-25.919207	1389.959595	-397.801483	-51.202229	1675.702148	-628.152039	166.316681	1143.973755	-476.598297	-250.430359	1125.992065	-523.236877	263.159393	936.567505	-366.174194	-226.013321	876.903809	-465.590942	-18.965088	1021.669922	383.864227	-22.391212	956.661499	394.045837	155.685425
-508.893799	70.107735	926.285156	-445.006500	-107.843384	918.728333	-545.744202	147.855255	498.611633	-497.613037	-110.208618	495.362762	-579.829346	160.243790	72.418808	-561.511719	-58.944195	77.729294	-531.616150	138.772171	1393.688599	-411.103119	-188.243347	1365.488403	-444.014282	-25.930540	1390.017334	-397.583252	-51.426975	1675.732422	-627.669739	166.457016	1143.897949	-476.619659	-250.023132	1125.918091	-523.180969	263.755249	935.895569	-365.882507	-225.034988	877.015930	-465.295013	-18.901091	1021.825195	383.850128	-22.810583	956.611145	394.182556	155.037979
-508.968384	70.191612	926.314392	-444.562378	-107.503052	918.631836	-545.584412	147.289108	498.675140	-497.581665	-110.139160	495.347809	-579.528320	160.137726	72.439217	-561.517090	-58.915279	77.721481	-531.275757	138.736008	1393.821533	-410.713531	-188.283218	1365.459961	-443.757324	-25.906473	1390.014404	-397.362305	-51.631912	1675.753540	-627.010010	166.644226	1143.816528	-476.596619	-249.566742	1125.910889	-524.125244	264.484528	935.428772	-365.731934	-224.079849	877.064026	-465.024780	-18.693871	1021.781494	383.827240	-23.009565	956.588562	394.276398	154.783112
-509.066986	70.367378	926.404602	-444.099731	-107.205574	918.566223	-545.460510	146.839584	498.699097	-497.542297	-109.993370	495.354156	-579.311279	159.952225	72.452705	-561.589417	-58.989849	77.783310	-531.035461	138.674637	1393.955566	-410.269409	-188.273895	1365.450073	-443.443878	-25.875814	1390.056519	-397.185089	-51.773949	1675.883911	-626.247437	166.751373	1143.700073	-476.514557	-249.113129	1125.979370	-525.132568	265.316864	935.011536	-365.569427	-223.143539	877.130920	-464.799072	-18.491077	1021.788635	383.793274	-23.251467	956.550842	394.399872	154.497330
-509.220398	70.567123	926.536621	-443.683624	-106.942627	918.574097	-545.635132	146.591034	498.833801	-497.462158	-109.732948	495.473724	-579.094482	159.765427	72.512268	-561.563599	-58.874779	77.804634	-530.835144	138.609161	1394.115967	-409.771454	-188.223175	1365.491089	-443.127960	-25.801033	1390.191772	-396.919556	-51.971207	1675.949219	-625.584534	166.851791	1143.696289	-476.369476	-248.613297	1126.087158	-525.635193	265.994446	934.571899	-365.464844	-222.252502	877.206909	-464.621216	-18.273996	1021.852966	383.722473	-23.412636	956.554993	394.439880	154.265060
-509.339447	70.708336	926.691711	-443.297089	-106.707672	918.648743	-546.017212	146.464127	498.951660	-497.300385	-109.361908	495.591339	-578.905457	159.562714	72.571198	-560.588135	-58.326042	77.741676	-530.711731	138.555237	1394.326172	-409.261139	-188.125534	1365.569336	-442.829163	-25.716877	1390.338379	-396.599548	-52.173004	1676.050293	-625.063354	166.966324	1143.788818	-476.203796	-248.158615	1126.197021	-525.198608	266.555023	934.134277	-365.436707	-221.304184	877.391479	-464.477142	-18.093328	1021.966614	383.467377	-23.617556	956.397766	394.310577	154.079697
-509.392395	70.783714	926.794250	-442.927124	-106.531242	918.772949	-546.501465	146.392166	499.031494	-497.118927	-109.039192	495.732239	-578.882874	159.370010	72.650650	-560.393372	-58.161125	77.747925	-530.635254	138.542343	1394.512695	-408.740601	-187.970993	1365.629761	-442.571167	-25.611540	1390.474365	-396.294312	-52.371838	1676.052124	-624.437012	167.041840	1143.782104	-475.988922	-247.690674	1126.329102	-526.014832	267.300903	933.815796	-365.473999	-220.418457	877.481201	-464.354614	-17.940798	1022.084351	383.485901	-23.834095	956.425781	394.443726	153.861938
-509.432556	70.871162	926.857727	-442.695068	-106.338608	918.820007	-547.150024	146.249252	499.088043	-497.012482	-108.919189	495.830658	-578.942993	159.228149	72.648537	-561.423950	-58.646748	77.882553	-530.609009	138.536743	1394.708740	-408.165436	-187.702820	1365.717407	-442.320679	-25.484871	1390.530762	-396.015747	-52.520981	1676.145264	-623.942505	167.045181	1143.753906	-475.736542	-247.319778	1126.397461	-526.037964	268.024536	933.613647	-365.542755	-219.574097	877.517700	-464.266571	-17.794899	1022.140564	383.518250	-24.106680	956.434448	394.556976	153.684860
-509.454498	70.991180	926.878052	-442.464783	-106.139977	918.817627	-547.785095	146.005112	499.213898	-496.919373	-108.775421	495.839111	-579.016418	159.088577	72.593452	-561.547363	-58.595798	77.893021	-530.684204	138.524551	1394.902832	-407.714996	-187.459030	1365.747070	-442.090820	-25.340572	1390.547119	-395.759644	-52.646412	1676.155518	-623.570801	167.032654	1143.702148	-475.515625	-246.930771	1126.384399	-526.338867	268.737488	933.430847	-365.694641	-218.810913	877.365479	-464.178925	-17.637880	1022.151489	383.603912	-24.416700	956.392517	394.724548	153.446381
-509.494598	71.124275	926.863098	-442.344330	-105.927345	918.745911	-548.257690	145.659103	499.332611	-496.796265	-108.639977	495.828644	-579.030334	158.989380	72.500351	-561.433777	-58.487434	77.864037	-530.769470	138.534775	1395.037231	-407.206360	-187.169205	1365.780273	-441.901855	-25.152281	1390.529175	-395.541046	-52.752102	1676.120850	-623.273010	166.986267	1143.612305	-475.163574	-246.666245	1126.424683	-526.707092	269.447632	933.365051	-365.963043	-218.041229	877.162964	-464.121796	-17.479692	1022.106079	383.625854	-24.705698	956.380920	394.834595	153.100449
-509.479767	71.299263	926.865967	-442.233307	-105.752831	918.705872	-548.711182	145.278351	499.406464	-496.637024	-108.523972	495.783112	-579.153931	158.956421	72.435966	-561.404785	-58.422108	77.915520	-530.878479	138.567108	1395.137939	-406.730682	-186.851578	1365.708984	-441.645996	-24.943676	1390.462402	-395.354034	-52.836632	1676.084961	-623.063110	166.880936	1143.536987	-474.786591	-246.359253	1126.516479	-527.193176	270.137695	933.355835	-366.291687	-217.415451	876.853210	-464.057892	-17.322201	1022.087402	383.687531	-24.984257	956.365967	394.958221	152.760300
-509.394531	71.435059	926.880432	-442.113800	-105.628540	918.727356	-549.052063	144.931931	499.486938	-496.538666	-108.470100	495.797974	-579.319458	158.945526	72.397728	-561.390747	-58.370621	77.953880	-530.948914	138.617035	1395.212769	-406.154175	-186.541443	1365.622192	-441.359436	-24.771917	1390.391846	-395.164795	-52.906628	1676.059082	-622.946594	166.740463	1143.533447	-474.339813	-246.037918	1126.548340	-527.440125	270.765411	933.423401	-366.489563	-216.799042	876.549072	-463.971405	-17.192078	1022.107239	383.699829	-25.281979	956.383057	395.049225	152.473068
-509.199371	71.521088	926.898743	-441.909180	-105.578606	918.821655	-549.265930	144.691010	499.552399	-496.381409	-108.377426	495.805511	-579.490967	158.940460	72.378265	-561.427368	-58.464447	78.053535	-530.998169	138.678406	1395.293335	-405.770538	-186.225525	1365.621338	-441.107544	-24.584738	1390.344482	-395.029663	-52.946758	1676.079102	-622.869629	166.577240	1143.545166	-473.902771	-245.785446	1126.436523	-527.860168	271.346924	933.597778	-366.731079	-216.176605	876.281982	-463.828278	-17.102684	1022.170288	383.776764	-25.623098	956.382385	395.193420	152.146027
-509.018005	71.619308	926.899109	-441.785217	-105.499557	918.869995	-549.686707	144.673920	499.675079	-496.170532	-108.202469	495.812714	-579.741699	158.966705	72.400681	-561.386841	-58.426167	78.103241	-530.979248	138.810806	1395.327881	-405.071167	-186.039429	1365.461792	-440.843262	-24.416765	1390.324829	-394.962769	-52.923767	1676.188477	-622.829346	166.411926	1143.595825	-473.389587	-245.517685	1126.338013	-528.360413	271.869415	933.817261	-367.089935	-215.649246	875.863342	-463.707397	-17.003191	1022.198425	383.860107	-26.020750	956.350647	395.329987	151.817490
-508.760864	71.712532	926.896606	-441.632233	-105.426758	918.894653	-549.896179	144.659042	499.770752	-495.945404	-108.043190	495.803528	-579.941406	159.037796	72.355392	-561.191772	-58.189209	78.039635	-530.937622	138.873413	1395.373657	-404.600403	-185.733551	1365.403809	-440.622223	-24.277422	1390.276489	-394.831787	-52.928108	1676.195068	-622.897339	166.318481	1143.635498	-472.908264	-245.297089	1126.357178	-528.710632	272.413300	934.124939	-367.415039	-215.145248	875.506836	-463.532013	-16.923214	1022.212952	384.050049	-26.399754	956.330933	395.546570	151.461273
-508.586395	71.811157	926.897644	-441.575043	-105.309143	918.865112	-550.017944	144.647720	499.843079	-495.765869	-107.956902	495.735962	-580.154053	159.119308	72.329941	-561.099915	-58.099102	78.005142	-530.899841	138.937775	1395.417603	-404.272949	-185.479507	1365.379272	-440.424530	-24.119398	1390.239990	-394.721008	-52.899582	1676.191284	-623.212036	166.313385	1143.716309	-472.439606	-245.175537	1126.334839	-529.157410	272.796417	934.314575	-367.716278	-214.664185	875.110901	-463.377472	-16.825090	1022.194153	384.175079	-26.776861	956.313354	395.740784	151.099915
-508.405121	71.935867	926.908447	-441.500610	-105.247314	918.824890	-550.166199	144.678986	499.887848	-495.589600	-107.864326	495.708191	-580.398926	159.228592	72.271660	-561.046814	-58.075310	78.003937	-530.819031	139.052475	1395.423096	-403.913116	-185.263763	1365.330200	-440.223480	-23.964354	1390.195435	-394.668488	-52.853271	1676.225830	-623.312073	166.228790	1143.742432	-472.015289	-245.036423	1126.279663	-529.339050	273.254303	934.571350	-368.205231	-214.333420	874.517090	-463.195557	-16.746771	1022.173035	384.365356	-27.070276	956.349976	395.946136	150.768967
-508.139313	72.119476	926.966003	-441.398224	-105.167595	918.803650	-550.256592	144.689941	499.943237	-495.463196	-107.873260	495.662231	-580.558228	159.334961	72.219444	-561.080627	-58.128357	78.085831	-530.714966	139.142365	1395.434448	-403.572479	-185.064606	1365.282593	-439.988373	-23.824787	1390.183105	-394.652405	-52.772739	1676.296997	-623.534607	166.211700	1143.861938	-471.597595	-244.811279	1126.133057	-529.735046	273.691772	934.957581	-368.617676	-214.000076	874.080139	-462.958008	-16.649595	1022.184814	384.497925	-27.410412	956.381531	396.086090	150.425385
-507.765594	72.164536	927.014099	-441.203430	-105.175827	918.872925	-550.197937	144.684494	499.941132	-495.350983	-107.871712	495.667969	-580.668945	159.434631	72.221306	-561.122070	-58.292244	78.170273	-530.564087	139.214111	1395.426514	-403.263062	-184.949280	1365.236816	-439.723755	-23.745108	1390.182983	-394.683807	-52.649113	1676.458374	-623.750549	166.237930	1144.004028	-471.173370	-244.589828	1126.055054	-530.191101	274.045959	935.258057	-368.963226	-213.684006	873.695313	-462.655243	-16.624182	1022.241333	384.600769	-27.759045	956.404236	396.231323	149.981400
-507.406433	72.189285	927.077026	-440.990173	-105.168671	918.949829	-550.184875	144.719040	499.938721	-495.288513	-107.919136	495.705902	-580.720886	159.526917	72.164948	-561.098145	-58.243748	78.169159	-530.369446	139.307510	1395.403320	-402.967499	-184.845428	1365.188599	-439.463013	-23.660635	1390.237427	-394.699707	-52.579201	1676.481812	-624.041321	166.301819	1144.217407	-470.820679	-244.307297	1125.971191	-530.647034	274.402740	935.562256	-369.326813	-213.408432	873.266357	-462.360229	-16.606758	1022.310181	384.727509	-27.960342	956.447144	396.370300	149.903122
-507.115631	72.225792	927.145081	-440.794525	-105.118904	919.001282	-550.304871	144.828323	499.942261	-495.169403	-107.849869	495.758850	-580.841309	159.656479	72.118950	-561.010010	-58.160412	78.135345	-530.150452	139.395706	1395.384399	-402.621063	-184.796997	1365.134521	-439.178955	-23.582020	1390.259521	-394.743927	-52.462921	1676.605591	-624.355347	166.398987	1144.411255	-470.438385	-244.001633	1125.983643	-531.098938	274.687744	935.814026	-369.666687	-213.189133	872.928833	-462.067322	-16.560429	1022.364014	384.986694	-28.469797	956.476135	396.621857	149.219971
-506.877197	72.299187	927.211426	-440.621674	-105.024643	919.012878	-550.563599	144.958084	500.003052	-495.040283	-107.711533	495.774536	-580.957520	159.798080	72.023613	-560.878967	-58.012932	78.085030	-529.908020	139.477814	1395.397217	-402.324890	-184.745148	1365.110962	-438.948822	-23.546129	1390.232178	-394.813965	-52.338898	1676.758423	-624.651184	166.496521	1144.601318	-470.161560	-243.757385	1126.002686	-531.538940	274.981934	936.048035	-370.024353	-213.018295	872.571594	-461.775482	-16.478996	1022.392578	385.140656	-28.766483	956.428711	396.824646	149.110519
-506.699066	72.487007	927.257507	-440.513855	-104.819183	918.952820	-550.918640	145.148361	500.018036	-494.944336	-107.544258	495.753754	-581.081116	159.946304	71.956848	-560.843567	-58.019417	78.065659	-529.643188	139.531738	1395.422241	-402.049866	-184.706100	1365.142700	-438.735840	-23.464809	1390.212280	-394.890381	-52.208473	1676.913452	-624.834351	166.581467	1144.718750	-469.919769	-243.581818	1126.019653	-532.034851	275.272095	936.231628	-370.455322	-212.905807	872.178833	-461.495697	-16.294676	1022.369019	385.362396	-29.357336	956.355286	397.106567	148.378876
-506.562195	72.705132	927.317871	-440.398346	-104.613068	918.935242	-551.209534	145.240814	500.031982	-494.948792	-107.440102	495.774292	-581.088745	160.047226	71.836327	-560.891296	-58.059555	78.070702	-529.379395	139.593323	1395.478516	-401.852203	-184.674240	1365.213501	-438.512054	-23.384403	1390.256104	-394.942902	-52.080235	1677.105957	-625.108032	166.737854	1144.866699	-469.799500	-243.416595	1126.009521	-532.360779	275.587067	936.340332	-370.846588	-212.867081	871.886658	-461.252777	-16.083426	1022.376099	385.609955	-29.762964	956.343384	397.357239	147.991211
-506.441956	72.872047	927.399536	-440.277893	-104.459335	918.969971	-551.373962	145.222855	500.020966	-494.947845	-107.261414	495.740723	-581.035583	160.150162	71.760590	-560.942261	-58.164665	78.161186	-529.056458	139.705536	1395.535767	-401.652771	-184.640564	1365.308838	-438.270020	-23.317507	1390.364624	-394.948853	-52.020672	1677.203613	-625.281677	166.840317	1145.037842	-469.744385	-243.274963	1126.073486	-532.929626	275.751282	936.461609	-371.250397	-212.784348	871.699951	-461.023987	-15.908269	1022.420898	385.854279	-30.106022	956.368896	397.629425	147.678665
-506.327728	73.042519	927.475220	-440.078033	-104.327721	919.022949	-551.540466	145.101669	500.013611	-494.993622	-107.130325	495.768219	-580.939697	160.175018	71.687073	-561.071106	-58.278431	78.196861	-528.771851	139.767075	1395.579590	-401.524780	-184.604843	1365.408203	-437.993896	-23.241625	1390.526611	-395.001770	-51.950680	1677.354126	-625.466919	166.989212	1145.263184	-469.752533	-243.191849	1126.114624	-533.421082	275.965118	936.516541	-371.641632	-212.687836	871.632751	-460.824280	-15.747743	1022.479919	386.204224	-30.521494	956.424255	397.977722	147.192932
-506.240753	73.211563	927.523315	-439.873535	-104.178459	919.106995	-551.843567	144.989304	500.054810	-495.007935	-106.915504	495.771454	-580.922485	160.185471	71.641129	-560.994995	-58.173473	78.148911	-528.493713	139.875168	1395.597656	-401.311737	-184.584595	1365.451782	-437.659393	-23.163771	1390.643433	-395.016388	-51.929081	1677.403320	-625.469910	167.091629	1145.416992	-469.738922	-243.080414	1126.180420	-533.851257	276.139648	936.579407	-372.019714	-212.741257	871.541260	-460.656616	-15.551913	1022.543274	386.453400	-31.024319	956.478271	398.268280	146.644455
-506.219910	73.405693	927.571411	-439.693787	-103.957520	919.165771	-552.173889	144.838516	500.099945	-495.012939	-106.737709	495.865784	-580.837463	160.175980	71.565010	-561.005554	-58.142181	78.108513	-528.221130	139.935944	1395.644653	-401.109406	-184.505829	1365.503540	-437.363647	-23.089581	1390.666870	-394.996124	-51.895962	1677.496704	-625.515442	167.270340	1145.610596	-469.757507	-243.019241	1126.276123	-534.338989	276.285461	936.530029	-372.400574	-212.746857	871.464600	-460.508362	-15.309055	1022.590759	386.948853	-31.428894	956.693848	398.805206	146.195251
-506.241699	73.599335	927.598938	-439.546936	-103.678375	919.170105	-552.378357	144.595291	500.106384	-495.000366	-106.557175	495.891144	-580.709106	160.123322	71.486092	-560.962769	-58.068916	78.124146	-527.939880	140.014709	1395.721802	-400.813446	-184.443420	1365.523560	-437.111450	-23.006689	1390.645142	-394.973450	-51.843288	1677.642334	-625.473633	167.431046	1145.729614	-469.783142	-243.027298	1126.366577	-534.778564	276.424927	936.424744	-372.790222	-212.842468	871.341064	-460.408386	-15.059505	1022.601990	387.180939	-31.941376	956.689758	399.118286	145.710815
-506.382172	73.879364	927.586792	-439.500519	-103.373184	919.071960	-552.774719	144.335434	500.107147	-494.983612	-106.396065	495.879669	-580.667725	160.077408	71.420845	-560.948914	-58.007034	78.100349	-527.687866	140.088043	1395.810791	-400.463654	-184.341415	1365.438110	-436.864716	-22.900387	1390.573853	-394.930908	-51.832527	1677.684937	-625.435364	167.649246	1145.849121	-469.814056	-243.004684	1126.445679	-535.166565	276.512054	936.281799	-373.184723	-212.978836	871.165710	-460.367645	-14.768227	1022.535767	387.437622	-32.473904	956.618164	399.446350	145.194229
-506.529724	74.093185	927.575134	-439.420837	-103.072968	918.973999	-553.068848	143.995438	500.064484	-495.011719	-106.272964	495.901428	-580.537170	159.960739	71.299034	-561.036011	-58.069714	78.155548	-527.445984	140.184555	1395.853760	-400.114441	-184.215851	1365.362915	-436.615540	-22.793863	1390.477905	-394.884674	-51.843216	1677.745361	-625.344727	167.828781	1145.938110	-469.869659	-243.067398	1126.493408	-535.491028	276.582458	936.084351	-373.560974	-213.171021	871.026978	-460.313782	-14.509602	1022.469788	387.459229	-32.876957	956.419922	399.484467	144.799530
-506.674561	74.329269	927.558228	-439.358215	-102.629524	918.722412	-553.322083	143.619720	500.076019	-495.040680	-106.169540	495.886200	-580.407654	159.860489	71.232880	-561.058044	-58.099724	78.162125	-527.235657	140.298798	1395.931641	-399.857666	-184.077103	1365.280151	-436.373413	-22.683451	1390.468994	-394.802551	-51.908058	1677.745117	-625.213684	167.980362	1146.016113	-469.958130	-243.111862	1126.508423	-535.785706	276.596649	935.904541	-373.949982	-213.338242	870.909180	-460.210754	-14.230851	1022.316956	387.762115	-33.249466	956.428955	399.815125	144.388992
-506.747345	74.458511	927.596436	-439.287964	-102.431839	918.689819	-553.514526	143.192703	500.051025	-495.058136	-106.118156	495.917389	-580.285461	159.732025	71.174721	-561.083008	-58.112129	78.157883	-527.037415	140.380585	1396.040161	-399.626129	-183.944794	1365.239014	-436.143555	-22.556805	1390.473877	-394.720612	-51.962391	1677.814331	-625.049744	168.099503	1146.154053	-470.038818	-243.215225	1126.546265	-536.085632	276.604523	935.727478	-374.282013	-213.536942	870.864868	-460.171295	-14.080908	1022.314514	388.104218	-33.725880	956.425537	400.221924	143.904968
-506.658813	74.391571	927.599609	-439.044189	-102.632271	918.994751	-553.622192	142.816803	500.009125	-495.090790	-106.212387	496.018677	-580.120667	159.608612	71.140091	-561.211792	-58.203987	78.237068	-526.861084	140.482422	1396.123291	-399.352509	-183.798828	1365.209961	-435.928162	-22.462593	1390.477661	-394.674072	-52.018848	1677.906250	-624.874146	168.199188	1146.245972	-470.098938	-243.290863	1126.587524	-536.365234	276.556030	935.435791	-374.591034	-213.748428	870.897888	-460.151520	-14.091071	1022.487427	388.432098	-34.228012	956.415222	400.609375	143.390182
-506.625854	74.435112	927.628601	-438.910645	-102.477570	919.030701	-553.848999	142.581314	500.044678	-494.991455	-106.061874	496.035461	-580.034546	159.512253	71.149033	-561.115417	-58.046757	78.195137	-526.768738	140.578308	1396.198975	-399.136627	-183.671249	1365.173828	-435.754120	-22.327150	1390.477295	-394.582550	-52.115150	1677.921387	-624.803528	168.335739	1146.360596	-470.148804	-243.375320	1126.639160	-536.657959	276.517151	935.226746	-374.901550	-214.021408	870.839172	-460.070190	-13.981530	1022.520142	388.722351	-34.644276	956.448486	400.980499	142.956467
-506.664215	74.489067	927.637146	-438.881500	-102.336128	919.007141	-554.009888	142.335587	500.095520	-494.895142	-105.979004	496.038055	-580.005127	159.470016	71.120193	-561.153442	-58.054127	78.234787	-526.676147	140.660812	1396.285034	-398.822113	-183.543594	1365.076294	-435.616608	-22.194696	1390.409180	-394.513977	-52.215000	1677.913818	-624.544128	168.402359	1146.314575	-470.171722	-243.418182	1126.717407	-536.926758	276.464630	934.971069	-375.231842	-214.342438	870.734375	-460.039093	-13.883072	1022.508057	389.013519	-35.181370	956.431519	401.330017	142.482925
-506.699615	74.541916	927.641113	-438.848480	-102.225601	918.972961	-554.270874	142.315781	500.145416	-494.804810	-105.880356	496.019958	-580.038696	159.455231	71.091354	-561.109680	-57.978649	78.212852	-526.606812	140.774292	1396.345703	-398.584045	-183.394180	1364.989624	-435.467773	-22.062927	1390.290405	-394.443024	-52.312550	1677.873779	-624.353943	168.474121	1146.304688	-470.210999	-243.516861	1126.811523	-537.144470	276.429138	934.786743	-375.535706	-214.642685	870.620850	-459.998505	-13.801579	1022.487610	389.308655	-35.655617	956.336975	401.652100	141.963150
-506.706116	74.585915	927.629028	-438.802399	-102.130768	918.929932	-554.471985	142.369507	500.191864	-495.749878	-106.785728	497.240936	-580.120178	159.501724	71.073257	-561.693848	-58.340157	78.300041	-526.498474	140.898575	1396.403442	-398.417847	-183.249008	1364.930908	-435.338867	-21.907572	1390.223267	-394.369659	-52.405327	1677.889404	-624.286926	168.576492	1146.320801	-470.276642	-243.562775	1126.823730	-537.373474	276.339325	934.541992	-375.816925	-214.972290	870.507690	-459.972321	-13.743222	1022.459229	389.613312	-36.005375	956.354614	402.035919	141.744019
-506.681519	74.605225	927.629944	-438.752991	-102.122665	918.914795	-554.550415	142.465393	500.200256	-495.731506	-106.870117	497.313171	-580.159851	159.555008	71.057594	-561.699951	-58.382660	78.259743	-526.345642	141.033585	1396.443115	-398.273712	-183.113739	1364.909302	-435.217163	-21.789213	1390.202026	-394.290497	-52.565125	1677.805176	-624.083557	168.597504	1146.325317	-470.311401	-243.643600	1126.879028	-537.606262	276.197357	934.153503	-376.124207	-215.288208	870.474915	-459.951172	-13.742883	1022.454163	390.066010	-36.540894	956.323120	402.521240	141.151474
-506.579987	74.651001	927.636475	-438.640503	-102.090889	918.933533	-554.504150	142.644241	500.188538	-495.623169	-106.847069	497.189514	-580.180542	159.613281	71.039124	-561.790527	-58.499249	78.296440	-526.158691	141.194351	1396.489868	-398.084747	-182.993271	1364.896118	-435.075439	-21.715958	1390.223022	-394.216675	-52.709930	1677.822266	-624.028931	168.647217	1146.408325	-470.335480	-243.715042	1126.973633	-537.718262	276.024261	933.951233	-376.360718	-215.578094	870.547241	-459.893372	-13.715716	1022.473083	390.417480	-36.938126	956.356445	402.935730	140.827026
-506.525452	74.599266	927.636536	-438.584503	-102.141815	918.982605	-554.411926	142.839584	500.135925	-495.578186	-106.855980	497.172913	-580.253174	159.702957	71.042099	-561.747986	-58.476326	78.248909	-525.930115	141.293411	1396.510254	-397.887939	-182.869293	1364.941162	-434.992920	-21.652431	1390.282593	-394.150726	-52.847092	1677.858765	-623.953735	168.681808	1146.469604	-470.367645	-243.764114	1127.051147	-537.854614	275.825287	933.741150	-376.632629	-215.962494	870.547791	-459.868164	-13.751181	1022.501526	390.720032	-37.326962	956.311218	403.255402	140.485977
-506.458771	74.622292	927.628845	-438.498291	-102.096069	919.003418	-554.268494	143.059509	500.094025	-495.519745	-106.883980	497.143005	-580.342651	159.833191	71.032394	-561.730408	-58.500252	78.271767	-525.690125	141.414078	1396.517700	-397.722870	-182.769394	1364.978760	-434.924225	-21.582808	1390.289551	-394.071869	-52.984692	1677.857910	-623.741699	168.654633	1146.439087	-470.373260	-243.880600	1127.136597	-537.989929	275.658936	933.635681	-376.915619	-216.327713	870.528198	-459.810944	-13.706907	1022.510559	391.040955	-37.754642	956.274658	403.587402	140.007278
-506.445770	74.567238	927.578430	-438.491119	-102.094452	918.963989	-554.136169	143.415283	500.065186	-495.561462	-107.033356	497.307159	-580.415771	159.982376	71.004578	-561.766235	-58.485241	78.326042	-525.435730	141.513412	1396.482178	-397.565613	-182.668564	1364.991211	-434.852081	-21.526155	1390.257690	-394.010773	-53.096008	1677.908691	-623.655884	168.718201	1146.443604	-470.361389	-243.927536	1127.229004	-538.083984	275.457825	933.422424	-377.191864	-216.735229	870.438416	-459.777466	-13.718696	1022.462585	391.336456	-38.331104	956.187317	403.893921	139.448380
-506.439728	74.627632	927.539734	-438.494934	-102.005836	918.903748	-553.892822	143.664139	499.994019	-495.575165	-107.110306	497.168304	-580.502747	160.109131	70.977676	-561.818115	-58.558399	78.344589	-525.208923	141.608932	1396.449829	-397.443817	-182.598267	1364.979614	-434.775116	-21.470163	1390.169189	-393.959839	-53.234322	1677.800049	-623.555542	168.772949	1146.435669	-470.344513	-244.014740	1127.282104	-538.226196	275.255829	933.190247	-377.432556	-217.085663	870.309082	-459.728119	-13.638116	1022.406982	391.742462	-38.896507	956.152527	404.338745	138.997665
-506.445496	74.652763	927.490540	-438.457489	-101.983337	918.845154	-553.627625	143.963257	499.918274	-495.576447	-107.150589	497.082489	-580.557068	160.220093	70.958580	-561.788025	-58.529659	78.288315	-524.959473	141.723022	1396.391724	-397.330780	-182.544540	1364.911255	-434.689178	-21.425999	1390.090454	-393.919434	-53.353535	1677.750732	-623.454529	168.805786	1146.430176	-470.359924	-244.088333	1127.291016	-538.382324	274.962799	932.805664	-377.650238	-217.431122	870.114502	-459.690277	-13.607875	1022.350281	392.157532	-39.346237	956.111023	404.779022	138.496750
-506.410522	74.711708	927.466248	-438.398468	-101.951508	918.790405	-553.313599	144.233353	499.876038	-495.559998	-107.063622	496.949280	-580.582642	160.303406	70.964195	-561.821716	-58.546593	78.268059	-524.722351	141.817352	1396.338745	-397.286377	-182.536621	1364.861206	-434.604706	-21.382971	1390.060791	-393.851257	-53.487358	1677.692139	-623.311829	168.859039	1146.412354	-470.361786	-244.151154	1127.229370	-538.494812	274.796021	932.690186	-377.830536	-217.771347	869.969177	-459.652039	-13.581313	1022.311890	392.581390	-39.821983	956.053223	405.153656	137.970581
-506.355225	74.719742	927.440002	-438.323242	-101.948235	918.761475	-552.930908	144.402039	499.826508	-495.768555	-107.377007	496.982208	-580.531677	160.314011	70.962914	-561.952759	-58.684753	78.270813	-524.515259	141.918549	1396.292358	-397.268097	-182.525482	1364.824707	-434.520325	-21.359518	1390.071167	-393.781891	-53.626358	1677.633423	-623.298035	168.928955	1146.507690	-470.374237	-244.213409	1127.205078	-538.574158	274.474731	932.330261	-377.966949	-218.144531	869.896606	-459.614929	-13.586707	1022.287903	393.007782	-40.354671	955.990356	405.504150	137.367340
-506.324158	74.740860	927.412292	-438.269867	-101.937660	918.734680	-552.604248	144.525146	499.820190	-495.738434	-107.151581	497.101196	-580.461731	160.342072	71.007072	-561.795776	-58.576694	78.176605	-524.279480	142.035919	1396.231567	-397.261597	-182.481613	1364.781372	-434.432983	-21.345411	1390.046143	-393.695892	-53.747566	1677.632446	-623.198547	168.980347	1146.520508	-470.380157	-244.276184	1127.151855	-538.666016	274.216492	932.091858	-378.072449	-218.478134	869.832947	-459.583008	-13.572806	1022.261963	393.441833	-40.829689	955.946045	405.900604	136.712555
-506.303436	74.738159	927.397705	-438.250549	-101.920090	918.733032	-552.356018	144.580017	499.787567	-496.000702	-107.444511	497.235107	-580.406372	160.317200	71.028648	-561.866516	-58.599426	78.178673	-524.075378	142.106003	1396.216309	-397.238586	-182.484390	1364.700439	-434.381104	-21.346729	1390.031738	-393.656860	-53.894077	1677.590454	-623.043030	168.976944	1146.491577	-470.417694	-244.390945	1127.145142	-538.680786	273.954163	931.866577	-378.221161	-218.825363	869.674316	-459.563751	-13.558483	1022.253906	393.877014	-41.391991	955.807312	406.278351	136.250580
-506.351196	74.734200	927.370178	-438.296051	-101.885620	918.698608	-552.216614	144.579727	499.779053	-496.060730	-107.420921	497.243561	-580.357361	160.315521	71.056160	-561.932861	-58.606586	78.210800	-523.890442	142.162994	1396.212646	-397.164886	-182.452087	1364.626953	-434.340637	-21.337717	1389.979004	-393.588257	-53.955254	1677.527222	-622.848083	168.964874	1146.405518	-470.446808	-244.496841	1127.129028	-538.699829	273.761536	931.730774	-378.372192	-219.133240	869.554443	-459.567139	-13.529999	1022.217407	394.282959	-41.913151	955.632324	406.676270	135.854935
-506.373627	74.744164	927.359741	-438.329102	-101.864471	918.700989	-552.138184	144.526169	499.786743	-496.208771	-107.364677	497.187805	-580.340576	160.303116	71.033585	-561.903320	-58.548088	78.196648	-523.664917	142.240845	1396.190796	-397.111084	-182.424469	1364.496216	-434.285553	-21.321478	1389.952637	-393.491364	-54.102818	1677.530640	-622.761169	168.988495	1146.412476	-470.504456	-244.572296	1127.075073	-538.767151	273.457184	931.366760	-378.521240	-219.497513	869.379089	-459.564209	-13.496008	1022.209412	394.681854	-42.433083	955.546692	407.052490	135.263535
-506.431732	74.765686	927.361023	-438.401642	-101.865120	918.668518	-552.594421	144.852783	499.985504	-496.380127	-107.362175	497.234863	-580.539917	160.247986	71.108101	-561.941589	-58.529655	78.215332	-523.479004	142.305359	1396.209473	-397.084869	-182.425613	1364.404053	-434.235626	-21.292789	1389.950195	-393.391510	-54.205410	1677.482178	-622.687439	169.021469	1146.433105	-470.549164	-244.629959	1127.024414	-538.835388	273.196075	931.129761	-378.640167	-219.801910	869.252136	-459.575409	-13.484376	1022.186829	395.098602	-42.790298	955.485901	407.424927	135.056717
-506.420807	74.790268	927.359680	-438.443420	-101.857826	918.660583	-552.216003	144.436234	499.803345	-496.456665	-107.274040	497.089600	-580.310608	160.202866	71.047447	-561.982117	-58.624722	78.242981	-523.311890	142.336746	1396.224121	-397.114014	-182.420029	1364.302002	-434.200562	-21.291672	1389.961670	-393.354095	-54.223347	1677.503418	-622.595093	169.053131	1146.478638	-470.623016	-244.699493	1126.910645	-538.876831	272.908600	930.907410	-378.747345	-220.086472	869.185303	-459.576843	-13.470539	1022.180359	395.713440	-43.388531	955.387817	407.866180	134.344452
-506.383698	74.801033	927.361511	-438.480438	-101.907028	918.658875	-552.270935	144.278824	499.857635	-496.616486	-107.311333	497.118866	-580.285706	160.152405	71.078873	-561.930969	-58.495785	78.144005	-523.141235	142.353180	1396.254272	-397.067444	-182.451218	1364.182739	-434.122894	-21.275734	1390.070313	-393.252411	-54.343174	1677.403564	-622.437622	169.045074	1146.522583	-470.658600	-244.785141	1126.848755	-538.853394	272.673187	930.737793	-378.857941	-220.398666	869.115479	-459.592682	-13.503341	1022.182495	396.274536	-43.783360	955.347229	408.273438	133.821579
-506.380981	74.795341	927.384583	-438.551788	-101.960182	918.690552	-552.441223	144.158035	499.894409	-496.682434	-107.260620	497.054871	-580.286804	160.078629	71.060143	-561.932251	-58.521801	78.135254	-522.981079	142.420792	1396.279907	-397.107697	-182.448914	1364.128052	-434.073395	-21.316847	1390.082153	-393.133270	-54.525501	1677.397583	-622.180908	169.023331	1146.546875	-470.735352	-244.820511	1126.777954	-538.884094	272.451172	930.554382	-378.922821	-220.660080	869.058289	-459.618958	-13.530184	1022.208862	396.878845	-44.330627	955.323242	408.707001	133.296951
-506.361023	74.775711	927.377869	-438.628235	-101.997772	918.680176	-552.603271	144.063354	499.928589	-496.781769	-107.318085	497.122681	-580.271179	160.032913	71.058235	-561.824280	-58.416080	78.113914	-522.835510	142.419510	1396.324097	-397.169281	-182.485199	1364.080322	-434.018646	-21.350462	1390.117310	-393.078949	-54.565651	1677.367188	-622.034058	169.064453	1146.583130	-470.795013	-244.889969	1126.759888	-538.916199	272.184937	930.380737	-379.009644	-220.875214	868.982117	-459.639832	-13.565001	1022.199341	397.430573	-44.864307	955.279358	409.083893	132.798737
-506.350189	74.791473	927.383545	-438.726135	-102.029106	918.681702	-552.845459	143.936096	499.986389	-496.825165	-107.309166	497.121948	-580.304016	160.026779	71.061028	-561.748657	-58.351288	78.089577	-522.645447	142.411957	1396.346802	-397.216827	-182.543839	1364.019409	-433.953522	-21.393190	1390.117554	-392.990387	-54.717674	1677.409668	-621.866577	169.093033	1146.635498	-470.872711	-244.954712	1126.746948	-538.913147	271.975037	930.289978	-379.087860	-221.127502	868.915222	-459.659180	-13.573616	1022.199768	398.014221	-45.374840	955.301208	409.487457	132.232285
-506.350769	74.811600	927.416504	-438.847992	-102.039696	918.668640	-553.031738	143.871033	500.020660	-496.859253	-107.298012	497.150940	-580.335815	159.994217	71.061729	-561.747681	-58.298473	78.053116	-522.455933	142.419922	1396.375244	-397.244720	-182.602158	1363.978882	-433.861389	-21.414885	1390.118408	-392.929779	-54.775600	1677.493652	-621.713074	169.152863	1146.674805	-470.939240	-244.958542	1126.728027	-538.965027	271.750580	930.102661	-379.162048	-221.286850	868.865662	-459.675964	-13.586233	1022.203979	398.669952	-45.954597	955.267029	409.932312	131.786957
-506.336090	74.825279	927.422119	-438.941498	-102.121063	918.674683	-553.201477	143.779343	500.040558	-496.892792	-107.321350	497.115601	-580.339478	159.999603	71.041061	-561.756714	-58.320667	78.115395	-522.241821	142.422134	1396.387573	-397.300323	-182.695221	1363.961426	-433.812073	-21.476620	1390.122925	-392.828979	-54.903675	1677.405640	-621.523743	169.185257	1146.720703	-471.008331	-245.012512	1126.697510	-538.977661	271.538635	929.933716	-379.209473	-221.416931	868.895203	-459.695984	-13.620285	1022.207275	399.336517	-46.420994	955.378662	410.359131	131.224075
-506.275452	74.801590	927.457092	-439.037628	-102.166641	918.679871	-553.311218	143.697800	500.061218	-496.928162	-107.366318	497.037506	-580.351746	159.961517	71.052773	-561.774841	-58.351379	78.135994	-522.024109	142.426483	1396.364502	-397.400635	-182.783356	1363.962158	-433.735046	-21.524918	1390.149780	-392.746918	-55.001003	1677.396240	-621.349731	169.248611	1146.792236	-471.121429	-245.018890	1126.678101	-538.999634	271.362640	929.783325	-379.258362	-221.519348	868.922729	-459.714569	-13.683368	1022.227478	400.087524	-47.012707	955.533203	410.845612	130.653671
-506.217712	74.792450	927.482361	-439.132172	-102.242180	918.706299	-553.393127	143.644562	500.105438	-496.926331	-107.363319	496.967133	-580.309998	159.958389	71.070274	-561.805725	-58.437157	78.166870	-521.809021	142.403732	1396.396240	-397.468262	-182.910583	1363.940430	-433.642426	-21.603569	1390.212646	-392.705750	-55.025017	1677.361206	-621.296082	169.360580	1146.922363	-471.247009	-245.080521	1126.676025	-539.021729	271.167542	929.629028	-379.330383	-221.601532	868.992126	-459.732941	-13.736191	1022.253357	400.840302	-47.575966	955.746216	411.262756	130.123367
-506.140381	74.816727	927.515930	-439.193756	-102.298477	918.697754	-553.430969	143.558090	500.118042	-496.901825	-107.419281	496.942383	-580.316101	159.949753	71.068436	-561.748840	-58.354733	78.109718	-521.594788	142.381943	1396.405762	-397.594421	-182.997467	1363.970825	-433.586365	-21.698513	1390.218506	-392.576538	-55.202412	1677.361816	-621.163818	169.453583	1147.012329	-471.359985	-245.140976	1126.709961	-539.045288	270.969452	929.354309	-379.388275	-221.657578	869.059204	-459.741150	-13.792089	1022.267944	401.544952	-48.102074	955.924194	411.661560	129.439011
-506.106812	74.732803	927.530273	-439.287537	-102.373535	918.712158	-553.450745	143.492645	500.135223	-496.957520	-107.507019	497.029877	-580.279297	159.992126	71.072083	-561.783447	-58.367271	78.158295	-521.396240	142.321793	1396.395874	-397.762543	-183.096680	1364.030762	-433.532715	-21.787954	1390.213379	-392.524414	-55.261314	1677.302979	-621.041077	169.542068	1147.026001	-471.537994	-245.238724	1126.757568	-539.050476	270.834259	929.225830	-379.472656	-221.728943	869.101135	-459.748413	-13.872071	1022.279297	402.309174	-48.870289	956.082458	412.131683	128.811142
-506.026154	74.689804	927.522095	-439.343018	-102.420563	918.709167	-553.484192	143.494019	500.140594	-496.941406	-107.493591	497.046875	-580.317810	160.001175	71.071289	-561.779358	-58.379726	78.169380	-521.199402	142.302750	1396.426514	-397.866119	-183.216492	1364.011841	-433.468781	-21.886585	1390.189697	-392.453857	-55.383148	1677.276245	-620.903992	169.654068	1147.037842	-471.694977	-245.304413	1126.827881	-539.056763	270.757568	929.202942	-379.566895	-221.792130	869.153015	-459.742920	-13.926866	1022.274658	403.340210	-49.449322	956.447266	412.830566	128.194717
-505.990021	74.624092	927.501831	-439.416321	-102.478233	918.705872	-553.472961	143.478561	500.110779	-496.885193	-107.471359	497.019989	-580.313171	160.060654	71.058632	-561.676025	-58.204449	78.102013	-521.025452	142.275162	1396.405518	-398.003937	-183.348373	1364.032959	-433.403534	-21.963108	1390.155151	-392.324463	-55.530197	1677.184082	-620.738098	169.732330	1147.026001	-471.850616	-245.364029	1126.874878	-539.056946	270.616669	928.898743	-379.625458	-221.853104	869.195679	-459.745148	-13.980799	1022.260681	404.050354	-50.208488	956.568481	413.229919	127.532463
-505.888153	74.565132	927.469666	-439.414917	-102.520271	918.705261	-553.436768	143.501312	500.100922	-496.864624	-107.471008	496.992859	-580.350098	160.060867	71.054535	-561.623230	-58.190155	78.106071	-520.841736	142.229813	1396.407715	-398.088165	-183.485336	1364.040405	-433.338226	-22.024118	1390.172485	-392.252686	-55.659081	1677.181152	-620.452209	169.779236	1146.997681	-472.022705	-245.384598	1126.891968	-539.072937	270.537567	928.725525	-379.685608	-221.860840	869.248535	-459.716919	-14.029937	1022.247375	404.593750	-50.818161	956.648621	413.396484	126.751442
-505.854126	74.493958	927.458496	-439.481903	-102.577263	918.700317	-553.387268	143.493759	500.069489	-496.857849	-107.489281	496.924164	-580.362061	160.082703	71.070778	-561.639343	-58.162163	78.087234	-520.663086	142.223541	1396.394531	-398.195740	-183.633484	1364.024170	-433.268005	-22.143063	1390.188110	-392.183655	-55.815239	1677.158447	-620.393860	169.934967	1147.089111	-472.177521	-245.394577	1126.848389	-539.020691	270.512482	928.740051	-379.744263	-221.886200	869.277283	-459.719757	-14.092721	1022.237549	405.650818	-51.519749	957.065063	414.099030	126.028488
-505.925018	74.534653	927.466858	-439.573914	-102.327309	918.440552	-553.432739	143.525055	500.100586	-496.818298	-107.409187	496.897827	-580.439209	160.080475	71.081238	-561.672363	-58.243996	78.110329	-520.497864	142.176102	1396.393188	-398.271332	-183.774612	1364.009155	-433.196411	-22.242090	1390.182983	-392.116455	-55.944195	1677.130249	-620.302612	170.047272	1147.154541	-472.339355	-245.404694	1126.805054	-538.974121	270.443542	928.631836	-379.806854	-221.870972	869.287659	-459.651917	-14.042292	1022.092163	406.395264	-52.038918	957.324036	414.508636	125.675728
-505.943237	74.451805	927.468933	-439.621674	-102.379318	918.416138	-553.396790	143.523331	500.093872	-496.829834	-107.521141	496.904449	-580.422607	160.115479	71.083351	-561.693970	-58.284382	78.140106	-520.323181	142.123764	1396.397217	-398.329498	-183.934814	1363.965210	-433.166412	-22.340498	1390.189331	-392.054169	-56.158131	1677.193848	-620.162170	170.163193	1147.182373	-472.500977	-245.394058	1126.711914	-538.970093	270.409760	928.544250	-379.848907	-221.844269	869.304504	-459.649597	-14.113296	1022.076294	407.077026	-52.738014	957.488525	414.883057	125.000916
-505.953369	74.403931	927.478821	-439.629852	-102.441582	918.402283	-553.372437	143.464157	500.088806	-496.814270	-107.548233	496.870331	-580.421997	160.115051	71.061699	-561.740723	-58.377357	78.174194	-520.168579	142.078339	1396.367432	-398.436676	-184.044434	1363.937988	-433.102295	-22.431173	1390.167236	-392.061707	-56.230591	1677.164185	-620.021179	170.257294	1147.218506	-472.675446	-245.360611	1126.621948	-538.918579	270.371521	928.458313	-379.924347	-221.905411	869.248413	-459.634338	-14.172212	1022.071106	407.887848	-53.630894	957.647034	415.329163	123.865883
-505.953766	74.323090	927.460205	-439.640717	-102.477356	918.397888	-553.385620	143.430786	500.088898	-496.809692	-107.571915	496.807617	-580.456970	160.132248	71.046677	-561.687805	-58.299213	78.158714	-520.012878	142.039383	1396.380127	-398.492004	-184.173447	1363.866455	-433.074646	-22.546680	1390.100098	-391.975952	-56.490101	1677.174316	-619.849731	170.325439	1147.215576	-472.840485	-245.376770	1126.607300	-538.899963	270.362457	928.372742	-379.997986	-221.959320	869.203918	-459.610321	-14.212063	1022.055664	408.455261	-54.229527	957.812134	415.662720	123.478630
-505.825226	74.221893	927.439819	-439.547150	-102.771919	918.616882	-553.377380	143.337860	500.066071	-496.847260	-107.666031	496.874237	-580.451904	160.140060	71.024681	-561.692810	-58.273239	78.143738	-519.880859	141.951675	1396.392944	-398.569275	-184.295013	1363.773071	-433.044189	-22.635126	1390.078125	-391.911255	-56.671425	1677.127808	-619.595032	170.378082	1147.149536	-472.964355	-245.371719	1126.567993	-538.906128	270.342102	928.267212	-380.104492	-221.992188	869.165710	-459.631073	-14.328552	1022.172485	409.083038	-55.034996	957.968750	416.024719	122.656090
-505.830841	74.166878	927.420227	-439.550873	-102.825195	918.596619	-553.419189	143.258438	500.074127	-496.897247	-107.685112	496.843414	-580.445251	160.139771	70.999245	-561.722534	-58.288101	78.144714	-519.744324	141.899704	1396.404541	-398.746002	-184.439758	1363.748047	-433.036011	-22.722292	1390.050903	-391.833160	-56.858006	1677.084106	-619.459351	170.456772	1147.173584	-473.142212	-245.370987	1126.529053	-538.878784	270.328247	928.179871	-380.199921	-221.967194	869.158936	-459.622284	-14.377801	1022.150818	409.685059	-55.793865	958.098022	416.349457	121.864525
-505.904236	74.202423	927.415894	-439.612823	-102.562943	918.354614	-553.543518	143.184555	500.113739	-496.836121	-107.564423	496.820068	-580.503113	160.127716	70.975204	-561.637390	-58.268917	78.076950	-519.630066	141.842682	1396.416748	-398.823059	-184.604385	1363.707397	-433.021881	-22.821056	1390.065674	-391.770111	-57.021503	1677.115723	-619.459106	170.603317	1147.270630	-473.267975	-245.400894	1126.516846	-538.848389	270.277008	928.127869	-380.276031	-221.971191	869.152222	-459.572418	-14.316534	1022.012024	410.416260	-56.693684	958.239563	416.835358	120.683907
-505.885834	74.167725	927.432800	-439.616150	-102.615036	918.356262	-553.669617	143.060471	500.145294	-496.894989	-107.660706	496.860077	-580.496704	160.096970	70.961250	-561.642517	-58.219364	78.068741	-519.561157	141.768936	1396.465454	-398.967285	-184.764725	1363.723267	-433.011963	-22.933147	1390.100708	-391.766418	-57.113007	1677.046997	-619.346985	170.653793	1147.345093	-473.404449	-245.449280	1126.451050	-538.736450	270.222107	928.098633	-380.378571	-221.929199	869.161743	-459.567383	-14.371033	1022.021545	411.041016	-57.461700	958.327820	417.242065	119.920311
-505.890808	74.148361	927.464417	-439.621429	-102.659561	918.378601	-553.755127	142.902115	500.143494	-496.931976	-107.673866	496.888306	-580.506714	160.067673	70.976357	-561.652893	-58.260036	78.026154	-519.453308	141.706223	1396.530273	-399.065125	-184.900635	1363.714600	-433.006958	-23.044445	1390.115112	-391.743561	-57.289749	1677.065674	-619.221680	170.733322	1147.428589	-473.516174	-245.453476	1126.405762	-538.663513	270.180145	928.103638	-380.487610	-221.910629	869.104431	-459.578247	-14.410384	1022.049316	411.570496	-58.260632	958.399780	417.596436	119.199409
-505.892792	74.062675	927.479126	-439.623474	-102.746086	918.407898	-553.947021	142.771698	500.186401	-496.978943	-107.724937	496.861725	-580.484497	160.056580	70.965614	-561.724609	-58.335640	78.106140	-519.388733	141.607834	1396.617188	-399.141510	-185.041992	1363.666260	-433.026978	-23.165291	1390.121582	-391.705078	-57.518044	1677.006836	-619.086365	170.816833	1147.494873	-473.629028	-245.474854	1126.335083	-538.598389	270.162109	928.087891	-380.599915	-221.891022	869.025574	-459.564453	-14.482273	1022.069214	412.100311	-58.962708	958.458374	417.907928	118.377884
-505.905121	74.017616	927.485840	-439.623749	-102.821243	918.406677	-554.191040	142.648209	500.237518	-496.966553	-107.751549	496.914307	-580.549927	160.042465	70.986580	-561.758850	-58.421925	78.134438	-519.300781	141.502487	1396.677490	-399.138062	-185.194229	1363.570313	-433.053101	-23.288589	1390.093994	-391.628448	-57.728691	1676.915039	-618.972412	170.886261	1147.553101	-473.701019	-245.539673	1126.310791	-538.530701	270.145081	928.104187	-380.720642	-221.895599	868.932739	-459.558441	-14.541224	1022.070374	412.542908	-59.719814	958.504089	418.180023	117.637047
-505.925201	73.941360	927.476929	-439.644257	-102.902077	918.387146	-554.401733	142.473007	500.225677	-496.947784	-107.767403	496.838715	-580.579102	160.035187	70.952309	-561.758484	-58.429020	78.141632	-519.224548	141.375061	1396.722290	-399.188446	-185.308029	1363.510620	-433.080536	-23.425035	1390.059570	-391.686737	-57.929337	1676.967407	-618.790283	170.920502	1147.541626	-473.795349	-245.530609	1126.234253	-538.479797	270.116577	928.112549	-380.865051	-221.947983	868.772888	-459.552856	-14.615871	1022.052673	412.992950	-60.512672	958.510437	418.500885	116.925369
-505.895508	73.886993	927.464783	-439.636749	-102.956627	918.378113	-554.533264	142.330032	500.195587	-496.966766	-107.867310	496.921295	-580.556580	160.010223	70.928078	-561.710083	-58.328568	78.112000	-519.154419	141.281509	1396.779907	-399.317352	-185.392685	1363.405396	-433.073029	-23.558167	1390.040283	-391.670593	-58.142433	1676.949463	-618.687012	170.959213	1147.608643	-473.865875	-245.554016	1126.119385	-538.462158	270.090790	928.134705	-380.993103	-221.969208	868.645752	-459.545166	-14.674397	1022.043518	413.441406	-61.292725	958.519714	418.851776	116.102844
-505.743561	73.764305	927.457336	-439.513000	-103.328651	918.608032	-554.640442	142.169998	500.202881	-496.977631	-107.955879	496.874023	-580.519592	159.995209	70.889259	-561.790894	-58.415962	78.135353	-519.091309	141.171768	1396.831421	-399.416260	-185.525543	1363.333374	-433.086182	-23.705679	1390.062378	-391.652588	-58.358555	1676.908569	-618.604797	170.992691	1147.684448	-473.941589	-245.619781	1126.046753	-538.405090	270.101074	928.182007	-381.106018	-221.955917	868.515686	-459.569183	-14.852430	1022.176270	413.849274	-62.077496	958.467896	419.132538	115.388870
-505.712830	73.689964	927.437927	-439.473541	-103.441437	918.630737	-554.749817	142.011566	500.226685	-496.974670	-107.983398	496.881317	-580.529602	159.953613	70.866180	-561.746399	-58.396156	78.088852	-519.016052	141.052856	1396.880005	-399.538269	-185.678741	1363.285156	-433.112366	-23.844482	1390.057983	-391.633453	-58.574688	1676.903076	-618.549255	171.039169	1147.760376	-474.020447	-245.631134	1125.911987	-538.357483	270.086975	928.230835	-381.216675	-221.906342	868.406067	-459.568420	-14.934809	1022.182495	414.227173	-62.868851	958.494995	419.374542	114.536293
-505.660187	74.158928	927.441528	-439.457642	-103.468727	918.604553	-555.352295	142.231979	500.539764	-496.941223	-108.018669	496.903046	-580.736694	159.927811	70.898735	-561.714844	-58.365471	78.079559	-518.961243	140.939224	1396.974121	-399.611511	-185.858917	1363.205322	-433.131836	-23.981203	1390.031494	-391.633667	-58.822769	1676.876831	-618.514038	171.056519	1147.877808	-474.074554	-245.638519	1125.758179	-538.238708	270.075867	928.317261	-381.335846	-221.873566	868.294189	-459.538788	-14.734903	1022.171753	414.533722	-63.720264	958.525574	419.613525	113.677605
-505.598267	73.814728	927.359009	-439.475464	-103.602257	918.594666	-554.987122	141.732941	500.316528	-496.995117	-108.164955	496.902008	-580.503662	159.925400	70.837685	-561.703369	-58.335709	78.023514	-518.902100	140.831009	1397.011597	-399.650970	-186.012375	1363.113770	-433.150299	-24.120882	1390.021973	-391.666138	-59.036446	1676.939819	-618.477112	171.065979	1147.955566	-474.123474	-245.675308	1125.651367	-538.186829	270.075043	928.370422	-381.447815	-221.829498	868.144897	-459.495697	-14.931151	1022.122803	414.807587	-64.599167	958.524109	419.859497	112.756401
-505.611572	73.117920	927.307556	-439.521912	-103.770248	918.567627	-554.987244	141.615540	500.200836	-497.000031	-108.238647	496.829376	-580.435730	159.929596	70.805954	-561.739868	-58.366734	78.087463	-518.862915	140.718872	1397.072998	-399.674683	-186.162170	1363.035645	-433.173737	-24.301586	1389.938354	-391.596497	-59.355904	1676.940796	-618.473816	171.071106	1148.013550	-474.179749	-245.687286	1125.547607	-538.140442	270.022491	928.295593	-381.560455	-221.824570	868.039612	-459.483490	-15.336411	1022.078064	415.134308	-65.765320	958.491150	420.341614	111.674614
-505.694397	72.673103	927.291748	-439.558868	-103.912819	918.546387	-555.039978	141.537125	500.127533	-496.941833	-108.296776	496.862091	-580.441650	159.918457	70.802223	-561.748718	-58.392971	78.111656	-518.804077	140.581360	1397.085205	-399.699402	-186.302078	1362.964600	-433.207184	-24.440765	1389.888550	-391.595703	-59.577927	1676.930542	-618.442322	171.070862	1148.040894	-474.241730	-245.738602	1125.466797	-538.041809	270.019867	928.376587	-381.644287	-221.813446	867.924377	-459.520416	-15.621028	1022.056519	415.595734	-67.060898	958.490173	421.197021	110.258629
-505.764313	72.530235	927.320923	-439.556580	-103.985497	918.563049	-555.046692	141.485611	500.094543	-496.933563	-108.290329	496.828888	-580.433899	159.924408	70.798798	-561.799377	-58.472111	78.125900	-518.759216	140.445511	1397.122925	-399.721588	-186.450897	1362.894775	-433.235168	-24.595234	1389.898926	-391.587646	-59.834637	1676.839966	-618.396179	171.057236	1148.102417	-474.299957	-245.792358	1125.389404	-537.978638	270.019043	928.424500	-381.749939	-221.781296	867.834045	-459.551422	-15.729390	1022.079041	415.867950	-68.046776	958.495850	421.430786	109.312447
-505.778168	73.173698	927.446838	-439.423615	-103.971176	918.561890	-555.138916	141.483398	500.208435	-496.855286	-108.305374	496.752991	-580.463562	159.916992	70.816650	-561.790405	-58.475311	78.135963	-518.727173	140.272949	1397.142822	-399.766266	-186.626770	1362.850342	-433.243469	-24.746964	1389.934937	-391.659241	-59.959694	1676.847534	-618.361755	171.053360	1148.149048	-474.369415	-245.823715	1125.295898	-537.931458	269.981567	928.488037	-381.844269	-221.781128	867.805176	-459.557739	-15.485857	1022.150024	416.106354	-68.942200	958.506104	421.680817	108.447815
-505.790131	73.125465	927.429138	-439.403931	-104.039833	918.548035	-555.063721	141.410492	500.189270	-496.896729	-108.379433	496.853210	-580.448120	159.895233	70.793335	-561.738403	-58.420261	78.067619	-518.727905	140.114731	1397.189697	-399.857269	-186.782227	1362.803223	-433.288971	-24.899288	1389.926514	-391.583313	-60.350735	1676.775879	-618.324158	171.029373	1148.220581	-474.471252	-245.898697	1125.243408	-537.984192	269.961853	928.529541	-381.921600	-221.678726	867.805115	-459.596252	-15.555953	1022.139832	416.382751	-69.774078	958.602051	421.924103	107.411789
-505.810242	73.006996	927.427124	-439.385590	-104.138039	918.550232	-555.045410	141.413528	500.205078	-496.911346	-108.424774	496.786682	-580.445740	159.916077	70.789246	-561.827271	-58.520763	78.093018	-518.723755	139.969696	1397.244141	-399.964905	-186.942215	1362.785400	-433.325653	-25.055948	1389.943970	-391.629822	-60.511776	1676.723999	-618.271912	170.994156	1148.272583	-474.560181	-246.060806	1125.208740	-537.909485	269.921936	928.589600	-382.030029	-221.689377	867.745178	-459.618958	-15.667459	1022.142761	416.614594	-70.839073	958.615906	422.195068	106.477921
-505.859009	72.903481	927.409912	-439.349854	-104.220856	918.526917	-554.971863	141.437332	500.170898	-496.903381	-108.463432	496.775299	-580.422546	159.908875	70.785202	-561.803284	-58.510960	78.049171	-518.723022	139.824371	1397.327637	-400.029175	-187.105011	1362.695435	-433.367035	-25.240757	1389.925537	-391.564087	-60.780037	1676.626343	-618.245422	170.952042	1148.329346	-474.650696	-246.097092	1125.113770	-537.794373	269.855927	928.658936	-382.135864	-221.680008	867.655396	-459.646088	-15.765716	1022.125244	416.696411	-71.825150	958.668579	422.363495	105.438965
-505.923859	72.827492	927.393677	-439.343689	-104.281853	918.470703	-554.896484	141.440201	500.151947	-496.910004	-108.545197	496.803864	-580.445496	159.931107	70.801956	-561.756897	-58.446663	77.974281	-518.731018	139.665100	1397.345337	-400.104126	-187.244263	1362.650879	-433.370605	-25.422703	1389.877319	-391.584930	-61.026863	1676.605713	-618.225830	170.954880	1148.375488	-474.718628	-246.194809	1125.033325	-537.688354	269.784576	928.728882	-382.270172	-221.693741	867.503601	-459.661743	-15.846202	1022.087158	416.773041	-72.927094	958.677612	422.593628	104.381203
-506.201813	73.338455	927.577515	-439.333527	-103.979698	918.187073	-555.418884	141.874268	500.422699	-496.838959	-108.488968	496.770935	-580.762329	159.924088	70.853531	-561.750610	-58.496159	78.031837	-518.718201	139.486435	1397.347900	-400.086609	-187.422546	1362.494751	-433.379913	-25.556931	1389.856934	-391.592896	-61.285301	1676.582153	-618.163696	170.921753	1148.414429	-474.775391	-246.213654	1124.962891	-537.656799	269.721680	928.784973	-382.342957	-221.698563	867.369019	-459.702881	-15.644171	1022.024658	416.928314	-73.825722	958.723389	422.770752	103.458405
-506.244873	73.224365	927.544067	-439.299469	-104.046829	918.134583	-555.368347	141.932449	500.400421	-496.751923	-108.431030	496.649231	-580.760742	159.934418	70.846237	-561.737793	-58.496918	77.990662	-518.722412	139.286209	1397.366577	-400.110687	-187.593613	1362.369873	-433.389618	-25.740124	1389.829468	-391.569427	-61.563351	1676.530151	-618.147095	170.873672	1148.444336	-474.816101	-246.317780	1124.869629	-537.482910	269.633331	928.829773	-382.409576	-221.667038	867.225586	-459.700531	-15.737198	1021.980774	417.087341	-74.769501	958.706299	422.976746	102.452194
-506.197479	72.994179	927.506409	-439.169586	-104.496010	918.376648	-554.808350	141.594391	500.168152	-496.876831	-108.704803	496.699554	-580.543152	159.961166	70.839951	-561.813904	-58.528397	78.002419	-518.727478	139.111191	1397.368530	-400.106934	-187.765976	1362.247070	-433.394836	-25.907381	1389.829468	-391.558472	-61.848713	1676.482178	-618.141846	170.826294	1148.475830	-474.844177	-246.378098	1124.737671	-537.417297	269.552216	928.871765	-382.478333	-221.649567	867.140991	-459.755341	-15.969294	1022.102051	417.164459	-75.799118	958.729431	423.156158	101.520218
-506.230103	72.833611	927.466614	-439.167328	-104.588287	918.349976	-554.730286	141.571350	500.149628	-496.863983	-108.777832	496.684387	-580.534424	159.948898	70.838013	-561.807434	-58.624214	78.049561	-518.718506	138.950577	1397.364380	-400.124878	-187.940887	1362.153076	-433.415710	-26.051937	1389.814697	-391.560913	-62.104580	1676.437622	-618.115417	170.752106	1148.515991	-474.893799	-246.414490	1124.621948	-537.341736	269.480286	928.931274	-382.553864	-221.659271	866.985413	-459.777313	-16.088528	1022.069763	417.229218	-76.836067	958.795166	423.326599	100.523537
-506.287964	72.700798	927.456665	-439.165466	-104.715065	918.326172	-554.679260	141.583633	500.152039	-496.876129	-108.807648	496.619781	-580.532593	159.959564	70.836609	-561.921265	-58.779831	78.105820	-518.740112	138.782120	1397.395874	-400.123810	-188.133881	1362.062866	-433.442169	-26.221241	1389.800903	-391.571594	-62.374889	1676.403931	-618.113831	170.649475	1148.564087	-474.941010	-246.503067	1124.488647	-537.204773	269.378113	928.976196	-382.622833	-221.645416	866.851990	-459.821899	-16.228132	1022.054993	417.275604	-77.854675	958.869141	423.492157	99.397514
-506.303497	72.541817	927.435852	-439.144470	-104.794426	918.301208	-554.620483	141.587921	500.127991	-496.898956	-108.903572	496.691467	-580.536255	159.953979	70.860283	-561.914795	-58.776604	78.062752	-518.754333	138.617035	1397.433838	-400.123962	-188.274338	1361.980103	-433.469910	-26.400900	1389.789307	-391.571777	-62.666725	1676.339233	-618.122131	170.589539	1148.587280	-474.989807	-246.658478	1124.393433	-537.143494	269.259369	929.021118	-382.696564	-221.689331	866.751526	-459.835907	-16.353502	1022.034302	417.438202	-78.828064	958.856750	423.746063	98.447990
-506.360077	72.391518	927.403809	-439.148315	-104.936295	918.264648	-554.352539	141.495071	500.064148	-496.936829	-108.993423	496.730225	-580.431702	159.963608	70.843369	-561.912964	-58.800987	78.058014	-518.759827	138.430069	1397.446899	-400.133087	-188.418839	1361.929321	-433.513123	-26.601074	1389.754761	-391.525787	-63.064064	1676.353638	-618.109253	170.483673	1148.593872	-475.034882	-246.736282	1124.291382	-537.035828	269.148407	929.073608	-382.772430	-221.685181	866.659546	-459.880463	-16.503824	1022.001831	417.526398	-79.851738	958.841858	423.962982	97.376534
-506.407867	72.226868	927.363403	-439.151794	-105.074707	918.247009	-554.193359	141.431534	500.005432	-496.863831	-108.945717	496.555634	-580.391174	159.929474	70.804108	-561.814331	-58.727417	77.990723	-518.774902	138.252335	1397.479980	-400.202209	-188.543137	1361.870239	-433.534332	-26.789307	1389.742798	-391.496582	-63.354286	1676.307007	-618.109863	170.381989	1148.631470	-475.090454	-246.891632	1124.240601	-537.006714	268.993774	929.120117	-382.837891	-221.745636	866.560669	-459.924652	-16.646637	1021.975220	417.590088	-80.990700	958.861450	424.161224	96.368500
-506.440979	72.075241	927.346069	-439.149841	-105.211456	918.234131	-554.125793	141.398087	499.966278	-496.856323	-108.998039	496.586700	-580.353638	159.915939	70.799194	-561.798462	-58.703991	77.981888	-518.776855	138.072830	1397.488281	-400.214508	-188.691376	1361.807007	-433.560333	-26.973320	1389.750732	-391.528137	-63.547115	1676.206177	-618.099731	170.314377	1148.661743	-475.113556	-246.959213	1124.177734	-536.808350	268.873932	929.297363	-382.907532	-221.824127	866.467407	-459.947937	-16.788774	1021.961121	417.657104	-81.999863	958.874634	424.348572	95.243538
-506.461945	71.931396	927.323303	-439.150482	-105.346733	918.204895	-554.011536	141.359741	499.927032	-496.945892	-109.133583	496.628601	-580.315796	159.909698	70.814079	-561.910583	-58.838982	78.028305	-518.805908	137.900818	1397.532593	-400.209930	-188.871689	1361.761719	-433.575500	-27.166069	1389.757690	-391.498535	-63.841255	1676.160522	-618.084106	170.203964	1148.709106	-475.112366	-247.099960	1124.136353	-536.613403	268.707123	929.343567	-382.938110	-221.822662	866.427246	-459.988159	-16.941832	1021.938904	417.819763	-83.100037	958.922119	424.622772	94.160172
-506.533630	71.661865	927.291443	-439.185303	-105.541580	918.193115	-553.976013	141.364822	499.891541	-497.012665	-109.255722	496.615784	-580.313354	159.922531	70.845581	-561.894653	-58.784374	77.956734	-518.808777	137.727554	1397.558350	-400.265076	-189.075882	1361.722290	-433.638306	-27.341269	1389.802490	-391.480377	-64.141945	1676.133545	-618.063599	170.103180	1148.774048	-475.147675	-247.191742	1124.056396	-536.465637	268.531860	929.373230	-382.971008	-221.840424	866.377319	-460.026245	-17.154392	1021.915161	417.860901	-84.231659	958.978333	424.776215	93.134666
-506.599854	71.491730	927.279724	-439.227570	-105.703827	918.153076	-553.918274	141.328293	499.839966	-497.047394	-109.342834	496.620392	-580.296875	159.912415	70.878860	-561.947266	-58.906254	78.006432	-518.815247	137.490707	1397.584106	-400.316742	-189.275253	1361.692261	-433.688843	-27.563683	1389.801758	-391.505554	-64.429222	1676.142334	-618.055115	170.017502	1148.813477	-475.134369	-247.313858	1123.990234	-536.354919	268.341278	929.422729	-383.013062	-221.906235	866.293884	-460.064972	-17.328665	1021.887268	417.859467	-85.247177	958.968140	424.850616	92.029694
-506.625549	71.304893	927.247803	-439.223480	-105.850769	918.122803	-553.876221	141.309570	499.800476	-497.075104	-109.448616	496.602081	-580.286926	159.892776	70.873856	-562.048157	-59.062782	78.050339	-518.849304	137.283310	1397.635376	-400.285675	-189.468491	1361.609741	-433.756134	-27.760319	1389.819214	-391.503448	-64.707443	1676.121216	-618.015991	169.893112	1148.831299	-475.135376	-247.397339	1123.883057	-536.223633	268.136719	929.431274	-383.022003	-221.952744	866.207214	-460.090118	-17.498075	1021.858032	418.064575	-86.336609	958.950012	425.093994	90.866898
-506.651550	71.077339	927.193848	-439.224335	-106.025002	918.091431	-553.720093	141.266876	499.703735	-497.149506	-109.607857	496.629913	-580.223389	159.881760	70.861206	-562.062988	-59.096966	78.078293	-518.855652	137.055664	1397.650391	-400.357819	-189.659088	1361.564087	-433.801636	-28.008463	1389.788940	-391.490143	-64.982368	1676.086060	-617.967041	169.747238	1148.841431	-475.143799	-247.508743	1123.817139	-536.026550	267.983887	929.422607	-383.032806	-221.976898	866.130737	-460.106506	-17.685722	1021.815796	418.173431	-87.499496	958.926636	425.251190	89.802811
-506.675964	70.862495	927.148804	-439.185547	-106.208549	918.064453	-553.583008	141.241394	499.637909	-497.173767	-109.673981	496.602936	-580.184631	159.887985	70.844849	-561.964661	-59.009464	78.003700	-518.844849	136.835037	1397.660645	-400.382965	-189.822571	1361.490845	-433.857605	-28.228268	1389.776489	-391.498322	-65.253296	1676.069092	-617.948486	169.634216	1148.860596	-475.145233	-247.653610	1123.745117	-535.981201	267.743408	929.423340	-383.040344	-222.029022	866.048706	-460.108032	-17.873640	1021.780884	418.165680	-88.636505	958.916077	425.353607	88.693970
-506.685730	70.659081	927.108032	-439.162476	-106.379715	918.029114	-553.443604	141.256165	499.560638	-497.186646	-109.737221	496.589294	-580.179443	159.876541	70.828323	-561.886169	-58.918472	77.918640	-518.828369	136.628098	1397.653931	-400.427612	-190.061707	1361.408813	-433.895935	-28.455423	1389.778564	-391.514343	-65.530151	1676.042725	-617.856995	169.484482	1148.828491	-475.128601	-247.734863	1123.677856	-535.857483	267.574615	929.404236	-383.030426	-222.101059	865.946350	-460.102448	-18.055986	1021.742981	418.323944	-89.793663	958.881714	425.528961	87.542564
-506.696442	70.414299	927.046387	-439.139038	-106.576317	917.992859	-553.225830	141.247925	499.472412	-497.276886	-109.873260	496.562286	-580.119507	159.871658	70.821243	-561.881104	-58.950851	77.923203	-518.828369	136.399963	1397.638794	-400.519440	-190.291138	1361.316162	-433.921082	-28.679596	1389.815186	-391.514069	-65.780548	1675.996216	-617.818787	169.344482	1148.844482	-475.128479	-247.891739	1123.563843	-535.818726	267.356659	929.266785	-382.993652	-222.145813	865.894775	-460.110413	-18.265549	1021.695923	418.489410	-90.945503	958.828125	425.720917	86.416069
-506.753815	70.191704	926.983337	-439.154175	-106.795349	917.970764	-553.025085	141.289612	499.397369	-497.329346	-110.054550	496.563477	-580.080627	159.889313	70.849632	-561.985291	-59.098038	77.986008	-518.803528	136.133545	1397.644897	-400.520416	-190.554626	1361.228760	-433.967224	-28.919275	1389.838745	-391.500946	-66.150337	1676.025879	-617.785706	169.227081	1148.830688	-475.128357	-247.988068	1123.453491	-535.696472	267.166473	929.277039	-382.964478	-222.208298	865.818726	-460.128052	-18.453173	1021.651001	418.580383	-92.119522	958.765320	425.853333	85.327766
-506.786682	69.997597	926.922791	-439.118683	-107.005424	917.899841	-552.837708	141.365326	499.325836	-497.412018	-110.184967	496.535767	-580.072388	159.886322	70.845474	-561.079834	-58.620747	77.866859	-518.793762	135.892822	1397.651855	-400.571533	-190.793930	1361.148682	-434.015045	-29.154995	1389.847046	-391.436493	-66.433762	1675.912231	-617.743591	169.132660	1148.844727	-475.137726	-248.088882	1123.309082	-535.548157	266.972931	929.251709	-382.923615	-222.298706	865.736389	-460.146606	-18.663836	1021.587830	418.737732	-93.228378	958.733093	426.019897	84.149834
-506.827881	69.751305	926.856812	-439.079895	-107.250336	917.859253	-552.595947	141.395218	499.227417	-497.475708	-110.309402	496.552887	-580.065430	159.880249	70.884186	-561.024475	-58.655193	77.891304	-518.734009	135.668427	1397.641235	-400.673248	-191.039124	1361.116089	-434.048798	-29.407125	1389.858032	-391.602966	-66.577446	1675.922852	-617.705994	169.026291	1148.859741	-475.176880	-248.242020	1123.180298	-535.418335	266.791473	929.239563	-382.869202	-222.355438	865.640076	-460.155182	-18.892288	1021.535522	418.940643	-94.364372	958.691467	426.158661	83.013893
-506.873138	69.451248	926.789246	-439.040741	-107.514320	917.800659	-552.377014	141.519913	499.171204	-497.481293	-110.474457	496.529694	-580.038391	159.914993	70.897141	-562.043213	-59.288967	78.039932	-518.695251	135.465073	1397.645142	-400.784485	-191.274826	1361.077271	-434.102600	-29.679371	1389.827881	-391.602936	-66.845482	1675.875000	-617.629395	168.933640	1148.849854	-475.222260	-248.423584	1123.096069	-535.297363	266.605316	929.240173	-382.814545	-222.412933	865.588318	-460.166962	-19.166601	1021.473572	419.151672	-95.520119	958.611694	426.363678	81.903931
-506.975220	69.181709	926.726318	-439.019928	-107.809402	917.747986	-552.176758	141.665375	499.069214	-497.612579	-110.666351	496.577576	-580.083679	159.934952	70.903976	-561.242676	-58.826141	77.896584	-518.649353	135.222244	1397.651001	-400.792145	-191.565506	1361.003784	-434.122620	-29.925999	1389.841797	-391.619904	-67.129662	1675.842529	-617.541931	168.831161	1148.851318	-475.255493	-248.594009	1123.068115	-535.077820	266.464996	929.179932	-382.781189	-222.500748	865.556580	-460.202789	-19.432407	1021.415161	419.377258	-96.691902	958.529114	426.551544	80.795303
-507.027069	68.925301	926.647888	-438.959595	-108.045433	917.697876	-551.937317	141.821732	499.020752	-497.612823	-110.763329	496.509674	-580.152832	159.958908	70.924980	-560.980347	-58.715015	77.899063	-518.576538	134.974991	1397.641113	-400.896851	-191.800446	1361.000244	-434.166931	-30.167629	1389.839966	-391.624023	-67.422203	1675.783447	-617.465942	168.740601	1148.868652	-475.293549	-248.771347	1122.958496	-534.926086	266.247223	929.163452	-382.712433	-222.606827	865.511108	-460.230438	-19.667137	1021.355042	419.703796	-97.800285	958.422302	426.721588	79.663841
-507.110443	68.649597	926.576904	-438.914215	-108.312096	917.638855	-551.710632	142.035568	498.957672	-497.677643	-110.931892	496.543732	-580.200928	159.970154	70.946831	-561.980713	-59.201778	77.903961	-518.505676	134.751312	1397.613892	-400.956879	-192.074371	1360.948242	-434.174774	-30.391161	1389.826050	-391.619659	-67.714371	1675.713013	-617.340576	168.610550	1148.843506	-475.307190	-248.956589	1122.892944	-534.786621	266.096924	929.134460	-382.619873	-222.718063	865.513977	-460.252625	-19.923557	1021.290405	419.999542	-98.980583	958.279602	426.977905	78.543633
-507.218170	68.379242	926.498474	-438.872986	-108.546669	917.584351	-551.387634	142.269852	498.871216	-497.720398	-111.102646	496.520172	-580.244263	159.994781	71.016884	-562.156433	-59.449257	77.983505	-518.412354	134.523102	1397.605225	-401.014191	-192.339188	1360.888794	-434.207794	-30.656731	1389.800171	-391.654114	-67.998611	1675.699829	-617.225098	168.509659	1148.845825	-475.341461	-249.142029	1122.785156	-534.671448	265.917633	929.098450	-382.524048	-222.829697	865.483704	-460.294006	-20.155066	1021.225037	420.306305	-100.157837	958.206970	427.157471	77.389183
-507.308502	68.134483	926.422668	-438.829559	-108.772438	917.525696	-551.094604	142.472198	498.797363	-497.761414	-111.250748	496.433167	-580.274658	160.006271	71.060654	-562.196106	-59.515110	77.963593	-518.337402	134.284866	1397.583740	-401.048340	-192.609573	1360.812500	-434.222595	-30.907270	1389.745361	-391.717285	-68.268059	1675.738770	-617.112366	168.379852	1148.815186	-475.370544	-249.333908	1122.667358	-534.553894	265.729034	929.067505	-382.432098	-223.000748	865.359924	-460.308441	-20.367535	1021.156616	420.678650	-101.279663	958.127930	427.335083	76.266434
-507.513306	67.913353	926.355530	-438.786957	-109.139763	917.309570	-550.849121	142.702408	498.724182	-497.784180	-111.497688	496.387238	-580.329102	160.040375	71.116341	-562.183105	-59.609798	78.022873	-518.218445	134.072601	1397.567139	-401.085632	-192.878922	1360.712402	-434.230988	-31.195379	1389.662231	-391.755432	-68.595688	1675.697754	-617.010071	168.280701	1148.777710	-475.371216	-249.504120	1122.555542	-534.616394	265.509430	929.067139	-382.318054	-223.143219	865.283813	-460.290222	-20.688164	1021.002197	421.058716	-102.384216	958.024841	427.525299	75.102455
-507.560699	67.758865	926.332214	-438.724243	-109.323036	917.250488	-550.457214	142.894485	498.687103	-497.847534	-111.730011	496.460876	-580.385681	160.039383	71.157188	-562.261475	-59.714539	78.017227	-518.128235	133.858978	1397.551270	-401.184021	-193.135773	1360.592651	-434.277496	-31.484411	1389.588989	-391.773895	-68.916191	1675.643799	-616.895325	168.189133	1148.747437	-475.394531	-249.635590	1122.418701	-534.363708	265.350586	928.980774	-382.219452	-223.270645	865.215637	-460.272858	-20.865198	1020.959717	421.463409	-103.543961	957.954224	427.725250	73.885956
-507.610016	67.449387	926.236572	-438.621552	-109.537781	917.201843	-549.903320	142.990219	498.557709	-497.831940	-111.896957	496.381836	-580.243164	160.066528	71.185905	-562.290283	-59.781326	78.000259	-518.015076	133.666122	1397.513794	-401.298645	-193.390915	1360.534180	-434.281342	-31.739296	1389.534546	-391.631531	-69.426155	1675.605347	-616.731750	168.108871	1148.721680	-475.417877	-249.830978	1122.320679	-534.196472	265.221283	929.085022	-382.129028	-223.473099	865.143799	-460.277405	-21.102369	1020.891663	421.849884	-104.832260	957.834473	427.923065	72.688957
-507.687561	67.106651	926.137024	-438.531097	-109.809647	917.166260	-549.432983	143.144394	498.429749	-497.839355	-112.066612	496.356323	-580.127930	160.062378	71.210236	-562.235046	-59.781616	77.955597	-517.946777	133.474106	1397.496460	-401.359772	-193.672546	1360.444214	-434.306396	-31.989452	1389.515747	-391.644989	-70.034569	1675.551636	-616.590820	168.001495	1148.690308	-475.454559	-249.977890	1122.218750	-534.043762	265.056671	929.023743	-382.067474	-223.657791	865.050171	-460.303711	-21.374676	1020.828369	422.399048	-106.049400	957.757324	428.112030	71.546829
-507.777557	66.775581	926.070435	-438.441803	-110.059601	917.129028	-548.956238	143.302032	498.314972	-497.859192	-112.353844	496.338776	-580.042297	160.064163	71.282883	-562.268188	-59.795906	77.974831	-517.867432	133.248688	1397.486572	-401.418060	-193.955246	1360.382324	-434.332703	-32.261845	1389.472412	-391.726898	-70.515350	1675.717529	-616.445618	167.918716	1148.662598	-475.470337	-250.129425	1122.126465	-533.938721	264.892059	929.006836	-381.970093	-223.813614	865.002014	-460.316010	-21.640511	1020.777954	422.889008	-107.235504	957.747375	428.266876	70.326431
-507.853424	66.326210	925.953491	-438.380768	-110.344322	917.075500	-548.502380	143.421539	498.213959	-497.865692	-112.636208	496.419098	-579.932007	160.068558	71.331902	-562.284241	-59.835030	77.942970	-517.790771	133.010910	1397.465820	-401.500977	-194.179443	1360.313354	-434.391449	-32.522884	1389.396484	-391.716614	-70.825333	1675.649292	-616.342163	167.859482	1148.658447	-475.528564	-250.304367	1122.018066	-533.857422	264.706055	928.967834	-381.887543	-223.988708	864.949402	-460.325958	-21.963045	1020.693054	423.507019	-108.449547	957.686951	428.444305	69.114899
-507.921143	65.977951	925.867920	-438.324921	-110.594925	917.051392	-548.085266	143.547134	498.146271	-497.861908	-112.822701	496.442993	-579.830688	160.079727	71.391022	-562.353333	-59.940975	77.987892	-517.744690	132.813904	1397.483032	-401.627960	-194.422501	1360.249878	-434.458374	-32.781818	1389.352905	-391.679871	-71.165314	1675.571045	-616.223389	167.778870	1148.629517	-475.594299	-250.465988	1121.865845	-533.672180	264.559784	928.934875	-381.828400	-224.200424	864.906128	-460.349548	-22.226084	1020.640442	424.069946	-109.723343	957.703552	428.592407	67.796432
-507.960205	65.665260	925.790771	-438.254395	-110.878502	916.999390	-547.651306	143.666672	498.100464	-497.903381	-113.081680	496.513000	-579.790344	160.079712	71.456573	-562.346313	-60.044754	78.002945	-517.682861	132.626663	1397.475464	-401.821808	-194.726776	1360.177124	-434.520111	-33.020290	1389.308105	-391.594635	-71.481277	1675.412720	-616.129272	167.710526	1148.642090	-475.669556	-250.668793	1121.787476	-533.551697	264.313751	928.677795	-381.765320	-224.487793	864.835144	-460.356262	-22.511101	1020.578735	424.670166	-111.081894	957.715271	428.731903	66.454887
-507.977661	65.370911	925.716248	-438.220764	-111.154457	916.930298	-547.169739	143.767471	497.996490	-497.843933	-113.270920	496.474854	-579.689209	160.077682	71.501846	-562.425842	-60.164391	78.057892	-517.643066	132.411270	1397.471680	-402.009857	-194.994019	1360.085449	-434.566833	-33.291172	1389.262207	-391.587952	-71.810829	1675.331299	-615.994568	167.623322	1148.605957	-475.743530	-250.912170	1121.662598	-533.314270	264.137970	928.598022	-381.709290	-224.748062	864.762329	-460.361511	-22.794865	1020.508667	425.306030	-112.384010	957.777710	428.853363	65.053284
-507.951538	65.048187	925.639465	-438.148621	-111.382141	916.863464	-546.809692	143.855774	497.947327	-497.835480	-113.414452	496.453461	-579.612366	160.077667	71.542679	-562.429749	-60.213749	78.029083	-517.568848	132.197372	1397.452393	-402.151520	-195.247009	1359.966553	-434.583282	-33.526524	1389.226807	-391.629150	-72.203583	1675.369629	-615.859619	167.539749	1148.591553	-475.796967	-251.117966	1121.561401	-533.148865	263.963135	928.535278	-381.626740	-225.013443	864.740112	-460.353119	-23.077492	1020.442078	426.026184	-113.761375	957.833984	429.017548	63.728004
-507.926422	64.761627	925.562561	-438.063263	-111.639694	916.816895	-546.498413	143.933899	497.898071	-497.742065	-113.513290	496.371765	-579.604919	160.067368	71.598999	-562.459412	-60.289444	78.064476	-517.470276	131.994904	1397.424194	-402.255249	-195.472046	1359.900146	-434.602081	-33.771465	1389.172607	-391.635529	-72.511429	1675.308350	-615.676636	167.428284	1148.549805	-475.829681	-251.301376	1121.456909	-532.874084	263.839203	928.634521	-381.541534	-225.257095	864.638855	-460.335419	-23.343260	1020.385132	426.673309	-114.995041	957.900452	428.842102	62.459110
-507.904449	64.479195	925.491089	-438.014374	-111.894814	916.763428	-546.133484	143.990082	497.824158	-497.715149	-113.695496	496.368195	-579.487366	160.071960	71.630455	-562.465576	-60.293232	78.031944	-517.381470	131.802658	1397.392456	-402.346832	-195.701965	1359.806519	-434.601501	-34.007786	1389.110718	-391.638336	-72.563545	1675.031616	-615.524170	167.358749	1148.503174	-475.882904	-251.476166	1121.372925	-532.760620	263.659576	928.592773	-381.483521	-225.551804	864.540894	-460.333954	-23.613613	1020.327026	427.486908	-116.583420	957.874268	429.144409	60.892433
-507.928650	64.170120	925.433899	-438.034332	-112.161552	916.735168	-545.879089	144.103836	497.797516	-497.683746	-113.863815	496.308563	-579.471130	160.043884	71.663628	-562.444153	-60.314671	78.041512	-517.275757	131.628586	1397.366089	-402.423523	-195.947693	1359.724243	-434.657440	-34.256927	1389.045044	-391.660370	-72.415810	1674.703857	-615.390015	167.291794	1148.474487	-475.934448	-251.658325	1121.252563	-532.607788	263.448029	928.586365	-381.431396	-225.691177	864.498413	-460.364624	-23.888365	1020.285339	428.214600	-117.934914	958.000671	429.150238	59.399960
-507.932526	63.853580	925.385742	-438.001282	-112.429749	916.706909	-545.667542	144.155777	497.773468	-497.709808	-114.081902	496.342224	-579.474609	160.042648	71.744446	-562.404541	-60.287926	78.065895	-517.214722	131.453369	1397.358276	-402.552032	-196.182022	1359.649536	-434.665466	-34.522442	1388.990234	-391.679932	-72.723282	1674.626953	-615.254150	167.223175	1148.432007	-476.016296	-251.880875	1121.137817	-532.481995	263.235046	928.536316	-381.405548	-225.898254	864.460938	-460.379364	-24.178692	1020.250854	428.920380	-119.412254	958.069824	429.170471	57.914417
-507.916443	63.566296	925.331848	-437.976440	-112.691292	916.654419	-545.407593	144.217346	497.739960	-497.660919	-114.257233	496.297821	-579.403870	160.034378	71.763557	-562.335144	-60.264542	78.013412	-517.125671	131.264267	1397.319824	-402.686951	-196.437637	1359.578369	-434.695801	-34.774433	1388.916992	-391.715485	-73.545921	1674.769531	-615.156616	167.164734	1148.411865	-476.095032	-252.127670	1121.069824	-532.264832	263.001587	928.471436	-381.396362	-226.150391	864.412964	-460.386017	-24.462610	1020.201111	429.600647	-120.881950	958.141541	429.125244	56.367130
-507.881256	63.276321	925.269165	-437.917175	-112.989563	916.621582	-545.175232	144.238708	497.671783	-497.614197	-114.366745	496.263153	-579.322449	160.032761	71.804222	-562.409668	-60.372322	78.054535	-517.050049	131.055649	1397.291992	-402.900085	-196.683472	1359.515991	-434.729645	-35.068249	1388.824219	-391.770691	-74.025246	1674.862793	-615.074646	167.110138	1148.404297	-476.203217	-252.416733	1120.991089	-531.801270	262.753113	928.383545	-381.449982	-226.473526	864.348511	-460.377930	-24.754015	1020.158325	430.290161	-122.439568	958.205505	429.007568	54.865322
-507.840027	63.002426	925.198608	-437.881042	-113.307388	916.596619	-544.962891	144.238388	497.617462	-497.520905	-114.518654	496.178528	-579.320251	160.038147	71.855835	-562.396423	-60.373703	78.028702	-516.951843	130.866394	1397.252686	-403.019562	-196.973251	1359.425781	-434.730865	-35.335571	1388.749512	-391.714844	-74.307968	1674.666626	-614.938416	167.025528	1148.368164	-476.305847	-252.596497	1120.908569	-531.828186	262.517334	928.327820	-381.488495	-226.774521	864.274231	-460.363281	-25.034273	1020.113586	431.111603	-123.846474	958.312561	428.983368	53.285698
-507.800720	62.732807	925.134094	-437.872009	-113.599731	916.582031	-544.726318	144.234390	497.575378	-497.425415	-114.599403	496.130951	-579.285950	160.036682	71.843575	-562.422852	-60.490685	78.067093	-516.871704	130.699295	1397.228516	-403.183594	-197.233612	1359.380615	-434.737701	-35.575294	1388.707275	-391.831238	-74.672981	1674.782715	-614.808960	166.965225	1148.352295	-476.438690	-252.781906	1120.817505	-531.751892	262.268738	928.314514	-381.551971	-227.031052	864.230347	-460.366455	-25.300335	1020.077454	431.800018	-125.398590	958.305603	428.883453	51.714775
-507.715851	62.496998	925.077148	-437.824615	-113.859352	916.527893	-544.495422	144.180344	497.531555	-497.366638	-114.716988	496.104706	-579.259766	160.022354	71.872215	-562.375000	-60.474174	78.034348	-516.794189	130.549286	1397.211670	-403.313416	-197.455597	1359.350708	-434.773743	-35.790817	1388.661621	-391.888245	-74.726021	1674.591187	-614.688293	166.878250	1148.325806	-476.578308	-253.050766	1120.763428	-531.412170	261.973572	928.222229	-381.602081	-227.272385	864.209106	-460.331177	-25.561533	1020.025757	432.577271	-126.785484	958.389343	428.770660	50.127365
-507.704620	62.298515	925.036133	-437.712006	-113.573792	916.151306	-544.275146	144.149948	497.507019	-497.190735	-114.674477	496.063293	-579.249939	159.998138	71.917885	-562.265564	-60.444813	78.049820	-516.704346	130.369995	1397.205811	-403.468353	-197.694214	1359.330322	-434.801910	-36.003174	1388.640869	-391.977417	-74.484062	1674.355469	-614.509033	166.738174	1148.285645	-476.723694	-253.284180	1120.728271	-531.289978	261.735229	928.209900	-381.697083	-227.534454	864.162537	-460.136871	-25.646309	1019.800354	433.274231	-128.347504	958.331665	428.689270	48.565174
-507.533142	61.960838	924.992798	-437.732208	-114.318611	916.451782	-544.049988	144.118393	497.467712	-497.246368	-115.096474	496.152130	-579.197632	160.006577	71.943253	-562.357483	-60.560074	78.103378	-516.645081	130.197205	1397.192749	-403.625549	-197.989594	1359.307007	-434.849701	-36.233105	1388.619507	-392.062866	-74.856445	1674.415283	-614.436035	166.662628	1148.271606	-476.886719	-253.491058	1120.752441	-531.103760	261.343750	927.908936	-381.789856	-227.767166	864.183472	-460.260651	-26.087877	1019.953979	433.937714	-129.850586	958.374939	428.503845	46.957500
-507.467682	61.740398	924.972351	-437.746002	-114.602898	916.452942	-543.907349	144.107529	497.466003	-497.278839	-115.401505	496.194427	-579.191040	159.995575	72.000481	-562.358398	-60.553379	78.069878	-516.570190	129.986786	1397.159058	-403.828339	-198.264481	1359.297729	-434.881592	-36.468616	1388.603516	-392.117188	-75.047203	1674.286499	-614.272217	166.525040	1148.216919	-477.071594	-253.748230	1120.768188	-530.655823	261.073517	927.971497	-381.869629	-228.040176	864.198792	-460.258698	-26.343285	1019.947327	434.600220	-131.500626	958.308044	428.338654	45.394962
-507.347809	61.463497	924.927795	-437.679565	-114.894234	916.449707	-543.787781	144.069748	497.467377	-497.353577	-115.846611	496.303162	-579.191345	159.994278	72.024223	-562.491516	-60.686951	78.127884	-516.477600	129.811401	1397.116455	-404.022675	-198.543854	1359.300171	-434.921295	-36.707802	1388.585327	-392.159241	-75.295685	1674.216797	-614.116882	166.398483	1148.124878	-477.240784	-253.968536	1120.753174	-530.867493	260.666656	927.738831	-382.033203	-228.351837	864.196350	-460.196625	-26.620344	1019.927246	435.238831	-133.022461	958.335083	428.185303	43.767948
-507.256470	61.298870	924.890198	-437.627838	-115.151016	916.411804	-543.723877	144.012650	497.483551	-497.451752	-116.479652	496.508881	-579.203186	159.938690	72.020424	-561.754517	-60.348629	78.143883	-516.395203	129.637573	1397.075928	-404.194122	-198.787689	1359.243042	-434.977753	-36.961079	1388.538696	-392.258484	-75.626884	1674.263184	-613.967651	166.291351	1148.051270	-477.424469	-254.139786	1120.727905	-530.578979	260.234558	927.537048	-382.152832	-228.651367	864.184509	-460.152405	-26.844999	1019.892883	435.961334	-134.543137	958.309143	428.081879	42.193565
-507.186188	61.050220	924.859680	-437.629822	-115.429802	916.386169	-543.625366	143.945190	497.444031	-497.731781	-118.367111	498.149872	-579.222412	159.939926	72.039650	-562.048279	-60.527775	78.229454	-516.292786	129.483810	1397.022339	-404.300598	-199.041489	1359.216797	-435.004974	-37.204987	1388.506226	-392.370483	-75.901344	1674.250732	-613.820007	166.254425	1147.996094	-477.615479	-254.334808	1120.690430	-530.184753	259.847870	927.597595	-382.330292	-228.901230	864.131897	-460.127594	-27.114758	1019.865967	436.589233	-136.016418	958.252747	427.921265	40.627472
-507.115601	60.782238	924.823486	-437.642120	-115.728073	916.352783	-543.559326	143.871170	497.423340	-497.852783	-120.865356	499.750580	-579.275085	159.943390	72.046974	-562.525330	-60.800037	78.361717	-516.219360	129.333298	1396.975098	-404.391602	-199.340332	1359.177612	-435.004120	-37.419250	1388.514893	-392.499207	-76.162033	1674.227661	-613.644714	166.170715	1147.935791	-477.802429	-254.562729	1120.697998	-529.927551	259.321228	927.339478	-382.505188	-229.191513	864.084534	-460.078888	-27.394255	1019.828796	437.215637	-137.524994	958.200012	427.742065	39.059048
-507.010132	60.516533	924.773499	-437.624023	-116.007729	916.324768	-543.462708	143.800156	497.397125	-497.816589	-121.874382	500.145294	-579.242981	159.967514	72.075958	-563.812378	-61.676815	78.611076	-516.138550	129.171677	1396.910278	-404.437042	-199.649216	1359.154419	-435.052002	-37.659264	1388.486572	-392.621979	-76.403419	1674.219360	-613.469971	166.088470	1147.862793	-477.974884	-254.707550	1120.642334	-529.800720	258.732483	926.929260	-382.685852	-229.410614	864.015869	-460.017639	-27.660908	1019.789856	437.733459	-139.102707	958.082153	427.548462	37.453716
-506.925568	60.203022	924.722595	-437.627136	-116.294136	916.306580	-543.386230	143.721725	497.366791	-500.907501	-122.253349	492.576782	-579.284241	159.962082	72.082054	-564.845337	-62.377220	78.666290	-516.044922	129.027542	1396.834351	-404.596863	-199.917679	1359.169189	-435.115753	-37.928410	1388.433228	-392.762878	-76.536461	1674.160889	-613.262512	166.011505	1147.803345	-478.170959	-254.942337	1120.630493	-529.760986	258.072113	926.633545	-382.908600	-229.673843	863.984253	-459.956512	-27.940416	1019.752747	438.219727	-140.663498	958.061646	427.379272	35.802525
-506.783417	59.989803	924.682556	-437.596680	-116.594406	916.301025	-543.252441	143.591492	497.374817	-498.260223	-117.371819	492.166992	-579.262207	159.946136	72.069244	-562.756287	-60.974846	78.240334	-515.950684	128.829529	1396.795288	-404.764252	-200.167099	1359.185303	-435.139893	-38.188686	1388.416504	-392.905212	-76.769173	1674.166992	-613.024109	165.987000	1147.692139	-478.348572	-255.144928	1120.625122	-529.425903	257.388916	926.363281	-383.129639	-229.948914	863.973877	-459.908081	-28.200701	1019.734619	438.762695	-142.260422	957.991699	427.230988	34.185638
-506.661194	59.774464	924.647644	-437.577148	-116.831703	916.268799	-543.154114	143.443695	497.338196	-498.414948	-117.733925	492.177673	-579.203308	159.939178	72.073570	-562.856079	-60.981174	78.234131	-515.860046	128.624695	1396.744019	-404.973480	-200.447861	1359.217407	-435.171478	-38.422211	1388.415405	-393.048279	-77.095390	1674.271362	-612.820129	165.986877	1147.655640	-478.551422	-255.383530	1120.615601	-529.128906	256.569366	925.995850	-383.389221	-230.221085	863.964600	-459.832153	-28.430674	1019.700439	439.304077	-143.818268	957.851379	427.188171	32.565483
-506.568604	59.617748	924.615234	-437.554718	-117.138809	916.249268	-543.306335	143.382034	497.355316	-498.507019	-117.988953	492.148163	-579.306396	159.909653	72.075188	-562.909119	-61.102737	78.221375	-515.752625	128.446030	1396.718994	-405.150879	-200.720642	1359.241577	-435.209259	-38.675674	1388.417603	-393.213440	-77.296913	1674.290039	-612.581177	165.968109	1147.642334	-478.759979	-255.584106	1120.639893	-528.668335	255.679321	925.592651	-383.594086	-230.456406	863.986084	-459.790894	-28.666727	1019.676514	439.847992	-145.353424	957.731384	427.086700	30.982018
-506.497559	59.407104	924.613403	-437.539307	-117.404350	916.243713	-543.370789	143.236908	497.342346	-498.552246	-118.114265	492.156921	-579.404053	159.923843	72.078239	-562.900940	-61.120556	78.242569	-515.644226	128.291794	1396.670288	-405.279938	-200.948166	1359.256470	-435.260925	-38.919174	1388.406860	-393.383850	-77.531471	1674.345459	-612.293762	165.962402	1147.599731	-478.987518	-255.802216	1120.614990	-528.471130	254.767639	925.114075	-383.849213	-230.687775	863.976624	-459.733490	-28.905214	1019.671021	440.317505	-146.960541	957.684082	426.956543	29.373774
-506.432190	59.159275	924.594360	-437.544373	-117.703430	916.216003	-543.272217	143.058334	497.315704	-498.571838	-118.298836	492.149597	-579.346680	159.915482	72.047684	-562.827087	-61.055321	78.188072	-515.558533	128.084030	1396.642456	-405.406555	-201.220657	1359.274292	-435.323029	-39.156372	1388.417969	-393.564789	-77.693680	1674.314941	-612.006958	166.003906	1147.576904	-479.197174	-255.979965	1120.630371	-528.446594	253.679504	924.545715	-384.140259	-231.102081	863.835571	-459.685577	-29.181398	1019.645508	440.765930	-148.483719	957.597961	426.806061	27.726955
-506.356537	58.904648	924.554443	-437.580444	-117.967804	916.197876	-543.193237	142.860809	497.288666	-498.618378	-118.466881	492.147461	-579.303223	159.940247	72.009224	-562.917542	-61.160873	78.220207	-515.473816	127.886147	1396.610596	-405.547150	-201.490295	1359.267822	-435.376862	-39.375248	1388.424683	-393.716949	-78.029655	1674.445435	-611.667664	166.072845	1147.522095	-479.408783	-256.082245	1120.642822	-528.543945	252.853561	924.140320	-384.481781	-231.655441	863.570740	-459.646820	-29.428963	1019.614075	441.189972	-150.052658	957.462585	426.704803	26.167273
-506.279907	58.644840	924.530457	-437.585022	-118.250175	916.187195	-543.255554	142.659912	497.288971	-498.643707	-118.561562	492.124664	-579.335388	159.925934	72.002792	-562.897217	-61.173458	78.245399	-515.341919	127.680351	1396.575317	-405.627472	-201.791977	1359.279663	-435.438660	-39.624531	1388.438965	-393.822052	-78.346390	1674.478760	-611.307678	166.165817	1147.513184	-479.595276	-256.219177	1120.673462	-527.828247	251.808228	923.745544	-384.786896	-232.179810	863.447144	-459.599487	-29.693825	1019.595337	441.653320	-151.561951	957.406006	426.598297	24.575180
-506.173859	58.389938	924.513428	-437.581940	-118.523521	916.184204	-543.269592	142.458649	497.290100	-498.694275	-118.727745	492.146332	-579.310730	159.912064	71.977249	-562.927551	-61.243771	78.268578	-515.241394	127.470726	1396.546631	-405.727997	-202.104553	1359.258911	-435.486511	-39.876503	1388.434082	-394.055634	-78.389236	1674.407715	-610.930969	166.195313	1147.420288	-479.806396	-256.308197	1120.632568	-528.049622	250.678055	923.075684	-385.107422	-232.704636	863.361084	-459.543060	-29.956511	1019.585083	442.181976	-153.063324	957.297729	426.623840	22.984289
-506.104034	58.216717	924.502808	-437.606873	-118.776657	916.164429	-543.405701	142.322327	497.350494	-498.712128	-118.847450	492.134216	-579.367554	159.910294	71.985382	-562.925110	-61.293995	78.245201	-515.132996	127.303917	1396.497803	-405.879425	-202.355499	1359.229736	-435.556000	-40.149067	1388.423706	-394.221344	-78.609100	1674.425903	-610.559937	166.342422	1147.385986	-480.014435	-256.382202	1120.574585	-527.807068	249.524368	922.503296	-385.177765	-232.752396	863.297302	-459.511597	-30.177956	1019.568787	442.503784	-154.630173	957.234741	426.540375	21.334427
-505.963989	57.996773	924.464844	-437.584015	-119.033104	916.164063	-543.441711	142.147491	497.353851	-498.723145	-118.981323	492.117920	-579.371094	159.856949	71.947060	-562.898254	-61.285297	78.257156	-515.016663	127.111275	1396.424683	-406.039215	-202.648010	1359.211304	-435.586060	-40.395382	1388.433960	-394.368469	-78.905830	1674.504883	-610.194519	166.429794	1147.357666	-480.233948	-256.564789	1120.581055	-527.424622	248.319992	921.860779	-385.358215	-232.675629	863.288940	-459.465668	-30.417168	1019.554077	442.936005	-156.071335	957.088135	426.505341	19.833433
-505.905914	57.786461	924.435181	-437.615265	-119.263626	916.133423	-543.469116	141.947128	497.343903	-498.804169	-119.175720	492.094788	-579.362671	159.844925	71.924927	-562.852478	-61.235458	78.199905	-514.901672	126.914284	1396.332886	-406.241669	-202.969208	1359.201416	-435.621368	-40.627609	1388.426025	-394.529663	-79.119865	1674.489990	-609.847534	166.618057	1147.303833	-480.445435	-256.684814	1120.532715	-527.173645	247.032974	921.183044	-385.559601	-232.895737	863.246033	-459.457916	-30.646572	1019.524597	443.336761	-157.511795	957.018005	426.421265	18.324375
-505.868866	57.598686	924.400879	-437.657318	-119.489067	916.093750	-543.558899	141.780762	497.347473	-498.635712	-119.018425	492.070648	-579.387939	159.835602	71.904259	-562.706787	-61.129768	78.169945	-514.751404	126.687370	1396.244751	-406.345154	-203.237839	1359.170288	-435.708618	-40.873173	1388.365479	-394.680054	-79.332901	1674.451538	-609.480469	166.768097	1147.253784	-480.617798	-256.798370	1120.533081	-526.750916	245.767883	920.590881	-385.773102	-233.099274	863.162842	-459.471069	-30.865889	1019.488953	443.737122	-158.920334	956.902222	426.340302	16.843767
-505.855225	57.384396	924.406921	-437.704254	-119.728989	916.081848	-543.579346	141.586670	497.352448	-498.260315	-118.505760	491.991486	-579.329895	159.815918	71.870010	-562.445007	-60.972279	78.128014	-514.612854	126.486420	1396.149536	-406.440948	-203.509521	1359.151611	-435.792297	-41.122826	1388.392090	-394.786957	-79.667648	1674.425781	-609.098999	166.895615	1147.148071	-480.783051	-256.951508	1120.515381	-526.317810	244.444336	919.874695	-385.982605	-233.277756	863.098633	-459.472626	-31.101389	1019.484131	444.139008	-160.372864	956.838501	426.272980	15.373920
-505.837524	57.179863	924.400330	-437.745880	-119.946747	916.083374	-543.652710	141.426773	497.357758	-498.013031	-118.266609	491.960754	-579.365356	159.788986	71.862831	-562.293823	-60.883675	78.087029	-514.497437	126.273163	1396.035889	-406.599396	-203.798096	1359.141968	-435.831207	-41.344620	1388.390503	-394.916382	-79.945236	1674.462524	-608.845703	167.127930	1147.134521	-480.993469	-257.097809	1120.474487	-526.100281	242.765503	918.925293	-386.190552	-233.391510	863.008667	-459.485046	-31.312277	1019.481689	444.523071	-161.747589	956.765015	426.165527	13.931099
-505.802490	56.958248	924.409607	-437.781067	-120.192245	916.096558	-543.730835	141.261765	497.378052	-498.714142	-119.500298	492.036072	-579.403503	159.749313	71.873253	-562.830261	-61.334530	78.261261	-514.397705	126.096191	1395.966431	-406.779999	-204.087784	1359.156494	-435.898743	-41.604107	1388.350708	-395.040100	-80.137886	1674.403198	-608.456787	167.187836	1146.988770	-481.168793	-257.227692	1120.436768	-525.793091	240.990112	917.958984	-386.418884	-233.606094	862.988892	-459.499725	-31.554205	1019.494690	444.914154	-163.094559	956.643494	426.131012	12.550851
-505.758392	56.821793	924.400085	-437.791748	-120.387383	916.069824	-543.793335	141.113358	497.377411	-498.706299	-119.612526	492.036285	-579.409546	159.733398	71.860809	-562.850098	-61.382580	78.298141	-514.266235	125.883743	1395.879639	-406.956055	-204.359146	1359.194458	-435.954681	-41.861961	1388.344727	-395.151917	-80.413879	1674.396118	-608.004578	167.332047	1146.856567	-481.364410	-257.437927	1120.457642	-525.086060	239.667831	917.435669	-386.649139	-233.796829	862.969116	-459.509247	-31.743681	1019.479858	445.301849	-164.483643	956.605469	426.058197	11.069404
-505.735596	56.641705	924.370117	-437.819824	-120.609726	916.041687	-543.852173	141.008911	497.406555	-498.709656	-119.803276	492.009979	-579.404541	159.694992	71.847122	-562.797852	-61.327522	78.242043	-514.168091	125.690033	1395.804810	-407.126617	-204.628586	1359.199951	-436.032166	-42.094624	1388.365234	-395.275177	-80.697792	1674.373535	-607.462524	167.245758	1146.671631	-481.556702	-257.594177	1120.440796	-524.695007	237.837021	916.507874	-386.860016	-233.998779	862.950562	-459.550079	-31.962296	1019.455505	445.764526	-165.939072	956.548096	426.092957	9.684407
-505.723114	56.433270	924.381104	-437.832214	-120.824486	916.050842	-543.851013	140.866699	497.410461	-498.758179	-119.981346	491.988647	-579.395325	159.701874	71.834511	-562.729919	-61.191631	78.132683	-514.088318	125.456017	1395.757813	-407.368378	-204.882736	1359.235596	-436.104980	-42.344868	1388.339355	-395.378479	-80.972176	1674.362793	-606.994324	167.412750	1146.539185	-481.755829	-257.845490	1120.455688	-523.957092	236.321167	915.990540	-387.072540	-234.177368	862.949890	-459.572235	-32.185253	1019.468323	446.170624	-167.241348	956.468140	425.976776	8.349507
-505.722687	56.225452	924.358582	-437.844055	-121.028595	916.021729	-543.861511	140.772125	497.404266	-498.698608	-120.014427	491.970062	-579.403076	159.693146	71.840347	-562.619019	-61.078922	78.045410	-513.993652	125.270798	1395.729004	-407.567291	-205.143173	1359.261475	-436.166656	-42.591175	1388.311768	-395.481903	-81.254044	1674.340820	-606.304565	167.275253	1146.283936	-481.958252	-258.004913	1120.453247	-523.207581	234.787048	915.400879	-387.268799	-234.408203	862.966431	-459.584473	-32.398258	1019.443298	446.658264	-168.616226	956.360718	425.916534	6.991297
-505.805664	55.980858	924.354919	-437.891663	-121.219215	915.989319	-543.830261	140.652405	497.372406	-498.783325	-120.233215	491.952606	-579.370239	159.678726	71.838951	-562.645874	-61.090702	78.056084	-513.889771	125.100464	1395.655151	-407.709808	-205.374786	1359.251343	-436.257172	-42.852432	1388.278809	-395.571655	-81.610176	1674.379395	-605.770325	167.244476	1146.178589	-482.138184	-258.175079	1120.436523	-522.485962	233.198822	914.846375	-387.470551	-234.564667	862.964111	-459.646637	-32.628338	1019.424866	447.073730	-169.999023	956.300903	425.839386	5.673697
-505.825836	55.709637	924.314392	-437.908356	-121.425461	915.962036	-543.807312	140.540146	497.363464	-498.734039	-120.273560	491.919983	-579.345764	159.648575	71.848801	-562.734924	-61.292423	78.180588	-513.776428	124.893295	1395.608276	-407.861023	-205.626221	1359.265137	-436.327118	-43.066479	1388.264526	-395.654480	-81.821510	1674.277466	-605.090820	167.024719	1145.965454	-482.306549	-258.353882	1120.434204	-521.681702	231.565002	914.313843	-387.636139	-234.696014	862.942993	-459.684509	-32.866947	1019.393372	447.472443	-171.345490	956.273132	425.686157	4.322402
-505.883026	55.454399	924.294922	-437.950439	-121.674576	915.948364	-543.824707	140.446701	497.352234	-498.794861	-120.439308	491.937866	-579.360962	159.655930	71.859810	-562.749878	-61.336723	78.168762	-513.664429	124.698547	1395.545654	-408.013031	-205.867783	1359.257813	-436.427673	-43.347980	1388.242676	-395.742920	-82.107445	1674.233398	-604.545593	166.866867	1145.802002	-482.457581	-258.513641	1120.427979	-520.875122	229.864746	913.754517	-387.797913	-234.793350	862.925903	-459.739502	-33.116936	1019.377441	448.066071	-172.668320	956.255493	425.688660	3.025811
-505.795593	55.534595	924.349609	-437.918243	-121.790123	915.930176	-543.845154	140.351532	497.401398	-498.744476	-120.522453	491.899933	-579.385254	159.653564	71.867973	-562.692078	-61.281685	78.156624	-513.546387	124.496117	1395.462158	-408.146332	-206.144745	1359.256836	-436.510040	-43.601475	1388.224854	-395.838104	-82.381111	1674.207031	-603.996948	166.656158	1145.671143	-482.620148	-258.682434	1120.427612	-519.988708	228.147995	913.267090	-387.947296	-234.958328	862.931885	-459.711792	-33.191685	1019.399597	448.539886	-173.932205	956.200684	425.598206	1.680944
-505.864716	55.298798	924.333252	-437.960693	-122.050392	915.917908	-543.866882	140.247086	497.387421	-498.795013	-120.721588	491.849518	-579.391724	159.653793	71.857666	-562.710205	-61.285805	78.166740	-513.436157	124.300385	1395.406006	-408.313873	-206.438095	1359.244629	-436.590942	-43.859261	1388.181396	-395.898743	-82.669197	1674.166382	-602.844788	165.272720	1145.068970	-482.763672	-258.765259	1120.396118	-519.087036	226.427856	912.657104	-388.098785	-235.102554	862.906067	-459.785980	-33.442734	1019.387573	448.905701	-175.315170	956.061462	425.373322	0.324972
-506.013885	54.952995	924.328735	-438.041595	-122.302780	915.901733	-543.523621	140.041443	497.296478	-498.876160	-120.964523	491.826752	-579.226074	159.655350	71.829659	-562.790039	-61.338055	78.190620	-513.343750	124.127899	1395.366455	-408.535706	-206.701462	1359.212280	-436.659332	-44.087143	1388.149536	-395.983337	-82.960678	1674.138550	-602.614136	165.602936	1145.132568	-482.947540	-258.901611	1120.341675	-518.209473	224.623352	912.237305	-388.253143	-235.186050	862.851440	-459.885590	-33.737736	1019.375305	449.346313	-176.907410	956.026489	425.280823	-1.021632
-506.153046	54.617641	924.294617	-438.077820	-122.527626	915.861877	-543.770813	140.024124	497.320923	-498.892456	-121.090843	491.821442	-579.322449	159.628693	71.870193	-562.728271	-61.283348	78.132530	-513.279358	123.943550	1395.294556	-408.748535	-206.936203	1359.179688	-436.749878	-44.319569	1388.118652	-396.070648	-83.250885	1674.097900	-601.783447	164.658661	1144.723999	-483.147339	-259.028717	1120.283325	-517.045471	222.660187	911.596985	-388.382416	-235.333115	862.826233	-459.986237	-34.019043	1019.339905	449.778992	-179.254776	955.862244	425.265717	-2.396376
-506.191406	54.398838	924.280884	-438.152527	-122.713913	915.849426	-543.663330	139.907349	497.306061	-498.874084	-121.203629	491.765594	-579.269775	159.623337	71.860008	-562.729431	-61.315052	78.095146	-513.236511	123.772072	1395.266479	-408.957458	-207.202957	1359.189819	-436.839081	-44.539654	1388.108887	-396.151581	-83.530273	1674.054688	-601.503296	164.758698	1144.653809	-483.348175	-259.148346	1120.263672	-515.982666	220.578537	911.114258	-388.527161	-235.488052	862.811462	-460.049164	-34.225891	1019.327576	450.347870	-180.568710	955.851135	425.158264	-3.680097
-506.206055	54.171375	924.288147	-438.167389	-122.910789	915.857910	-543.555237	139.776291	497.280426	-498.888763	-121.308533	491.755005	-579.217896	159.608017	71.852592	-562.765808	-61.397766	78.121460	-513.195190	123.603210	1395.243530	-409.161011	-207.469040	1359.193481	-436.931488	-44.774487	1388.087769	-396.262573	-83.814026	1674.055420	-601.659851	165.708588	1144.790405	-483.551300	-259.320526	1120.229004	-515.051147	218.652466	910.882935	-388.673462	-235.677292	862.834656	-460.072601	-34.440796	1019.336548	450.994629	-181.816254	955.834961	425.156342	-4.959490
-506.238312	53.966824	924.280945	-438.240662	-123.136093	915.855347	-543.528625	139.683289	497.266357	-498.887024	-121.409370	491.777191	-579.203613	159.596558	71.869164	-562.761719	-61.409359	78.139000	-513.165222	123.408226	1395.234741	-409.380707	-207.733322	1359.218384	-437.016022	-44.990887	1388.108765	-396.369263	-84.115891	1674.043701	-600.885681	164.971588	1144.556274	-483.782745	-259.464325	1120.199829	-513.939514	216.665390	910.495789	-388.779510	-235.795135	862.829895	-460.144836	-34.663490	1019.334045	451.281921	-183.581039	955.976257	425.025696	-6.367277
-506.269592	53.662750	924.247009	-438.284546	-123.377876	915.894104	-543.485901	139.563538	497.240845	-498.956451	-121.608582	491.774963	-579.213013	159.588928	71.878304	-562.803467	-61.435177	78.154457	-513.104370	123.240738	1395.211304	-409.616272	-207.986893	1359.220581	-437.102142	-45.216232	1388.139404	-396.480530	-84.420364	1674.029663	-600.216431	164.398468	1144.397827	-483.987152	-259.634369	1120.165771	-512.779541	214.658310	910.158264	-388.901489	-235.911774	862.858887	-460.200958	-34.903778	1019.338684	451.971466	-184.891815	955.897278	425.095551	-7.665910
-506.235565	53.585976	924.275024	-438.297150	-123.528221	915.869385	-543.517761	139.473831	497.252899	-498.979462	-121.706070	491.772858	-579.220276	159.587341	71.876633	-562.881531	-61.546890	78.194489	-513.052673	123.093773	1395.203125	-409.761566	-208.273331	1359.178711	-437.206238	-45.479980	1388.124634	-396.570313	-84.706390	1674.026611	-599.696472	163.953781	1144.239014	-484.155731	-259.778381	1120.150513	-511.722382	212.522614	909.914551	-389.030243	-236.029938	862.852661	-460.221832	-35.062370	1019.344177	452.592407	-186.181778	955.927795	425.031158	-8.941304
-506.298462	53.255417	924.184448	-438.412292	-123.763023	915.853210	-543.663574	139.447342	497.225647	-498.998230	-121.869301	491.738434	-579.279724	159.565704	71.888283	-562.825256	-61.473885	78.192764	-512.966248	122.928345	1395.178955	-409.933167	-208.532822	1359.123901	-437.284973	-45.714832	1388.112793	-396.670135	-84.977379	1674.006592	-599.235779	163.625656	1144.147949	-484.298828	-259.928375	1120.100708	-510.553619	210.347397	909.596069	-389.124817	-236.129044	862.819641	-460.284698	-35.296757	1019.287659	452.956207	-187.758057	956.167725	424.915100	-10.421038
-506.293121	53.100342	924.150574	-438.453979	-123.919586	915.813660	-543.654358	139.346329	497.211700	-499.068085	-122.025291	491.715149	-579.275757	159.574753	71.863716	-562.920471	-61.572166	78.219223	-512.899231	122.745407	1395.174683	-410.127380	-208.722763	1359.096436	-437.390869	-45.950920	1388.034424	-396.778107	-85.283279	1673.958252	-598.713623	163.133057	1143.931641	-484.475250	-260.095245	1120.043335	-509.468506	208.237228	909.382751	-389.257141	-236.190292	862.737732	-460.318573	-35.465038	1019.252808	453.859985	-188.722229	955.862000	425.022888	-11.480029
-506.301300	52.935745	924.124268	-438.562988	-124.065392	915.808960	-543.642761	139.270844	497.190552	-499.052673	-122.050385	491.678467	-579.291382	159.562897	71.840195	-562.838013	-61.523510	78.167725	-512.834351	122.556641	1395.163086	-410.285400	-208.952179	1359.031128	-437.492065	-46.171631	1387.999023	-396.872314	-85.573929	1673.924927	-598.336365	162.791916	1143.898682	-484.613098	-260.214905	1119.925781	-508.401917	206.033630	909.197205	-389.386261	-236.390854	862.650757	-460.361481	-35.608929	1019.235413	453.811859	-190.958572	956.346802	424.838135	-13.283472
-506.300842	52.777447	924.109192	-438.631317	-124.251511	915.776123	-543.676453	139.178543	497.206360	-499.077637	-122.135201	491.661652	-579.305725	159.559647	71.856323	-562.827271	-61.451054	78.127800	-512.789490	122.394600	1395.162354	-410.435150	-209.205231	1358.972656	-437.546906	-46.368893	1388.013916	-396.986206	-85.872543	1673.889893	-597.765381	162.257034	1143.698364	-484.706696	-260.262604	1119.832275	-507.281006	203.902603	909.051453	-389.542389	-236.909698	862.669189	-460.404724	-35.799358	1019.212585	454.591858	-191.983002	956.278137	424.798187	-14.420555
-506.211700	52.871315	924.179565	-438.666443	-124.333221	915.737183	-543.682312	139.132034	497.250336	-499.073914	-122.174431	491.643524	-579.289063	159.545441	71.847923	-562.768433	-61.431854	78.062447	-512.744690	122.214134	1395.180054	-410.596954	-209.457581	1358.905151	-437.660004	-46.617336	1388.013184	-397.086060	-86.149345	1673.856445	-597.388000	161.887085	1143.648315	-484.874481	-260.425201	1119.727295	-506.127319	201.456192	908.841736	-389.782196	-236.966904	862.770020	-460.411652	-35.876049	1019.232361	455.434814	-192.904373	956.240417	424.944519	-15.605542
-506.225677	52.703617	924.189148	-438.728058	-124.521118	915.729919	-543.707458	139.063324	497.251434	-499.078430	-122.213173	491.632446	-579.314880	159.551041	71.843498	-562.721130	-61.402325	78.058914	-512.700623	122.047546	1395.166382	-410.769501	-209.738358	1358.858521	-437.731171	-46.851547	1388.022217	-397.245544	-86.405518	1673.877319	-596.595276	160.803986	1143.302368	-485.008942	-260.608826	1119.620972	-504.971008	199.178574	908.638733	-389.925415	-237.053848	862.707886	-460.455414	-36.068832	1019.234192	456.383057	-193.533142	956.133789	424.970398	-16.631126
-506.238861	52.488884	924.168762	-438.778168	-124.691849	915.725830	-543.700073	138.978699	497.235016	-499.153839	-122.305252	491.615173	-579.299011	159.560913	71.851730	-562.825562	-61.535587	78.103722	-512.683777	121.854141	1395.169067	-410.921570	-209.968903	1358.748291	-437.849884	-47.079521	1387.996094	-397.329102	-86.760315	1673.809082	-596.092773	160.214600	1143.160645	-485.160919	-260.778870	1119.541382	-503.748962	196.725342	908.465759	-390.067871	-237.084702	862.593140	-460.491547	-36.256691	1019.222534	457.113525	-194.451660	956.057800	424.992096	-17.761683
-506.320068	52.386505	924.171631	-438.777069	-124.317726	915.381653	-543.770081	138.915527	497.235779	-498.979828	-122.097397	491.584259	-579.339111	159.547607	71.878777	-562.696594	-61.483528	78.105804	-512.676697	121.638901	1395.179199	-411.041534	-210.175659	1358.680908	-437.935883	-47.325874	1387.994263	-397.431763	-87.049423	1673.763306	-595.779968	160.104614	1143.091309	-485.308075	-260.874603	1119.437256	-502.689056	194.311630	908.338440	-390.213196	-237.211655	862.514709	-460.358368	-36.243351	1019.030457	457.842377	-195.322235	956.004333	425.007080	-18.860590
-506.274017	52.212517	924.160400	-438.913605	-124.981888	915.683899	-543.850891	138.837051	497.231079	-499.109955	-122.361221	491.610535	-579.374634	159.507614	71.870750	-562.784973	-61.536160	78.125511	-512.691711	121.425201	1395.189453	-411.148773	-210.371399	1358.635376	-438.052490	-47.555439	1387.967896	-397.533386	-87.360069	1673.723267	-595.222656	159.530685	1142.879028	-485.430878	-261.034210	1119.345215	-501.606079	191.956924	908.131714	-390.367218	-237.258148	862.432190	-460.572754	-36.563919	1019.196777	458.651947	-196.042969	955.946228	425.075012	-19.900377
-506.299774	52.034481	924.162476	-438.963013	-125.146225	915.680725	-544.116516	138.848923	497.297607	-499.149414	-122.473473	491.601379	-579.518677	159.501984	71.884666	-562.821716	-61.553905	78.131538	-512.704407	121.214058	1395.181641	-411.214996	-210.619034	1358.592529	-438.181396	-47.808044	1387.946045	-397.608765	-88.049866	1673.850220	-594.891174	159.439377	1142.839233	-485.541534	-261.172211	1119.326904	-500.617188	189.569427	908.043091	-390.492096	-237.345001	862.350830	-460.622986	-36.744556	1019.197754	459.428162	-196.550873	955.800293	425.122070	-20.841639
-506.292114	51.911186	924.145752	-438.961823	-125.308502	915.670410	-544.109192	138.769913	497.295593	-499.119720	-122.492737	491.610291	-579.538208	159.492615	71.893120	-562.800171	-61.540337	78.131989	-512.739014	121.009918	1395.207520	-411.399353	-210.885086	1358.539551	-438.298096	-48.024097	1387.958618	-397.734497	-88.512016	1673.861084	-594.294617	158.811600	1142.644165	-485.676575	-261.305298	1119.259888	-499.539948	187.198029	907.945435	-390.653229	-237.433990	862.309204	-460.670746	-36.904274	1019.190552	460.161346	-197.361984	955.701416	425.152405	-21.812937
-506.297760	51.746143	924.133728	-439.024872	-125.511894	915.683472	-544.120605	138.692123	497.312866	-499.161377	-122.644463	491.607513	-579.566711	159.483749	71.900902	-562.785278	-61.512138	78.076607	-512.729980	120.794518	1395.202026	-411.629333	-211.111328	1358.503540	-438.416077	-48.282524	1387.945801	-397.852295	-88.830833	1673.841797	-593.883423	158.585831	1142.563599	-485.820374	-261.401001	1119.218506	-498.619080	184.825729	907.820129	-390.810516	-237.534103	862.246094	-460.729401	-37.087597	1019.193970	461.015900	-197.588455	955.590759	425.243042	-22.625521
-506.295685	51.586910	924.120483	-439.026794	-125.635246	915.683228	-544.130554	138.628571	497.310547	-499.149475	-122.658867	491.619080	-579.539246	159.448517	71.885864	-562.722229	-61.459385	78.060951	-512.703369	120.559425	1395.198608	-411.854950	-211.345123	1358.478760	-438.514252	-48.536568	1387.935547	-397.963531	-89.140335	1673.822266	-593.399048	158.281464	1142.507324	-485.958496	-261.529053	1119.162598	-497.646423	182.548019	907.767456	-390.952301	-237.539856	862.182495	-460.772369	-37.238499	1019.192383	461.935242	-196.580521	955.562378	425.313812	-23.343172
-506.261444	51.426388	924.088379	-439.033722	-125.787575	915.667664	-544.111816	138.545853	497.310364	-499.123779	-122.671326	491.603455	-579.519226	159.427002	71.897919	-562.699890	-61.449028	78.064430	-512.679565	120.316925	1395.169189	-412.065826	-211.588043	1358.437500	-438.621674	-48.783707	1387.924927	-398.115479	-88.978455	1673.622070	-592.974182	158.082840	1142.442017	-486.126099	-261.648285	1119.067139	-496.726227	180.291183	907.738281	-391.118561	-237.540115	862.098755	-460.814758	-37.410042	1019.175232	462.859406	-196.487686	955.380371	425.389801	-24.043371
-506.353241	51.147560	924.048645	-439.123993	-126.023628	915.671814	-544.131714	138.492416	497.257141	-499.164246	-122.798431	491.591492	-579.542969	159.427811	71.908012	-562.767883	-61.544312	78.089943	-512.648743	120.073738	1395.141602	-412.244812	-211.844025	1358.424316	-438.674927	-49.009815	1387.920776	-398.241760	-89.277641	1673.577759	-592.582275	157.909378	1142.389160	-486.248840	-261.754547	1119.008545	-495.831573	178.060013	907.640320	-391.251923	-237.461884	861.981201	-460.881989	-37.633659	1019.154663	463.583221	-196.768631	955.277405	425.372620	-24.771141
-506.345825	50.985649	924.007629	-439.136414	-126.204697	915.611023	-544.102356	138.440063	497.264984	-499.216827	-122.958069	491.578735	-579.566711	159.408554	71.892838	-562.881409	-61.691666	78.146011	-512.580627	119.842339	1395.066895	-412.334351	-212.112732	1358.359863	-438.772278	-49.260399	1387.875732	-398.369080	-89.602119	1673.536987	-592.212097	157.853867	1142.402344	-486.389099	-261.805115	1118.889038	-494.931885	175.849213	907.722961	-391.405731	-237.463882	861.882813	-460.884216	-37.817440	1019.103699	464.110504	-197.186462	955.121460	425.282440	-25.472881
-506.385101	50.779861	923.977417	-439.192719	-126.381729	915.597046	-544.084961	138.375580	497.236908	-499.191101	-122.981590	491.556458	-579.584900	159.414841	71.900848	-562.889343	-61.719345	78.167175	-512.482056	119.550652	1395.024048	-412.435852	-212.377762	1358.312622	-438.887482	-49.525841	1387.843262	-398.507019	-89.896172	1673.494873	-591.715271	157.652252	1142.361938	-486.528717	-261.883301	1118.803589	-494.319366	174.249222	907.766846	-391.550018	-237.436234	861.780457	-460.923553	-37.997692	1019.080627	464.610046	-197.693619	955.029236	425.197693	-26.227943
-506.373657	50.568520	923.919983	-439.217407	-126.569687	915.573303	-544.073303	138.359467	497.220551	-499.230621	-123.146469	491.553253	-579.611511	159.396652	71.919785	-562.903687	-61.725166	78.176460	-512.412476	119.282936	1394.971191	-412.581848	-212.664215	1358.286133	-439.035950	-49.824905	1387.771729	-398.691895	-90.150452	1673.500732	-591.531311	157.759384	1142.449463	-486.656860	-261.909180	1118.689941	-493.621735	172.123260	907.863708	-391.707306	-237.491028	861.696228	-460.951050	-38.188911	1019.042542	465.055695	-198.210510	954.950195	425.127380	-26.960955
-506.389893	50.377728	923.875488	-439.235260	-126.808937	915.554626	-544.038513	138.347473	497.209045	-499.206940	-123.247917	491.538513	-579.619995	159.386765	71.929977	-562.846008	-61.664856	78.112518	-512.325562	119.022018	1394.939087	-412.831116	-212.973694	1358.190063	-439.154358	-50.114906	1387.737671	-398.816040	-90.479012	1673.426636	-591.502319	158.244629	1142.625488	-486.850800	-261.992096	1118.620117	-492.914032	170.129013	908.140259	-391.830170	-237.533661	861.649536	-460.976501	-38.392750	1019.011963	465.388092	-198.840790	954.843994	425.004486	-27.648182
-506.333008	50.189716	923.821411	-439.217926	-126.989517	915.532471	-543.985901	138.278885	497.177277	-499.259430	-123.381569	491.535156	-579.600891	159.384781	71.940323	-562.857727	-61.705578	78.116821	-512.232239	118.784996	1394.949463	-413.085266	-213.230759	1358.165161	-439.246857	-50.370171	1387.727661	-398.960144	-90.776260	1673.413330	-591.259644	158.292297	1142.796143	-487.045441	-262.072113	1118.546509	-492.271881	168.281906	908.485229	-391.947571	-237.501328	861.618164	-460.978027	-38.576645	1018.978455	465.779938	-199.360641	954.783691	424.928558	-28.403828
-506.259521	49.978718	923.777222	-439.186371	-127.150177	915.529541	-543.800476	138.201218	497.149200	-499.209656	-123.430763	491.520325	-579.546814	159.371994	71.912430	-562.788696	-61.656544	78.062759	-512.165222	118.504272	1394.950073	-413.328735	-213.501373	1358.156372	-439.343994	-50.622177	1387.722412	-399.109924	-91.081734	1673.413818	-591.059021	158.293976	1142.976440	-487.252411	-262.096710	1118.467163	-491.714417	166.583527	908.747375	-392.082581	-237.549973	861.598389	-460.973297	-38.760548	1018.960571	466.139313	-199.946396	954.743164	424.802582	-29.083218
-506.232758	49.864216	923.751343	-439.199310	-127.300735	915.471558	-543.641907	138.072571	497.092041	-499.266357	-123.575470	491.508881	-579.516663	159.354126	71.919083	-562.808655	-61.657314	78.063019	-512.094360	118.240395	1394.940796	-413.487732	-213.790512	1358.104004	-439.428101	-50.869694	1387.714966	-399.254242	-91.370544	1673.403564	-590.886047	158.261658	1143.159546	-487.454071	-262.188202	1118.440796	-491.196869	165.095581	909.163208	-392.188782	-237.503555	861.528076	-460.998840	-38.926140	1018.922363	466.566620	-200.478394	954.680237	424.718903	-29.767506
-506.195099	49.718166	923.742371	-439.220032	-127.477570	915.453796	-543.584778	138.027710	497.098389	-499.250305	-123.741440	491.502136	-579.494629	159.343124	71.916420	-562.827820	-61.620869	78.048058	-512.032471	117.995491	1394.967041	-413.703918	-214.080887	1358.056274	-439.454285	-51.117554	1387.732788	-399.448273	-91.637222	1673.445801	-590.748596	158.270386	1143.350830	-487.685120	-262.233887	1118.366211	-490.776733	163.750641	909.522217	-392.302246	-237.590454	861.488770	-460.989502	-39.095989	1018.908936	466.880676	-200.961258	954.630920	424.592529	-30.414911
-506.153809	49.619377	923.771851	-439.228546	-127.621284	915.426147	-543.551575	137.957535	497.094849	-499.242706	-123.821068	491.459412	-579.503662	159.353363	71.932999	-562.776672	-61.681789	78.044731	-511.965820	117.752373	1394.973633	-413.903076	-214.392136	1358.010376	-439.518860	-51.383053	1387.743774	-399.602509	-91.939270	1673.427979	-590.650879	158.243530	1143.552612	-487.895081	-262.339539	1118.324707	-490.308105	162.611511	909.936890	-392.426910	-237.580612	861.394348	-460.985077	-39.257088	1018.911133	467.212952	-201.483444	954.617676	424.468689	-31.108698
-506.166931	49.309559	923.745422	-439.309021	-127.861885	915.430359	-543.525146	137.908524	497.071655	-499.256287	-123.967667	491.446991	-579.522095	159.347519	71.955330	-562.880615	-61.737183	78.110336	-511.914734	117.523888	1394.956421	-414.083282	-214.697403	1357.931763	-439.597168	-51.656826	1387.730591	-399.749023	-92.252922	1673.429077	-590.590515	158.184738	1143.783447	-488.102661	-262.392120	1118.198853	-489.996002	161.711380	910.387939	-392.542206	-237.614059	861.343933	-461.015106	-39.513260	1018.898071	467.534332	-201.833572	954.647827	424.260834	-31.725672
-506.085114	49.116337	923.738586	-439.307556	-128.059662	915.422058	-543.437256	137.839325	497.078949	-499.253479	-124.155716	491.442993	-579.499084	159.305084	71.992477	-562.848938	-61.705032	78.065269	-511.859924	117.238510	1394.964722	-414.342865	-214.997925	1357.885986	-439.636169	-51.919823	1387.767700	-399.891296	-92.548630	1673.403076	-590.600769	158.150803	1143.997803	-488.336304	-262.512878	1118.090942	-489.610626	160.922913	910.792786	-392.665771	-237.681854	861.271912	-460.998260	-39.724369	1018.893433	467.810455	-202.300964	954.645325	424.050354	-32.317123
-505.944946	49.092068	923.795715	-439.279114	-128.195587	915.419067	-543.338623	137.740143	497.115570	-499.253723	-124.240578	491.423370	-579.471863	159.298187	72.004227	-562.832153	-61.725052	78.063507	-511.843903	117.000931	1394.963745	-414.423035	-215.273422	1357.812622	-439.669525	-52.174797	1387.747559	-400.032043	-92.860931	1673.375122	-590.656860	158.143829	1144.193848	-488.517120	-262.607666	1117.971069	-489.295807	160.333786	911.254883	-392.784607	-237.766251	861.227173	-460.970520	-39.866932	1018.926941	468.052765	-202.770905	954.585449	423.834229	-32.892754
-505.863068	48.967690	923.806641	-439.296692	-128.365707	915.382019	-543.262207	137.672470	497.122009	-499.216888	-124.345779	491.385437	-579.474915	159.299820	72.009323	-562.791321	-61.712631	78.079506	-511.815186	116.776443	1394.982666	-414.662079	-215.510513	1357.761353	-439.709900	-52.439850	1387.708984	-400.164673	-93.195328	1673.344238	-590.779175	158.162231	1144.384644	-488.724365	-262.711853	1117.916016	-488.980103	159.796951	911.672180	-392.878967	-237.768509	861.169800	-460.960419	-40.055882	1018.916321	468.266205	-203.243744	954.570068	423.616089	-33.489830
-505.910522	48.619453	923.699280	-439.369385	-128.641449	915.364990	-543.218018	137.604721	497.089294	-499.245178	-124.487579	491.391602	-579.495728	159.262207	72.027962	-562.773193	-61.706589	78.091225	-511.809601	116.554298	1395.011353	-414.837524	-215.787750	1357.630615	-439.765198	-52.706882	1387.653198	-400.290833	-93.521286	1673.307007	-590.959595	158.222809	1144.554565	-488.889069	-262.873657	1117.805054	-488.728485	159.447433	912.089905	-392.993713	-237.800262	861.073792	-461.014191	-40.316662	1018.853577	468.488892	-203.668777	954.547424	423.357422	-34.038280
-505.823242	48.438560	923.662659	-439.372406	-128.868774	915.346680	-543.101440	137.473190	497.093628	-499.184357	-124.594749	491.334900	-579.467773	159.245728	72.042664	-562.695923	-61.641113	78.033249	-511.812866	116.314789	1395.048462	-415.045868	-216.050095	1357.524414	-439.780426	-52.973736	1387.622437	-400.395844	-93.894142	1673.240479	-591.195740	158.314896	1144.734497	-489.077667	-262.932739	1117.666626	-488.496552	159.177185	912.475891	-393.084656	-237.826599	861.026855	-460.987457	-40.522190	1018.827881	468.732117	-204.040054	954.565857	423.143707	-34.615463
-505.737152	48.261158	923.635437	-439.412750	-129.059830	915.319946	-542.942078	137.370865	497.092957	-499.213104	-124.728012	491.307220	-579.430359	159.211990	72.006577	-562.712524	-61.703197	78.060738	-511.825684	116.059624	1395.074219	-415.242706	-216.321274	1357.443481	-439.777100	-53.222755	1387.601563	-400.518188	-94.239433	1673.211426	-591.493408	158.418823	1144.907227	-489.262878	-263.044189	1117.584229	-488.239838	158.787964	912.833557	-393.199921	-237.898575	860.931458	-460.992218	-40.724884	1018.804077	468.930145	-204.396744	954.615845	422.864532	-35.156719
-505.688568	48.069996	923.612488	-439.477692	-129.319550	915.293396	-542.874695	137.267807	497.102539	-499.286377	-124.927383	491.290222	-579.406921	159.192886	72.025414	-562.780823	-61.773228	78.099319	-511.865753	115.861931	1395.137573	-415.402344	-216.567612	1357.349854	-439.818207	-53.461620	1387.619751	-400.681519	-94.557602	1673.229614	-591.752991	158.462769	1145.062012	-489.458679	-263.193542	1117.453003	-488.199982	158.874939	913.085388	-393.357391	-237.980240	860.859314	-460.986847	-40.954506	1018.777710	469.060913	-204.812592	954.616821	422.558777	-35.674809
-505.608124	47.817272	923.570435	-439.499908	-129.525650	915.262512	-542.765320	137.196030	497.138550	-499.212311	-125.008087	491.267944	-579.365417	159.161163	72.078056	-562.715149	-61.737640	78.107147	-511.888153	115.657639	1395.178101	-415.488953	-216.798233	1357.270264	-439.842804	-53.697887	1387.606201	-400.800171	-94.917686	1673.209717	-592.013428	158.539688	1145.200317	-489.637909	-263.320068	1117.329590	-488.210449	159.127090	913.303162	-393.467010	-238.099457	860.771729	-460.966766	-41.187889	1018.742371	469.314606	-205.142090	954.657471	422.358795	-36.187435
-505.599182	47.614471	923.577393	-439.548737	-129.737595	915.254456	-542.724548	137.098526	497.132538	-499.260132	-125.174904	491.260712	-579.416809	159.147842	72.068588	-562.804504	-61.855263	78.151352	-511.937042	115.455002	1395.229858	-415.576569	-217.083862	1357.171021	-439.930939	-53.944145	1387.583862	-400.900635	-95.334793	1673.116699	-592.257080	158.643875	1145.312744	-489.813416	-263.475372	1117.232300	-488.315552	159.445816	913.515442	-393.640350	-238.238556	860.712097	-460.962585	-41.398315	1018.738953	469.626892	-205.564117	954.715027	422.310822	-36.896080
-505.559967	47.364151	923.533081	-439.563171	-129.962143	915.235352	-542.610352	136.984650	497.149628	-499.284729	-125.298836	491.245789	-579.384460	159.102997	72.094360	-562.786804	-61.869621	78.176834	-511.993134	115.214638	1395.286255	-415.771179	-217.327011	1357.092896	-440.025604	-54.151684	1387.572876	-401.018250	-95.720840	1673.095459	-592.499084	158.718887	1145.380371	-489.995270	-263.626984	1117.144531	-488.471680	159.940414	913.668823	-393.789398	-238.438370	860.637939	-460.953369	-41.626392	1018.707642	469.881226	-205.904480	954.763489	422.064819	-37.424831
-505.519592	47.172092	923.534973	-439.545776	-130.145309	915.250122	-542.477234	136.855331	497.149719	-499.287750	-125.401344	491.253052	-579.333984	159.090149	72.105759	-562.791748	-61.871395	78.183617	-512.022400	114.997292	1395.328369	-415.911560	-217.533356	1357.037720	-440.135162	-54.409481	1387.515869	-401.143066	-96.108170	1673.063477	-592.684265	158.782562	1145.471436	-490.164124	-263.811768	1117.116577	-489.016083	161.062881	913.611084	-393.960022	-238.581848	860.547852	-460.934937	-41.812241	1018.717224	469.939819	-206.074951	954.857544	421.460205	-37.775631
-505.469086	47.011848	923.509399	-439.543427	-130.325500	915.229675	-542.430054	136.763977	497.177338	-499.266876	-125.457268	491.263458	-579.333557	159.049759	72.108231	-562.772461	-61.904900	78.192947	-512.081726	114.795540	1395.385132	-416.065308	-217.750641	1357.008911	-440.251160	-54.645473	1387.500366	-401.274506	-96.502213	1673.038452	-592.923767	158.938889	1145.596191	-490.313782	-263.973480	1117.066528	-489.321869	161.760391	913.636475	-394.113342	-238.722824	860.496826	-460.939392	-41.994347	1018.697754	470.114807	-206.458817	954.876587	421.117371	-38.291138
-505.439453	46.864025	923.483704	-439.506470	-130.506470	915.205139	-542.322876	136.596512	497.163849	-499.253357	-125.530502	491.271271	-579.308289	159.047836	72.110252	-562.672302	-61.833736	78.133224	-512.135559	114.589653	1395.445923	-416.248718	-217.940475	1356.992188	-440.349579	-54.873547	1387.490356	-401.440674	-96.864304	1673.046875	-593.100891	159.046204	1145.671143	-490.470703	-264.177826	1117.034790	-489.712646	162.512344	913.647034	-394.312164	-238.943771	860.429504	-460.930206	-42.166653	1018.675415	470.308472	-206.843796	954.887390	420.783234	-38.769684
-505.400665	46.755409	923.483276	-439.518921	-130.665070	915.200684	-542.234131	136.480484	497.185791	-499.293213	-125.672722	491.265106	-579.297791	159.027725	72.149239	-562.616516	-61.763550	78.060013	-512.185608	114.369102	1395.458618	-416.360809	-218.223984	1356.953613	-440.412598	-55.081917	1387.489258	-401.515808	-97.316513	1672.988037	-593.237915	159.145233	1145.720703	-490.600281	-264.333954	1117.034546	-490.085602	163.387955	913.581604	-394.502228	-239.029083	860.338928	-460.954193	-42.319744	1018.677185	470.550171	-207.205353	954.886414	420.500183	-39.330170
-505.425232	46.603378	923.457764	-439.556641	-130.868011	915.151489	-542.140198	136.316864	497.183990	-499.329926	-125.778656	491.254852	-579.272400	158.979980	72.148582	-561.681641	-61.214825	77.996071	-512.208191	114.118011	1395.492920	-416.458954	-218.460526	1356.936157	-440.495270	-55.306828	1387.457764	-401.673859	-97.659393	1672.991089	-593.374756	159.267792	1145.744019	-490.729919	-264.473419	1116.959351	-490.510406	164.237320	913.453186	-394.670776	-239.160004	860.235779	-460.967316	-42.504440	1018.637756	470.800842	-207.513809	954.908081	420.081940	-39.822803
-505.410767	46.461372	923.477844	-439.603851	-131.056152	915.152161	-542.092102	136.210709	497.179993	-499.322784	-125.874680	491.256805	-579.277832	158.938995	72.157021	-562.569397	-61.744030	78.062218	-512.221375	113.902534	1395.484863	-416.473633	-218.720627	1356.855225	-440.573212	-55.544315	1387.413940	-401.760986	-98.091278	1672.906982	-593.506287	159.405441	1145.772217	-490.831238	-264.615906	1116.869507	-490.959106	165.163528	913.335327	-394.868073	-239.360550	860.132019	-460.986206	-42.685242	1018.648376	471.047363	-207.843033	954.903564	419.710815	-40.389019
-505.418396	46.267681	923.457947	-439.636444	-131.245285	915.124084	-542.046326	136.093796	497.150604	-499.291351	-125.899940	491.245026	-579.271790	158.909531	72.167931	-562.751831	-61.893742	78.158394	-512.253418	113.682259	1395.491699	-416.480499	-218.982544	1356.812378	-440.606903	-55.777924	1387.420532	-401.889648	-98.492729	1672.868652	-593.612488	159.547363	1145.779541	-490.916504	-264.808289	1116.777954	-491.438599	166.147247	913.197205	-395.040131	-239.577988	860.066345	-460.988647	-42.876221	1018.622314	471.255890	-208.131790	954.894714	419.262024	-40.946251
-505.407593	46.095100	923.451538	-439.677307	-131.410721	915.106445	-542.011780	135.980667	497.150604	-499.322968	-125.950340	491.242493	-579.266968	158.882446	72.167488	-562.734253	-61.899479	78.173111	-512.273926	113.431808	1395.485962	-416.539612	-219.245529	1356.727661	-440.623413	-56.010323	1387.446899	-402.020660	-98.879211	1672.839600	-593.758423	159.730057	1145.804565	-491.037628	-265.025543	1116.681885	-491.966064	167.111893	913.000000	-395.215729	-239.750290	859.984253	-461.002045	-43.054287	1018.610046	471.510956	-208.507141	954.882080	418.796173	-41.522419
-505.390900	45.914173	923.439819	-439.696991	-131.575699	915.107178	-541.999023	135.879425	497.127991	-499.307281	-126.020683	491.230316	-579.295410	158.864685	72.191414	-562.709717	-61.880684	78.173615	-512.267883	113.178329	1395.504517	-416.647980	-219.523727	1356.652588	-440.667480	-56.253456	1387.457275	-402.147949	-99.272545	1672.802979	-593.897827	159.893631	1145.838745	-491.132721	-265.225525	1116.597046	-492.564941	168.120193	912.778809	-395.398010	-240.013992	859.899414	-461.014709	-43.226871	1018.605896	471.654633	-208.869781	954.844482	418.181732	-42.005604
-505.376862	45.705746	923.409973	-439.677002	-131.762375	915.094055	-541.954590	135.741165	497.137604	-499.335938	-126.132477	491.236816	-579.288452	158.852844	72.175110	-562.671082	-61.832291	78.109200	-512.276917	112.941422	1395.544678	-416.782501	-219.745560	1356.630249	-440.782349	-56.517418	1387.425293	-402.280945	-99.644211	1672.783325	-594.010803	160.017181	1145.886841	-491.267181	-265.445068	1116.545898	-493.091187	169.134811	912.681763	-395.548645	-240.245148	859.823914	-461.026123	-43.425377	1018.587708	472.046875	-209.301849	954.799622	417.988708	-42.789154
-505.356781	45.560169	923.405701	-439.667419	-131.895508	915.062622	-542.002869	135.675858	497.141479	-499.322021	-126.181946	491.212097	-579.294006	158.821045	72.181732	-561.739380	-61.284515	78.042114	-512.317932	112.699196	1395.613159	-416.926758	-219.982452	1356.576050	-440.878601	-56.796917	1387.371460	-402.417206	-100.020454	1672.778076	-594.137634	160.140625	1145.928223	-491.374237	-265.647003	1116.505615	-493.757507	170.175644	912.491089	-395.718445	-240.456192	859.733154	-461.044952	-43.593250	1018.573608	472.357269	-209.765274	954.820068	417.553314	-43.455688
-505.289917	45.385258	923.386780	-439.654205	-131.935379	915.110901	-542.009521	135.571747	497.162170	-499.279358	-126.182411	491.202728	-579.320190	158.817444	72.201698	-562.433289	-61.759544	78.066742	-512.350708	112.473503	1395.678711	-417.080597	-220.238892	1356.500488	-440.948151	-57.040077	1387.405640	-402.560242	-100.393234	1672.753784	-594.253784	160.248444	1146.010620	-491.520569	-265.903717	1116.501221	-494.396271	171.193878	912.334106	-395.897552	-240.641037	859.626282	-461.079498	-43.694824	1018.596863	472.421356	-209.959885	954.783569	416.486267	-43.542549
-505.202972	45.203644	923.390076	-439.688965	-131.872253	915.231018	-542.029419	135.489059	497.158478	-499.285065	-126.266739	491.185120	-579.286438	158.796844	72.183601	-562.632446	-61.833450	78.057571	-512.404480	112.201187	1395.733154	-417.238892	-220.497131	1356.512573	-441.029083	-57.325542	1387.394531	-402.700806	-100.755371	1672.740967	-594.400696	160.423401	1146.077271	-491.653351	-266.115540	1116.450439	-495.096344	172.210861	912.170044	-396.021698	-240.843750	859.541260	-461.151978	-43.733959	1018.669922	472.668945	-210.366318	954.712646	415.952759	-44.173126
-505.188843	45.040890	923.396667	-439.712830	-131.927216	915.281738	-542.099670	135.423508	497.170532	-499.283630	-126.334442	491.177551	-579.331543	158.807068	72.197334	-562.570313	-61.840454	78.086380	-512.449036	111.945656	1395.809814	-417.337067	-220.755188	1356.437500	-441.092896	-57.585777	1387.402466	-402.836914	-101.115868	1672.737305	-594.554932	160.607498	1146.158569	-491.747437	-266.351196	1116.389038	-495.846252	173.217560	912.023621	-396.201538	-241.126129	859.457458	-461.191833	-43.833820	1018.702576	473.025635	-210.743790	954.714172	415.574890	-44.813026
-505.167786	44.915264	923.382690	-439.717957	-132.033783	915.285950	-542.125488	135.337753	497.155609	-499.265106	-126.378441	491.164307	-579.345032	158.804184	72.196182	-562.728699	-62.034969	78.205101	-512.494202	111.686485	1395.849976	-417.398621	-220.920410	1356.216309	-441.177856	-57.859692	1387.352295	-402.972534	-101.476906	1672.716431	-594.709351	160.764755	1146.245483	-491.871521	-266.595428	1116.315918	-496.638367	174.249939	911.847107	-396.344635	-241.394547	859.375122	-461.204620	-43.949192	1018.700012	473.333801	-211.131210	954.666077	415.054108	-45.485207
-505.176392	44.701057	923.386536	-439.738831	-132.187561	915.297974	-542.131897	135.241379	497.139313	-499.230225	-126.408066	491.148254	-579.335144	158.815964	72.182915	-562.755310	-62.092381	78.243195	-512.519836	111.432922	1395.882446	-417.502899	-221.176041	1356.149048	-441.193054	-58.092148	1387.361328	-403.135254	-101.786125	1672.737061	-594.862610	160.938049	1146.307007	-491.992126	-266.817657	1116.207031	-497.383759	175.213684	911.658447	-396.483215	-241.639130	859.276489	-461.204803	-44.124046	1018.706360	473.637085	-211.546768	954.628540	414.680756	-46.181091
-505.181702	44.612366	923.387146	-439.749634	-132.331070	915.250854	-542.198364	135.157761	497.138611	-499.244598	-126.529861	491.140045	-579.376465	158.811737	72.158653	-562.700562	-62.032864	78.178024	-512.533264	111.169807	1395.904541	-417.511719	-221.482681	1356.048096	-441.301208	-58.377766	1387.286377	-403.260406	-102.141449	1672.716064	-595.018616	161.136017	1146.424316	-492.057556	-267.064972	1116.106689	-498.192963	176.179550	911.522888	-396.584106	-241.864792	859.205017	-461.203644	-44.263714	1018.681946	473.881683	-211.946991	954.550476	414.189026	-46.870483
-505.184631	44.465584	923.349731	-439.739319	-132.472580	915.213318	-542.233337	135.056671	497.129059	-499.238892	-126.589638	491.126312	-579.369385	158.822464	72.138763	-562.672119	-61.991287	78.160904	-512.569397	110.875374	1395.963135	-417.691071	-221.718887	1355.939819	-441.378418	-58.647476	1387.242310	-403.329773	-102.543839	1672.652588	-595.166443	161.314056	1146.493896	-492.158447	-267.239441	1115.979004	-499.064789	177.114349	911.360718	-396.697723	-242.107025	859.077820	-461.202515	-44.408054	1018.644775	474.216888	-212.435135	954.510620	413.767975	-47.587914
-505.198853	44.341755	923.348633	-439.747131	-132.570343	915.151184	-542.271729	134.980896	497.140930	-499.201996	-126.630402	491.122620	-579.397705	158.812820	72.128380	-562.702087	-62.058632	78.177429	-512.596130	110.623741	1395.982422	-417.836182	-221.923645	1355.851440	-441.485260	-58.919994	1387.258911	-403.498993	-102.838638	1672.666748	-595.078979	161.224625	1146.657349	-492.266907	-267.529785	1115.898071	-499.913239	177.967484	911.160339	-396.797821	-242.386688	858.985229	-461.209808	-44.551380	1018.612610	474.540222	-212.850769	954.404480	413.364197	-48.233608
-505.211914	44.186543	923.322388	-439.752136	-132.746902	915.139221	-542.286438	134.886200	497.101074	-499.201904	-126.750198	491.086945	-579.391357	158.801193	72.079948	-562.663696	-62.031166	78.130775	-512.630188	110.335800	1396.038574	-417.931854	-222.161819	1355.769653	-441.586975	-59.157684	1387.250122	-403.567566	-103.246773	1672.624023	-595.239380	161.540329	1146.842773	-492.363281	-267.746857	1115.819214	-500.866852	178.866989	911.079651	-396.881042	-242.616974	858.880554	-461.223785	-44.710526	1018.594116	474.835052	-213.321655	954.293457	413.036682	-48.942604
-505.249420	44.029964	923.301636	-439.748108	-132.903961	915.128845	-542.363586	134.810516	497.098480	-499.226013	-126.858925	491.087372	-579.393555	158.798477	72.066597	-562.607056	-61.917130	78.092827	-512.634460	110.067856	1396.069824	-418.019684	-222.414078	1355.676025	-441.701691	-59.426033	1387.212036	-403.688477	-103.637436	1672.610474	-595.390747	161.829819	1147.048950	-492.435120	-267.972229	1115.675903	-501.740875	179.604980	910.983215	-396.946350	-242.876862	858.756653	-461.247955	-44.861691	1018.579407	475.083679	-213.798111	954.203186	412.600250	-49.552528
-505.311218	43.851204	923.291626	-439.796661	-133.052094	915.114563	-542.382996	134.708847	497.079346	-499.224915	-126.949051	491.075806	-579.400574	158.779587	72.033401	-562.688721	-62.009258	78.118118	-512.653503	109.783173	1396.145752	-418.108643	-222.698318	1355.589722	-441.774689	-59.697720	1387.174561	-403.809998	-104.007553	1672.596924	-595.545227	162.044724	1147.221069	-492.525055	-268.138947	1115.567505	-502.685486	180.417068	910.879150	-397.000824	-243.115845	858.633728	-461.279510	-45.017887	1018.564636	475.226685	-214.121384	954.136719	412.010529	-49.976971
-505.329590	43.716896	923.267273	-439.805817	-133.175781	915.105896	-542.420105	134.642899	497.053741	-499.189789	-127.002121	491.045380	-579.387939	158.804382	72.013199	-562.706116	-62.104229	78.182098	-512.675110	109.534477	1396.206909	-418.245697	-222.955917	1355.462769	-441.793976	-59.959633	1387.228760	-403.941071	-104.394943	1672.596436	-595.727783	162.303787	1147.406128	-492.596710	-268.348724	1115.420898	-503.558380	181.098679	910.819336	-397.069275	-243.373550	858.526245	-461.300262	-45.140141	1018.548950	475.369751	-214.450974	954.100830	411.492676	-50.295036
-505.411682	43.565605	923.286804	-439.853943	-133.338440	915.110962	-542.446167	134.580292	497.036011	-499.189606	-127.076447	491.033478	-579.426636	158.803696	72.005768	-562.748169	-62.192844	78.210358	-512.669250	109.290382	1396.290649	-418.376923	-223.207779	1355.333618	-441.880951	-60.203129	1387.224121	-404.072571	-104.805428	1672.573486	-596.076355	163.027863	1147.775024	-492.715759	-268.608185	1115.264038	-504.570587	181.802536	910.793396	-397.104370	-243.604599	858.361328	-461.336243	-45.292072	1018.557922	475.533997	-214.770172	954.022278	411.068268	-50.706509
-505.461182	43.429676	923.270081	-439.880981	-133.474792	915.112427	-542.483154	134.500824	497.024628	-499.209595	-127.172005	491.062805	-579.425720	158.814056	71.988876	-562.768555	-62.210377	78.220688	-512.676025	109.004745	1396.402588	-418.548737	-223.462570	1355.219116	-441.911224	-60.470097	1387.222046	-404.202484	-105.229225	1672.564453	-596.318054	163.249405	1148.012085	-492.809814	-268.786804	1115.109375	-505.446777	182.453796	910.812439	-397.120453	-243.866806	858.245056	-461.374054	-45.416416	1018.550293	475.694244	-215.110779	953.989746	410.696716	-51.159973
-505.385834	43.525192	923.351318	-439.866547	-133.501068	915.089905	-542.469177	134.405594	497.029022	-499.184967	-127.218750	491.029022	-579.432495	158.824387	71.962906	-562.701599	-62.143982	78.152222	-512.674438	108.767525	1396.527832	-418.606598	-223.682541	1355.096802	-441.992126	-60.702961	1387.190796	-404.348846	-105.668678	1672.562744	-596.604858	163.481949	1148.259644	-492.897766	-268.960754	1114.958252	-506.372833	183.019470	910.860718	-397.162628	-244.066406	858.110779	-461.351471	-45.452000	1018.581909	475.771942	-215.405930	953.953918	410.260406	-51.548550
-505.463135	43.296288	923.298706	-439.880005	-133.691177	915.077942	-542.452881	134.349915	496.998230	-499.240509	-127.405037	491.029419	-579.429565	158.809128	71.917786	-562.807861	-62.306267	78.195145	-512.641418	108.543526	1396.637817	-418.684479	-223.926056	1354.952759	-442.103943	-60.978306	1387.142822	-404.532135	-106.088799	1672.573242	-596.880676	163.670517	1148.536743	-492.985107	-269.130951	1114.822998	-507.356628	183.646103	910.848206	-397.201508	-244.264343	857.923706	-461.400726	-45.636208	1018.550171	475.878510	-215.658661	953.926392	409.959381	-51.969780
-505.581573	43.030029	923.196045	-439.893463	-133.910477	915.048157	-542.256958	134.219238	496.915100	-499.280884	-127.482880	491.043671	-579.327576	158.810028	71.872490	-562.816711	-62.326649	78.160896	-512.609436	108.319847	1396.744629	-418.859833	-224.150452	1354.835938	-442.139191	-61.268070	1387.118530	-404.655090	-106.571640	1672.506592	-597.157776	163.848831	1148.785645	-493.062164	-269.333679	1114.694946	-508.228394	184.138992	910.809448	-397.207550	-244.420441	857.780762	-461.474487	-45.834435	1018.484985	475.952576	-215.955566	953.896851	409.681854	-52.380768
-505.618408	42.844231	923.176819	-439.916260	-134.046997	915.026001	-542.092285	134.103149	496.851715	-499.284760	-127.587524	491.031311	-579.239563	158.820206	71.843071	-562.727234	-62.236633	78.084816	-512.542297	108.075638	1396.812134	-418.967560	-224.415085	1354.688843	-442.187378	-61.533245	1387.062500	-404.773376	-107.079315	1672.447266	-597.431763	163.997681	1149.017578	-493.119934	-269.458160	1114.533813	-509.067505	184.660995	910.810486	-397.219055	-244.545105	857.595215	-461.495911	-45.993301	1018.463379	475.996735	-216.240662	953.870300	409.397278	-52.758598
-505.647644	42.656597	923.121216	-439.897980	-134.221436	915.030640	-542.020569	134.042038	496.811615	-499.340637	-127.766083	491.013062	-579.220398	158.803375	71.804588	-562.733765	-62.223038	78.081978	-512.503601	107.873596	1396.894775	-419.123596	-224.658020	1354.483643	-442.219452	-61.811760	1386.990479	-404.882507	-107.607697	1672.364624	-597.708862	164.114563	1149.209595	-493.168732	-269.608490	1114.312012	-509.817810	185.068466	910.833313	-397.235840	-244.734268	857.394958	-461.505127	-46.138912	1018.438416	476.033752	-216.496063	953.826538	409.095673	-53.071392
-505.717529	42.469833	923.095459	-439.955902	-134.364548	914.998901	-541.968750	134.018646	496.766327	-499.381439	-127.873978	490.953491	-579.218933	158.805283	71.796478	-562.754272	-62.289562	78.104042	-512.462891	107.668358	1396.952515	-419.227783	-224.858261	1354.274658	-442.289429	-62.086872	1386.937012	-404.969757	-108.200859	1672.242188	-597.996643	164.239197	1149.406128	-493.232635	-269.677734	1114.057007	-510.632202	185.456131	910.859619	-397.239807	-244.902130	857.226868	-461.538147	-46.294857	1018.406250	476.030060	-216.662308	953.825256	408.771851	-53.378078
-505.785278	42.306828	923.059082	-440.031067	-134.536728	914.979309	-541.901794	133.982086	496.704346	-499.414856	-127.925987	490.947266	-579.215515	158.803192	71.779938	-562.847473	-62.427113	78.153290	-512.411682	107.430656	1397.004639	-419.389191	-225.053955	1354.092651	-442.296326	-62.331924	1386.880615	-405.106567	-108.741272	1672.165283	-598.288208	164.338623	1149.590576	-493.297333	-269.858582	1113.819458	-511.393188	185.831223	910.839478	-397.257324	-245.053848	857.058960	-461.576477	-46.441006	1018.374512	476.076752	-216.814941	953.825317	408.560394	-53.588135
-505.817078	42.087982	923.029175	-440.060425	-134.687439	914.954407	-541.853760	133.943405	496.672211	-499.414520	-127.993469	490.940216	-579.175964	158.808289	71.747055	-562.842041	-62.449196	78.177177	-512.367676	107.177422	1397.075928	-419.493500	-225.327576	1353.891602	-442.345184	-62.592712	1386.852173	-405.245483	-109.310165	1672.067749	-598.564392	164.386688	1149.742676	-493.364929	-270.014984	1113.573975	-512.067810	186.098419	910.859375	-397.238403	-245.172729	856.897705	-461.601837	-46.620991	1018.346558	476.053375	-217.025131	953.802063	408.373566	-53.814983
-505.862793	41.908051	922.990173	-440.101501	-134.841049	914.935852	-541.777283	133.939453	496.617554	-499.454315	-128.070465	490.929871	-579.156494	158.828445	71.732559	-562.929749	-62.562584	78.212746	-512.317200	106.926414	1397.134277	-419.671570	-225.597092	1353.685425	-442.427917	-62.850334	1386.792236	-405.392151	-109.877777	1672.006348	-598.830933	164.393692	1149.910034	-493.425262	-270.183380	1113.342285	-512.775696	186.330948	910.828369	-397.223175	-245.275940	856.718628	-461.630402	-46.770409	1018.316162	476.072327	-217.186386	953.822815	408.233856	-54.062908
-505.874451	41.776520	922.953857	-440.125397	-134.975433	914.894226	-541.717468	133.923080	496.587524	-499.489471	-128.135788	490.893005	-579.149536	158.820694	71.739807	-562.924133	-62.577980	78.230194	-512.288757	106.745888	1397.198853	-419.849030	-225.852890	1353.472534	-442.450256	-63.122013	1386.748047	-405.542175	-110.487625	1671.928345	-599.075439	164.389526	1150.088257	-493.511078	-270.285278	1113.111572	-513.400208	186.530472	910.817566	-397.213593	-245.381927	856.538513	-461.656738	-46.910381	1018.278137	476.118378	-217.459793	953.836365	408.264343	-54.389606
-505.871857	41.635750	922.932251	-440.135498	-135.130753	914.882935	-541.676575	133.939529	496.588043	-499.507324	-128.251740	490.899414	-579.169434	158.846100	71.736816	-562.851990	-62.559185	78.174286	-512.241699	106.518066	1397.272827	-420.005646	-226.058029	1353.352905	-442.550446	-63.404205	1386.689087	-405.701294	-111.068481	1671.871826	-599.283203	164.337296	1150.216064	-493.587097	-270.463593	1112.930786	-514.014160	186.665833	910.761475	-397.194427	-245.476257	856.382385	-461.688599	-47.063972	1018.264893	476.148743	-217.710342	953.827637	408.238525	-54.645081
-505.847961	41.488110	922.907654	-440.142426	-135.254318	914.882629	-541.549316	133.921310	496.554962	-499.577087	-128.372818	490.896698	-579.140869	158.824524	71.717018	-562.844788	-62.545490	78.170509	-512.218140	106.265892	1397.366211	-420.146851	-226.297119	1353.199707	-442.622406	-63.636524	1386.648315	-405.831665	-111.669342	1671.818481	-599.475647	164.299622	1150.344482	-493.675995	-270.597076	1112.778564	-514.586853	186.762680	910.752319	-397.184906	-245.458481	856.241455	-461.727203	-47.205688	1018.257751	476.090881	-217.866348	953.906189	408.047333	-54.845322
-505.823822	41.492912	922.931885	-440.159241	-135.372818	914.861694	-541.476257	133.914505	496.572723	-499.604279	-128.427536	490.893188	-579.117493	158.826050	71.732452	-562.833008	-62.583160	78.137672	-512.191223	106.034142	1397.448486	-420.268585	-226.566406	1353.094971	-442.709106	-63.944115	1386.621948	-405.983948	-112.272354	1671.768677	-599.642456	164.212723	1150.488892	-493.796143	-270.703613	1112.627686	-515.088623	186.743088	910.760986	-397.174530	-245.449554	856.087097	-461.760895	-47.304375	1018.263489	476.093079	-218.033142	953.937439	407.913727	-55.007168
-505.813507	41.336720	922.926147	-440.163544	-135.507568	914.842957	-541.405762	133.940704	496.561981	-499.575226	-128.468536	490.864258	-579.154480	158.839203	71.755936	-562.817505	-62.585682	78.148758	-512.183960	105.807846	1397.512695	-420.453583	-226.837708	1352.945923	-442.861389	-64.247261	1386.547729	-406.146393	-112.869370	1671.709229	-599.789978	164.104385	1150.601807	-493.914917	-270.731476	1112.435913	-515.566956	186.709412	910.733948	-397.182129	-245.472366	855.923645	-461.781708	-47.467049	1018.253845	476.093079	-218.230804	953.996155	407.835510	-55.217777
-505.889679	41.138714	922.920471	-440.250275	-135.699127	914.822876	-541.340149	133.947601	496.549286	-499.627380	-128.594772	490.873413	-579.132141	158.843048	71.772942	-562.792419	-62.572365	78.155884	-512.159363	105.539146	1397.577515	-420.628845	-227.118103	1352.788086	-442.941315	-64.549873	1386.496460	-406.337280	-113.425201	1671.644775	-599.901184	163.947754	1150.701660	-494.024261	-270.821442	1112.243286	-515.959656	186.626465	910.730530	-397.193146	-245.425110	855.761475	-461.853790	-47.667099	1018.239929	476.011353	-218.402634	954.062561	407.708282	-55.480515
-505.962524	40.885674	922.898682	-440.343475	-135.872284	914.794312	-541.273743	133.945938	496.500244	-499.642395	-128.651428	490.843811	-579.147583	158.815704	71.810173	-562.857239	-62.676495	78.193153	-512.122620	105.270340	1397.599731	-420.762054	-227.414764	1352.609863	-443.014099	-64.844170	1386.417480	-406.485352	-114.030319	1671.535278	-599.986511	163.784393	1150.807373	-494.143829	-270.940582	1112.061279	-516.306335	186.483963	910.726196	-397.198730	-245.394241	855.626526	-461.911346	-47.875908	1018.211914	475.924133	-218.565659	954.098694	407.512268	-55.687813
-506.079773	40.431541	922.786926	-440.457642	-136.169189	914.773071	-541.138733	133.912582	496.441772	-499.725708	-128.864227	490.840363	-579.153748	158.808990	71.831680	-562.904419	-62.679333	78.195023	-512.096375	105.002449	1397.633423	-420.890228	-227.725403	1352.417969	-443.032562	-65.144875	1386.369995	-406.660156	-114.549873	1671.473877	-600.040344	163.597137	1150.864258	-494.247864	-271.024384	1111.875977	-516.595215	186.237122	910.719971	-397.251526	-245.391373	855.503662	-461.987701	-48.185825	1018.141174	475.813629	-218.753479	954.154297	407.269928	-55.864166
-506.082520	40.224182	922.757385	-440.500763	-136.335159	914.752319	-540.996399	133.846268	496.372650	-499.719269	-128.886063	490.829559	-579.127930	158.780640	71.847755	-562.880249	-62.704491	78.219322	-512.090088	104.757889	1397.681274	-421.035858	-228.008514	1352.310547	-443.101624	-65.476784	1386.309204	-406.797211	-115.125557	1671.401611	-600.105957	163.413910	1150.969849	-494.361755	-271.132813	1111.682495	-516.867981	185.975204	910.692322	-397.282898	-245.359314	855.373535	-462.025787	-48.375908	1018.117676	475.724731	-218.919434	954.260559	407.024506	-56.022820
-506.110077	40.081940	922.752075	-440.556580	-136.458725	914.717102	-540.889648	133.826141	496.371246	-499.780975	-129.078278	490.830902	-579.112732	158.753510	71.855637	-562.930725	-62.740231	78.216202	-512.059265	104.469368	1397.718140	-421.208008	-228.301575	1352.186890	-443.145233	-65.794998	1386.286743	-406.932159	-115.698692	1671.305298	-600.140320	163.209808	1151.012329	-494.492828	-271.219421	1111.514893	-517.039856	185.659134	910.669189	-397.330933	-245.301132	855.289307	-462.078827	-48.531715	1018.098694	475.643097	-219.076202	954.311584	406.828186	-56.209866
-506.114349	39.892262	922.707886	-440.590790	-136.640457	914.685730	-540.720276	133.771103	496.356750	-499.756958	-129.162094	490.798981	-579.075012	158.716110	71.884140	-562.856323	-62.675049	78.153503	-512.026062	104.186752	1397.760010	-421.399597	-228.603699	1352.069702	-443.269409	-66.122574	1386.228149	-407.052795	-116.269936	1671.229248	-600.135315	162.941971	1151.020630	-494.651703	-271.317383	1111.318481	-517.174194	185.284332	910.629150	-397.373352	-245.198166	855.169495	-462.124908	-48.722252	1018.063904	475.538666	-219.234100	954.343262	406.646790	-56.389191
-506.136139	39.759758	922.696228	-440.657196	-136.776016	914.643799	-540.536621	133.746552	496.352539	-499.763702	-129.261063	490.766815	-579.037964	158.678329	71.873131	-562.831848	-62.645481	78.146866	-511.996277	103.913895	1397.799927	-421.602661	-228.897507	1351.959106	-443.366821	-66.439491	1386.191528	-407.145844	-116.879082	1671.095947	-600.108276	162.640884	1151.041748	-494.823822	-271.464874	1111.147217	-517.237488	184.843597	910.601807	-397.459351	-245.128571	855.070190	-462.196014	-48.886326	1018.040039	475.402527	-219.399139	954.368225	406.382233	-56.552902
-506.123077	39.621231	922.668030	-440.685608	-136.927124	914.618896	-540.382385	133.731293	496.360901	-499.736755	-129.366531	490.728058	-579.052063	158.643356	71.917603	-562.829346	-62.648685	78.160156	-511.990875	103.649323	1397.842529	-421.796417	-229.174454	1351.837402	-443.488464	-66.770844	1386.183594	-407.310303	-117.396812	1671.015381	-600.079224	162.394821	1151.072144	-494.989685	-271.562378	1111.001465	-517.272156	184.397781	910.559021	-397.525330	-245.047195	854.935059	-462.252625	-49.050278	1018.018921	475.189697	-219.539276	954.390930	406.049011	-56.682106
-506.172211	39.440998	922.663330	-440.775970	-137.084534	914.584351	-540.182373	133.693115	496.350769	-499.788330	-129.515961	490.714935	-579.036255	158.607437	71.980881	-562.875427	-62.682610	78.176651	-511.971436	103.367088	1397.867554	-422.003693	-229.509979	1351.713135	-443.619385	-67.109940	1386.103516	-407.462982	-117.937134	1670.939331	-600.073425	162.165466	1151.082153	-495.148407	-271.682251	1110.866577	-517.282227	183.877075	910.529663	-397.635925	-244.951126	854.862854	-462.321899	-49.238377	1017.999146	474.975952	-219.690598	954.437744	405.744507	-56.810501
-506.176727	39.253666	922.689148	-440.806335	-137.260620	914.576233	-539.980713	133.645081	496.368683	-499.802338	-129.627396	490.690796	-578.988159	158.564209	72.011383	-562.968567	-62.807716	78.222412	-511.992096	103.098732	1397.881592	-422.187836	-229.878555	1351.639038	-443.754974	-67.430809	1386.103394	-407.683289	-118.383789	1670.911133	-600.015503	161.834641	1151.079224	-495.319794	-271.778259	1110.766968	-517.165710	183.269897	910.471619	-397.748901	-244.878311	854.770752	-462.365753	-49.450737	1018.010864	474.707489	-219.815979	954.465698	405.437286	-56.897480
-506.206207	39.074860	922.667114	-440.854431	-137.431061	914.542053	-539.784424	133.597168	496.350189	-499.805756	-129.723404	490.690063	-578.977905	158.519119	72.070801	-562.976257	-62.838219	78.248993	-512.001404	102.839584	1397.905518	-422.453186	-230.204895	1351.530151	-443.871368	-67.749527	1386.134277	-407.819305	-118.941307	1670.820068	-599.950684	161.515701	1151.079468	-495.560669	-271.886017	1110.633911	-517.050232	182.656082	910.431396	-397.857941	-244.786957	854.694946	-462.420380	-49.639332	1017.984436	474.446625	-219.984818	954.461304	405.177765	-57.025352
-506.214539	38.890430	922.682373	-440.882050	-137.583344	914.520874	-539.475098	133.515961	496.325562	-499.872894	-129.871277	490.705933	-578.971680	158.484543	72.120483	-563.085938	-62.968304	78.291870	-512.012512	102.603104	1397.934204	-422.725952	-230.554276	1351.447388	-444.017883	-68.064316	1386.120728	-408.049377	-119.388176	1670.800537	-599.875854	161.210739	1151.049805	-495.799194	-271.971924	1110.538330	-516.857788	181.987015	910.422668	-397.986877	-244.698227	854.600525	-462.462677	-49.838654	1017.984070	474.213745	-220.049713	954.514343	404.881226	-57.105228
-506.189209	38.726448	922.687988	-440.898438	-137.727386	914.503906	-539.161682	133.394791	496.294708	-499.875854	-129.919601	490.669220	-578.880981	158.438858	72.177956	-563.083435	-63.035114	78.319267	-511.997192	102.328293	1397.953003	-422.984558	-230.884827	1351.415649	-444.188660	-68.393738	1386.103638	-408.243439	-119.869911	1670.773071	-599.722168	160.807251	1151.017212	-496.052948	-272.050262	1110.447876	-516.545471	181.262039	910.433289	-398.114807	-244.679855	854.541199	-462.486389	-50.018616	1017.981384	473.908539	-220.183899	954.525879	404.615112	-57.243340
-506.121765	38.579170	922.659119	-440.897491	-137.888901	914.474121	-538.838562	133.322021	496.302185	-499.850952	-130.019028	490.685425	-578.853333	158.410187	72.224197	-562.950256	-62.875160	78.228279	-511.985657	102.077148	1397.987793	-423.292175	-231.222076	1351.306885	-444.389740	-68.744431	1386.040527	-408.454651	-120.341263	1670.738403	-599.592529	160.450470	1150.958984	-496.309875	-272.097504	1110.331421	-516.236084	180.493515	910.424561	-398.276154	-244.674713	854.485046	-462.504059	-50.197102	1017.957703	473.563568	-220.264969	954.519409	404.359497	-57.355083
-506.064209	38.417591	922.626404	-440.880524	-138.039551	914.445313	-538.552551	133.205978	496.257965	-499.866699	-130.166031	490.661194	-578.854919	158.354523	72.294724	-562.948425	-62.829987	78.204132	-511.993866	101.837540	1397.977295	-423.605591	-231.567383	1351.200684	-444.541534	-69.042809	1386.032104	-408.644409	-120.814842	1670.667358	-599.464294	160.098450	1150.902832	-496.579407	-272.196198	1110.266846	-515.826599	179.667023	910.399597	-398.420044	-244.643005	854.451050	-462.518066	-50.372772	1017.932495	473.200806	-220.404984	954.491943	404.068115	-57.364319
-506.021118	38.230255	922.606201	-440.890259	-138.219238	914.419312	-538.231506	133.129410	496.218262	-499.841583	-130.256149	490.655365	-578.815491	158.322556	72.343689	-562.895447	-62.781025	78.145966	-511.990875	101.625359	1397.974487	-423.908966	-231.862671	1351.210205	-444.670807	-69.321953	1386.008423	-408.902832	-121.248215	1670.618774	-599.309448	159.695541	1150.807251	-496.840088	-272.284760	1110.161011	-515.506775	178.859634	910.351685	-398.589813	-244.618790	854.419556	-462.508392	-50.565434	1017.910095	472.863312	-220.433487	954.427551	403.769714	-57.366215
-505.954437	37.989666	922.577148	-440.862488	-138.425125	914.404724	-537.896240	133.049454	496.207794	-499.802155	-130.344254	490.641632	-578.784851	158.249359	72.383072	-562.893616	-62.828148	78.182510	-511.996338	101.408089	1397.946167	-424.207397	-232.173203	1351.197021	-444.800201	-69.587700	1385.993164	-409.218536	-121.594337	1670.614746	-599.117310	159.350891	1150.683838	-497.112305	-272.284119	1110.049561	-514.965149	177.936646	910.321289	-398.743378	-244.645462	854.368103	-462.505493	-50.799644	1017.893127	472.589783	-220.415375	954.389771	403.498810	-57.326309
-505.886292	37.789188	922.561035	-440.860962	-138.658295	914.394165	-537.542725	132.923767	496.199707	-499.770599	-130.464218	490.607422	-578.762756	158.193512	72.426468	-562.929871	-62.868092	78.209290	-512.000244	101.175301	1397.912964	-424.540771	-232.460312	1351.138184	-444.963348	-69.898193	1385.973755	-409.539581	-121.985382	1670.578369	-598.900879	158.973022	1150.534302	-497.413605	-272.328400	1109.916138	-514.488831	177.005417	910.266418	-398.913757	-244.701385	854.309875	-462.494659	-51.026344	1017.882324	472.304291	-220.478241	954.398560	403.240936	-57.294605
-505.828003	37.576492	922.559631	-440.875397	-138.856918	914.378662	-537.236206	132.870178	496.176056	-499.674500	-130.564667	490.580078	-578.737061	158.161911	72.495117	-562.929138	-62.921230	78.233658	-511.982544	100.968254	1397.867432	-424.858124	-232.758987	1351.086304	-445.130951	-70.196243	1385.950562	-409.864929	-122.386665	1670.538574	-598.676147	158.577057	1150.439087	-497.719116	-272.421722	1109.830688	-513.942932	176.106842	910.183655	-399.108246	-244.820892	854.280518	-462.496033	-51.253174	1017.876282	472.066650	-220.504868	954.382568	403.049103	-57.307827
-505.781128	37.297096	922.514832	-440.897186	-139.090012	914.385559	-536.894409	132.816666	496.104431	-499.586548	-130.656021	490.595276	-578.679382	158.102173	72.533585	-562.990112	-63.043224	78.354179	-511.996002	100.801529	1397.818237	-425.185791	-233.083679	1351.024292	-445.339539	-70.471786	1385.865967	-410.199493	-122.751518	1670.517334	-598.452148	158.229767	1150.310669	-498.028992	-272.532715	1109.722900	-513.401794	175.149017	910.121338	-399.313416	-245.011581	854.252930	-462.506714	-51.493305	1017.859924	471.864563	-220.517334	954.404907	402.888000	-57.274376
-505.668884	37.138058	922.482056	-440.897583	-139.331757	914.387756	-536.573486	132.775497	496.027832	-499.500305	-130.766861	490.566833	-578.610291	158.094940	72.596497	-563.005310	-63.079788	78.389297	-512.008667	100.630104	1397.766968	-425.566467	-233.372360	1350.971436	-445.510071	-70.727936	1385.881958	-410.567383	-123.099297	1670.485962	-598.169128	157.844910	1150.148926	-498.374847	-272.739044	1109.683716	-512.754761	174.140594	910.030396	-399.530334	-245.117889	854.247131	-462.491119	-51.695667	1017.849060	471.718384	-220.463150	954.405640	402.712402	-57.224220
-505.584320	37.017426	922.439758	-440.911102	-139.534775	914.363586	-536.309265	132.752533	496.007965	-499.332672	-130.815125	490.564087	-578.588501	158.033936	72.608780	-562.907043	-63.044441	78.333740	-512.021057	100.440933	1397.745728	-425.913513	-233.666763	1350.872070	-445.656982	-70.961288	1385.897583	-410.940674	-123.443504	1670.480835	-597.878540	157.442383	1149.967407	-498.755493	-272.912537	1109.634766	-512.108093	173.220795	910.015198	-399.790771	-245.217102	854.198547	-462.519470	-51.876663	1017.822571	471.655182	-220.432877	954.393066	402.600891	-57.159237
-505.468048	36.857071	922.398438	-440.900635	-139.788528	914.381226	-536.062622	132.743240	495.965637	-499.281830	-131.030411	490.537628	-578.593445	157.980042	72.654648	-561.990417	-62.438061	78.261650	-512.058411	100.261864	1397.709473	-426.256592	-233.885101	1350.877563	-445.839386	-71.210037	1385.878784	-411.355347	-123.793190	1670.485596	-597.636047	157.117737	1149.798340	-499.064056	-273.119324	1109.645996	-511.348633	172.173126	909.978394	-400.006226	-245.370026	854.219360	-462.514099	-52.078159	1017.817017	471.648804	-220.355286	954.407898	402.495422	-57.091724
-505.445465	36.762699	922.332581	-440.997040	-139.729462	914.076538	-535.805542	132.748764	495.962341	-499.103760	-131.154785	490.492340	-578.657837	157.968384	72.715210	-561.750305	-62.311504	78.217476	-512.107483	100.117500	1397.645142	-426.699768	-234.179108	1350.819458	-446.045654	-71.424446	1385.887695	-411.785583	-124.122452	1670.490234	-597.351929	156.731400	1149.590698	-499.427277	-273.248627	1109.648560	-510.658722	171.198868	909.891846	-400.225830	-245.525024	854.202454	-462.490540	-52.215641	1017.624451	471.679474	-220.195908	954.404602	402.329803	-56.880840
-505.271423	36.515015	922.273254	-441.006012	-139.970779	914.090637	-535.467834	132.736420	495.940979	-498.977905	-131.255463	490.454376	-578.688538	157.934250	72.762726	-562.673401	-62.846733	78.284584	-512.116089	99.961754	1397.565186	-427.100159	-234.411255	1350.870117	-446.300964	-71.676407	1385.851318	-412.207092	-124.380394	1670.472168	-597.051880	156.386658	1149.364258	-499.824158	-273.356598	1109.555908	-509.897095	170.177719	909.821533	-400.490875	-245.751190	854.184937	-462.475067	-52.454655	1017.609070	471.699402	-220.043396	954.403564	402.184418	-56.686665
-504.992523	36.196701	922.176697	-440.961151	-140.489685	914.304382	-535.103699	132.754547	495.901733	-498.972015	-131.554092	490.481293	-578.711426	157.903976	72.795288	-562.890137	-63.041843	78.361511	-512.183960	99.849991	1397.477539	-427.513855	-234.655792	1350.895386	-446.480560	-71.901115	1385.833008	-412.685364	-124.700043	1670.460449	-596.775391	156.067444	1149.132690	-500.183685	-273.506989	1109.516113	-509.110565	169.233154	909.750793	-400.739288	-246.028580	854.188843	-462.503113	-52.781754	1017.688477	471.806610	-219.788208	954.429993	402.135071	-56.520893
-504.845123	35.934036	922.088745	-440.993896	-140.775314	914.274597	-534.784607	132.792068	495.862457	-498.836670	-131.698944	490.466980	-578.744873	157.893387	72.864586	-562.842529	-63.079998	78.397369	-512.242004	99.734062	1397.366943	-427.875336	-234.900406	1350.884033	-446.702209	-72.138710	1385.790161	-413.155090	-124.963486	1670.437500	-596.443604	155.753891	1148.894897	-500.530701	-273.600311	1109.411621	-508.289612	168.195129	909.638611	-400.980377	-246.312332	854.180847	-462.471344	-53.043102	1017.632446	471.932770	-219.468567	954.466736	402.102936	-56.349415
-504.688843	35.692638	922.010498	-441.041290	-141.029678	914.272888	-534.458679	132.822754	495.827728	-498.702911	-131.820648	490.420990	-578.757446	157.894226	72.883591	-562.809570	-63.072987	78.419472	-512.306641	99.599724	1397.245239	-428.290161	-235.182251	1350.836060	-446.921967	-72.328186	1385.757813	-413.595917	-125.282402	1670.395264	-596.091064	155.424255	1148.635620	-500.906372	-273.749695	1109.378540	-507.488312	167.236343	909.596924	-401.273712	-246.616348	854.142761	-462.469666	-53.279133	1017.598022	472.058655	-219.190033	954.498169	402.105316	-56.220280
-504.517059	35.548531	921.920105	-441.043365	-141.308273	914.236023	-534.139526	132.870438	495.749878	-498.644623	-132.011185	490.405853	-578.802124	157.876495	72.915169	-562.846680	-63.095894	78.438446	-512.370056	99.501953	1397.144775	-428.745911	-235.419479	1350.829590	-447.100739	-72.505775	1385.730835	-414.057831	-125.528481	1670.364014	-595.774841	155.171539	1148.388550	-501.281250	-273.926819	1109.361938	-506.552704	166.279205	909.540955	-401.539185	-246.872406	854.100403	-462.447021	-53.492798	1017.540894	472.193878	-218.813538	954.499817	402.074860	-56.031059
-504.360199	35.416122	921.825439	-441.066406	-141.594803	914.205566	-533.494751	132.825684	495.656250	-498.579254	-132.174805	490.410828	-578.683228	157.845352	72.929474	-562.851746	-63.100559	78.454033	-512.445618	99.380959	1397.022339	-429.186218	-235.630966	1350.827271	-447.286133	-72.694725	1385.682617	-414.571503	-125.753647	1670.345337	-595.405457	154.852249	1148.083618	-501.679871	-274.109680	1109.323730	-505.681610	165.321350	909.375916	-401.806732	-247.124298	854.060242	-462.435669	-53.696228	1017.484070	472.386780	-218.372910	954.521973	402.053864	-55.779766
-504.173126	35.212975	921.705750	-441.095245	-141.872238	914.137695	-532.956543	132.812256	495.592346	-498.458649	-132.250381	490.378998	-578.613770	157.871475	72.948158	-562.734375	-63.112915	78.436249	-512.488708	99.313103	1396.926147	-429.678680	-235.819153	1350.766968	-447.513336	-72.898232	1385.657837	-415.111389	-125.888641	1670.316650	-594.994141	154.574402	1147.784058	-502.079590	-274.330109	1109.282593	-504.885498	164.449402	909.254883	-402.139526	-247.587799	854.071716	-462.421387	-53.943069	1017.396973	472.605194	-217.973724	954.606506	402.011963	-55.515026
-504.007782	34.933537	921.590942	-441.158325	-142.169540	914.107666	-532.574951	132.912674	495.520844	-498.465576	-132.487106	490.383759	-578.631897	157.848938	73.004379	-562.801208	-63.162346	78.461205	-512.521729	99.227684	1396.800781	-430.136505	-236.040161	1350.777466	-447.800293	-73.097275	1385.575317	-415.635254	-126.073593	1670.292480	-594.635193	154.360489	1147.574463	-502.503571	-274.566498	1109.240112	-504.071289	163.558350	909.105774	-402.449371	-248.014328	854.054443	-462.406738	-54.210060	1017.328430	472.764984	-217.494110	954.671509	401.956543	-55.191555
-503.785553	34.659977	921.452881	-441.173492	-142.457001	914.065857	-532.203796	133.030899	495.443939	-498.356903	-132.589401	490.356201	-578.639893	157.850357	73.055679	-562.716553	-63.092552	78.405159	-512.579285	99.177727	1396.699219	-430.600677	-236.227646	1350.741699	-448.071350	-73.251839	1385.509155	-416.170532	-126.273514	1670.273804	-594.241028	154.144119	1147.307983	-502.941650	-274.788696	1109.171143	-503.233521	162.691986	909.047546	-402.791321	-248.471680	854.073242	-462.373932	-54.475388	1017.245728	472.978271	-216.922882	954.670837	401.936401	-54.856697
-503.472992	34.647198	921.438416	-441.148193	-142.651016	914.054871	-531.761963	133.057388	495.381256	-498.305664	-132.667419	490.335052	-578.631714	157.855194	73.102966	-562.643677	-63.034992	78.396988	-512.626709	99.101471	1396.584473	-431.071350	-236.446594	1350.701294	-448.368896	-73.439079	1385.434692	-416.718475	-126.452782	1670.264648	-593.790039	153.976181	1147.017944	-503.347961	-274.994965	1109.129395	-502.473419	161.868668	908.924683	-403.081635	-248.804596	854.039124	-462.317047	-54.632469	1017.244019	473.183105	-216.460052	954.692566	401.896790	-54.527153
-503.252655	34.452148	921.342957	-441.176544	-142.914978	914.043762	-531.455139	133.157700	495.370239	-498.238831	-132.728424	490.334290	-578.734375	157.874664	73.161575	-562.700134	-63.187206	78.449860	-512.716919	99.001617	1396.443726	-431.583954	-236.718658	1350.692627	-448.652985	-73.575714	1385.418701	-417.276093	-126.640289	1670.265381	-593.372864	153.886353	1146.802612	-503.787811	-275.167053	1109.131470	-501.757904	161.091522	908.795837	-403.395081	-249.274002	854.045776	-462.302338	-54.857212	1017.198914	473.700806	-215.802170	954.919006	402.121429	-54.063240
-503.047546	34.255981	921.281494	-441.226135	-143.210876	914.061279	-531.142944	133.239502	495.384949	-498.205475	-132.886551	490.320801	-578.808411	157.867813	73.247536	-562.735596	-63.250397	78.495712	-512.790527	98.922119	1396.331055	-432.144257	-236.928482	1350.717773	-448.968384	-73.763458	1385.337646	-417.798737	-126.858658	1670.218262	-592.939453	153.846619	1146.600586	-504.287292	-275.340057	1109.054688	-500.995972	160.306305	908.650391	-403.709625	-249.786011	854.030945	-462.310638	-55.103146	1017.185486	473.979462	-215.140350	955.003235	402.189728	-53.699520
-502.976135	34.127514	921.203613	-441.379913	-143.315689	913.799133	-530.864014	133.368805	495.367218	-498.115662	-132.911758	490.272858	-578.834534	157.845398	73.313187	-562.700378	-63.227493	78.499092	-512.875854	98.834412	1396.224976	-432.695343	-237.189697	1350.732788	-449.245605	-73.940811	1385.358276	-418.374207	-127.014046	1670.200684	-592.502747	153.807983	1146.330566	-504.779633	-275.608063	1109.117432	-500.389435	159.651962	908.496582	-404.017517	-250.234451	854.030945	-462.282440	-55.311302	1017.007935	474.224396	-214.579239	955.037659	402.161041	-53.215549
[truncated: 40 more columns]
