# Supplementary material for: A dyadic stimulus set of audiovisual affective displays for the study of multisensory, emotional, social interactions
Source: Behav Res Methods. 2015 Nov 5;48(4):1285–95. doi: 10.3758/s13428-015-0654-4 (PMC5101291; doi:10.3758/s13428-015-0654-4)
Supplement: Supplementary file 1 — (ZIP 270 MB) [file 13428_2015_654_MOESM1_ESM.zip › supplementary_material_2_stimuli_set_files/E/E20.txt]

-449.125916	315.509521	913.567871	-447.116547	125.392982	905.241699	-499.726379	302.316345	494.968262	-376.998749	27.757780	485.097931	-517.212585	219.863617	70.976822	-465.898560	-42.125492	85.018265	-478.175079	404.383698	1363.514404	-456.008240	55.382778	1365.036011	-448.746246	224.203690	1381.337158	-442.978180	210.478806	1671.784790	-533.211487	441.109589	1102.482544	-518.903870	-7.024087	1125.782593	-432.423859	413.943420	868.453979	-415.809448	-5.925650	869.925049	-443.749939	216.126236	1009.215515	409.502075	-46.155014	961.604736	410.184387	131.770905
-449.161957	315.503296	913.575012	-447.183990	125.357025	905.220703	-499.752045	302.257599	494.925781	-376.989197	27.750532	485.071777	-517.173157	219.840790	70.996056	-465.892517	-42.116604	85.010429	-478.147583	404.402496	1363.504028	-456.201904	55.374344	1364.971069	-448.795898	224.178345	1381.306152	-442.994507	210.431946	1671.776978	-533.206604	441.189270	1102.465088	-519.085571	-6.925941	1125.697144	-432.521851	413.889832	868.377258	-415.922180	-5.882631	869.903381	-443.815887	216.090164	1009.208557	409.566803	-46.195335	961.586548	410.347717	131.784561
-449.223969	315.500854	913.570740	-447.247070	125.358040	905.193604	-499.834351	302.275574	494.942627	-376.955963	27.799252	485.033936	-517.190796	219.851135	70.970497	-465.926025	-42.138577	84.980042	-478.117188	404.416718	1363.474243	-456.373169	55.370480	1364.914795	-448.820160	224.203506	1381.301147	-443.011292	210.392029	1671.744629	-533.199646	441.259094	1102.456665	-519.258118	-6.876877	1125.675293	-432.623993	413.863800	868.293579	-416.044647	-5.788735	869.866211	-443.889771	216.077255	1009.192810	409.733276	-46.448505	961.561340	410.681427	131.395264
-449.193512	315.648376	913.612366	-447.291870	125.410912	905.172241	-499.874756	302.336700	494.970947	-376.939423	27.812956	485.021576	-517.187988	219.850189	70.972969	-465.940704	-42.145279	84.983231	-478.068420	404.432831	1363.436523	-456.526276	55.377193	1364.853516	-448.860107	224.193115	1381.251099	-443.046204	210.125397	1671.771240	-533.183594	441.374176	1102.444336	-519.406982	-6.792226	1125.646240	-432.764465	413.948761	868.235962	-416.173157	-5.736405	869.824524	-443.923096	216.144608	1009.202637	409.827271	-46.491936	961.551880	410.903259	131.388931
-449.324188	315.494965	913.565979	-447.353577	125.376030	905.144714	-500.186035	302.317749	495.286896	-376.881348	27.952019	484.936462	-517.272705	219.887726	70.944275	-465.964752	-42.146244	84.966446	-478.026733	404.456757	1363.394287	-456.640350	55.392136	1364.785522	-448.883514	224.188629	1381.209473	-443.053284	210.117920	1671.738037	-533.159729	441.503113	1102.414429	-519.551575	-6.709791	1125.590332	-432.867889	413.918976	868.129883	-416.270447	-5.652503	869.783203	-444.028412	216.059052	1009.166504	409.860382	-46.482975	961.502075	411.031708	131.404602
-449.410736	315.509399	913.553223	-447.441528	125.391357	905.124634	-500.245453	302.351715	495.303894	-376.884308	27.948624	484.966919	-517.212646	219.832932	70.948288	-465.992310	-42.151703	84.967476	-477.964874	404.460083	1363.353638	-456.757782	55.408218	1364.726074	-448.908691	224.182144	1381.142578	-443.037781	210.095245	1671.699951	-533.135620	441.615448	1102.388306	-519.688843	-6.620259	1125.520752	-432.983154	413.988129	868.069763	-416.349091	-5.573243	869.743774	-444.118591	216.070007	1009.150024	409.975983	-46.503811	961.459534	411.228699	131.366577
-449.518646	315.444305	913.509644	-447.536285	125.364738	905.080627	-500.271790	302.282471	495.250214	-376.855438	27.974298	484.920898	-517.144897	219.769257	70.936478	-465.807251	-42.006283	84.905128	-477.917053	404.498566	1363.294067	-456.895111	55.434612	1364.664795	-448.910370	224.204239	1381.126831	-443.011597	210.105515	1671.667725	-533.099243	441.733887	1102.358521	-519.806946	-6.563599	1125.490845	-433.252319	414.243195	868.025757	-416.437164	-5.528928	869.707458	-444.208771	216.023499	1009.105713	409.997955	-46.329514	961.412048	411.301880	131.677094
-449.564850	315.438019	913.505127	-447.557648	125.364632	905.058716	-500.317505	302.375641	495.280487	-376.845459	27.995613	484.908264	-517.125916	219.738983	70.923546	-465.974060	-42.092194	84.940453	-477.847473	404.501678	1363.220093	-457.003235	55.437332	1364.607056	-448.913300	224.229782	1381.080566	-442.986023	210.105804	1671.629150	-533.052734	441.874084	1102.304443	-519.939758	-6.464553	1125.441284	-433.357117	414.286133	867.929626	-416.536835	-5.464805	869.671448	-444.263733	216.011337	1009.093079	410.038544	-46.212616	961.345459	411.257904	131.888535
-449.671295	315.422211	913.492859	-447.648865	125.375481	905.016724	-500.361633	302.321411	495.238342	-376.804535	27.998560	484.912415	-517.067932	219.687469	70.903610	-466.051697	-42.114162	84.986046	-477.791016	404.531921	1363.160767	-457.105347	55.478416	1364.584717	-448.900482	224.230789	1381.028564	-442.944611	210.092926	1671.601563	-533.010681	441.988892	1102.256104	-520.024597	-6.396182	1125.390137	-433.473969	414.336334	867.817139	-416.608490	-5.420570	869.641113	-444.372925	215.992874	1009.065674	410.242432	-46.412079	961.293091	411.702728	131.672974
-449.764801	315.366943	913.451050	-447.749115	125.377853	904.995483	-500.361664	302.255585	495.201721	-376.749146	28.100622	484.838104	-517.037231	219.696915	70.903336	-466.023621	-42.081631	84.975945	-477.719147	404.550354	1363.091919	-457.221680	55.509300	1364.557495	-448.884888	224.266769	1381.029907	-442.879608	210.093689	1671.576172	-532.958130	442.071991	1102.199707	-520.128174	-6.314791	1125.381104	-433.582123	414.397644	867.713867	-416.687195	-5.363507	869.604919	-444.461823	215.975830	1009.034241	410.329163	-46.413036	961.214355	411.877838	131.632172
-449.859406	315.376923	913.444397	-447.845490	125.393242	904.957458	-500.420593	302.343475	495.204224	-376.725494	28.169195	484.807098	-517.100342	219.751617	70.922234	-465.908966	-42.001648	84.924316	-477.650146	404.555145	1363.027344	-457.256134	55.553410	1364.544434	-448.898041	224.266602	1380.957397	-442.810822	210.133087	1671.527344	-532.959229	442.220001	1102.171997	-520.241089	-6.225057	1125.352539	-433.798798	414.366302	867.646484	-416.753204	-5.312547	869.603271	-444.558685	215.971878	1009.011230	410.494049	-46.430416	961.131531	412.048645	131.641846
-449.963348	315.360138	913.439453	-447.942047	125.419586	904.938110	-500.406952	302.330414	495.195831	-376.603973	28.271660	484.756256	-517.092957	219.748352	70.922798	-465.892212	-41.945030	84.924599	-477.582092	404.586914	1362.964722	-457.354553	55.563152	1364.500488	-448.904327	224.296860	1380.945679	-442.751038	210.180603	1671.554688	-532.910645	442.256958	1102.086914	-520.348145	-6.193180	1125.338379	-433.879364	414.399323	867.548889	-416.803741	-5.254942	869.622620	-444.672241	215.968094	1008.999207	410.604645	-46.442181	961.047607	412.212433	131.621674
-450.047821	315.343933	913.433228	-448.015564	125.416206	904.945740	-500.437164	302.332825	495.202972	-376.640930	28.242722	484.764648	-517.105103	219.753525	70.920616	-466.073334	-42.024754	84.997154	-477.517792	404.612396	1362.884766	-457.453583	55.595016	1364.501953	-448.908173	224.304642	1380.895508	-442.666809	210.207993	1671.517700	-533.088867	443.489075	1102.366699	-520.466370	-6.097871	1125.344360	-434.024750	414.429321	867.561218	-416.861023	-5.203173	869.621399	-444.769684	215.965332	1009.001038	410.807281	-46.634647	960.978394	412.500427	131.344437
-450.144073	315.332947	913.405701	-448.121918	125.421776	904.910583	-500.488525	302.357452	495.209442	-376.528839	28.376762	484.711151	-517.097900	219.750000	70.920609	-465.967804	-41.955936	84.998535	-477.447571	404.650665	1362.840576	-457.539032	55.617474	1364.474731	-448.981934	224.288208	1380.843262	-442.563232	210.229416	1671.503174	-533.055908	443.527313	1102.339966	-520.581055	-6.032020	1125.356445	-434.024567	414.525146	867.405151	-416.931854	-5.128221	869.663269	-444.860718	215.958099	1008.969055	410.847504	-46.495361	960.907837	412.508026	131.576538
-450.204071	315.341827	913.408325	-448.219238	125.440536	904.907410	-500.527069	302.368744	495.216217	-376.514069	28.371813	484.743378	-517.091309	219.725250	70.911713	-465.935791	-41.935078	84.991943	-477.400146	404.684784	1362.787109	-457.547485	55.677143	1364.490601	-449.038971	224.219421	1380.848755	-442.457886	210.266479	1671.479736	-533.044495	443.563263	1102.276733	-520.707153	-5.965473	1125.341797	-434.115295	414.566071	867.315613	-417.004578	-5.060359	869.669495	-444.960938	215.967545	1008.969482	411.086487	-46.686348	960.807068	412.828003	131.323624
-450.302795	315.322418	913.400513	-448.325836	125.443336	904.885986	-500.545532	302.353424	495.163239	-376.476959	28.428768	484.737732	-517.072876	219.736176	70.919579	-465.972565	-41.888615	85.030396	-477.361420	404.702881	1362.718140	-457.631042	55.719685	1364.494507	-449.038116	224.259399	1380.845337	-442.344269	210.320236	1671.446289	-533.041321	443.591522	1102.227417	-520.819275	-5.899270	1125.349487	-434.163422	414.575531	867.222046	-417.062866	-4.988280	869.715027	-445.060669	215.951477	1008.954407	411.160980	-46.533173	960.735962	412.853394	131.570770
-450.367889	315.320343	913.398132	-448.431671	125.458534	904.886475	-500.587372	302.371094	495.181915	-376.483032	28.459721	484.704315	-517.119324	219.717377	70.889740	-466.045380	-41.903072	85.029221	-477.349945	404.735138	1362.661133	-457.666260	55.770737	1364.514038	-449.046661	224.278305	1380.789063	-442.213837	210.372101	1671.435791	-533.036133	443.629700	1102.163818	-520.924561	-5.822342	1125.370605	-434.083191	414.342682	867.083069	-417.170502	-4.925634	869.716309	-445.157928	215.958069	1008.953979	411.394775	-46.732128	960.668152	413.144012	131.258789
-450.437714	315.341736	913.393555	-448.531555	125.480217	904.853210	-500.591766	302.300476	495.122925	-376.406586	28.552574	484.750061	-517.105469	219.708008	70.886421	-465.968964	-41.855648	85.010368	-477.316010	404.765564	1362.611572	-457.657379	55.807835	1364.506592	-449.034485	224.312653	1380.776245	-442.081726	210.441956	1671.412476	-533.045593	443.630951	1102.122070	-521.001465	-5.678175	1125.338989	-434.136108	414.358856	867.002686	-417.246277	-4.887636	869.742432	-445.235321	215.963989	1008.934021	411.528809	-46.809246	960.612183	413.327057	131.182053
-450.508942	315.298889	913.361938	-448.641937	125.410973	904.840759	-500.664032	302.393799	495.121368	-376.397491	28.590246	484.718903	-517.162781	219.789490	70.908401	-466.116760	-41.907631	85.056442	-477.322113	404.798004	1362.543457	-457.688049	55.851624	1364.483154	-449.025055	224.344513	1380.742554	-441.918091	210.455963	1671.330078	-533.064331	443.633759	1102.049927	-521.116516	-5.621376	1125.316040	-434.188446	414.386566	866.941162	-417.343689	-4.857027	869.713989	-445.309753	215.917892	1008.911743	411.677307	-46.805531	960.548462	413.430878	131.190918
-450.544678	315.314117	913.363220	-448.697601	125.474091	904.823730	-500.676727	302.357910	495.114746	-376.402710	28.637203	484.695618	-517.163086	219.792770	70.896187	-466.147583	-41.892860	85.050705	-477.323303	404.841522	1362.492798	-457.694855	55.895676	1364.455811	-448.961060	224.413910	1380.754883	-441.750122	210.523560	1671.296387	-533.089905	443.619568	1102.005005	-521.188171	-5.574266	1125.331299	-434.245941	414.319061	866.864075	-417.443329	-4.817686	869.730591	-445.350861	215.945953	1008.903198	411.747192	-46.727402	960.527649	413.444916	131.379074
-450.596222	315.308746	913.362244	-448.776764	125.468681	904.808533	-500.712006	302.366913	495.107910	-376.389709	28.690905	484.693481	-517.140808	219.813477	70.887466	-466.069794	-41.812710	85.004364	-477.332947	404.886169	1362.419312	-457.685089	55.948299	1364.408203	-448.952881	224.423752	1380.695313	-441.590912	210.591766	1671.252930	-533.114624	443.606354	1101.948486	-521.257568	-5.526014	1125.324463	-434.285980	414.304657	866.809509	-417.546753	-4.762178	869.729370	-445.399597	215.932678	1008.894043	412.079742	-46.930470	960.443054	413.768921	131.074387
-450.634216	315.331268	913.362854	-448.864502	125.487076	904.794922	-500.629242	302.523712	494.755829	-376.326813	28.746677	484.681305	-517.150330	219.788284	70.902794	-466.050079	-41.802448	84.995468	-477.332489	404.940277	1362.357300	-457.673462	55.986889	1364.360596	-448.933655	224.443939	1380.632813	-441.418365	210.668655	1671.209717	-533.150330	443.581390	1101.897095	-521.331787	-5.444051	1125.315796	-434.291077	414.236664	866.750549	-417.681030	-4.754941	869.694031	-445.452820	215.944763	1008.886780	412.275360	-47.021362	960.430054	413.991272	130.960739
-450.670776	315.287109	913.344116	-448.934113	125.522659	904.795410	-500.824799	302.439301	495.105225	-376.366119	28.737411	484.662750	-517.181274	219.844406	70.897789	-466.081207	-41.812504	85.000175	-477.335602	404.976837	1362.307495	-457.651306	56.047100	1364.385986	-448.899261	224.514755	1380.620972	-441.244812	210.736984	1671.183594	-533.203857	443.615509	1101.877441	-521.428589	-5.373641	1125.268433	-434.400391	414.214569	866.704102	-417.763855	-4.705696	869.681519	-445.501465	215.947968	1008.877747	412.385529	-46.858997	960.415833	414.006836	131.257004
-450.706879	315.277191	913.329834	-448.950104	125.508850	904.797302	-500.900269	302.444214	495.120941	-376.145355	29.025797	484.637817	-517.223206	219.843338	70.882576	-465.802399	-41.640457	84.890488	-477.329590	405.029144	1362.266479	-457.628387	56.076824	1364.338867	-448.845856	224.579987	1380.639282	-441.075012	210.794800	1671.166138	-533.248779	443.572052	1101.835205	-521.480652	-5.330737	1125.290649	-434.443451	414.138824	866.679016	-417.897552	-4.722273	869.707397	-445.516693	215.945282	1008.871521	412.724854	-47.122108	960.418640	414.355804	130.875397
-450.751007	315.274811	913.320862	-449.021271	125.532280	904.767578	-500.987823	302.496582	495.121979	-376.189392	28.983746	484.646606	-517.254883	219.861816	70.873741	-465.891998	-41.692448	84.900757	-477.336151	405.080261	1362.205933	-457.549316	56.147091	1364.339966	-448.831909	224.602249	1380.576538	-440.898560	210.874802	1671.139282	-533.338379	443.536499	1101.790649	-521.540100	-5.270153	1125.314453	-434.487335	414.041504	866.629883	-418.001038	-4.684903	869.697815	-445.549591	215.943970	1008.850525	412.968140	-47.211388	960.421265	414.570038	130.766235
-450.793518	315.312012	913.351379	-449.088470	125.535965	904.788025	-501.104156	302.539307	495.109253	-376.327728	28.864672	484.663239	-517.302734	219.911118	70.877602	-466.100586	-41.795681	84.958023	-477.341400	405.118866	1362.174072	-457.519562	56.178093	1364.332397	-448.741913	224.669861	1380.575073	-440.712341	210.959763	1671.119629	-533.395935	443.483063	1101.750977	-521.611572	-5.222825	1125.338013	-434.527771	413.979675	866.630310	-418.135132	-4.661905	869.680603	-445.577667	215.959656	1008.874695	413.171783	-47.254333	960.466431	414.741425	130.702606
-450.782410	315.313446	913.321655	-449.067291	125.559143	904.739258	-501.183563	302.473175	495.090729	-376.161499	29.065666	484.632172	-517.260437	219.888733	70.871597	-466.009003	-41.785870	84.867180	-477.335327	405.180145	1362.123169	-457.479889	56.241112	1364.315063	-448.691742	224.695511	1380.539551	-440.539795	211.060913	1671.091309	-533.455200	443.445465	1101.713989	-521.661621	-5.144767	1125.339722	-434.601776	413.886841	866.596497	-418.224915	-4.688202	869.677429	-445.575256	215.961517	1008.835571	413.412445	-47.314629	960.515930	414.905212	130.637848
-450.809265	315.330627	913.340881	-449.077301	125.582428	904.758240	-501.281525	302.466492	495.105743	-376.145447	29.115301	484.653381	-517.270874	219.915588	70.875130	-465.962250	-41.756134	84.848373	-477.311920	405.231415	1362.086304	-457.458069	56.273670	1364.290649	-448.619080	224.744125	1380.519653	-440.336700	211.155487	1671.070679	-533.543152	443.438568	1101.708618	-521.697937	-5.083345	1125.327393	-434.797760	413.747009	866.627380	-418.311279	-4.644691	869.661316	-445.561707	215.982239	1008.853271	413.618317	-47.441959	960.583252	415.058777	130.478363
-450.806244	315.313141	913.287476	-449.096832	125.584129	904.701294	-501.410919	302.509094	495.117798	-376.305023	28.983892	484.642578	-517.299377	219.924423	70.885269	-466.058411	-41.783047	84.872551	-477.307861	405.293213	1362.030518	-457.399780	56.307648	1364.255249	-448.498688	224.796387	1380.486572	-440.148407	211.251617	1671.040039	-533.601013	443.429688	1101.681152	-521.730469	-5.021606	1125.314331	-434.867828	413.638672	866.613342	-418.402618	-4.614750	869.653259	-445.553558	215.971680	1008.797241	413.838684	-47.515938	960.638916	415.197418	130.416443
-450.793732	315.292389	913.267578	-449.109619	125.578232	904.703979	-501.512360	302.464142	495.094788	-376.190887	29.132372	484.633301	-517.337036	219.899704	70.850311	-466.029541	-41.789074	84.788651	-477.266663	405.341095	1361.993408	-457.358704	56.357483	1364.221436	-448.427917	224.829514	1380.422119	-439.953918	211.367462	1671.016602	-533.660889	443.357239	1101.648193	-521.781372	-4.936277	1125.347168	-434.948212	413.535034	866.552551	-418.471008	-4.588653	869.615723	-445.536438	215.969452	1008.788391	414.091644	-47.651890	960.682068	415.401123	130.317978
-450.781128	315.370422	913.284180	-449.106384	125.678360	904.673889	-501.635376	302.478302	495.091095	-376.175537	29.162479	484.613007	-517.347168	219.944046	70.869980	-465.894165	-41.747669	84.759430	-477.220703	405.397888	1361.961548	-457.281372	56.392113	1364.196777	-448.347198	224.905624	1380.413940	-439.775696	211.462784	1670.997925	-533.683044	443.304535	1101.613892	-521.796570	-4.887820	1125.339722	-434.975403	413.458435	866.548340	-418.554108	-4.590961	869.606567	-445.518341	216.033401	1008.780090	414.393341	-47.759655	960.733154	415.618195	130.166855
-450.763275	315.364502	913.281677	-449.057129	125.678886	904.701111	-501.713287	302.436707	495.079132	-376.158020	29.159489	484.636810	-517.309326	219.911057	70.833832	-465.950836	-41.731979	84.743401	-477.155273	405.444824	1361.902588	-457.208313	56.426941	1364.185791	-448.262756	224.974121	1380.379395	-439.573822	211.551849	1670.979004	-533.728210	443.208191	1101.565918	-521.816467	-4.809485	1125.303955	-435.036011	413.316437	866.525879	-418.610779	-4.539077	869.567627	-445.471710	216.047058	1008.792542	414.657959	-47.842731	960.797791	415.826141	130.081207
-450.775543	315.370911	913.263062	-449.045502	125.664825	904.707031	-501.800140	302.288788	495.010376	-376.185150	29.218046	484.599518	-517.250183	219.851105	70.819305	-465.939148	-41.759842	84.689949	-477.113007	405.515778	1361.852905	-457.092743	56.496201	1364.186646	-448.183258	225.015366	1380.316772	-439.391235	211.650986	1670.950073	-533.753174	443.203979	1101.538696	-521.820251	-4.698452	1125.308105	-435.089172	413.222137	866.469849	-418.655518	-4.526072	869.560486	-445.443329	216.057465	1008.785583	414.907104	-47.911369	960.875000	416.007660	129.979401
-450.778961	315.411957	913.264709	-449.032837	125.706177	904.702881	-501.933350	302.469177	495.080994	-376.200409	29.209509	484.606537	-517.306091	219.871353	70.839005	-465.967377	-41.767338	84.691750	-477.062317	405.565918	1361.804688	-457.013702	56.524731	1364.125854	-448.085999	225.107727	1380.312378	-439.178864	211.747986	1670.935913	-533.778748	443.134064	1101.496704	-521.818542	-4.580225	1125.302124	-435.190552	413.145233	866.432922	-418.682373	-4.478148	869.534851	-445.410248	216.096283	1008.782959	415.149170	-47.982498	960.977966	416.210205	129.837494
-450.774261	315.388977	913.239075	-449.019470	125.740303	904.694397	-501.986908	302.358063	495.056213	-376.228485	29.211658	484.596161	-517.260254	219.869736	70.829376	-465.863892	-41.748924	84.644897	-477.017944	405.619232	1361.765991	-456.936035	56.585930	1364.148315	-447.957611	225.193436	1380.340942	-438.986084	211.828781	1670.939575	-533.798523	443.079620	1101.444946	-521.777527	-4.542523	1125.307739	-435.293915	413.067566	866.380493	-418.727875	-4.407508	869.530640	-445.371277	216.110077	1008.764893	415.322632	-48.075378	961.026184	416.365234	129.755127
-450.682770	315.595673	913.280701	-448.988373	125.798653	904.708130	-502.084229	302.327393	495.069458	-376.216309	29.265865	484.600861	-517.238770	219.858322	70.823524	-465.915100	-41.739368	84.627846	-476.969269	405.699707	1361.749634	-456.834625	56.660706	1364.174927	-447.878357	225.251953	1380.323853	-438.740173	212.284485	1670.896118	-533.808044	442.974304	1101.425049	-521.749207	-4.492222	1125.345947	-435.355072	412.989838	866.355347	-418.761139	-4.380551	869.531067	-445.300598	216.230118	1008.791626	415.518677	-48.165871	961.119507	416.589172	129.609238
-450.790863	315.467194	913.261414	-448.974792	125.794693	904.717407	-502.171295	302.312408	495.068512	-376.202942	29.317364	484.580414	-517.233154	219.828415	70.817337	-465.957367	-41.777920	84.638817	-476.896118	405.746338	1361.699463	-456.740906	56.692257	1364.139893	-447.757904	225.352798	1380.317383	-438.541931	212.384094	1670.887939	-533.804810	442.890320	1101.362061	-521.700562	-4.403098	1125.392944	-435.457428	412.912292	866.321533	-418.748627	-4.331923	869.551697	-445.307800	216.179337	1008.785461	415.763733	-48.198994	961.176025	416.811493	129.539352
-450.864441	315.465454	913.270691	-449.035492	125.780243	904.745789	-502.254547	302.206970	495.034271	-376.276062	29.309050	484.596832	-517.204102	219.835831	70.822739	-465.969482	-41.784790	84.640327	-476.840820	405.786621	1361.672363	-456.622192	56.741112	1364.176270	-447.669891	225.429565	1380.295288	-438.331787	212.478592	1670.892578	-533.667114	441.827545	1101.028809	-521.656250	-4.360635	1125.441040	-435.532288	412.822357	866.152466	-418.755310	-4.244001	869.559814	-445.315735	216.182556	1008.802063	415.976318	-48.247536	961.263916	417.051086	129.447617
-450.872253	315.490265	913.267273	-448.975983	125.791374	904.753662	-502.305115	302.124023	495.020447	-376.237640	29.346472	484.605347	-517.123840	219.795654	70.819023	-465.948730	-41.775375	84.632179	-476.772217	405.858673	1361.639160	-456.496246	56.810970	1364.223633	-447.585083	225.488510	1380.279053	-438.120789	212.478165	1670.890015	-533.664734	441.775177	1101.011841	-521.586609	-4.313256	1125.517090	-435.566956	412.696350	866.119995	-418.743256	-4.175307	869.591919	-445.277771	216.208542	1008.804077	416.163879	-48.325256	961.291016	417.292847	129.346893
-450.830353	315.488525	913.246704	-448.901794	125.802277	904.756897	-502.358459	302.070343	495.040558	-376.216339	29.367374	484.610107	-517.116028	219.743622	70.785622	-465.949188	-41.775578	84.631264	-476.698212	405.906281	1361.627686	-456.358276	56.870300	1364.275635	-447.480316	225.544937	1380.280273	-437.964386	212.293289	1670.953125	-533.675293	441.708527	1100.984253	-521.528992	-4.221392	1125.548218	-435.784393	412.748291	866.135132	-418.708374	-4.084157	869.610535	-445.235229	216.225967	1008.796753	416.332336	-48.383171	961.386658	417.531525	129.261627
-450.846283	315.451202	913.246887	-448.835602	125.803108	904.785217	-502.431976	302.002960	495.027496	-376.200623	29.442766	484.644470	-517.100281	219.695602	70.790077	-465.916901	-41.745186	84.635956	-476.636688	405.953857	1361.596436	-456.207001	56.921860	1364.295898	-447.390930	225.598846	1380.250854	-437.778870	212.391479	1670.963623	-533.700195	441.688904	1100.976440	-521.431824	-4.161643	1125.642578	-435.911072	412.679077	866.070313	-418.666443	-4.019717	869.672058	-445.196960	216.223755	1008.811035	416.480103	-48.432571	961.427856	417.724548	129.220596
-450.845398	315.500946	913.262085	-448.809357	125.807365	904.791077	-502.435333	301.925873	495.014526	-376.157959	29.536276	484.602966	-517.092651	219.692612	70.777290	-465.824585	-41.716465	84.616287	-476.573883	406.019562	1361.586304	-456.037750	56.996849	1364.361694	-447.268585	225.689682	1380.253906	-437.572906	212.504974	1670.968384	-533.746216	441.707825	1100.978271	-521.327820	-4.170753	1125.758545	-435.875641	412.424866	865.951904	-418.607178	-3.906807	869.687073	-445.169281	216.247696	1008.820801	416.671997	-48.473003	961.502869	418.007660	129.183762
-450.867340	315.503479	913.259460	-448.794220	125.852180	904.808411	-502.549835	302.028534	495.050476	-376.158630	29.537739	484.596680	-517.114807	219.723785	70.797180	-465.814667	-41.701851	84.582474	-476.510925	406.075226	1361.519287	-455.887695	57.079391	1364.403809	-447.144958	225.745712	1380.257446	-437.348022	212.599670	1670.947998	-533.745972	441.651825	1100.955078	-521.225464	-4.123076	1125.789917	-435.969452	412.401215	865.918762	-418.567749	-3.828217	869.708069	-445.133301	216.282288	1008.826782	416.813782	-48.444065	961.575317	418.244202	129.124878
-450.868561	315.489014	913.233154	-448.718872	125.846519	904.795654	-502.556152	301.967590	495.042755	-376.165222	29.564545	484.572845	-517.122498	219.749969	70.799240	-465.793304	-41.665573	84.570427	-476.459381	406.132019	1361.489502	-455.762634	57.124935	1364.440063	-447.038452	225.823273	1380.254517	-437.167603	212.735580	1670.970215	-533.747498	441.593536	1100.908569	-521.116516	-4.093933	1125.830322	-436.011322	412.358856	865.877869	-418.505219	-3.758461	869.738037	-445.074127	216.281357	1008.806641	416.923645	-48.505890	961.576538	418.466339	129.125214
-450.879028	315.547821	913.247742	-448.688080	125.846985	904.796692	-502.597412	301.949554	495.010406	-376.138000	29.577475	484.609772	-517.078003	219.707397	70.782379	-465.936737	-41.745358	84.608315	-476.399017	406.200073	1361.455444	-455.572693	57.214226	1364.481079	-446.950867	225.872955	1380.204224	-436.945557	212.862213	1670.961182	-533.743958	441.547150	1100.880981	-520.961914	-4.024458	1125.898193	-436.112152	412.472504	865.908936	-418.401550	-3.656621	869.751526	-445.057953	216.306335	1008.813965	416.939972	-48.244545	961.648743	418.530151	129.466965
-450.872894	315.546082	913.230347	-448.623627	125.832123	904.804504	-502.623230	301.969849	495.021088	-376.059448	29.667301	484.568909	-517.103882	219.739594	70.797348	-465.933014	-41.746353	84.601204	-476.356049	406.245819	1361.425171	-455.468475	57.279461	1364.471802	-446.815735	225.974106	1380.225220	-436.752502	212.986206	1670.939697	-533.767273	441.503357	1100.828857	-520.816833	-4.019092	1125.895996	-436.195740	412.475311	865.826416	-418.326141	-3.590485	869.765808	-444.993988	216.313400	1008.808472	417.173431	-48.456898	961.667786	418.916504	129.161041
-450.883209	315.578613	913.242554	-448.596100	125.831833	904.808899	-502.670502	301.971405	495.024689	-376.081909	29.636299	484.555359	-517.116882	219.717316	70.792786	-465.882721	-41.696087	84.577080	-476.302887	406.307800	1361.378052	-455.330994	57.337105	1364.468140	-446.728180	226.012009	1380.199951	-436.540771	213.103073	1670.935059	-533.775940	441.496765	1100.797974	-520.677063	-3.953117	1125.887817	-436.218933	412.482086	865.816040	-418.192657	-3.506859	869.770081	-444.975098	216.327301	1008.816162	417.320526	-48.289040	961.706848	418.964874	129.294449
-450.863556	315.555908	913.241943	-448.499298	125.874817	904.812500	-502.659027	301.986359	495.043823	-375.914459	29.763105	484.551666	-517.077209	219.726486	70.798721	-465.832489	-41.672916	84.556747	-476.251495	406.349579	1361.353149	-455.091797	57.394295	1364.474243	-446.642059	226.059967	1380.155151	-436.322113	213.230560	1670.918335	-533.798401	441.428894	1100.751709	-520.522339	-3.972424	1125.960205	-436.280060	412.443726	865.726929	-418.087158	-3.415584	869.821899	-444.918060	216.340027	1008.817810	417.495239	-48.216198	961.738342	419.273590	129.409454
-450.847565	315.606537	913.228760	-448.454956	125.892769	904.794861	-502.674805	301.906708	495.009369	-375.873779	29.819178	484.508545	-517.055847	219.686462	70.790688	-465.708008	-41.623093	84.564728	-476.216919	406.405548	1361.322388	-454.905609	57.449982	1364.498169	-446.541473	226.112534	1380.110229	-436.111481	213.359253	1670.893799	-533.819397	441.433746	1100.713135	-520.370422	-3.928895	1125.982544	-436.309265	412.479431	865.704956	-417.971100	-3.379932	869.832458	-444.872192	216.373688	1008.801636	417.671051	-48.233212	961.753906	419.536804	129.374527
-450.845398	315.586426	913.221741	-448.358124	125.903908	904.799133	-502.679688	301.877594	495.027496	-375.776611	29.859764	484.485260	-517.034851	219.674347	70.788376	-465.690277	-41.614029	84.560677	-476.165222	406.459167	1361.283203	-454.708282	57.500954	1364.477295	-446.431763	226.191650	1380.093750	-435.898163	213.499542	1670.875610	-533.816895	441.382996	1100.666382	-520.205811	-3.869700	1125.970215	-436.322357	412.516479	865.651062	-417.835968	-3.311378	869.866455	-444.808807	216.376999	1008.799927	417.851440	-48.189583	961.759949	419.784515	129.313705
-450.841309	315.632660	913.219421	-448.340057	125.913620	904.784302	-502.733429	301.968872	495.040588	-376.769073	28.918543	484.500977	-517.065491	219.690735	70.792130	-466.121979	-41.807003	84.755630	-476.131348	406.524963	1361.233276	-454.461029	57.594051	1364.550781	-446.323456	226.255325	1380.053345	-435.682526	213.625137	1670.863281	-533.842773	441.427307	1100.649658	-520.010376	-3.832368	1125.988770	-436.395020	412.565765	865.589966	-417.684143	-3.207918	869.919678	-444.781006	216.399841	1008.790344	418.023529	-48.103344	961.813293	419.950928	129.314178
-450.812927	315.635162	913.206238	-448.241486	125.918266	904.762756	-502.729828	301.949646	495.046173	-376.708282	28.915064	484.508453	-517.010071	219.663559	70.793839	-466.105103	-41.789467	84.752945	-476.104187	406.563965	1361.182495	-454.283844	57.650257	1364.555664	-446.171814	226.323929	1380.038818	-435.462250	213.745560	1670.848511	-533.862305	441.427338	1100.593140	-519.830933	-3.784709	1126.011963	-436.406219	412.639465	865.553833	-417.556244	-3.260068	869.858459	-444.720825	216.400711	1008.773010	418.162140	-48.148861	961.769470	420.139404	129.329422
-450.802948	315.612000	913.184509	-448.186066	125.940735	904.762390	-502.752106	301.862335	495.000397	-376.561493	28.993641	484.468414	-517.002991	219.633133	70.785225	-465.833191	-41.669445	84.697395	-476.062866	406.610840	1361.139648	-454.110809	57.707596	1364.566162	-446.067932	226.442032	1380.005615	-435.238739	213.897919	1670.827759	-533.874451	441.431946	1100.547241	-519.646606	-3.754858	1126.047852	-436.435699	412.694580	865.514526	-417.463440	-3.270785	869.812012	-444.669067	216.411972	1008.761536	418.271637	-48.134262	961.804871	420.289429	129.290665
-450.790222	315.629486	913.177734	-448.109802	125.944839	904.754456	-502.780609	301.922821	495.030792	-376.542694	28.964638	484.473755	-516.983582	219.623428	70.787270	-465.922333	-41.711784	84.719933	-476.009491	406.636719	1361.101807	-453.901062	57.748482	1364.557129	-445.965790	226.508118	1380.025269	-435.023529	214.004593	1670.804199	-533.862915	441.440125	1100.513550	-519.440369	-3.700418	1126.058105	-436.386230	412.858490	865.413818	-417.307556	-3.205866	869.810852	-444.600922	216.424484	1008.753113	418.408173	-48.188812	961.753906	420.535767	129.291260
-450.733124	315.658142	913.177063	-447.989990	125.959579	904.734375	-502.805756	301.941833	495.041382	-376.405243	29.065609	484.453461	-516.998169	219.620132	70.806358	-465.798004	-41.659683	84.723251	-475.964355	406.684570	1361.058838	-453.652344	57.815392	1364.567261	-445.829773	226.581085	1379.992432	-434.817505	214.182922	1670.844604	-533.875244	441.440674	1100.481323	-519.210876	-3.681309	1126.129761	-436.399689	412.964874	865.386292	-417.147156	-3.171118	869.800293	-444.502777	216.438080	1008.741943	418.578888	-48.170540	961.762390	420.753418	129.293320
-450.693420	315.662750	913.150208	-447.923279	125.998421	904.716797	-502.819305	301.974304	495.017273	-376.278717	29.129869	484.391174	-516.984009	219.613907	70.810371	-465.796326	-41.626102	84.716637	-475.950928	406.726685	1361.031616	-453.463593	57.863823	1364.568604	-445.680664	226.651138	1379.920776	-434.569275	214.832886	1670.608154	-533.901367	441.486420	1100.445313	-518.997375	-3.688376	1126.192383	-436.439056	413.040314	865.333862	-417.001770	-3.144591	869.832031	-444.431274	216.464844	1008.719055	418.765961	-48.175007	961.765747	420.966309	129.296738
-450.627533	315.675873	913.146057	-447.801117	126.015167	904.695374	-502.796570	301.876190	495.001343	-376.192535	29.150076	484.374268	-516.969116	219.607193	70.794319	-465.745117	-41.605354	84.711563	-475.902344	406.771393	1360.970459	-453.261749	57.917278	1364.497803	-445.540802	226.715714	1379.921631	-434.303589	214.718307	1670.695313	-533.902771	441.545837	1100.406738	-518.779419	-3.682149	1126.251587	-436.446533	413.106750	865.290344	-416.867432	-3.090879	869.798157	-444.329163	216.472244	1008.705505	418.914551	-48.105618	961.786743	421.135101	129.307587
-450.600555	315.686890	913.117737	-447.741150	126.024384	904.671082	-502.843201	302.016388	495.048065	-376.043671	29.226873	484.362946	-516.959961	219.604797	70.804253	-465.729004	-41.597797	84.705910	-475.854248	406.803558	1360.942749	-453.039642	57.977360	1364.507324	-445.372925	226.795853	1379.949707	-434.125580	214.518631	1670.750244	-533.919067	441.554230	1100.373901	-518.542664	-3.665503	1126.267334	-436.479645	413.225983	865.244080	-416.682007	-3.028527	869.796021	-444.246796	216.486023	1008.677490	419.041260	-48.106354	961.762207	421.296234	129.352478
-450.583679	315.662476	913.092834	-447.657532	126.076439	904.647461	-502.831329	302.011292	495.044495	-375.906342	29.360899	484.290833	-516.939514	219.592941	70.815048	-465.358124	-41.402138	84.590477	-475.800659	406.879089	1360.884644	-452.795746	58.066570	1364.519409	-445.247925	226.880127	1379.933716	-433.906433	214.642929	1670.719727	-533.927185	441.589996	1100.370239	-518.299866	-3.634106	1126.241943	-436.504303	413.315216	865.221130	-416.514221	-3.000292	869.798523	-444.142700	216.501434	1008.650635	419.199432	-48.095024	961.759460	421.471710	129.374542
-450.525146	315.691498	913.103149	-447.536316	126.110207	904.649719	-502.857269	302.049408	495.035370	-374.628540	30.450079	484.228241	-516.957825	219.602295	70.816498	-464.837067	-41.161068	84.406265	-475.744232	406.919067	1360.865234	-452.531891	58.125767	1364.504272	-445.114563	226.950699	1379.901245	-433.667603	214.777161	1670.684692	-533.949097	441.619354	1100.343750	-518.079895	-3.648569	1126.231934	-436.550415	413.399353	865.183411	-416.343170	-2.948613	869.782410	-444.052795	216.530106	1008.656799	419.364655	-48.018066	961.799683	421.659058	129.384659
-450.493683	315.715515	913.084778	-447.458862	126.112282	904.642700	-502.821167	302.005371	495.008545	-373.938660	31.024727	484.200745	-516.940796	219.593735	70.815628	-464.659637	-41.103519	84.373970	-475.680115	406.970612	1360.820313	-452.278961	58.207710	1364.557373	-444.950623	227.021057	1379.866577	-433.439911	214.928253	1670.660645	-533.956726	441.656311	1100.329468	-517.859253	-3.624740	1126.212769	-436.571228	413.512146	865.153748	-416.172760	-2.923618	869.800659	-443.971527	216.551315	1008.643066	419.567688	-47.967293	961.829956	421.848755	129.389175
-450.455231	315.745789	913.086243	-447.348328	126.156342	904.635193	-502.811523	301.997772	495.016174	-373.874176	31.087908	484.175079	-516.935242	219.590973	70.815567	-464.524658	-41.012566	84.316017	-475.608246	407.015869	1360.781494	-452.032043	58.261051	1364.559814	-444.798248	227.085388	1379.873169	-433.206604	215.046066	1670.663574	-533.948669	441.637482	1100.274658	-517.627563	-3.646803	1126.253540	-436.589874	413.587341	865.109863	-415.997589	-2.919428	869.810181	-443.871124	216.585846	1008.638672	419.740051	-47.973953	961.819336	422.053619	129.408600
-450.422638	315.769379	913.089233	-447.247528	126.178947	904.622620	-502.797058	301.972778	495.038696	-373.678253	31.158932	484.185364	-516.917480	219.577133	70.815491	-464.837067	-41.207806	84.452530	-475.552521	407.062195	1360.767944	-451.769012	58.344810	1364.588135	-444.662781	227.132782	1379.881470	-432.981476	215.184082	1670.654907	-533.960876	441.714783	1100.279053	-517.385254	-3.623418	1126.254150	-436.628174	413.671570	865.098267	-415.811676	-2.895640	869.833740	-443.791412	216.602859	1008.632935	419.955048	-47.924496	961.830322	422.283356	129.430710
-450.385132	315.759338	913.061401	-447.153717	126.189377	904.629395	-502.755371	301.904205	495.033600	-373.532227	31.272736	484.153809	-516.874512	219.555435	70.813843	-464.823425	-41.227570	84.462585	-475.471344	407.115204	1360.720581	-451.562897	58.402695	1364.577881	-444.512543	227.197540	1379.854858	-432.738159	215.324509	1670.650879	-533.951660	441.652435	1100.233887	-517.160950	-3.576826	1126.299438	-436.640930	413.732635	865.034180	-415.589111	-2.841058	869.873657	-443.698639	216.622803	1008.621887	420.133545	-47.889553	961.833923	422.476288	129.477051
-450.326782	315.786713	913.075806	-446.974670	126.263870	904.652710	-502.715485	301.931030	495.037537	-373.341644	31.381403	484.128723	-516.881409	219.533737	70.814041	-464.903656	-41.237869	84.532410	-475.411591	407.161957	1360.686646	-451.312073	58.462662	1364.610840	-444.306335	227.267654	1379.867310	-432.469330	215.812851	1670.625366	-533.981262	441.721191	1100.235352	-516.915771	-3.536708	1126.354004	-436.848877	413.764465	865.045593	-415.399475	-2.829721	869.898560	-443.578918	216.680573	1008.640991	420.289459	-47.918255	961.809631	422.670288	129.548492
-450.277283	315.812256	913.086853	-446.869415	126.295464	904.665161	-502.727234	301.946045	495.045166	-373.277954	31.390343	484.113861	-516.896484	219.538895	70.835579	-464.967804	-41.265842	84.554680	-475.342377	407.200684	1360.677246	-451.054077	58.502865	1364.645996	-444.128540	227.341156	1379.860107	-432.227112	215.885849	1670.602417	-533.961792	441.773346	1100.195679	-516.656921	-3.548006	1126.425415	-436.788055	413.728241	864.996277	-415.166321	-2.775711	869.928650	-443.482422	216.711594	1008.651855	420.465637	-47.838455	961.863159	422.823914	129.566345
-450.249695	315.795654	913.072815	-446.728729	126.293243	904.661072	-502.670990	301.946991	495.049194	-373.183533	31.426615	484.134644	-516.895020	219.528259	70.855789	-465.005157	-41.284130	84.597557	-475.258972	407.241669	1360.656250	-450.765930	58.582100	1364.689087	-443.945984	227.400162	1379.859131	-432.009430	216.004150	1670.594727	-533.957214	441.797852	1100.210327	-516.404297	-3.541741	1126.476196	-436.874725	413.885010	864.976746	-414.979614	-2.702059	869.925049	-443.372101	216.710648	1008.641846	420.603943	-47.797089	961.864197	423.001129	129.578201
-450.202240	315.791168	913.060120	-446.568237	126.340744	904.668396	-502.624481	301.890808	495.035034	-373.039459	31.479118	484.123871	-516.871216	219.486313	70.839249	-464.954315	-41.244247	84.592270	-475.173645	407.278931	1360.625000	-450.476471	58.630692	1364.721558	-443.770203	227.444229	1379.826904	-431.766724	216.102142	1670.598877	-533.881958	441.702057	1100.165283	-516.132141	-3.495294	1126.540771	-436.734802	414.020142	864.884705	-414.778778	-2.672554	869.909607	-443.235565	216.745255	1008.638062	420.815430	-47.724224	961.830994	423.154297	129.698517
-450.161041	315.804260	913.068115	-446.403442	126.317986	904.697876	-502.508331	301.675629	494.984100	-372.928436	31.557827	484.044830	-516.795715	219.448151	70.847214	-465.068909	-41.317596	84.620934	-475.098999	407.341797	1360.601807	-450.202759	58.687180	1364.735352	-443.583679	227.506653	1379.847290	-431.533081	216.199829	1670.615479	-533.849426	441.731903	1100.156616	-515.850342	-3.487523	1126.541016	-436.751465	414.085022	864.859619	-414.560822	-2.614510	869.917419	-443.110962	216.756363	1008.656372	420.974243	-47.654095	961.874084	423.317963	129.722992
-450.124756	315.767395	913.052429	-446.272888	126.330315	904.704041	-502.464050	301.755371	495.033630	-372.865631	31.624706	484.027679	-516.794800	219.416534	70.859665	-465.062958	-41.313129	84.648727	-474.987396	407.391052	1360.585205	-449.909943	58.705650	1364.720215	-443.396027	227.562119	1379.828369	-431.302429	216.316483	1670.603760	-533.817749	441.716827	1100.162109	-515.560547	-3.493825	1126.601440	-436.763550	414.134125	864.821228	-414.337280	-2.568395	869.942627	-443.000610	216.757629	1008.650818	421.169434	-47.605122	961.867676	423.495667	129.751328
-450.095734	315.738495	913.037109	-446.131042	126.292496	904.716431	-502.443542	301.817230	495.059662	-372.787476	31.610168	484.073700	-516.790039	219.409348	70.863838	-465.060883	-41.304150	84.688484	-474.909363	407.426208	1360.564087	-449.663422	58.753201	1364.728516	-443.186401	227.640411	1379.893311	-431.060760	216.435547	1670.618530	-533.798523	441.701996	1100.160767	-515.319275	-3.472005	1126.604492	-436.820190	414.170349	864.762756	-414.139465	-2.518348	869.979126	-442.877441	216.743011	1008.648193	421.383087	-47.535751	961.852966	423.653534	129.830505
-450.018738	315.762268	913.046936	-445.964386	126.254166	904.738464	-502.376648	301.702454	495.067688	-372.672821	31.639914	484.095734	-516.766174	219.423706	70.869850	-465.127502	-41.343758	84.712959	-474.780426	407.461670	1360.571655	-449.299957	58.819611	1364.800415	-443.024811	227.719513	1379.895752	-430.830109	216.554977	1670.632080	-533.768250	441.668884	1100.152100	-515.043274	-3.503292	1126.665405	-436.831238	414.200562	864.766418	-413.943909	-2.415380	870.020874	-442.753326	216.746033	1008.664429	421.555725	-47.485519	961.854797	423.832489	129.869446
-450.000336	315.745636	913.059326	-445.840332	126.261703	904.764709	-502.374420	301.622345	495.056366	-372.432861	31.850594	484.054138	-516.742798	219.383209	70.876572	-464.903503	-41.202686	84.663956	-474.692413	407.490112	1360.576294	-449.057526	58.856953	1364.810547	-442.780396	227.806335	1379.970947	-430.585266	216.682785	1670.653931	-533.761475	441.736725	1100.178711	-514.755981	-3.481891	1126.692871	-436.858856	414.239014	864.741699	-413.707642	-2.378624	870.070190	-442.657074	216.751785	1008.682861	421.724640	-47.494713	961.842773	423.977631	129.914139
-449.946594	315.781708	913.089905	-445.678558	126.204514	904.790955	-502.358856	301.632660	495.094849	-372.557220	31.728506	484.020599	-516.752380	219.359222	70.882774	-465.051971	-41.265938	84.710426	-474.576630	407.529236	1360.601440	-448.720184	58.938133	1364.898315	-442.615906	227.868515	1379.965332	-430.357422	217.008163	1670.550537	-533.731201	441.731445	1100.184326	-514.465759	-3.448169	1126.764648	-436.906006	414.239044	864.698364	-413.502106	-2.331177	870.096680	-442.530151	216.744507	1008.710388	421.931000	-47.445122	961.816345	424.147186	129.963684
-449.907501	315.756744	913.088684	-445.544189	126.184402	904.812378	-502.332489	301.554596	495.080933	-372.521149	31.669090	484.068481	-516.743103	219.353104	70.877563	-465.170776	-41.349976	84.764305	-474.470703	407.568329	1360.612915	-448.467346	59.000645	1364.938477	-442.426483	227.914581	1379.930542	-430.113342	217.129761	1670.558472	-533.704529	441.763580	1100.211670	-514.221619	-3.489383	1126.830811	-436.918091	414.260132	864.720276	-413.278503	-2.284850	870.133850	-442.395569	216.737610	1008.718628	422.078552	-47.391052	961.833435	424.311005	129.997559
-449.887512	315.715271	913.083740	-445.435455	126.139305	904.832275	-502.346283	301.424622	495.071747	-372.524384	31.665817	484.029236	-516.697754	219.327194	70.877838	-465.148315	-41.324341	84.821304	-474.347687	407.598969	1360.593506	-448.185791	59.065704	1364.933594	-442.216675	227.994019	1379.934692	-429.864044	217.241974	1670.569580	-533.670227	441.708435	1100.201172	-513.922485	-3.485010	1126.876465	-437.027649	414.357910	864.691101	-413.046967	-2.224510	870.134583	-442.281769	216.711197	1008.724121	422.249481	-47.307278	961.859070	424.448334	130.061401
-449.852478	315.699951	913.088623	-445.317871	126.114906	904.835571	-502.415283	301.486237	495.109619	-372.489288	31.579695	484.013000	-516.708252	219.332596	70.879150	-465.243744	-41.369434	84.855911	-474.232147	407.662109	1360.588379	-447.867432	59.133545	1364.955811	-442.026428	228.019318	1379.901001	-429.592987	217.155304	1670.696167	-533.632263	441.701843	1100.220215	-513.611206	-3.489051	1126.975586	-436.926849	414.299500	864.679321	-412.829010	-2.181963	870.184937	-442.170990	216.694000	1008.726501	422.400024	-47.272240	961.839172	424.582703	130.156906
-449.757568	315.733429	913.104004	-445.156647	126.096710	904.837585	-502.420898	301.356567	495.106812	-372.334686	31.641403	483.981873	-516.664368	219.325760	70.887558	-465.230804	-41.365009	84.851814	-474.104095	407.716522	1360.584106	-447.504700	59.203526	1365.007568	-441.841248	228.075256	1379.851807	-429.325562	217.300110	1670.743164	-533.613098	441.673218	1100.224976	-513.301331	-3.504969	1127.056396	-436.954315	414.278320	864.663696	-412.596497	-2.132536	870.192383	-442.041016	216.697662	1008.734924	422.553314	-47.197254	961.846558	424.701782	130.192139
-449.695038	315.665253	913.092651	-445.000641	126.093124	904.867249	-502.467987	301.377472	495.137543	-372.000092	31.866734	483.982605	-516.656799	219.322769	70.887802	-465.087372	-41.314144	84.811729	-473.996552	407.750305	1360.576538	-447.203491	59.284988	1365.033325	-441.659760	228.141449	1379.851440	-429.042389	217.359772	1670.721191	-533.576538	441.616608	1100.183228	-512.996399	-3.563267	1127.138672	-436.984711	414.298096	864.633301	-412.372314	-2.136159	870.215454	-441.915405	216.685028	1008.744202	422.690125	-47.193806	961.855347	424.854706	130.202896
-449.630615	315.662781	913.103088	-444.878418	126.090599	904.896790	-502.517670	301.325287	495.129364	-372.176849	31.665083	483.972565	-516.630798	219.294449	70.855247	-465.111206	-41.348469	84.824745	-473.878906	407.824493	1360.548218	-446.928711	59.358917	1365.031616	-441.446503	228.216446	1379.845825	-428.772278	217.469940	1670.707642	-533.536804	441.615509	1100.192871	-512.703125	-3.544753	1127.124634	-436.959839	414.275391	864.594482	-412.094482	-2.109071	870.248291	-441.793671	216.694962	1008.763123	422.811829	-47.189434	961.800537	424.977844	130.258041
-449.582489	315.610657	913.089355	-444.713379	126.056999	904.924744	-502.550446	301.317963	495.169830	-372.133240	31.611292	483.971802	-516.609070	219.282791	70.852966	-465.214935	-41.383202	84.849899	-473.783203	407.854187	1360.506958	-446.573303	59.412441	1365.044800	-441.209961	228.297180	1379.869141	-428.487030	217.588150	1670.716309	-533.510864	441.601318	1100.188477	-512.389893	-3.563322	1127.150513	-436.974274	414.296082	864.581909	-411.830109	-2.111230	870.280151	-441.665894	216.677567	1008.770142	422.926422	-47.146542	961.748779	425.085846	130.312469
-449.544891	315.619476	913.071045	-444.590393	126.020569	904.901062	-502.585999	301.237030	495.126160	-371.820892	31.816559	483.943298	-516.566772	219.261520	70.847824	-465.221497	-41.402569	84.841820	-473.683289	407.912811	1360.467407	-446.312439	59.465675	1365.030396	-440.971405	228.361633	1379.879883	-428.195160	217.717896	1670.713257	-533.470276	441.618774	1100.164429	-512.073425	-3.608061	1127.198120	-436.945526	414.288513	864.556702	-411.546509	-1.995322	870.387634	-441.548035	216.665451	1008.747131	423.016327	-47.123863	961.740906	425.164886	130.343079
-449.462067	315.588562	913.058167	-444.457733	126.056892	904.930298	-502.683136	301.295258	495.188110	-371.660309	31.829857	483.924133	-516.627747	219.311386	70.861015	-465.220520	-41.420773	84.826576	-473.555145	407.946869	1360.436523	-445.977448	59.512848	1365.067627	-440.679260	228.466293	1379.886230	-427.889557	217.854279	1670.702637	-533.428894	441.680328	1100.185791	-511.748077	-3.614884	1127.199829	-436.927032	414.279388	864.519653	-411.283081	-2.078660	870.324463	-441.416199	216.690948	1008.754944	423.106079	-47.096588	961.707581	425.248077	130.414200
-449.421997	315.562103	913.048401	-444.289581	126.034019	904.925415	-502.770172	301.283691	495.193146	-371.591858	31.805292	483.883057	-516.579529	219.286118	70.869133	-465.124817	-41.392368	84.811813	-473.428192	408.005981	1360.399780	-445.628052	59.586849	1365.086182	-440.496368	228.497345	1379.868652	-427.590424	217.965622	1670.709839	-533.375854	441.585999	1100.139404	-511.426727	-3.624894	1127.222778	-436.909943	414.296478	864.497864	-411.018829	-2.124581	870.317444	-441.267609	216.673828	1008.745422	423.200836	-47.080849	961.680237	425.348938	130.464523
-449.380890	315.549133	913.047241	-444.143799	126.015480	904.917480	-502.821625	301.218475	495.217194	-371.439819	31.833815	483.836426	-516.531738	219.232758	70.838341	-464.934296	-41.335957	84.731262	-473.313873	408.038147	1360.364258	-445.363434	59.645500	1365.119995	-440.207001	228.623886	1379.877197	-427.284607	218.099060	1670.709961	-533.313782	441.527710	1100.105225	-511.118195	-3.610082	1127.279053	-436.909637	414.282928	864.422485	-410.716431	-2.166497	870.324158	-441.144653	216.658600	1008.739258	423.260651	-47.036682	961.649658	425.403259	130.483643
-449.352631	315.519012	913.031067	-443.986389	125.984200	904.914551	-502.886322	301.074921	495.198029	-371.329437	31.819519	483.803864	-516.535095	219.211777	70.818512	-464.909607	-41.307625	84.749641	-473.158478	408.063965	1360.318726	-444.979034	59.701595	1365.174194	-439.952423	228.729477	1379.885620	-426.974792	218.210541	1670.703491	-533.257874	441.524231	1100.089966	-510.780396	-3.630453	1127.352661	-436.882446	414.266296	864.389526	-410.379517	-2.130977	870.372986	-440.997589	216.640366	1008.727112	423.374420	-47.013645	961.625916	425.502869	130.540466
-449.303131	315.511932	913.038086	-443.784546	125.978157	904.922607	-502.988647	301.012817	495.206329	-371.234833	31.848719	483.737610	-516.503479	219.194931	70.810638	-464.882813	-41.304981	84.755424	-473.037292	408.104584	1360.302246	-444.683655	59.768803	1365.182617	-439.786865	228.724014	1379.876343	-426.655823	218.345428	1670.675537	-533.199341	441.528564	1100.071655	-510.474823	-3.703634	1127.442871	-436.880981	414.277252	864.354675	-410.041779	-2.144310	870.435730	-440.845551	216.639725	1008.733398	423.463287	-46.969330	961.560791	425.596649	130.583191
-449.297485	315.428375	913.011353	-443.646912	125.961090	904.926392	-503.015808	300.767090	495.143463	-371.130646	31.784742	483.744446	-516.455383	219.155472	70.812141	-464.758209	-41.266918	84.720848	-472.900543	408.131622	1360.267334	-444.378937	59.831158	1365.218872	-439.571838	228.822861	1379.795532	-426.309631	218.488281	1670.650391	-533.119751	441.415192	1100.004883	-510.131958	-3.793846	1127.487793	-436.855255	414.274384	864.286987	-409.701324	-2.141509	870.493286	-440.717804	216.609802	1008.719543	423.520355	-46.963455	961.519897	425.664917	130.614899
-449.262695	315.402802	913.024658	-443.504333	125.924049	904.922791	-503.180359	300.846649	495.194305	-371.040649	31.787951	483.716949	-516.494568	219.144989	70.809311	-464.762085	-41.266182	84.725182	-472.783783	408.154694	1360.213257	-444.114594	59.857246	1365.220215	-439.339569	228.847107	1379.814819	-425.959167	218.635971	1670.642212	-533.344910	442.871002	1100.449219	-509.810272	-3.799432	1127.527832	-436.909180	414.272888	864.356628	-409.371429	-2.127077	870.544312	-440.580811	216.574692	1008.721497	423.632782	-46.919346	961.455261	425.735168	130.669601
-449.254028	315.369965	913.002625	-443.396820	125.852386	904.905579	-503.278748	300.691956	495.198517	-370.939362	31.805580	483.651581	-516.427551	219.084122	70.791008	-464.572510	-41.142132	84.658524	-472.679810	408.171478	1360.169434	-443.774200	59.937950	1365.304688	-439.087006	228.914856	1379.807007	-425.636688	218.935715	1670.509277	-533.290527	442.870453	1100.412720	-509.477905	-3.870788	1127.550049	-436.882355	414.273651	864.290771	-409.045959	-2.134791	870.624207	-440.455566	216.531067	1008.698242	423.711731	-46.890648	961.395508	425.803955	130.712799
-449.178375	315.335175	912.996643	-443.217651	125.836655	904.897644	-503.273621	300.404053	495.118988	-371.201691	31.487537	483.654388	-516.379578	219.070175	70.791862	-464.780853	-41.292587	84.767464	-472.548096	408.178986	1360.124023	-443.390289	59.989140	1365.337646	-438.844727	228.988876	1379.791870	-425.242737	218.912811	1670.612427	-533.213318	442.781281	1100.361694	-509.110840	-3.880694	1127.634277	-436.827850	414.235779	864.258789	-408.731598	-2.141869	870.676086	-440.289948	216.508850	1008.689209	423.802460	-46.865215	961.356689	425.882782	130.712097
-449.125244	315.230896	912.963318	-443.020966	125.737160	904.920593	-503.340820	300.154968	495.068939	-370.760132	31.752993	483.664642	-516.307007	219.033569	70.775078	-464.879395	-41.395508	84.778137	-472.414978	408.201233	1360.065308	-442.997589	60.025337	1365.348267	-438.665802	228.951431	1379.819336	-424.862061	219.056870	1670.573120	-533.150513	442.730713	1100.323486	-508.736084	-3.875717	1127.698242	-436.791534	414.237213	864.202209	-408.402985	-2.032154	870.768127	-440.136566	216.441910	1008.683716	423.841431	-46.802238	961.309570	425.892700	130.790771
-449.117310	315.224457	912.976990	-442.917786	125.704880	904.908691	-503.444611	300.075592	495.074615	-370.618866	31.810007	483.623138	-516.250366	219.005066	70.766464	-464.873474	-41.381195	84.797012	-472.289612	408.186035	1360.001587	-442.636444	60.048897	1365.346558	-438.297699	229.113052	1379.775391	-424.464752	219.287491	1670.583130	-533.079224	442.729034	1100.285522	-508.369324	-3.890836	1127.747803	-436.617065	414.025940	864.047546	-408.050201	-2.061119	870.801392	-440.027039	216.414520	1008.681030	423.940186	-46.797890	961.237732	425.942078	130.772324
-449.057800	315.137573	912.941345	-442.744843	125.685333	904.917908	-503.519653	300.071320	495.081970	-370.484344	31.837152	483.585846	-516.272217	218.972656	70.734413	-464.672882	-41.270149	84.742004	-472.147675	408.233154	1359.947021	-442.205475	60.120823	1365.403564	-438.153625	229.046692	1379.791748	-424.069092	219.412048	1670.545532	-533.006592	442.671753	1100.236450	-507.989502	-3.962353	1127.847900	-436.554016	414.016479	864.006775	-407.650330	-1.982552	870.842224	-439.878479	216.388214	1008.666992	424.012329	-46.772694	961.195862	426.003113	130.810059
-449.012451	315.074188	912.930481	-442.589905	125.653526	904.951233	-503.568756	299.883514	495.044434	-370.333740	31.916416	483.547119	-516.214355	218.912552	70.718231	-464.654724	-41.256489	84.748489	-472.028412	408.257477	1359.896118	-441.878601	60.142002	1365.408569	-437.891388	229.070389	1379.764893	-423.659271	219.543976	1670.531006	-532.938965	442.606201	1100.193726	-507.616272	-4.009188	1127.907837	-436.498596	414.019318	863.948669	-407.252594	-1.977080	870.878113	-439.743622	216.367935	1008.677185	424.128937	-46.712532	961.127808	426.046936	130.887619
-448.972137	315.009186	912.921570	-442.440857	125.631958	904.964233	-503.635925	299.698730	495.016296	-370.517578	31.610777	483.524933	-516.166321	218.876022	70.719337	-464.931580	-41.397064	84.865273	-471.923920	408.258942	1359.875000	-441.579865	60.169312	1365.428467	-437.491364	229.261841	1379.718750	-423.221680	219.732910	1670.499268	-532.886169	442.534088	1100.125366	-507.249542	-4.029545	1127.924805	-436.443268	414.010803	863.921936	-406.854034	-1.969918	870.927979	-439.619049	216.339783	1008.678040	424.264587	-46.645336	961.112976	426.148682	130.902786
-448.933258	314.928345	912.911255	-442.292755	125.552307	904.989014	-503.669952	299.547180	495.011810	-370.040405	31.967787	483.507965	-516.094360	218.816254	70.705002	-464.515167	-41.190975	84.727539	-471.789185	408.272888	1359.837280	-441.229034	60.271870	1365.534668	-437.195831	229.326859	1379.717285	-422.780762	219.897156	1670.468750	-532.815063	442.484436	1100.111694	-506.866821	-4.066303	1127.932129	-436.357361	413.954346	863.886292	-406.494629	-1.983882	870.996338	-439.492401	216.282730	1008.684143	424.421326	-46.660439	961.070068	426.221954	130.889542
-448.908142	314.841766	912.918091	-442.175446	125.510506	905.007568	-503.754639	299.529083	495.039490	-369.824982	32.005966	483.506470	-516.150024	218.799377	70.715973	-464.592346	-41.228397	84.780434	-471.657104	408.284973	1359.832397	-440.891602	60.334755	1365.599976	-436.896301	229.380173	1379.699829	-422.334656	220.210236	1670.345215	-532.742798	442.391052	1100.078369	-506.478607	-4.113698	1128.032104	-436.282471	413.958008	863.862610	-406.107880	-1.952110	871.060608	-439.381531	216.228256	1008.694763	424.571045	-46.624756	961.072266	426.312469	130.922775
-448.857880	314.797546	912.895508	-442.023804	125.450905	904.995239	-503.782501	299.473480	495.079193	-369.644287	32.050282	483.513123	-516.114685	218.781845	70.711380	-464.659637	-41.283756	84.820000	-471.541748	408.293396	1359.789551	-440.520966	60.385555	1365.676025	-436.639435	229.410782	1379.681641	-421.835022	220.209763	1670.406494	-532.672485	442.325745	1100.061646	-506.070923	-4.136672	1128.107422	-436.332916	414.133636	863.897339	-405.663452	-1.968744	871.157898	-439.251831	216.186462	1008.675964	424.713928	-46.607948	961.076782	426.370392	130.928696
-448.846771	314.698120	912.891602	-441.906342	125.332428	905.001770	-503.819489	299.381378	495.070587	-369.468170	32.055447	483.520203	-516.069031	218.729462	70.701614	-464.786041	-41.376808	84.880844	-471.424133	408.305115	1359.742676	-440.119293	60.430214	1365.730713	-436.352600	229.454681	1379.721680	-421.332184	220.375916	1670.395874	-532.611633	442.254425	1100.013428	-505.646790	-4.166173	1128.238770	-436.138153	413.969666	863.848267	-405.250427	-1.911111	871.247986	-439.138611	216.088776	1008.674683	424.899536	-46.611523	961.077515	426.495819	130.913177
-448.820618	314.605804	912.877869	-441.781494	125.235901	905.011169	-503.821899	299.298950	495.065033	-369.345001	32.042286	483.486603	-516.048645	218.685349	70.723938	-464.846863	-41.389893	84.929008	-471.281006	408.328949	1359.721680	-439.706146	60.444237	1365.754150	-436.071045	229.508682	1379.717529	-420.855560	220.719238	1670.276245	-532.562439	442.190765	1100.007690	-505.231659	-4.150944	1128.314697	-436.068542	413.898071	863.814880	-404.821259	-1.846646	871.353088	-439.023834	216.011414	1008.670715	425.067535	-46.545105	961.104553	426.556396	130.908234
-448.780243	314.562256	912.911987	-441.628143	125.195160	905.044678	-503.850952	299.212433	495.103821	-369.579071	31.636208	483.474152	-516.024414	218.651047	70.699097	-465.064087	-41.504639	85.072830	-471.209290	408.341888	1359.691528	-439.336090	60.482681	1365.755249	-435.772461	229.584305	1379.773682	-420.310730	220.756058	1670.322632	-532.496460	442.114288	1099.986572	-504.837982	-4.271273	1128.407715	-436.010895	413.948914	863.809021	-404.460266	-1.753700	871.448669	-438.889984	215.974106	1008.702393	425.242096	-46.534054	961.160706	426.642670	130.931198
-448.756744	314.513367	912.940857	-441.459991	125.091568	905.077942	-503.824921	299.151917	495.111328	-369.473541	31.620136	483.466278	-516.019897	218.648056	70.735497	-464.966949	-41.458462	85.059509	-471.106506	408.369659	1359.640503	-438.918152	60.540192	1365.821533	-435.501740	229.642731	1379.765381	-419.767731	220.941116	1670.311035	-532.424316	442.033051	1099.965332	-504.462860	-4.318137	1128.486206	-435.944244	413.937561	863.788025	-404.088440	-1.717501	871.564514	-438.763641	215.907394	1008.731873	425.371399	-46.494377	961.213013	426.715088	130.968765
-448.739868	314.349640	912.924927	-441.295410	124.985191	905.096191	-503.770233	299.004181	495.116882	-369.341949	31.601622	483.448120	-515.963379	218.597626	70.729866	-465.044312	-41.472488	85.112686	-470.999725	408.373718	1359.602051	-438.509735	60.570053	1365.866577	-435.245392	229.729294	1379.758179	-419.189117	221.050735	1670.252563	-532.382568	441.987305	1099.956909	-504.062958	-4.359749	1128.568604	-435.810516	413.853363	863.761353	-403.703888	-1.716524	871.682739	-438.621063	215.796219	1008.730652	425.535187	-46.524227	961.282898	426.777618	130.942093
-448.686340	314.256927	912.936584	-441.114929	124.882423	905.121155	-503.758209	298.935181	495.150269	-369.269928	31.539415	483.445740	-515.971924	218.594223	70.723251	-465.068359	-41.483414	85.173752	-470.889069	408.398315	1359.573853	-438.102783	60.652428	1365.964966	-434.986847	229.754959	1379.751709	-418.634338	221.197205	1670.247559	-532.331177	441.891479	1099.914185	-503.636322	-4.460438	1128.713501	-435.748993	413.869263	863.769226	-403.276917	-1.720706	871.807434	-438.482635	215.710876	1008.748108	425.701202	-46.566902	961.345703	426.870483	130.919052
-448.672943	314.132141	912.952332	-440.943329	124.789940	905.196472	-503.729523	298.877747	495.182770	-368.770630	31.864239	483.431274	-515.990784	218.575302	70.736237	-465.032928	-41.490810	85.184792	-470.788666	408.398071	1359.508301	-437.682617	60.712421	1366.095581	-434.699066	229.844131	1379.778564	-418.045227	221.349365	1670.201416	-532.290955	441.843506	1099.915283	-503.194550	-4.464579	1128.837891	-435.617859	413.823273	863.783325	-402.872131	-1.681579	871.888123	-438.357483	215.639694	1008.792908	425.875305	-46.589596	961.410706	426.952484	130.934357
-448.654724	314.028717	912.958069	-440.807373	124.767792	905.218628	-503.689819	298.757080	495.195923	-368.663666	31.870541	483.419983	-515.963928	218.574844	70.761398	-464.996582	-41.490189	85.191444	-470.680817	408.421906	1359.465698	-437.281219	60.787128	1366.183472	-434.410034	229.883408	1379.755737	-417.460175	221.491730	1670.161133	-532.245178	441.765869	1099.898804	-502.733215	-4.495888	1128.973389	-435.577972	413.870026	863.798096	-402.491669	-1.671309	872.003540	-438.238739	215.589752	1008.804688	426.016846	-46.617702	961.508179	427.014130	130.870926
-448.629364	313.903809	912.961914	-440.664612	124.709564	905.226868	-503.649750	298.654541	495.175323	-368.585052	31.793375	483.439636	-515.941467	218.543152	70.739220	-464.832886	-41.422825	85.179749	-470.580017	408.421082	1359.428223	-436.834747	60.842491	1366.300171	-434.148621	229.937668	1379.723511	-416.833405	221.698212	1670.119385	-532.212402	441.668274	1099.862427	-502.313812	-4.514583	1129.027710	-435.439392	413.795410	863.761841	-402.093109	-1.614997	872.076477	-438.102631	215.505524	1008.807556	426.144501	-46.608017	961.584656	427.103180	130.819214
-448.598206	313.833099	913.006592	-440.544098	124.594902	905.284851	-503.615143	298.571564	495.204468	-368.481323	31.720907	483.443207	-515.951233	218.513199	70.739586	-464.977997	-41.493889	85.259979	-470.445679	408.446777	1359.380127	-436.329956	60.862038	1366.337769	-433.991760	229.831299	1379.780273	-416.243256	221.863098	1670.046875	-532.159241	441.602051	1099.846680	-501.877380	-4.502507	1129.124756	-435.371735	413.816101	863.801819	-401.695038	-1.616221	872.159241	-437.999847	215.424988	1008.857605	426.286499	-46.582745	961.644653	427.158539	130.811523
-448.573792	313.656097	913.005310	-440.417480	124.465424	905.315430	-503.550812	298.472809	495.237366	-368.424530	31.675598	483.446136	-515.953369	218.492325	70.774353	-465.036316	-41.497551	85.299156	-470.355560	408.419067	1359.344482	-435.855408	60.882099	1366.379517	-433.589783	230.018692	1379.753296	-415.667816	221.938339	1670.048462	-532.153320	441.524445	1099.827881	-501.430328	-4.656487	1129.285522	-435.230377	413.726807	863.782837	-401.315582	-1.592573	872.292908	-437.875732	215.293350	1008.869873	426.436371	-46.611244	961.740967	427.230560	130.776276
-448.528656	313.529175	913.032532	-440.243744	124.365715	905.357788	-503.469696	298.367828	495.263428	-368.307953	31.640169	483.449677	-515.955139	218.484344	70.778946	-465.008514	-41.533276	85.336792	-470.240051	408.414642	1359.298218	-435.400726	60.928932	1366.468628	-433.304077	230.083649	1379.765625	-415.038818	222.085999	1670.034180	-532.133118	441.431976	1099.823486	-500.989319	-4.746280	1129.466187	-435.167328	413.717224	863.799133	-401.002106	-1.659100	872.440002	-437.735596	215.193375	1008.903137	426.562256	-46.608208	961.789856	427.288910	130.777283
-448.476257	313.466980	913.079224	-440.087646	124.267052	905.381897	-503.403900	298.307556	495.295105	-368.209625	31.617542	483.426453	-515.921753	218.493011	70.786644	-465.016571	-41.538132	85.346649	-470.150330	408.360504	1359.203857	-435.012726	60.978619	1366.582031	-433.058807	230.098236	1379.732056	-414.452759	222.228760	1669.972656	-532.114014	441.324310	1099.791748	-500.553772	-4.864707	1129.663086	-435.055481	413.637939	863.806030	-400.634552	-1.709089	872.574768	-437.609802	215.106415	1008.936829	426.707764	-46.616760	961.843933	427.344116	130.733810
-448.469482	313.307129	913.105347	-439.983856	124.169693	905.422241	-503.336090	298.235596	495.299805	-368.130249	31.548090	483.398010	-515.896545	218.453323	70.786438	-465.035309	-41.555779	85.364555	-470.032806	408.369080	1359.163574	-434.590332	61.042828	1366.698364	-432.757935	230.154068	1379.736938	-413.858368	222.457748	1669.912476	-532.112122	441.259705	1099.796387	-500.149139	-5.003607	1129.790161	-434.974548	413.615021	863.812927	-400.305695	-1.765344	872.699341	-437.501068	214.990036	1008.966919	426.857544	-46.624748	961.905090	427.411560	130.713074
-448.430420	313.197327	913.122986	-439.817474	124.063095	905.457275	-503.244049	298.126312	495.310730	-368.445618	31.142187	483.436707	-515.922729	218.406403	70.794205	-465.208130	-41.628613	85.447319	-469.938721	408.363007	1359.131958	-434.134338	61.097092	1366.809937	-432.483948	230.183228	1379.723267	-413.264465	222.626099	1669.912598	-532.105835	441.135498	1099.779053	-499.713593	-5.108144	1129.899658	-434.891998	413.582520	863.843933	-399.942688	-1.808044	872.766357	-437.363129	214.897156	1008.991455	426.977631	-46.639496	961.957031	427.460388	130.682068
-448.422119	313.088593	913.149170	-439.685211	123.941696	905.475403	-503.196655	298.166107	495.359283	-368.012146	31.452576	483.393799	-515.971863	218.428116	70.796211	-465.002533	-41.577999	85.351189	-469.795471	408.379272	1359.098755	-433.623749	61.143780	1366.843628	-432.230438	230.067307	1379.792847	-412.697632	222.762756	1669.847046	-532.103882	441.016052	1099.780029	-499.246857	-5.238963	1129.993652	-434.780090	413.545258	863.846497	-399.586334	-1.833064	872.848206	-437.255798	214.784332	1009.011230	427.074249	-46.611420	961.975830	427.484558	130.737961
-448.363312	312.961365	913.180786	-439.521637	123.810455	905.481628	-503.096100	298.230408	495.413757	-367.904205	31.450373	483.407104	-515.946838	218.442062	70.822403	-464.952209	-41.567268	85.351265	-469.705841	408.345673	1359.060669	-433.097046	61.149361	1366.948242	-431.806946	230.296951	1379.782593	-412.096100	222.825775	1669.851563	-532.078796	440.924896	1099.749756	-498.738678	-5.371192	1130.182861	-434.708588	413.548157	863.876892	-399.206421	-1.867203	872.943909	-437.105927	214.647476	1009.027161	427.204315	-46.611740	962.002380	427.501007	130.664703
-448.368774	312.817902	913.193542	-439.450256	123.751236	905.530884	-503.013489	298.241455	495.459167	-367.892883	31.283129	483.391846	-515.967773	218.402969	70.805786	-464.961853	-41.603573	85.330276	-469.582062	408.361084	1359.074219	-432.599548	61.178040	1367.025024	-431.523682	230.341492	1379.761597	-411.517242	223.075592	1669.773193	-532.063110	440.804779	1099.717163	-498.294128	-5.463120	1130.305176	-434.604553	413.535522	863.888977	-398.821259	-1.891861	873.000488	-437.019043	214.569153	1009.055298	427.259735	-46.565495	962.065674	427.470520	130.674179
-448.268677	312.664673	913.223572	-439.231598	123.643974	905.579529	-502.882874	298.114288	495.455566	-367.821350	31.278261	483.388580	-515.952881	218.375107	70.826668	-464.982788	-41.654678	85.322182	-469.453369	408.315979	1359.022461	-432.109985	61.254200	1367.139404	-431.222717	230.361694	1379.758301	-410.931122	223.231903	1669.733154	-532.022034	440.655975	1099.695435	-497.832611	-5.549618	1130.442871	-434.821869	414.001160	864.051941	-398.478973	-1.989941	873.110962	-436.860840	214.452057	1009.095276	427.335876	-46.593952	962.113708	427.474640	130.590347
-448.226837	312.509979	913.243408	-439.123260	123.485405	905.621521	-502.743713	297.979614	495.462097	-368.137512	30.832314	483.373383	-515.896790	218.361160	70.876701	-465.144043	-41.732906	85.412117	-469.299011	408.306396	1359.005005	-431.653870	61.297161	1367.217529	-430.997406	230.400955	1379.766235	-410.347595	223.370758	1669.698242	-532.030457	440.563324	1099.689453	-497.401794	-5.667757	1130.541870	-434.446289	413.559235	863.957031	-398.157990	-2.075127	873.215820	-436.740417	214.311890	1009.123657	427.374115	-46.580425	962.170593	427.437286	130.606857
-448.157349	312.366211	913.280457	-438.926270	123.336136	905.659180	-502.627197	297.798096	495.443909	-368.085541	30.670027	483.387726	-515.868469	218.325989	70.851097	-465.141388	-41.744644	85.429199	-469.141357	408.285248	1358.995117	-431.208221	61.330013	1367.315308	-430.714630	230.451981	1379.804932	-409.798096	223.498428	1669.681519	-531.977295	440.421661	1099.686646	-496.975464	-5.830534	1130.632813	-434.655121	413.941437	864.094604	-397.818787	-2.181263	873.349976	-436.600708	214.170822	1009.160706	427.416107	-46.563423	962.180908	427.434296	130.602036
-448.116028	312.216125	913.327942	-438.781677	123.150040	905.694641	-502.504486	297.718292	495.450623	-367.479889	31.085573	483.366364	-515.855713	218.297134	70.840134	-464.848022	-41.650078	85.277908	-468.997345	408.280914	1358.991577	-430.714966	61.369701	1367.443481	-430.459656	230.453598	1379.737549	-409.245422	223.502777	1669.709473	-531.987671	440.344421	1099.691040	-496.520203	-6.010636	1130.815186	-434.326660	413.560120	863.985474	-397.476105	-2.238089	873.477600	-436.457214	214.003494	1009.198669	427.455963	-46.560825	962.227051	427.436798	130.567108
-448.043213	312.046326	913.342224	-438.667542	123.021980	905.740967	-502.382294	297.662292	495.471283	-367.356293	31.038025	483.372131	-515.861755	218.299301	70.839226	-464.839630	-41.670773	85.286964	-468.859955	408.259857	1358.955933	-430.210876	61.365448	1367.470825	-430.178619	230.491074	1379.737183	-408.701721	223.693237	1669.660889	-531.960144	440.240875	1099.676147	-496.047058	-6.190565	1131.059692	-434.237946	413.546021	863.984985	-397.167755	-2.292917	873.598328	-436.336639	213.873581	1009.227783	427.454254	-46.615967	962.239746	427.368195	130.555222
-447.986847	311.882965	913.387756	-438.517029	122.896950	905.759949	-502.312378	297.638641	495.492188	-367.314301	30.920080	483.367340	-515.867065	218.293793	70.847755	-464.802490	-41.686672	85.288284	-468.680634	408.254822	1358.919434	-429.580597	61.438992	1367.626343	-430.055145	230.333466	1379.780396	-408.183929	223.799225	1669.643311	-531.933472	440.126373	1099.687866	-495.592255	-6.295956	1131.236450	-434.145416	413.568542	863.997925	-396.841583	-2.309094	873.718933	-436.192047	213.720367	1009.256775	427.508820	-46.577110	962.300537	427.347870	130.529053
-447.920288	311.752441	913.435974	-438.433289	122.782188	905.818665	-502.217194	297.498199	495.487122	-367.289581	30.751226	483.393738	-515.877380	218.296417	70.838547	-464.768402	-41.681026	85.309685	-468.543060	408.243256	1358.902100	-429.175537	61.436787	1367.728149	-429.742004	230.350403	1379.861572	-407.666199	223.899323	1669.632935	-531.879944	440.009125	1099.676392	-495.173553	-6.411965	1131.402832	-434.406891	414.034454	864.143005	-396.535767	-2.346896	873.837341	-436.068268	213.606155	1009.307129	427.475342	-46.625416	962.323242	427.296783	130.536453
-447.871613	311.550812	913.466980	-438.306427	122.659004	905.868469	-502.114960	297.424774	495.486969	-367.257324	30.582565	483.412354	-515.877991	218.312607	70.859673	-464.772339	-41.681267	85.329987	-468.372772	408.183258	1358.863403	-428.689972	61.440952	1367.873657	-429.324188	230.539505	1379.781372	-407.196045	223.907364	1669.669922	-531.864563	439.919708	1099.676514	-494.741425	-6.515026	1131.563477	-434.031769	413.658051	864.036926	-396.244476	-2.469066	873.954590	-435.922485	213.458160	1009.343933	427.455994	-46.663605	962.319885	427.256134	130.487625
-447.825989	311.355255	913.490784	-438.186096	122.424133	905.961426	-502.001282	297.237671	495.456940	-367.185089	30.451574	483.438354	-515.876404	218.310303	70.848679	-464.920319	-41.812752	85.414482	-468.157196	408.157471	1358.825562	-428.176147	61.496513	1368.006226	-428.998596	230.577103	1379.805664	-406.773529	224.041183	1669.648193	-531.814819	439.785065	1099.665405	-494.305878	-6.684720	1131.759033	-434.211090	414.083801	864.172363	-395.955750	-2.542497	874.087036	-435.800537	213.285080	1009.401001	427.470673	-46.645832	962.346802	427.213654	130.467255
-447.761993	311.159943	913.532654	-438.038513	122.232338	906.066345	-501.900635	297.083832	495.456726	-367.139771	30.298735	483.462097	-515.791321	218.277924	70.831604	-464.861633	-41.795795	85.421478	-467.943939	408.104553	1358.786499	-427.629669	61.524933	1368.165649	-428.665588	230.606857	1379.792114	-406.405670	224.065414	1669.646240	-531.809998	439.676636	1099.661133	-493.857605	-6.821248	1132.068237	-433.809753	413.743408	864.109192	-395.680115	-2.629666	874.253113	-435.674469	213.128937	1009.474304	427.453735	-46.640446	962.374512	427.154144	130.448883
-447.682373	310.959869	913.582397	-437.888702	122.069557	906.167480	-501.794159	297.009735	495.450531	-367.138550	30.197453	483.475281	-515.826599	218.293060	70.827225	-464.884247	-41.782822	85.490898	-467.696838	408.089813	1358.735352	-426.724304	61.677254	1368.414429	-428.272705	230.654984	1379.820679	-406.058380	224.106628	1669.736084	-531.795776	439.526520	1099.698608	-493.390411	-6.917361	1132.319824	-433.650055	413.735382	864.153748	-395.413910	-2.700097	874.417358	-435.531097	212.978104	1009.548706	427.440765	-46.636986	962.397644	427.094086	130.414688
-447.663177	310.768158	913.638428	-437.784607	121.839333	906.274841	-501.710907	296.805023	495.405334	-367.110870	30.072504	483.478455	-515.868958	218.309250	70.811073	-464.637177	-41.704407	85.473183	-467.451141	408.091858	1358.691040	-425.981934	61.789181	1368.586304	-427.843903	230.693268	1379.848877	-405.861176	224.095673	1669.805420	-531.775330	439.403564	1099.696777	-493.002472	-6.948124	1132.501465	-433.471832	413.787964	864.207520	-395.142487	-2.788646	874.573303	-435.417175	212.801041	1009.627808	427.406372	-46.654842	962.410583	427.036041	130.411774
-447.667114	310.545898	913.666016	-437.668091	121.596977	906.337158	-501.667206	297.008667	495.530243	-367.066986	29.990112	483.527985	-515.946167	218.359039	70.805359	-464.588562	-41.700264	85.524780	-467.177399	408.108032	1358.611572	-425.377167	61.824478	1368.723389	-427.383545	230.734894	1379.854004	-405.757507	224.086929	1669.952148	-531.753174	439.270264	1099.706177	-492.614380	-7.073476	1132.718872	-433.281281	413.903931	864.285034	-394.901062	-2.824109	874.776733	-435.301819	212.595383	1009.669373	427.358826	-46.622982	962.410522	426.956146	130.429840
-447.690643	310.259125	913.699585	-437.587708	121.357025	906.436768	-501.538574	296.796783	495.506561	-367.059662	29.918016	483.490631	-515.929871	218.318359	70.787025	-464.628906	-41.674263	85.600296	-466.855072	408.119812	1358.526001	-424.758759	61.885212	1368.871582	-426.907410	230.776657	1379.801025	-405.748291	223.883194	1670.067261	-531.750671	439.116974	1099.690186	-492.216705	-7.173979	1132.987549	-433.049774	413.965546	864.383972	-394.694519	-2.858065	874.992676	-435.208588	212.373657	1009.732544	427.271057	-46.651054	962.394836	426.867767	130.454285
-447.703491	309.989288	913.741272	-437.513641	121.064995	906.556824	-501.448181	296.668091	495.498077	-367.113098	29.747702	483.502228	-515.883789	218.268631	70.780411	-464.325623	-41.475693	85.592155	-466.469452	408.138245	1358.416992	-424.151520	61.933548	1368.991699	-426.337128	230.888733	1379.813110	-405.900391	223.840454	1670.200562	-531.779053	438.952454	1099.663696	-491.836975	-7.336503	1133.318726	-432.710297	414.002991	864.487610	-394.517822	-2.877803	875.227905	-435.100403	212.142197	1009.809326	427.230255	-46.633007	962.375000	426.788269	130.453339
-447.702576	309.651001	913.779907	-437.435242	120.800728	906.668579	-501.292084	296.243927	495.413727	-366.745178	29.963762	483.320770	-515.788269	218.219177	70.754524	-464.115845	-41.249985	85.582672	-466.091492	408.199646	1358.279907	-423.403656	61.990425	1369.151855	-425.808868	230.972260	1379.765991	-406.110657	223.682495	1670.402832	-531.837219	438.811859	1099.610840	-491.450073	-7.461369	1133.633423	-432.440613	414.098267	864.585754	-394.367767	-2.872304	875.487854	-435.006256	211.884338	1009.881836	427.150482	-46.609692	962.384155	426.697296	130.459122
-447.726715	309.308258	913.829102	-437.419830	120.516563	906.811523	-501.252319	296.288391	495.457916	-366.425598	30.246092	483.201508	-515.821716	218.235626	70.757996	-464.088562	-41.145069	85.698883	-465.644135	408.253571	1358.136353	-422.574219	62.051918	1369.305054	-425.138580	231.138962	1379.832275	-406.434143	223.624725	1670.649414	-531.893860	438.668732	1099.564331	-491.142944	-7.529644	1133.919189	-432.009705	414.163910	864.758484	-394.255249	-2.825393	875.769714	-434.947266	211.624496	1009.974915	427.081512	-46.613808	962.348938	426.620392	130.465530
-447.717285	308.965576	913.894897	-437.421417	120.169098	906.972656	-501.199036	296.119110	495.415802	-366.220947	30.513582	483.159790	-515.824463	218.229919	70.760796	-464.147552	-41.057720	85.848923	-465.132965	408.322113	1358.070068	-421.724396	62.159389	1369.456421	-424.632538	231.052078	1379.970825	-406.787567	223.608429	1670.822388	-531.949829	438.600708	1099.589233	-490.880005	-7.611484	1134.265991	-431.517059	414.205994	864.990540	-394.186249	-2.725483	876.026123	-434.887939	211.332489	1010.085815	427.020203	-46.583359	962.319885	426.527313	130.501297
-447.687317	308.550568	913.933289	-437.414642	119.812241	907.168152	-501.109650	295.858673	495.367340	-365.819794	30.919918	483.198517	-515.751343	218.186005	70.727242	-464.048279	-40.880314	86.005501	-464.677307	408.334564	1358.062988	-420.760651	62.191788	1369.693604	-423.737701	231.355179	1380.123779	-407.174194	223.496597	1671.122192	-531.970154	438.470062	1099.589722	-490.667419	-7.701827	1134.664917	-431.302704	414.614807	865.377808	-394.217804	-2.655757	876.336304	-434.809448	211.030914	1010.200806	426.922058	-46.577705	962.359192	426.414215	130.492874
-447.617950	308.109772	914.003052	-437.406342	119.359131	907.385376	-501.129120	295.769073	495.380463	-365.260040	31.425426	483.183075	-515.774475	218.194061	70.716408	-464.041840	-40.725067	86.229172	-464.187378	408.376862	1358.069946	-419.685699	62.251400	1369.869141	-423.074615	231.443100	1380.213379	-407.636719	222.847656	1671.575317	-531.979065	438.399597	1099.681885	-490.452911	-7.749694	1135.109741	-430.845764	414.688354	865.662903	-394.271271	-2.580284	876.741394	-434.725311	210.661987	1010.343201	426.839142	-46.483360	962.353088	426.297363	130.524902
-447.569366	307.562531	914.037231	-437.434906	118.924629	907.613220	-501.155823	295.636383	495.424622	-365.085785	31.881470	483.608215	-515.806458	218.200256	70.702415	-464.248322	-40.662361	86.490898	-463.735413	408.476959	1358.178589	-418.585419	62.358780	1370.155640	-422.520142	231.391037	1380.406128	-408.021576	222.688171	1671.889648	-531.923584	438.303894	1099.763062	-490.295319	-7.822792	1135.658569	-430.252075	414.785400	866.062500	-394.437103	-2.405894	877.251282	-434.628082	210.273209	1010.470520	426.748993	-46.490082	962.357422	426.220642	130.492523
-447.402832	307.193481	914.152222	-437.441406	118.525719	907.835327	-501.217804	295.570648	495.503876	-364.515350	32.607868	483.566467	-515.835999	218.190033	70.674332	-464.167389	-40.446369	86.651596	-463.210114	408.458405	1358.168701	-417.409454	62.421398	1370.504883	-421.655975	231.618530	1380.562744	-408.496185	222.641190	1672.240234	-531.821228	438.216644	1099.948853	-490.139313	-7.927820	1136.307739	-429.656403	414.879913	866.508911	-394.649597	-2.224784	877.796753	-434.472412	209.943207	1010.634583	426.670685	-46.485264	962.361450	426.118469	130.500961
-447.340118	306.568481	914.191467	-437.483551	117.990822	908.095276	-501.242859	295.260284	495.508850	-363.789368	33.507740	483.632263	-515.789673	218.165237	70.666008	-463.999817	-40.179092	86.800018	-462.730927	408.457550	1358.291382	-416.243439	62.519035	1370.789917	-420.860382	231.734467	1380.832764	-408.834656	222.446106	1672.492676	-531.683960	438.157776	1100.183472	-490.053925	-7.963765	1136.890625	-429.027618	414.980103	866.968079	-394.924347	-1.977247	878.305786	-434.327515	209.481323	1010.776733	426.569397	-46.487431	962.327698	426.021027	130.538864
-447.170990	306.006409	914.241089	-437.464905	117.396294	908.371948	-501.181976	294.291718	495.356201	-362.644379	34.595600	483.070313	-515.625244	218.056564	70.594208	-463.612335	-39.813221	86.891190	-462.259125	408.426788	1358.422119	-415.106079	62.627239	1371.147339	-420.208893	231.712402	1381.151001	-409.107910	222.283142	1672.793579	-531.496094	438.099396	1100.405518	-490.010071	-7.972868	1137.497681	-428.303131	415.096710	867.444397	-395.149963	-1.757851	878.790588	-434.117645	209.023178	1010.933716	426.456757	-46.444618	962.351624	425.910522	130.559906
-446.986603	305.391724	914.300354	-437.403564	116.725769	908.703308	-501.277222	294.098236	495.434784	-362.138763	35.289940	483.153870	-515.626770	218.038757	70.597458	-463.528168	-39.600121	87.123192	-461.784943	408.353180	1358.604004	-413.957062	62.650814	1371.508301	-419.426270	231.934174	1381.338379	-409.416962	222.207977	1673.096802	-531.231506	438.046661	1100.628784	-489.942139	-8.023088	1138.143921	-427.529999	415.265656	867.894104	-395.439941	-1.543284	879.351074	-433.902100	208.524506	1011.125122	426.345886	-46.498230	962.319519	425.832855	130.569107
-446.716797	304.875580	914.419006	-437.253418	116.073860	909.093628	-501.329102	293.763123	495.540924	-361.544403	36.110214	483.202484	-515.547119	217.953278	70.536873	-463.442719	-39.407433	87.329132	-461.276733	408.313232	1358.756104	-412.914276	62.663971	1371.807251	-418.762390	232.003510	1381.617432	-409.612030	222.105530	1673.399658	-530.939087	438.073181	1100.836182	-489.907288	-8.075136	1138.815186	-426.568573	415.234711	868.314880	-395.746674	-1.380552	879.960693	-433.617920	208.084198	1011.376953	426.263763	-46.471104	962.349121	425.742157	130.595657
-446.447235	304.196167	914.530945	-437.150269	115.489571	909.529846	-501.424500	293.529999	495.640686	-361.821228	36.225338	483.969208	-515.567444	217.948349	70.521652	-463.815155	-39.240417	87.682823	-460.803589	408.252258	1358.910889	-411.922821	62.702541	1372.270264	-418.145905	231.997650	1381.915649	-409.754974	222.014572	1673.678955	-530.600281	438.105957	1100.989624	-489.901428	-8.201950	1139.576294	-425.496338	415.217621	868.739563	-395.987152	-1.246422	880.549255	-433.320831	207.620560	1011.645569	426.164337	-46.481888	962.353333	425.675751	130.610947
-446.184143	303.714294	914.707703	-436.969696	114.925316	909.934204	-501.584351	293.318939	495.785400	-361.145477	36.906479	484.168396	-515.574280	217.886490	70.532669	-463.690399	-38.794724	87.910431	-460.352509	408.172302	1359.018433	-411.014832	62.726799	1372.685913	-417.647461	231.828751	1382.239014	-409.844330	221.793854	1674.033691	-530.178284	438.129639	1101.129395	-489.883453	-8.284056	1140.256104	-424.391907	415.338379	869.242249	-396.184814	-1.214585	881.200928	-433.004486	207.219604	1011.930664	426.088989	-46.442360	962.365601	425.586639	130.639343
-445.952850	303.105133	914.845642	-436.662994	114.223160	910.341736	-501.725098	292.816132	495.852051	-360.555603	37.531929	484.283447	-515.551025	217.881165	70.490509	-463.591339	-38.347786	88.184761	-459.934814	408.027985	1359.104004	-410.205200	62.655304	1373.102051	-416.961487	231.934006	1382.525513	-409.809570	221.683838	1674.331543	-529.730713	438.265350	1101.236816	-489.874329	-8.390689	1140.843262	-423.325195	415.487488	869.648315	-396.271606	-1.278187	881.819641	-432.611084	206.716843	1012.195801	426.003601	-46.462337	962.368164	425.523468	130.654404
-445.678162	302.427673	914.961670	-436.323059	113.488098	910.754700	-501.803650	292.222931	495.865997	-359.975830	38.085575	484.492767	-515.422607	217.709076	70.440453	-463.414093	-37.921631	88.431984	-459.510986	407.875610	1359.184204	-409.466553	62.531364	1373.532471	-416.375732	231.908600	1382.872437	-409.774933	221.704544	1674.550415	-529.193726	438.268616	1101.224976	-489.869171	-8.478669	1141.412354	-422.362213	415.933624	870.239014	-396.156677	-1.377603	882.449280	-432.194305	206.176300	1012.453735	425.925049	-46.424667	962.368958	425.421967	130.713486
-445.416168	301.858856	915.072327	-436.074219	112.931664	911.127258	-501.927094	291.693085	495.900665	-360.026794	37.890728	484.600616	-515.370483	217.653839	70.423790	-463.620697	-37.701572	88.795662	-459.085449	407.742737	1359.227539	-408.858917	62.411839	1373.895630	-415.844360	231.846405	1383.112183	-409.646545	221.660355	1674.769287	-528.637512	438.401642	1101.273193	-489.902405	-8.556663	1141.956543	-421.046265	416.042633	870.643372	-396.035767	-1.635713	883.054504	-431.837524	205.756165	1012.688782	425.809357	-46.399399	962.380249	425.309357	130.799042
-445.152863	301.230347	915.231384	-435.645844	112.170654	911.557373	-502.055359	291.375336	496.047272	-359.111206	38.314930	483.996918	-515.345032	217.574158	70.398682	-463.348358	-37.312252	88.921112	-458.705872	407.549438	1359.264282	-408.411499	62.231728	1374.308838	-415.287903	231.747955	1383.410156	-409.455444	221.592941	1674.959473	-528.076660	438.555634	1101.250732	-489.924225	-8.669399	1142.386597	-419.312347	415.751495	870.999329	-395.738190	-1.951384	883.719604	-431.455750	205.214935	1012.982544	425.718262	-46.375919	962.370789	425.211304	130.779617
-444.928467	300.541565	915.338562	-435.217926	111.377159	911.915527	-502.271637	291.249390	496.229034	-359.299438	38.102295	484.903503	-515.408203	217.567383	70.371719	-463.715485	-37.306767	89.348022	-458.358154	407.313599	1359.262817	-407.921295	62.027931	1374.690674	-414.728485	231.620773	1383.667969	-409.192596	221.498901	1675.137329	-527.420776	438.612000	1101.233398	-489.957733	-8.854539	1142.857788	-418.159027	416.238617	871.617554	-395.284851	-2.264512	884.337952	-431.052948	204.620422	1013.210388	425.650269	-46.379307	962.374146	425.135468	130.813950
-444.668579	299.784302	915.403870	-434.786316	110.719246	912.273071	-502.349091	290.636627	496.252472	-358.439850	38.508064	484.243011	-515.319946	217.469788	70.365456	-463.481262	-37.111839	89.574043	-457.827637	407.224274	1359.334473	-407.522278	61.768528	1374.994751	-414.248718	231.434631	1383.850464	-408.900146	221.425095	1675.304199	-526.729553	438.686371	1101.304443	-489.983093	-9.069555	1143.315186	-416.287506	415.817596	871.955383	-394.773346	-2.668958	884.938477	-430.667755	204.076294	1013.420288	425.544983	-46.382145	962.351868	425.022461	130.869568
-444.385406	299.154083	915.490112	-434.359528	110.025421	912.574402	-502.466034	289.859009	496.204132	-358.409210	38.291431	484.990356	-515.218323	217.388092	70.294411	-463.771454	-37.299507	89.994972	-457.324768	406.985443	1359.323975	-407.071564	61.474510	1375.297974	-413.666901	231.284149	1384.034058	-408.533142	221.340057	1675.438110	-525.991760	438.756897	1101.309814	-489.973480	-9.344203	1143.674561	-414.694855	415.870422	872.512939	-394.035889	-3.249816	885.619202	-430.295654	203.535690	1013.613892	425.463104	-46.335800	962.363464	424.937714	130.872726
-444.108887	298.421906	915.534851	-433.833130	109.275139	912.845276	-502.696014	289.631897	496.285187	-358.069397	38.104012	485.244354	-515.239807	217.299683	70.286476	-463.889191	-37.581474	90.415611	-456.795044	406.754578	1359.355347	-406.609650	61.177814	1375.639648	-413.160614	231.062485	1384.163696	-408.124969	221.244492	1675.561768	-525.181152	438.816956	1101.324463	-489.901733	-9.655375	1143.998047	-413.137756	415.886505	872.993835	-393.188965	-3.873686	886.300903	-429.881927	202.926300	1013.771912	425.374237	-46.324768	962.333313	424.855438	130.908096
-443.852539	297.738953	915.589050	-433.429932	108.610100	913.051697	-502.877289	289.474030	496.412354	-357.165283	38.221947	484.593384	-515.300842	217.269943	70.288055	-463.774750	-37.921642	90.799591	-456.232513	406.524292	1359.378296	-406.202728	60.885136	1375.859497	-412.642456	230.813660	1384.312622	-407.694641	221.120773	1675.640625	-524.301086	438.843323	1101.327637	-489.814667	-10.062771	1144.321045	-411.362701	415.817596	873.647827	-392.233521	-4.490936	886.934143	-429.549438	202.339569	1013.902710	425.306549	-46.283600	962.287903	424.757507	130.987167
-443.544739	297.068176	915.686157	-433.003326	107.952888	913.297974	-502.914581	289.109528	496.491852	-356.653656	38.029438	484.762573	-515.269348	217.174591	70.263191	-463.619232	-38.348431	91.206650	-455.671295	406.243225	1359.400879	-405.750610	60.606792	1376.063354	-412.118134	230.583710	1384.436035	-407.293060	220.784149	1675.802734	-523.385254	438.831879	1101.322632	-489.684784	-10.575710	1144.635498	-409.587433	415.785919	874.272339	-391.185120	-5.215230	887.765808	-429.198975	201.758789	1014.076599	425.225739	-46.292473	962.254761	424.689545	131.027344
-443.266388	296.410339	915.739868	-432.543884	107.234337	913.477844	-502.929016	288.808289	496.612549	-355.953979	37.742241	484.906036	-515.232971	217.120041	70.244461	-463.547058	-38.958763	91.658447	-455.067902	405.928009	1359.445923	-405.383423	60.234177	1376.183838	-411.564636	230.346710	1384.579468	-406.729889	220.727570	1675.747681	-522.411682	438.806671	1101.359497	-489.476318	-11.096538	1144.928467	-407.750580	415.659515	874.902100	-389.942993	-6.066003	888.350586	-428.791077	201.148224	1014.190369	425.128296	-46.263676	962.217590	424.595764	131.034775
-442.937988	295.785065	915.830505	-432.141266	106.583084	913.668396	-502.687988	287.782166	496.535095	-354.491791	38.364475	484.919495	-514.972046	216.912460	70.159431	-463.003052	-39.415985	91.976517	-454.435333	405.603485	1359.465942	-404.777161	59.898876	1376.299561	-411.154877	229.922180	1384.680542	-406.216003	220.580917	1675.805054	-521.423767	438.873230	1101.326904	-489.143311	-11.682769	1145.170044	-405.834473	415.514740	875.601929	-388.610352	-7.092204	889.138184	-428.424561	200.566238	1014.331238	425.039337	-46.248699	962.156616	424.528229	131.067551
-442.538879	295.208893	915.961975	-431.690338	105.963821	913.919434	-502.402069	286.904938	496.492310	-354.059570	37.402088	485.232635	-514.727844	216.742111	70.127106	-463.126251	-40.517357	92.676163	-453.913269	405.240997	1359.509033	-404.293182	59.535599	1376.437622	-410.476685	229.724716	1384.779175	-405.681030	220.378540	1675.895996	-520.358948	438.869720	1101.309570	-488.823212	-12.274570	1145.351807	-403.789917	415.247864	876.308533	-387.084534	-8.025180	889.896973	-428.023621	200.032684	1014.525085	424.978180	-46.211826	962.104004	424.454468	131.082214
-442.104797	294.668121	916.127136	-431.191711	105.296448	914.154175	-502.149689	286.271362	496.530182	-353.336273	36.812664	485.472595	-514.594543	216.643448	70.104019	-462.964661	-41.464893	93.312073	-453.333405	404.831726	1359.559448	-403.848450	59.170101	1376.560303	-409.969574	229.389297	1384.855591	-405.179718	219.885727	1676.149170	-519.236023	438.824097	1101.362183	-488.427094	-12.892735	1145.572998	-401.678101	414.994568	877.045715	-385.413361	-9.132330	890.731018	-427.575409	199.467621	1014.726868	424.921387	-46.220402	962.036865	424.403442	131.111099
-441.659180	294.048553	916.267761	-430.731049	104.662270	914.374756	-502.033264	285.997345	496.636261	-352.499695	36.070744	485.807434	-514.550964	216.569901	70.104546	-462.497101	-42.407860	93.919701	-452.761749	404.417847	1359.646851	-403.205170	58.774609	1376.772827	-409.377747	229.013214	1384.990479	-404.536377	219.793182	1676.125488	-518.094849	438.828247	1101.420288	-487.932190	-13.472318	1145.804565	-399.487549	414.675964	877.836975	-383.651703	-10.330457	891.616333	-427.148315	198.882019	1014.910095	424.866119	-46.205196	961.968567	424.349976	131.174194
-441.200867	293.481812	916.404053	-430.333344	103.956665	914.645142	-502.067841	285.947540	496.827484	-351.471039	35.522179	486.073273	-514.626953	216.559677	70.123329	-462.146210	-43.436382	94.550323	-452.193573	403.988831	1359.735107	-402.666718	58.360355	1376.944214	-408.815125	228.558105	1385.124634	-403.928253	220.110352	1675.988159	-516.845764	438.694183	1101.501831	-487.399017	-14.144651	1146.029175	-397.143372	414.315460	878.674438	-381.673553	-11.419609	892.541504	-426.738831	198.312683	1015.115417	424.802551	-46.187157	961.899841	424.328400	131.187561
-440.882355	292.633667	916.509827	-429.901093	103.041557	914.972046	-502.053986	285.533234	496.899841	-350.449707	35.054428	486.393616	-514.653381	216.522614	70.133339	-461.633606	-44.506542	95.186790	-451.588409	403.506653	1359.844849	-402.139679	57.904491	1377.077271	-408.320251	227.996597	1385.315186	-403.319946	219.563339	1676.256958	-515.594421	438.620697	1101.591919	-486.884460	-14.801031	1146.226196	-394.766541	414.006744	879.524170	-379.578186	-12.521915	893.497437	-426.372864	197.552200	1015.333008	424.712860	-46.185616	961.809326	424.247742	131.256180
-440.855347	291.479980	916.542603	-429.635651	102.194695	915.227295	-501.882172	284.764893	496.773468	-349.224976	34.575962	486.726105	-514.554688	216.446930	70.067886	-461.088684	-45.451855	95.803162	-451.052124	403.003998	1359.994873	-401.532837	57.394596	1377.270508	-407.534790	227.681442	1385.520630	-402.681946	219.286194	1676.287598	-514.260376	438.509003	1101.647949	-486.249481	-15.395741	1146.426270	-392.261353	413.670074	880.400024	-377.397461	-13.759984	894.548767	-426.157410	196.684021	1015.471008	424.637573	-46.151810	961.718445	424.186768	131.321075
-440.749603	290.424683	916.605835	-429.330231	101.260704	915.539063	-501.750824	284.324371	496.783234	-347.957214	34.208263	486.974030	-514.546204	216.329086	70.035019	-460.457794	-46.433380	96.402596	-450.438019	402.452637	1360.137207	-400.959656	56.927010	1377.484985	-406.889679	227.201599	1385.690186	-402.046448	218.791138	1676.443604	-512.896667	438.310028	1101.764526	-485.598969	-16.064455	1146.575439	-389.691589	413.215149	881.339233	-375.017120	-14.856829	895.596802	-425.896454	195.833084	1015.653503	424.584839	-46.162380	961.608582	424.139771	131.281769
-440.508606	289.581329	916.682617	-428.947418	100.352440	915.828674	-501.731506	284.232941	496.950775	-346.570526	34.038750	487.187347	-514.634583	216.335541	70.054985	-459.731171	-47.313148	96.973351	-449.911530	401.827240	1360.243896	-400.407135	56.391235	1377.739746	-406.242706	226.705505	1385.816895	-401.357605	218.095871	1676.753296	-511.564301	438.079712	1101.862183	-484.827515	-16.685585	1146.799683	-386.997284	412.762787	882.355835	-372.390808	-15.872211	896.849243	-425.546173	195.078506	1015.833130	424.481537	-46.085419	961.498230	424.049133	131.367554
-440.106812	288.867889	916.831787	-428.523163	99.578026	916.096619	-501.607727	283.925903	497.159058	-345.282684	33.591621	487.494843	-514.647644	216.250305	70.043633	-458.969269	-48.275463	97.564896	-449.274780	401.266968	1360.426270	-399.799622	55.809414	1378.001099	-405.530182	226.154724	1386.037354	-400.721558	216.943848	1677.153809	-510.146301	437.809601	1101.942749	-484.006744	-17.306072	1147.042480	-384.241394	412.258057	883.391968	-369.708710	-17.116190	898.057190	-425.116699	194.399109	1016.040100	424.398315	-46.018085	961.390686	423.976227	131.401367
-439.422668	288.476654	917.155579	-427.878510	98.805855	916.423584	-501.418457	283.339539	497.323395	-343.860901	33.421261	487.845428	-514.665833	216.184845	70.019005	-457.926880	-49.044350	98.043808	-448.555542	400.670197	1360.618164	-399.242706	55.285603	1378.235107	-404.835815	225.537827	1386.235718	-400.018036	216.289291	1677.343750	-508.762207	437.485321	1102.118896	-483.121338	-18.023010	1147.231567	-381.406433	411.677032	884.464722	-366.898682	-18.400110	899.247192	-424.531982	193.811920	1016.372803	424.327850	-45.989059	961.280701	423.920929	131.441376
-439.380951	287.434692	917.255066	-427.578674	97.858597	916.678528	-501.300995	283.014801	497.402740	-342.583344	32.891338	488.077087	-514.642944	216.106384	70.019058	-457.001801	-49.938377	98.540344	-447.858307	400.037964	1360.827026	-398.659271	54.635193	1378.459717	-404.057617	224.875076	1386.494019	-399.204895	215.721390	1677.409058	-507.357086	437.116638	1102.309082	-482.221375	-18.654472	1147.363281	-378.513519	411.071289	885.678101	-363.773834	-19.428249	900.652039	-424.260498	192.917755	1016.540527	424.272491	-45.969437	961.191162	423.841370	131.462128
-439.018158	286.721436	917.467407	-427.089966	97.005348	916.959045	-501.088531	282.581024	497.480377	-341.390472	32.402828	488.476868	-514.667908	216.057083	70.040520	-455.914642	-50.676300	98.955460	-447.012115	399.454773	1361.083130	-398.106293	54.017193	1378.774170	-403.270233	224.207108	1386.623169	-398.495972	214.867355	1677.715820	-505.903748	436.749695	1102.414917	-481.244385	-19.361618	1147.452637	-375.543701	410.411163	886.873535	-360.595917	-20.623652	902.047668	-423.836121	192.176132	1016.786987	424.275726	-45.915497	961.100708	423.826935	131.539169
-438.694275	285.902740	917.638550	-426.597076	96.108582	917.286438	-500.937500	282.112671	497.523010	-339.931763	31.978685	488.830475	-514.604065	215.977478	69.990883	-454.575470	-51.341316	99.245728	-446.212982	398.785706	1361.284912	-397.636780	53.318008	1378.956543	-402.461731	223.503174	1386.798828	-397.626526	214.179230	1677.756226	-504.434875	436.271973	1102.582886	-480.209106	-20.082649	1147.566772	-372.495087	409.756836	888.195435	-357.224854	-21.857735	903.469910	-423.432953	191.408112	1017.036377	424.271393	-45.908138	961.042908	423.802551	131.547119
-438.246948	285.275208	917.893616	-426.069397	95.240387	917.546082	-500.717743	281.431671	497.589508	-339.327332	30.786678	490.048492	-514.579956	215.887558	69.967186	-453.559601	-52.152412	99.683792	-445.460846	397.965637	1361.468262	-397.056824	52.545570	1379.169312	-401.649872	222.769989	1386.968994	-396.864838	213.201965	1678.092651	-502.983765	435.773773	1102.741089	-479.091980	-20.853550	1147.682861	-369.337555	408.952698	889.538879	-353.623871	-22.869259	905.116394	-422.951508	190.665649	1017.294312	424.278046	-45.890091	960.998413	423.808655	131.557953
-437.806244	284.557709	918.076416	-425.516510	94.378075	917.797119	-499.972107	280.112488	497.131927	-337.840851	30.386702	489.527191	-514.125427	215.630508	69.920219	-451.916107	-52.501980	99.814026	-444.593658	397.208405	1361.696777	-396.572968	51.812458	1379.354004	-400.827759	221.962021	1387.223145	-395.985352	212.282928	1678.279419	-501.486816	435.245361	1102.862549	-477.938599	-21.630016	1147.712402	-366.134308	408.132324	890.953613	-349.930511	-24.021458	906.716248	-422.471558	189.915527	1017.512573	424.333923	-45.850418	960.969910	423.833008	131.621017
-437.342407	283.795135	918.270508	-424.911041	93.480309	918.066772	-500.329712	280.229095	497.805878	-336.600922	29.855715	489.902222	-514.423523	215.689087	69.892357	-450.351563	-52.995083	99.980110	-443.678101	396.403412	1361.926025	-395.947296	50.965038	1379.566772	-399.944458	221.131073	1387.416260	-395.022461	211.502502	1678.308105	-499.927826	434.595856	1103.060181	-476.685699	-22.402056	1147.671265	-362.857483	407.320374	892.461792	-345.959381	-25.183205	908.376221	-421.950012	189.130554	1017.745483	424.383331	-45.841232	960.956665	423.832428	131.618484
-436.286591	283.188141	918.824768	-424.058899	92.849823	918.296082	-500.209259	280.003967	498.099274	-335.100677	29.634008	490.179840	-514.454468	215.671021	69.916367	-448.560059	-53.266411	99.954865	-442.764038	395.568451	1362.174561	-395.472900	50.139961	1379.701660	-399.133667	220.217087	1387.579590	-394.127136	210.371979	1678.609375	-498.355988	433.993622	1103.242432	-475.456818	-23.167021	1147.588013	-359.563660	406.377136	893.977539	-341.837830	-26.068531	910.210449	-421.166260	188.320938	1018.153564	424.439789	-45.812481	960.955078	423.849945	131.634796
-436.341919	282.299622	918.782166	-423.698578	91.731659	918.576782	-500.029327	279.198547	498.020294	-334.130280	28.874495	490.527191	-514.343933	215.527145	69.878693	-446.974701	-53.747528	100.125763	-441.820221	394.700623	1362.416382	-394.852844	49.198822	1379.897705	-398.260986	219.294800	1387.753906	-393.129120	209.279343	1678.812622	-496.802826	433.384094	1103.410156	-474.112732	-23.927629	1147.497192	-356.189484	405.422180	895.632385	-337.606934	-27.105616	912.104431	-420.905487	187.513016	1018.261963	424.500366	-45.821739	960.993958	423.868225	131.595062
-435.470581	281.255981	919.001221	-422.950012	90.840508	918.778259	-499.648987	278.175995	498.007446	-332.907379	28.481586	490.788055	-514.171692	215.351196	69.823555	-445.044647	-54.052425	100.053009	-440.826599	393.801117	1362.686523	-394.381409	48.281364	1380.021973	-397.505524	218.171143	1387.982788	-392.014038	208.298691	1678.848755	-495.193939	432.661560	1103.694214	-472.725250	-24.735489	1147.422485	-352.762482	404.397614	897.304077	-333.158173	-28.014851	914.162720	-420.147888	186.527557	1018.477112	424.588501	-45.807781	961.039917	423.898865	131.601990
-434.905060	280.052948	919.116272	-421.913300	89.259964	919.153259	-499.445526	277.812866	498.188721	-331.939575	27.686312	491.266693	-514.140930	215.271210	69.823158	-443.050507	-54.522820	100.014694	-439.753357	392.948486	1363.015991	-393.834778	47.312252	1380.139282	-396.681885	217.118774	1388.134399	-390.906403	207.707153	1678.792725	-493.554993	431.954285	1103.909058	-471.286285	-25.534969	1147.345703	-349.259644	403.295868	899.072510	-328.602448	-28.968513	916.308594	-419.421906	185.287735	1018.728088	424.678314	-45.818142	961.084045	423.932068	131.569702
-434.527405	279.186859	919.263794	-421.596893	88.585060	919.305298	-499.507629	277.511963	498.422546	-330.564148	27.504234	491.465576	-514.263184	215.207611	69.829460	-440.805511	-54.847054	99.911659	-438.881592	391.820221	1363.307373	-393.355835	46.260197	1380.349121	-395.667755	216.205597	1388.348755	-389.755829	206.484009	1678.949951	-491.963867	431.234650	1104.174683	-469.831085	-26.443724	1147.207153	-345.778137	402.180817	900.892212	-323.909821	-29.826900	918.489807	-419.007172	184.521957	1018.871704	424.758118	-45.854939	961.152710	423.965240	131.561722
-433.847870	278.023926	919.385498	-420.549866	87.093689	919.637573	-499.100006	276.432404	498.457764	-334.402618	20.701792	488.587891	-514.068359	215.025681	69.748161	-440.465759	-56.712631	100.740532	-437.822571	390.797211	1363.635376	-392.764587	45.196629	1380.536255	-394.744049	215.117065	1388.520508	-388.540710	205.193039	1679.132568	-490.295959	430.475586	1104.473145	-468.338501	-27.257956	1147.009399	-342.295532	401.012634	902.729248	-319.106781	-30.750877	920.913208	-418.196625	183.317291	1019.102600	424.862915	-45.880699	961.230713	423.982788	131.568558
-433.305359	276.924133	919.501404	-419.812531	85.939423	919.911194	-497.982849	274.238678	497.845245	-333.638367	19.815058	488.930542	-513.388977	214.662857	69.657692	-438.207245	-57.264355	100.627724	-436.731354	389.798309	1364.000488	-392.271027	44.089958	1380.657959	-393.856964	213.927551	1388.746582	-387.265503	203.703873	1679.433716	-488.564606	429.593658	1104.753906	-466.812286	-28.012432	1146.776855	-338.643677	399.759216	904.764099	-314.148254	-31.637972	923.340881	-417.558167	182.281372	1019.296753	424.947418	-45.914627	961.314697	424.017029	131.512527
-432.750793	275.790955	919.618530	-419.079681	84.718246	920.144043	-498.058563	274.043884	498.102020	-332.511902	19.328493	489.257568	-513.533203	214.632843	69.681732	-435.608490	-57.674480	100.306931	-435.695862	388.618286	1364.387695	-391.727020	42.922321	1380.753418	-392.947815	212.687759	1388.933838	-385.940887	202.317810	1679.570801	-486.879974	428.654846	1105.104248	-465.180084	-28.907394	1146.582031	-335.012665	398.514099	906.815491	-309.088593	-32.618198	925.861694	-416.900146	181.173523	1019.469849	425.022705	-45.937065	961.424072	424.027618	131.486725
-432.168549	274.677734	919.720764	-418.372223	83.563698	920.351624	-497.798584	273.428741	498.222229	-331.362000	18.626184	489.537933	-513.474548	214.486237	69.626114	-432.995453	-58.035725	100.017921	-434.758392	387.350037	1364.626465	-391.243103	41.696289	1380.862061	-392.019043	211.409485	1389.119141	-384.556732	200.857147	1679.712280	-485.190033	427.753601	1105.328491	-463.508545	-29.745501	1146.341431	-331.281097	397.159302	908.968933	-304.024841	-33.769611	928.752930	-416.250702	180.100586	1019.623779	425.068848	-46.002449	961.498047	424.039886	131.445663
-431.616760	273.486053	919.818115	-417.528839	82.306488	920.592102	-498.231659	273.784790	498.882751	-330.112274	18.074224	489.879669	-513.819458	214.552521	69.656754	-430.187286	-58.419167	99.626152	-433.631927	386.175842	1365.059937	-390.787537	40.383293	1380.890625	-391.121368	210.091721	1389.255249	-383.129303	199.453354	1679.729492	-483.471893	426.745544	1105.728638	-461.836670	-30.596445	1146.099854	-327.530457	395.712982	911.067688	-298.687103	-34.646439	931.767517	-415.534058	178.965515	1019.790039	425.111908	-46.002583	961.565735	424.035004	131.452240
-431.085022	272.382294	919.933350	-416.810944	81.134666	920.793701	-497.048035	271.523254	498.197418	-329.229767	16.757406	490.195038	-513.091919	214.218018	69.529160	-427.586365	-58.948261	99.370621	-432.678528	384.818634	1365.401489	-390.245148	39.038692	1381.047363	-390.168060	208.683197	1389.392090	-381.674591	197.883759	1679.847656	-481.701141	425.725647	1106.026978	-460.140564	-31.396502	1145.739014	-323.738708	394.283112	913.428406	-293.096069	-35.363068	934.576538	-414.866089	177.884293	1019.943909	425.115417	-46.022556	961.649780	424.047211	131.418655
-430.372040	271.306824	920.091003	-415.936707	79.941795	921.040405	-496.711761	270.853699	498.314056	-328.089844	15.818968	490.475067	-513.027893	214.115295	69.510246	-424.661865	-59.447407	99.078888	-431.554749	383.532684	1365.767456	-389.718628	37.638893	1381.149414	-389.192902	207.234909	1389.466064	-380.186829	196.224045	1679.973755	-479.908356	424.599182	1106.435181	-458.355255	-32.339626	1145.427002	-319.944305	392.805725	915.738708	-287.819305	-36.448803	937.903503	-414.084717	176.802521	1020.146606	425.114014	-46.024391	961.734497	424.034943	131.377182
-429.813751	270.136292	920.226074	-415.129425	78.707756	921.227478	-496.307312	270.132263	498.425446	-326.749817	15.104723	490.778412	-512.977783	213.991516	69.481865	-421.623688	-59.926178	98.630959	-430.565674	382.093109	1366.184570	-389.197052	36.239220	1381.213623	-388.163727	205.723434	1389.586792	-378.684418	194.500900	1680.079102	-478.152252	423.423553	1106.792725	-456.626587	-33.382210	1145.162231	-316.098816	391.250854	918.149658	-282.448578	-37.054306	941.251221	-413.350311	175.642609	1020.302429	425.095245	-46.024067	961.781311	424.000916	131.378479
-430.288910	266.459991	918.741272	-415.105804	76.349586	921.504028	-496.654816	270.837952	498.843811	-325.935852	13.580159	491.037598	-513.478943	214.166504	69.566193	-418.709534	-60.582890	98.329231	-429.498657	380.664917	1366.564087	-388.608826	34.743595	1381.267334	-387.234070	203.977844	1389.772461	-377.144135	192.712875	1680.186523	-476.302643	422.187286	1107.255737	-454.836853	-34.385826	1144.845703	-312.286682	389.636749	920.629822	-276.990967	-37.585144	944.776611	-412.839691	173.637894	1019.610535	425.108429	-46.085121	961.807434	424.037140	131.327377
-429.669037	265.439453	918.915283	-414.419220	75.633415	921.664917	-495.240906	268.275574	498.185547	-324.585419	12.699544	491.215759	-512.683533	213.798019	69.436745	-415.606140	-61.227737	98.002441	-428.406677	379.161591	1367.001221	-387.980927	33.204895	1381.344482	-386.133087	202.416855	1389.902588	-375.602417	190.843552	1680.294067	-474.473633	420.985321	1107.657471	-453.001892	-35.481922	1144.653931	-308.464996	387.929718	923.094788	-271.567596	-38.076023	948.368164	-412.194641	172.769028	1019.778809	425.065735	-46.096790	961.833374	423.989471	131.350800
-428.694244	264.441376	919.226379	-413.033783	74.043671	922.010132	-494.678711	267.269043	498.124420	-323.410095	11.839918	491.512909	-512.507935	213.608002	69.389778	-412.326141	-61.744530	97.506096	-427.347809	377.602142	1367.385742	-387.307922	31.653709	1381.378052	-384.908020	200.964569	1389.920532	-374.052734	189.194168	1680.406860	-472.638885	419.603180	1108.062256	-451.201538	-36.593136	1144.397827	-304.632843	386.198120	925.691162	-265.716187	-37.809906	951.864807	-411.228607	171.489929	1020.127625	424.980316	-46.137466	961.857971	423.943909	131.317032
-427.982574	263.240265	919.332031	-412.155365	72.568085	922.123962	-494.046844	266.238251	498.134857	-322.080383	10.887856	491.788300	-512.322388	213.478607	69.359932	-409.195221	-62.472862	97.171806	-426.189911	376.066528	1367.788940	-386.709930	29.991793	1381.414795	-383.937378	199.120193	1390.058228	-372.536713	187.214386	1680.494507	-470.781616	418.185577	1108.566650	-449.131927	-37.616585	1144.026001	-300.839294	384.420288	928.303162	-260.370178	-39.135574	955.516846	-410.377258	170.165665	1020.231506	424.933441	-46.140110	961.890198	423.904022	131.290314
-427.381653	262.028015	919.445251	-411.338348	71.004128	922.124390	-494.072693	265.934601	498.492340	-321.133728	8.658047	492.032776	-512.716125	213.713135	69.467537	-406.218475	-63.405628	96.982323	-425.067749	374.453522	1368.165039	-385.663696	28.425417	1381.392334	-382.745270	197.407196	1390.116333	-371.031433	185.172440	1680.555542	-468.966827	416.793152	1108.975830	-447.011230	-38.771294	1143.656860	-297.000793	382.517181	930.982300	-255.427032	-40.525242	959.552063	-409.568176	168.733841	1020.279541	424.842224	-46.149475	961.910400	423.837097	131.256149
-426.612915	260.603973	919.574280	-410.333405	69.454407	922.305603	-493.171326	264.559601	498.278656	-319.549500	8.965609	492.204315	-512.559509	213.755127	69.474808	-402.813110	-63.873722	96.441071	-423.888000	372.746674	1368.628906	-384.952454	26.617916	1381.233154	-381.557953	195.695038	1390.183350	-369.574921	182.935852	1680.770996	-467.134705	415.231506	1109.436890	-444.868439	-39.978241	1143.368896	-293.232971	380.585358	933.764954	-250.063599	-41.571892	963.385925	-408.700897	167.283112	1020.435791	424.735596	-46.157463	961.939575	423.772461	131.248032
-425.847534	259.257813	919.697083	-409.388336	67.988556	922.404541	-493.088257	264.084412	498.647339	-318.185364	8.129101	492.373444	-512.828857	213.850906	69.529007	-399.599915	-64.462379	96.034409	-422.677948	371.048859	1369.025635	-383.967255	24.904787	1381.241089	-380.318024	193.874359	1390.337524	-368.163818	180.879745	1680.792358	-465.297180	413.668182	1109.970215	-442.831451	-41.323910	1143.104248	-289.468353	378.574921	936.517151	-244.641235	-41.343678	966.960510	-407.818604	165.874771	1020.544006	424.656281	-46.156830	961.984863	423.700897	131.174088
-425.053802	258.177704	919.882935	-408.702728	66.876991	922.370972	-493.232544	264.530060	499.128998	-316.768707	7.275115	492.513397	-513.172119	213.974457	69.669991	-396.307709	-65.060150	95.601181	-421.406525	369.287170	1369.532837	-383.143646	23.032665	1381.089844	-379.067627	192.068253	1390.484497	-366.799103	178.660828	1680.963135	-463.447174	412.030762	1110.446655	-440.662903	-42.728962	1142.899658	-285.778381	376.504211	939.331177	-239.592010	-41.942841	970.906799	-407.063110	164.660294	1020.621277	424.557526	-46.174301	961.993042	423.641327	131.200012
-423.973541	256.456055	919.922668	-407.026337	65.514107	922.625854	-491.436798	261.504639	498.522858	-315.164001	6.793784	492.696106	-512.275085	213.555634	69.553368	-392.900482	-65.476349	95.146164	-420.107178	367.434998	1369.964722	-382.040039	21.106308	1381.034424	-377.675781	190.351120	1390.571533	-365.441956	176.259964	1681.228271	-461.623291	410.260986	1111.034546	-438.272552	-44.074944	1142.500732	-282.120544	374.440674	942.152466	-234.213226	-42.984776	974.688660	-405.775482	163.256790	1020.774353	424.424438	-46.210384	961.994751	423.567963	131.222580
-423.207916	254.977005	919.996887	-406.141968	63.215908	922.670715	-491.668365	261.325806	498.995331	-313.816681	6.036155	492.861359	-512.718811	213.621384	69.594368	-389.768738	-65.868172	94.727303	-418.798187	365.546600	1370.522339	-380.811035	19.274044	1380.945801	-376.392426	188.290283	1390.828491	-364.118958	173.863953	1681.424805	-459.742767	408.428558	1111.660889	-435.906342	-45.523155	1142.198853	-278.463013	372.348480	944.925476	-229.213791	-43.917850	978.324585	-404.886322	161.354919	1020.827942	424.329010	-46.214695	962.002563	423.486603	131.129150
-422.032104	253.315552	920.137573	-404.570343	62.379631	922.836731	-490.339905	259.381683	498.760529	-312.107849	5.724228	492.916077	-512.175049	213.288406	69.517624	-386.531769	-66.192986	94.247330	-417.512421	363.681610	1371.015503	-379.555206	17.419098	1380.907593	-375.098877	186.290192	1390.901855	-362.811249	171.556152	1681.527954	-457.882141	406.543671	1112.215820	-433.487213	-47.135124	1141.948242	-274.875427	370.212524	947.745728	-224.681885	-44.979652	981.532227	-403.592621	160.142090	1020.988281	424.139374	-46.214645	962.012634	423.364410	131.155548
-420.537048	251.971588	920.534485	-402.917603	61.172142	922.975281	-489.695251	258.292450	498.988953	-310.545380	5.324364	493.075073	-512.093445	213.154236	69.525352	-383.260559	-66.491852	93.679962	-416.194183	361.681030	1371.617554	-378.116974	15.460196	1380.824463	-373.779358	184.249313	1391.111694	-361.499878	169.060867	1681.742432	-455.967468	404.508270	1112.913940	-431.026245	-48.853619	1141.650146	-271.315063	368.000671	950.463440	-220.017303	-45.579540	985.052185	-402.187653	158.725922	1021.275513	423.973816	-46.292320	962.019531	423.272369	131.122482
-418.923523	251.481781	921.432983	-401.646820	59.995274	922.908691	-489.225586	257.298615	499.328827	-309.028992	4.572437	493.063507	-512.041443	213.020950	69.540688	-380.239044	-66.776535	93.236076	-414.947662	359.628479	1372.219727	-376.579498	13.502507	1380.841553	-372.239838	182.397568	1391.343140	-360.180023	166.488480	1681.968872	-454.049072	402.451996	1113.597168	-428.469238	-50.471630	1141.354492	-267.790161	365.750336	953.263123	-215.310928	-46.966660	988.279480	-401.003448	157.343216	1021.726196	423.823669	-46.345314	962.033630	423.172455	131.079193
-417.656311	250.365112	921.985046	-400.154022	58.441608	922.909363	-488.699646	256.251251	499.614288	-307.377014	4.556503	493.106812	-512.088318	212.891037	69.539314	-377.041870	-66.785339	92.606766	-413.670410	357.519562	1372.837158	-374.896942	11.528997	1380.810547	-370.902374	180.339401	1391.611450	-358.885498	163.859985	1682.204590	-452.104584	400.321930	1114.199829	-425.866119	-52.229668	1141.122681	-264.348175	363.449310	955.974548	-210.756241	-47.959339	991.462585	-399.745850	155.718155	1022.018188	423.678101	-46.342064	962.059448	423.055969	131.101364
-415.956726	248.939056	921.875671	-398.550323	56.753132	923.029175	-487.941345	255.106918	499.813721	-305.798584	4.320226	493.078552	-511.958008	212.707428	69.535469	-373.986847	-66.769958	91.872215	-412.404388	355.366943	1373.450684	-373.438049	9.468635	1380.765503	-369.591614	178.163010	1391.799683	-357.571838	161.193863	1682.435425	-450.221161	398.179474	1114.900146	-423.331055	-53.994457	1140.837402	-260.945953	361.082367	958.636780	-206.257278	-48.442600	994.582397	-398.011475	154.280716	1022.014099	423.525421	-46.390987	962.093384	422.950562	131.009903
-414.744202	247.128479	921.998779	-396.968018	54.959175	923.092407	-487.257751	253.905182	500.002136	-304.423431	4.191625	492.720673	-511.859436	212.566132	69.514702	-371.119232	-66.650673	91.179054	-411.128448	353.143646	1374.039063	-371.785431	7.386745	1380.729736	-368.455933	175.763260	1392.097778	-356.248413	158.214111	1682.672607	-448.322937	395.964233	1115.524048	-420.681458	-55.852242	1140.513306	-257.570618	358.587433	961.255615	-201.873734	-49.504025	997.514160	-396.560333	152.470306	1022.102356	423.383667	-46.407795	962.104614	422.873993	131.004379
-413.492645	245.324432	922.104065	-395.333527	53.097183	923.145264	-486.536285	252.796860	500.168213	-302.833405	3.561919	492.835785	-511.807098	212.394806	69.509872	-368.346405	-66.353600	90.524330	-409.907471	350.889465	1374.584106	-369.988251	5.260373	1380.672852	-367.135315	173.548782	1392.270508	-354.992035	155.610641	1682.806274	-446.358978	393.653870	1116.121094	-417.951508	-57.743652	1140.264526	-254.296890	356.107025	963.840515	-197.504105	-50.697926	1000.251709	-395.058929	150.633698	1022.176025	423.165131	-46.359486	962.101013	422.764252	131.109909
-412.244659	243.439774	922.175537	-393.692810	51.040520	923.159302	-486.090790	251.889557	500.407135	-301.452454	3.076613	492.656158	-511.930481	212.287643	69.526939	-365.652954	-65.893379	89.681633	-408.716919	348.505737	1375.128052	-368.442749	2.987751	1380.551147	-365.615082	171.421402	1392.490967	-353.684937	152.807510	1682.932861	-444.487579	391.375183	1116.691895	-415.197540	-59.704556	1139.914551	-251.107391	353.415527	966.270752	-193.163788	-51.830273	1002.979431	-393.547089	148.657593	1022.212463	422.903839	-46.130203	962.093323	422.663269	131.345871
-411.128235	241.821152	922.275208	-392.560272	47.842148	923.015686	-485.520569	250.938980	500.532562	-300.271759	2.485992	492.472870	-511.969177	212.179245	69.552582	-363.238068	-65.207687	88.902596	-407.520691	346.111359	1375.585938	-366.910645	0.630320	1380.410889	-364.253510	169.018555	1392.573242	-352.356720	149.891251	1683.065186	-442.540924	389.012665	1117.145752	-412.462769	-61.630787	1139.566528	-247.907028	350.817871	968.694641	-189.093994	-53.137344	1005.355896	-392.267914	146.128281	1022.177429	423.005066	-46.665447	962.043213	422.395386	129.950653
-409.482727	239.713211	922.373352	-390.019043	46.906055	923.019043	-484.697083	249.787354	500.704620	-298.622345	2.528689	492.329590	-511.951172	212.024628	69.580864	-360.918396	-64.265884	87.973282	-406.316162	343.545227	1376.046997	-365.111328	-1.783508	1380.250732	-362.865204	166.630539	1392.749146	-351.039948	146.911850	1683.201172	-440.584290	386.622192	1117.601929	-409.663513	-63.647514	1139.281494	-244.769272	348.086395	971.066406	-184.912506	-54.276215	1007.714111	-390.212524	144.605850	1022.231812	422.910767	-46.709255	962.039124	422.326294	129.897949
-407.897369	237.508560	922.373047	-387.635712	45.348640	922.979980	-483.775482	248.581833	500.841644	-297.104248	2.479788	492.076324	-511.835022	211.818802	69.562653	-358.642578	-62.864098	87.054428	-405.181274	341.008270	1376.431030	-363.467804	-4.214227	1380.059570	-361.458832	164.147995	1392.850586	-349.697876	143.911453	1683.249512	-438.667816	384.116241	1118.048218	-406.836212	-65.808334	1138.843994	-241.714813	345.326202	973.222351	-180.898758	-55.570335	1009.860901	-388.223633	142.749207	1022.211426	422.782684	-46.685455	962.013794	422.257690	129.938889
-406.433563	235.490494	922.444580	-385.701630	43.024418	922.809204	-482.761017	247.261475	500.906189	-296.012238	1.962549	491.758026	-511.646912	211.613251	69.592819	-356.928131	-61.645519	86.255257	-404.035034	338.368683	1376.784424	-361.646881	-6.787910	1379.855347	-359.971161	161.543045	1392.911133	-348.369873	140.854324	1683.298828	-436.766815	381.588165	1118.395752	-403.985504	-67.941353	1138.420044	-238.686478	342.576843	975.446472	-176.951340	-56.875656	1011.888306	-386.492493	140.477417	1022.159973	422.689514	-46.722675	961.975098	422.167297	129.946793
-406.528076	231.856552	921.063660	-384.299133	39.654789	922.770142	-481.811096	246.026535	500.768707	-295.315308	1.469270	491.146729	-511.604279	211.485840	69.644493	-355.780823	-60.550236	85.576378	-402.914307	335.625214	1377.081055	-359.849976	-9.424785	1379.642212	-358.565704	158.929428	1393.010986	-347.017487	137.751938	1683.281250	-434.814392	378.960907	1118.680298	-401.154053	-70.166100	1137.988403	-235.733459	339.836456	977.549561	-173.099182	-58.190990	1013.730286	-385.229370	137.816589	1021.375610	422.612732	-46.741554	961.940918	422.071930	129.908661
-404.654602	229.896973	921.481506	-381.887146	37.823944	922.464478	-480.609772	244.576187	500.883240	-293.933777	0.817267	490.950409	-511.518890	211.297455	69.627411	-354.961578	-59.620567	85.124321	-401.808868	332.858826	1377.335938	-357.969696	-12.022875	1379.317627	-357.103241	156.249481	1392.952637	-345.683319	134.513306	1683.310059	-432.925415	376.263123	1119.005737	-398.323547	-72.470230	1137.522705	-232.802643	337.026611	979.466064	-169.322647	-59.611042	1015.397400	-383.216400	135.561386	1021.451721	422.516846	-46.748322	961.922607	421.998199	129.877625
-402.982483	227.488541	921.208252	-379.611664	35.356205	922.280579	-479.351257	243.074677	500.935303	-292.638397	0.597035	490.562531	-511.352692	211.077805	69.617851	-354.782867	-59.009869	84.779793	-400.693695	330.005371	1377.532593	-356.042084	-14.752439	1379.041992	-355.623657	153.479462	1392.949829	-344.323364	131.352219	1683.215576	-431.012146	373.406494	1119.200073	-395.450134	-74.764900	1137.015747	-229.914764	334.201324	981.370972	-165.597336	-61.115864	1016.917419	-381.172577	133.209076	1021.214539	422.431213	-46.724895	961.921753	421.896820	129.847122
-401.244354	225.103012	921.275085	-377.349457	32.935917	922.021606	-477.997040	241.471069	500.968170	-291.394714	0.262849	490.180023	-511.237640	210.913757	69.628952	-355.074707	-58.943821	84.471085	-399.637115	327.065887	1377.715454	-354.096649	-17.528694	1378.699463	-354.141235	150.697403	1392.917114	-342.910858	128.073837	1683.188477	-429.165192	370.567078	1119.386597	-392.551056	-77.237465	1136.609741	-226.975327	331.364105	983.074890	-161.950439	-62.643963	1018.366394	-379.158966	130.666489	1021.119507	422.366394	-46.768059	961.867249	421.797607	129.822266
-397.846466	223.988678	922.717896	-374.691193	31.277372	921.797852	-476.431213	239.862427	501.336578	-289.789978	0.286466	489.806915	-510.952698	210.665283	69.647896	-355.034821	-58.933693	83.804321	-398.572327	324.050903	1377.850342	-352.051422	-20.416786	1378.392944	-352.621796	147.754990	1392.902222	-341.523407	124.708870	1683.179810	-427.329895	367.644592	1119.563477	-389.693542	-79.625137	1136.116821	-224.158356	328.546539	984.691406	-158.384872	-64.237511	1019.695496	-376.743683	128.302277	1021.800964	422.300934	-46.788406	961.860840	421.694336	129.800629
-395.681854	221.446411	922.940063	-371.595245	29.435236	921.472839	-474.828094	238.150650	501.292450	-288.413239	-0.097029	489.521545	-510.770172	210.454208	69.720703	-354.579498	-58.966545	83.145889	-397.442596	321.023682	1377.964844	-349.998413	-23.250933	1378.129395	-351.093506	144.868546	1392.892090	-340.011719	121.102699	1683.166748	-425.481079	364.605957	1119.701904	-386.790436	-82.154190	1135.633911	-221.454010	325.748657	986.299866	-154.632874	-65.958351	1021.076416	-374.171387	125.867706	1021.756409	422.197662	-46.770668	961.831909	421.567291	129.820557
-393.302490	218.720520	923.153015	-368.571106	27.966688	921.620789	-472.975739	236.324783	501.353394	-287.406586	-1.004892	489.300507	-510.455872	210.124146	69.698860	-354.028503	-59.291626	82.479660	-396.402954	317.957581	1378.086792	-347.893280	-26.205912	1377.859375	-349.590576	141.880615	1392.893188	-338.584717	117.938400	1683.147339	-423.713989	361.560394	1119.864502	-383.943176	-84.740654	1135.284302	-218.822784	322.914764	987.910522	-151.102966	-67.491821	1022.307251	-371.802094	123.728058	1021.968079	422.121674	-46.822010	961.796631	421.456482	129.827103
-390.951752	216.146179	923.463379	-365.364166	26.224375	921.523987	-471.183350	234.697861	501.450256	-286.638977	-2.459572	489.133698	-510.292877	209.871765	69.758415	-353.299988	-59.727684	81.789894	-395.366882	314.804565	1378.214844	-345.693817	-29.192965	1377.678467	-348.058258	138.909378	1392.923096	-337.079865	114.469749	1683.192261	-421.971985	358.446716	1119.996338	-381.154816	-87.283173	1134.906006	-216.362610	320.115204	989.512268	-148.014130	-69.255646	1023.287170	-369.251038	121.368172	1022.096069	422.057495	-46.835037	961.776855	421.334442	129.803162
-388.824829	213.576019	923.715942	-362.496216	24.297407	921.418762	-469.054016	232.850281	501.331818	-286.070648	-4.523499	488.970764	-510.024597	209.585358	69.839401	-352.858490	-60.119553	81.419189	-394.331055	311.652496	1378.425781	-343.450256	-32.180401	1377.466187	-346.570831	135.862411	1393.029907	-335.528809	110.978119	1683.216064	-420.240295	355.184204	1120.153931	-378.416016	-90.043510	1134.576172	-213.899628	317.283234	991.177185	-144.754608	-71.103386	1024.141968	-366.941498	118.940498	1022.186523	421.977173	-46.851528	961.739868	421.227386	129.857590
-386.646973	211.951355	924.310852	-360.304779	20.342857	920.913391	-466.936890	231.038391	501.464813	-285.882599	-7.566164	488.719177	-509.847443	209.317520	69.959671	-352.969360	-60.868450	81.383705	-393.246216	308.439484	1378.681030	-341.263855	-35.269047	1377.387817	-345.016785	132.811371	1393.204224	-333.911926	107.398041	1683.372559	-418.608551	352.020935	1120.443237	-375.671234	-92.845757	1134.317139	-211.490005	314.367554	992.548218	-141.698517	-72.959007	1025.167480	-364.814880	115.571358	1022.234680	421.938477	-46.822922	961.703552	421.088196	129.854233
-384.977325	209.067398	924.484497	-357.871063	18.343271	920.853943	-465.026306	229.614899	501.341644	-284.657196	-9.798280	488.426208	-509.835938	209.162506	70.154892	-352.765533	-61.556099	81.411964	-392.241760	305.230377	1378.977661	-339.048279	-38.264648	1377.386108	-343.514343	129.729156	1393.410400	-332.269379	103.775169	1683.597168	-417.001740	348.715637	1120.750244	-372.946075	-95.601639	1134.132568	-209.183990	311.482269	993.854858	-138.766525	-74.983429	1026.332520	-362.853912	113.026840	1022.299011	421.920288	-46.848083	961.688538	421.039276	129.844635
-384.023987	206.356476	923.977295	-355.170959	14.932498	921.220398	-462.804138	227.991714	501.260620	-283.442657	-12.334191	488.338165	-509.752563	208.980865	70.404350	-352.570221	-62.439022	81.481438	-391.242828	301.990265	1379.393555	-336.794556	-41.300529	1377.382690	-341.962921	126.636017	1393.736938	-330.547455	100.175110	1683.777100	-415.420074	345.411041	1121.140503	-370.260376	-98.430504	1133.973022	-206.863541	308.504639	995.318115	-135.666946	-76.947914	1027.278076	-361.040863	110.499260	1022.231995	421.887817	-46.830818	961.658386	420.941986	129.901749
-381.720154	203.931839	924.588013	-352.588989	13.454865	921.146301	-461.131378	226.884842	501.440552	-281.611877	-14.479430	488.312836	-510.016296	208.856659	70.762703	-352.213654	-63.124744	81.496330	-390.229950	298.704956	1379.879517	-334.443207	-44.380627	1377.507813	-340.391663	123.556999	1394.127441	-328.702789	96.314133	1683.981567	-413.941803	342.198364	1121.687256	-367.543732	-101.311615	1133.969360	-204.635147	305.484894	996.730591	-132.610748	-79.038589	1028.358521	-358.792450	108.171692	1022.515564	421.870850	-46.811550	961.627747	420.868225	129.933304
-381.048889	201.293747	924.095398	-350.445862	9.618609	921.254822	-459.042023	225.565552	501.315613	-280.624420	-17.498915	488.408661	-509.988708	208.596634	71.073067	-352.062408	-63.863396	81.655159	-389.230255	295.448822	1380.432861	-332.234772	-47.423401	1377.607300	-338.866577	120.406517	1394.360474	-326.929443	92.942146	1684.160278	-412.451111	338.894318	1122.302002	-364.861572	-104.256149	1134.021362	-202.571686	302.662354	998.204590	-129.814194	-81.071617	1029.543823	-357.151154	105.352173	1022.304871	421.831879	-46.789642	961.627991	420.780151	129.917557
-379.372894	198.810577	924.439148	-347.757080	7.279675	921.523071	-456.599518	224.066483	501.271759	-279.364044	-19.839817	488.433350	-509.868713	208.351608	71.378189	-351.838104	-64.371452	81.767853	-388.268402	292.146698	1381.016113	-330.074524	-50.430958	1377.777100	-337.279663	117.287239	1394.797241	-325.161224	89.080696	1684.219238	-411.037872	335.716125	1123.001221	-362.258911	-107.178619	1134.005005	-200.680984	299.888428	999.648132	-126.866028	-83.199890	1030.597412	-355.155884	102.916084	1022.626831	421.792389	-46.777088	961.605225	420.688232	129.928040
-378.096741	196.672241	924.481934	-345.231995	4.601553	921.741394	-454.027954	222.564850	501.119446	-278.501068	-22.219095	488.571564	-509.716125	208.097763	71.792114	-351.750946	-64.822189	81.779709	-387.238647	288.819519	1381.605835	-327.821320	-53.507343	1377.930664	-335.728546	114.147682	1395.121948	-323.278412	85.372711	1684.388428	-409.645386	332.511505	1123.636841	-359.615814	-110.142860	1134.123291	-198.759567	297.106689	1001.168884	-123.970718	-85.432556	1031.665649	-353.301147	100.646072	1022.761292	421.772095	-46.786934	961.571655	420.624237	129.916397
-381.959961	197.014740	921.902710	-344.388428	-0.641202	922.160034	-453.680634	223.161713	501.284973	-278.710602	-25.431356	488.664734	-510.870087	208.425278	72.452171	-352.013428	-65.388260	81.897362	-386.265930	285.533722	1382.165039	-325.552673	-56.587711	1378.033936	-334.114471	110.994171	1395.498535	-321.366302	81.999878	1684.488159	-408.408905	329.533905	1124.360718	-356.992676	-113.187614	1134.104004	-196.987793	294.421448	1002.780518	-121.095154	-87.653290	1032.766724	-353.785187	100.101089	1021.571228	421.772644	-46.754745	961.587524	420.600861	129.995056
-380.425568	194.325714	922.086975	-341.840973	-3.238714	922.373474	-451.178406	222.682236	501.327423	-278.099945	-27.126221	488.715240	-510.995087	208.374161	72.967255	-351.825775	-65.439957	81.855942	-385.172211	282.184998	1382.739136	-323.334015	-59.674866	1378.060303	-332.578796	107.815605	1395.765991	-319.436371	78.407158	1684.581543	-407.230133	326.607758	1125.027588	-354.408905	-116.298508	1134.057983	-195.294785	291.776489	1004.384155	-118.287529	-90.108002	1033.741455	-351.811188	97.508492	1021.775391	421.771057	-46.758503	961.553833	420.561737	129.980164
-378.732880	191.231857	922.178833	-339.387695	-5.913744	922.521301	-448.265289	221.191162	501.108765	-277.513153	-28.499577	488.741974	-510.699219	208.113434	73.388084	-351.890503	-65.601105	81.900009	-384.073120	278.910858	1383.292358	-321.174683	-62.722691	1378.072998	-330.943878	104.620621	1396.024902	-317.507690	74.760513	1684.687866	-406.139038	323.727386	1125.677490	-351.810089	-119.415825	1134.021851	-193.645828	289.271698	1006.076904	-115.450745	-92.553192	1034.763306	-349.777618	94.684586	1021.897705	421.752319	-46.760189	961.527283	420.507019	129.974060
-377.317078	188.416214	922.300720	-337.006348	-8.700699	922.681885	-445.590210	219.733810	500.791656	-276.943329	-29.863997	488.770935	-510.363647	207.797150	73.803925	-351.649658	-65.560913	81.850403	-382.901703	275.570618	1383.800537	-318.924561	-65.827652	1378.005005	-329.386505	101.450676	1396.267334	-315.537476	71.233521	1684.712402	-405.098785	320.936859	1126.310303	-349.272125	-122.611954	1133.889648	-192.068909	286.899384	1007.787292	-112.676979	-94.991615	1035.761963	-347.928162	91.938538	1022.042358	421.747986	-46.712490	961.523010	420.441315	130.025436
-375.855804	185.331726	922.324463	-334.669281	-11.442488	922.785706	-442.661163	218.029663	500.438110	-276.308228	-31.032553	488.854889	-509.975647	207.455399	74.248528	-351.609558	-65.763130	81.898674	-381.732117	272.248810	1384.320679	-316.737061	-68.957970	1377.911133	-327.803345	98.256638	1396.489380	-313.578125	67.746315	1684.740601	-404.101898	318.254364	1126.957886	-346.727814	-125.800552	1133.754761	-190.526474	284.561005	1009.532104	-109.910454	-97.501335	1036.708984	-346.070679	89.101913	1022.108398	421.700104	-46.641506	961.519592	420.278839	130.217331
-374.498474	182.414047	922.328918	-332.328613	-14.328330	922.879150	-439.849854	216.516754	500.090607	-275.807098	-32.288292	488.886871	-509.649658	207.203400	74.745346	-351.514954	-65.915169	81.892876	-380.580109	268.934021	1384.789917	-314.568909	-72.097092	1377.810181	-326.180420	95.024414	1396.617188	-311.608337	64.325974	1684.719727	-403.208344	315.575134	1127.630371	-344.164490	-129.030777	1133.603271	-189.021774	282.295654	1011.253296	-107.149223	-100.111832	1037.591553	-344.272491	86.280579	1022.160217	421.675323	-46.521336	961.496643	420.107697	130.483704
-373.124176	179.178864	922.334656	-330.072113	-17.180096	922.970642	-436.895813	214.923157	499.602509	-275.307312	-33.623177	489.048065	-509.177429	206.864471	75.280563	-351.594513	-66.325150	81.939720	-379.364899	265.584320	1385.261230	-312.390228	-75.276276	1377.673218	-324.559540	91.869141	1396.745605	-309.609955	60.930420	1684.761230	-402.351349	312.937866	1128.288208	-341.640442	-132.228989	1133.418823	-187.552307	280.214417	1012.962402	-104.395149	-102.680870	1038.556641	-342.483368	83.320290	1022.209351	421.648499	-46.475208	961.491089	420.036041	130.494003
-371.818207	176.230759	922.343445	-327.795898	-19.979992	923.010376	-434.028625	213.448059	499.190430	-275.143219	-35.429604	489.097565	-508.849243	206.501404	75.985947	-351.527130	-66.640831	81.910896	-378.291870	262.026825	1385.750366	-310.435638	-78.646797	1377.517090	-323.001831	88.438156	1396.785034	-307.629578	57.576954	1684.769043	-401.472168	310.342224	1128.893677	-339.144501	-135.432831	1133.206787	-186.115372	278.220398	1014.609619	-101.669975	-105.365410	1039.405640	-340.739868	80.498123	1022.236694	421.066406	-45.411415	961.530273	419.309052	133.607269
-370.720490	173.380157	922.294800	-325.674255	-22.850080	923.055725	-431.131012	211.984604	498.842773	-275.043793	-37.357639	489.265381	-508.505585	206.067764	76.715172	-351.605347	-67.137917	81.864594	-377.181641	258.729004	1386.216797	-308.379089	-81.759995	1377.412354	-321.352051	85.355011	1396.939453	-305.641449	54.211155	1684.850708	-400.587189	307.669495	1129.593384	-336.668579	-138.563614	1133.054321	-184.749359	276.421417	1016.250000	-99.022705	-108.047729	1040.193970	-339.151154	77.727745	1022.234802	421.384216	-45.955963	961.471436	419.795807	132.204773
-369.494537	170.252960	922.310059	-323.508850	-25.633766	923.130066	-427.444641	209.917740	498.257629	-274.996338	-39.397144	489.414001	-507.622467	205.429657	77.409813	-351.701233	-67.654739	81.871758	-376.125702	255.488556	1386.711182	-306.224609	-84.823196	1377.250488	-319.772430	82.260033	1397.002686	-303.652008	51.012966	1684.819458	-399.759216	305.004578	1130.319824	-334.237213	-141.724884	1132.891479	-183.375778	274.660950	1017.916138	-96.360519	-110.716972	1040.952026	-337.505981	74.838165	1022.282532	421.503052	-46.074627	961.451660	419.941925	131.811844
-368.475922	167.569092	922.367798	-321.453491	-28.401915	923.185852	-425.177826	209.156021	498.027039	-275.092590	-41.646885	489.533234	-507.508362	205.017014	78.368462	-351.749329	-68.166168	81.834152	-375.084290	252.266068	1387.172241	-304.074158	-87.789993	1377.130371	-318.177368	79.178551	1397.089111	-301.671509	47.790997	1684.903564	-398.917450	302.371063	1131.078857	-331.808319	-144.830307	1132.777710	-182.130676	273.002533	1019.414001	-93.808273	-113.386147	1041.707031	-335.992706	72.152016	1022.340393	421.483826	-46.084103	961.418457	419.910278	131.871750
-367.606445	164.758163	922.463257	-319.439697	-31.177361	923.316345	-421.694733	207.419617	497.565399	-275.216553	-43.848167	489.707428	-506.801636	204.328949	79.023651	-351.918396	-68.713768	81.837326	-374.135925	249.077576	1387.636230	-301.929169	-90.724007	1377.118042	-316.634430	76.191620	1397.248169	-299.720306	44.590469	1684.953979	-398.098267	299.773010	1131.781738	-329.430603	-147.861511	1132.723633	-180.885788	271.416229	1020.886841	-91.233452	-116.090866	1042.479126	-334.543854	69.431229	1022.450867	421.651917	-46.315578	961.415283	420.255768	131.486145
-366.633331	162.122391	922.523071	-317.429047	-33.902935	923.348450	-418.672760	206.123108	497.382935	-275.552795	-46.175365	489.866486	-506.380035	203.617889	79.801285	-352.052887	-69.256905	81.802040	-373.178925	245.934341	1388.103516	-299.788391	-93.578186	1377.072632	-315.070038	73.232689	1397.411499	-297.768097	41.449890	1685.023071	-397.319122	297.123779	1132.414673	-327.126740	-150.868484	1132.644287	-179.655594	269.808655	1022.322510	-88.722939	-118.808044	1043.201416	-333.142365	66.760162	1022.504639	421.665161	-46.266258	961.394653	420.239716	131.570282
-365.937073	159.449478	922.737549	-315.658112	-36.543961	923.513794	-415.599060	204.887741	497.029999	-275.975433	-48.337460	490.019470	-505.863342	202.682449	80.898560	-352.153961	-69.691887	81.738068	-372.349518	242.824341	1388.551758	-297.678589	-96.421158	1377.001953	-313.535400	70.287529	1397.596436	-295.807495	38.365368	1685.133545	-396.524841	294.544922	1133.127686	-324.857208	-153.860535	1132.612183	-178.496933	268.245453	1023.754456	-86.383270	-121.485542	1043.802612	-331.799225	64.155457	1022.683289	421.685638	-46.252426	961.385925	420.210358	131.556335
-365.278656	156.773331	922.993103	-313.925690	-39.016735	923.677002	-412.610077	203.711060	496.963928	-276.467743	-50.462357	490.154694	-505.212067	201.644867	82.147545	-352.201569	-70.080650	81.630432	-371.525574	239.800980	1389.024414	-295.494904	-99.231171	1377.020386	-312.024963	67.400276	1397.698486	-293.904266	35.291565	1685.214111	-395.873932	292.004242	1133.668213	-322.563690	-156.807953	1132.640015	-177.346680	266.635498	1025.057251	-84.056671	-124.223549	1044.345947	-330.467804	61.621838	1022.879211	421.711151	-46.279240	961.368713	420.201294	131.535233
-364.535217	154.128677	923.194214	-312.118896	-41.436127	923.729431	-409.380890	202.361572	496.876495	-276.967468	-52.452545	490.312286	-504.581085	200.543594	83.391762	-352.347351	-70.579376	81.573212	-370.756805	236.792191	1389.474854	-293.475006	-101.889359	1377.039917	-310.543365	64.626099	1397.849121	-291.981995	32.253723	1685.317871	-395.160126	289.437531	1134.276611	-320.380280	-159.757385	1132.659424	-176.291275	265.127686	1026.298340	-81.806427	-126.777710	1044.929077	-329.174164	59.071941	1023.004761	421.767059	-46.327503	961.345520	420.204437	131.526779
-363.850403	151.409851	923.466064	-310.416534	-43.721848	923.894287	-406.037872	200.957062	496.761505	-277.323334	-54.314156	490.413208	-503.811768	199.390686	84.682739	-352.393616	-70.926292	81.507942	-370.060577	233.853806	1389.921875	-291.357910	-104.560989	1377.086304	-309.034210	61.923378	1398.012451	-290.069183	29.245735	1685.433228	-394.534790	286.857605	1134.802124	-318.252014	-162.596237	1132.693359	-175.290527	263.691864	1027.426758	-79.612343	-129.405045	1045.399414	-327.925140	56.583988	1023.217590	421.659454	-46.154240	961.347778	419.863129	131.832367
-363.164856	148.651871	923.753113	-308.726959	-45.932934	924.054871	-402.542175	199.477997	496.799561	-277.690460	-56.013371	490.614258	-502.953583	198.072815	85.975319	-352.386719	-71.114059	81.458221	-369.398071	230.975388	1390.411865	-289.274017	-107.117683	1377.145630	-307.581451	59.257740	1398.219482	-288.194702	26.290680	1685.580200	-393.868256	284.246399	1135.349365	-316.162048	-165.388016	1132.817749	-174.349594	262.261688	1028.475586	-77.584106	-131.981216	1045.842285	-326.698334	54.100983	1023.437744	421.493042	-46.688889	961.136780	419.804291	131.979614
-362.515167	145.844376	924.074463	-307.111847	-48.233303	924.264587	-398.979858	197.955078	496.811310	-278.148560	-57.893497	490.813629	-502.188843	196.813171	87.438416	-352.507904	-71.454750	81.485138	-368.752808	228.108963	1390.906006	-287.148041	-109.632698	1377.289551	-306.213043	56.628239	1398.485718	-286.356720	23.379028	1685.692017	-393.310242	281.597534	1135.863525	-314.080444	-168.174622	1132.968994	-173.403046	260.721985	1029.407104	-75.494896	-134.621719	1046.314697	-325.519958	51.556080	1023.698730	421.503204	-46.722816	961.145996	419.820557	131.976532
-361.895935	142.979385	924.429932	-305.543518	-50.563900	924.518860	-395.250153	196.467728	496.798676	-278.654846	-60.040089	491.046509	-501.344391	195.528717	88.828346	-352.648438	-71.807304	81.556496	-368.173981	225.323593	1391.393799	-285.114410	-112.079735	1377.396851	-304.838074	54.086754	1398.733398	-284.502747	20.508850	1685.842773	-392.709717	278.896057	1136.423096	-312.101349	-170.887802	1133.140991	-172.602493	259.230591	1030.263672	-73.571846	-137.003357	1046.710327	-324.363647	48.977612	1023.997192	421.560608	-46.694370	961.159607	419.871582	131.905441
-361.266144	140.104828	924.769165	-304.005035	-52.799690	924.706909	-391.658081	195.394760	496.713196	-279.076874	-61.861984	491.284454	-500.543060	194.136597	90.322899	-352.639496	-72.115105	81.539009	-367.651154	222.527374	1391.850098	-283.103790	-114.411385	1377.504517	-303.530334	51.611149	1398.984985	-282.707550	17.660320	1685.941895	-392.102997	276.145020	1136.902100	-310.152893	-173.594650	1133.347900	-171.736145	257.840088	1031.038086	-71.610954	-139.532532	1047.121582	-323.238495	46.409855	1024.257324	421.687012	-46.890053	961.175415	420.126678	131.689194
-360.573090	137.172485	925.097473	-302.379547	-55.049118	924.949219	-388.128662	194.555405	496.730438	-279.623627	-64.019630	491.517517	-499.535492	192.714386	91.748238	-352.713654	-72.506416	81.500084	-367.185364	219.842484	1392.274048	-281.210419	-116.748932	1377.682983	-302.280243	49.215408	1399.169678	-280.944916	14.882647	1686.016479	-391.597443	273.437286	1137.402832	-308.260773	-176.126953	1133.495239	-170.948486	256.526855	1031.709351	-69.779884	-141.942581	1047.468994	-322.096008	43.824760	1024.544067	421.730011	-46.826427	961.176819	420.130890	131.685425
-359.929871	134.259033	925.421875	-300.858459	-57.246712	925.107300	-384.851837	193.924850	496.721954	-280.324249	-66.373276	491.779327	-498.418213	191.206375	93.178749	-352.961761	-73.058624	81.443588	-366.751221	217.212799	1392.658447	-279.159912	-118.998055	1377.760498	-301.060028	46.869370	1399.289795	-279.220734	12.155933	1686.029175	-391.049835	270.716461	1137.739624	-306.405548	-178.780457	1133.676270	-170.323959	255.229904	1032.250122	-67.987648	-144.292694	1047.758057	-320.992798	41.242588	1024.784058	421.731323	-46.837036	961.172546	420.086029	131.718582
-359.251526	131.339417	925.720520	-299.314331	-59.338211	925.245544	-381.689056	193.302185	496.864044	-280.938507	-68.513275	491.984680	-497.404846	189.884369	94.609810	-352.977844	-73.365128	81.312859	-366.370270	214.633301	1392.960571	-277.239685	-121.165550	1377.865479	-299.912231	44.600605	1399.454712	-277.575745	9.500868	1686.065430	-390.658051	267.974396	1138.157349	-304.638855	-181.291290	1133.774048	-169.858521	253.723465	1032.595703	-66.221291	-146.714447	1047.982422	-319.886597	38.706303	1025.003784	421.757446	-46.825268	961.143677	420.074890	131.768753
-358.587952	128.429382	926.009827	-297.804504	-61.419319	925.373718	-378.728882	192.884583	496.945770	-281.762329	-70.913994	492.172455	-496.376831	188.562561	96.091644	-353.235565	-73.862289	81.278069	-366.017883	212.135345	1393.243896	-275.311615	-123.275894	1377.855713	-298.799011	42.325321	1399.441406	-275.977295	6.935679	1686.053589	-390.239258	265.273285	1138.336060	-302.850098	-183.802231	1133.863159	-169.080750	252.470840	1033.247070	-64.494408	-148.969864	1048.210571	-318.788605	36.183617	1025.212280	421.809052	-46.827820	961.180054	420.069885	131.779541
-357.859009	125.565941	926.234253	-296.259155	-63.443291	925.450989	-375.769348	192.253357	497.079437	-282.447021	-73.142174	492.276154	-495.462708	187.249786	97.599785	-353.345001	-74.263092	81.235420	-365.638672	209.682037	1393.445435	-273.427521	-125.371178	1377.822632	-297.645020	40.230656	1399.632202	-274.352539	4.333739	1686.069458	-389.924164	262.592346	1138.445435	-301.130402	-186.288528	1133.915161	-168.580292	251.118759	1033.779663	-62.807514	-151.192490	1048.354370	-317.704132	33.697742	1025.369141	421.833862	-46.820610	961.187927	420.068909	131.739349
-357.163055	122.758484	926.437134	-294.746185	-65.378197	925.451233	-372.803711	191.644867	497.146820	-283.293640	-75.324844	492.362549	-494.479553	185.892609	99.138000	-353.471161	-74.650284	81.200523	-365.302185	207.272461	1393.593018	-271.548309	-127.341026	1377.851318	-296.509979	38.117313	1399.777344	-272.852112	1.918975	1686.046875	-389.733490	259.975891	1138.543945	-299.380829	-188.699478	1133.963501	-168.308441	249.481628	1033.980591	-61.128525	-153.387680	1048.447632	-316.602936	31.271139	1025.472534	421.830109	-46.816414	961.206909	420.008423	131.754196
-356.422394	120.005539	926.589355	-293.204773	-67.362144	925.465576	-369.910370	190.953613	497.236328	-284.155884	-77.700264	492.511719	-493.581787	184.588043	100.706055	-353.705963	-75.127518	81.156563	-365.026215	204.964630	1393.707520	-269.729279	-129.264069	1377.775024	-295.412628	36.047920	1399.741089	-271.334045	-0.568730	1685.983887	-389.449951	257.343750	1138.519531	-297.752319	-191.064301	1133.947144	-167.663071	248.449265	1034.935669	-59.572304	-155.473083	1048.449463	-315.509460	28.863909	1025.561157	421.861908	-46.746342	961.203613	419.998932	131.773071
-355.707092	117.340424	926.706543	-291.687164	-69.185493	925.386719	-366.927124	190.106491	497.305786	-285.108307	-79.941536	492.588470	-492.288330	182.963394	101.788216	-353.845398	-75.405251	81.054710	-364.709045	202.677536	1393.758179	-267.986176	-131.191757	1377.626465	-294.311584	34.097256	1399.726563	-269.934967	-2.874501	1685.886353	-389.396912	254.812912	1138.456665	-296.152588	-193.319595	1133.883667	-167.314819	246.988419	1035.283447	-58.095222	-157.474991	1048.366089	-314.389404	26.567776	1025.581421	421.882477	-46.766136	961.221558	419.966980	131.808640
-354.993317	114.772369	926.777283	-290.264740	-70.958588	925.307495	-364.113312	189.296127	497.253632	-286.119995	-82.245354	492.680450	-491.113586	181.355133	102.810066	-354.056793	-75.709732	80.945709	-364.444489	200.438873	1393.777588	-266.399475	-132.954803	1377.520874	-293.227478	32.125496	1399.648315	-268.546173	-5.149062	1685.757568	-389.431580	252.310089	1138.376099	-294.578918	-195.606476	1133.890503	-166.975113	245.269302	1035.484985	-56.645351	-159.352661	1048.252808	-313.327209	24.360958	1025.578613	421.883698	-46.766663	961.195984	419.906647	131.803024
-354.273285	112.322586	926.789917	-288.871613	-72.656631	925.170227	-361.666626	188.418091	497.308014	-287.156281	-84.434532	492.763885	-489.842529	179.610428	103.571220	-354.220428	-76.034401	80.840996	-364.199493	198.295761	1393.752075	-264.853210	-134.752853	1377.377319	-292.224335	30.264780	1399.600952	-267.227997	-7.338943	1685.546631	-389.396240	249.737198	1138.350952	-293.042023	-197.830292	1133.809692	-166.800873	243.852051	1035.692505	-55.242592	-161.209351	1048.068848	-312.274963	22.248653	1025.517578	421.896271	-46.766544	961.204956	419.859680	131.832291
-353.543182	109.977234	926.756409	-287.470642	-74.374718	925.030945	-359.622650	187.558182	497.319092	-288.236633	-86.506683	492.805878	-488.752838	177.754532	104.214119	-354.313965	-76.357361	80.773979	-363.937225	196.190659	1393.663086	-263.320862	-136.505142	1377.194458	-291.213501	28.403379	1399.484131	-265.974243	-9.461860	1685.342896	-389.384491	247.053192	1138.172119	-291.544220	-199.892944	1133.650391	-166.665009	242.329468	1035.924316	-53.866627	-163.023270	1047.824219	-311.212982	20.200602	1025.432007	421.879700	-46.749054	961.201111	419.809540	131.857758
-352.807739	107.737465	926.682434	-286.110535	-75.971184	924.900269	-357.757751	186.538116	497.165222	-289.313934	-88.638168	492.877228	-487.840118	176.011276	104.802177	-354.370911	-76.628922	80.629318	-363.672119	194.167953	1393.539307	-261.825073	-138.231262	1376.950439	-290.255096	26.634771	1399.372559	-264.760712	-11.550869	1685.102051	-389.546478	244.635162	1138.089600	-290.050598	-202.012527	1133.520386	-166.665070	240.759552	1036.010620	-52.554798	-164.700500	1047.554321	-310.159607	18.293823	1025.328857	421.910309	-46.769360	961.200500	419.752380	131.864304
-352.070526	105.652458	926.542786	-284.768707	-77.466530	924.663513	-356.477325	185.643585	497.035034	-290.448181	-90.689224	492.948151	-486.628815	173.820267	105.075752	-354.428894	-76.903748	80.439606	-363.401031	192.207275	1393.371826	-260.446228	-139.847687	1376.612427	-289.282074	24.866358	1399.085205	-263.602356	-13.517520	1684.851440	-389.574432	242.159500	1137.904175	-288.656403	-204.010010	1133.262329	-166.515381	239.346848	1036.240723	-51.258793	-166.316101	1047.237183	-309.099762	16.496803	1025.138916	421.911163	-46.770363	961.200867	419.687653	131.875076
-351.353455	103.724564	926.348206	-283.488586	-78.434662	924.234924	-355.432617	184.416809	496.814117	-291.369659	-92.273239	492.937897	-485.584167	171.638809	105.145073	-353.362244	-76.606255	80.344322	-363.069702	190.349915	1393.186035	-259.047058	-141.408630	1376.309570	-288.363953	23.212294	1398.829956	-262.479706	-15.473183	1684.585938	-389.667755	239.710632	1137.683838	-287.277130	-205.854660	1132.970215	-166.513657	237.892914	1036.234375	-50.020153	-167.904526	1046.817383	-308.002533	14.999235	1024.819214	421.893768	-46.751789	961.209900	419.635223	131.875671
-350.575684	101.864166	926.123291	-282.230103	-80.333191	924.157166	-354.679016	183.105911	496.617737	-292.589996	-94.421898	493.011932	-484.674774	169.445984	105.199112	-353.461548	-76.879089	80.251953	-362.763580	188.585114	1392.970703	-257.853394	-142.962631	1375.973877	-287.486328	21.589563	1398.490601	-261.376953	-17.423882	1684.328003	-389.847321	237.442902	1137.497681	-285.941925	-207.633423	1132.619263	-166.691666	236.326736	1036.134033	-48.773617	-169.429733	1046.450806	-307.048798	13.200316	1024.671997	421.910889	-46.758648	961.193054	419.557983	131.871490
-349.774567	100.139992	925.844055	-280.923920	-81.755508	923.884155	-354.266663	181.707809	496.346985	-293.637085	-96.287842	492.974396	-483.129517	166.708679	104.584450	-354.521912	-77.740532	80.074371	-362.437775	186.911819	1392.723999	-256.688812	-144.436798	1375.528564	-286.614136	20.056078	1398.187378	-260.375671	-19.263023	1684.028320	-389.869598	234.979172	1137.171875	-284.694458	-209.331573	1132.224487	-166.634399	235.042557	1036.093018	-47.563992	-170.874924	1046.082764	-306.008667	11.655391	1024.396484	421.911987	-46.789890	961.193237	419.496857	131.857697
-348.972107	98.523163	925.527893	-279.657349	-82.999992	923.567932	-353.939941	180.137573	496.014465	-294.637939	-98.013893	492.968658	-481.845398	164.435226	104.119957	-353.398132	-77.177475	80.055534	-362.059723	185.292786	1392.462402	-255.513733	-145.836243	1375.079590	-285.796997	18.596630	1397.846191	-259.435059	-20.997416	1683.694824	-389.984070	232.801682	1136.927734	-283.471436	-210.953354	1131.813354	-166.730042	233.607025	1035.902588	-46.348736	-172.213333	1045.663574	-304.941284	10.266210	1024.076172	421.947723	-46.822563	961.179016	419.417419	131.867828
-348.216888	96.966888	925.232971	-278.412720	-84.329262	923.258423	-354.169769	178.539566	495.709076	-295.565796	-99.632584	492.928375	-479.796295	161.710297	102.922607	-353.308350	-77.163223	79.937737	-361.646545	183.762924	1392.211426	-254.467819	-147.252396	1374.604492	-285.000427	17.220100	1397.565186	-258.603424	-22.627758	1683.357056	-390.134125	230.711975	1136.701904	-282.286407	-212.476715	1131.284546	-166.887711	232.302368	1035.597900	-45.218384	-173.571198	1045.213989	-303.895325	8.861631	1023.768616	421.963409	-46.838032	961.169434	419.342407	131.847977
-347.354980	95.501999	924.863464	-277.210419	-85.547691	922.936035	-354.356049	176.606216	495.311676	-296.496948	-101.108665	492.840668	-478.060516	159.580048	102.027122	-353.242310	-77.243202	79.838654	-361.205231	182.293411	1391.942627	-253.403061	-148.591553	1374.108887	-284.168182	15.808717	1397.197144	-257.689758	-24.380890	1683.009399	-390.164703	228.454803	1136.378052	-281.164459	-213.923080	1130.767578	-167.107208	230.835800	1035.047241	-44.123753	-174.851181	1044.779785	-302.841278	7.575579	1023.419128	422.005585	-46.874920	961.157349	419.274139	131.839630
-346.584320	94.064827	924.522217	-276.048462	-86.748528	922.674194	-355.044922	174.671951	494.977814	-297.429443	-102.350693	492.885010	-475.466278	156.769821	100.076172	-353.188416	-77.340446	79.673866	-360.804504	180.860336	1391.668701	-252.241074	-149.858566	1373.619141	-283.423279	14.463684	1396.853760	-256.911530	-25.931129	1682.689697	-390.216980	226.516541	1136.088379	-280.062134	-215.222443	1130.244751	-167.276474	229.594528	1034.532349	-42.973690	-176.064850	1044.396851	-301.804840	6.351564	1023.108398	422.001709	-46.883175	961.184326	419.177094	131.772202
-345.800018	92.704918	924.114563	-274.836578	-87.819244	922.349243	-355.634277	172.528595	494.562073	-298.345123	-103.631577	492.881958	-473.272308	154.307098	98.462929	-353.196167	-77.588448	79.565712	-360.344025	179.488434	1391.407227	-251.376999	-151.076767	1373.058105	-282.704224	13.243415	1396.472656	-256.142090	-27.541105	1682.338257	-390.242004	224.620636	1135.731079	-278.999268	-216.408493	1129.733887	-167.334930	228.477325	1034.062378	-41.919662	-177.247101	1043.927368	-300.750183	5.231010	1022.734070	422.036255	-47.001076	961.184204	419.112213	131.685867
-345.094269	91.340790	923.741028	-273.723969	-88.605087	921.988281	-356.079803	170.037384	493.909485	-298.964844	-104.386642	492.868500	-471.182251	152.054291	96.978638	-353.076782	-77.616364	79.452484	-359.915863	178.166382	1391.095459	-250.448715	-152.257965	1372.538208	-281.990479	12.092236	1396.150269	-255.402496	-29.095741	1681.975098	-390.232178	222.854340	1135.383057	-278.020752	-217.571121	1129.184937	-167.605850	227.190063	1033.195557	-40.918407	-178.363449	1043.378784	-299.694824	4.251706	1022.349915	422.110474	-47.102570	961.179138	419.098206	131.623398
-344.414124	90.155357	923.399841	-272.763916	-89.598633	921.657166	-356.546112	167.613388	493.307465	-299.642822	-105.397797	492.896271	-469.222534	149.396820	95.366043	-353.091248	-77.781296	79.388824	-359.510010	176.963593	1390.828735	-249.504517	-153.306503	1372.087280	-281.256531	10.940639	1395.696899	-254.718399	-30.607864	1681.609009	-390.220856	221.240662	1135.043945	-277.089294	-218.547058	1128.616333	-167.792755	226.049622	1032.452515	-39.956142	-179.411316	1042.867188	-298.754333	3.234110	1021.999817	422.107452	-47.190842	961.155884	418.998413	131.507080
-343.712250	88.939095	922.986877	-271.736938	-90.730896	921.434204	-356.522766	164.905426	492.539337	-300.057922	-106.265213	493.007416	-467.037201	146.058090	93.300270	-353.050781	-77.970291	79.349068	-359.066895	175.778641	1390.539673	-248.514755	-154.375778	1371.560791	-280.588531	9.873500	1395.300171	-254.015778	-32.167076	1681.210815	-390.112274	219.636612	1134.655640	-276.189819	-219.421661	1128.078857	-167.846161	225.039490	1031.662842	-39.063370	-180.288345	1042.332642	-297.833252	2.207016	1021.671753	422.165222	-47.270016	961.149902	418.954620	131.433578
-343.046722	87.747040	922.563110	-270.501923	-91.784523	921.288513	-356.423218	162.278580	491.700623	-300.261475	-106.963264	493.095642	-465.899017	142.829208	92.047424	-353.068420	-78.169922	79.315361	-358.603546	174.691162	1390.202271	-247.635635	-155.355286	1371.009521	-279.933502	8.848286	1394.931396	-253.484161	-33.530174	1680.853027	-390.064056	218.156372	1134.300049	-275.303741	-220.265442	1127.509155	-168.134018	223.846130	1030.596069	-38.195801	-181.232086	1041.716919	-296.845947	1.287039	1021.376831	422.302399	-47.519371	961.148682	419.003143	131.055420
-342.503418	86.618088	922.097168	-269.518494	-92.826256	921.042786	-356.132233	159.668701	490.848999	-300.245453	-107.709625	493.122650	-465.615753	139.782013	91.575531	-353.097260	-78.294884	79.331429	-358.159912	173.648804	1389.921265	-246.836288	-156.236221	1370.503540	-279.263367	7.861702	1394.552124	-252.866699	-35.013733	1680.478271	-389.866821	216.885727	1133.935913	-274.488068	-221.058456	1126.913086	-168.204987	222.954391	1029.647339	-37.332546	-182.058594	1041.116455	-296.035522	0.368899	1021.010559	422.292511	-47.477852	961.155579	418.894806	131.180298
-342.026764	85.524529	921.611023	-268.631927	-93.804001	920.804321	-356.029480	157.248703	490.083618	-299.943176	-108.451057	493.086487	-464.972321	135.933426	90.406303	-353.110443	-78.478310	79.340813	-357.717010	172.652420	1389.632446	-245.785950	-157.126907	1370.014648	-278.699097	6.975631	1394.161499	-252.426422	-36.280628	1680.139893	-389.831573	215.792770	1133.699463	-273.667114	-221.705551	1126.271240	-168.346878	221.980347	1028.632080	-36.542145	-182.857681	1040.472534	-295.320099	-0.490451	1020.638550	422.355621	-47.559792	961.163330	418.871460	131.073257
-341.615631	84.411453	921.119690	-267.823975	-94.892448	920.668701	-355.986633	154.951279	489.458282	-299.492554	-109.188049	492.998199	-464.900513	132.692917	90.141838	-353.113495	-78.589119	79.385429	-357.260529	171.707077	1389.354492	-244.925888	-157.947052	1369.420776	-278.099823	6.031209	1393.725342	-251.966599	-37.586666	1679.814209	-389.670197	214.702942	1133.447510	-272.865265	-222.415070	1125.742310	-168.528244	221.112839	1027.516846	-35.770103	-183.655472	1039.782349	-294.660797	-1.350810	1020.310913	422.514008	-47.866325	961.152283	418.997131	130.607254
-341.206848	83.392616	920.671387	-266.985626	-95.716568	920.457825	-356.350098	152.772705	488.918488	-298.872162	-109.504333	492.961487	-464.198486	129.163712	89.339638	-353.076935	-78.749397	79.447197	-356.741699	170.790131	1389.125000	-244.198227	-158.688812	1368.942627	-277.593048	5.253861	1393.382568	-251.513123	-38.876701	1679.509277	-389.557190	213.782913	1133.201782	-272.088409	-222.972275	1125.187988	-168.701599	220.284683	1026.333984	-35.002998	-184.270325	1039.131714	-294.021729	-2.105713	1019.973083	422.646545	-48.074036	961.160950	419.113037	130.297043
-340.737030	82.363594	920.295471	-266.213531	-96.621124	920.372620	-356.971954	150.670090	488.589050	-298.263672	-110.139397	492.969055	-463.024902	125.792938	88.362381	-353.119049	-78.923035	79.519852	-356.311890	169.914398	1388.924805	-243.387482	-159.472198	1368.484375	-277.020355	4.364658	1393.028442	-251.078934	-40.073437	1679.237061	-389.401276	212.874115	1133.039185	-271.348267	-223.507355	1124.676392	-168.898163	219.576874	1025.131958	-34.312122	-184.945358	1038.357056	-293.452972	-2.912950	1019.741211	422.718475	-48.189686	961.127380	419.142395	130.087036
-340.122742	81.169838	919.935791	-265.204285	-97.331932	920.533081	-357.851074	148.620285	488.315491	-297.452820	-110.416962	492.941711	-461.700775	122.820824	87.279137	-353.134277	-79.059654	79.620476	-355.804962	169.039978	1388.768677	-242.588638	-160.221130	1368.051270	-276.499451	3.601605	1392.779541	-250.544144	-41.395111	1679.022095	-389.243530	212.029160	1132.886353	-270.660553	-223.968765	1124.241699	-169.085571	218.945480	1023.990234	-33.684795	-185.530350	1037.636597	-292.840271	-3.625502	1019.651001	422.770325	-48.262413	961.139771	419.026520	130.030106
-339.717346	80.232872	919.710510	-264.421326	-98.084564	920.507202	-359.305450	146.734192	488.181793	-296.678558	-110.719276	492.906128	-460.602112	120.093102	86.086380	-353.112976	-79.129036	79.720688	-355.377411	168.227814	1388.645996	-241.918655	-160.920883	1367.651123	-276.025360	2.814232	1392.578003	-250.215088	-42.459194	1678.864136	-389.111328	211.209961	1132.781616	-269.978363	-224.353912	1123.764282	-169.326736	218.307755	1022.913940	-33.063339	-186.090469	1036.811646	-292.299072	-4.356079	1019.525452	422.656586	-48.046070	961.131348	418.555359	130.390778
-339.365692	79.232239	919.517029	-263.807892	-98.969398	920.457092	-360.604858	144.725632	488.040833	-295.961731	-111.076736	492.895050	-459.411774	117.677849	84.896645	-353.090759	-79.179436	79.841232	-354.957184	167.374084	1388.555664	-241.242798	-161.626099	1367.370483	-275.552429	2.077908	1392.409912	-249.792786	-43.593395	1678.701172	-389.011505	210.430664	1132.680176	-269.362976	-224.654938	1123.443237	-169.547119	217.716125	1021.872498	-32.507534	-186.513855	1036.116333	-291.834595	-5.209193	1019.401245	422.454987	-47.659386	961.145386	417.937592	131.172440
-339.028076	78.312355	919.338989	-263.051819	-99.772415	920.366455	-362.246429	142.917114	487.912598	-295.112396	-111.154091	492.871277	-458.513092	115.533890	83.872475	-353.030212	-79.195313	79.946625	-354.607452	166.519928	1388.546387	-240.510315	-162.340057	1367.156372	-275.115234	1.297880	1392.188965	-249.329834	-44.739151	1678.529175	-389.006714	209.734955	1132.651001	-268.727783	-225.019257	1123.132324	-169.818970	217.198227	1020.952576	-32.030254	-186.925476	1035.379517	-291.311890	-6.006166	1019.266235	422.494415	-47.693489	961.146301	417.843262	131.130905
-338.711517	77.366272	919.246887	-262.336517	-100.408836	920.465332	-363.708313	141.127472	487.798706	-294.371460	-111.368927	492.939514	-457.850250	113.763107	83.003410	-353.072144	-79.259743	80.092308	-354.280548	165.667068	1388.495850	-239.819153	-163.020828	1366.881836	-274.680969	0.641900	1392.081787	-249.003143	-45.699650	1678.381470	-388.945160	208.947281	1132.582642	-268.161316	-225.279922	1122.846191	-170.148010	216.673370	1020.035950	-31.584675	-187.371994	1034.588989	-290.842621	-6.680636	1019.268555	422.601135	-47.831699	961.161804	417.829163	131.000870
-338.553711	76.393944	919.135071	-261.818298	-101.211517	920.275391	-365.191467	139.584579	487.670929	-293.792969	-111.834641	492.980286	-457.741394	112.458008	82.316788	-353.174316	-79.416733	80.269058	-354.058167	164.857727	1388.470947	-239.095825	-163.676224	1366.682373	-274.274597	-0.088923	1391.904663	-248.553406	-46.758289	1678.214600	-388.976837	208.292374	1132.521851	-267.687347	-225.556503	1122.655518	-170.453461	216.184921	1019.241699	-31.243202	-187.564255	1033.857178	-290.361511	-7.525898	1019.101624	422.678864	-47.953724	961.150330	417.803741	130.812607
-338.106201	75.485260	918.978821	-260.844757	-101.719131	920.408447	-366.220428	137.990646	487.618164	-293.080139	-111.800201	492.962830	-457.947113	111.793007	81.810768	-353.066528	-79.377342	80.358902	-353.924225	164.033066	1388.411865	-238.446747	-164.268097	1366.453003	-273.859985	-0.721150	1391.730469	-248.247192	-47.605694	1678.075439	-389.000763	207.596375	1132.470215	-267.169495	-225.855789	1122.345093	-170.756775	215.781342	1018.497864	-30.889595	-187.761124	1033.156128	-289.779236	-8.087409	1019.095276	422.715790	-48.018696	961.163635	417.715729	130.784958
-337.828888	74.560486	918.882324	-260.167511	-102.265381	920.410339	-367.216370	136.671783	487.707764	-292.546143	-112.010231	492.972321	-458.353058	111.650566	81.335526	-353.058960	-79.479958	80.456612	-353.783447	163.195236	1388.388916	-237.655518	-164.890472	1366.224731	-273.511902	-1.377127	1391.601074	-247.822556	-48.628250	1677.955322	-389.101196	206.917587	1132.425415	-266.720581	-226.060181	1122.110840	-171.087952	215.430649	1017.859314	-30.583355	-188.114883	1032.450439	-289.272369	-8.721992	1019.039917	422.762939	-48.041595	961.195068	417.667175	130.790161
-337.507141	73.836349	918.796326	-259.296509	-102.872101	920.363464	-367.887573	135.488571	487.826416	-292.080780	-112.349922	493.010071	-458.559326	112.104530	80.823235	-353.092926	-79.556709	80.541138	-353.744476	162.357269	1388.352905	-236.980713	-165.439667	1366.048706	-273.154663	-1.990542	1391.518799	-247.542511	-49.383289	1677.886597	-388.740326	205.736343	1132.010010	-266.297394	-226.412399	1121.895752	-171.385376	215.148666	1017.235901	-30.318123	-188.309814	1031.809692	-288.682495	-9.334677	1018.971375	422.804657	-48.080776	961.209167	417.566742	130.787781
-337.195129	73.009048	918.708191	-258.609863	-103.415031	920.229126	-368.468140	134.677429	488.016144	-291.658783	-112.630699	493.002594	-458.794739	112.728149	80.166985	-353.014832	-79.642067	80.584290	-353.778870	161.584900	1388.331055	-236.153152	-166.019958	1365.879395	-272.787659	-2.605828	1391.465088	-247.187576	-50.183643	1677.796265	-388.850861	205.001953	1131.992798	-265.846832	-226.750427	1121.659912	-171.759918	214.909439	1016.725403	-30.061338	-188.401382	1031.202515	-288.190491	-10.020076	1018.860840	422.822357	-48.012554	961.215942	417.436218	130.938965
-336.852417	72.312775	918.632324	-257.685944	-103.961006	920.146484	-368.764313	134.168747	488.206299	-291.198120	-112.829689	492.986938	-458.608154	113.440117	79.331642	-353.000610	-79.713364	80.654198	-353.847198	160.707443	1388.269043	-235.499359	-166.534348	1365.705078	-272.463440	-3.209221	1391.332520	-246.792236	-51.062008	1677.720825	-389.020752	204.303421	1131.935059	-265.477295	-227.067322	1121.500610	-172.132050	214.708237	1016.277893	-29.858984	-188.461334	1030.566528	-287.584473	-10.620806	1018.783203	422.852722	-48.073631	961.230591	417.357269	130.900009
-336.513855	71.497589	918.632813	-257.002655	-104.538353	920.093445	-369.213531	134.175919	488.343445	-290.805695	-113.146355	492.951447	-458.472076	114.335602	78.644341	-353.003510	-79.797607	80.730644	-353.942810	159.866455	1388.226440	-234.584045	-167.065506	1365.550171	-272.073395	-3.783036	1391.240112	-246.546967	-51.737152	1677.674805	-389.298309	203.474792	1131.895142	-265.099945	-227.384277	1121.331177	-172.673309	214.437012	1015.750366	-29.680782	-188.636246	1029.870361	-287.062775	-11.316467	1018.755859	422.916077	-48.174725	961.218079	417.340485	130.778671
-336.124664	70.837929	918.565186	-256.086914	-104.986031	919.981750	-369.813507	134.508133	488.536316	-290.403076	-113.267586	492.948578	-458.957214	115.188515	78.328598	-352.902405	-79.792336	80.736420	-354.092224	159.014847	1388.127563	-233.949997	-167.537094	1365.455078	-271.716858	-4.402007	1391.113159	-246.160950	-52.540817	1677.564087	-389.589905	202.709991	1131.786621	-264.659393	-227.796921	1121.185059	-173.086380	214.285187	1015.467957	-29.505131	-188.778336	1029.185303	-286.447296	-11.876543	1018.670166	422.913513	-48.174046	961.230835	417.240143	130.809662
-335.756226	69.935555	918.555908	-255.460648	-105.608818	919.903809	-370.169006	134.950592	488.599823	-290.104279	-113.660362	492.904419	-459.580048	115.749359	78.097321	-352.898468	-79.886551	80.788864	-354.276306	158.209763	1388.011353	-232.925247	-168.113571	1365.195313	-271.426178	-4.988121	1390.970093	-245.834503	-53.221943	1677.459351	-389.894531	201.835510	1131.749756	-264.213379	-228.136200	1121.073975	-173.467926	214.255234	1015.331177	-29.324030	-188.923233	1028.536865	-285.936035	-12.649182	1018.625732	422.919250	-48.203762	961.236938	417.143036	130.771744
-335.392670	69.279648	918.542908	-254.636581	-106.181564	919.762451	-370.740814	135.614700	488.798676	-289.877197	-114.144142	492.868591	-460.199066	116.242867	78.040642	-352.949493	-80.016281	80.821777	-354.438324	157.342957	1387.874512	-232.155151	-168.592178	1365.030518	-271.034912	-5.516061	1390.903809	-245.594452	-53.745712	1677.340698	-390.380035	201.113510	1131.574829	-263.786316	-228.549622	1120.928833	-173.966537	214.090729	1015.201965	-29.159107	-188.930832	1027.853394	-285.330200	-13.302858	1018.549377	422.945526	-48.234001	961.242859	417.099091	130.702789
-334.922272	68.448975	918.482605	-253.879028	-106.715141	919.671082	-371.155548	136.237793	488.870605	-289.654572	-114.551643	492.823090	-460.209137	116.670860	77.947372	-352.901459	-80.084206	80.862999	-354.512695	156.620392	1387.735840	-231.103210	-169.082199	1364.842285	-270.586395	-6.115677	1390.746704	-245.245453	-54.442158	1677.247070	-390.819855	200.240295	1131.491211	-263.311523	-229.016418	1120.738403	-174.453796	213.941040	1015.166626	-28.968294	-188.911194	1027.217407	-284.747406	-13.992377	1018.476990	422.880280	-48.224365	961.272583	416.980316	130.755905
-334.554504	67.737541	918.431091	-253.284042	-107.304306	919.515564	-371.645721	136.982178	488.975586	-289.490814	-114.951973	492.809204	-459.802460	116.909874	77.862358	-352.899719	-80.140617	80.858795	-354.566589	155.932831	1387.577515	-230.368347	-169.409210	1364.686035	-270.191162	-6.611204	1390.622925	-244.947601	-55.048595	1677.133911	-391.355713	199.407318	1131.318848	-262.855988	-229.413422	1120.548340	-175.024658	213.730850	1015.092407	-28.703733	-188.976105	1026.575562	-284.254608	-14.680326	1018.374268	422.948944	-48.309425	961.257996	416.964142	130.672577
-334.157166	66.994858	918.337646	-252.533005	-107.844460	919.327759	-372.042114	137.620880	489.011017	-289.407623	-115.313622	492.830048	-459.529419	116.996986	77.849998	-352.863068	-80.260101	80.837967	-354.537750	155.324951	1387.417969	-229.316742	-169.778030	1364.426636	-269.736664	-6.981848	1390.476929	-244.740829	-55.533524	1676.998169	-391.916321	198.530487	1131.310059	-262.354675	-229.919708	1120.341919	-175.677139	213.507385	1014.970642	-28.547295	-189.151428	1025.799683	-283.668152	-15.344206	1018.233643	422.974854	-48.341507	961.259949	416.966858	130.572342
-333.817047	66.293480	918.242004	-251.946320	-108.219894	919.227539	-372.476532	138.237076	489.076996	-289.336212	-115.608765	492.803864	-459.310974	116.972656	77.855095	-352.879944	-80.354958	80.841736	-354.668091	154.601959	1387.231079	-228.655579	-170.148788	1364.099609	-269.370758	-7.602845	1390.252808	-244.427414	-56.181515	1676.841675	-392.434814	197.607773	1131.113525	-261.815430	-230.469894	1120.075195	-176.139359	213.506805	1014.980469	-28.300596	-189.200439	1025.094116	-283.219971	-15.869206	1018.136475	422.872528	-48.333366	961.275452	416.895874	130.606567
-333.523407	65.572411	918.073792	-251.363556	-108.750153	919.033020	-372.702850	138.800064	489.093475	-289.232941	-115.831505	492.791046	-459.076477	116.835892	77.894928	-352.841278	-80.372437	80.816772	-354.703125	153.792877	1387.012329	-227.917450	-170.722916	1363.947021	-269.036957	-8.174267	1390.049072	-244.179779	-56.720352	1676.670776	-392.982971	196.755814	1130.961060	-261.325592	-230.969330	1119.910156	-176.735535	213.387131	1014.930176	-27.993130	-189.169693	1024.433594	-282.788910	-16.491598	1017.955627	422.848816	-48.306881	961.273315	416.803528	130.651642
-333.320679	65.003906	917.896973	-250.708755	-109.245033	918.839355	-372.671844	139.278839	489.004730	-289.182159	-116.111832	492.793610	-458.556122	116.746300	77.918716	-352.877228	-80.448875	80.843872	-354.756897	153.027252	1386.815918	-227.212921	-171.154694	1363.577026	-268.705292	-8.745231	1389.802124	-243.990021	-57.192070	1676.513550	-393.530701	195.831604	1130.813477	-260.743073	-231.532150	1119.640991	-177.312943	213.244522	1014.771912	-27.685011	-189.169754	1023.753906	-282.407410	-17.028061	1017.775208	422.793091	-48.327400	961.267090	416.754456	130.621552
-333.121368	64.276489	917.673767	-250.277634	-109.691193	918.691162	-372.565979	139.660095	488.870026	-289.118561	-116.423714	492.705017	-458.024292	116.627838	77.978218	-352.877747	-80.520592	80.806519	-354.769348	152.316803	1386.618774	-226.544479	-171.602951	1363.302124	-268.350281	-9.327150	1389.538208	-243.745590	-57.719833	1676.347168	-393.988251	194.782715	1130.623779	-260.132080	-232.047012	1119.368164	-177.861389	213.148758	1014.572205	-27.387054	-189.208099	1023.027283	-282.114410	-17.561541	1017.588928	422.688721	-48.167419	961.295227	416.588318	130.848495
-333.001099	63.744053	917.451721	-249.813278	-110.099220	918.479614	-372.208496	139.918762	488.709442	-289.038971	-116.643936	492.644073	-457.503906	116.570374	77.977859	-352.813416	-80.567238	80.820770	-354.835876	151.625168	1386.422363	-225.830734	-172.033813	1362.957764	-268.037170	-9.808535	1389.354858	-243.457153	-58.314930	1676.144531	-394.545166	194.026550	1130.550049	-259.509308	-232.608154	1119.094116	-178.592041	212.858643	1014.296448	-26.979916	-189.307938	1022.325317	-281.833862	-18.008755	1017.372070	422.602264	-48.126068	961.310547	416.618347	130.802048
-332.881927	63.162258	917.246338	-249.269241	-110.564636	918.274963	-371.637726	140.044815	488.531189	-288.975250	-116.999741	492.609589	-457.106140	116.518692	78.013931	-352.866730	-80.710724	80.811165	-354.851227	150.908432	1386.257080	-225.255219	-172.450912	1362.629761	-267.727570	-10.336149	1389.065308	-243.203400	-58.883282	1675.929565	-395.007080	193.137085	1130.349731	-258.915527	-233.114578	1118.781372	-179.069138	212.811356	1014.089417	-26.629381	-189.251205	1021.640564	-281.513763	-18.510611	1017.166992	422.557922	-48.143913	961.291138	416.415131	130.943024
-332.846832	62.546452	917.044495	-248.926941	-110.914871	918.108215	-370.903625	140.033630	488.322723	-288.855530	-117.213516	492.541779	-456.740143	116.536781	77.963890	-352.831512	-80.717079	80.808594	-354.928497	150.288589	1386.050293	-224.622635	-172.898987	1362.320557	-267.454071	-10.891189	1388.755737	-243.027252	-59.348991	1675.763428	-395.393768	192.320465	1130.158081	-258.277771	-233.707169	1118.486084	-179.707687	212.661942	1013.695313	-26.233521	-189.334015	1020.862061	-281.308105	-18.940502	1016.978333	422.488373	-48.090416	961.317932	416.508667	130.829041
-332.787140	62.026367	916.905823	-248.552490	-111.165749	917.939331	-370.296570	139.992401	488.171936	-288.675110	-117.417091	492.474792	-456.509857	116.601028	77.963387	-352.839203	-80.797867	80.812408	-354.960693	149.668137	1385.886963	-224.036804	-173.307358	1362.023193	-267.188202	-11.372671	1388.516113	-242.723465	-60.014977	1675.572144	-395.817780	191.372528	1129.977661	-257.640656	-234.119034	1118.121094	-180.361557	212.453583	1013.208435	-25.834881	-189.512360	1020.118713	-281.135162	-19.339163	1016.829468	422.486237	-48.152351	961.300842	416.508942	130.814941
-332.747742	61.456856	916.646362	-248.206360	-111.577370	917.803467	-369.636169	139.854126	488.021301	-288.541473	-117.753685	492.451080	-456.222382	116.676224	77.966461	-352.865692	-80.879890	80.803452	-355.020416	149.011841	1385.721313	-223.470078	-173.694000	1361.782715	-266.962067	-11.798533	1388.357300	-242.450592	-60.559944	1675.361328	-396.198242	190.631989	1129.853027	-257.024536	-234.640808	1117.879761	-181.000473	212.224426	1012.659607	-25.457125	-189.571152	1019.342163	-280.950897	-19.741215	1016.627930	422.423584	-48.202579	961.337769	416.420654	130.777039
-332.729279	60.832954	916.487549	-247.796310	-111.887047	917.690308	-369.053589	139.757370	487.874512	-288.332733	-117.987968	492.378510	-456.049591	116.727646	77.959732	-352.857574	-80.896492	80.814781	-355.092041	148.428116	1385.600464	-222.921280	-174.039841	1361.486572	-266.720123	-12.258155	1388.197632	-242.238876	-61.063061	1675.202759	-396.575775	189.856232	1129.738770	-256.379730	-235.027740	1117.541748	-181.616882	211.977478	1012.073792	-25.045265	-189.835449	1018.445557	-280.768005	-20.165867	1016.492676	422.446655	-48.248074	961.334351	416.394165	130.683838
-332.788452	60.345680	916.329834	-247.456192	-112.288673	917.591370	-368.617828	139.792892	487.850159	-288.139404	-118.285446	492.367249	-456.007202	116.754494	78.000168	-352.873535	-80.965652	80.805321	-355.169678	147.890503	1385.484253	-222.489227	-174.299652	1361.132690	-266.470734	-12.685453	1388.026245	-241.926758	-61.734173	1675.031616	-396.886658	189.089874	1129.582031	-255.792358	-235.423538	1117.254028	-182.248672	211.710907	1011.396118	-24.617487	-189.978333	1017.633240	-280.653442	-20.564688	1016.364319	422.422424	-48.334671	961.394165	416.348694	130.498108
-332.848969	59.745251	916.225830	-247.227951	-112.639244	917.525269	-368.190948	139.683151	487.753723	-287.978180	-118.612000	492.307281	-456.005096	116.753891	78.024406	-352.868591	-81.071083	80.838776	-355.262909	147.325363	1385.405151	-222.034393	-174.576370	1360.873169	-266.254517	-13.098283	1387.865845	-241.663544	-62.340015	1674.853760	-397.172272	188.457291	1129.519043	-255.154358	-235.766983	1116.953979	-182.929581	211.408936	1010.665710	-24.223133	-190.015106	1016.859131	-280.579834	-20.999722	1016.278076	422.163208	-48.221668	961.508423	416.254242	130.128036
-332.957336	59.185555	916.124939	-247.015488	-113.020386	917.453918	-367.715973	139.451035	487.596069	-287.802734	-118.876678	492.298035	-455.953461	116.739708	78.008011	-352.867584	-81.081169	80.872536	-355.429138	146.849884	1385.394531	-221.531509	-174.871597	1360.595215	-266.074677	-13.490194	1387.735229	-241.480698	-62.853699	1674.702148	-397.351074	187.622971	1129.367676	-254.617004	-236.012817	1116.687500	-183.600433	211.119720	1009.780640	-23.941837	-190.037140	1015.986389	-280.526154	-21.429018	1016.189575	421.620819	-47.954720	961.915833	416.097839	129.509537
-333.073395	58.733898	916.063538	-246.768051	-113.269852	917.418640	-367.304535	139.092026	487.374573	-287.588348	-119.011459	492.248505	-455.886414	116.746964	77.946022	-352.869415	-81.087158	80.898766	-355.512604	146.322830	1385.339966	-221.112732	-175.108597	1360.419434	-265.966339	-13.866658	1387.548340	-241.174026	-63.554527	1674.495850	-397.656586	187.124481	1129.322021	-254.050629	-236.311615	1116.440430	-184.305527	210.806259	1008.895996	-23.595051	-189.939850	1015.177246	-280.478424	-21.747074	1016.141113	421.679810	-47.980858	961.680115	416.150208	129.404449
-333.037964	58.195446	915.991882	-246.403214	-113.502167	917.356201	-367.000092	138.764984	487.158203	-287.377808	-119.049698	492.258698	-455.930878	116.655655	77.940735	-352.816833	-81.090630	80.913445	-355.602936	145.822235	1385.302368	-220.713898	-175.366302	1360.253540	-265.825409	-14.210785	1387.446655	-241.011215	-64.118309	1674.364746	-397.884033	186.492188	1129.248901	-253.536133	-236.500793	1116.231079	-185.027802	210.473999	1007.862610	-23.329861	-190.000870	1014.282837	-280.333923	-22.127161	1016.079041	421.860107	-48.285358	961.666138	416.163330	129.295441
-333.038757	57.667103	915.877136	-246.001831	-113.765335	917.287231	-366.781311	138.486496	487.048340	-287.236115	-119.134285	492.288696	-455.962036	116.549828	77.892769	-352.838470	-81.115448	80.930817	-355.697662	145.286163	1385.247314	-220.246536	-175.613159	1360.022827	-265.712738	-14.538736	1387.334595	-240.809692	-64.725960	1674.217285	-398.089905	185.878799	1129.171143	-253.087830	-236.723892	1116.067261	-185.905411	210.076843	1006.691101	-23.105976	-189.975800	1013.477051	-280.189178	-22.493977	1015.990784	421.834137	-48.218807	961.695313	415.877869	129.624878
-333.070099	57.199127	915.750244	-245.684021	-114.176491	917.226135	-366.336670	138.000092	486.858307	-287.093262	-119.289360	492.318604	-455.890594	116.425194	77.823982	-352.856476	-81.206673	80.976280	-355.840393	144.796982	1385.248291	-219.784637	-175.853058	1359.838135	-265.562134	-14.882011	1387.267822	-240.599457	-65.353912	1674.059570	-398.281616	185.377426	1129.135864	-252.592041	-236.935349	1115.910889	-186.491150	209.822250	1005.655029	-22.950520	-189.937973	1012.557983	-280.071594	-22.887651	1015.896606	422.035187	-48.540684	961.724365	415.974396	129.148529
-333.093719	56.826538	915.635437	-245.432724	-114.424973	917.177002	-366.141724	137.604675	486.703552	-286.944336	-119.437286	492.293213	-455.938049	116.310745	77.789658	-352.868713	-81.280319	81.044533	-355.967224	144.352814	1385.215332	-219.488297	-176.016647	1359.760376	-265.412689	-15.197439	1387.213379	-240.353607	-66.049736	1673.882080	-398.339752	184.702042	1128.989624	-252.195358	-237.078079	1115.760254	-187.251877	209.538651	1004.420532	-22.792955	-189.833817	1011.697693	-280.030792	-23.178368	1015.820374	422.195953	-48.696354	961.765991	415.926849	129.021805
-333.121399	56.322655	915.529236	-245.226364	-114.784531	917.147095	-366.104980	137.323029	486.592773	-286.800598	-119.528633	492.327179	-456.122437	116.102821	77.799583	-352.891388	-81.285225	81.041939	-356.080780	143.916183	1385.154297	-219.261948	-176.183395	1359.671753	-265.277863	-15.517554	1387.150635	-240.262268	-66.590279	1673.784912	-398.432953	184.079086	1128.871826	-251.860077	-237.201508	1115.641968	-188.051926	209.271927	1003.089294	-22.690321	-189.697433	1010.742676	-279.982574	-23.569551	1015.753784	422.297455	-48.864826	961.833557	415.829193	128.862579
-333.116974	55.875076	915.393494	-244.981598	-115.119591	917.081360	-365.679108	136.813293	486.358093	-286.712128	-119.804932	492.307495	-456.130188	115.960533	77.722466	-352.962128	-81.425446	81.095772	-356.211884	143.444595	1385.124146	-218.852051	-176.428192	1359.536865	-265.156097	-15.788596	1387.051758	-240.066071	-67.297676	1673.594727	-398.596558	183.572876	1128.744873	-251.466263	-237.327850	1115.490234	-188.908020	209.027115	1001.632446	-22.668518	-189.590775	1009.663391	-279.913086	-23.931847	1015.656433	422.379089	-48.939655	961.852356	415.692078	128.718658
-333.067291	55.521183	915.264282	-244.700256	-115.398209	917.000549	-365.375732	136.423965	486.195587	-286.457520	-119.805634	492.295013	-456.177612	115.803177	77.687531	-352.879456	-81.334892	81.087921	-356.329346	142.972015	1385.042480	-218.505951	-176.676880	1359.420044	-265.074707	-16.048758	1386.961304	-239.920593	-67.909645	1673.440063	-398.654907	182.892487	1128.526489	-251.067749	-237.441315	1115.331665	-189.954117	208.722458	999.946167	-22.707792	-189.504547	1008.439819	-279.798553	-24.231390	1015.555176	424.395142	-50.165211	960.854492	416.183319	129.589783
-332.932220	54.988380	915.271606	-244.425995	-115.636932	916.913940	-365.058533	136.159973	486.100708	-286.312225	-120.046783	492.266541	-456.246094	115.656166	77.667000	-352.887268	-81.462967	81.091400	-356.457428	142.562500	1385.022217	-218.178528	-176.893219	1359.335205	-264.963409	-16.331047	1386.865112	-239.864578	-68.423897	1673.305176	-398.700989	182.367157	1128.424438	-250.741867	-237.572632	1115.225464	-190.745361	208.674484	998.237793	-22.974989	-189.544830	1007.242981	-279.634857	-24.675810	1015.522644	423.586548	-49.992809	961.457336	415.728699	129.002625
-332.736176	54.303459	915.303284	-244.114288	-115.926041	916.844727	-364.550751	135.779495	485.915161	-286.125824	-120.239296	492.267242	-456.328766	115.539864	77.713196	-352.956726	-81.561829	81.146667	-356.563843	142.119125	1385.009521	-217.927994	-177.075012	1359.239014	-264.870209	-16.646671	1386.754150	-239.774460	-69.038231	1673.174316	-398.698547	181.808868	1128.251953	-250.382263	-237.609497	1115.072510	-191.717133	208.532349	996.296021	-23.114782	-189.539764	1005.749023	-279.419067	-25.222260	1015.510681	422.991760	-49.544018	961.757263	415.403381	128.554703
-332.638916	53.793495	915.238647	-243.847412	-116.260231	916.812439	-364.210297	135.486343	485.821106	-285.970673	-120.409081	492.261505	-456.420959	115.426498	77.738747	-352.886993	-81.581726	81.141724	-356.667847	141.659790	1384.951416	-217.730392	-177.242813	1359.149170	-264.763458	-16.967432	1386.681763	-239.644363	-69.701416	1673.032593	-398.592285	181.194016	1128.030029	-250.002670	-237.660461	1114.925415	-192.715546	208.417694	994.238159	-23.319832	-189.546555	1004.131775	-279.245209	-25.614950	1015.461304	423.128571	-49.585865	961.827881	415.293152	128.435730
-332.554504	53.455276	915.131409	-243.574188	-116.526031	916.777710	-363.716461	135.138611	485.595978	-285.824066	-120.711311	492.222076	-456.439331	115.377228	77.782288	-352.938019	-81.747284	81.201538	-356.778748	141.282898	1384.903198	-217.433563	-177.473007	1359.021606	-264.652313	-17.274055	1386.601318	-239.603180	-70.270370	1672.928467	-398.481171	180.648071	1127.875854	-249.685181	-237.768707	1114.880737	-193.720612	208.355972	992.014160	-23.597486	-189.598495	1002.315491	-279.118317	-25.889299	1015.393433	423.452606	-49.835014	961.872803	415.272247	128.319641
-332.462921	53.097946	915.035828	-243.410995	-116.850815	916.731812	-363.309326	134.991837	485.517487	-285.647797	-120.842987	492.180725	-456.436646	115.389641	77.841934	-352.900787	-81.752762	81.198082	-356.858276	140.864212	1384.825195	-217.246490	-177.720978	1358.907104	-264.540039	-17.528669	1386.564209	-239.570694	-70.826111	1672.792969	-398.287445	180.036880	1127.648560	-249.334488	-237.840363	1114.786377	-194.824188	208.403336	989.685608	-23.976164	-189.561203	1000.364136	-279.001831	-26.202141	1015.322083	423.699738	-49.957684	961.907227	415.225403	128.247559
-332.349274	52.730049	914.949829	-243.200134	-117.147682	916.691040	-362.817169	134.924774	485.533325	-285.522919	-121.055786	492.157440	-456.489410	115.377098	77.904129	-352.849335	-81.804893	81.172386	-356.946564	140.428024	1384.750244	-217.033447	-177.908249	1358.864014	-264.466431	-17.809017	1386.502197	-239.604645	-71.302490	1672.695190	-398.015167	179.278137	1127.342163	-248.949753	-237.901474	1114.644897	-195.970535	208.400223	987.199463	-24.411840	-189.621552	998.241089	-278.868378	-26.515686	1015.260193	424.123169	-50.098774	961.743774	415.225769	128.290115
-332.271698	52.383747	914.825562	-243.062149	-117.525444	916.611145	-362.241669	134.588562	485.262329	-285.437744	-121.254288	492.118286	-456.444183	115.397041	77.932930	-352.872620	-81.885429	81.190842	-356.984650	140.067947	1384.671265	-216.896912	-178.108047	1358.797974	-264.401154	-18.108252	1386.390503	-239.614899	-71.839424	1672.574219	-397.850311	178.784622	1127.131836	-248.639404	-237.911972	1114.566650	-197.234055	208.570389	984.525574	-24.910378	-189.752075	995.957886	-278.781219	-26.860462	1015.158936	424.525909	-50.416889	961.678223	415.155487	128.276047
-332.197418	52.041206	914.746704	-242.972275	-117.935707	916.511536	-361.821686	134.739243	485.275055	-285.420776	-121.453217	492.085876	-456.464783	115.427185	78.022552	-352.910461	-81.943558	81.190376	-357.010681	139.695908	1384.582520	-216.748291	-178.371002	1358.712891	-264.327820	-18.404903	1386.267944	-239.582916	-72.431877	1672.427002	-397.569244	178.092865	1126.799438	-248.235657	-237.997101	1114.456299	-198.547028	208.570801	981.724670	-25.554144	-189.873642	993.471497	-278.678101	-27.239458	1015.067993	424.750977	-50.611614	961.862000	414.891113	128.334366
-331.920807	52.030647	914.716187	-242.832031	-118.267693	916.417358	-361.433899	134.753387	485.251404	-285.364777	-121.619064	492.049408	-456.503998	115.444946	78.093948	-352.863556	-81.932922	81.177597	-357.004761	139.311203	1384.496338	-216.607864	-178.598648	1358.689819	-264.221069	-18.734396	1386.163818	-239.621552	-72.915398	1672.314575	-397.332886	177.439728	1126.437012	-247.877563	-238.056839	1114.351685	-199.947189	208.538925	978.858032	-26.281914	-190.030899	990.921997	-278.488464	-27.475557	1015.010986	424.868378	-50.649570	961.974609	414.527527	128.548737
-331.959595	51.239601	914.556763	-242.768036	-118.831886	916.354309	-361.169220	134.803436	485.124329	-285.405151	-121.951073	492.063538	-456.508575	115.495575	78.179626	-352.882141	-81.972755	81.179329	-356.920166	138.924347	1384.360229	-216.486023	-178.839111	1358.668823	-264.137390	-19.027651	1386.070923	-239.666916	-73.425545	1672.226563	-397.197510	176.945160	1126.132935	-247.612823	-238.125565	1114.318970	-201.610184	208.295502	975.734741	-27.068563	-190.079361	988.261108	-278.492462	-28.092651	1014.897827	425.308960	-51.069122	961.981140	414.923492	127.917213
-331.815002	50.926552	914.468323	-242.658478	-119.175697	916.296875	-360.885071	134.773712	485.042480	-285.392548	-122.233879	492.047058	-456.498932	115.526077	78.240303	-352.889252	-81.930756	81.158607	-356.812469	138.456772	1384.210815	-216.376724	-179.113556	1358.715454	-264.016174	-19.350159	1385.989502	-239.746292	-73.862022	1672.183472	-397.060120	176.510727	1125.765747	-247.357422	-238.123947	1114.260376	-203.298004	208.121704	972.688538	-28.026890	-190.307388	985.451538	-278.412292	-28.430359	1014.829590	425.561157	-51.148857	962.005493	414.973511	127.759338
-331.694794	50.453949	914.372803	-242.638672	-119.577515	916.257935	-360.611389	134.832947	484.961700	-285.397522	-122.480057	491.994690	-456.398254	115.567787	78.286232	-352.900330	-81.994591	81.173317	-356.640594	138.057693	1384.078613	-216.230377	-179.435730	1358.766113	-263.905334	-19.717285	1385.924683	-239.803513	-74.347984	1672.110840	-396.950012	176.225494	1125.489258	-247.177231	-238.225433	1114.262085	-205.171326	207.895142	969.597351	-29.132730	-190.488556	982.517944	-278.341705	-28.837011	1014.760559	425.773315	-51.145065	962.026733	414.902435	127.772629
-331.225067	49.803387	914.410034	-242.495712	-119.770203	916.197021	-360.198090	134.705673	484.757019	-285.363403	-122.694038	491.956757	-456.234924	115.589012	78.270775	-352.855377	-82.007339	81.143509	-356.469147	137.633255	1383.945190	-216.142715	-179.764053	1358.881958	-263.810791	-20.060465	1385.848755	-239.873810	-74.818626	1672.047852	-396.918701	176.100311	1125.278564	-247.014847	-238.391678	1114.420044	-207.240326	207.579636	966.413147	-30.414587	-190.802841	979.555237	-278.065796	-29.333607	1014.755737	425.962402	-51.179264	962.039001	414.857880	127.747391
-331.072174	49.645275	914.364197	-242.398422	-120.109505	916.081177	-360.160217	134.945053	484.891937	-285.324402	-122.898560	491.924072	-456.237549	115.636856	78.350990	-352.855591	-82.049789	81.161919	-356.313080	137.198547	1383.810669	-216.065308	-180.053146	1359.043091	-263.706146	-20.381990	1385.786377	-239.875092	-75.348373	1671.959961	-397.143616	176.467957	1125.342529	-246.940231	-238.644730	1114.615234	-209.485367	207.211334	963.221802	-31.953323	-191.028900	976.407959	-277.966064	-29.645447	1014.680664	426.118286	-51.216225	962.047546	414.840912	127.648148
-330.731049	50.072063	914.486023	-242.221359	-120.177902	915.934570	-360.031830	134.990097	484.961670	-285.215393	-122.945068	491.859650	-456.173248	115.695068	78.407433	-352.731750	-81.968277	81.140717	-356.093201	136.735809	1383.654053	-215.980804	-180.373215	1359.240356	-263.586334	-20.727718	1385.765869	-239.934219	-75.774811	1671.915039	-397.300507	176.825211	1125.353149	-246.911530	-238.983002	1114.810181	-212.157730	206.603897	959.795105	-33.653671	-191.298965	973.224548	-277.780121	-29.685593	1014.686768	426.304596	-51.230385	962.054932	414.839508	127.592140
-330.637909	49.758595	914.366943	-242.119324	-120.627052	915.858032	-360.005768	135.074432	484.964935	-285.200043	-123.114304	491.834106	-456.176727	115.717957	78.461990	-352.717255	-82.004204	81.106209	-355.883728	136.286301	1383.538574	-215.875229	-180.667007	1359.428467	-263.460175	-21.140680	1385.712646	-239.995468	-76.237030	1671.876465	-397.377625	177.223618	1125.396484	-247.001373	-239.398956	1115.045654	-214.835785	206.134048	956.444763	-35.647793	-191.600266	969.879150	-277.686432	-30.047947	1014.588318	426.443665	-51.233639	962.068237	414.868622	127.550255
-330.464233	49.416183	914.256042	-242.026260	-120.987061	915.782043	-359.926392	135.157318	484.947510	-285.210571	-123.402962	491.819794	-456.093079	115.747238	78.515083	-352.692993	-81.987915	81.125587	-355.637878	135.808929	1383.414917	-215.783218	-181.011963	1359.561890	-263.354645	-21.557802	1385.661133	-240.108612	-76.582413	1671.894165	-397.541931	177.811508	1125.558960	-247.163742	-239.913437	1115.286133	-217.740570	205.570847	953.118530	-37.765152	-191.909958	966.595581	-277.573212	-30.393892	1014.496338	426.578125	-51.237797	962.060547	414.911957	127.591667
-330.235352	49.106457	914.184875	-241.910355	-121.286674	915.709534	-359.816925	135.155212	484.933014	-285.162964	-123.545662	491.794495	-456.006439	115.794334	78.565880	-352.705750	-82.070404	81.115768	-355.356537	135.355560	1383.278564	-215.642273	-181.330978	1359.753296	-263.190613	-21.912548	1385.730225	-240.173538	-76.983696	1671.870605	-397.730225	178.455368	1125.673462	-247.417969	-240.528931	1115.478516	-220.750259	204.984573	949.714294	-40.154911	-192.206543	963.179260	-277.421906	-30.715687	1014.427246	426.786469	-51.004421	962.218018	414.996613	127.591179
-329.964478	48.872131	914.161499	-241.743439	-121.438057	915.698242	-359.775360	135.164032	484.945892	-285.092957	-123.564171	491.772217	-455.985657	115.846764	78.639999	-352.650024	-82.039780	81.097809	-355.063690	134.926331	1383.177246	-215.475510	-181.646042	1359.883301	-263.061371	-22.256771	1385.702271	-240.214539	-77.406761	1671.868042	-397.887024	179.045410	1125.834961	-247.785690	-241.167511	1115.653931	-223.977539	204.468735	946.422974	-42.665951	-192.535004	959.805054	-277.220062	-30.912939	1014.411621	426.819427	-50.850849	962.260132	415.053619	127.693893
-329.775299	48.684372	914.145264	-241.616074	-121.693085	915.653198	-359.656860	135.119736	484.983124	-285.094360	-123.792099	491.723633	-455.922028	115.866516	78.704292	-352.735474	-82.074234	81.120712	-354.742432	134.509750	1383.051758	-215.332397	-181.937546	1359.933716	-262.926270	-22.675261	1385.663696	-240.265839	-77.792274	1671.840576	-398.159760	179.649048	1125.924683	-248.227356	-241.875015	1115.843994	-227.266998	203.994949	943.167664	-45.116528	-192.828903	956.212585	-277.078583	-31.165081	1014.384094	426.865265	-51.051369	962.115845	415.167389	127.906319
-329.868652	48.129574	914.511475	-241.540192	-121.954781	915.569824	-359.671631	135.136993	484.962341	-285.045166	-123.916763	491.708099	-455.862885	115.899765	78.772003	-352.694763	-82.084267	81.084076	-354.386719	134.064972	1382.998535	-215.185593	-182.260330	1359.921631	-262.772461	-23.074488	1385.609375	-240.308395	-78.194206	1671.821167	-398.442261	180.215546	1125.994385	-248.697739	-242.549896	1115.950928	-230.621262	203.518478	939.999329	-47.893921	-193.466797	952.848511	-277.090973	-31.820330	1014.538757	426.885925	-50.937454	962.131348	415.270599	128.102814
-329.802002	47.837551	914.475037	-241.480881	-122.444786	915.513611	-359.604675	135.061813	484.963562	-285.064667	-124.256355	491.700409	-455.847626	115.925102	78.841492	-352.672180	-82.141869	81.129196	-354.013977	133.668335	1382.918823	-215.071350	-182.648056	1359.863403	-262.593567	-23.427500	1385.560303	-240.373810	-78.559959	1671.805054	-398.773895	180.610031	1126.100464	-249.259598	-243.217148	1116.056274	-234.142014	203.143234	936.881897	-51.116985	-194.435455	949.762329	-276.973328	-32.200890	1014.487183	426.915863	-50.736759	962.117188	415.476837	128.201920
-329.652954	47.577816	914.465637	-241.432709	-122.914215	915.469604	-359.523499	135.048691	485.013794	-285.035431	-124.525002	491.670166	-455.828735	115.906258	78.900856	-352.749725	-82.203796	81.132019	-353.625458	133.360779	1382.877075	-215.014862	-183.015396	1359.768066	-262.404999	-23.801548	1385.526978	-240.421631	-78.918694	1671.799561	-399.261444	180.696732	1126.108032	-249.960464	-243.834625	1116.082764	-237.775879	202.795670	933.776917	-53.878601	-195.005569	946.161011	-276.837738	-32.577927	1014.457886	426.858856	-50.385410	962.131775	415.606995	128.791092
-329.443481	47.253647	914.418945	-241.296249	-123.292297	915.467102	-359.370697	134.966080	485.026764	-284.975220	-124.723442	491.654358	-455.741791	115.909607	78.952202	-352.715302	-82.291862	81.123795	-353.194916	133.019943	1382.801636	-214.981171	-183.420792	1359.723999	-262.239441	-24.202633	1385.464111	-240.468658	-79.279861	1671.790894	-399.700043	180.919662	1126.346069	-250.709885	-244.487473	1116.115967	-241.475418	202.439392	930.842102	-57.300282	-196.119049	943.151306	-276.683777	-32.918446	1014.434387	426.940155	-50.289127	962.141663	415.851898	128.701294
-328.192688	46.458324	914.381104	-240.234787	-121.161888	916.409546	-358.690125	134.794250	484.966278	-284.362061	-123.637337	491.558624	-455.497314	115.924599	78.978889	-352.281799	-81.886131	81.054657	-352.723389	132.718018	1382.715576	-214.960251	-183.849152	1359.697632	-262.057770	-24.602200	1385.386841	-240.482559	-79.648117	1671.777832	-400.267609	180.914307	1126.329346	-251.544128	-245.170380	1116.157104	-245.343414	202.120331	927.824097	-60.297905	-196.756943	939.582642	-276.199188	-31.941698	1014.926697	426.883087	-50.032497	962.138977	416.016083	129.016632
-328.046143	46.223244	914.367737	-240.278702	-121.497406	916.374939	-358.508453	134.724579	484.962067	-284.226379	-123.829353	491.539795	-455.455200	115.886414	79.034775	-352.304260	-81.926849	81.059418	-352.280457	132.457291	1382.630859	-214.994751	-184.325409	1359.685303	-261.856018	-24.985975	1385.329346	-240.414856	-80.066849	1671.731567	-400.997620	180.928696	1126.347656	-252.341293	-245.865814	1116.202148	-249.301941	201.735840	924.884216	-63.601154	-197.712982	936.354919	-276.150696	-32.253407	1014.904358	426.830688	-49.728630	962.135376	416.261017	129.370911
-327.313782	45.684994	914.365295	-239.367722	-121.573524	916.980774	-358.064789	134.566376	484.890930	-284.039307	-123.838158	491.580353	-455.291290	115.894814	79.051865	-352.268127	-81.897591	81.069321	-351.858948	132.265930	1382.583008	-215.059326	-184.789490	1359.679688	-261.674530	-25.401857	1385.232544	-240.436783	-80.387688	1671.758789	-401.869934	180.932480	1126.310425	-253.178482	-246.554504	1116.339478	-253.347565	201.374649	922.039001	-67.427307	-198.993927	933.350159	-275.719666	-32.380268	1015.226868	426.717041	-49.403797	962.122437	416.492676	129.734573
-327.204285	45.503166	914.325439	-239.427658	-121.896095	916.822632	-357.883514	134.466492	484.854248	-283.870514	-124.022202	491.509491	-455.259918	115.849747	79.116058	-352.252747	-82.005402	81.070938	-351.386200	132.056107	1382.498047	-215.124817	-185.443268	1359.909668	-261.520874	-25.814419	1385.150757	-240.390472	-80.748283	1671.722778	-402.533661	180.621857	1126.287354	-254.121704	-247.293488	1116.508667	-257.968597	201.867630	919.040161	-70.819496	-199.751816	929.795654	-275.623596	-32.677876	1015.124939	426.616882	-49.011810	962.103699	416.737427	130.058777
-326.980652	45.243008	914.260864	-239.317322	-122.209679	916.769043	-357.661377	134.365143	484.806915	-283.709747	-124.171021	491.481995	-455.191162	115.843262	79.123665	-352.263367	-82.025620	81.095238	-350.937134	131.825333	1382.406250	-215.302689	-185.860077	1359.720581	-261.369476	-26.123318	1385.126343	-240.272827	-81.154442	1671.649658	-403.319611	180.250565	1126.266724	-255.120483	-248.135193	1116.556641	-262.158966	201.679413	916.742798	-74.878189	-200.951797	926.695313	-275.460266	-32.967110	1015.066223	426.423950	-48.422859	962.116333	416.873688	130.918365
-326.741241	44.899178	914.201416	-239.164749	-122.600616	916.751099	-357.550720	134.296677	484.794403	-283.564270	-124.423759	491.453552	-455.190094	115.818413	79.165794	-352.272064	-82.047249	81.078331	-350.505432	131.618225	1382.325806	-215.480347	-186.332932	1359.731689	-261.202606	-26.508194	1385.099121	-240.196930	-81.518936	1671.606689	-404.284241	179.948257	1126.270264	-256.073486	-248.963608	1116.680908	-266.477661	201.002502	914.094971	-78.868134	-202.204269	923.260925	-275.296906	-33.332348	1015.029907	426.317169	-48.204540	962.116638	417.263031	130.957245
-326.200562	44.476830	914.147766	-238.363541	-122.936623	917.024109	-357.315308	134.237732	484.751007	-283.324646	-124.471046	491.482880	-455.209564	115.801163	79.193237	-352.203247	-82.056839	81.114014	-350.071808	131.457687	1382.218140	-215.701523	-186.791199	1359.747681	-261.025116	-26.888596	1385.036499	-240.180664	-81.823151	1671.592285	-404.926697	179.419373	1126.475220	-257.066376	-249.849075	1116.848267	-270.930481	200.697357	911.955933	-82.737839	-202.951935	919.531189	-274.837494	-33.613338	1015.150208	426.380127	-47.636295	962.078308	417.620087	131.590012
-325.989166	44.277058	914.107422	-238.356750	-123.300446	916.953125	-357.237091	134.181946	484.718628	-283.144653	-124.635841	491.467194	-455.219025	115.764290	79.241547	-352.213776	-82.076523	81.141960	-349.703857	131.308640	1382.095703	-215.860016	-187.268738	1359.736328	-260.855469	-27.275370	1384.982666	-240.090820	-82.149323	1671.547607	-406.134857	178.909546	1126.220947	-258.079803	-250.700928	1116.911499	-275.333588	200.165665	909.565002	-87.299904	-204.514954	916.254089	-274.695770	-33.910881	1015.092896	426.001221	-47.207214	962.109924	417.882935	131.970535
-325.862610	44.033962	914.058899	-238.442673	-123.720581	916.843201	-357.160889	134.094742	484.645844	-282.965057	-124.792091	491.420074	-455.315552	115.723511	79.273590	-352.228333	-82.141144	81.120781	-349.243652	131.117599	1381.875854	-216.011978	-187.671494	1359.715942	-260.714539	-27.587605	1384.921387	-239.993927	-82.506836	1671.474121	-407.227631	178.492462	1126.184326	-259.194794	-251.540100	1116.844849	-279.711365	199.530670	907.178223	-91.833199	-205.789780	912.646484	-274.606659	-34.258553	1015.009399	425.785370	-46.572472	962.078552	418.104553	132.621429
-325.868378	43.781502	913.978821	-238.731033	-124.676918	916.755249	-357.099030	134.017609	484.579681	-282.952637	-125.235092	491.390503	-455.421478	115.701553	79.290787	-352.364685	-82.277466	81.165581	-348.854095	130.961304	1381.708496	-216.081726	-188.166122	1359.778198	-260.584045	-27.851784	1384.857544	-239.809448	-82.941109	1671.359253	-408.406891	177.921463	1126.015015	-260.231018	-252.337845	1116.908203	-284.124786	198.870483	904.957581	-96.223610	-206.971207	908.758484	-274.661987	-34.856251	1014.918030	425.698120	-46.116741	962.056580	418.390442	133.190231
-325.637573	43.456745	913.879517	-238.572296	-124.677368	916.565613	-356.788757	133.840073	484.460144	-282.701813	-125.205399	491.357025	-455.365692	115.669258	79.238174	-352.315491	-82.235352	81.178177	-348.514984	130.808395	1381.568237	-216.107330	-188.461990	1359.492188	-260.441040	-28.172083	1384.753418	-239.695984	-83.294312	1671.286133	-409.797333	177.520264	1125.867554	-261.352325	-253.069977	1116.923828	-288.589539	198.208878	902.834167	-101.007515	-208.525589	905.635925	-274.375336	-35.017395	1014.766357	425.776428	-45.664402	961.996460	418.763153	133.853653
-325.380676	43.195099	913.802002	-238.509476	-124.975815	916.545959	-356.716553	133.768631	484.403015	-282.511871	-125.341698	491.337555	-455.481018	115.635750	79.222473	-352.296204	-82.293045	81.223465	-348.203613	130.682648	1381.432739	-216.086929	-188.792770	1359.279297	-260.284882	-28.504135	1384.616821	-239.600143	-83.621338	1671.196533	-410.849945	176.914429	1125.943115	-262.561432	-253.762634	1116.779419	-293.104462	197.594513	900.864197	-105.286942	-209.455948	902.324402	-274.232147	-35.281918	1014.718262	425.620575	-45.215199	962.001099	419.144104	134.318314
-325.154510	42.782051	913.659912	-238.444214	-125.399048	916.488892	-356.620422	133.651077	484.325623	-282.358734	-125.547302	491.334656	-455.566040	115.599808	79.224014	-352.329254	-82.342255	81.205650	-347.977600	130.565186	1381.310303	-215.983734	-189.112244	1358.953613	-260.148987	-28.777956	1384.527466	-239.555328	-83.876427	1671.123169	-412.133453	176.300720	1125.894165	-263.780243	-254.403534	1116.810791	-297.504242	196.958511	898.959717	-110.643257	-211.565872	898.508606	-274.110748	-35.670006	1014.618835	425.441925	-44.671486	962.028687	419.451111	134.898102
-324.984039	42.293144	913.494141	-238.424377	-125.851669	916.450256	-356.403809	133.550491	484.149841	-282.206055	-125.712708	491.303680	-455.630035	115.547569	79.206421	-352.347260	-82.378815	81.207657	-347.784332	130.471176	1381.189941	-215.844635	-189.398087	1358.584839	-259.978882	-29.028463	1384.441040	-239.455734	-84.192268	1671.018188	-413.433380	175.783157	1125.953247	-265.126709	-254.887421	1116.638062	-301.808746	196.169724	897.220398	-115.709900	-213.277771	895.141296	-274.037720	-36.082565	1014.515015	425.295227	-44.063774	962.027344	419.867157	135.554184
-324.856506	41.794304	913.313843	-238.431183	-126.351547	916.388550	-356.052490	133.332733	483.965973	-282.088745	-125.995064	491.284271	-455.636200	115.483978	79.169014	-352.338928	-82.479927	81.234222	-347.623688	130.351959	1381.092285	-215.688248	-189.665024	1358.174316	-259.794250	-29.261305	1384.333374	-239.363754	-84.490868	1670.912231	-414.789063	175.306686	1126.010376	-266.373322	-255.385452	1116.600586	-306.116272	195.440292	895.619202	-120.722664	-215.049515	891.938538	-273.982452	-36.520550	1014.390869	425.200928	-43.583939	962.039429	420.196686	136.007980
-325.350800	38.878262	912.732971	-238.651962	-127.575584	916.394531	-355.781036	133.272064	483.438354	-282.141205	-126.686165	491.291199	-455.574158	115.459846	79.128235	-352.524811	-82.671066	81.297203	-347.463043	130.216965	1381.002808	-215.473557	-190.012619	1357.955811	-259.651123	-29.452572	1384.187988	-239.267715	-84.796928	1670.777832	-415.993011	174.625488	1126.064453	-267.700836	-255.757507	1116.455444	-310.221619	194.738632	894.206787	-125.853836	-216.786743	888.756226	-274.226349	-38.110207	1014.065674	425.055573	-42.998104	962.017883	420.491394	136.539642
-325.259399	38.288124	912.522278	-238.630768	-128.068069	916.342712	-355.626190	133.245316	483.314148	-282.050476	-126.964203	491.240265	-455.628784	115.421371	79.145760	-352.572571	-82.737961	81.307434	-347.322998	130.105667	1380.931519	-215.328522	-190.242874	1357.558350	-259.516602	-29.684784	1383.982788	-239.165878	-85.100357	1670.618408	-417.329651	174.158676	1126.153687	-269.073151	-256.079071	1116.344604	-314.212463	193.914612	892.935852	-130.886581	-218.607666	885.723938	-274.180176	-38.561459	1013.929504	424.917633	-42.371334	962.004150	420.771729	137.187271
-325.076782	37.987228	912.362244	-238.579010	-128.388733	916.269592	-355.147461	133.087036	483.152985	-281.963531	-127.196098	491.166473	-455.557617	115.373260	79.133026	-352.551453	-82.755478	81.304779	-347.162628	129.942886	1380.859131	-215.176575	-190.383392	1356.920898	-259.380310	-29.930260	1383.738647	-239.046417	-85.394279	1670.473877	-418.604736	173.590973	1126.198975	-270.564240	-256.242950	1116.130127	-318.058472	193.095230	891.680786	-135.976669	-220.489059	882.754578	-274.091034	-38.841698	1013.813171	424.779999	-41.837528	962.022278	421.024200	137.740936
-324.923553	37.533970	912.182312	-238.522690	-128.789368	916.196960	-354.798401	132.950745	482.978058	-281.900726	-127.474281	491.115906	-455.556122	115.333832	79.197426	-352.562439	-82.819885	81.284462	-347.103302	129.886353	1380.897583	-215.047745	-190.610641	1356.387085	-259.264648	-30.086185	1383.532715	-238.944397	-85.678070	1670.358887	-419.923859	172.996063	1126.317871	-271.993134	-256.432678	1116.095947	-321.698059	192.189636	890.585632	-141.013840	-222.403137	879.937866	-273.995605	-39.211899	1013.683960	424.606445	-41.344643	962.059814	421.351746	138.319427
-323.811676	39.796448	912.380371	-238.219009	-128.266907	916.024048	-354.441406	132.710342	483.236633	-281.672119	-127.273315	491.035919	-455.608032	115.245285	79.249428	-352.444275	-82.777527	81.252495	-346.989502	129.757401	1380.822388	-214.911377	-190.826782	1355.932739	-259.085114	-30.295633	1383.342163	-238.845428	-85.981979	1670.258545	-421.198700	172.377579	1126.455200	-273.567749	-256.495148	1115.789185	-325.272217	191.238754	889.617432	-146.023514	-224.333878	877.195557	-273.412750	-38.205524	1013.730286	424.451996	-40.758694	962.071167	421.639343	138.880203
-323.928070	38.967358	912.162720	-238.185745	-128.852707	915.971130	-354.535614	132.789719	483.132996	-281.667816	-127.674950	490.996979	-455.791443	115.147522	79.413795	-352.498138	-82.885941	81.241295	-346.869141	129.635437	1380.767456	-214.823761	-191.141785	1355.455933	-258.905060	-30.478306	1383.194702	-238.737534	-86.226845	1670.147217	-422.476166	171.697281	1126.596558	-275.101593	-256.631561	1115.698975	-328.630463	190.291275	888.747437	-151.029541	-226.124039	874.626160	-273.455444	-38.800449	1013.588257	424.316101	-40.174706	962.060059	421.866241	139.438507
-324.045776	38.168560	911.956604	-238.190201	-129.374039	915.904236	-353.893463	132.626160	482.932068	-281.656525	-128.019913	490.934875	-455.611420	115.092690	79.472786	-352.487671	-82.913841	81.241959	-346.709229	129.531525	1380.723145	-214.796265	-191.498993	1355.076416	-258.753296	-30.668812	1383.037109	-238.595779	-86.504784	1670.060791	-423.726349	171.090408	1126.731689	-276.727448	-256.778900	1115.606812	-331.904175	189.220276	887.913452	-156.072800	-228.016312	872.132629	-273.505219	-39.356880	1013.444397	424.210602	-39.599579	962.046448	422.100861	140.119324
-324.137115	37.375561	911.746887	-238.192108	-129.895798	915.862427	-353.630005	132.579742	482.736023	-281.897125	-129.057968	490.949951	-455.612762	115.038910	79.616371	-352.751831	-83.248466	81.295387	-346.528809	129.421875	1380.686035	-214.775085	-191.804092	1354.707275	-258.619537	-30.893412	1382.857910	-238.479889	-86.784103	1669.963135	-425.024963	170.414810	1126.887573	-278.420044	-256.903229	1115.364014	-334.941803	187.939850	887.235718	-161.080292	-229.767853	869.817017	-273.540253	-39.894463	1013.310181	424.026764	-38.957169	962.019043	422.378632	140.628693
-324.106079	36.694298	911.545532	-238.195648	-130.332932	915.834961	-352.987885	132.395172	482.536560	-281.762299	-129.129623	490.891541	-455.443268	114.953072	79.704811	-352.675354	-83.229469	81.259689	-346.309875	129.327759	1380.612793	-214.760880	-192.176056	1354.340576	-258.520691	-31.082384	1382.719849	-238.345703	-87.089165	1669.892334	-426.277740	169.758942	1127.098267	-280.094208	-257.016754	1115.427856	-337.939087	186.814178	886.696960	-166.143097	-231.556274	867.579224	-273.511566	-40.334858	1013.186951	423.954987	-38.418324	961.993469	422.800873	141.053818
-323.990509	36.222290	911.392639	-238.140518	-130.752563	915.806580	-352.310730	132.242401	482.415283	-281.522705	-128.921890	490.827759	-455.226868	114.902977	79.781670	-352.511841	-83.182411	81.273369	-346.101868	129.238998	1380.584595	-214.754929	-192.554443	1354.021973	-258.404419	-31.332491	1382.556030	-238.224304	-87.354980	1669.803467	-427.537109	169.021561	1127.274048	-281.780029	-257.156586	1115.281982	-340.813477	185.542130	886.167297	-171.045670	-233.200867	865.610840	-273.463867	-40.726597	1013.095703	423.823059	-37.862282	961.978943	423.029938	141.558746
-323.923431	35.809731	911.304932	-238.119736	-131.173645	915.783264	-351.850861	132.169418	482.331055	-281.422485	-129.241455	490.799957	-455.169922	114.812706	79.924828	-352.489990	-83.251740	81.232277	-345.867920	129.117706	1380.555054	-214.790268	-192.946487	1353.683960	-258.302216	-31.528242	1382.442749	-238.072937	-87.696732	1669.689453	-428.769836	168.339478	1127.458496	-283.577667	-257.250702	1115.261230	-343.453094	184.063354	885.739075	-175.982788	-234.913116	863.685730	-273.413757	-41.104397	1013.037109	423.633514	-37.278027	961.992981	423.171661	142.247574
-323.804413	35.544476	911.212708	-238.014069	-131.556717	915.763184	-351.382385	132.099442	482.282532	-281.380676	-129.534607	490.774689	-455.126465	114.732460	80.057152	-352.502258	-83.286369	81.235680	-345.682068	129.044769	1380.533569	-214.823944	-193.281921	1353.371704	-258.182800	-31.720358	1382.325562	-238.000549	-87.939590	1669.641235	-429.913849	167.597473	1127.704956	-285.261353	-257.458557	1115.284790	-346.038727	182.672394	885.341492	-180.776520	-236.623535	861.996033	-273.348022	-41.414730	1012.983582	423.433716	-36.640835	961.980896	423.320343	142.889313
-323.713013	35.193680	911.123962	-237.978363	-131.980225	915.746521	-350.934296	132.012695	482.182556	-281.313599	-129.822739	490.731598	-455.063812	114.664162	80.199738	-352.437958	-83.348846	81.234032	-345.487030	128.964752	1380.500610	-214.876694	-193.640991	1353.054199	-258.087006	-31.890200	1382.249756	-237.881851	-88.281364	1669.541260	-431.081757	166.922287	1127.984741	-287.026428	-257.565552	1115.374023	-348.360809	181.114731	884.978271	-185.441742	-238.238007	860.515320	-273.283478	-41.763935	1012.928284	423.220642	-35.934742	961.949829	423.300293	143.742081
-323.614319	34.783039	910.987427	-237.946930	-132.388779	915.693970	-350.436096	131.897324	482.078186	-281.258820	-130.150208	490.688599	-454.983856	114.578728	80.300613	-352.452545	-83.405289	81.238831	-345.315033	128.887451	1380.482178	-214.938187	-193.944077	1352.779053	-258.008423	-32.083652	1382.143555	-237.767029	-88.628670	1669.441406	-432.182526	166.183807	1128.225220	-288.754303	-257.855957	1115.390747	-350.613159	179.538651	884.756897	-190.018707	-239.801819	859.122437	-273.205811	-42.120152	1012.829224	423.194824	-35.478195	961.915527	423.784790	144.145035
-323.098755	35.223606	910.833252	-237.870911	-132.536514	915.615540	-349.994232	131.835983	482.161469	-281.145996	-130.211670	490.631500	-454.904053	114.506859	80.408234	-352.771973	-83.859596	81.236252	-345.162659	128.847183	1380.464966	-214.983124	-194.245285	1352.512939	-257.925781	-32.259048	1382.006226	-237.686005	-88.963203	1669.319580	-433.228699	165.457932	1128.408447	-290.404724	-257.989685	1115.562622	-352.712921	177.874435	884.612000	-194.413742	-241.315155	857.970154	-272.937988	-41.986244	1012.715881	423.024872	-34.805069	961.903381	423.991455	144.700317
-323.032043	34.564152	910.592590	-237.887573	-133.083954	915.572754	-349.428925	131.724869	482.010925	-281.081787	-130.488159	490.591309	-454.703735	114.461754	80.505745	-352.838623	-83.971634	81.214325	-344.975647	128.805527	1380.409424	-214.997040	-194.560089	1352.247559	-257.838196	-32.416031	1381.891602	-237.565460	-89.322647	1669.175415	-434.258636	164.815674	1128.665283	-292.102753	-258.411072	1115.660034	-354.646149	176.054962	884.289795	-198.757538	-242.718979	856.935974	-272.903259	-42.466904	1012.565125	422.866486	-34.166134	961.884338	424.464691	145.686264
-323.055511	33.802372	910.407410	-237.941605	-133.596176	915.553833	-348.821869	131.542389	481.810913	-281.058197	-130.800110	490.521545	-454.547760	114.428131	80.587006	-352.833405	-84.040901	81.214516	-344.806274	128.763031	1380.345581	-215.045395	-194.855148	1351.965210	-257.761597	-32.610306	1381.784790	-237.480530	-89.642807	1669.032104	-435.249908	164.060638	1128.870972	-293.691650	-258.616028	1115.825562	-356.562408	174.348618	884.192627	-202.871414	-244.131714	855.876038	-272.908966	-42.979874	1012.452026	422.721069	-33.581711	961.865112	424.625122	146.458649
-322.922943	33.482189	910.295410	-237.931290	-134.011047	915.534546	-348.438141	131.368622	481.704681	-281.042328	-131.045105	490.474854	-454.502869	114.395355	80.673515	-352.813904	-84.070389	81.202209	-344.584076	128.694489	1380.258179	-215.134201	-195.192947	1351.679077	-257.670197	-32.795090	1381.667603	-237.367554	-90.019348	1668.886597	-436.171478	163.319153	1129.029297	-295.312195	-259.086243	1115.982910	-358.154236	172.648911	884.065308	-206.578720	-245.497421	854.972656	-272.846039	-43.306164	1012.384094	422.541748	-32.914791	961.834351	424.797943	147.188019
-322.884674	32.950291	910.102173	-237.999451	-134.543671	915.528381	-348.194214	131.298645	481.599670	-281.116730	-131.376907	490.424133	-454.508606	114.332367	80.758018	-352.385101	-83.646698	81.199432	-344.341644	128.624695	1380.158203	-215.240433	-195.512558	1351.439819	-257.604919	-33.009766	1381.554321	-237.248383	-90.383804	1668.739746	-437.004150	162.540237	1129.173950	-296.794464	-259.360199	1116.118042	-359.517639	170.985840	884.078613	-210.054413	-246.832764	854.293945	-272.839386	-43.721561	1012.274536	422.248749	-32.175446	961.810852	424.825012	147.906219
-322.715240	32.677715	909.979370	-238.007553	-134.958313	915.521912	-347.938873	131.203445	481.539154	-281.138031	-131.640671	490.404297	-454.494568	114.271126	80.820068	-352.733673	-84.047615	81.180649	-344.128082	128.560074	1380.031494	-215.369507	-195.895233	1351.227295	-257.536469	-33.218491	1381.424438	-237.145432	-90.776649	1668.582642	-437.833740	161.741409	1129.307007	-298.237732	-259.779449	1116.257080	-360.668732	169.228638	883.894592	-212.976486	-247.654709	854.205566	-272.777374	-44.019661	1012.208069	422.070190	-31.518911	961.776978	424.968750	148.607010
-322.494507	32.428242	909.943298	-238.083054	-135.274323	915.493347	-347.710876	131.088303	481.494354	-281.256561	-131.933655	490.372314	-454.485992	114.238922	80.865746	-352.787994	-84.094292	81.133682	-343.927612	128.486481	1379.889771	-215.519516	-196.244278	1351.048462	-257.508270	-33.439445	1381.335327	-237.055634	-91.120453	1668.398315	-438.567963	160.882477	1129.316162	-299.789459	-260.360840	1116.487793	-361.735504	167.828537	883.967590	-217.006653	-249.793457	852.795593	-272.691772	-44.307667	1012.175110	421.892181	-30.809330	961.756287	425.131256	149.235397
-322.342957	32.251568	909.868286	-238.124069	-135.592529	915.416321	-347.464844	130.941727	481.406250	-281.333069	-132.166565	490.359619	-454.462341	114.178413	80.872864	-352.387482	-83.725975	81.170937	-343.750183	128.443832	1379.774780	-215.705429	-196.618210	1350.879150	-257.474213	-33.689339	1381.234497	-236.898315	-91.579788	1668.235229	-439.236420	160.046707	1129.366211	-301.149475	-260.822266	1116.676880	-362.533051	166.228485	883.890503	-220.204559	-251.377426	852.387939	-272.642670	-44.574055	1012.100952	421.500824	-29.775097	961.723145	424.689178	150.286163
-322.208740	31.997017	909.790466	-238.193253	-135.960907	915.385498	-347.413849	130.814240	481.343719	-281.385437	-132.292191	490.358246	-454.499512	114.128258	80.903717	-352.353271	-83.706284	81.152008	-343.614685	128.377777	1379.614624	-215.915939	-197.004196	1350.750122	-257.502502	-33.969540	1381.098511	-236.891449	-91.835236	1668.124268	-439.867462	159.283691	1129.301025	-302.482635	-261.452484	1116.941895	-363.194427	164.756577	883.857910	-223.183868	-252.909088	852.282532	-272.604431	-44.868874	1012.044983	421.253265	-28.953615	961.692017	424.680115	150.997574
-321.944092	31.693773	909.687561	-238.263855	-136.126358	915.480896	-347.272278	130.613312	481.269562	-281.414551	-132.385193	490.322205	-454.469513	114.081772	80.882301	-352.333801	-83.674385	81.130463	-343.468628	128.306244	1379.468384	-216.169464	-197.393921	1350.631226	-257.500671	-34.232895	1381.030518	-236.774506	-92.164154	1667.993408	-440.313538	158.377396	1129.222656	-303.784576	-262.089783	1117.137451	-363.443085	163.166504	883.765137	-226.016693	-254.193634	851.955017	-272.623199	-45.052597	1012.046387	421.022278	-28.244019	961.659973	424.849945	151.649658
-321.741547	31.361916	909.613953	-238.343933	-136.467972	915.483276	-347.220306	130.417862	481.191376	-281.463501	-132.487671	490.323395	-454.520966	114.020660	80.897041	-352.291473	-83.652786	81.110947	-343.335907	128.221786	1379.277222	-216.428253	-197.797424	1350.578247	-257.536072	-34.501087	1380.979004	-236.690552	-92.500839	1667.865234	-440.639221	157.463669	1129.062256	-305.006195	-262.683990	1117.424805	-363.781921	162.040665	883.691650	-228.567871	-255.483047	851.802307	-272.577362	-45.365021	1012.010132	420.819489	-27.559662	961.610840	425.136993	152.174820
-321.570068	31.091797	909.539612	-238.447067	-136.843674	915.441101	-347.247375	130.287155	481.178009	-281.550812	-132.756927	490.288635	-454.603119	113.945107	80.901512	-352.330414	-83.715080	81.150414	-343.172607	128.067703	1379.044189	-216.694473	-198.170990	1350.529907	-257.576141	-34.764935	1380.934570	-236.611298	-92.791946	1667.773682	-440.834381	156.627045	1128.988281	-306.157135	-263.317047	1117.662109	-363.792450	160.831131	883.611694	-230.884537	-256.755157	851.671021	-272.561340	-45.694492	1011.953735	420.658478	-26.978960	961.589844	425.455811	152.842346
-321.444672	30.887882	909.504700	-238.572403	-137.212479	915.425171	-347.304291	130.137451	481.179138	-281.646240	-132.981110	490.282776	-454.698578	113.878830	80.892410	-352.354736	-83.718788	81.093948	-343.040558	127.933220	1378.872803	-216.973633	-198.610001	1350.489868	-257.628174	-35.023121	1380.938843	-236.562286	-93.051857	1667.664795	-440.873169	155.730606	1128.785522	-307.188171	-264.011932	1117.991943	-363.694702	159.896576	883.492188	-233.099426	-258.033386	851.543030	-272.584167	-45.998917	1011.931335	420.428406	-26.330641	961.558838	425.751068	153.405655
-321.320435	30.763411	909.479675	-238.733063	-137.557800	915.384583	-347.329742	129.955383	481.148102	-281.702423	-133.140976	490.271545	-454.784119	113.849953	80.888481	-352.473877	-84.100914	81.211411	-342.949677	127.775139	1378.718750	-217.276367	-199.043442	1350.491333	-257.713959	-35.356400	1380.864868	-236.497818	-93.333839	1667.601929	-440.879211	155.018188	1128.632690	-308.214996	-264.715576	1118.216187	-363.535858	159.074554	883.385803	-235.153763	-259.366638	851.466003	-272.609619	-46.268417	1011.901550	420.162201	-25.599947	961.503479	425.934631	154.129776
-321.238068	30.607473	909.437866	-238.902954	-137.887924	915.363037	-347.238434	129.754166	481.118713	-281.781921	-133.361313	490.226349	-454.856476	113.819664	80.891502	-352.370728	-83.776527	81.143097	-342.863983	127.617340	1378.627075	-217.604477	-199.444626	1350.518311	-257.818481	-35.693703	1380.785522	-236.468262	-93.586540	1667.513672	-440.682434	154.241531	1128.427246	-309.138885	-265.297058	1118.408691	-363.294128	158.288208	883.204651	-236.877762	-260.573761	851.401184	-272.675171	-46.528530	1011.872742	419.917358	-24.857758	961.447815	426.167267	154.835724
-321.096558	30.356150	909.406616	-239.067184	-138.238342	915.367920	-347.092041	129.455551	481.043915	-281.810486	-133.523682	490.243378	-454.891602	113.757698	80.863014	-352.368286	-83.754257	81.144569	-342.737366	127.415771	1378.497437	-217.886490	-199.849457	1350.549438	-257.908264	-36.014740	1380.796265	-236.440689	-93.834778	1667.486938	-440.458710	153.710861	1128.258911	-310.005859	-265.948608	1118.703247	-362.892487	157.518173	882.957153	-238.484070	-261.658173	851.402710	-272.709808	-46.836948	1011.861816	419.603912	-24.067505	961.392212	426.348053	155.576187
-320.958038	30.090254	909.373596	-239.293808	-138.592484	915.346252	-347.093964	129.267365	481.072510	-281.889771	-133.671234	490.236145	-455.016266	113.719536	80.873817	-352.356598	-83.766930	81.130577	-342.656006	127.220558	1378.410156	-218.198242	-200.301727	1350.582520	-258.045807	-36.334660	1380.792603	-236.470184	-94.034714	1667.459717	-440.075226	153.074570	1128.062500	-310.800873	-266.531738	1118.967651	-362.424072	156.934174	882.769043	-239.959915	-262.833740	851.409729	-272.764008	-47.164776	1011.836487	419.408142	-23.259018	961.326843	426.632507	156.331085
-320.818909	29.791891	909.337524	-239.494827	-138.947433	915.357971	-347.086975	129.099548	481.063446	-281.939819	-133.862122	490.221802	-455.094116	113.660286	80.906067	-352.398163	-83.770912	81.096336	-342.578339	127.000801	1378.320190	-218.562561	-200.727386	1350.613281	-258.180695	-36.694080	1380.814453	-236.501083	-94.241882	1667.465698	-439.686310	152.719284	1127.858154	-311.534576	-267.117645	1119.110352	-361.874054	156.493942	882.600891	-241.263702	-263.831146	851.474915	-272.823486	-47.494122	1011.826599	419.088806	-22.494360	961.254456	426.824677	157.086624
-320.745605	29.589159	909.340149	-239.721054	-139.322601	915.380615	-347.182892	128.996323	481.170624	-282.006073	-134.002731	490.207611	-455.229889	113.614273	80.962723	-349.806702	-83.863792	89.303513	-342.622742	126.684860	1378.232300	-219.040222	-201.222260	1350.659912	-258.405518	-37.144463	1380.809448	-236.563873	-94.430099	1667.478760	-439.230377	152.415161	1127.556641	-312.198547	-267.745972	1119.327515	-361.197754	156.073853	882.370605	-242.314819	-264.828430	851.509338	-272.913361	-47.797859	1011.841309	418.732330	-21.675177	961.203735	426.992432	157.871567
-320.690491	29.413321	909.345520	-239.939621	-139.648453	915.396240	-347.209564	128.849869	481.198120	-282.034912	-134.102753	490.201843	-455.315704	113.546989	81.004684	-350.204376	-85.275787	90.882057	-342.477112	126.426941	1378.106079	-219.327011	-201.643799	1350.758301	-258.439911	-37.480667	1380.834717	-236.637115	-94.575821	1667.495605	-438.651184	152.015320	1127.263062	-312.751373	-268.304596	1119.502808	-360.405457	155.655304	882.151001	-243.260376	-265.716461	851.542114	-273.011688	-48.068676	1011.854431	418.115784	-20.874926	960.976868	426.901245	158.623032
-320.632355	29.311625	909.340576	-240.037704	-140.029373	915.404114	-347.298920	128.694443	481.209473	-282.133301	-134.299927	490.203278	-455.389526	113.515633	81.045074	-349.773560	-83.492012	89.059875	-342.530396	126.065720	1377.911377	-219.808197	-202.190521	1350.845337	-258.657990	-37.900681	1380.892578	-236.742218	-94.714188	1667.524292	-438.019470	151.812317	1126.964478	-313.230927	-268.859985	1119.615112	-359.560059	155.416183	881.893250	-243.951599	-266.512726	851.596741	-273.066650	-48.337280	1011.860413	417.797943	-20.118622	960.919006	427.145142	159.433762
-320.621552	29.191288	909.322388	-240.395248	-140.297012	915.318604	-347.406860	128.542007	481.234070	-282.157410	-134.293610	490.179047	-455.487335	113.458496	81.087318	-349.713959	-83.072227	88.723915	-342.513397	125.740959	1377.713501	-220.202194	-202.650284	1350.908569	-258.822571	-38.349384	1380.863159	-236.861435	-94.851280	1667.571533	-437.355438	151.594528	1126.566162	-313.717010	-269.460022	1119.715454	-358.560028	155.311951	881.636536	-244.584885	-267.301910	851.681396	-273.231689	-48.588638	1011.811951	417.547424	-19.288752	960.886658	427.384460	160.186768
-320.605682	28.926723	909.315735	-240.707870	-140.652985	915.308167	-347.459930	128.343826	481.191559	-282.251038	-134.425522	490.159271	-455.509491	113.433685	81.108269	-349.710266	-82.981094	88.750717	-342.516846	125.367271	1377.495361	-220.598907	-203.103165	1351.030518	-259.005219	-38.782017	1380.833130	-237.024857	-94.974495	1667.616455	-436.652252	151.442413	1126.208008	-314.093353	-269.960083	1119.816650	-357.469147	155.181931	881.358582	-244.983719	-267.983765	851.782288	-273.369110	-48.913807	1011.803650	417.193970	-18.401566	960.823486	427.578949	161.035355
-320.551605	28.728359	909.310303	-240.983704	-141.002869	915.298401	-347.423584	128.125641	481.171722	-282.348450	-134.587982	490.143646	-455.553955	113.380157	81.116196	-349.758606	-82.945564	88.759026	-342.537292	124.988716	1377.270630	-220.970535	-203.613312	1351.168701	-259.153320	-39.149197	1380.866577	-237.201233	-95.097061	1667.684326	-435.884186	151.334656	1125.793457	-314.393402	-270.356262	1119.858887	-356.376556	155.190720	881.101501	-245.222351	-268.566559	851.902283	-273.488251	-49.214615	1011.798523	416.907654	-17.499075	960.782288	427.781219	161.848679
-320.489380	28.470348	909.287842	-241.267303	-141.329391	915.294983	-347.361755	127.943481	481.176697	-282.505981	-134.728531	490.145264	-455.579529	113.362915	81.118652	-349.802521	-82.987549	88.830147	-342.602020	124.626778	1377.072510	-221.407700	-204.042267	1351.284790	-259.326477	-39.554337	1380.888184	-237.433075	-95.221107	1667.752686	-435.140533	151.270462	1125.347290	-314.690491	-270.813538	1119.880859	-355.208954	155.222214	880.772644	-245.301361	-269.104126	852.047852	-273.608795	-49.517872	1011.787048	416.562408	-16.683529	960.774536	428.083405	162.555908
-320.378632	28.203720	909.225098	-241.490829	-141.773071	915.298340	-347.335144	127.774170	481.182678	-282.661591	-134.959686	490.154144	-455.610382	113.310539	81.115776	-349.839050	-82.986290	88.807159	-342.671295	124.255562	1376.870361	-221.823669	-204.499023	1351.418213	-259.523163	-40.021233	1380.894531	-237.678345	-95.320190	1667.818848	-434.381927	151.297165	1124.970459	-314.908997	-271.221863	1119.919067	-354.090118	155.287476	880.523621	-245.247498	-269.579559	852.202942	-273.694458	-49.869381	1011.759216	416.277252	-15.959378	960.779053	428.325165	163.353210
-320.310089	28.062140	909.223572	-241.801270	-142.101852	915.287598	-347.419312	127.688431	481.206726	-282.873962	-135.226334	490.146637	-455.704651	113.306557	81.134102	-349.918213	-83.048180	88.823853	-342.760315	123.864296	1376.658936	-222.213303	-204.998474	1351.504395	-259.701660	-40.380970	1380.955444	-237.925095	-95.432602	1667.865601	-433.601624	151.329559	1124.557129	-315.075012	-271.584259	1119.959106	-352.829224	155.513306	880.240723	-245.043182	-270.004272	852.347412	-273.824921	-50.137974	1011.756104	415.922272	-15.093080	960.756348	428.499481	164.186386
-320.273834	27.874916	909.224976	-242.081711	-142.439728	915.286194	-347.396484	127.577591	481.219971	-283.035156	-135.328293	490.127228	-455.739105	113.275917	81.170776	-349.867615	-82.969826	88.804909	-342.865845	123.518921	1376.471924	-222.567398	-205.473358	1351.670654	-259.906403	-40.755577	1380.967896	-238.184387	-95.552269	1667.920044	-432.803253	151.365265	1124.185669	-315.146332	-271.877655	1119.974243	-351.691742	155.670883	880.033508	-244.678696	-270.350555	852.437561	-273.947479	-50.421810	1011.757629	415.605011	-14.137327	960.728455	428.686005	165.024261
-320.214539	27.693874	909.205200	-242.350739	-142.769348	915.220581	-347.323517	127.282364	481.106750	-283.202454	-135.545547	490.139343	-455.774506	113.263077	81.143959	-349.883728	-82.990051	88.779282	-342.942017	123.166763	1376.271362	-222.943359	-205.921402	1351.818848	-260.145660	-41.178898	1380.952393	-238.490402	-95.634048	1667.962891	-432.007263	151.430664	1123.784302	-315.174835	-272.215118	1119.967163	-350.404327	155.806335	879.781433	-244.142853	-270.639465	852.539001	-274.066833	-50.730293	1011.719666	415.262939	-13.248640	960.658691	428.925446	165.927765
-320.217682	27.515190	909.192566	-242.708817	-143.115372	915.157349	-347.285095	127.090897	481.117310	-283.385132	-135.672134	490.100891	-455.839905	113.262718	81.150024	-349.877655	-82.942879	88.677910	-343.004547	122.794716	1376.117188	-223.300003	-206.361938	1351.920898	-260.357178	-41.543083	1380.964966	-238.827087	-95.724800	1668.015381	-431.151428	151.438522	1123.453247	-315.157166	-272.461212	1119.897217	-349.181305	156.090714	879.715942	-243.394409	-270.831207	852.707153	-274.217743	-51.030323	1011.682068	414.990173	-12.354381	960.633484	429.154694	166.721176
-320.171112	27.261702	909.157104	-242.966171	-143.465164	915.097412	-347.215149	126.957275	481.107391	-283.626404	-135.932816	490.098816	-455.837097	113.271149	81.157539	-349.901978	-82.983994	88.720688	-343.078186	122.471985	1376.002563	-223.756729	-206.788589	1352.097900	-260.581482	-41.924229	1380.953735	-239.163406	-95.796944	1668.083130	-430.341431	151.439545	1123.113281	-315.086761	-272.747742	1119.854980	-347.958069	156.351151	879.504028	-242.570755	-270.982391	852.977173	-274.345734	-51.373043	1011.638855	414.685730	-11.507568	960.579468	429.360687	167.623596
-320.082275	26.999769	909.147888	-243.199753	-143.803986	915.106812	-347.172180	126.973434	481.279449	-283.757660	-135.988251	490.132446	-455.892517	113.263069	81.178398	-349.858490	-82.977013	88.675980	-343.124176	122.094994	1375.876953	-224.179504	-207.165115	1352.228760	-260.837738	-42.329918	1380.937744	-239.518326	-95.886726	1668.151978	-429.567474	151.449921	1122.842041	-314.973480	-273.014221	1119.795288	-346.679291	156.472809	879.361267	-241.653641	-271.115997	853.153748	-274.467438	-51.701210	1011.644348	414.419617	-10.524540	960.626404	429.623383	168.457840
-320.031830	26.741356	909.151611	-243.412933	-144.226349	915.117065	-347.152740	126.827911	481.288330	-283.925507	-136.176895	490.121521	-455.970703	113.253120	81.201797	-349.862244	-82.954849	88.684364	-343.167603	121.753304	1375.780396	-224.571564	-207.552628	1352.387573	-261.062744	-42.731060	1380.921509	-239.819702	-96.032799	1668.197632	-428.747803	151.334518	1122.490723	-314.816498	-273.187866	1119.684204	-345.470490	156.728851	879.198669	-240.528656	-271.274963	853.245300	-274.591400	-52.074184	1011.656616	414.338257	-9.490115	960.857300	430.057861	169.272644
-320.033112	26.515543	909.148132	-243.682114	-144.625244	915.131897	-347.184448	126.750313	481.305695	-284.090210	-136.377625	490.103027	-455.991272	113.259003	81.258194	-349.884796	-82.979439	88.640419	-343.187317	121.438667	1375.662109	-224.971558	-208.007004	1352.512085	-261.303467	-43.117161	1380.925049	-240.260956	-96.031029	1668.285400	-428.015717	151.348190	1122.277222	-314.578369	-273.445740	1119.600220	-344.399200	156.928314	879.103394	-239.359100	-271.286346	853.539917	-274.729523	-52.395065	1011.663025	414.050598	-8.405089	960.847717	430.255402	170.130096
-319.974823	26.411978	909.139099	-243.912445	-144.953690	915.097229	-347.284088	126.694832	481.375702	-284.197510	-136.524765	490.097870	-456.124939	113.255035	81.302689	-349.861755	-82.979607	88.663086	-343.217041	121.187798	1375.578369	-225.375320	-208.466858	1352.642090	-261.563934	-43.497841	1380.885864	-240.670105	-96.213722	1668.325806	-427.309296	151.280594	1121.949463	-314.260834	-273.640381	1119.453125	-343.134125	157.042313	878.982605	-237.918274	-271.264679	853.778687	-274.860474	-52.666412	1011.648071	413.799652	-7.450510	960.814331	430.495087	171.045258
-319.920837	26.294521	909.123657	-244.192169	-145.267059	915.048340	-347.407257	126.636993	481.423584	-284.287476	-136.646698	490.055145	-456.210815	113.265137	81.373940	-349.806061	-82.921066	88.567543	-343.223877	120.876625	1375.490723	-225.869598	-208.814224	1352.773315	-261.820892	-43.913128	1380.863403	-241.059143	-96.329475	1668.360229	-426.607056	151.284302	1121.772339	-313.937347	-273.894318	1119.256958	-342.082428	157.250763	879.006348	-236.540634	-271.299957	853.938599	-274.984192	-52.927204	1011.619751	413.432465	-6.451954	960.722107	430.661499	171.955429
-319.863495	26.203642	909.145813	-244.448318	-145.591827	915.016418	-347.490234	126.557922	481.489044	-284.424072	-136.839447	490.041168	-456.314667	113.268448	81.402390	-349.766418	-82.893684	88.502594	-343.248810	120.600067	1375.424683	-226.317917	-209.194458	1352.908081	-262.094055	-44.302864	1380.840942	-241.427658	-96.356522	1668.403198	-425.986542	151.305206	1121.501343	-313.554657	-274.023499	1119.061523	-341.176025	157.440521	878.863220	-234.945511	-271.246674	854.188660	-275.087067	-53.189583	1011.618652	413.109528	-5.727552	960.609131	430.918030	172.891312
-319.810455	26.040579	909.155945	-244.717728	-145.934174	914.989441	-347.541962	126.483856	481.533966	-284.514160	-137.041092	489.987457	-456.353394	113.251274	81.453697	-349.795044	-82.912582	88.473061	-343.264221	120.346306	1375.361572	-226.798965	-209.561691	1352.997437	-262.370300	-44.625206	1380.853027	-241.820877	-96.466087	1668.434814	-425.341614	151.341232	1121.325317	-313.166840	-274.205536	1118.907593	-340.192047	157.558548	878.785767	-233.203598	-271.110992	854.523682	-275.201416	-53.486382	1011.613525	412.818298	-4.845123	960.506348	431.176483	173.823792
-319.733185	25.830107	909.153503	-244.891342	-146.282303	914.997314	-347.258850	126.072769	481.353729	-284.596954	-137.243607	489.980133	-456.237366	113.252090	81.450851	-349.805389	-82.938377	88.456429	-343.274414	120.128349	1375.292603	-227.296692	-209.950134	1353.133057	-262.643921	-44.982296	1380.868652	-242.137756	-96.684151	1668.453369	-424.768341	151.383163	1121.148804	-312.764679	-274.379395	1118.729858	-339.259583	157.533051	878.595215	-231.533600	-271.075775	854.704468	-275.314056	-53.802975	1011.623230	412.516083	-3.778461	960.476074	431.395081	174.774567
-319.739136	25.448181	909.140381	-245.032059	-146.682373	915.011536	-347.292480	126.104225	481.488800	-284.681732	-137.468079	489.945770	-456.274506	113.232994	81.508247	-349.808472	-82.950439	88.505424	-343.308990	119.868843	1375.242188	-227.814911	-210.368317	1353.414795	-262.954193	-45.352680	1380.853271	-242.573364	-96.767174	1668.507813	-424.184082	151.421661	1120.957275	-312.278229	-274.500854	1118.497070	-338.484528	157.681335	878.504822	-229.618698	-270.854919	855.109192	-275.482025	-54.225117	1011.632385	412.246338	-2.743013	960.424133	431.607147	175.807892
-320.173065	24.294739	909.101440	-245.329880	-147.300018	915.003052	-347.335938	125.966408	481.339447	-284.788696	-137.773224	489.958069	-456.265839	113.187668	81.518761	-349.855560	-82.976158	88.480904	-343.340668	119.556229	1375.184326	-228.213379	-210.632004	1353.336426	-263.268585	-45.764271	1380.797485	-242.907211	-96.966560	1668.479858	-423.645752	151.478638	1120.799316	-311.770660	-274.672638	1118.254883	-337.784576	157.784241	878.511963	-227.691422	-270.574585	855.136230	-275.858704	-55.072334	1011.606934	412.223816	-1.933558	960.401245	431.874634	176.804688
-320.243317	24.031691	909.055298	-245.557343	-147.701096	914.994873	-347.356659	125.855087	481.386780	-284.819641	-137.929062	489.932098	-456.302887	113.160545	81.568436	-349.877167	-83.062439	88.526573	-343.380981	119.265907	1375.126343	-228.734299	-210.973053	1353.467407	-263.578552	-46.083622	1380.733276	-243.264999	-97.132965	1668.473877	-423.179932	151.568771	1120.605713	-311.224426	-274.762512	1118.061890	-337.195129	157.794281	878.313354	-225.486771	-270.138306	855.438538	-276.040131	-55.407906	1011.582275	411.614746	-0.652547	960.289917	432.087036	177.597839
-320.505981	23.568747	908.932129	-245.870850	-148.208893	914.981628	-347.435211	125.688362	481.355682	-284.884827	-138.193497	489.908020	-456.344696	113.120148	81.613976	-349.873596	-83.076614	88.509819	-343.416107	119.006065	1375.059570	-229.176666	-211.360718	1353.562012	-263.898468	-46.421295	1380.686523	-243.704041	-97.235397	1668.484131	-422.709625	151.670761	1120.470215	-310.723999	-274.855804	1117.900635	-336.613647	157.836258	878.217407	-223.582443	-269.887726	855.780151	-276.293793	-55.818584	1011.506836	411.338562	0.548031	960.255066	432.276062	178.694885
-320.358765	24.390594	909.267700	-245.918274	-148.127167	914.921997	-347.510284	125.541626	481.510956	-284.774475	-138.133102	489.843018	-456.414703	113.067238	81.644577	-349.806122	-83.041618	88.489563	-343.492157	118.758247	1374.986328	-229.653870	-211.688049	1353.668579	-264.224792	-46.825562	1380.620728	-244.008530	-97.479095	1668.444092	-422.352600	151.773132	1120.315674	-310.108429	-274.862762	1117.668579	-336.150970	157.817734	878.102600	-220.790604	-268.957520	857.007507	-276.380554	-55.688526	1011.674683	411.046814	1.635665	960.186218	432.542694	179.766052
-320.324615	24.433952	909.260376	-246.049820	-148.400620	914.905457	-347.533783	125.363457	481.569855	-284.790588	-138.311172	489.804169	-456.383698	112.985313	81.664864	-349.787598	-83.037453	88.512215	-343.537262	118.497871	1374.901123	-230.092606	-212.024734	1353.750488	-264.545654	-47.166740	1380.599854	-244.444717	-97.591492	1668.456665	-422.000641	151.848984	1120.160400	-309.516602	-275.045166	1117.466309	-335.722717	157.730087	877.940613	-218.845612	-268.819275	857.453003	-276.482300	-55.849266	1011.669189	410.696411	2.956999	960.114563	432.627930	181.213379
-320.366974	24.144520	909.192383	-246.241608	-148.759140	914.882202	-347.440002	125.140297	481.559204	-284.878418	-138.634628	489.773102	-456.195038	112.905838	81.642220	-349.819794	-83.055939	88.430931	-343.622559	118.214417	1374.821655	-230.502655	-212.381088	1353.808472	-264.855194	-47.468410	1380.600464	-244.801895	-97.767868	1668.419067	-421.698730	151.947067	1120.061646	-308.933319	-275.077362	1117.228271	-335.284027	157.621628	877.890381	-217.119659	-268.924622	857.360352	-276.649231	-56.176979	1011.627136	410.470093	4.018970	960.043945	432.916718	181.987900
-320.459442	23.806845	909.126099	-246.409195	-149.156448	914.841797	-347.420441	124.915596	481.562042	-284.943420	-138.806259	489.751282	-456.034912	112.817513	81.629333	-349.717010	-82.946220	88.231117	-343.703094	117.921013	1374.751099	-230.929291	-212.693390	1353.927490	-265.181732	-47.820873	1380.561768	-245.155289	-97.966026	1668.377441	-421.513031	152.066910	1119.985229	-308.335083	-275.081329	1116.981567	-335.094543	157.466324	877.747986	-215.083008	-268.809082	857.718445	-276.813263	-56.549034	1011.576294	410.243469	5.198297	959.975586	433.202209	183.076630
-320.532288	23.410713	909.046021	-246.513092	-149.540512	914.820801	-347.418304	124.676613	481.499023	-284.958191	-139.030075	489.738037	-455.969971	112.761452	81.608322	-349.565033	-82.762512	87.901665	-343.812469	117.666222	1374.683716	-231.342148	-213.073029	1354.118042	-265.494415	-48.149673	1380.526245	-245.511993	-98.174019	1668.337646	-421.395569	152.163986	1119.859619	-307.755127	-275.212311	1116.806396	-334.944641	157.248764	877.719482	-213.047714	-268.489014	858.154541	-276.960602	-56.931046	1011.529175	409.949677	6.473497	959.951111	433.365417	184.400330
-320.606659	23.133352	908.985840	-246.628540	-149.831512	914.764832	-347.398346	124.427727	481.465820	-284.935486	-139.175156	489.730530	-455.966919	112.680939	81.609329	-349.369904	-82.591347	87.594093	-343.931030	117.361992	1374.610962	-231.705139	-213.343063	1354.159790	-265.826324	-48.482445	1380.431152	-245.882111	-98.389885	1668.298218	-421.336884	152.206467	1119.776611	-307.127319	-275.309143	1116.621948	-334.826477	156.984848	877.666443	-210.848846	-268.162231	858.718628	-277.108215	-57.237202	1011.475891	409.529144	8.006380	959.883972	433.233429	186.325104
-320.695221	22.782770	908.902100	-246.751511	-150.181335	914.735962	-347.283875	123.971054	481.223358	-284.979156	-139.352570	489.702393	-455.922058	112.601807	81.526306	-349.197662	-82.476776	87.328133	-344.091644	117.084442	1374.550293	-232.107483	-213.585876	1354.254028	-266.118835	-48.777248	1380.373901	-246.248672	-98.582031	1668.257324	-421.292664	152.179108	1119.682251	-306.510498	-275.326691	1116.394409	-334.733398	156.770050	877.672302	-208.651489	-267.754181	859.273621	-277.258331	-57.575943	1011.421753	409.795807	9.102969	959.554199	433.707367	188.227982
-320.789307	22.510586	908.845276	-246.877579	-150.488373	914.690430	-347.356476	123.854439	481.286743	-284.989319	-139.580994	489.659973	-455.850159	112.525330	81.503380	-349.167999	-82.459946	87.218216	-344.249176	116.797394	1374.532349	-232.462891	-213.839157	1354.337402	-266.436188	-49.087048	1380.289917	-246.594879	-98.802139	1668.229004	-421.314667	152.109756	1119.582520	-305.849945	-275.400421	1116.222778	-334.697693	156.476334	877.627502	-206.420792	-267.301392	859.915161	-277.415863	-57.881653	1011.374634	408.515747	11.637709	960.101685	433.548920	188.753006
-320.867126	22.237104	908.776489	-246.964890	-150.804718	914.621704	-347.317078	123.526550	481.168640	-284.941772	-139.773148	489.629089	-455.793518	112.492767	81.433144	-350.251740	-85.112038	89.932549	-344.446167	116.513145	1374.462646	-232.846390	-214.072357	1354.381348	-266.730194	-49.394745	1380.254272	-246.957779	-98.989929	1668.178101	-421.380127	151.960739	1119.536133	-305.198181	-275.537750	1116.025269	-334.767151	156.177841	877.525513	-204.251892	-266.981171	860.404846	-277.578400	-58.212299	1011.313232	408.200958	12.849229	960.026428	433.611298	189.564621
-321.002106	21.886391	908.724487	-247.085434	-151.145126	914.595520	-347.351501	123.272690	481.112732	-284.969574	-140.013397	489.582581	-455.769165	112.398476	81.359299	-350.376923	-85.680428	90.434921	-344.664642	116.275063	1374.424072	-233.139099	-214.263428	1354.419189	-267.028381	-49.709202	1380.186646	-247.275269	-99.273331	1668.108765	-421.549744	151.854843	1119.512207	-304.566589	-275.604919	1115.850098	-334.771484	155.824738	877.478271	-202.094818	-266.611481	860.893433	-277.733948	-58.553890	1011.275635	408.067261	14.030811	959.938965	434.121979	190.578659
-321.170746	21.450411	908.646179	-247.208084	-151.502991	914.591003	-347.350159	123.019684	481.054535	-284.990173	-140.216049	489.556152	-455.819000	112.345154	81.320168	-349.887817	-84.197441	88.951904	-344.915863	115.972076	1374.348755	-233.358246	-214.487259	1354.412842	-267.341125	-49.979366	1380.125854	-247.636917	-99.477058	1668.046387	-421.782654	151.728378	1119.495361	-303.882965	-275.638367	1115.626587	-334.939545	155.487183	877.462952	-199.861389	-266.263336	861.368225	-277.927307	-58.924278	1011.235596	407.771729	15.266903	959.871887	434.479523	191.702805
-321.301849	21.062582	908.601013	-247.300705	-151.799530	914.566345	-347.303406	122.710144	480.957336	-285.001251	-140.480591	489.532715	-455.828949	112.244789	81.249702	-349.776672	-83.818977	88.514130	-345.196198	115.715561	1374.289673	-233.616730	-214.694504	1354.447510	-267.649902	-50.225601	1380.064331	-247.974197	-99.684341	1667.987549	-422.025024	151.548874	1119.435547	-303.202118	-275.710388	1115.387085	-335.214050	155.307114	877.498657	-197.698959	-265.757996	861.823975	-278.084717	-59.269382	1011.203735	407.496246	16.611746	959.821350	434.776489	192.845932
-321.477142	20.743830	908.541321	-247.406830	-152.120224	914.556519	-347.265747	122.415192	480.851959	-284.951782	-140.578705	489.509125	-455.792480	112.198532	81.167274	-349.853363	-84.095581	88.768372	-345.508789	115.459061	1374.229126	-233.743362	-214.915421	1354.447632	-267.958405	-50.496605	1379.996094	-248.319336	-99.896996	1667.931641	-422.307159	151.237885	1119.298828	-302.555298	-275.787140	1115.156494	-335.371979	154.987762	877.540039	-195.587982	-265.393372	862.302917	-278.274323	-59.578835	1011.171387	407.191711	18.000519	959.718689	435.006500	194.257965
-321.617462	20.480650	908.485474	-247.456924	-152.401184	914.519104	-347.225464	122.160049	480.802155	-284.937653	-140.770767	489.510132	-455.750946	112.146210	81.095657	-349.868866	-84.193321	88.756569	-345.863190	115.206856	1374.161743	-233.957382	-215.098282	1354.432617	-268.229828	-50.722527	1379.953735	-248.684753	-100.062950	1667.869629	-422.649597	150.943237	1119.243042	-301.918030	-275.915100	1114.978760	-335.668243	154.646393	877.450745	-193.604385	-264.908569	862.811829	-278.448700	-59.871429	1011.130859	406.887756	19.384863	959.652588	435.239655	195.612656
-321.811188	20.082228	908.387451	-247.522018	-152.706772	914.491577	-347.116394	121.899651	480.696655	-284.928070	-140.905594	489.477692	-455.737061	112.072891	81.037910	-350.356476	-85.542007	90.066193	-346.213165	114.928619	1374.087524	-234.102432	-215.286606	1354.436035	-268.548340	-50.989265	1379.880493	-249.028915	-100.245796	1667.816162	-423.021149	150.575302	1119.149170	-301.219635	-275.980896	1114.807983	-335.951202	154.289108	877.375916	-191.611496	-264.418579	863.309021	-278.645325	-60.203777	1011.070984	406.543304	20.828886	959.538147	435.491425	196.987961
-322.033691	19.646978	908.304565	-247.623108	-153.010620	914.457275	-347.058716	121.635468	480.633057	-284.950287	-141.146103	489.475464	-455.733521	111.983772	81.002541	-350.417786	-85.901688	90.333862	-346.608246	114.629974	1374.035034	-234.299103	-215.467178	1354.459229	-268.872650	-51.280529	1379.813477	-249.412689	-100.344009	1667.799072	-423.497498	150.271805	1119.075439	-300.572998	-276.159393	1114.683350	-336.197266	153.893753	877.343079	-189.738907	-264.044312	863.771118	-278.856110	-60.557434	1011.014404	406.306549	22.216202	959.462280	435.843536	198.079102
-322.287292	19.258102	908.242249	-247.746246	-153.294968	914.426331	-346.966309	121.355766	480.555786	-284.938568	-141.291901	489.412689	-455.668396	111.917656	80.965027	-350.396820	-85.806107	90.220467	-347.019653	114.344032	1373.937622	-234.432312	-215.648529	1354.456299	-269.192352	-51.551373	1379.734375	-249.720245	-100.515625	1667.745117	-423.965668	149.960068	1119.034546	-299.917847	-276.319183	1114.565063	-336.513794	153.498169	877.279724	-187.895737	-263.660553	864.235229	-279.058838	-60.873955	1010.967346	406.006409	23.691311	959.411255	436.225159	199.555038
-322.499451	18.936369	908.183960	-247.832367	-153.530106	914.371521	-346.915405	121.189804	480.568085	-284.914032	-141.494446	489.403839	-455.649445	111.860680	80.936760	-350.380341	-85.877632	90.235786	-347.446533	114.089211	1373.865234	-234.507996	-215.782150	1354.446777	-269.494598	-51.775265	1379.640991	-250.017990	-100.702454	1667.697754	-424.390076	149.515701	1118.974365	-299.260193	-276.393555	1114.360718	-336.789825	153.025360	877.258057	-186.067749	-263.191772	864.654358	-279.243927	-61.158390	1010.913330	405.803436	25.315733	959.210876	436.500793	201.097260
-322.718262	18.638781	908.109985	-247.908722	-153.740936	914.319458	-346.945221	121.076370	480.605194	-284.922089	-141.705429	489.343567	-455.652283	111.768875	80.959183	-350.421448	-85.952332	90.250877	-347.919556	113.797821	1373.810303	-234.579803	-215.928619	1354.438721	-269.765228	-51.978546	1379.577393	-250.293900	-100.846558	1667.643799	-424.884247	149.035629	1118.883423	-298.588745	-276.488312	1114.146729	-337.178833	152.617355	877.265686	-184.381744	-262.676880	865.162292	-279.445679	-61.415352	1010.853699	405.788696	26.913534	958.908813	436.951660	202.463821
-322.991974	18.278307	908.040649	-247.967484	-153.997360	914.269104	-346.795105	120.681160	480.384888	-284.893188	-141.859924	489.343719	-455.579224	111.693016	80.921577	-349.465332	-83.871788	87.898712	-348.403503	113.463806	1373.736328	-234.665131	-216.087540	1354.440796	-270.045227	-52.232830	1379.524170	-250.573273	-100.978287	1667.605469	-425.420044	148.597565	1118.869995	-297.940033	-276.748840	1114.048828	-337.556061	152.239197	877.403625	-182.764664	-262.251892	865.535889	-279.658997	-61.722229	1010.796509	405.834076	28.710960	958.570984	437.400146	204.253738
-323.290222	17.845915	907.969788	-248.035309	-154.246262	914.227295	-346.685974	120.465012	480.319397	-284.870544	-142.027283	489.297333	-455.527435	111.616989	80.905106	-349.469849	-83.799156	87.664543	-348.875458	113.155777	1373.707764	-234.662231	-216.222870	1354.413452	-270.368866	-52.455833	1379.434937	-250.824158	-101.114449	1667.549072	-425.937805	148.177124	1118.757813	-297.303070	-276.834198	1113.917725	-337.899902	151.802933	877.436340	-181.211929	-261.902679	865.880493	-279.886414	-62.051029	1010.742004	405.562500	30.459061	958.492065	437.636169	205.720139
-323.604553	17.504126	907.901245	-248.078506	-154.480179	914.204407	-346.689117	120.306831	480.279541	-285.003113	-141.743103	489.507568	-455.472260	111.523979	80.918327	-349.508392	-83.920006	87.813187	-349.418213	112.888863	1373.689453	-234.740585	-216.306992	1354.443604	-270.666412	-52.664482	1379.386230	-251.082047	-101.322617	1667.486084	-426.424316	147.671448	1118.721436	-296.660187	-277.015656	1113.815308	-338.331879	151.330765	877.364319	-179.813492	-261.491028	866.225464	-280.114807	-62.321198	1010.698059	405.020020	32.019199	958.429260	437.956116	206.939087
-323.841309	17.217043	907.851074	-248.102386	-154.666901	914.168701	-346.645355	120.086472	480.267517	-284.807831	-141.801971	489.379456	-455.429535	111.411743	80.939224	-349.465363	-83.994843	87.882957	-349.922943	112.535049	1373.683594	-234.731232	-216.429443	1354.431519	-270.975189	-52.860497	1379.346924	-251.298218	-101.430099	1667.449463	-426.958801	147.142883	1118.668823	-295.988342	-277.248779	1113.694336	-338.718170	150.871017	877.388306	-178.436829	-261.072540	866.545654	-280.333313	-62.577656	1010.661377	404.137390	33.699242	958.556458	437.958252	208.272415
-324.121887	16.907206	907.774292	-248.159210	-154.857376	914.138123	-346.619354	119.889412	480.253998	-284.704407	-142.440704	489.211151	-455.377563	111.356140	80.948692	-349.585388	-84.151207	87.916023	-350.462646	112.182472	1373.666992	-234.754074	-216.500565	1354.462891	-271.281586	-53.054169	1379.316162	-251.520844	-101.530174	1667.418213	-427.518524	146.645889	1118.651367	-295.371277	-277.433411	1113.565552	-338.989685	150.270676	877.418396	-177.114273	-260.719116	866.873474	-280.556122	-62.813202	1010.609863	403.811432	35.481308	958.270996	438.369232	209.966782
-324.476959	16.521603	907.702942	-248.229233	-155.071899	914.104187	-346.584442	119.675018	480.192749	-284.647461	-142.604416	489.167694	-455.339478	111.285187	80.976273	-349.574615	-84.237907	87.957207	-351.032288	111.801414	1373.630981	-234.739639	-216.593964	1354.448853	-271.564056	-53.244308	1379.272705	-251.699692	-101.607018	1667.385376	-428.007660	146.050125	1118.594971	-294.762268	-277.543121	1113.418335	-339.368134	149.777954	877.446960	-175.957016	-260.348938	867.025879	-280.841797	-63.108509	1010.560974	403.775177	37.124210	957.945923	438.924377	211.616684
-324.840271	16.191269	907.695862	-248.294556	-155.240494	914.103821	-346.595734	119.503990	480.172760	-284.595306	-142.721741	489.132141	-455.322357	111.197891	80.993591	-349.680298	-84.768669	88.330696	-351.589325	111.507156	1373.605591	-234.657761	-216.667145	1354.422852	-271.821136	-53.434978	1379.210815	-251.881302	-101.669235	1667.335938	-428.568390	145.529907	1118.528442	-294.091095	-277.750244	1113.371826	-339.824493	149.300888	877.502869	-174.864166	-259.980621	867.272400	-281.102051	-63.359100	1010.559814	403.503021	39.001896	957.708923	439.434570	213.623245
-325.210968	15.856432	907.669678	-248.396637	-155.435303	914.088257	-346.628845	119.292801	480.134491	-284.524353	-142.848022	489.101166	-455.298248	111.133972	81.007645	-350.482361	-86.288284	90.154533	-352.201508	111.173943	1373.563965	-234.566513	-216.742584	1354.431519	-272.106140	-53.618172	1379.160645	-251.980133	-101.797073	1667.242432	-429.134979	145.004425	1118.544800	-293.458160	-277.967224	1113.386230	-340.168732	148.796707	877.533203	-173.891632	-259.716187	867.452148	-281.373749	-63.619869	1010.540649	403.084259	40.812943	957.542297	439.913910	215.375900
-325.556488	15.511860	907.630859	-248.499771	-155.580444	914.054321	-346.663422	119.107063	480.128906	-284.457581	-142.931625	489.052002	-455.258728	111.079453	80.990677	-350.555939	-86.647194	90.384270	-352.829041	110.818161	1373.570190	-234.438019	-216.843109	1354.409424	-272.371185	-53.789013	1379.141602	-252.077194	-101.657967	1667.243042	-429.653076	144.357468	1118.441040	-292.840302	-278.121368	1113.285767	-340.604706	148.280273	877.546021	-172.986908	-259.433929	867.574890	-281.646729	-63.868805	1010.507202	402.781799	42.741127	957.318420	440.362122	217.114304
-326.113342	14.986211	907.519836	-248.629059	-155.893951	914.056885	-346.776825	118.944550	480.087402	-284.426758	-143.089218	489.047272	-455.280121	111.023041	81.014961	-350.578827	-86.605881	90.287804	-353.492310	110.454994	1373.587646	-234.314896	-216.925125	1354.407471	-272.658691	-53.977345	1379.094238	-252.160309	-101.801208	1667.201172	-430.271637	143.871674	1118.423096	-292.256683	-278.294556	1113.202148	-341.101257	147.789780	877.664368	-172.122314	-259.089874	867.663269	-281.995178	-64.203682	1010.447937	402.285645	44.628151	957.264954	440.783905	218.649628
-326.332550	14.907633	907.597351	-248.675293	-155.911545	914.032532	-346.888367	118.825684	480.184906	-284.351593	-143.160110	489.004211	-455.287933	110.959541	81.038177	-350.572784	-86.613792	90.225769	-354.157318	110.138054	1373.590698	-234.169815	-216.971313	1354.408325	-272.918182	-54.144100	1379.109863	-252.228195	-101.831543	1667.176392	-430.858704	143.290085	1118.376587	-291.698822	-278.495148	1113.154785	-341.445984	147.270660	877.681274	-171.438461	-258.790649	867.743164	-282.222870	-64.346237	1010.485474	402.031647	46.650661	957.074524	441.252228	220.296249
-326.686859	14.555535	907.560242	-248.732147	-156.064819	914.010620	-346.925751	118.689644	480.213409	-284.260406	-143.186707	488.996002	-455.292572	110.902657	81.062538	-350.574982	-86.619820	90.234734	-354.698273	109.824066	1373.599487	-233.877304	-217.008179	1354.428955	-273.112427	-54.294453	1379.088745	-252.274887	-101.850807	1667.152588	-431.411072	142.663635	1118.403198	-291.119232	-278.694000	1113.163696	-341.858307	146.655014	877.656250	-170.834793	-258.473938	867.786926	-282.518616	-64.614685	1010.461670	401.684021	48.625797	956.950195	441.725616	221.983017
-327.143951	14.170640	907.523499	-248.866974	-156.240768	914.003418	-346.952789	118.375198	480.097015	-284.249542	-143.343002	488.970032	-455.230621	110.859482	81.046219	-350.612152	-86.678810	90.246193	-355.413330	109.402061	1373.607178	-233.785431	-217.094116	1354.444092	-273.399567	-54.508629	1379.103271	-252.308014	-101.850899	1667.139648	-432.057587	142.151794	1118.411011	-290.532654	-278.833954	1113.146362	-342.291321	146.152084	877.716553	-170.289352	-258.229706	867.782227	-282.844971	-64.874390	1010.440002	401.368164	50.693531	956.777222	442.204407	223.723251
-327.569763	13.887906	907.545654	-248.997314	-156.402695	914.021423	-347.138184	118.339836	480.226654	-284.218903	-143.451401	488.947418	-455.275574	110.808083	81.070313	-350.650513	-86.792015	90.288200	-356.040710	109.057030	1373.647583	-233.626160	-217.128555	1354.484009	-273.648193	-54.684139	1379.092163	-252.317444	-101.860374	1667.142578	-432.629578	141.510651	1118.395630	-289.994995	-279.102142	1113.194092	-342.826630	145.708344	877.794250	-169.849106	-258.035065	867.817322	-283.165466	-65.105347	1010.462830	401.093597	52.752235	956.570496	442.790222	225.522720
-328.097412	13.557110	907.569031	-249.181900	-156.571609	914.018372	-347.309692	118.126740	480.209106	-284.193420	-143.502289	488.920044	-455.308228	110.755684	81.111160	-350.638062	-86.784096	90.234093	-356.606171	108.727295	1373.686035	-233.398331	-217.080170	1354.502441	-273.812378	-54.839878	1379.087524	-252.316223	-101.857071	1667.129639	-433.159302	140.843246	1118.390259	-289.532745	-279.363739	1113.226563	-343.274689	145.217850	877.999207	-169.559387	-257.869751	867.739624	-283.529266	-65.358047	1010.473511	400.853149	54.810345	956.405762	443.390564	227.334274
-328.540497	13.282104	907.602051	-249.334045	-156.672897	914.012329	-347.487854	117.951584	480.247223	-284.179108	-143.631531	488.905090	-455.353088	110.697983	81.118141	-350.702545	-86.895599	90.270905	-357.269989	108.306747	1373.696655	-233.267319	-217.121765	1354.561646	-274.071747	-55.019028	1379.109863	-252.224228	-101.866295	1667.090576	-433.819092	140.292984	1118.427734	-289.071655	-279.597443	1113.170898	-343.758545	144.714233	878.047424	-169.366211	-257.637665	867.656921	-283.870056	-65.574005	1010.490967	400.693634	56.953396	956.254883	443.993958	229.150131
-329.008789	13.028274	907.620789	-249.478561	-156.818634	914.009888	-347.489960	117.569038	480.164734	-284.169556	-143.697723	488.883728	-455.279633	110.644112	81.093102	-350.755493	-86.956001	90.289047	-357.848053	107.946815	1373.764526	-233.029770	-217.126617	1354.584961	-274.225708	-55.142632	1379.099365	-252.190598	-101.830803	1667.082275	-434.337433	139.602310	1118.446167	-288.612488	-279.759705	1113.133667	-344.198242	144.410263	878.431213	-169.212204	-257.464539	867.497925	-284.226105	-65.795807	1010.502930	400.446442	58.962395	956.073425	444.605804	231.004700
-329.449677	12.685781	907.650879	-249.635620	-156.937073	914.010071	-347.526672	117.252144	480.171021	-284.150574	-143.677658	488.880646	-455.248840	110.583809	81.039673	-350.710388	-86.981369	90.248451	-358.474426	107.572784	1373.793335	-232.757355	-217.146683	1354.614258	-274.407715	-55.279926	1379.111328	-252.143402	-101.789726	1667.085327	-434.975677	138.950623	1118.457886	-288.172546	-280.062866	1113.254517	-344.720856	143.946945	878.555725	-169.155792	-257.310364	867.351929	-284.545044	-66.036690	1010.519714	400.356323	61.110149	955.824402	445.209015	232.905807
-329.933563	12.298883	907.662537	-249.804108	-157.123566	914.024353	-347.673462	117.059616	480.213226	-284.152985	-143.770142	488.858246	-455.233490	110.538132	81.065331	-350.728668	-86.999252	90.252373	-359.034363	107.199478	1373.843994	-232.468018	-217.188614	1354.603027	-274.574860	-55.447212	1379.119629	-252.069138	-101.744659	1667.095825	-435.589905	138.427612	1118.490234	-287.751129	-280.339752	1113.351196	-345.173737	143.392151	878.688965	-169.168915	-257.131409	867.247864	-284.914093	-66.325508	1010.534973	400.518036	63.175610	955.885559	446.074799	234.700836
-330.413422	12.036944	907.671875	-249.961472	-157.223175	913.997437	-347.939911	116.873726	480.293518	-284.145294	-143.764511	488.839722	-455.301544	110.489052	81.054710	-350.807281	-87.072975	90.256439	-359.632660	106.825043	1373.891113	-232.119980	-217.228180	1354.604858	-274.749939	-55.608135	1379.152100	-251.996857	-101.718292	1667.103882	-436.163605	137.661331	1118.523926	-287.332764	-280.583923	1113.358276	-345.702148	142.939926	878.736145	-169.268341	-257.010620	867.037476	-285.287750	-66.538391	1010.530884	400.428894	65.213791	955.637390	446.673523	236.537659
-330.807434	11.857010	907.709656	-250.169312	-157.340744	914.035828	-348.215179	116.701965	480.420258	-284.214905	-143.932648	488.834045	-455.362152	110.447952	81.067848	-350.888367	-87.152313	90.267586	-360.223938	106.474609	1373.936646	-231.852310	-217.240494	1354.623657	-274.927521	-55.751762	1379.155762	-251.904617	-101.712914	1667.145508	-436.840698	137.126907	1118.599121	-287.016937	-280.755249	1113.376587	-346.338226	142.546143	878.838318	-169.478119	-256.916626	866.858215	-285.601105	-66.685066	1010.569397	400.411652	67.353767	955.388794	447.267487	238.392654
-331.349304	11.564825	907.785889	-250.401062	-157.454895	914.049011	-348.539398	116.658318	480.587006	-284.186432	-143.905243	488.807037	-455.442108	110.412216	81.073708	-350.886963	-87.168777	90.259598	-360.800293	106.065300	1374.010864	-231.554337	-217.304230	1354.634277	-275.072540	-55.923824	1379.185669	-251.802002	-101.668900	1667.197510	-437.456512	136.454483	1118.628662	-286.717255	-280.978760	1113.429077	-346.863220	142.048096	878.915222	-169.731995	-256.818970	866.659485	-286.010132	-66.920570	1010.617188	400.340668	69.443237	955.117371	447.813263	240.342361
-331.844696	11.345741	907.829529	-250.642075	-157.572327	914.048889	-348.733032	116.414680	480.555450	-284.196960	-143.958801	488.808289	-455.399750	110.396271	81.047775	-350.893921	-87.141083	90.236763	-361.363190	105.669968	1374.041138	-231.259048	-217.328537	1354.656616	-275.234863	-56.084538	1379.203491	-251.665771	-101.555305	1667.157471	-438.060760	135.736496	1118.679443	-286.463135	-281.227905	1113.506104	-347.365387	141.583420	879.017090	-170.089172	-256.812347	866.423279	-286.396088	-67.112190	1010.641235	400.283051	71.559334	954.868469	448.299438	242.239197
-332.390778	11.024295	907.860779	-250.937790	-157.744629	914.053589	-348.889099	116.119179	480.490326	-284.229095	-144.000488	488.772888	-455.338898	110.367157	80.978737	-350.908020	-87.224174	90.262840	-361.960358	105.351883	1374.099243	-231.038605	-217.330078	1354.669067	-275.417389	-56.239506	1379.233276	-251.527435	-101.492485	1667.186035	-438.732117	135.189133	1118.711670	-286.177521	-281.504272	1113.587036	-348.048126	141.229645	879.089172	-170.534531	-256.845062	866.170471	-286.810944	-67.359329	1010.658936	400.317322	73.634972	954.604431	448.837036	244.073074
-332.925629	10.723028	907.878296	-251.228561	-157.888321	914.076355	-349.093994	115.859451	480.512695	-284.334717	-144.147858	488.754303	-455.314484	110.322578	80.909790	-351.030396	-87.381653	90.224907	-362.503204	104.956978	1374.142090	-230.775864	-217.375351	1354.719482	-275.552704	-56.410583	1379.222046	-251.390076	-101.482803	1667.254272	-439.265625	134.418045	1118.762451	-285.937225	-281.825775	1113.682495	-348.737854	140.944061	879.115540	-170.967575	-256.784058	865.967285	-287.218750	-67.563667	1010.677734	400.418762	75.715057	954.282532	449.335571	246.027283
-333.548065	10.351647	907.899719	-251.552322	-158.056564	914.079224	-349.357086	115.583931	480.570374	-284.397827	-144.243896	488.726532	-455.322052	110.301292	80.869118	-351.055878	-87.421280	90.216698	-363.029205	104.569992	1374.199951	-230.451538	-217.439133	1354.717773	-275.664307	-56.567402	1379.244751	-251.142975	-101.425575	1667.215698	-439.934692	133.847488	1118.844482	-285.743469	-282.073853	1113.745483	-349.369720	140.525421	879.207336	-171.503952	-256.742432	865.683289	-287.703369	-67.834221	1010.690491	400.561951	77.761421	953.963806	449.844330	247.874222
-334.021515	10.088917	907.909180	-251.826355	-158.186600	914.111816	-349.730835	115.555244	480.765594	-284.439941	-144.255371	488.699768	-455.334747	110.293716	80.844193	-351.060303	-87.423798	90.214157	-363.541534	104.221573	1374.255859	-230.125488	-217.494034	1354.766113	-275.768555	-56.750381	1379.262939	-250.981781	-101.363388	1667.281616	-440.507446	133.204041	1118.909790	-285.608948	-282.325653	1113.880005	-350.065125	140.139923	879.307251	-172.136734	-256.741791	865.435547	-288.096985	-68.016113	1010.711609	400.737793	79.830093	953.647888	450.280701	249.805969
-334.664093	9.741881	907.976624	-252.168228	-158.329666	914.113525	-350.049683	115.205177	480.672729	-284.538177	-144.370911	488.680725	-455.325958	110.278160	80.748535	-351.074738	-87.438721	90.217468	-364.109436	103.926704	1374.417603	-229.764160	-217.544067	1354.774902	-275.858368	-56.912041	1379.280396	-250.776230	-101.281693	1667.297729	-441.140015	132.570755	1118.968384	-285.488983	-282.627136	1114.038330	-350.651367	139.628448	879.290833	-172.856873	-256.738342	865.187073	-288.569153	-68.274376	1010.745972	400.978424	81.774910	953.289429	450.738953	251.618256
-335.216064	9.467854	907.992737	-252.501556	-158.481323	914.096802	-350.363312	115.016586	480.707336	-284.626526	-144.432190	488.672394	-455.246552	110.271103	80.667725	-351.144531	-87.462845	90.161873	-364.526672	103.552094	1374.494995	-229.453018	-217.597137	1354.797974	-275.938995	-57.065418	1379.279785	-250.563293	-101.229759	1667.338867	-441.734894	131.993896	1119.115356	-285.403534	-282.875549	1114.107910	-351.317535	139.235947	879.493896	-173.499084	-256.712067	864.940369	-289.009613	-68.494926	1010.746033	401.283936	83.760880	952.882080	451.206909	253.479706
-335.801758	9.042690	908.044495	-252.901169	-158.654388	914.118896	-350.591797	114.809021	480.713898	-284.740051	-144.601379	488.637756	-455.190521	110.268089	80.568863	-351.196289	-87.600121	90.170509	-364.863037	103.129105	1374.438843	-229.176865	-217.681274	1354.805298	-276.018982	-57.230362	1379.301636	-250.345795	-101.121597	1667.343750	-442.295746	131.363235	1119.120483	-285.338257	-283.142731	1114.227539	-352.084473	138.865555	879.438965	-174.219467	-256.783295	864.682861	-289.473114	-68.782913	1010.780884	401.603088	85.697548	952.508667	451.582184	255.436188
-336.396698	8.751940	908.041626	-253.305588	-158.832275	914.111877	-350.990723	114.658173	480.789917	-284.833405	-144.569016	488.606812	-455.068024	110.302338	80.497169	-351.219940	-87.647774	90.204994	-365.323792	102.796143	1374.545410	-228.876190	-217.731079	1354.819214	-276.061371	-57.374428	1379.327148	-250.124359	-101.051346	1667.366699	-442.869904	130.814331	1119.245117	-285.322449	-283.455536	1114.325928	-352.724396	138.428772	879.436401	-175.066772	-256.857147	864.395203	-289.942017	-68.994911	1010.773071	401.980438	87.559334	952.066162	452.004425	257.212585
-337.083679	8.352586	908.106384	-253.691483	-159.044373	914.131042	-351.299164	114.487053	480.856750	-284.981445	-144.689148	488.573792	-454.878723	110.309441	80.353806	-351.300781	-87.748581	90.195763	-365.690338	102.453461	1374.613403	-228.550888	-217.771149	1354.837280	-276.114899	-57.521572	1379.333130	-249.952789	-100.950218	1667.450439	-443.446899	130.219238	1119.324341	-285.317413	-283.749603	1114.428955	-353.513824	138.040558	879.548035	-175.903275	-256.999390	864.073914	-290.441010	-69.293671	1010.812744	402.446838	89.411728	951.617310	452.371552	259.022339
-337.648499	8.046483	908.137390	-254.012939	-159.211304	914.155334	-351.749512	114.274567	480.877991	-285.148529	-144.836548	488.592010	-454.847595	110.315735	80.248566	-351.339020	-87.716393	90.074974	-366.013214	102.133728	1374.643433	-228.201340	-217.825928	1354.820313	-276.143158	-57.687298	1379.342896	-249.695801	-100.827225	1667.442749	-443.935211	129.638596	1119.409424	-285.304596	-284.036987	1114.527832	-354.208679	137.682861	879.575928	-176.756943	-257.077118	863.814514	-290.877441	-69.518631	1010.839355	402.925537	91.186104	951.120178	452.694733	260.903625
-338.256195	7.747583	908.186401	-254.366638	-159.403152	914.178467	-352.157501	114.048447	480.907776	-285.340576	-145.018768	488.559998	-454.893585	110.297707	80.172523	-351.408630	-87.801598	90.080803	-366.330780	101.737907	1374.687256	-227.908661	-217.927658	1354.784424	-276.163208	-57.844765	1379.361816	-249.438538	-100.736710	1667.453125	-444.504425	129.157150	1119.531128	-285.336914	-284.335602	1114.614624	-354.931854	137.295135	879.614502	-177.627686	-257.189697	863.478149	-291.326538	-69.752220	1010.873169	403.443451	92.851997	950.648071	453.024139	262.587128
-338.828217	7.376287	908.237793	-254.728882	-159.605270	914.198303	-352.440125	113.832901	480.918091	-285.473236	-145.111618	488.543915	-454.964447	110.307045	80.085785	-351.457733	-87.859177	90.081688	-366.618958	101.442772	1374.743042	-227.614349	-218.018402	1354.755493	-276.171173	-58.025871	1379.328491	-249.183167	-100.663063	1667.463501	-445.034790	128.599350	1119.608887	-285.388702	-284.720978	1114.764771	-355.540436	136.776108	879.588867	-178.653961	-257.362610	863.162170	-291.784760	-70.040871	1010.908447	403.955505	94.488647	950.207642	453.278687	264.259033
-339.423279	6.981423	908.263123	-255.125107	-159.782684	914.220459	-352.873535	113.647453	480.922363	-285.615295	-145.254868	488.525696	-455.013580	110.299782	79.985428	-351.456696	-87.945251	90.073868	-366.897766	101.108543	1374.764160	-227.326187	-218.079849	1354.759644	-276.185608	-58.189888	1379.316406	-248.921875	-100.615082	1667.477173	-445.431610	128.009689	1119.691650	-285.446167	-285.019318	1114.852661	-356.372772	136.591141	879.649658	-179.570114	-257.584808	862.907776	-292.270142	-70.309898	1010.930603	404.516998	95.998909	949.741516	453.484589	265.913330
-340.105255	6.525204	908.267822	-255.568298	-160.039337	914.241882	-352.875061	113.361389	480.907684	-285.788544	-145.408386	488.505646	-454.847900	110.288750	79.805534	-351.560516	-88.051674	90.068932	-367.152710	100.783417	1374.821533	-227.057144	-218.153122	1354.734375	-276.194061	-58.363106	1379.302856	-248.573868	-100.536575	1667.428711	-445.975067	127.592789	1119.818115	-285.532166	-285.255280	1114.908691	-357.012512	136.157562	879.681396	-180.444778	-257.681305	862.664856	-292.783051	-70.616875	1010.938110	405.225342	97.381157	949.041382	453.810150	267.574188
-340.665894	6.224360	908.294067	-255.997742	-160.220383	914.223755	-353.133911	113.140976	480.943634	-285.918335	-145.491837	488.480164	-454.747620	110.312050	79.673157	-351.595856	-88.118156	90.091133	-367.369415	100.514870	1374.891357	-226.819260	-218.217010	1354.687134	-276.181793	-58.534431	1379.272339	-248.334137	-100.495544	1667.408569	-446.453400	127.137009	1119.894409	-285.654510	-285.610840	1115.015625	-357.875519	135.939972	879.646301	-181.484283	-257.921112	862.324768	-293.237183	-70.855270	1010.939941	405.795197	98.817299	948.644836	453.916473	269.028687
-341.355682	5.802777	908.323059	-256.433807	-160.450562	914.193298	-353.547943	112.902168	480.938385	-286.051422	-145.631836	488.441833	-454.801849	110.320915	79.602310	-351.617188	-88.162445	90.079674	-367.572662	100.210175	1374.937256	-226.578171	-218.308136	1354.622559	-276.175110	-58.673405	1379.263184	-248.002670	-100.360069	1667.421265	-446.824646	126.576950	1120.009033	-285.805237	-285.938446	1115.130615	-358.602478	135.631073	879.693237	-182.493195	-258.139923	862.068176	-293.773743	-71.188469	1010.938354	406.392242	99.962700	947.971985	454.139557	270.656677
-341.970062	5.471039	908.343689	-256.876984	-160.658752	914.186157	-354.071625	112.726944	481.012939	-286.176514	-145.712692	488.414398	-454.902557	110.310600	79.516640	-351.665741	-88.164223	90.018898	-367.754852	99.926201	1374.986938	-226.301788	-218.412476	1354.541626	-276.176147	-58.837231	1379.246704	-247.739105	-100.314026	1667.385742	-447.269653	126.185806	1120.123657	-285.961304	-286.207184	1115.245117	-359.281433	135.278091	879.671265	-183.476379	-258.330841	861.764832	-294.257355	-71.442253	1010.941711	407.003937	101.152603	947.441162	454.243469	272.002991
-342.579865	5.044701	908.355103	-257.339417	-160.970322	914.223511	-354.383789	112.545387	481.037506	-286.340820	-145.875717	488.368195	-454.874573	110.324059	79.405563	-351.665955	-88.156158	90.010818	-367.917328	99.680283	1375.041748	-226.064438	-218.498322	1354.507568	-276.150330	-59.006775	1379.214233	-247.383484	-100.216011	1667.420044	-447.740295	125.805000	1120.160767	-286.125854	-286.460236	1115.307983	-359.893494	134.869980	879.713196	-184.470840	-258.606628	861.468628	-294.751160	-71.765236	1010.961060	407.471771	102.251595	947.026428	454.237579	273.429810
-343.198975	4.565579	908.356384	-257.780792	-161.256729	914.238586	-354.896271	112.428871	481.087402	-286.493103	-146.011337	488.329590	-454.954926	110.319824	79.315018	-351.679291	-88.205986	90.038864	-368.087646	99.418625	1375.062622	-225.846939	-218.610962	1354.451050	-276.132843	-59.167656	1379.164917	-247.105530	-100.170448	1667.375244	-448.153076	125.447685	1120.303955	-286.314148	-286.776550	1115.393921	-360.545959	134.536743	879.618164	-185.558411	-258.857025	861.191528	-295.259552	-72.115776	1010.966125	408.258972	103.881790	947.061584	454.123383	274.658569
-343.804535	4.221885	908.371277	-258.236755	-161.513229	914.261414	-355.478027	112.301865	481.112579	-286.685699	-146.248108	488.292511	-455.041748	110.316734	79.267555	-351.707977	-88.243225	90.051849	-368.214935	99.172600	1375.081177	-225.650742	-218.735947	1354.386719	-276.124023	-59.339516	1379.126465	-246.799866	-100.041649	1667.312012	-448.461578	124.948318	1120.327637	-286.505371	-287.058929	1115.477173	-361.268738	134.314560	879.679199	-186.510101	-259.195038	860.872070	-295.736450	-72.375511	1010.979614	408.833282	104.907928	946.743469	454.085541	275.797363
-344.365387	3.866886	908.421387	-258.646606	-161.750092	914.260437	-355.846497	112.066025	481.120911	-286.819122	-146.318161	488.263580	-455.114441	110.285461	79.170929	-351.769165	-88.282143	90.056076	-368.364990	98.935089	1375.103516	-225.477921	-218.844986	1354.333740	-276.096191	-59.487076	1379.089478	-246.435410	-99.877533	1667.295654	-448.863617	124.613350	1120.435181	-286.735138	-287.375732	1115.553833	-361.919098	134.062592	879.676331	-187.500916	-259.430237	860.666931	-296.170532	-72.666451	1011.001099	409.187012	105.398712	946.144165	454.104919	277.180634
-344.906036	3.424950	908.436035	-259.039825	-162.009705	914.265686	-356.132904	111.848419	481.171814	-286.965759	-146.439362	488.243713	-455.128601	110.243622	79.102470	-351.807556	-88.370728	90.011833	-368.492096	98.665092	1375.125977	-225.355911	-218.970062	1354.286499	-276.099792	-59.659184	1379.054810	-246.083237	-99.774796	1667.291138	-449.250519	124.314514	1120.515015	-287.001007	-287.705231	1115.624634	-362.498413	133.742905	879.787903	-188.533371	-259.650482	860.464844	-296.596466	-72.990074	1011.007141	409.769867	106.316422	945.944702	454.039154	278.286346
-345.492188	3.048446	908.491272	-259.505890	-162.299347	914.282288	-356.479034	111.591110	481.224396	-287.180084	-146.614136	488.186493	-455.146027	110.210258	79.035599	-351.830048	-88.422035	89.953705	-368.615967	98.430672	1375.107422	-225.205566	-219.081131	1354.238770	-276.081390	-59.847492	1379.003540	-245.790863	-99.713737	1667.229248	-449.629761	124.056824	1120.619873	-287.231110	-288.023346	1115.694214	-363.049805	133.372879	879.592468	-189.556046	-260.124481	860.224854	-297.049500	-73.301414	1011.037720	410.323303	107.837151	945.914734	453.541046	279.382965
-346.097076	2.607307	908.548828	-259.946625	-162.607788	914.336609	-356.845367	111.384659	481.253479	-287.357178	-146.796310	488.149750	-455.216888	110.143867	78.981537	-351.886749	-88.433762	89.899666	-368.747620	98.191292	1375.130859	-225.072937	-219.199265	1354.200684	-275.938324	-59.957207	1379.063110	-245.454147	-99.593620	1667.188232	-449.925476	123.658348	1120.633911	-287.477844	-288.329712	1115.750366	-363.689240	133.106033	879.614319	-190.540329	-260.439880	859.967468	-297.539459	-73.650673	1011.090271	410.519867	108.206131	945.461670	453.350677	280.532196
-346.600739	2.151463	908.583069	-260.354492	-162.892685	914.359009	-357.263123	111.183784	481.291992	-287.512299	-146.882462	488.104401	-455.327942	110.092163	78.978775	-351.899475	-88.471336	89.902382	-368.857910	97.969704	1375.132935	-224.919922	-219.363617	1354.149292	-275.946594	-60.073601	1379.021362	-245.093216	-99.427925	1667.180298	-450.243896	123.333717	1120.694458	-287.729431	-288.641602	1115.845825	-364.259766	132.879700	879.581421	-191.558182	-260.834839	859.751404	-297.946289	-73.992981	1011.114075	411.060822	108.978203	945.374084	453.214508	281.477936
-347.128174	1.823115	908.616394	-260.755127	-163.198685	914.377258	-357.656799	110.976074	481.363525	-287.724823	-147.106903	488.105621	-455.407928	110.048790	78.944565	-351.924713	-88.506477	89.915817	-368.936554	97.756180	1375.126587	-224.801437	-219.462784	1354.153076	-275.936707	-60.237404	1379.011597	-244.832169	-99.328659	1667.108154	-450.509796	123.025948	1120.724121	-287.986145	-288.955292	1115.974365	-364.836395	132.711594	879.526489	-192.511108	-261.098419	859.657166	-298.348114	-74.281807	1011.134521	412.032715	110.216652	945.750183	453.122742	282.367493
-347.701111	1.342667	908.651062	-261.158173	-163.503128	914.365479	-357.957092	110.754845	481.381104	-287.907166	-147.283356	488.053406	-455.534546	109.955261	78.939392	-351.986908	-88.558548	89.885796	-369.029602	97.554550	1375.073120	-224.668625	-219.564316	1354.151001	-275.934082	-60.359409	1378.991577	-244.537460	-99.244301	1667.082764	-450.830139	122.824608	1120.797607	-288.229736	-289.274872	1116.122314	-365.287994	132.254852	879.441162	-193.430328	-261.393616	859.507385	-298.773560	-74.657036	1011.141357	412.335571	110.436485	945.554565	453.027313	283.373016
-348.293793	0.775592	908.673889	-261.548767	-163.864822	914.370789	-358.278503	110.533218	481.371918	-288.126801	-147.515030	487.991760	-455.576294	109.866180	78.933411	-352.015564	-88.602943	89.866371	-369.097198	97.320694	1375.040039	-224.565781	-219.682114	1354.135986	-275.951599	-60.494484	1378.954224	-244.242401	-99.083977	1667.040283	-451.037384	122.539680	1120.816895	-288.516724	-289.641144	1116.310913	-365.933380	132.191971	879.435791	-194.405350	-261.842590	859.347473	-299.222748	-75.094856	1011.151306	412.880432	111.088058	945.676025	452.872070	284.204956
-348.785522	0.323104	908.719910	-261.987000	-164.179367	914.377625	-358.588562	110.292084	481.371490	-288.281921	-147.658020	487.960510	-455.663361	109.755730	78.925011	-352.028046	-88.606308	89.835258	-369.175354	97.120445	1374.981445	-224.475235	-219.805511	1354.138184	-276.064331	-60.667824	1378.855225	-243.942505	-98.865593	1667.008301	-451.262115	122.169762	1120.797241	-288.833466	-289.973785	1116.488281	-366.459015	132.006332	879.280457	-195.294525	-262.227295	859.275818	-299.617767	-75.458084	1011.172363	413.523193	111.755386	945.834412	452.709991	285.140686
-349.204529	-0.068797	908.712158	-262.356842	-164.509003	914.401489	-358.776886	110.061859	481.446411	-288.506653	-147.901443	487.939545	-455.685242	109.599243	78.955513	-352.103851	-88.712425	89.800117	-369.299347	96.870468	1374.903320	-224.418732	-219.943741	1354.142334	-276.035583	-60.786610	1378.883423	-243.645538	-98.634529	1666.986450	-451.526611	121.936707	1120.777222	-289.133881	-290.335052	1116.645386	-366.893860	131.793884	879.173218	-196.282501	-262.633972	859.119263	-300.014954	-75.797028	1011.179199	414.341431	112.853134	946.352722	452.500000	285.854187
-349.655396	-0.483440	908.714905	-262.742065	-164.830841	914.403809	-358.894867	109.831154	481.443420	-288.709717	-148.165985	487.929565	-455.677094	109.455002	78.963898	-352.137329	-88.801559	89.812576	-369.412842	96.674515	1374.834473	-224.376007	-220.045029	1354.128540	-275.995850	-60.894547	1378.846069	-243.418503	-98.475616	1666.891968	-451.737030	121.648064	1120.729004	-289.405670	-290.670013	1116.827148	-367.356415	131.623230	879.049744	-197.131607	-263.084015	859.022217	-300.413666	-76.149391	1011.179565	414.713501	113.087425	946.317017	452.415344	286.871796
-350.097687	-0.924420	908.719299	-263.095123	-165.185684	914.443970	-358.971313	109.613327	481.456604	-288.881409	-148.404861	487.909302	-455.647736	109.301476	79.000679	-352.212646	-88.873642	89.784035	-369.509064	96.491394	1374.738281	-224.351669	-220.186478	1354.140259	-275.997498	-61.036987	1378.757690	-243.144897	-98.270859	1666.854004	-451.923767	121.459961	1120.668213	-289.674469	-290.968781	1116.911621	-367.805664	131.464844	878.885742	-197.904663	-263.464935	858.969666	-300.784698	-76.505089	1011.197510	415.225311	113.676956	946.600464	452.204681	287.719482
-350.475861	-1.310615	908.730225	-263.440094	-165.511490	914.434509	-358.978271	109.360168	481.449799	-289.102142	-148.624863	487.876984	-455.692047	109.106331	79.070801	-352.250488	-88.865273	89.725929	-369.620880	96.290695	1374.650635	-224.331482	-220.320679	1354.154541	-276.013977	-61.162216	1378.687378	-242.885696	-98.060791	1666.791748	-452.136627	121.292328	1120.592285	-289.966888	-291.312622	1117.059692	-368.186371	131.144012	878.628967	-198.726440	-263.849213	858.919250	-301.100403	-76.845718	1011.194519	416.079071	114.621750	947.130371	452.082977	288.228546
-350.819641	-1.607831	908.749634	-263.742584	-165.783661	914.427063	-359.049408	109.121613	481.448059	-289.239166	-148.821732	487.844971	-455.786774	108.854126	79.167503	-352.244690	-88.904282	89.728027	-369.731262	96.126892	1374.523315	-224.350418	-220.471069	1354.184082	-276.068970	-61.297882	1378.632324	-242.647614	-97.836647	1666.743774	-452.233765	120.972946	1120.456909	-290.262512	-291.634064	1117.193848	-368.688141	131.131439	878.447937	-199.469620	-264.259583	858.900391	-301.405426	-77.134636	1011.199707	416.439972	114.869705	947.156616	451.880035	289.263336
-351.197327	-1.984392	908.750122	-264.065460	-166.101273	914.410889	-359.065552	108.883263	481.454651	-289.424011	-148.987503	487.808960	-455.911316	108.571259	79.299072	-351.384094	-86.875961	87.467911	-369.855255	95.954430	1374.417969	-224.334915	-220.605682	1354.217651	-276.119598	-61.416832	1378.609741	-242.433136	-97.610344	1666.708984	-452.360962	120.692993	1120.329956	-290.566467	-291.984100	1117.380371	-369.097809	131.005829	878.216187	-200.287476	-264.722290	858.930115	-301.728760	-77.473312	1011.189758	417.156036	115.784950	947.759216	451.607910	289.912201
-351.586853	-2.363323	908.718750	-264.394318	-166.442062	914.423889	-359.108032	108.650848	481.430725	-289.534363	-149.066910	487.790070	-456.136017	108.283150	79.429924	-351.551025	-87.043068	87.682808	-369.977478	95.777275	1374.284058	-224.359863	-220.754715	1354.261108	-276.226624	-61.548180	1378.553833	-242.186951	-97.320518	1666.697266	-452.536407	120.525269	1120.223999	-290.881256	-292.375885	1117.565430	-369.385254	130.707245	877.902405	-201.007095	-265.103516	858.943481	-302.058441	-77.786995	1011.175720	417.697815	115.965851	947.660889	451.644165	290.563232
-351.917603	-2.715755	908.708191	-264.712646	-166.774872	914.417664	-359.169189	108.453018	481.423676	-289.748413	-149.334930	487.767944	-456.307373	107.998207	79.588654	-351.865906	-86.961258	87.907280	-370.108032	95.605446	1374.130615	-224.390060	-220.928802	1354.321899	-276.326874	-61.714352	1378.497559	-242.002289	-97.071861	1666.651001	-452.629486	120.266426	1120.056641	-291.185852	-292.680389	1117.732910	-369.823425	130.687927	877.708740	-201.639359	-265.509033	858.928284	-302.349487	-78.108040	1011.163940	418.326141	116.784569	948.232910	451.301025	291.162598
-352.198181	-3.022147	908.665222	-265.008484	-167.073181	914.393738	-359.108398	108.226410	481.364105	-289.931915	-149.511490	487.735840	-456.457336	107.677940	79.741150	-351.879456	-86.978661	87.895309	-370.266296	95.406685	1373.959229	-224.446152	-221.084183	1354.410034	-276.435333	-61.862411	1378.452148	-241.819595	-96.794441	1666.608032	-452.764069	120.104393	1119.884033	-291.433075	-293.034698	1117.849121	-370.179840	130.525269	877.445435	-202.275162	-265.969757	859.009705	-302.624786	-78.392265	1011.128479	418.909973	117.025078	948.084534	451.274780	291.938141
-352.431549	-3.313794	908.661926	-265.269104	-167.367737	914.383606	-359.138733	108.066650	481.370728	-290.099152	-149.667358	487.736572	-456.600555	107.394524	79.882553	-351.912354	-87.046852	87.875648	-370.419586	95.224762	1373.777100	-224.526825	-221.247787	1354.477417	-276.555542	-62.010185	1378.382813	-241.646698	-96.491432	1666.552002	-452.834930	119.917603	1119.706055	-291.688721	-293.369110	1118.044434	-370.537170	130.337143	877.132507	-202.882370	-266.463837	859.085205	-302.862213	-78.685577	1011.121216	419.472961	117.764061	948.645508	451.077942	292.240753
-352.697235	-3.633824	908.640259	-265.548553	-167.694809	914.355713	-359.158661	107.945717	481.377380	-290.306946	-149.965866	487.714264	-456.761963	107.134506	80.063988	-351.937897	-87.085899	87.854622	-370.570404	95.056389	1373.615723	-224.637604	-221.408737	1354.555542	-276.708832	-62.164833	1378.334229	-241.509979	-96.187935	1666.490723	-452.867554	119.661583	1119.452271	-291.947021	-293.712921	1118.229004	-370.858154	130.169083	876.794312	-203.423782	-266.962341	859.068359	-303.105438	-78.998199	1011.093933	420.120056	117.973587	948.332275	451.093109	293.031311
-352.882080	-3.910857	908.616943	-265.810242	-167.987701	914.332642	-359.190643	107.807976	481.369568	-290.442993	-150.097031	487.675232	-456.832458	106.921707	80.175453	-351.951935	-87.053322	87.820686	-370.708557	94.918709	1373.472534	-224.727158	-221.565399	1354.659180	-276.890656	-62.338593	1378.278564	-241.387070	-95.906006	1666.459839	-452.895935	119.481445	1119.225098	-292.227142	-294.023163	1118.472778	-371.192017	130.025818	876.423645	-203.958939	-267.445831	859.086914	-303.320496	-79.282143	1011.070190	420.700806	118.497841	948.340393	450.974762	293.710419
-353.043549	-4.205063	908.590637	-266.016449	-168.302109	914.320618	-359.202606	107.656746	481.372162	-290.617554	-150.321945	487.670410	-456.930115	106.762878	80.277740	-351.942810	-87.068611	87.798431	-370.875549	94.736115	1373.312744	-224.882416	-221.726715	1354.760864	-277.034180	-62.474155	1378.284058	-241.273727	-95.553955	1666.414673	-452.900940	119.330780	1118.986328	-292.509979	-294.413025	1118.732666	-371.455872	129.887604	876.054565	-204.472839	-267.878479	859.240906	-303.511536	-79.584038	1011.051270	421.096771	119.120041	948.815918	450.722168	294.017944
-353.183594	-4.465021	908.568542	-266.220428	-168.644135	914.340210	-359.247955	107.532875	481.361328	-290.819519	-150.556854	487.647888	-456.981140	106.643349	80.390816	-351.969879	-87.051422	87.787560	-371.092712	94.569305	1373.093140	-225.068130	-221.916412	1354.895020	-277.212372	-62.632442	1378.234009	-241.245087	-95.252487	1666.351685	-452.908447	119.201385	1118.734131	-292.767822	-294.786102	1118.884399	-371.730499	129.730789	875.685791	-204.921417	-268.331146	859.356140	-303.688446	-79.868050	1011.049194	421.813873	119.536598	948.268982	450.837128	294.863739
-353.293610	-4.678530	908.572571	-266.450165	-168.957550	914.334229	-359.313873	107.430458	481.412720	-291.011475	-150.780289	487.625885	-457.045685	106.527306	80.444801	-351.964233	-87.023788	87.727341	-371.277313	94.400780	1372.876709	-225.267288	-222.125336	1355.037598	-277.412476	-62.792728	1378.205444	-241.129608	-94.879669	1666.406006	-452.894287	119.032883	1118.452637	-293.000580	-295.140564	1118.979736	-371.940643	129.450134	875.176147	-205.289368	-268.810120	859.419800	-303.863647	-80.148781	1011.049683	422.264252	120.035263	948.152954	450.718628	295.560547
-353.359711	-4.883260	908.563171	-266.658569	-169.274368	914.332764	-359.406433	107.354294	481.433594	-291.203888	-151.009308	487.603943	-457.189911	106.403343	80.546288	-351.933655	-86.996376	87.682999	-371.466156	94.274307	1372.660278	-225.468094	-222.332581	1355.188599	-277.613770	-62.962891	1378.154663	-241.140411	-94.542076	1666.364746	-452.783539	118.801224	1118.164307	-293.207275	-295.496002	1119.167358	-372.314697	129.431320	874.763733	-205.608185	-269.324738	859.527710	-304.017487	-80.423180	1011.046204	422.646362	120.633804	948.176270	450.510315	296.099518
-353.428650	-5.016445	908.531372	-266.896393	-169.550262	914.277405	-359.507019	107.343582	481.469757	-291.404755	-151.189499	487.599335	-457.253265	106.295609	80.617630	-351.991364	-87.047783	87.692566	-371.627991	94.117737	1372.479004	-225.674698	-222.570206	1355.327026	-277.803680	-63.118042	1378.149292	-241.141190	-94.185028	1666.355957	-452.675781	118.692039	1117.874023	-293.413391	-295.825531	1119.344238	-372.636322	129.255173	874.278503	-205.886490	-269.823547	859.703003	-304.154694	-80.645447	1011.002808	422.980103	121.046738	948.055481	450.444092	296.440979
-353.464783	-5.148052	908.518188	-267.087036	-169.860275	914.249878	-359.654327	107.374893	481.499146	-291.557739	-151.405441	487.587189	-457.398010	106.181335	80.722855	-351.990479	-87.011726	87.630226	-371.755737	93.956734	1372.294556	-225.937943	-222.825302	1355.455078	-278.058044	-63.339638	1378.086670	-241.199661	-93.767982	1666.344116	-452.531769	118.563202	1117.560913	-293.650604	-296.151581	1119.521240	-373.012573	129.139893	873.709656	-206.150116	-270.294647	859.790710	-304.271149	-80.889244	1010.984192	423.357452	121.522583	947.720215	450.384857	297.014832
-353.469910	-5.280749	908.483704	-267.251526	-170.169128	914.224121	-359.852966	107.439964	481.537018	-291.695557	-151.588135	487.534637	-457.538513	106.014610	80.824211	-351.937866	-86.962196	87.635460	-371.953613	93.759270	1372.106934	-226.230667	-223.074814	1355.570679	-278.213928	-63.496414	1378.140991	-241.233475	-93.405609	1666.438965	-452.400726	118.448555	1117.247559	-293.854462	-296.542389	1119.678223	-373.487762	129.024124	873.074280	-206.348175	-270.789673	859.891235	-304.350128	-81.114571	1010.953979	423.883179	122.116577	947.251587	450.477539	297.638000
-353.439148	-5.423110	908.457275	-267.412506	-170.440140	914.172119	-360.072906	107.600349	481.590302	-291.898468	-151.842636	487.506195	-457.699524	105.879417	80.923988	-351.924622	-86.979919	87.602142	-372.108398	93.606819	1371.952759	-226.542191	-223.323761	1355.723511	-278.507019	-63.733944	1378.092163	-241.281601	-92.950180	1666.487915	-452.161224	118.279633	1116.886841	-294.065399	-296.940094	1119.821655	-373.997772	128.950836	872.457703	-206.502869	-271.350159	860.005554	-304.400116	-81.340919	1010.915161	424.117889	122.591919	947.027649	450.297150	298.188995
-353.371552	-5.588413	908.430054	-267.546631	-170.772766	914.171936	-360.241638	107.717171	481.640503	-292.080414	-152.125092	487.492645	-457.857574	105.732147	81.048004	-351.918762	-86.975708	87.619911	-372.250214	93.455574	1371.790283	-226.899948	-223.595612	1355.890381	-278.856750	-63.986008	1378.056763	-241.416000	-92.510979	1666.481812	-451.837616	118.096245	1116.516846	-294.246002	-297.312897	1119.896606	-374.557312	128.918732	871.731689	-206.613464	-271.810242	860.123596	-304.423035	-81.582336	1010.900330	424.431305	123.106308	946.585449	450.269836	298.786407
-353.273041	-5.728081	908.425110	-267.683197	-171.118637	914.156311	-360.454895	107.851097	481.673798	-292.229523	-152.370239	487.460510	-458.061462	105.565453	81.176003	-351.902527	-86.933060	87.555939	-372.430420	93.265976	1371.619019	-227.290436	-223.904343	1356.093872	-279.140686	-64.224556	1378.091797	-241.531052	-92.091743	1666.546265	-451.548615	118.041840	1116.245483	-294.415344	-297.651123	1120.010864	-375.157410	128.864319	870.927795	-206.668411	-272.249512	860.325623	-304.428925	-81.841522	1010.890381	424.851898	123.690628	946.146729	450.306671	299.308807
-353.092987	-5.802755	908.431580	-267.738190	-171.426147	914.145508	-360.648468	107.979515	481.762390	-292.312988	-152.496826	487.454742	-458.236572	105.409904	81.283989	-351.854706	-86.900063	87.606018	-372.592072	93.099411	1371.420166	-227.694885	-224.164352	1356.329224	-279.429626	-64.493843	1378.156982	-241.698700	-91.683662	1666.606934	-451.140106	117.895294	1115.833740	-294.592743	-297.986633	1120.161255	-375.710419	128.866699	870.197327	-206.684891	-272.679413	860.517578	-304.389954	-82.072845	1010.892212	425.216553	124.150795	945.765198	450.351654	299.759766
-352.887421	-5.845827	908.443604	-267.794312	-171.739487	914.125916	-360.787231	108.044785	481.839081	-292.434357	-152.672241	487.430176	-458.341583	105.310211	81.337532	-351.850830	-86.934509	87.644310	-372.727509	92.959099	1371.207397	-228.213547	-224.473373	1356.592773	-279.790588	-64.764709	1378.218994	-241.811554	-91.228790	1666.759766	-450.764709	117.811333	1115.436401	-294.772858	-298.363159	1120.318848	-376.222870	128.838623	869.447632	-206.667297	-273.154602	860.757141	-304.322662	-82.293892	1010.891724	425.550293	124.605598	945.417358	450.482971	300.155334
-352.626434	-5.827318	908.470459	-267.794220	-171.998077	914.119446	-360.949707	108.094391	481.920227	-292.535645	-152.819473	487.419312	-458.418396	105.251854	81.350334	-351.860626	-86.902809	87.652428	-372.788635	92.798416	1370.930298	-228.789795	-224.903183	1356.887939	-280.184845	-65.039398	1378.335449	-241.941986	-90.795372	1666.884521	-450.345001	117.812683	1115.027466	-294.942657	-298.756195	1120.522461	-376.666412	128.814758	868.683228	-206.621170	-273.528839	861.044067	-304.213318	-82.464859	1010.906494	425.979767	125.055313	944.999146	450.499664	300.697815
-352.348816	-5.806140	908.461792	-267.809113	-172.304779	914.090881	-361.068909	108.116386	481.961212	-292.667480	-153.054565	487.367493	-458.437775	105.219635	81.338303	-351.860809	-86.930862	87.619118	-372.848938	92.645142	1370.648804	-229.451843	-225.313248	1357.203857	-280.611725	-65.365623	1378.405640	-242.101685	-90.356133	1666.970703	-449.933899	117.863747	1114.600708	-295.077179	-299.167358	1120.715088	-377.036987	128.768387	868.007019	-206.555298	-274.002472	861.198486	-304.088837	-82.646156	1010.890808	426.244843	125.539841	944.512451	450.502289	301.178375
-351.983551	-5.779455	908.438232	-267.784973	-172.558701	914.028259	-361.069458	108.043114	481.977203	-292.703339	-153.109955	487.384644	-458.379333	105.223984	81.310043	-351.889008	-86.945801	87.662598	-372.853302	92.513809	1370.349121	-230.140182	-225.757187	1357.606689	-281.083740	-65.790825	1378.404541	-242.264420	-89.983849	1667.043457	-449.533508	117.892418	1114.117310	-295.248718	-299.517609	1120.893188	-377.284424	128.651215	867.327942	-206.464722	-274.466492	861.405762	-303.902252	-82.810097	1010.851379	426.549316	125.899429	944.197021	450.457977	301.651886
-351.525482	-5.680802	908.440796	-267.730774	-172.742172	913.982239	-361.080109	108.004181	482.022675	-292.770782	-153.243347	487.403290	-458.375977	105.212708	81.291916	-351.853119	-86.895172	87.608994	-372.846069	92.362526	1370.067139	-231.027939	-226.338272	1358.011841	-281.565857	-66.156525	1378.500732	-242.359299	-89.464394	1667.175049	-449.153473	117.987152	1113.693604	-295.402985	-299.843384	1121.050415	-377.431366	128.569489	866.748291	-206.204559	-274.839447	861.789124	-303.678894	-82.922935	1010.836121	426.862640	126.242737	943.986816	450.487701	302.071075
-351.058960	-5.611666	908.428528	-267.643036	-172.981934	913.953613	-361.073608	107.973198	482.059692	-292.809784	-153.369858	487.421234	-458.419830	105.209595	81.282372	-351.852509	-86.891525	87.587944	-372.844482	92.204544	1369.784180	-231.959396	-226.880768	1358.532837	-282.074738	-66.571266	1378.577393	-242.598618	-88.995232	1667.233154	-448.850311	118.083549	1113.302734	-295.573578	-300.161163	1121.273438	-377.483887	128.422928	866.148193	-205.905060	-275.161255	862.192139	-303.441193	-83.062477	1010.821411	427.264221	126.690392	943.738342	450.536377	302.487579
-350.660522	-5.487815	908.428467	-267.501923	-173.233810	913.934753	-361.130463	107.999924	482.113464	-292.835907	-153.509155	487.429810	-458.603760	105.216179	81.333267	-351.809875	-86.855690	87.597511	-372.863617	92.019287	1369.486572	-232.983414	-227.506805	1359.016357	-282.561401	-67.062973	1378.635132	-242.757385	-88.503159	1667.317261	-448.542999	118.149269	1112.844971	-295.805267	-300.532196	1121.521606	-377.500946	128.295868	865.646606	-205.622299	-275.615112	862.482727	-303.218658	-83.183907	1010.818359	427.616882	127.088036	943.494141	450.593048	302.880005
-350.147156	-5.352140	908.421448	-267.358154	-173.413544	913.895142	-361.141266	108.017609	482.141510	-292.796814	-153.550110	487.440186	-458.732910	105.154716	81.358948	-351.790009	-86.872223	87.599106	-372.918213	91.793388	1369.144287	-234.160309	-228.183578	1359.550659	-282.958588	-67.458046	1378.750244	-242.893936	-87.939529	1667.412598	-448.267578	118.206421	1112.353027	-296.060547	-300.921326	1121.791504	-377.286560	128.051270	865.176208	-205.293243	-276.029510	862.857300	-302.938782	-83.273529	1010.802063	427.991425	127.398956	943.334351	450.708984	303.234314
-349.509125	-5.261758	908.386902	-267.159668	-173.554382	913.869812	-361.097809	108.014786	482.147644	-292.734467	-153.576126	487.445099	-458.814056	105.098709	81.412231	-351.749847	-86.811028	87.583817	-372.996429	91.559929	1368.808594	-235.347046	-228.890701	1360.046265	-283.462128	-67.987289	1378.712402	-243.082153	-87.418373	1667.473511	-447.977051	118.239365	1111.959839	-296.306793	-301.211517	1121.947998	-377.014740	127.862617	864.783691	-204.842896	-276.426270	863.423889	-302.603058	-83.356972	1010.780396	428.268402	127.630676	943.191895	450.760895	303.575348
-349.019501	-5.230906	908.374451	-266.976563	-173.788437	913.826538	-361.060638	108.041702	482.158295	-292.679016	-153.702515	487.420441	-458.967957	104.984146	81.473160	-351.701477	-86.810249	87.621422	-373.100739	91.325882	1368.520630	-236.518585	-229.625504	1360.508057	-283.916504	-68.480843	1378.703857	-243.302338	-86.887085	1667.510986	-447.651276	118.267342	1111.625732	-296.657867	-301.459778	1122.158081	-376.706146	127.716583	864.419189	-204.357773	-276.726807	863.907288	-302.308044	-83.516685	1010.758484	428.517853	127.876488	943.110229	450.772583	303.851471
-348.490112	-5.134629	908.406494	-266.768188	-173.963272	913.783203	-361.014893	108.096222	482.182648	-292.549347	-153.751236	487.431915	-459.137115	104.842300	81.566589	-351.671326	-86.789589	87.637024	-373.149261	91.086578	1368.253296	-237.761856	-230.348373	1361.020630	-284.328094	-68.940933	1378.716187	-243.510193	-86.452957	1667.530762	-447.318268	118.299820	1111.317017	-297.096924	-301.765442	1122.470337	-376.206207	127.499283	864.078796	-203.808090	-277.072205	864.423401	-302.013397	-83.656448	1010.763000	428.875763	128.224457	943.165588	450.777679	304.325165
-347.908234	-5.033470	908.453125	-266.557220	-174.117966	913.748413	-361.080292	108.247101	482.291992	-292.404694	-153.801422	487.431793	-459.393524	104.695900	81.740211	-351.653259	-86.784874	87.642761	-373.205139	90.839798	1367.985596	-238.929337	-231.069962	1361.496338	-284.769928	-69.421806	1378.773315	-243.741180	-85.920021	1667.509399	-446.978790	118.341240	1110.971069	-297.511688	-301.992767	1122.640747	-375.647797	127.293518	863.782959	-203.212265	-277.427032	865.062561	-301.684235	-83.784546	1010.778625	429.144745	128.542404	943.233704	450.696960	304.783722
-347.401764	-4.946448	908.490112	-266.371063	-174.259445	913.710510	-361.226288	108.380028	482.389374	-292.236542	-153.783524	487.411591	-459.735962	104.530052	81.919777	-351.636230	-86.725067	87.650139	-373.282776	90.650162	1367.809814	-240.076447	-231.725250	1361.945679	-285.264374	-69.977402	1378.768799	-244.019714	-85.331581	1667.521362	-446.624420	118.337654	1110.669922	-298.094421	-302.229279	1122.828491	-375.105438	127.108292	863.601257	-202.663727	-277.805481	865.668213	-301.400635	-83.903931	1010.786987	429.473083	128.741638	943.319458	450.745483	305.046417
-346.844360	-4.891435	908.542297	-266.218506	-174.436813	913.692017	-361.159851	108.387604	482.415436	-292.041107	-153.807968	487.408936	-459.984161	104.368111	82.090981	-351.695129	-86.781792	87.696220	-373.330200	90.399673	1367.634033	-241.201309	-232.359177	1362.315796	-285.713135	-70.385147	1378.836914	-244.315781	-84.915215	1667.544189	-446.327545	118.368523	1110.460938	-298.659637	-302.391632	1122.939087	-374.475769	126.875511	863.422363	-201.990417	-278.091187	866.346252	-301.138489	-84.071381	1010.814880	429.881561	128.752136	943.452576	451.140686	304.799530
-346.214050	-4.843672	908.588562	-266.011017	-174.586639	913.654846	-360.844421	108.187614	482.273651	-291.797974	-153.745743	487.440582	-460.068665	104.263535	82.183983	-351.630035	-86.754730	87.718262	-373.369629	90.150291	1367.401245	-242.265915	-232.979050	1362.714111	-286.196411	-70.868942	1378.868774	-244.528458	-84.436157	1667.469238	-445.967682	118.389015	1110.224487	-299.239136	-302.734528	1123.207153	-373.908630	126.687782	863.276855	-201.393738	-278.401215	866.911804	-300.847260	-84.251228	1010.833374	430.063599	128.955887	943.598083	451.157928	305.110779
-345.726410	-4.814263	908.568665	-265.808044	-174.807877	913.595886	-360.677521	108.172569	482.298676	-291.531464	-153.673920	487.427185	-460.275604	104.170563	82.340630	-351.558350	-86.709351	87.739616	-373.537659	89.969032	1367.303223	-243.278519	-233.579376	1363.030884	-286.678772	-71.335999	1378.885986	-244.837891	-84.016884	1667.435059	-445.637848	118.366760	1109.931519	-299.786255	-303.050751	1123.347900	-373.150726	126.480751	863.093506	-200.822601	-278.812225	867.629578	-300.649780	-84.456032	1010.807556	430.394409	129.112747	943.745422	451.300995	305.458130
-345.212219	-4.924102	908.542236	-265.660339	-175.080261	913.567078	-360.582092	108.230659	482.298462	-291.366577	-153.768494	487.427948	-460.465057	104.101357	82.520905	-351.576324	-86.682693	87.772728	-373.620087	89.675690	1367.019653	-244.271576	-234.106262	1363.297607	-287.152496	-71.753105	1378.930542	-245.182999	-83.590950	1667.375244	-445.358276	118.268532	1109.657715	-300.427399	-303.458984	1123.591675	-372.396118	126.306854	862.955017	-200.285843	-279.215515	868.272278	-300.403259	-84.703957	1010.787292	430.678833	129.428528	944.025024	451.402588	305.760559
-344.644287	-4.870946	908.532349	-265.515564	-175.306946	913.536316	-360.364929	108.209259	482.272125	-291.097382	-153.783676	487.443024	-460.631683	104.045830	82.723228	-351.530945	-86.673889	87.813995	-373.784637	89.487793	1366.866211	-245.258453	-234.671844	1363.570068	-287.666046	-72.154663	1379.083374	-245.486984	-83.216179	1667.266846	-445.071808	118.195267	1109.364136	-301.021667	-303.802612	1123.687988	-371.561859	126.144112	862.856934	-199.683731	-279.464142	868.969727	-300.134277	-84.864433	1010.775208	430.968109	129.721344	944.307190	451.515991	306.031036
-344.114716	-4.810565	908.516174	-265.370850	-175.565186	913.514587	-360.002319	108.188736	482.257477	-290.829102	-153.820251	487.438751	-460.670319	103.976059	82.905296	-351.538208	-86.662407	87.787941	-373.978363	89.335777	1366.720459	-246.193893	-235.144669	1363.792236	-288.203064	-72.571129	1379.192627	-245.758194	-82.857788	1667.151001	-444.813904	118.165611	1109.095703	-301.695953	-304.155060	1123.716797	-370.698456	125.976707	862.756714	-199.097443	-279.743286	869.595032	-299.902893	-85.036041	1010.765259	431.266479	130.031570	944.596130	451.672821	306.337311
-343.633514	-4.814157	908.526184	-265.173584	-175.792099	913.488892	-359.781494	108.199654	482.282196	-290.539642	-153.791046	487.465515	-460.755676	103.888741	83.090775	-351.537109	-86.656075	87.822662	-374.175842	89.165787	1366.551758	-247.088058	-235.663910	1363.994995	-288.773224	-72.957092	1379.309204	-246.054489	-82.576317	1667.029785	-444.545288	118.103256	1108.822876	-302.358032	-304.547638	1123.820435	-369.793854	125.845612	862.701599	-198.539230	-280.184113	870.277954	-299.690094	-85.244591	1010.768250	431.507172	130.284195	944.845032	451.792328	306.648804
-343.112671	-4.567538	908.536194	-264.995209	-175.683502	913.240417	-359.548065	108.226433	482.311188	-290.227173	-153.760040	487.481323	-460.868652	103.868523	83.325989	-351.493134	-86.643417	87.856697	-374.421509	88.994400	1366.421143	-248.063553	-236.140778	1364.236572	-289.383606	-73.316666	1379.371216	-246.257294	-82.237747	1666.849609	-444.316193	118.092842	1108.563599	-302.968262	-304.948700	1123.932251	-368.845062	125.717766	862.628662	-198.048935	-280.517303	870.896973	-299.355591	-85.237823	1010.658264	431.803986	130.580734	945.084106	451.981995	306.980103
-342.522461	-4.614052	908.512329	-264.771240	-176.135559	913.435181	-358.911652	108.177414	482.226837	-289.997284	-153.878708	487.513916	-460.726898	103.818848	83.446129	-351.511108	-86.682426	87.907013	-374.704437	88.778831	1366.305908	-248.929779	-236.635818	1364.401855	-289.978668	-73.671600	1379.525146	-246.527313	-81.930511	1666.643921	-444.108582	118.079193	1108.327148	-303.623871	-305.311554	1124.037354	-367.889343	125.597443	862.592407	-197.496643	-280.781891	871.549927	-299.210266	-85.499847	1010.756287	432.019989	130.907837	945.231873	452.113678	307.317963
-342.057465	-4.643074	908.499512	-264.586029	-176.334198	913.414612	-358.432526	108.214928	482.184784	-289.743256	-153.904053	487.497009	-460.834290	103.840012	83.651291	-351.469543	-86.637848	87.942772	-375.004150	88.589149	1366.193237	-249.927429	-237.087311	1364.583496	-290.619537	-74.118050	1379.520752	-246.775192	-81.662163	1666.403076	-443.906525	118.132202	1108.105591	-304.261261	-305.673615	1124.039063	-366.973145	125.510933	862.607788	-197.057556	-281.198486	872.107605	-299.024536	-85.692795	1010.749512	432.318817	131.248260	945.400818	452.315948	307.713409
-341.645905	-4.668078	908.455078	-264.363617	-176.523270	913.380432	-357.685333	108.110832	482.077271	-289.460449	-153.832764	487.505463	-460.591064	103.827278	83.740891	-351.451813	-86.618729	87.960899	-375.304321	88.358688	1366.115356	-250.917496	-237.530670	1364.742432	-291.184906	-74.502678	1379.546021	-247.016052	-81.451927	1666.194336	-443.679260	118.142426	1107.875366	-304.879089	-306.042847	1124.156372	-366.011139	125.438553	862.603210	-196.550644	-281.621002	872.742737	-298.862915	-85.872803	1010.720276	432.571136	131.560806	945.527527	452.502808	308.119385
-341.123230	-4.532691	908.414551	-264.154449	-176.643692	913.323730	-356.953796	108.061653	482.067596	-289.238617	-153.899521	487.469879	-460.571899	103.865829	83.883743	-351.455505	-86.628532	87.982025	-375.618103	88.160645	1365.963745	-251.899048	-238.018570	1364.921265	-291.781921	-74.856117	1379.555298	-247.294861	-81.238525	1666.014038	-443.457092	118.145378	1107.648438	-305.472626	-306.428558	1124.163574	-365.053101	125.411377	862.625977	-196.132141	-282.026062	873.190247	-298.625092	-85.946289	1010.680664	432.799194	131.866882	945.624084	452.658325	308.459412
-340.608948	-4.490279	908.360046	-263.914032	-176.772614	913.298584	-355.947815	107.888054	481.926514	-288.989929	-153.815094	487.477966	-460.365509	103.940849	83.962654	-351.416748	-86.596794	87.992500	-375.973663	87.991020	1365.848511	-252.870056	-238.464706	1365.019531	-292.378510	-75.258156	1379.493896	-247.543732	-81.142357	1665.843018	-443.208527	118.130074	1107.399170	-306.014130	-306.792480	1124.196655	-364.100616	125.352867	862.596191	-195.756836	-282.405762	873.627014	-298.388794	-86.046097	1010.649048	433.008118	132.180130	945.704163	452.787994	308.741272
-340.271332	-4.616842	908.264771	-263.715698	-176.986832	913.222717	-355.018677	107.761810	481.747223	-288.793762	-153.909119	487.472412	-460.266663	104.014977	84.125534	-351.418610	-86.627228	87.999176	-376.294525	87.758377	1365.700073	-253.837769	-238.960938	1365.071411	-292.938416	-75.633774	1379.444458	-247.844116	-80.935768	1665.523682	-442.945648	118.119080	1107.144531	-306.597687	-307.111694	1124.149536	-363.165405	125.333351	862.573364	-195.329300	-282.850861	874.041077	-298.261993	-86.273125	1010.571411	433.251892	132.513489	945.776978	452.942230	309.101654
-339.912842	-4.667759	908.156982	-263.530640	-177.121307	913.158386	-353.846161	107.541885	481.529846	-288.588104	-153.909256	487.453827	-459.889313	104.047028	84.208565	-351.394012	-86.608788	87.981010	-376.571503	87.561684	1365.535645	-254.795914	-239.390823	1365.085327	-293.546814	-75.955315	1379.370728	-248.142090	-80.837738	1665.256592	-442.646149	118.119255	1106.886353	-307.132111	-307.430725	1123.937012	-362.242371	125.345909	862.538208	-195.013519	-283.361938	874.320313	-298.112640	-86.400703	1010.491455	433.469604	132.843048	945.761536	453.101013	309.419281
-339.554993	-4.650750	908.063904	-263.359467	-177.241257	913.097900	-352.901001	107.450752	481.401581	-288.371918	-153.934921	487.433594	-459.676086	104.081787	84.376961	-351.398529	-86.654663	88.003258	-376.844482	87.341759	1365.366211	-255.750565	-239.805710	1365.060913	-294.091217	-76.261436	1379.305542	-248.450424	-80.817024	1664.940674	-442.347534	118.157295	1106.594727	-307.643311	-307.741180	1123.890381	-361.361359	125.399109	862.488342	-194.701553	-283.712433	874.646179	-297.996521	-86.506050	1010.422302	433.672180	133.107193	945.786316	453.246216	309.729980
-339.256195	-4.617482	907.980774	-263.260223	-177.342789	913.018982	-351.686279	107.185249	481.151825	-288.216705	-154.053726	487.418091	-459.399231	104.144188	84.449806	-351.380188	-86.714432	88.091049	-376.969635	87.213135	1365.203003	-256.411438	-240.218185	1364.936279	-294.601044	-76.544807	1379.159912	-248.797729	-80.786476	1664.722656	-442.061249	118.149895	1106.340454	-308.157043	-307.972504	1123.813965	-360.488953	125.387115	862.384888	-194.441193	-284.159912	874.823059	-297.893951	-86.587509	1010.346680	433.876038	133.333420	945.737793	453.399353	309.977234
-338.923248	-4.592405	907.897461	-263.111664	-177.434387	912.973694	-350.741638	107.152199	480.951843	-288.026489	-154.061539	487.417908	-459.132843	104.165779	84.569267	-351.372559	-86.760155	88.093788	-377.318085	87.032532	1365.019409	-257.394867	-240.592850	1364.902954	-295.241272	-76.943275	1378.978271	-249.174789	-80.732933	1664.479614	-441.791840	118.200584	1106.068970	-308.696533	-308.245972	1123.516724	-359.612762	125.310509	862.308838	-194.183563	-284.598114	874.967834	-297.785065	-86.663010	1010.288574	434.028687	133.514816	945.652649	453.513947	310.200104
-338.611267	-4.644240	907.786255	-262.986267	-177.585129	912.898926	-349.610382	106.907249	480.713715	-287.852356	-154.140976	487.409149	-458.771667	104.245308	84.633865	-351.325104	-86.783379	88.106209	-377.464600	86.918526	1364.849121	-258.159424	-240.943298	1364.790283	-295.701630	-77.184654	1378.832886	-249.574707	-80.813789	1664.332886	-441.486389	118.225159	1105.793457	-309.158875	-308.406860	1123.249390	-358.818726	125.265724	862.180908	-194.028336	-284.995239	875.038330	-297.695190	-86.805412	1010.201477	434.178162	133.681625	945.549805	453.634460	310.387482
-338.265045	-4.717865	907.692261	-262.865692	-177.703354	912.848755	-348.637115	106.821388	480.624451	-287.727356	-154.248001	487.377533	-458.479797	104.260048	84.720047	-351.334778	-86.799438	88.106834	-377.694550	86.784874	1364.704590	-258.958984	-241.348312	1364.598999	-296.251221	-77.499588	1378.719482	-250.028015	-80.880814	1664.259277	-441.191895	118.244423	1105.497314	-309.599091	-308.661011	1123.054077	-358.003082	125.228546	862.107300	-193.960022	-285.408020	874.991455	-297.603394	-86.942711	1010.135437	434.453247	133.883286	945.480774	453.830322	310.604523
-337.998108	-4.885412	907.544800	-262.810547	-177.883255	912.780579	-347.751953	106.619232	480.363159	-287.625153	-154.333023	487.355286	-458.241211	104.303566	84.818680	-351.306946	-86.776474	88.087326	-377.849030	86.682610	1364.545166	-259.651337	-241.661560	1364.445923	-296.749146	-77.790405	1378.604492	-250.505127	-80.950104	1664.102783	-440.889069	118.271347	1105.237305	-310.114960	-308.806915	1122.738403	-357.177643	125.170326	862.061279	-193.995575	-285.861359	874.876465	-297.555786	-87.123795	1010.031250	434.601532	134.048569	945.352905	453.911499	310.796326
-337.755890	-4.910581	907.459839	-262.787262	-178.006653	912.683777	-346.746704	106.446983	480.173218	-287.514435	-154.362640	487.350006	-457.815674	104.381134	84.854149	-351.326080	-86.795448	88.063713	-377.972504	86.599510	1364.381470	-260.315735	-241.967148	1364.287231	-297.184204	-78.037735	1378.468506	-251.151398	-80.917664	1663.939453	-440.556793	118.268234	1104.975098	-310.562317	-308.983337	1122.463013	-356.377502	125.061966	862.022400	-194.066345	-286.284332	874.816528	-297.501068	-87.244598	1009.944580	434.720520	134.234894	945.219055	453.975891	310.982849
-337.511566	-4.987526	907.339355	-262.746368	-178.172379	912.637878	-345.996277	106.209961	479.987122	-287.483124	-154.543015	487.329224	-457.672729	104.530884	84.954033	-351.342987	-86.815437	88.079155	-378.075165	86.538826	1364.248657	-260.811432	-242.256989	1364.165527	-297.572205	-78.247742	1378.377319	-251.711227	-81.137787	1663.882324	-440.237976	118.242851	1104.771484	-310.956787	-309.133179	1122.328857	-355.647034	124.941528	861.976196	-194.219955	-286.740997	874.705139	-297.449524	-87.367584	1009.863953	434.696930	134.411163	944.991821	453.874939	311.197144
-337.277374	-4.995878	907.245361	-262.722443	-178.283463	912.559082	-344.969025	105.923729	479.873657	-287.379913	-154.466110	487.306122	-457.379150	104.648521	84.970100	-351.312073	-86.788383	88.081825	-378.172699	86.460213	1364.110596	-261.384216	-242.485550	1363.992310	-297.981781	-78.450340	1378.257813	-252.283386	-81.335014	1663.838135	-439.957581	118.262093	1104.588257	-311.368835	-309.306580	1122.254272	-354.774902	124.658806	861.864014	-194.430496	-287.106018	874.628967	-297.420685	-87.467278	1009.781860	434.819275	134.616425	944.852600	453.923767	311.386627
-337.082977	-4.970479	907.166077	-262.721344	-178.384872	912.506897	-344.036743	105.509865	479.640625	-287.344879	-154.558426	487.323120	-457.141632	104.740173	85.012115	-351.306610	-86.824348	88.129608	-378.224030	86.407707	1363.976196	-261.909576	-242.672195	1363.927856	-298.396301	-78.613518	1378.232178	-252.939148	-81.517822	1663.832886	-439.615601	118.203880	1104.378906	-311.790863	-309.452911	1122.064697	-354.034576	124.633369	861.876953	-194.761047	-287.436310	874.578552	-297.422424	-87.538132	1009.719971	434.999786	134.765961	944.729797	454.033966	311.523560
-336.935638	-4.985310	907.092957	-262.763336	-178.513153	912.494446	-343.058411	105.149040	479.361115	-287.332275	-154.639282	487.286438	-456.917755	104.852287	85.064201	-351.348785	-86.870918	88.175026	-378.294830	86.357559	1363.864990	-262.467285	-242.862457	1363.855957	-298.760773	-78.735458	1378.243530	-253.568054	-81.730347	1663.811768	-439.306732	118.174019	1104.139038	-312.226807	-309.563812	1121.866821	-353.260132	124.434654	861.831848	-195.130112	-287.789124	874.528442	-297.433105	-87.607208	1009.678650	435.126831	134.975204	944.579468	454.111053	311.750885
-336.784424	-4.943637	907.017395	-262.797485	-178.593750	912.465515	-342.219269	104.810760	479.194519	-287.276215	-154.608841	487.290558	-456.729523	104.864372	85.102394	-351.293701	-86.843033	88.180550	-378.369385	86.357094	1363.754517	-262.940277	-243.001053	1363.816528	-299.122589	-78.848801	1378.219727	-254.293945	-81.897736	1663.929688	-438.993408	118.103394	1103.928345	-312.581299	-309.636536	1121.734131	-352.460968	124.192375	861.811279	-195.230713	-287.593964	875.165894	-297.459869	-87.641617	1009.629028	435.246643	135.165237	944.441162	454.159302	311.943115
-336.603943	-4.954567	906.944641	-262.839386	-178.733536	912.484070	-341.524384	104.541626	479.041962	-287.303802	-154.711777	487.294464	-456.611877	104.862885	85.120140	-351.301605	-86.852020	88.185738	-378.413940	86.357658	1363.658081	-263.276184	-243.173553	1363.774780	-299.482941	-78.989784	1378.189453	-254.965195	-82.074959	1663.947510	-438.645172	118.032242	1103.713867	-312.939484	-309.726563	1121.700684	-351.725281	123.951744	861.747314	-195.735168	-287.943848	875.010254	-297.469147	-87.703812	1009.603210	435.354523	135.322937	944.335083	454.227386	312.177582
-336.462402	-4.991247	906.859436	-262.922760	-178.869736	912.479492	-340.783142	104.239113	478.878479	-287.343109	-154.762497	487.310608	-456.462097	104.806366	85.135094	-351.287323	-86.838127	88.153847	-378.467529	86.363564	1363.553833	-263.742188	-243.258835	1363.709106	-299.842560	-79.123611	1378.154419	-255.613556	-82.241165	1663.963501	-438.286163	117.915993	1103.519653	-313.345947	-309.872498	1121.689941	-350.895996	123.660698	861.700623	-196.276611	-288.219208	874.818542	-297.503998	-87.776260	1009.559143	435.455048	135.483276	944.246704	454.348297	312.360474
-336.295197	-4.976963	906.797180	-262.964722	-179.029419	912.487366	-340.278046	103.999062	478.718689	-287.400421	-154.857193	487.324432	-456.290894	104.700989	85.162415	-351.292511	-86.842552	88.154785	-378.525421	86.368195	1363.470703	-264.132965	-243.353943	1363.672729	-300.185760	-79.239708	1378.112427	-256.316193	-82.350052	1663.913086	-437.923431	117.822418	1103.345581	-313.765747	-309.968262	1121.709106	-350.151733	123.389801	861.644348	-196.909760	-288.566559	874.624817	-297.529510	-87.852539	1009.533997	435.505096	135.662872	944.136963	454.423248	312.516846
-336.175751	-5.006196	906.730713	-263.080231	-179.190750	912.466248	-339.936584	103.734573	478.625732	-287.463593	-154.922668	487.352173	-456.136688	104.618263	85.191093	-351.312531	-86.861328	88.155670	-378.580566	86.375404	1363.374390	-264.452515	-243.452026	1363.661011	-300.508972	-79.374672	1378.052612	-256.912445	-82.682243	1664.046143	-437.570923	117.794891	1103.139526	-314.201324	-310.023590	1121.665894	-349.451141	123.071007	861.588379	-197.652679	-289.002014	874.383484	-297.592407	-87.954964	1009.491882	435.639160	135.815308	944.061035	454.566193	312.706146
-335.885864	-4.846555	906.720642	-263.176422	-179.279831	912.495789	-339.566650	103.507553	478.644928	-287.518707	-154.889572	487.381866	-456.021667	104.496155	85.200729	-351.268188	-86.757233	88.106613	-378.647491	86.415688	1363.321533	-264.902710	-243.526825	1363.615479	-300.809662	-79.506401	1378.006470	-257.527649	-82.876106	1664.044189	-437.232513	117.757057	1102.943115	-314.660797	-310.065491	1121.531494	-348.687012	122.527573	861.465210	-198.245193	-289.266449	874.233887	-297.562256	-87.935150	1009.503601	435.663788	136.002136	943.975098	454.666718	312.915955
-335.761414	-4.875762	906.732544	-263.372131	-179.439850	912.482483	-339.285156	103.216164	478.584564	-287.588684	-154.904617	487.409119	-455.967133	104.433365	85.267143	-351.274170	-86.760330	88.130814	-378.694000	86.428116	1363.243530	-265.371368	-243.609711	1363.592163	-301.052277	-79.612717	1378.006226	-258.191925	-82.938148	1664.114258	-436.847900	117.700287	1102.790649	-315.110962	-310.187378	1121.440796	-348.138062	122.309143	861.441284	-198.973907	-289.451874	873.992798	-297.612061	-88.056740	1009.504272	435.732239	136.202896	943.921997	454.787659	313.046417
-335.733368	-5.041338	906.746521	-263.623352	-179.644989	912.483154	-339.137329	102.921257	478.587799	-287.681915	-154.934647	487.432251	-455.904114	104.337830	85.275513	-351.224670	-86.709015	88.169098	-378.705658	86.463577	1363.197876	-265.783173	-243.736755	1363.572998	-301.306427	-79.719849	1377.999512	-258.769989	-83.225372	1664.238281	-436.427032	117.659431	1102.647705	-315.562805	-310.292969	1121.477783	-347.489716	121.952568	861.373169	-199.834152	-289.857208	873.747314	-297.729645	-88.256226	1009.512268	435.711548	136.623550	943.949768	454.813812	313.504364
-335.619354	-5.019073	906.767273	-263.893738	-179.815460	912.484314	-339.123383	102.742294	478.606720	-287.822845	-155.044250	487.439484	-456.025604	104.337463	85.339066	-351.266998	-86.669144	88.128754	-378.699280	86.482666	1363.113403	-266.250671	-243.914566	1363.517822	-301.564301	-79.843124	1377.981567	-259.429993	-83.382813	1664.411743	-435.969360	117.561668	1102.482544	-316.071228	-310.374237	1121.505615	-346.827271	121.638420	861.391968	-200.596237	-290.021210	873.549316	-297.817749	-88.354324	1009.524414	435.684753	137.002899	943.972717	454.956329	313.853149
-335.518311	-4.983433	906.781860	-264.172668	-179.951859	912.489014	-339.154053	102.569733	478.640106	-287.910004	-155.098022	487.434296	-456.181030	104.363937	85.429565	-351.222748	-86.672943	88.175545	-378.644226	86.489784	1363.064209	-266.814178	-244.103165	1363.584351	-301.778412	-79.943489	1378.010010	-260.092957	-83.559555	1664.583008	-435.506165	117.425262	1102.322144	-316.609283	-310.493683	1121.540161	-346.269745	121.348785	861.224487	-201.478714	-290.225647	873.393250	-297.916626	-88.422585	1009.534973	435.736481	137.169189	943.970886	455.157074	313.993927
-335.412598	-4.951036	906.841736	-264.455658	-180.111618	912.524902	-339.261536	102.419014	478.672394	-287.983429	-155.107880	487.437744	-456.347412	104.291504	85.502144	-351.191376	-86.628059	88.205124	-378.549286	86.521790	1363.014893	-267.293671	-244.336563	1363.650024	-301.953552	-80.059441	1378.028687	-260.747437	-83.673721	1664.801025	-435.037842	117.302322	1102.237671	-317.214386	-310.546265	1121.577148	-345.701660	120.973518	861.095093	-202.700546	-291.238159	872.287292	-298.023010	-88.515793	1009.584412	435.693176	137.299026	943.932190	455.263428	314.084991
-335.327271	-4.913411	906.903931	-264.770447	-180.271118	912.551453	-339.466980	102.341553	478.714325	-288.093567	-155.097290	487.433472	-456.537170	104.254333	85.530380	-351.167603	-86.577446	88.188263	-378.388855	86.568184	1362.986206	-267.838867	-244.594360	1363.685425	-302.116272	-80.188606	1378.048462	-261.440125	-83.717545	1664.930420	-434.563904	117.249229	1102.121338	-317.868683	-310.439301	1121.482300	-345.212250	120.619072	861.008179	-203.471924	-291.355652	872.265564	-298.154633	-88.612679	1009.630554	435.575500	137.693024	943.999146	455.292358	314.394684
-335.239441	-4.889218	906.954041	-265.064392	-180.473679	912.598877	-339.767303	102.344528	478.768219	-288.204010	-155.157867	487.470612	-456.775543	104.176437	85.624741	-351.168640	-86.523422	88.186333	-378.159424	86.557686	1362.961792	-268.397186	-244.825348	1363.704224	-302.274017	-80.326324	1378.139648	-262.114014	-83.897835	1665.329834	-434.120239	117.258438	1102.020264	-318.543274	-310.534637	1121.539551	-344.735016	120.296432	860.983704	-204.391098	-291.550781	872.129089	-298.296082	-88.727936	1009.681030	435.368530	138.311340	944.060669	455.449097	315.419983
-334.928589	-5.008769	907.015991	-265.191650	-180.705841	912.946045	-340.175720	102.399101	478.851593	-288.300568	-155.071396	487.497803	-457.022125	104.106842	85.702232	-351.127930	-86.455185	88.131561	-377.884766	86.597748	1362.929932	-268.863098	-245.111969	1363.711548	-302.454071	-80.485008	1378.207153	-262.835236	-83.952003	1665.561157	-433.655853	117.268791	1102.002197	-319.263458	-310.548035	1121.702637	-344.240540	119.965378	861.002869	-205.281860	-291.683594	872.104614	-298.413483	-88.831764	1009.886414	435.087128	138.995743	944.174561	455.222473	315.262207
-334.856842	-5.095688	907.052612	-265.562561	-180.897705	912.989624	-340.732117	102.523285	478.973969	-288.463440	-155.160263	487.492065	-457.251404	104.005585	85.739212	-351.127197	-86.452957	88.157112	-377.557617	86.584602	1362.870117	-269.448456	-245.370499	1363.802856	-302.564911	-80.651093	1378.268677	-263.534668	-83.951248	1665.678223	-433.248810	117.270638	1101.927856	-320.005981	-310.567505	1121.692261	-343.829407	119.617416	860.800659	-206.210846	-291.807526	872.004395	-298.594269	-88.986000	1009.927612	434.940918	139.096619	944.174622	454.873718	315.498505
-334.717804	-5.052660	907.110229	-265.920898	-181.066895	913.015564	-341.328613	102.645752	479.148163	-288.635193	-155.226044	487.500885	-457.483521	103.973503	85.810265	-351.149628	-86.415123	88.193382	-377.212799	86.596184	1362.845459	-270.027374	-245.645126	1363.875244	-302.679321	-80.789421	1378.332764	-264.258270	-84.085831	1666.071533	-432.818695	117.275887	1101.851807	-320.861450	-310.452118	1121.620361	-343.477478	119.313416	860.724915	-207.110214	-291.944427	871.969971	-298.699615	-89.074753	1009.970337	434.931305	139.131195	944.228027	455.214081	315.582031
-334.755981	-5.225318	907.190247	-266.370789	-181.298630	912.993896	-341.957764	102.812347	479.315643	-288.819641	-155.307907	487.472565	-457.681610	103.914291	85.864014	-351.151306	-86.401230	88.212059	-376.815247	86.599602	1362.813477	-270.415802	-245.962692	1363.902588	-302.800171	-80.967262	1378.411499	-264.938171	-84.121841	1666.378784	-432.324738	117.334061	1101.854736	-321.698975	-310.501404	1121.779053	-343.172760	119.018471	860.671143	-207.990356	-291.951050	872.043030	-298.875061	-89.313148	1009.999817	437.171356	134.539215	944.150940	465.280365	324.447479
-334.704437	-5.229471	907.297180	-266.774017	-181.471588	912.955078	-342.528839	102.876152	479.476563	-288.946014	-155.343750	487.446106	-457.842621	103.935143	85.886513	-351.110809	-86.338203	88.167191	-376.354919	86.614265	1362.818726	-270.952118	-246.304916	1363.924194	-302.894501	-81.148430	1378.512207	-265.670898	-84.132301	1666.674316	-431.865753	117.352013	1101.804688	-322.559692	-310.544861	1121.869385	-342.842773	118.738014	860.587341	-208.981949	-292.030487	872.046265	-299.015167	-89.478622	1010.036255	436.744446	135.477478	944.270508	463.812439	323.946564
-334.683441	-5.324141	907.385376	-267.117706	-181.706207	912.978149	-343.048126	102.983391	479.639435	-289.163361	-155.462784	487.437103	-457.931152	103.928864	85.899658	-351.152679	-86.300217	88.081474	-375.905090	86.626678	1362.795410	-271.495453	-246.644897	1364.020630	-302.962280	-81.317223	1378.557495	-266.352783	-84.132401	1666.820190	-431.400146	117.421982	1101.819946	-323.480499	-310.484528	1121.856812	-342.507111	118.451149	860.527283	-209.886566	-292.042053	872.062317	-299.174988	-89.686134	1010.093506	436.338959	136.205994	944.335754	462.847870	322.824371
-334.689972	-5.306637	907.464355	-267.496277	-181.920425	912.992432	-343.707977	103.125748	479.864746	-289.417816	-155.617249	487.425964	-457.815674	103.910027	85.833679	-351.124756	-86.290184	88.112389	-375.475616	86.616020	1362.786377	-271.984558	-246.922470	1364.073486	-303.039429	-81.475784	1378.602905	-267.056396	-84.143471	1667.126953	-430.902924	117.527138	1101.803467	-324.368805	-310.534302	1121.935669	-342.226349	118.237106	860.507141	-210.804382	-292.127319	872.146851	-299.329620	-89.815308	1010.140686	435.961365	136.947098	944.436523	461.894653	321.824219
-334.759735	-5.306262	907.578247	-267.926361	-182.098663	913.043579	-344.291382	103.312729	480.087585	-289.675934	-155.739594	487.411560	-458.003235	103.927742	85.906250	-351.154205	-86.275040	88.100922	-374.983246	86.618706	1362.816040	-272.420044	-247.178940	1364.105469	-303.068939	-81.616516	1378.594238	-267.724121	-84.123001	1667.413818	-430.407623	117.583076	1101.757080	-325.285889	-310.614319	1122.078247	-341.891785	117.929886	860.437988	-211.774979	-292.178131	872.198975	-299.532257	-89.929237	1010.223328	435.156677	137.905106	944.343140	457.860596	315.225922
-334.881531	-5.317343	907.668945	-268.340790	-182.302994	913.090454	-344.476898	103.294975	480.196655	-289.962860	-155.870392	487.423981	-457.978271	103.915604	85.864677	-351.116669	-86.244438	88.084991	-374.533722	86.573730	1362.825195	-272.889832	-247.495880	1364.106445	-303.060944	-81.768120	1378.566162	-268.411682	-84.149895	1667.837402	-430.069336	117.844818	1101.966553	-326.222931	-310.583191	1122.103027	-341.689484	117.774078	860.417908	-212.689453	-292.273987	872.229370	-299.726959	-90.041237	1010.290894	434.988068	138.125900	944.417297	457.987579	315.230408
-335.020142	-5.319227	907.802979	-268.725555	-182.418198	913.119385	-345.005646	103.387932	480.375641	-290.245087	-155.990784	487.430603	-458.115021	103.926239	85.908936	-351.114746	-86.268257	88.125000	-374.182068	86.502617	1362.827026	-273.358704	-247.795410	1364.210449	-303.088745	-81.911469	1378.568726	-269.029968	-84.136894	1668.028809	-429.653229	117.973587	1101.996948	-327.113098	-310.600708	1122.195190	-341.576660	117.790024	860.422729	-213.665024	-292.450043	872.323120	-299.928650	-90.141640	1010.372803	434.843567	138.236252	944.493286	458.203918	315.220367
-335.130585	-5.302770	907.880981	-269.151184	-182.520767	913.152893	-345.473633	103.459961	480.578339	-290.486877	-155.972290	487.411743	-458.245911	103.897591	85.906555	-351.103607	-86.218063	88.095200	-373.859497	86.481422	1362.856934	-273.767883	-248.102661	1364.272949	-303.103058	-82.040092	1378.591797	-269.664001	-84.123802	1668.360962	-429.265137	118.148567	1102.046875	-328.047760	-310.672913	1122.358398	-341.369385	117.604973	860.310547	-214.619293	-292.493011	872.412720	-300.147339	-90.197388	1010.428040	434.774994	138.338028	944.541199	458.664551	315.128967
-335.405457	-5.282423	907.979187	-269.644470	-182.589767	913.077332	-346.015381	103.535164	480.777008	-290.672638	-155.862808	487.352966	-458.320465	103.863335	85.927399	-350.984863	-86.112862	88.122765	-373.520844	86.435593	1362.852295	-274.142487	-248.363068	1364.325317	-303.091217	-82.112762	1378.612305	-270.272736	-84.070984	1668.781616	-428.891968	118.309402	1102.116577	-328.919464	-310.658264	1122.365112	-341.273468	117.571930	860.248779	-215.576767	-292.645660	872.438721	-300.419586	-90.282478	1010.439331	434.635559	138.376053	944.539063	458.731171	315.274963
-335.549408	-5.355495	908.047119	-270.010773	-182.738510	913.232300	-346.312897	103.431129	480.955963	-290.911621	-155.874588	487.362885	-458.280823	103.749779	85.859062	-350.985657	-86.080940	88.071877	-373.234497	86.395401	1362.832520	-274.433746	-248.585983	1364.362793	-303.066345	-82.172920	1378.605347	-270.836487	-84.034248	1669.017212	-428.538330	118.386383	1102.113281	-329.771332	-310.650909	1122.508545	-341.254272	117.711380	860.237366	-216.502594	-292.804321	872.503052	-300.670380	-90.347015	1010.548950	434.538361	138.463287	944.590210	458.967499	315.347107
-335.939728	-5.289721	908.118286	-270.555359	-182.818802	912.985168	-346.857422	103.460602	481.100250	-291.394043	-156.319595	487.313477	-458.363617	103.715561	85.863976	-351.059662	-86.142700	88.072639	-372.984833	86.370377	1362.818726	-274.624481	-248.827820	1364.407959	-303.038422	-82.243958	1378.592651	-271.372009	-83.964310	1669.331543	-428.255463	118.453323	1102.116211	-330.538727	-310.736206	1122.669678	-341.105957	117.612373	860.115051	-217.552444	-292.937225	872.629211	-300.937164	-90.464363	1010.460571	434.509918	138.545746	944.710632	459.242828	315.356262
-336.190918	-5.108196	908.257080	-271.002594	-182.830444	912.950012	-347.440155	103.476257	481.252350	-291.837555	-156.695740	487.280884	-458.513519	103.663582	85.886711	-351.210999	-86.273438	88.100868	-372.751221	86.317947	1362.759155	-274.795135	-248.997086	1364.490234	-302.950500	-82.273758	1378.620850	-271.843719	-83.850853	1669.607788	-427.972717	118.546043	1102.104248	-331.337585	-310.802032	1122.908325	-341.062988	117.654861	860.047791	-218.552231	-293.033508	872.657104	-301.227539	-90.462074	1010.513916	434.405090	138.636795	944.702148	459.472534	315.376678
-336.518402	-5.262111	908.289917	-271.465240	-182.989365	912.991821	-347.988983	103.475227	481.384583	-292.210388	-156.851105	487.274750	-458.658356	103.623665	85.888382	-351.168823	-86.233612	88.059273	-372.572388	86.293648	1362.711304	-274.926941	-249.149582	1364.576050	-302.898041	-82.314079	1378.624634	-272.272949	-83.680809	1669.845093	-427.706604	118.604012	1102.058838	-332.069916	-310.758301	1123.045898	-341.088135	117.838692	860.023865	-219.584457	-293.369263	872.669250	-301.585846	-90.601936	1010.549805	434.332275	138.744370	944.700378	459.758484	315.320038
-336.968262	-5.476279	908.311157	-272.002563	-183.168015	913.014648	-348.404327	103.457474	481.512451	-292.562683	-157.031555	487.279327	-458.680695	103.558922	85.867928	-351.215302	-86.262291	88.016396	-372.436432	86.224686	1362.662476	-274.963745	-249.282913	1364.665771	-302.875397	-82.323105	1378.577637	-272.668976	-83.475266	1670.090088	-427.527710	118.672783	1102.020020	-332.692291	-310.881195	1123.296387	-341.082031	117.902046	859.954956	-220.598083	-293.509766	872.798340	-302.018250	-90.775612	1010.569519	434.274994	138.785797	944.663391	460.034058	315.286316
-337.470123	-5.570832	908.421631	-272.513611	-183.334152	913.047913	-348.918579	103.411713	481.643646	-292.875549	-157.078888	487.283813	-458.799652	103.512581	85.881905	-351.213318	-86.269402	87.983421	-372.324921	86.186996	1362.588135	-274.991455	-249.351913	1364.776245	-302.862915	-82.333069	1378.560425	-273.029022	-83.280617	1670.423462	-427.400177	118.688194	1101.986084	-333.323364	-311.042236	1123.605103	-341.139771	117.990929	859.880127	-221.719528	-293.692627	872.884460	-302.484192	-90.936089	1010.641479	434.252502	138.820953	944.634705	460.278442	315.283661
-338.032104	-5.637014	908.499573	-273.057587	-183.536774	913.068726	-349.505219	103.326591	481.762604	-293.263000	-157.245529	487.302826	-458.915222	103.451561	85.864143	-351.248810	-86.275963	87.966911	-372.292450	86.148384	1362.544189	-275.048370	-249.344742	1364.931763	-302.861359	-82.339622	1378.522583	-273.226837	-83.018806	1670.608521	-427.334412	118.769867	1101.978027	-333.855499	-311.133331	1123.808594	-341.138062	117.955292	859.757629	-222.720474	-293.987213	872.874084	-302.998383	-91.090874	1010.690552	434.248169	138.823105	944.576477	460.503448	315.346252
-338.627045	-5.834647	908.605042	-273.628296	-183.679749	913.093750	-350.099518	103.348412	481.908813	-293.617462	-157.451767	487.295471	-459.043854	103.378883	85.901405	-351.298981	-86.344521	87.917419	-372.311890	86.079895	1362.495117	-275.030304	-249.361923	1365.077393	-302.864319	-82.301460	1378.497192	-273.429749	-82.754166	1670.700317	-427.275055	118.761909	1101.931519	-334.343781	-311.335632	1124.116211	-341.302887	118.117599	859.746704	-223.880005	-294.275269	872.864197	-303.587860	-91.307335	1010.757629	434.260620	138.845764	944.534485	460.670349	315.333984
-339.417908	-6.142743	908.709656	-274.362518	-183.876114	913.140991	-350.712158	103.354637	482.018616	-293.975952	-157.596603	487.239655	-459.156006	103.297951	85.921814	-351.383881	-86.369141	87.892548	-372.427277	86.010643	1362.466431	-275.007233	-249.386169	1365.225098	-302.864746	-82.250351	1378.549927	-273.602417	-82.399460	1670.870361	-427.285828	118.790199	1101.926514	-334.787292	-311.569122	1124.505371	-341.398407	118.067543	859.625488	-224.918182	-294.542877	872.914612	-304.273804	-91.560844	1010.831604	434.303650	138.795502	944.467285	460.863037	315.272064
-340.387421	-6.733516	908.809814	-275.048096	-184.172287	913.228943	-351.383911	103.244308	482.069122	-294.236847	-157.723053	487.218933	-459.283661	103.242516	85.939857	-351.372864	-86.363098	87.880486	-372.591827	85.951027	1362.470825	-274.997589	-249.380478	1365.380005	-302.862061	-82.196167	1378.599609	-273.728180	-82.010239	1671.023682	-427.333038	118.738983	1101.928101	-335.188568	-311.777679	1124.842041	-341.547180	118.104507	859.582520	-226.055588	-294.972290	872.836609	-305.034149	-91.976608	1010.922913	434.259827	138.683426	944.350647	460.967896	315.129242
-341.159607	-7.056676	908.942871	-275.756470	-184.419891	913.319092	-352.069031	103.120575	482.246490	-294.586731	-157.891541	487.193176	-459.411743	103.157761	85.953224	-351.457947	-86.379707	87.834000	-372.797485	85.890068	1362.460693	-274.933258	-249.347031	1365.563232	-302.886536	-82.137375	1378.608276	-273.833191	-81.582962	1671.278931	-427.398468	118.657585	1101.926514	-335.462311	-312.023499	1125.125366	-341.791626	118.219284	859.592529	-227.151306	-295.324554	872.770081	-305.742828	-92.272072	1011.033997	434.368103	138.532455	944.319885	461.166351	314.951294
-342.063965	-7.171207	909.115417	-276.461090	-184.616150	913.194275	-352.889526	103.111542	482.542328	-294.907440	-158.012131	487.161560	-459.584839	103.093666	85.990189	-351.502777	-86.429832	87.853813	-373.028198	85.807251	1362.478149	-274.823853	-249.292465	1365.778564	-302.959106	-82.081299	1378.625610	-273.848022	-81.156334	1671.319824	-427.518982	118.572746	1101.948486	-335.734222	-312.314941	1125.483643	-342.008484	118.219971	859.574158	-228.234222	-295.649872	872.784363	-306.412598	-92.543579	1011.058044	434.744415	138.410980	944.057861	461.465851	314.904327
-342.768219	-7.398442	909.285950	-277.274231	-184.786911	913.464050	-353.504395	102.888130	482.759186	-295.263397	-158.209152	487.113770	-459.664337	102.964066	85.997833	-351.597046	-86.488800	87.847153	-373.313995	85.717728	1362.498047	-274.766754	-249.229691	1365.953003	-303.050476	-82.044701	1378.691528	-273.840515	-80.678482	1671.437500	-427.675812	118.452888	1101.982910	-335.948700	-312.624542	1125.845947	-342.274139	118.177643	859.550598	-229.242905	-296.020721	872.846375	-307.205017	-92.699837	1011.277771	434.964355	138.060669	943.995605	461.687439	314.941284
-344.012665	-8.112020	909.375671	-278.139618	-185.169647	913.546143	-354.202515	102.708572	482.940918	-295.665894	-158.506744	487.104156	-459.737213	102.873077	86.020592	-351.669464	-86.556152	87.817497	-373.606995	85.663567	1362.517700	-274.695435	-249.145920	1366.170776	-303.070313	-81.953232	1378.764282	-273.811890	-80.164780	1671.556030	-427.855499	118.254539	1102.029907	-336.169617	-312.976471	1126.250610	-342.576904	118.140526	859.670349	-230.492218	-296.727692	872.560547	-308.202911	-93.218796	1011.361023	435.085052	138.065201	944.076538	461.883575	314.232635
-345.054138	-8.368983	909.574402	-279.058502	-185.353363	913.587891	-354.963745	102.518776	483.242035	-296.044098	-158.721588	487.067780	-459.851227	102.709679	86.066086	-351.715302	-86.656845	87.813721	-373.910004	85.604568	1362.552368	-274.421967	-249.038239	1366.404663	-303.124237	-81.854324	1378.888550	-273.745117	-79.604919	1671.699219	-428.136688	118.082832	1102.064209	-336.316772	-313.224152	1126.644775	-342.960938	117.997482	859.582886	-231.384460	-296.868500	872.819275	-309.089600	-93.489502	1011.480286	435.281799	137.648621	944.083740	461.821289	314.175690
-346.086792	-8.595007	909.740051	-279.909576	-185.571701	913.627563	-355.773590	102.463158	483.531189	-296.488281	-159.015488	487.034515	-460.177185	102.545410	86.196785	-351.760284	-86.716713	87.758728	-374.217438	85.553139	1362.566895	-274.227692	-248.939880	1366.600952	-303.252411	-81.810654	1378.954712	-273.664276	-79.025612	1671.825562	-428.460205	117.870796	1102.118286	-336.443878	-313.476379	1127.022827	-343.391205	117.864258	859.572693	-232.370941	-297.320526	872.838318	-309.984497	-93.762024	1011.583191	435.583740	137.368423	944.053345	461.976227	313.954865
-347.079620	-8.925035	909.947571	-280.810150	-185.754166	913.748047	-356.348114	102.245758	483.733551	-296.939575	-159.333130	487.003479	-460.154724	102.288040	86.242432	-351.875122	-86.841278	87.707687	-374.579620	85.513229	1362.640991	-273.989319	-248.781952	1366.822754	-303.372192	-81.742317	1378.986450	-273.533112	-78.405525	1671.934326	-428.804718	117.678101	1102.162476	-336.534058	-313.736725	1127.414673	-343.858246	117.652832	859.544556	-233.322113	-297.708466	872.886047	-310.924835	-94.060707	1011.748413	435.728027	136.780853	944.408691	462.073212	313.436584
-348.282898	-9.223547	910.178833	-281.713989	-185.957947	913.822815	-357.172485	102.120628	483.999512	-297.398163	-159.636002	486.958038	-460.219482	101.900398	86.317894	-351.939758	-86.953934	87.668961	-374.960938	85.428329	1362.720703	-273.710022	-248.583099	1367.093628	-303.432373	-81.595970	1379.096558	-273.375885	-77.751793	1672.063110	-429.162720	117.442299	1102.235840	-336.600647	-314.053711	1127.898193	-344.322449	117.410637	859.560303	-234.370377	-298.250854	872.835938	-311.883118	-94.357559	1011.899963	436.481750	137.046982	944.255310	462.619141	312.986237
-349.410553	-9.242113	910.497498	-282.667511	-185.989624	913.898926	-357.978241	102.031998	484.421509	-297.890411	-159.865372	486.909607	-460.243164	101.381020	86.390640	-352.042908	-87.048553	87.589233	-375.356995	85.321449	1362.809326	-273.469208	-248.388992	1367.339355	-303.524719	-81.495659	1379.144897	-273.194000	-77.062302	1672.178345	-429.533966	117.189590	1102.327271	-336.667084	-314.420898	1128.451660	-344.922089	117.191437	859.629944	-235.387329	-298.676788	872.910217	-312.850067	-94.489105	1012.098450	436.901917	136.713394	944.201416	462.750916	312.719727
-350.685120	-9.623389	910.666626	-283.682739	-186.141510	913.971069	-358.952301	102.031693	484.693024	-298.415009	-160.224319	486.841309	-460.220215	100.577446	86.544960	-352.085327	-87.214264	87.609276	-375.793274	85.204247	1362.904419	-273.354004	-248.107010	1367.685547	-303.581116	-81.340706	1379.243774	-272.997833	-76.358032	1672.308350	-429.984772	116.931221	1102.437988	-336.741699	-314.742249	1128.927612	-345.552216	116.883224	859.728271	-236.286926	-299.136658	873.083862	-313.901031	-94.766266	1012.216370	437.505127	136.533035	943.461670	463.428101	312.419312
-351.953796	-9.797781	910.970337	-284.651428	-186.192032	914.075195	-360.126831	102.164764	485.139862	-298.894562	-160.505508	486.751831	-460.097076	99.502136	86.688065	-352.103271	-87.271103	87.543449	-376.304169	85.066666	1363.063843	-272.920319	-247.997482	1367.943970	-303.613495	-81.197540	1379.363770	-272.780212	-75.619858	1672.479370	-430.437775	116.537811	1102.584473	-336.762329	-314.994751	1129.443726	-346.142700	116.500938	859.807617	-237.167252	-299.536316	873.247803	-314.957977	-94.960388	1012.420715	437.620361	135.779465	943.754761	463.381683	312.166168
-353.220856	-9.998484	911.254333	-285.619232	-186.250443	914.238159	-361.099457	102.125900	485.601227	-299.413177	-160.761261	486.687439	-459.698395	98.236046	86.713043	-352.172058	-87.335625	87.450981	-376.840668	84.947899	1363.181641	-272.662903	-247.768524	1368.313965	-303.636292	-81.048393	1379.417114	-272.572083	-74.857056	1672.653564	-430.815033	116.019318	1102.750000	-336.805725	-315.287506	1130.018799	-346.744843	116.048218	859.865662	-238.077545	-299.992432	873.440247	-315.985168	-95.115860	1012.641907	438.098145	135.357391	943.808105	463.834747	311.648987
-354.684631	-10.173070	911.654053	-286.590546	-186.237259	914.338867	-362.477173	102.290886	486.040710	-300.087555	-161.035416	486.654114	-459.495697	96.761833	86.885864	-352.204651	-87.383385	87.383080	-377.386841	84.814590	1363.327271	-272.399017	-247.540405	1368.710571	-303.651764	-80.940231	1379.522705	-272.396057	-74.089668	1672.840698	-431.273254	115.576744	1102.880493	-336.810455	-315.573364	1130.663696	-347.402893	115.614609	859.979736	-238.966843	-300.449982	873.675476	-317.095856	-95.312073	1012.891846	438.161194	134.965866	944.277039	464.028870	311.065308
-356.079529	-10.511619	912.043701	-287.643188	-186.238922	914.517822	-363.639130	102.331604	486.416290	-300.818451	-161.231125	486.636475	-459.007355	95.053146	86.971764	-352.303558	-87.474533	87.298424	-377.948364	84.668526	1363.473511	-272.091034	-247.291046	1369.136719	-303.746399	-80.805328	1379.590454	-272.184143	-73.281120	1673.025757	-431.746124	114.912872	1102.968018	-336.792114	-315.849335	1131.343628	-348.056763	115.163879	860.090576	-239.751541	-300.818481	874.054077	-318.219025	-95.550323	1013.174500	438.472748	134.581268	944.336670	464.338959	310.896210
-357.730072	-10.687150	912.457458	-288.663055	-186.224152	914.655701	-365.049408	102.421097	486.936646	-301.531372	-161.363632	486.617706	-458.691010	93.338768	87.166245	-352.370514	-87.560486	87.255806	-378.532928	84.540710	1363.586914	-271.711792	-247.112534	1369.561890	-303.821960	-80.638054	1379.673950	-272.001312	-72.426117	1673.202148	-432.213440	114.255638	1103.074463	-336.779694	-316.159943	1132.009033	-348.680420	114.543251	860.127197	-240.526062	-301.252167	874.409668	-319.396149	-95.709435	1013.446594	439.191315	134.075409	943.966064	465.003540	310.864624
-359.359253	-11.015550	912.878662	-289.728210	-186.285767	914.804260	-366.335236	102.366875	487.431030	-302.322174	-161.618393	486.593689	-458.223175	91.555183	87.280396	-352.456268	-87.616135	87.187317	-379.133240	84.419151	1363.660034	-271.293365	-246.895721	1370.025635	-303.944946	-80.473999	1379.743042	-271.760468	-71.613930	1673.362305	-432.733490	113.638420	1103.125610	-336.764252	-316.463043	1132.677612	-349.415619	113.954849	860.178406	-241.272842	-301.657532	874.788208	-320.558289	-95.969955	1013.726013	439.640778	133.732071	944.118835	465.560455	310.499481
-361.078796	-11.375113	913.289734	-290.779510	-186.313385	914.979614	-367.312836	102.218475	487.877472	-303.146332	-161.775909	486.626678	-457.828583	89.797386	87.541382	-352.582703	-87.719917	87.143944	-379.778656	84.298775	1363.711060	-270.889648	-246.566162	1370.431274	-304.046722	-80.248360	1379.865112	-271.512207	-70.764839	1673.538330	-433.295044	112.950951	1103.157104	-336.664001	-316.796844	1133.363159	-350.061523	113.157814	860.232178	-241.927124	-301.951050	875.304993	-321.796936	-96.218903	1014.014771	440.066467	134.012466	944.635559	465.913666	310.050812
-362.988647	-11.753115	913.759399	-291.910095	-186.395035	915.143433	-368.347198	102.066307	488.276093	-304.022644	-161.865997	486.645508	-457.533356	88.055649	87.857460	-352.686157	-87.757271	87.073952	-380.405365	84.162453	1363.733276	-270.358185	-246.229050	1370.799438	-304.135834	-80.001045	1379.986694	-271.289276	-69.871918	1673.705322	-433.897614	112.420425	1103.208008	-336.552124	-317.118134	1134.087036	-350.656555	112.215302	860.300293	-242.551758	-302.272217	875.766846	-323.083923	-96.505852	1014.323059	440.419128	133.710358	944.739868	466.478546	309.721466
-364.801392	-12.211987	914.128845	-292.956665	-186.513321	915.313477	-369.205566	101.768120	488.633331	-304.856964	-161.887085	486.609589	-457.299133	86.255577	88.165504	-352.729736	-87.767784	86.989601	-381.119446	84.064697	1363.738647	-269.886810	-245.854065	1371.263184	-304.256744	-79.767670	1380.059570	-271.071777	-68.968788	1673.817383	-434.423584	111.662056	1103.086182	-336.456116	-317.482697	1134.744019	-351.431152	111.467186	860.246277	-243.177292	-302.664063	876.175781	-324.356934	-96.819977	1014.586487	440.784454	133.353210	944.806274	467.273102	309.124054
-366.702423	-12.566784	914.529602	-294.092133	-186.531174	915.413391	-368.737793	100.960114	488.866028	-305.854340	-162.293839	486.560394	-456.642853	84.532333	88.431801	-352.867950	-87.857964	86.943718	-381.905731	83.988548	1363.705566	-269.263672	-245.400528	1371.670288	-304.397827	-79.465080	1380.143188	-270.886505	-68.027084	1673.962524	-434.995422	110.916794	1103.047852	-336.302155	-317.797638	1135.476563	-352.406647	110.819565	860.223999	-243.737091	-303.069763	876.607239	-325.641907	-97.056831	1014.827271	440.728149	132.767975	944.411865	467.706757	309.024567
-368.659302	-12.803032	914.921753	-295.281433	-186.577179	915.536499	-369.480408	100.637726	489.301788	-306.705139	-162.358917	486.556458	-456.540863	82.734673	88.887390	-352.943176	-87.874626	86.819290	-382.768616	83.899132	1363.697754	-268.612946	-244.917511	1372.023560	-304.491669	-79.110893	1380.282593	-270.626892	-67.111229	1674.066895	-435.710449	110.236107	1102.998047	-336.087036	-318.138397	1136.238770	-353.436554	110.160889	860.151428	-244.297821	-303.373474	877.093994	-326.994843	-97.235939	1015.075073	440.899567	132.417389	944.525269	468.174957	308.740143
-370.551910	-12.965000	915.327942	-296.421600	-186.599350	915.656860	-370.136505	100.211113	489.660187	-307.341431	-162.153732	486.541718	-456.650330	81.000435	89.345940	-352.987274	-87.886482	86.757126	-383.655029	83.788612	1363.693604	-267.905060	-244.365295	1372.383667	-304.660004	-78.778999	1380.351685	-270.455750	-66.134293	1674.165894	-436.432373	109.449478	1102.976196	-335.840820	-318.454834	1136.924927	-354.526428	109.547028	860.058044	-244.849030	-303.809662	877.479004	-328.287415	-97.373306	1015.328064	440.978149	132.114944	944.549805	468.685455	308.299500
-372.724152	-13.588001	915.659790	-297.720490	-186.700531	915.741638	-371.099426	100.000862	490.066376	-308.064453	-162.213333	486.489166	-456.909729	79.285019	89.878792	-353.011230	-87.905762	86.741829	-384.605072	83.798897	1363.687866	-267.077637	-243.707596	1372.764771	-304.815826	-78.308083	1380.486694	-270.215149	-65.181465	1674.246582	-437.324677	108.885040	1103.002930	-335.459229	-318.779694	1137.733398	-355.604370	108.893921	860.068604	-245.269958	-304.142639	877.893982	-329.801727	-97.748512	1015.524963	441.060425	131.525589	944.793884	468.929230	308.112335
-374.709564	-13.996824	916.003235	-298.963776	-186.833466	915.902039	-372.135315	99.696953	490.384918	-308.801239	-162.258118	486.469696	-457.220734	77.511909	90.467384	-353.087006	-87.913063	86.651588	-385.656830	83.790428	1363.745117	-266.323120	-243.009140	1373.146240	-305.015900	-77.906403	1380.632813	-270.075104	-64.183022	1674.319458	-438.211700	107.985001	1102.892822	-335.045929	-319.055634	1138.434692	-356.762482	108.284004	859.991150	-245.680130	-304.403320	878.387939	-331.220337	-98.012238	1015.765869	441.268341	131.513474	944.861267	469.357269	307.872986
-376.834015	-14.406279	916.322937	-300.423401	-186.729980	915.854309	-373.551514	99.496765	490.865845	-309.492767	-162.074112	486.448303	-457.819916	75.760468	91.056427	-353.100220	-87.912109	86.595619	-386.755585	83.759277	1363.723755	-265.620575	-242.222473	1373.511841	-305.293640	-77.461746	1380.755981	-269.952545	-63.189346	1674.390991	-439.420746	107.426903	1103.037598	-334.588074	-319.380035	1139.172363	-357.904144	107.520447	860.029907	-246.028381	-304.665039	878.941162	-332.673035	-98.198723	1015.882996	441.406006	131.184464	944.983704	469.851563	307.476105
-378.646942	-14.990177	916.602051	-301.638763	-187.230713	916.271545	-374.867889	99.225777	491.255371	-310.245636	-162.293808	486.413910	-458.489960	73.970047	91.640213	-353.225342	-87.984154	86.546768	-387.959900	83.763481	1363.729980	-264.991516	-241.469650	1373.863892	-305.632507	-76.991379	1380.896973	-269.874390	-62.169128	1674.464966	-440.572235	106.580704	1103.019165	-334.073883	-319.710388	1139.898315	-359.273224	106.879143	859.967163	-246.333359	-305.020386	879.460632	-334.157043	-98.625687	1016.226563	441.617371	130.965225	945.071106	470.545013	306.874451
-380.609558	-15.417583	916.910278	-303.087799	-187.469498	916.419861	-375.676147	98.736610	491.625031	-311.020050	-162.410767	486.411285	-459.061493	72.206581	92.206352	-353.333832	-88.017464	86.483521	-389.172821	83.776962	1363.718262	-264.440186	-240.683945	1374.199341	-306.000702	-76.580566	1380.976685	-269.883820	-61.085949	1674.472168	-441.856110	105.835670	1102.973389	-333.508881	-319.882355	1140.580444	-360.877167	106.355431	859.904541	-246.575775	-305.377594	879.838928	-335.622009	-98.922394	1016.439209	441.672058	130.549606	945.273315	470.695740	306.690735
-382.408020	-15.817867	917.155579	-304.380341	-187.665955	916.499695	-378.035919	98.860634	492.074219	-311.825806	-162.426544	486.394470	-460.545929	70.382568	93.082169	-353.397858	-88.009346	86.403206	-390.392181	83.791054	1363.685059	-263.934845	-239.868378	1374.505371	-306.353516	-76.107635	1380.989746	-269.929535	-60.038845	1674.502808	-443.297852	105.142502	1103.013916	-332.933075	-320.115784	1141.239258	-362.446686	105.681610	859.854126	-246.742142	-305.637329	880.213684	-336.986115	-99.213074	1016.590088	441.900574	130.157578	945.459351	471.262390	306.187439
-384.147675	-16.256443	917.376099	-305.709717	-187.869446	916.625427	-379.419556	98.544586	492.398590	-312.644012	-162.521469	486.357239	-461.725983	68.471909	93.778442	-353.470825	-88.014893	86.367119	-391.637695	83.823296	1363.638916	-263.539886	-239.096558	1374.844727	-306.761780	-75.678078	1380.988525	-269.961914	-59.000305	1674.494629	-444.754852	104.336212	1102.924438	-332.341888	-320.342102	1141.842651	-363.958374	105.016838	859.805725	-246.860336	-305.887299	880.570557	-338.347137	-99.491081	1016.750793	441.929474	130.037140	945.475342	471.631317	305.684265
-385.857849	-16.655048	917.573730	-307.000671	-188.084091	916.700928	-378.873871	97.571411	492.646393	-313.396027	-162.663666	486.268341	-462.276825	66.516403	94.321541	-353.512665	-87.993744	86.285606	-392.824402	83.825127	1363.570435	-263.279083	-238.350250	1375.165283	-307.202301	-75.254288	1381.015625	-270.121918	-57.945904	1674.513184	-446.373627	103.645500	1102.874512	-331.725708	-320.510193	1142.442627	-365.655090	104.357918	859.719421	-246.846634	-306.060852	880.966370	-339.663452	-99.765099	1016.874207	441.963623	129.334671	945.849548	471.866699	305.169067
-387.414734	-17.131357	917.722839	-308.177338	-188.326202	916.803711	-380.211090	97.279068	493.008423	-314.204590	-162.819122	486.206604	-463.995178	64.438461	95.201218	-353.575317	-87.957230	86.237579	-394.097595	83.856552	1363.495972	-263.081848	-237.696259	1375.462769	-307.587738	-74.665344	1381.097412	-270.418671	-56.849869	1674.487061	-448.095490	102.925217	1102.778198	-331.123871	-320.678497	1142.930054	-367.509460	103.826721	859.611633	-246.755203	-306.251526	881.363708	-340.894958	-100.070053	1016.989441	442.005219	128.973267	946.035400	472.095459	304.782898
-388.990601	-17.403332	917.962585	-309.340851	-188.459793	916.876953	-382.124664	97.191528	493.370056	-314.969574	-162.871719	486.163910	-466.158081	62.286324	96.218758	-353.587921	-87.921455	86.155052	-395.295807	83.905022	1363.343872	-262.962463	-236.988937	1375.764648	-308.164551	-74.327736	1381.032227	-270.723663	-55.919605	1674.615112	-449.806305	102.244156	1102.672485	-330.565826	-320.777893	1143.375488	-369.402222	103.275238	859.564819	-246.563049	-306.305603	881.763977	-342.079742	-100.264931	1017.132751	442.006653	128.729874	946.229004	472.101440	304.662872
-390.353699	-17.873421	918.157288	-310.432068	-188.598740	916.932861	-383.839905	97.063164	493.681519	-315.741974	-163.018631	486.120209	-468.676025	59.916981	97.270500	-353.622070	-87.939262	86.109818	-396.540741	84.023247	1363.190796	-262.996246	-236.385529	1376.202271	-308.817139	-73.957397	1380.931641	-271.169678	-54.848469	1674.574097	-451.649414	101.613976	1102.631104	-330.082977	-320.796356	1143.708740	-371.326385	102.649712	859.418030	-246.419083	-306.438354	882.023499	-343.170471	-100.570084	1017.248291	442.017548	128.389908	946.415833	472.299377	304.309967
-391.855957	-18.261204	918.345459	-311.460907	-188.782349	916.995911	-385.409363	96.873306	493.871063	-316.566132	-163.282822	486.103729	-471.450195	57.511349	98.392075	-353.657043	-87.927856	86.006424	-397.753204	84.053886	1363.010132	-263.143494	-235.755981	1376.434326	-309.430939	-73.602196	1380.854370	-271.629944	-53.847961	1674.559814	-453.468628	101.011238	1102.542603	-329.647217	-320.915222	1144.091431	-373.137665	102.027679	859.350098	-246.311478	-306.460236	882.250854	-344.283844	-100.833893	1017.362183	442.046082	128.034897	946.604980	472.688690	303.690460
-393.362488	-18.521433	918.440186	-312.556213	-189.049789	917.080872	-387.178772	96.822968	494.053833	-317.420197	-163.515457	485.986664	-474.712494	54.877529	99.691010	-353.739380	-87.995049	85.949303	-399.002350	84.104698	1362.874756	-263.354401	-235.255692	1376.652100	-310.081055	-73.267662	1380.756836	-272.262390	-52.750542	1674.370117	-455.401978	100.486671	1102.462769	-329.314575	-320.874237	1144.334351	-375.434998	101.609337	859.093872	-245.985748	-306.452667	882.462280	-345.436005	-101.015182	1017.438660	442.017242	127.669540	946.743835	472.948120	303.171082
-394.681122	-18.783741	918.575256	-313.508240	-189.172638	917.113770	-388.578644	96.562683	494.098938	-318.192078	-163.682129	485.925934	-478.097351	52.068066	100.924622	-353.756927	-87.996117	85.842911	-400.207214	84.137207	1362.687744	-263.638092	-234.705887	1376.788208	-310.806122	-72.880981	1380.670898	-272.901489	-51.874580	1674.422119	-457.329346	100.065125	1102.462158	-329.055237	-320.799530	1144.528198	-377.537933	101.125679	858.936707	-245.615204	-306.341644	882.698486	-346.458038	-101.195007	1017.513611	441.878387	127.498207	946.898193	473.048553	302.974304
-395.993347	-19.261238	918.604370	-314.405151	-189.374908	917.201477	-390.088898	96.394615	494.077759	-318.929413	-163.825775	485.901794	-481.817230	49.100483	102.350426	-353.832428	-88.084656	85.824509	-401.466827	84.195602	1362.493286	-264.031769	-234.264740	1376.898438	-311.554474	-72.529243	1380.551025	-273.730011	-50.908581	1674.337524	-459.256195	99.595512	1102.293945	-328.845245	-320.721588	1144.763428	-379.861786	100.671211	858.724670	-245.186203	-306.132385	883.053833	-347.505768	-101.450127	1017.565308	441.755829	127.297791	947.037170	473.189545	302.704041
-397.297760	-19.505077	918.642212	-315.257568	-189.513931	917.250916	-391.347626	96.019409	494.080383	-319.560455	-163.940536	485.875885	-485.611267	45.948795	103.754173	-353.836487	-88.070152	85.730522	-402.706299	84.238083	1362.263794	-264.616730	-233.744843	1376.984619	-312.412231	-72.258385	1380.416382	-274.579834	-49.973396	1674.232300	-461.209534	99.246346	1102.219971	-328.753265	-320.632141	1144.966187	-382.072968	100.285316	858.526245	-244.724319	-305.826202	883.459473	-348.521179	-101.582031	1017.602356	441.658020	127.049957	947.183167	473.432648	302.237122
-398.457275	-19.697552	918.718933	-316.070526	-189.573837	917.306030	-393.201019	95.778145	493.987823	-320.280151	-164.108032	485.823853	-490.055664	42.570492	105.366325	-353.915924	-88.127220	85.646935	-403.950684	84.304840	1362.067139	-265.163879	-233.433044	1376.963379	-313.290009	-72.038345	1380.221924	-275.501801	-49.103924	1674.189209	-463.172058	98.883133	1102.145386	-328.781647	-320.527435	1145.113403	-384.303375	99.941612	858.299805	-244.276047	-305.520294	883.723999	-349.490143	-101.694427	1017.666443	441.406677	127.196632	947.295776	473.109192	303.089050
-399.674377	-19.965244	918.674072	-316.998108	-189.729263	917.352783	-394.967529	95.401794	493.901062	-320.941742	-164.223953	485.783966	-494.719574	39.132401	107.130249	-353.996216	-88.148819	85.592995	-405.208862	84.361992	1361.900391	-265.819763	-233.092392	1377.074341	-314.258911	-71.833580	1380.127441	-276.519257	-48.138462	1674.020752	-465.074646	98.544014	1101.956665	-328.913757	-320.425140	1145.201782	-386.622314	99.870598	858.066772	-243.833649	-305.185364	884.103027	-350.524933	-101.818672	1017.661865	441.257782	127.150444	947.419250	473.196442	302.969757
-400.977478	-20.221371	918.632202	-317.935272	-189.858307	917.349304	-396.845825	94.885689	493.768768	-321.557037	-164.288528	485.723419	-499.449371	35.286869	108.785515	-354.011353	-88.149353	85.574615	-406.472473	84.416138	1361.640015	-266.457275	-232.830978	1377.215088	-315.266479	-71.635727	1380.092896	-277.690186	-47.376865	1674.073853	-467.043762	98.269112	1101.913940	-329.133209	-320.182892	1145.278809	-388.785004	99.577614	857.810242	-243.371582	-304.737885	884.357117	-351.629395	-101.961868	1017.636414	441.204498	126.870476	947.534973	474.143188	301.967041
-402.190521	-20.456772	918.521912	-318.961975	-189.962708	917.352844	-398.759003	94.266609	493.523285	-322.092651	-164.352158	485.677399	-504.326691	31.341349	110.515984	-354.071808	-88.111839	85.527855	-407.758728	84.507751	1361.436035	-267.268158	-232.514313	1377.352173	-316.315765	-71.429863	1380.012695	-278.909729	-46.591278	1674.044434	-468.955414	98.005798	1101.765747	-329.390411	-320.010529	1145.336060	-390.950836	99.509056	857.606201	-242.854950	-304.188446	884.768799	-352.765930	-102.062073	1017.582214	440.949280	127.007713	947.637817	474.151215	301.649994
-403.560303	-20.617180	918.444580	-320.130524	-190.039185	917.303101	-401.003143	93.603661	493.346924	-322.555847	-164.309189	485.605316	-509.584442	27.134090	112.390480	-354.110657	-88.140678	85.484207	-409.039734	84.536766	1361.243652	-268.170197	-232.227219	1377.535156	-317.480347	-71.229103	1380.006226	-280.171570	-45.871201	1674.071411	-470.854523	97.776863	1101.595337	-329.747131	-319.785645	1145.411011	-393.096527	99.508682	857.348694	-242.343109	-303.514099	885.333496	-353.965179	-102.118965	1017.511169	440.582214	127.229706	947.761047	474.174835	301.913116
-404.896790	-20.896927	918.362732	-321.336060	-190.230789	917.266296	-403.237885	92.726173	493.027588	-323.090088	-164.323318	485.549164	-514.807617	22.744205	114.268875	-354.217468	-88.137230	85.451981	-410.427643	84.647644	1361.105103	-269.166931	-232.054871	1377.703735	-318.654022	-71.135780	1379.922485	-281.577240	-45.156319	1674.040527	-472.770416	97.604256	1101.523682	-330.187439	-319.637329	1145.526123	-395.194489	99.524696	857.119263	-241.884460	-302.862000	885.742859	-355.142090	-102.273888	1017.441772	440.227020	127.330139	947.868408	474.439514	301.636383
-406.165131	-20.973196	918.313660	-322.241486	-190.265152	917.225159	-405.686646	91.859779	492.804443	-323.603119	-164.284988	485.519135	-520.243652	18.155918	116.153214	-354.219055	-88.124596	85.413071	-411.799042	84.687279	1360.891602	-270.221832	-231.873047	1377.906494	-319.925293	-70.973503	1379.960693	-283.007538	-44.436069	1673.930664	-474.616180	97.482529	1101.408081	-330.711212	-319.389587	1145.591797	-397.145020	99.588310	857.007202	-241.483139	-302.114807	886.176758	-356.209839	-102.297089	1017.394043	439.794495	127.506378	947.970642	474.741608	301.533691
-407.248596	-21.100969	918.246155	-323.122253	-190.313370	917.239868	-408.365173	90.875298	492.550140	-324.109863	-164.317017	485.498627	-525.896606	13.374082	118.218559	-354.271820	-88.070953	85.360786	-413.293274	84.772202	1360.771851	-271.283722	-231.677521	1378.143066	-321.243378	-70.840546	1379.942139	-284.566071	-43.838295	1673.888672	-476.469452	97.390297	1101.313599	-331.231720	-318.988312	1145.636353	-399.121399	99.757828	857.025513	-240.887054	-301.283447	886.834595	-357.208374	-102.333717	1017.367249	439.273743	127.819702	947.951294	474.991882	301.567322
-408.462646	-21.268745	918.139160	-323.992889	-190.380508	917.238525	-411.031067	89.797440	492.177917	-324.713928	-164.567734	485.487427	-531.401001	8.510825	120.080383	-354.390167	-88.117943	85.285431	-414.812836	84.802193	1360.681396	-272.517975	-231.445175	1378.379761	-322.628998	-70.725594	1380.006714	-286.177002	-43.337189	1673.947510	-478.317749	97.306122	1101.225952	-331.827972	-318.791473	1145.804932	-400.904846	99.811440	856.951233	-240.473816	-300.465332	887.289368	-358.259277	-102.375000	1017.311157	438.954956	127.926796	948.184998	475.297913	301.604279
-409.751312	-21.537701	917.969727	-324.885559	-190.493851	917.318359	-414.129608	88.659821	491.754547	-325.203033	-164.670639	485.509247	-537.143616	3.451056	122.125694	-354.440308	-88.088150	85.287071	-416.398102	84.845940	1360.611084	-273.711487	-231.206467	1378.561646	-324.158966	-70.576653	1380.143921	-287.948669	-42.979393	1674.123169	-480.106537	97.290779	1101.144043	-332.515900	-318.439087	1145.810669	-402.733917	99.897621	856.817810	-240.176193	-299.664398	887.717957	-359.330627	-102.387596	1017.258484	438.389374	128.188812	948.264954	475.566864	301.707489
-410.950653	-21.714224	917.822144	-325.782471	-190.537643	917.305969	-417.061310	87.297371	491.365479	-325.673340	-164.651611	485.502716	-542.811890	-1.745428	124.021027	-354.579010	-88.162201	85.213745	-418.065643	84.889343	1360.547363	-274.980042	-230.972519	1378.805908	-325.709076	-70.435165	1380.240967	-289.759155	-42.565857	1674.174561	-481.919678	97.345505	1101.070313	-333.215332	-318.183167	1145.921631	-404.489563	100.009865	856.722351	-239.896988	-298.710968	888.268616	-360.382813	-102.402824	1017.175293	437.788635	128.471603	948.343384	475.804291	301.836426
-412.129059	-21.785089	917.685669	-326.588257	-190.529358	917.371643	-420.477325	86.043541	490.992004	-326.034149	-164.524277	485.507690	-548.485657	-6.993879	126.061714	-354.541901	-88.127411	85.209801	-419.810516	84.899536	1360.450439	-276.355316	-230.764191	1379.034912	-327.340179	-70.219078	1380.332886	-291.643890	-42.208267	1674.222900	-483.743713	97.410675	1100.936768	-333.997620	-317.944763	1146.062256	-406.115509	100.044212	856.605713	-239.689224	-297.773834	888.840942	-361.410217	-102.313293	1017.138123	437.201630	128.817902	948.397278	476.099457	301.966644
-413.355103	-21.889204	917.560486	-327.470032	-190.496033	917.367310	-423.621979	84.552681	490.632446	-326.492462	-164.721756	485.463501	-554.117493	-12.317220	128.038879	-354.613770	-88.162865	85.203918	-421.678314	84.934830	1360.390991	-277.773987	-230.511185	1379.224487	-329.036194	-70.103592	1380.366699	-293.614594	-41.897343	1674.297363	-485.520935	97.424286	1100.796875	-334.772827	-317.583923	1146.028809	-407.770691	100.120857	856.437195	-239.469040	-296.838165	889.339966	-362.477081	-102.264587	1017.071106	436.607544	129.132172	948.440247	476.398102	302.005585
-414.521912	-21.837887	917.400818	-328.215302	-190.391724	917.343079	-426.847382	82.933884	490.151978	-327.014496	-165.208344	485.373413	-559.801514	-17.722368	129.876801	-354.746857	-88.299858	85.216660	-423.592255	84.981789	1360.303833	-279.186646	-230.227615	1379.374146	-330.721375	-69.939903	1380.301147	-295.703552	-41.640457	1674.366577	-487.337311	97.525337	1100.681152	-335.593353	-317.229950	1146.105103	-409.385712	100.222771	856.303345	-239.257950	-295.900726	889.822327	-363.477814	-102.108490	1016.979614	436.010223	129.467346	948.508972	476.692017	302.109314
-415.708466	-21.935497	917.160767	-329.074005	-190.268341	917.347961	-430.273346	81.215744	489.673920	-327.379486	-165.294312	485.327301	-565.437012	-23.281462	131.733978	-354.794464	-88.326363	85.132286	-425.564270	84.981003	1360.130127	-280.749268	-229.875763	1379.494507	-332.417633	-69.765862	1380.220093	-297.844757	-41.424725	1674.433716	-489.139526	97.557037	1100.463013	-336.414856	-316.875000	1146.065430	-410.959717	100.157051	856.109619	-239.119827	-294.849396	890.299377	-364.555847	-101.958595	1016.860779	435.383423	129.881821	948.524353	476.961639	302.297211
-416.894104	-21.947309	916.890320	-329.823853	-190.116898	917.324707	-433.874664	79.398056	489.214325	-327.701477	-165.264618	485.262909	-570.887695	-28.853415	133.468857	-354.816132	-88.337212	85.083336	-427.645111	85.049232	1359.997803	-282.266418	-229.596802	1379.674316	-334.163971	-69.555031	1380.224976	-300.054932	-41.140045	1674.398315	-490.915558	97.525337	1100.189087	-337.227509	-316.560547	1146.101318	-412.459625	100.202950	855.891663	-238.958832	-293.876404	890.752075	-365.587158	-101.750946	1016.713074	435.040985	130.140091	948.770264	477.471771	302.372345
-418.069946	-21.871407	916.713989	-330.543793	-189.897491	917.311035	-437.595154	77.727776	488.954224	-327.996185	-165.107422	485.201385	-576.343018	-34.431049	135.287064	-354.766235	-88.285271	85.057121	-429.702454	85.064445	1359.795410	-283.816254	-229.312881	1379.801270	-335.990448	-69.318497	1380.154541	-302.379395	-40.996609	1674.446289	-492.726715	97.515556	1099.946289	-338.132721	-316.113312	1146.056519	-413.940918	100.105934	855.670532	-238.857880	-292.868500	891.204651	-366.648895	-101.541412	1016.624207	434.559357	130.369614	948.896423	477.866486	302.495026
-419.246918	-21.844402	916.462646	-331.264404	-189.587738	917.293579	-441.494080	75.839767	488.531860	-328.348877	-165.034042	485.146088	-581.603882	-40.139973	136.845535	-354.789978	-88.299286	85.026024	-431.808624	85.098541	1359.604126	-285.393280	-229.032104	1379.893066	-337.876434	-69.070068	1380.110962	-304.796844	-40.872650	1674.535034	-494.595490	97.403328	1099.610107	-339.002777	-315.711731	1145.967651	-415.419769	99.973976	855.468506	-238.884308	-291.734802	891.585083	-367.709686	-101.264709	1016.493591	433.782867	130.706512	948.774719	478.141113	302.557373
-420.828217	-21.749664	916.179871	-332.421509	-189.143524	916.856201	-445.462769	73.546074	487.803864	-328.746063	-164.958252	485.078217	-586.772522	-45.878281	138.362915	-354.856384	-88.348923	84.953506	-433.948792	85.135414	1359.359009	-286.991394	-228.744003	1380.008789	-339.827881	-68.908752	1379.977295	-307.340790	-40.860134	1674.721924	-496.483307	97.282990	1099.291870	-339.961121	-315.274597	1145.879761	-416.795288	99.681549	855.296936	-238.930786	-290.753784	891.883301	-368.905945	-100.967552	1016.119019	433.149963	131.033966	948.780396	478.342224	302.580292
-421.855438	-21.855717	915.912292	-332.809082	-189.115891	917.259033	-449.741119	71.368164	487.327972	-329.018188	-164.591721	485.115875	-591.887878	-51.709385	139.877670	-354.797882	-88.304886	84.910583	-436.066284	85.195000	1359.176147	-288.594727	-228.403976	1380.102661	-341.807770	-68.760742	1379.900757	-309.838318	-40.664536	1674.677734	-498.434204	97.134758	1098.960205	-340.872681	-314.803894	1145.742920	-418.279236	99.357269	855.092896	-239.094009	-289.680145	892.201233	-369.965302	-100.761665	1016.201965	432.530121	131.338531	948.781616	478.501404	302.555237
-422.855743	-21.924017	915.649536	-333.186371	-188.687347	917.688416	-454.235046	69.494743	487.155518	-329.159027	-163.975174	485.187683	-596.906250	-57.526730	141.244720	-354.645203	-88.155640	84.835335	-438.259216	85.251198	1358.962280	-290.257599	-228.014771	1380.154663	-343.890991	-68.548584	1379.832153	-312.541901	-40.645218	1674.814209	-500.384369	96.896179	1098.724854	-341.814514	-314.255554	1145.716187	-419.660522	99.012886	855.060791	-239.229813	-288.504730	892.534607	-371.045471	-100.336746	1016.301575	431.993103	131.627579	948.787292	478.695496	302.563110
-424.403412	-21.900455	915.344971	-334.082642	-188.498535	917.725708	-459.010712	67.192154	486.704346	-329.600861	-164.119522	485.165710	-601.857788	-63.506569	142.605255	-354.782837	-88.286789	84.768730	-440.539459	85.262138	1358.894531	-291.898895	-227.630188	1380.284058	-346.026306	-68.358109	1379.728638	-315.165955	-40.468704	1674.731445	-502.505951	96.783058	1098.498657	-342.717926	-313.912048	1145.776123	-420.990021	98.429176	855.024780	-239.531662	-287.461945	892.856567	-372.335846	-100.031067	1016.162537	431.431702	131.828491	948.766418	478.866425	302.541809
-425.906586	-21.728767	915.131958	-334.947723	-188.126007	917.752380	-463.449554	64.662270	486.220795	-329.923889	-163.940414	485.149139	-606.392761	-69.411743	143.662933	-354.848999	-88.357872	84.725281	-442.931091	85.260315	1358.873169	-293.621124	-227.304001	1380.421509	-348.189575	-68.109627	1379.640259	-317.961609	-40.459229	1674.900146	-504.758545	96.854965	1098.190552	-343.655579	-313.265442	1145.642578	-422.307526	97.873718	855.201904	-239.875259	-286.400940	893.144653	-373.606659	-99.630142	1016.068542	432.004639	132.909943	948.442810	479.346375	302.723999
-427.557861	-21.591776	914.838318	-336.174133	-187.621017	917.702576	-468.381836	62.138317	485.882507	-330.300293	-163.757492	485.093750	-610.908020	-75.305069	144.695633	-354.851715	-88.392944	84.676544	-445.479126	85.265739	1358.937134	-295.397217	-226.777176	1380.640747	-350.448608	-67.826050	1379.675171	-320.752411	-40.341103	1674.958618	-506.912262	96.697739	1098.113403	-344.610352	-312.844208	1145.709717	-423.596588	97.246109	855.423950	-240.301254	-285.230743	893.500610	-375.121246	-99.175354	1015.894775	430.943481	132.686203	948.715393	479.254852	302.409363
-429.524170	-21.401291	914.444702	-337.307739	-187.494003	917.296875	-473.466522	59.676994	485.659454	-330.677216	-163.699600	485.042877	-615.304749	-81.155777	145.439499	-354.947754	-88.511162	84.675613	-448.167816	85.212448	1359.048462	-297.148743	-226.329254	1380.835205	-352.773468	-67.604736	1379.593872	-323.585266	-40.232689	1675.038330	-509.034576	96.466980	1098.300049	-345.558655	-312.277832	1145.644775	-424.768463	96.645409	855.852600	-240.764847	-284.138031	893.751587	-376.564056	-98.932816	1015.483215	430.416382	132.693146	948.699158	479.300873	302.281830
-431.266876	-21.218615	914.207458	-338.157745	-187.269241	917.358643	-474.877472	55.550346	484.732422	-330.963318	-163.528458	485.043579	-617.675049	-86.926102	145.163651	-354.979675	-88.576080	84.630554	-451.003754	85.147224	1359.259399	-298.958344	-225.914825	1380.998291	-355.158417	-67.402542	1379.600708	-326.441010	-40.102825	1675.144775	-511.183716	96.190155	1097.998291	-346.506012	-311.791901	1145.678101	-425.871246	95.933975	856.322998	-241.344391	-283.127197	893.967102	-378.000977	-98.590309	1015.397278	429.930176	132.659286	948.659912	479.353149	302.133331
-433.101196	-21.136032	913.911438	-339.206879	-186.938843	917.380737	-478.394897	52.148258	484.251587	-331.263947	-163.382431	485.031677	-620.870361	-92.602654	145.258499	-355.041290	-88.711784	84.580078	-453.943695	85.052231	1359.563477	-300.781677	-225.416382	1381.184937	-357.595337	-67.162216	1379.638428	-329.348114	-39.829723	1675.063965	-513.664063	96.351624	1098.543945	-347.467590	-311.289124	1145.739624	-427.315491	95.851402	856.867065	-241.954819	-281.881500	894.350464	-379.591492	-98.236656	1015.261780	427.815155	131.108383	948.884766	478.857574	301.612854
-435.013702	-21.167603	913.637573	-340.196747	-186.620422	917.426514	-483.407898	49.152580	484.106964	-331.620087	-163.311996	485.068573	-624.405884	-98.249969	145.473068	-355.150879	-88.872543	84.579544	-457.044098	84.926971	1359.905029	-302.671112	-224.906555	1381.243286	-360.094025	-66.825096	1379.752686	-332.330231	-39.649284	1675.168335	-516.156982	96.395248	1098.781982	-348.400208	-310.778229	1145.714355	-428.323486	95.229523	857.639404	-242.623474	-280.734436	894.642761	-381.175171	-97.927902	1015.146606	428.399719	132.060883	948.658447	479.069672	301.596344
-436.970154	-21.213442	913.563965	-341.197113	-186.242645	917.707214	-488.004242	45.832844	483.901154	-332.001831	-163.083282	485.083405	-627.522156	-103.681335	145.228485	-355.239868	-88.988663	84.495827	-460.262726	84.779060	1360.210571	-304.472107	-224.327713	1381.398560	-362.641724	-66.559158	1379.855103	-335.367004	-39.589718	1675.445313	-518.773621	96.565063	1099.015381	-349.369324	-310.344208	1145.775635	-429.188629	94.473663	858.546326	-243.325836	-279.647247	894.859192	-382.708435	-97.527588	1015.239380	427.974091	131.929474	948.646790	478.937866	301.290222
-438.994202	-20.702988	913.395264	-342.642181	-185.679916	917.577515	-492.534027	42.466053	483.708099	-332.438171	-162.748032	485.076447	-630.222656	-108.959099	144.741745	-355.301544	-89.052559	84.487450	-463.558746	84.546898	1360.484863	-305.975342	-223.675690	1381.586060	-365.250763	-66.333946	1379.922363	-338.421143	-39.333267	1675.445313	-521.479797	96.813889	1099.271851	-350.293732	-309.758972	1145.793091	-430.075958	93.795036	859.472351	-244.148651	-278.608948	894.992065	-384.518311	-96.986946	1015.094727	427.499084	131.967087	948.733215	478.534760	300.973236
-441.065674	-20.470472	913.161316	-343.767456	-185.180695	917.562561	-495.551697	38.444496	483.286377	-332.971344	-162.371307	485.070099	-632.023865	-114.037514	143.605545	-355.318359	-89.071480	84.373390	-467.022919	84.292351	1360.819946	-307.713898	-223.047302	1381.686646	-367.913574	-66.045242	1380.032471	-341.595062	-39.159180	1675.554810	-524.263489	97.064232	1099.478760	-351.216553	-309.289490	1145.795288	-430.920898	93.167175	860.558167	-244.780640	-277.253174	895.239929	-386.290375	-96.544899	1014.976318	427.103394	131.322601	948.796875	478.778534	300.462891
-443.358307	-20.376642	912.946167	-345.093475	-184.693909	917.602722	-500.186371	34.779778	483.098328	-333.549011	-162.117935	485.125519	-634.462341	-118.993477	142.525635	-355.365540	-89.184525	84.347015	-470.574066	83.963676	1361.134399	-309.458801	-222.433243	1381.724243	-370.698181	-65.694954	1380.190918	-344.892639	-38.968216	1675.632568	-527.070496	97.250580	1099.538208	-352.217957	-308.787537	1145.750854	-431.902557	92.737335	861.643677	-245.672394	-276.100311	895.338928	-388.222961	-96.122482	1014.887878	426.520020	131.089706	948.821533	477.924500	300.193024
-445.832764	-20.379965	912.682373	-346.550110	-184.229095	917.639221	-504.264618	30.919754	482.859039	-334.144775	-161.988892	485.098877	-636.234985	-123.619499	140.934387	-355.460663	-89.260635	84.275337	-474.247345	83.603226	1361.495361	-311.627258	-221.749207	1381.713501	-373.523651	-65.405334	1380.336548	-348.208557	-38.830933	1675.791870	-530.095825	97.664230	1099.998291	-353.218445	-308.403198	1145.584717	-432.898865	92.320526	862.713074	-246.652191	-275.072998	895.318298	-390.253815	-95.693428	1014.765198	426.163666	130.616608	948.862122	477.405121	299.574371
-448.435822	-20.349590	912.483154	-348.018646	-183.684372	917.626892	-506.634796	26.337912	482.313110	-334.613281	-161.497391	485.034454	-636.805115	-127.987877	138.425964	-355.476624	-89.239990	84.124039	-478.020569	83.170242	1361.755981	-313.156555	-221.020599	1381.683472	-376.357117	-65.158165	1380.360474	-351.474182	-38.551201	1675.906006	-533.158813	97.942589	1100.241211	-354.216553	-307.917511	1145.557373	-434.065216	92.019241	863.798523	-247.714447	-274.010315	895.187500	-392.366425	-95.277145	1014.655334	426.160919	129.888382	948.675598	477.090790	299.099457
-451.135620	-20.405724	912.258545	-349.532532	-183.146667	917.629272	-511.279114	22.316725	482.217834	-335.303436	-161.318344	485.094086	-638.036621	-132.150375	135.923141	-355.537292	-89.302528	84.053375	-481.928406	82.675812	1362.010742	-315.053040	-220.320892	1381.606445	-379.258484	-64.874840	1380.474609	-354.881226	-38.322510	1675.972534	-536.352661	98.288589	1100.522461	-355.246185	-307.520660	1145.505249	-435.361816	91.764816	864.844116	-248.923523	-273.020477	894.997498	-394.554474	-94.881088	1014.538330	426.680298	129.162445	948.139282	476.946503	298.757538
-453.990906	-20.664728	912.034546	-351.141632	-182.572556	917.651184	-514.596252	17.920444	481.889832	-336.339233	-161.128845	485.003265	-638.013000	-135.772247	132.693787	-355.782288	-89.587952	83.920441	-485.920898	82.100182	1362.312622	-316.976471	-219.624893	1381.574585	-382.180054	-64.620995	1380.567139	-358.278809	-37.968063	1675.877686	-539.620972	98.540894	1100.751831	-356.242401	-307.200287	1145.333618	-436.800293	91.622025	865.999084	-250.074677	-272.133606	894.693848	-396.874939	-94.548615	1014.430115	426.720062	128.386841	948.016479	476.417389	298.089142
-457.031952	-20.888533	911.840942	-352.891785	-181.957764	917.620850	-517.576172	13.416527	481.564362	-337.225311	-160.931702	484.984772	-637.154724	-138.624023	128.934784	-355.888458	-89.736176	83.842567	-489.979858	81.467010	1362.538452	-318.788879	-218.816757	1381.513306	-385.224152	-64.356178	1380.567383	-361.814270	-37.704197	1675.986328	-542.995178	98.814018	1100.966064	-357.204712	-306.689209	1145.172241	-438.181091	91.376190	867.137756	-251.219223	-271.081970	894.497253	-399.324432	-94.204880	1014.310608	426.777039	127.050476	947.930542	476.051575	296.109619
-460.275635	-21.569277	911.428772	-354.654205	-181.561996	917.661377	-521.550293	9.089819	481.334045	-337.793976	-160.788910	485.024567	-636.675842	-140.811035	124.992989	-355.949615	-89.825035	83.730057	-494.090973	80.739624	1362.698975	-320.628723	-218.068817	1381.374512	-388.181732	-64.146156	1380.639526	-365.493347	-37.591305	1676.209229	-546.441467	98.864571	1101.135864	-358.159393	-306.519409	1145.057983	-439.689972	91.305443	868.375244	-252.605743	-270.100647	894.271301	-401.931763	-94.034348	1014.107422	426.949219	125.971519	947.839417	475.526398	296.149872
-463.308105	-21.590696	911.329712	-356.481750	-180.739304	917.639709	-525.313660	4.679801	481.266815	-338.972961	-160.314468	484.962494	-636.091980	-142.735657	120.919724	-356.094727	-89.966324	83.584900	-498.319397	79.965332	1362.781616	-322.463501	-217.294281	1381.272949	-391.058197	-63.703461	1381.080200	-369.137451	-37.286961	1676.325439	-549.970215	98.962402	1101.271973	-359.146149	-306.013611	1144.819824	-441.245392	91.253677	869.563416	-253.942017	-268.929199	894.128540	-404.457397	-93.567627	1014.047302	426.999634	125.384926	947.753906	474.070435	295.557709
-466.532532	-21.748943	911.217285	-358.484192	-180.000015	917.655884	-528.923401	0.479439	481.133820	-339.614990	-160.073685	485.008026	-635.413635	-144.839188	117.037643	-356.199463	-90.092972	83.511810	-502.569305	79.169022	1362.968628	-324.287811	-216.592285	1381.171997	-394.114685	-63.576340	1381.072998	-372.815979	-36.848690	1676.504761	-553.768982	99.085007	1101.756348	-360.100952	-305.701294	1144.643066	-442.910400	91.245628	870.801758	-255.435638	-267.956787	893.804993	-407.119232	-93.144463	1013.991638	427.277435	123.713112	947.667358	474.102020	294.310089
-469.792023	-22.005219	911.102173	-360.469330	-179.264008	917.654846	-532.226135	-3.537874	480.907898	-340.588043	-159.610718	485.015594	-634.840942	-147.188660	113.609352	-356.317413	-90.210220	83.375916	-506.916199	78.224670	1363.034668	-326.167664	-215.904572	1381.050171	-397.205566	-63.383186	1381.153442	-376.529327	-36.535618	1676.593750	-557.343689	98.792557	1101.872192	-361.097168	-305.300110	1144.512817	-444.534454	91.259766	872.027771	-256.930298	-266.930481	893.417664	-409.822632	-92.796509	1013.929443	427.364471	122.862709	947.665039	472.891266	293.418060
-473.126862	-22.156574	911.082825	-362.493164	-178.479782	917.730713	-535.736816	-7.307630	480.698303	-342.033417	-159.005768	484.929535	-634.218933	-149.711044	110.759674	-356.543884	-90.395378	83.204285	-511.304260	77.206604	1363.146729	-328.018341	-215.238052	1380.977783	-400.347778	-63.277687	1381.192261	-380.301270	-36.177471	1676.720703	-560.845886	98.205406	1101.847778	-362.002319	-305.009705	1144.420166	-446.284668	91.362335	873.369812	-258.597504	-265.947449	893.403870	-412.623444	-92.413902	1013.958862	427.654449	121.701103	947.637512	472.043854	292.489166
-476.559265	-22.496422	911.023010	-364.563812	-177.713425	917.758057	-539.032532	-10.911848	480.632172	-342.857697	-158.762436	485.026123	-633.803467	-152.195419	108.220909	-356.724518	-90.545738	83.152321	-515.776733	76.125893	1363.320557	-329.857391	-214.570450	1380.934204	-403.539032	-63.193340	1381.167236	-384.229065	-35.854729	1676.682861	-564.465637	97.503181	1101.913696	-363.071472	-304.600708	1144.304321	-448.120728	91.503891	874.640869	-260.210052	-265.082672	892.791138	-415.488861	-92.125114	1013.942505	427.958527	120.399178	947.691345	471.228455	291.456604
-480.116394	-22.701124	910.989746	-366.705933	-176.983276	917.695190	-542.445679	-14.374610	480.769104	-344.083038	-158.300827	485.115234	-633.558960	-154.404770	105.997887	-356.869171	-90.634247	82.979477	-520.376648	74.943542	1363.419312	-331.814117	-213.899734	1380.798218	-406.715088	-63.079105	1381.269287	-388.091522	-35.418789	1676.762573	-568.197632	96.737495	1102.044434	-364.145905	-304.205750	1144.170044	-450.026611	91.700104	875.906433	-261.760437	-263.745209	892.488831	-418.411652	-91.840317	1013.896301	427.847107	119.195663	947.494568	469.945129	290.452606
-483.633636	-23.080990	910.977600	-368.923584	-176.251907	917.725464	-545.990295	-17.723499	481.064209	-345.085754	-157.630569	485.084869	-633.336243	-156.122528	103.663406	-357.033234	-90.709259	82.847282	-524.993713	73.698524	1363.567383	-333.663422	-213.212357	1380.722046	-410.147308	-63.126099	1381.281250	-392.015564	-35.002708	1676.788940	-572.137817	95.895607	1102.278809	-365.189819	-303.719421	1143.968018	-451.650543	91.380592	877.282227	-263.509003	-262.693176	892.068726	-421.405334	-91.630890	1013.908936	428.232117	117.875755	947.570923	469.054596	289.336060
-487.433258	-23.504604	910.975708	-371.313477	-175.579910	917.696411	-549.957520	-21.062866	481.493805	-346.404388	-157.215927	485.165680	-633.005981	-157.209610	101.022972	-357.287109	-90.966644	82.674850	-529.722839	72.385422	1363.729858	-335.474884	-212.452133	1380.562134	-413.588226	-63.191875	1381.131348	-395.959656	-34.570160	1676.810425	-575.965576	94.710938	1102.434448	-366.269196	-303.452759	1143.842163	-453.628143	91.666023	878.576660	-265.381622	-261.753784	891.722229	-424.564392	-91.470505	1013.893677	428.509186	116.792900	947.791199	467.688049	288.606537
-491.217194	-24.095114	910.977112	-373.750458	-174.949036	917.720886	-553.930542	-24.428539	481.950439	-347.665924	-157.026520	485.177338	-632.992310	-157.793900	98.421272	-357.603760	-91.182152	82.563911	-534.571045	70.995934	1363.855469	-337.408844	-211.741730	1380.312378	-417.082733	-63.327091	1381.125610	-399.855927	-34.100487	1676.884033	-579.964661	93.546593	1102.583008	-367.504089	-302.714722	1143.708130	-455.767303	91.985085	879.861938	-267.139984	-260.517761	891.384033	-427.740082	-91.377716	1013.903870	428.997040	115.213951	947.952759	467.070435	287.077484
-495.000000	-24.372385	911.115173	-376.218933	-174.215714	917.688232	-558.518982	-27.755243	482.354797	-348.964600	-155.982376	485.062561	-633.757690	-158.309464	96.524658	-357.738007	-91.167366	82.373703	-539.485046	69.520103	1364.070313	-339.303284	-210.991180	1380.228760	-420.632782	-63.375275	1381.467407	-403.815613	-33.588017	1676.970459	-583.941833	92.080254	1102.715820	-368.407776	-302.648987	1143.433472	-457.932983	92.338478	881.179993	-269.026520	-259.268738	891.064697	-430.964935	-91.244682	1013.968933	429.419891	113.783325	948.237366	466.222443	285.837738
-498.808655	-24.772532	911.277100	-378.758423	-173.544449	917.721985	-563.002136	-30.968473	482.447815	-349.870789	-155.717560	485.203644	-634.996338	-158.719833	94.180656	-358.022156	-91.342262	82.345428	-544.485352	68.006195	1364.296875	-341.217590	-210.285309	1380.116089	-424.156342	-63.429523	1381.769165	-407.835144	-33.085037	1677.006470	-588.031860	90.388428	1102.854614	-369.478394	-302.203613	1143.321289	-460.182373	92.759590	882.465149	-270.935883	-257.989075	890.731445	-434.224854	-91.166222	1014.075378	429.842499	112.292572	948.612671	465.404297	284.531830
-502.690094	-25.206333	911.380859	-381.349823	-172.908020	917.732605	-567.761108	-33.795692	482.530762	-351.194855	-155.210312	485.280579	-636.611328	-159.423065	91.672310	-358.284302	-91.514900	82.257614	-549.465881	66.403656	1364.418091	-343.181152	-209.566086	1379.923462	-427.778961	-63.620903	1381.870483	-411.880249	-32.667923	1676.932861	-592.221619	88.670044	1103.053955	-370.576691	-301.714203	1143.093872	-462.500916	93.080910	883.808411	-272.785614	-256.547699	890.422852	-437.558014	-91.109077	1014.140442	430.274078	110.945038	948.931824	464.501434	283.332336
-506.707245	-25.927019	911.387451	-384.029694	-172.462128	917.744324	-572.855652	-36.438385	482.847992	-352.313385	-154.348740	485.352936	-638.629700	-159.306961	88.971832	-358.383148	-91.382530	82.180336	-554.558899	64.737953	1364.583008	-345.202301	-208.906509	1379.825684	-431.383575	-63.776855	1382.038696	-415.936462	-32.228344	1676.887085	-596.433044	86.632843	1103.084106	-371.700134	-301.396484	1143.013062	-464.934540	93.522743	885.046753	-274.828735	-255.389664	890.041260	-441.002777	-91.219521	1014.151733	430.604004	109.671967	949.291809	463.446411	282.467712
-510.695343	-26.273457	911.556519	-386.720856	-171.808014	917.721008	-577.482666	-38.964340	483.039063	-353.582458	-153.178558	485.202209	-638.843628	-158.999832	84.754066	-358.435669	-91.231529	82.046425	-559.664673	63.042191	1364.744385	-347.216980	-208.232666	1379.740845	-434.910065	-63.874756	1382.422852	-420.073395	-31.744457	1676.833008	-600.642273	84.458649	1103.117065	-372.940155	-301.027588	1142.819702	-467.470764	94.004196	886.362244	-276.868347	-254.088089	889.752014	-444.395355	-91.148315	1014.233521	430.970795	108.206413	949.713074	462.858856	280.813354
-514.792603	-26.882158	911.667175	-389.587677	-171.179489	917.691345	-581.890320	-41.252563	483.178375	-354.849243	-153.373688	485.386414	-639.769897	-159.192276	82.698410	-358.847748	-91.503006	81.912842	-564.841248	61.274174	1364.844971	-349.217438	-207.623581	1379.528931	-438.416473	-64.044579	1382.651123	-424.298553	-31.184349	1676.708862	-605.006958	82.260262	1103.223999	-374.059052	-300.543518	1142.621094	-470.182465	94.467415	887.609863	-278.920685	-252.716919	889.382507	-447.936401	-91.181747	1014.279968	431.364655	106.878044	950.189453	462.128632	279.623138
-519.042664	-27.374670	911.853882	-392.490173	-170.582764	917.614197	-585.780579	-43.277637	483.321411	-356.057617	-152.244308	485.355682	-641.136353	-159.529861	81.885933	-358.936218	-91.449715	81.832642	-570.041199	59.490311	1364.983887	-351.279205	-207.015198	1379.338745	-441.950226	-64.233437	1382.961914	-428.519501	-30.645945	1676.719238	-609.292725	79.730347	1103.205688	-375.206177	-300.250793	1142.527588	-472.917450	94.927567	888.830139	-281.044434	-251.324295	889.084106	-451.511322	-91.211998	1014.341125	431.627747	105.601776	950.688049	461.425232	278.406769
-523.352051	-27.949678	912.157898	-395.540955	-169.985352	917.575439	-589.397583	-44.895981	483.568665	-357.322815	-151.364273	485.334717	-642.710815	-159.998230	81.252213	-359.080170	-91.467934	81.802872	-575.059875	57.745361	1365.079102	-353.181152	-206.325302	1379.297852	-446.206665	-65.063347	1382.747314	-432.721252	-30.077011	1676.787598	-613.437988	76.991524	1103.188354	-376.748016	-299.647461	1142.603149	-476.305267	95.888680	889.802429	-283.226135	-249.920731	888.728210	-455.153015	-91.304535	1014.480164	431.960510	104.425018	951.175049	460.775421	277.377625
-527.674133	-28.695009	912.677856	-398.604004	-169.359818	917.567261	-593.125916	-45.912052	484.289948	-358.597412	-150.267609	485.278687	-643.193481	-159.769409	80.767868	-359.345123	-91.440666	81.688019	-580.085693	55.951370	1365.089966	-355.172852	-205.739395	1379.262329	-449.966705	-65.509163	1383.116577	-436.932800	-29.522511	1676.920166	-617.348267	73.190125	1103.233521	-377.979523	-299.160553	1142.468506	-479.108704	95.771652	890.933655	-285.428223	-248.452698	888.525757	-458.759949	-91.546410	1014.746155	432.187592	103.215157	951.710754	460.073395	276.289856
-532.100647	-29.267429	913.455383	-401.680084	-168.601166	917.632141	-596.129944	-46.721203	485.136719	-359.997345	-149.104172	485.311096	-643.130005	-159.388016	80.378578	-359.629639	-91.459984	81.587227	-585.154663	53.610741	1365.275635	-357.182495	-205.191147	1379.350098	-453.621399	-65.971588	1383.717896	-441.246124	-28.907619	1677.262573	-621.751709	70.509941	1103.335449	-378.932587	-299.040222	1142.298706	-482.470184	96.220451	892.206604	-287.822113	-246.897125	888.343933	-462.413239	-91.756668	1015.185303	432.324921	101.928581	952.278564	459.556213	274.972900
-536.700439	-30.051804	914.331055	-404.969238	-167.899872	917.757629	-599.321533	-47.149868	485.768616	-361.425934	-147.068817	485.273621	-642.647888	-159.270447	79.933266	-359.723694	-91.142860	81.529915	-590.189941	51.509026	1365.640869	-359.168823	-204.694489	1379.589966	-457.239014	-66.507729	1384.304688	-445.629822	-28.356352	1677.576782	-626.099304	67.591705	1103.563721	-380.498627	-298.384277	1142.692139	-486.164246	96.497231	893.318115	-290.215179	-245.409439	888.366333	-466.208221	-92.077370	1015.698792	432.592438	100.729256	952.783081	459.165283	273.756958
-541.506287	-30.889538	914.931335	-408.194977	-167.438614	917.988647	-602.385071	-47.719223	486.550537	-362.836914	-146.267242	485.569214	-643.785095	-158.689682	81.016098	-360.174805	-91.214073	81.484543	-595.194336	49.368557	1366.060913	-360.873688	-204.118942	1379.836060	-460.742737	-67.157661	1384.493652	-449.972321	-27.833843	1677.808594	-630.362915	64.608192	1103.958374	-381.653442	-297.997253	1142.802734	-490.101440	96.877159	894.331726	-292.762543	-243.913132	888.466858	-470.050110	-92.246346	1016.104858	432.664581	99.491768	953.360413	458.748932	272.721954
-546.121216	-31.849140	915.863464	-411.044434	-166.618286	918.331177	-605.705688	-48.450470	487.247772	-364.305756	-144.866409	485.836609	-644.425537	-158.367935	81.456551	-360.405792	-91.005920	81.464653	-599.908508	47.125736	1366.147217	-362.942139	-203.707550	1380.488770	-464.260925	-67.704300	1385.033691	-454.343842	-27.351692	1678.059570	-634.574646	61.504921	1104.397949	-383.053925	-297.435059	1143.197021	-493.945892	97.139206	895.654663	-295.250916	-242.475891	888.592896	-473.718414	-92.533432	1016.753967	432.638794	98.265076	953.946106	458.342560	271.526337
-550.985596	-32.464851	916.781555	-414.414032	-165.736771	918.432312	-608.810913	-49.343941	487.893005	-365.694885	-143.428284	486.054626	-645.102661	-158.613190	81.837936	-360.735077	-90.993233	81.496841	-604.913574	44.993744	1366.788452	-364.557739	-203.159210	1380.764893	-467.760132	-68.294174	1385.543823	-458.806000	-26.876867	1678.041870	-638.926208	58.387367	1104.951294	-384.495972	-296.788239	1143.697388	-498.145477	97.053551	896.850403	-297.897217	-240.835709	888.975647	-477.708557	-92.751358	1017.280273	432.695404	97.121536	954.447144	458.041199	270.378723
-555.803711	-33.399246	917.555969	-417.719757	-165.079163	918.677368	-611.762451	-50.288773	488.620422	-366.894196	-141.944366	486.310455	-645.211487	-158.462967	81.115250	-361.117706	-91.030502	81.539162	-609.852966	42.669540	1367.340942	-366.460083	-202.486618	1381.157104	-471.329773	-68.915138	1385.902100	-463.233887	-26.484938	1678.068726	-643.627014	55.934189	1105.415894	-385.616394	-296.524170	1143.849487	-502.711609	97.162605	897.989624	-300.421722	-239.458298	889.287476	-481.657806	-93.038193	1017.793640	432.401337	95.866989	954.880005	457.655273	269.104584
-562.022400	-35.779285	919.619690	-422.813660	-165.719696	920.279297	-615.259216	-52.036049	488.769623	-368.239471	-141.232040	486.346039	-645.673462	-158.702560	80.814301	-361.526245	-91.072624	81.548622	-615.010986	39.946793	1368.059326	-368.240753	-201.861023	1381.457764	-474.875275	-69.498932	1386.246826	-467.744995	-26.166014	1678.107422	-648.150024	52.822849	1105.828613	-387.068756	-296.017944	1144.173096	-507.158813	97.015038	899.086548	-302.901459	-237.908279	889.346741	-485.759644	-93.111176	1019.434814	432.306427	94.669472	955.403198	457.440125	267.860016
-566.484253	-36.485764	920.161072	-425.544647	-164.873962	920.494446	-617.721802	-53.752140	489.209290	-369.441772	-139.847931	486.717224	-645.747559	-158.771927	80.457344	-361.998505	-91.120499	81.540604	-620.003540	37.522507	1368.559204	-370.026947	-201.034927	1381.685181	-478.460358	-70.096443	1386.568481	-472.203827	-25.913258	1678.136597	-652.624695	49.599491	1106.223389	-388.647095	-295.518860	1144.795898	-511.813171	96.840210	900.086121	-305.684631	-235.951660	889.562378	-489.444122	-93.208870	1019.831604	432.143921	93.599632	955.883972	457.161316	266.838348
-571.022583	-37.258057	920.644897	-428.397614	-164.120056	920.368958	-620.184265	-55.435619	489.843475	-370.388275	-137.986969	487.032684	-646.317688	-159.005325	80.125145	-362.264038	-90.849037	81.632301	-625.026855	35.113434	1368.925171	-371.896210	-200.134872	1381.829956	-482.019714	-70.739304	1386.703369	-476.609985	-25.737841	1678.088623	-657.208435	46.477711	1106.596924	-390.314270	-295.084259	1145.367065	-516.530579	96.619377	901.041504	-308.154999	-234.602371	889.717102	-493.062408	-93.431847	1020.021484	431.954865	92.419121	956.412842	457.087097	265.698425
-575.845642	-38.038685	921.133545	-432.592072	-163.751328	920.270203	-623.246765	-57.523018	490.712158	-371.433197	-136.775360	487.210876	-646.648254	-159.299561	80.239441	-362.794281	-90.877914	81.683746	-629.957886	32.723442	1369.162964	-373.791321	-199.176239	1381.739014	-485.626526	-71.371170	1386.835938	-481.010834	-25.590425	1678.079468	-661.798279	43.362373	1106.871094	-391.557098	-294.839813	1145.497070	-521.390747	96.358330	901.901733	-310.956665	-232.745193	889.676697	-497.425720	-93.837517	1020.220947	431.886780	91.342575	956.793335	457.115509	264.629333
-580.385010	-38.801926	921.511963	-435.925659	-163.150421	920.195435	-626.218811	-59.309696	491.261169	-372.197601	-134.871460	487.501678	-647.018738	-159.460403	80.015991	-363.061615	-90.597580	81.839867	-634.977234	30.261780	1369.453613	-375.637634	-198.179703	1381.603271	-489.210541	-71.938751	1386.922119	-485.380707	-25.526796	1678.034058	-666.500549	40.268475	1107.099121	-392.309875	-294.598450	1144.642456	-526.383362	96.047638	902.729553	-313.548218	-231.119919	889.599060	-501.359406	-94.134995	1020.387695	431.538055	90.338242	957.197510	457.015137	263.575226
-584.543945	-39.622032	921.831177	-438.996094	-162.501266	920.143555	-629.265442	-60.992374	491.749847	-372.996643	-133.171524	487.821991	-647.154419	-159.551315	79.666367	-363.491730	-90.574532	81.993988	-639.967041	27.855011	1369.675171	-377.526855	-197.195129	1381.422241	-492.750000	-72.500977	1387.039551	-489.668884	-25.518562	1677.918945	-671.286926	37.235889	1107.291382	-393.608215	-294.120972	1144.833008	-531.515564	95.609581	903.425232	-316.085083	-229.442764	889.308350	-504.992096	-94.400551	1020.534790	430.935730	89.525497	957.789612	456.782959	262.519958
-588.704895	-40.516819	922.103699	-442.105347	-161.931137	919.988586	-632.328369	-62.616978	492.273773	-373.489807	-131.364029	488.117096	-647.385925	-159.611694	79.333389	-363.896332	-90.457619	82.182770	-644.887512	25.352652	1369.817749	-379.435394	-196.264603	1381.033447	-496.284576	-73.050301	1387.052124	-493.934509	-25.595467	1677.807495	-676.131775	34.274883	1107.454712	-394.673004	-293.686218	1144.590454	-536.824402	95.062004	903.996826	-318.601898	-227.793945	888.958313	-508.627594	-94.774986	1020.607544	430.946228	88.484680	957.846741	456.863098	261.743683
-593.014343	-41.332195	922.317444	-445.637604	-161.577927	919.731812	-635.584717	-64.040695	492.720856	-373.889709	-129.698761	488.401184	-647.941345	-159.641983	78.807846	-364.214935	-90.165718	82.361839	-649.784424	22.884403	1369.957275	-381.386200	-195.361008	1380.572632	-499.785767	-73.567513	1387.025635	-498.071106	-25.751410	1677.599365	-681.021118	31.379974	1107.646606	-395.618256	-293.077148	1143.701660	-542.236328	94.374016	904.455444	-320.801758	-226.367279	888.388550	-512.561646	-95.305817	1020.605896	430.873413	87.497787	957.892639	457.035065	260.930634
-597.064331	-42.284496	922.434631	-448.797028	-161.085846	919.474609	-638.419861	-65.354492	493.134369	-374.164795	-128.013931	488.729523	-648.305481	-159.688034	78.523170	-364.629730	-90.060089	82.439903	-654.697632	20.402687	1370.242188	-383.347656	-194.533813	1380.109985	-503.256714	-74.028450	1387.055908	-502.205261	-25.980106	1677.490234	-686.058044	28.610121	1107.885010	-396.784302	-292.448975	1143.265503	-547.655823	93.445206	904.902283	-323.213531	-224.716995	887.738464	-516.218140	-95.789375	1020.554688	430.528381	86.650146	958.025269	457.105927	260.034332
-601.051758	-43.162544	922.533081	-451.866608	-160.561050	919.288086	-641.211609	-66.595032	493.401337	-374.148041	-125.908936	489.128601	-648.716614	-159.793732	78.268608	-364.939178	-89.785095	82.756760	-659.430908	17.970179	1370.461670	-385.278076	-193.598953	1379.616211	-506.662964	-74.490891	1387.014282	-506.175659	-26.229317	1677.180664	-690.924500	25.688465	1108.092651	-397.878357	-291.694763	1142.798218	-553.435059	92.544525	905.201416	-325.533569	-222.968369	886.979553	-519.874146	-96.247536	1020.535461	430.011597	85.849709	958.137390	457.133240	259.186157
-604.615784	-42.548176	923.804749	-455.143494	-158.941208	919.107666	-643.620239	-67.633728	493.893799	-374.189697	-127.083725	489.237122	-648.832764	-159.749069	78.028740	-365.964111	-90.511688	83.123749	-664.078430	15.548346	1370.751831	-387.208832	-192.687347	1379.142334	-510.104095	-74.960823	1387.007202	-510.222351	-26.513748	1676.994141	-695.864685	22.943310	1108.419556	-399.042480	-290.896942	1142.275146	-559.162903	91.417580	905.548340	-328.043732	-221.238312	886.589966	-523.191589	-96.178177	1021.127747	429.532990	85.114052	958.261841	457.264130	258.242767
-608.183777	-43.202515	924.032288	-457.631653	-157.999313	918.979492	-646.005432	-68.730171	494.051331	-373.873993	-124.342453	489.860413	-649.255066	-159.824890	77.904755	-366.328491	-90.376587	83.637032	-668.628967	13.144257	1370.972168	-389.218292	-191.756760	1378.677490	-513.529236	-75.475609	1387.074097	-514.106323	-26.835192	1676.766602	-700.845093	20.270809	1108.736450	-400.350983	-290.012177	1142.173096	-564.970398	90.095856	905.845642	-330.429688	-219.610153	885.876648	-526.378052	-96.425758	1021.205078	429.007935	84.329254	958.330200	457.447479	257.283752
-612.306396	-44.362331	924.083130	-461.018097	-157.702423	918.857727	-648.460144	-69.622978	494.329865	-373.357910	-121.121803	490.277893	-649.354919	-159.800461	77.780884	-366.451904	-89.661720	84.295799	-673.098450	10.768234	1371.272827	-391.212463	-190.714722	1378.160156	-516.925598	-76.018211	1386.871704	-517.876038	-27.300486	1676.493896	-705.899292	17.703362	1109.137085	-401.518463	-288.964081	1141.204834	-570.913452	88.621666	906.070862	-332.771759	-217.834610	884.973389	-530.170471	-96.963852	1021.176514	428.464661	83.619942	958.408386	457.646667	256.470825
-616.203003	-45.424324	924.122192	-463.834778	-157.057800	918.749634	-650.759827	-70.805191	494.216797	-372.794495	-118.741180	490.676361	-649.955750	-160.165054	77.920921	-366.883118	-89.522972	84.889069	-677.517273	8.414208	1371.595581	-393.218811	-189.685318	1377.611938	-520.328491	-76.519310	1386.864624	-521.661743	-27.729460	1676.267822	-710.976990	15.227311	1109.537842	-402.757874	-287.989502	1140.548828	-576.891602	86.973106	906.165955	-335.231384	-216.111618	884.441467	-533.652710	-97.351143	1021.157227	427.786621	82.793327	958.375122	457.901917	255.421616
-619.923035	-46.477753	924.105103	-466.081329	-156.147003	918.564575	-653.033264	-71.565697	494.132813	-372.240906	-117.995789	490.973480	-649.866760	-159.447495	77.821381	-367.772491	-92.271370	87.057793	-681.833374	6.030993	1371.912842	-395.257202	-188.639801	1376.995728	-523.710693	-77.023293	1386.663086	-525.257629	-28.250946	1675.919922	-716.068359	12.834728	1109.991821	-403.986359	-286.916321	1139.934937	-582.982361	85.145515	906.170837	-337.712402	-214.246063	883.596497	-536.781982	-97.625633	1021.073059	427.187286	82.152695	958.313782	458.122162	254.587555
[truncated: 12 more rows]
[truncated: 40 more columns]
