# Supplementary material for: A dyadic stimulus set of audiovisual affective displays for the study of multisensory, emotional, social interactions
Source: Behav Res Methods. 2015 Nov 5;48(4):1285–95. doi: 10.3758/s13428-015-0654-4 (PMC5101291; doi:10.3758/s13428-015-0654-4)
Supplement: Supplementary file 1 — (ZIP 270 MB) [file 13428_2015_654_MOESM1_ESM.zip › supplementary_material_2_stimuli_set_files/E/E21.txt]

-450.343384	135.889465	922.361877	-435.428101	-53.846851	921.408691	-545.726807	178.199432	504.737793	-485.274261	-114.011787	500.452362	-550.934875	186.911774	67.373764	-535.140808	-141.714600	77.824371	-461.643890	227.534714	1382.942749	-456.894318	-116.099663	1381.598022	-431.472046	49.092056	1390.569458	-392.048767	44.672417	1677.951904	-531.927673	287.667786	1131.352173	-550.489380	-158.596329	1146.358643	-439.929993	266.683044	894.896240	-450.939056	-170.068192	890.598206	-430.144226	41.524651	1021.068909	447.778107	-69.350456	959.389160	442.085327	108.559639
-450.394165	135.938858	922.339722	-435.496155	-53.809200	921.408386	-545.815613	178.344742	504.777893	-485.339142	-113.982422	500.415375	-550.990784	186.932129	67.385368	-535.170471	-141.706436	77.806709	-461.543762	227.648178	1382.938843	-456.913147	-115.974213	1381.647827	-431.602081	48.988899	1390.734741	-391.906799	44.737747	1677.900024	-531.893982	287.744690	1131.360840	-550.524658	-158.442352	1146.376465	-439.992859	266.710541	894.853271	-450.912140	-169.810135	890.662354	-430.185425	41.579834	1021.055359	447.835602	-69.380493	959.362305	442.237915	108.518364
-450.429688	135.961792	922.345581	-435.567871	-53.687988	921.384216	-545.883606	178.365341	504.762573	-485.344574	-113.927406	500.392792	-550.962158	186.916046	67.364395	-535.206909	-141.775543	77.827248	-461.494415	227.698334	1382.921509	-456.982544	-115.969162	1381.567261	-431.493927	49.253811	1390.662598	-391.766541	44.813717	1677.853760	-531.842163	287.839447	1131.328003	-550.143616	-157.969330	1146.169678	-440.016785	266.777344	894.840271	-449.885132	-170.799530	891.899292	-430.220642	41.635506	1021.043884	447.864838	-69.523499	959.326965	442.356995	108.429901
-450.475189	135.979324	922.330750	-435.649536	-53.660641	921.417175	-545.965820	178.358459	504.752289	-485.470184	-114.004807	500.389374	-550.968994	186.929886	67.335182	-535.269409	-141.760391	77.842735	-461.408508	227.830276	1382.936157	-456.941559	-115.848427	1381.635376	-431.681396	49.131523	1390.803101	-391.662323	44.920509	1677.786377	-531.820496	287.950195	1131.360596	-550.420105	-157.978867	1146.306030	-440.059448	266.789764	894.788025	-449.583466	-168.867264	891.602722	-430.263031	41.682213	1021.050049	447.909882	-69.581932	959.359192	442.504303	108.319321
-450.483887	136.076782	922.348389	-435.713959	-53.568829	921.400146	-546.038879	178.542526	504.818451	-485.481171	-113.924202	500.381409	-551.018188	186.969345	67.363457	-535.203918	-141.730148	77.843536	-461.342010	227.916992	1382.958740	-456.932831	-115.811111	1381.542358	-431.750488	49.189911	1390.821777	-391.515442	44.953289	1677.787476	-531.800964	288.006226	1131.375854	-550.474854	-157.885925	1146.372314	-440.094086	266.824646	894.789246	-449.573303	-168.325577	891.507690	-430.289276	41.755733	1021.049194	447.948822	-69.693451	959.330261	442.680603	108.229980
-450.517548	136.126450	922.335388	-435.787994	-53.542709	921.414612	-546.114685	178.533325	504.789246	-485.513031	-113.870888	500.364838	-551.020508	186.971054	67.359383	-535.236694	-141.735382	77.861824	-461.309662	228.028015	1382.990723	-456.896637	-115.668892	1381.632202	-431.776886	49.271458	1390.854004	-391.392487	45.007107	1677.775146	-531.773926	288.079102	1131.410278	-550.537842	-157.748138	1146.390381	-440.110718	266.850281	894.803223	-449.646912	-168.183838	891.532837	-430.330841	41.806168	1021.048218	448.045563	-69.696739	959.371216	442.836243	108.195946
-450.555756	136.157776	922.344604	-435.877747	-53.477234	921.436340	-546.128479	178.476242	504.762451	-485.661407	-113.923737	500.397583	-550.964600	186.965149	67.359100	-535.240906	-141.726364	77.856682	-461.242523	228.061310	1383.024414	-456.841949	-115.658981	1381.592896	-431.676300	49.548286	1390.885498	-391.287598	45.043293	1677.769287	-531.747559	288.096069	1131.448364	-550.531372	-157.612915	1146.438843	-440.133606	266.888245	894.815674	-449.608429	-168.022385	891.585449	-430.392792	41.857883	1021.063477	448.095337	-69.776901	959.365662	442.990845	108.140373
-450.590912	136.192108	922.362732	-435.942810	-53.409279	921.441528	-546.225159	178.507111	504.794281	-487.565430	-115.551140	500.908905	-550.976746	186.967941	67.360397	-536.318787	-141.925156	78.116882	-461.205536	228.150467	1383.057251	-456.783997	-115.556015	1381.606079	-431.678009	49.638359	1390.886841	-391.194641	45.094585	1677.752197	-531.735596	288.156403	1131.489136	-550.519226	-157.502045	1146.456909	-440.178131	266.930847	894.826599	-449.599365	-167.839417	891.614502	-430.427032	41.901543	1021.073120	448.091461	-69.856956	959.353760	443.114380	108.037132
-450.605255	136.219955	922.361694	-435.992493	-53.339603	921.454102	-546.256104	178.514587	504.785736	-487.618378	-115.572914	500.922974	-550.947144	186.961365	67.359947	-536.343689	-141.951935	78.098045	-461.134186	228.218231	1383.106079	-456.714752	-115.492027	1381.554321	-431.695862	49.707741	1390.909058	-391.110535	45.138439	1677.751953	-531.715698	288.182556	1131.545410	-550.511536	-157.415237	1146.530762	-440.202423	266.954163	894.868591	-449.715485	-167.714951	891.589417	-430.450592	41.955814	1021.077759	448.146393	-69.995125	959.347168	443.290924	107.944878
-450.660370	136.261688	922.360657	-436.048096	-53.261860	921.459961	-546.308350	178.539429	504.766541	-487.587311	-115.467407	500.874756	-550.971497	186.958145	67.375412	-536.263184	-141.911667	78.103653	-461.067230	228.294281	1383.157227	-456.570129	-115.345276	1381.644409	-431.656342	49.814125	1390.959839	-391.014099	45.179123	1677.752563	-531.715210	288.206116	1131.608765	-550.431152	-157.303268	1146.502686	-440.220215	266.993774	894.919678	-449.695709	-167.552902	891.562439	-430.485962	42.020760	1021.077515	448.151184	-70.090050	959.303955	443.424591	107.873550
-450.666016	136.273529	922.352112	-436.091095	-53.182690	921.466309	-546.313904	178.554214	504.770599	-487.507538	-115.290482	500.787262	-550.971252	186.961029	67.356697	-536.144836	-141.875610	78.043404	-460.986450	228.395386	1383.230225	-456.436340	-115.194031	1381.716187	-431.769531	49.705650	1391.094482	-390.928131	45.212456	1677.732422	-531.718445	288.215088	1131.703003	-550.064453	-157.025864	1146.353516	-440.232056	267.013184	894.983887	-449.889679	-169.467590	892.031006	-430.496887	42.072742	1021.074646	448.110687	-70.193077	959.277710	443.514618	107.797981
-450.728638	136.327484	922.359436	-436.143402	-53.120499	921.454590	-546.389404	178.641479	504.776184	-487.584991	-115.235443	500.721405	-550.957336	186.961655	67.346672	-536.244629	-141.899445	78.034126	-460.936798	228.415207	1383.312622	-456.289429	-115.167419	1381.668457	-431.586487	49.981426	1391.013428	-390.882141	45.305752	1677.705566	-531.734497	288.182556	1131.788696	-550.272461	-157.151520	1146.504883	-440.234192	267.022888	895.060303	-449.608765	-167.356445	891.546753	-430.519196	42.124302	1021.067932	448.142883	-70.268845	959.236572	443.661407	107.720673
-450.772644	136.364151	922.361511	-436.196869	-53.032047	921.434753	-546.364014	178.624985	504.757019	-487.625336	-115.247993	500.717224	-550.921692	186.953842	67.344910	-536.204590	-141.870392	78.053101	-460.874420	228.483505	1383.398560	-456.457245	-114.983040	1381.947144	-431.558594	50.045822	1391.039673	-390.763977	45.297596	1677.740234	-531.783325	288.136810	1131.872559	-549.957336	-156.862701	1146.306519	-440.254028	267.048035	895.130981	-449.802063	-169.190979	892.004578	-430.555359	42.175892	1021.057495	448.105865	-70.282829	959.271240	443.702942	107.629021
-450.769592	136.438614	922.371887	-436.234039	-52.959473	921.455505	-546.358826	178.611160	504.733093	-487.637329	-115.184868	500.694122	-550.936646	186.941422	67.345291	-536.219543	-141.861679	78.038574	-460.829803	228.551239	1383.490723	-456.384186	-114.926193	1381.958984	-431.541809	50.108738	1391.053223	-390.695251	45.354656	1677.753052	-531.838135	288.133820	1131.966431	-549.857483	-156.807236	1146.319336	-440.270966	267.070862	895.230347	-449.841522	-169.356445	892.026489	-430.581787	42.251362	1021.074219	448.106537	-70.370003	959.281799	443.817169	107.559036
-450.815674	136.469604	922.388672	-436.292267	-52.910046	921.457520	-546.396301	178.635666	504.729767	-487.727051	-115.215080	500.705872	-550.939758	186.941833	67.346916	-536.219238	-141.864426	78.036263	-460.792694	228.614822	1383.588623	-455.873932	-115.006302	1381.564575	-431.492065	50.200737	1391.113159	-390.624207	45.384380	1677.762695	-531.917847	288.094177	1132.061401	-549.881958	-157.714966	1146.765015	-440.351715	267.104034	895.294556	-449.832001	-169.167770	892.060303	-430.619812	42.284145	1021.081848	448.102875	-70.399918	959.289673	443.915344	107.461296
-450.851868	136.525208	922.385071	-436.351471	-52.799240	921.441467	-546.425842	178.693878	504.710358	-487.718445	-115.172478	500.707611	-550.947571	186.978958	67.326241	-536.197388	-141.833878	78.042542	-460.764343	228.677429	1383.695801	-455.765442	-114.975807	1381.512329	-431.472076	50.257931	1391.124634	-390.550049	45.426769	1677.783569	-531.990295	288.049683	1132.156128	-549.624451	-156.716995	1146.439697	-440.356476	267.147430	895.429260	-449.810608	-169.142441	891.979309	-430.652039	42.360622	1021.070007	448.068909	-70.512436	959.280640	443.981049	107.388229
-450.872772	136.558151	922.391296	-436.389771	-52.768108	921.449402	-546.362244	178.599701	504.674835	-487.761536	-115.158615	500.714233	-550.849304	186.961349	67.313141	-536.271057	-141.890640	78.043388	-460.751495	228.745071	1383.774780	-455.587128	-114.865189	1381.633911	-431.444092	50.332764	1391.160889	-390.483215	45.467323	1677.805908	-532.092651	288.009949	1132.267212	-549.827332	-156.880859	1146.559448	-440.427887	267.167206	895.528564	-449.547333	-167.204163	891.504211	-430.683075	42.392227	1021.077271	448.021851	-70.583771	959.289185	444.043060	107.303169
-450.900940	136.626633	922.417847	-436.466339	-52.711098	921.460144	-546.429565	178.693268	504.680267	-487.806213	-115.159607	500.787354	-550.923218	186.973923	67.325279	-536.267273	-141.887741	78.040077	-460.749878	228.803314	1383.853516	-455.421814	-114.817848	1381.652344	-431.375488	50.426224	1391.226318	-390.414520	45.513138	1677.812988	-532.194885	287.964355	1132.371948	-549.773499	-156.845673	1146.574707	-440.462585	267.175903	895.643494	-449.525543	-166.877594	891.385864	-430.718262	42.444687	1021.093750	447.871246	-70.530014	959.264954	443.816650	107.480827
-450.916931	136.665817	922.424683	-436.468292	-52.668518	921.471313	-546.371582	178.659943	504.679565	-487.805847	-115.107834	500.787567	-550.903931	186.984314	67.334900	-536.249634	-141.897278	78.014046	-460.752106	228.833908	1383.935425	-455.667969	-114.678558	1381.948486	-431.339783	50.466400	1391.253296	-390.340302	45.520885	1677.827515	-532.283508	287.929962	1132.427124	-549.760681	-156.924866	1146.553833	-440.462402	267.171448	895.800842	-449.518066	-166.848862	891.340576	-430.741913	42.487648	1021.104614	447.835754	-70.598770	959.289063	443.875916	107.376190
-450.912170	136.725800	922.432190	-436.526215	-52.606861	921.474854	-546.354736	178.596436	504.628601	-487.862915	-115.136124	500.786835	-550.857788	187.010452	67.333260	-536.288696	-141.916367	77.988411	-460.777863	228.889984	1384.024658	-455.562073	-114.642632	1381.908936	-431.298309	50.527599	1391.280640	-390.326752	45.589714	1677.801025	-532.371826	287.895538	1132.511108	-549.641479	-156.879944	1146.527100	-440.552002	267.193817	895.869873	-449.527435	-166.912766	891.297180	-430.755646	42.543114	1021.108459	447.835663	-70.726814	959.324646	444.016724	107.174881
-450.947601	136.791519	922.452515	-436.552887	-52.535915	921.489502	-546.375488	178.673279	504.631195	-487.834747	-115.070206	500.762756	-550.888794	187.032211	67.346191	-536.252136	-141.909332	77.977127	-460.822540	228.936844	1384.083862	-455.398315	-114.608521	1381.854248	-431.237549	50.588737	1391.275757	-390.206207	45.573204	1677.822266	-532.475159	287.847137	1132.603149	-549.558044	-156.889755	1146.491333	-440.660553	267.159088	895.915466	-449.498016	-166.804398	891.241394	-430.781616	42.609474	1021.125305	447.829376	-70.908394	959.319153	444.209534	106.964561
-450.968018	136.871674	922.463684	-436.585693	-52.448914	921.475647	-546.431213	178.814468	504.640900	-488.045532	-115.259697	500.783295	-550.905029	187.038239	67.361221	-536.363708	-141.916946	78.025391	-460.862000	228.980911	1384.158569	-455.254333	-114.552452	1381.830566	-431.194092	50.650368	1391.272583	-390.134857	45.600655	1677.803223	-532.559814	287.815887	1132.631592	-549.154724	-156.692368	1146.314087	-440.752991	267.157318	895.976440	-449.730621	-168.742050	891.617065	-430.787506	42.680706	1021.121338	447.746124	-71.050117	959.314941	444.230255	106.858192
-450.956726	136.968842	922.465515	-436.597198	-52.343975	921.462830	-546.395630	178.749069	504.631042	-488.040741	-115.177490	500.714417	-550.851746	187.033432	67.323822	-536.338318	-141.896042	78.036674	-460.876404	229.032181	1384.207031	-455.062439	-114.508308	1381.788574	-431.164551	50.681927	1391.242310	-390.051392	45.635948	1677.781128	-532.638428	287.757111	1132.688843	-548.995361	-156.703949	1146.299561	-440.848846	267.143494	896.014343	-449.721252	-168.859894	891.598694	-430.761139	42.774582	1021.112427	447.656433	-71.122437	959.305847	444.230347	106.802429
-450.986053	137.040970	922.489990	-436.635132	-52.269001	921.479492	-546.406738	178.625961	504.541870	-488.070129	-115.180199	500.700439	-550.816284	187.035538	67.306061	-536.340088	-141.898056	78.038200	-460.913849	229.072556	1384.270020	-454.931274	-114.493797	1381.763062	-431.072174	50.728184	1391.254395	-389.965118	45.639961	1677.782104	-532.707642	287.693665	1132.756226	-548.876709	-156.719757	1146.272339	-440.919830	267.101776	896.062256	-449.682617	-168.727112	891.512817	-430.767883	42.845501	1021.129456	447.568054	-71.213547	959.318787	444.222198	106.704346
-450.971466	137.118118	922.490479	-436.635773	-52.173779	921.468628	-546.396790	178.539520	504.516022	-488.095917	-115.167908	500.718811	-550.805542	187.052460	67.292030	-536.325867	-141.890106	78.032669	-460.939667	229.112045	1384.307129	-454.396301	-114.521912	1381.417114	-431.008209	50.765274	1391.294434	-389.885437	45.645100	1677.770020	-532.798645	287.628754	1132.822876	-548.662048	-156.721176	1146.318115	-441.009735	267.082611	896.113953	-449.623657	-168.685257	891.441040	-430.742035	42.926167	1021.121826	447.440826	-71.334610	959.290894	444.196777	106.634354
-450.970428	137.168472	922.488464	-436.635620	-52.070480	921.447998	-546.402283	178.523117	504.486938	-488.060913	-115.072723	500.692780	-550.792786	187.054001	67.273506	-536.318115	-141.883438	78.013626	-460.989288	229.155624	1384.345215	-454.283752	-114.530380	1381.292236	-430.956696	50.801743	1391.245972	-389.816284	45.644180	1677.754761	-532.932556	287.494263	1132.889160	-548.531982	-156.734802	1146.272583	-441.085175	267.031158	896.177368	-449.587433	-168.641876	891.379456	-430.738983	42.993492	1021.110229	447.365875	-71.435555	959.247009	444.212738	106.558464
-451.025146	137.208527	922.488464	-436.672913	-52.018639	921.447510	-546.504272	178.746613	504.573395	-488.053284	-115.070107	500.670715	-550.826782	187.054337	67.286911	-536.282959	-141.906662	77.967308	-461.020111	229.166962	1384.392944	-454.168793	-114.491356	1381.255981	-430.889069	50.855274	1391.277710	-389.789978	45.685276	1677.705566	-533.044678	287.451263	1132.930786	-548.406677	-156.747391	1146.215576	-441.184143	266.988098	896.217590	-449.545227	-168.614304	891.297424	-430.761566	43.042213	1021.106873	447.269226	-71.511368	959.216736	444.169525	106.501526
-451.037018	137.271149	922.484924	-436.655975	-51.971584	921.454895	-546.473572	178.583710	504.502899	-488.060364	-115.051010	500.630768	-550.805359	187.030975	67.288895	-536.280151	-141.907593	77.939651	-461.056854	229.218369	1384.438477	-453.995453	-114.452110	1381.214600	-430.811554	50.889935	1391.285889	-389.731018	45.678349	1677.703613	-533.150269	287.406555	1132.973999	-548.274475	-156.769699	1146.187988	-441.265717	266.929169	896.274597	-449.491974	-168.605270	891.254089	-430.769592	43.103916	1021.110168	447.187164	-71.553787	959.193054	444.111603	106.463020
-451.016052	137.567459	922.565674	-436.616760	-51.801197	921.416443	-546.558533	178.775940	504.600555	-488.071686	-114.997887	500.603973	-550.890381	187.071716	67.311249	-536.310547	-141.906906	77.954010	-461.106445	229.258621	1384.477783	-453.837677	-114.408890	1381.225342	-430.724884	50.940796	1391.286377	-389.654358	45.656326	1677.691895	-533.272339	287.348907	1132.994629	-548.148987	-156.763382	1146.127930	-441.381714	266.876129	896.332458	-449.419586	-168.567291	891.200806	-430.751678	43.274891	1021.133179	447.063965	-71.643120	959.172729	444.073975	106.381737
-451.068237	137.371094	922.503967	-436.640381	-51.773727	921.430481	-546.455872	178.496140	504.466827	-488.075592	-115.000351	500.599426	-550.751953	187.050552	67.291122	-536.328613	-141.896927	77.980614	-461.131989	229.274353	1384.513062	-453.683716	-114.376152	1381.235229	-430.655426	50.947571	1391.299683	-389.547150	45.597771	1677.740234	-533.398743	287.340912	1133.058228	-548.194702	-156.907944	1146.225464	-441.538208	266.824921	896.325073	-449.152740	-167.271133	890.912476	-430.755981	43.235176	1021.104736	446.974487	-71.667770	959.178284	444.047760	106.320129
-451.059662	137.448380	922.521240	-436.598602	-51.694302	921.424744	-546.442444	178.521698	504.455933	-488.066681	-114.993988	500.666962	-550.752014	187.034607	67.294823	-536.232605	-141.881119	77.972572	-461.147675	229.297913	1384.547485	-453.595978	-114.365631	1381.174072	-430.573273	50.983120	1391.320435	-389.482819	45.570198	1677.756348	-533.517517	287.294708	1133.111450	-548.084534	-156.990952	1146.298462	-441.648163	266.723602	896.385559	-449.094299	-167.224838	890.864258	-430.739136	43.303131	1021.111633	446.875397	-71.706520	959.205505	443.984985	106.238655
-451.101898	137.535553	922.531311	-436.583801	-51.652065	921.415833	-546.449829	178.562210	504.460876	-488.081879	-114.978844	500.679749	-550.759583	187.038651	67.300377	-536.281860	-141.891647	77.976151	-461.156921	229.291306	1384.592041	-453.467773	-114.406387	1381.087524	-430.500732	50.964443	1391.306885	-389.406128	45.544918	1677.764160	-533.641724	287.265045	1133.155029	-547.942078	-156.999268	1146.304810	-441.806671	266.672760	896.408997	-449.016602	-167.269882	890.890991	-430.739899	43.362720	1021.110535	446.777740	-71.762489	959.182495	443.922668	106.248650
-451.120209	137.596939	922.554565	-436.536530	-51.563431	921.413025	-546.423950	178.575226	504.447937	-488.071747	-114.993561	500.705017	-550.728149	187.038437	67.308960	-536.240723	-141.832535	78.020760	-461.132538	229.316101	1384.632813	-453.361511	-114.398506	1381.039185	-430.411407	50.995590	1391.309082	-389.342377	45.508881	1677.776367	-533.748108	287.251556	1133.232422	-547.830261	-157.000885	1146.335815	-441.979828	266.631836	896.440613	-448.929443	-167.286514	890.880920	-430.721863	43.428978	1021.120300	446.652496	-71.816269	959.181458	443.843201	106.199097
-451.179413	137.639511	922.545349	-436.552399	-51.481441	921.395386	-546.448059	178.629242	504.465851	-488.052917	-114.965218	500.669708	-550.760132	187.054779	67.306580	-536.218933	-141.851746	78.001884	-461.128876	229.320709	1384.656372	-453.215118	-114.385536	1381.056152	-430.291931	51.031216	1391.338501	-389.284027	45.480476	1677.780518	-533.833496	287.260864	1133.282227	-547.712341	-157.004074	1146.313965	-442.121735	266.602722	896.500183	-448.842804	-167.279526	890.854309	-430.737366	43.491631	1021.104004	446.499756	-71.908234	959.166138	443.750122	106.117470
-451.178558	137.971283	922.625061	-436.429077	-51.345463	921.355591	-546.486389	178.708572	504.475677	-487.962006	-114.873619	500.609161	-550.757446	187.054153	67.313515	-536.202393	-141.836288	78.015755	-461.108795	229.327637	1384.661011	-453.019928	-114.340340	1381.106934	-430.211578	51.065113	1391.296753	-389.218079	45.451687	1677.778076	-533.928589	287.292480	1133.371094	-547.580078	-156.987015	1146.320679	-442.305634	266.599640	896.550720	-448.715790	-167.260010	890.835815	-430.693390	43.669559	1021.126526	446.320465	-71.935143	959.165649	443.611786	106.076218
-451.210999	138.014313	922.629883	-436.389343	-51.253143	921.343628	-546.461121	178.691330	504.465881	-487.972137	-114.856094	500.587006	-550.725952	187.047409	67.311905	-536.216064	-141.837738	77.983177	-461.114929	229.343277	1384.687134	-453.274017	-114.171021	1381.559082	-430.089111	51.105301	1391.322876	-389.146423	45.427841	1677.761841	-534.007080	287.331848	1133.447021	-547.536560	-157.005981	1146.234497	-442.429871	266.585510	896.625122	-448.583527	-167.240341	890.829041	-430.692444	43.733311	1021.123352	446.178375	-71.953560	959.173950	443.501953	106.009048
-451.266571	137.969070	922.592041	-436.360657	-51.190151	921.307190	-546.452271	178.708420	504.431396	-487.913788	-114.796173	500.534943	-550.737427	187.028534	67.308273	-536.218018	-141.836411	77.976219	-461.088287	229.353836	1384.700439	-452.712219	-114.294800	1381.131470	-430.010315	51.135742	1391.304443	-389.079010	45.393887	1677.760132	-534.106567	287.362030	1133.497314	-547.286804	-156.911133	1146.262573	-442.644104	266.621185	896.656494	-448.452179	-167.185684	890.802307	-430.678223	43.751179	1021.082520	446.000793	-71.970818	959.133911	443.355164	106.004272
-451.322083	137.873352	922.570984	-436.310760	-51.154808	921.310242	-546.440552	178.695313	504.405579	-487.845764	-114.719154	500.511566	-550.713074	187.023010	67.306847	-536.225037	-141.849655	77.981483	-461.092926	229.386810	1384.725464	-452.598114	-114.224495	1381.150391	-429.889282	51.148788	1391.277222	-389.006195	45.359577	1677.768677	-534.215027	287.448944	1133.584106	-547.152588	-156.869781	1146.288452	-442.801697	266.621429	896.763977	-448.303406	-167.136093	890.814148	-430.655823	43.743217	1021.070068	445.830750	-72.050377	959.141968	443.239105	105.914726
-451.342010	137.904877	922.582458	-436.273376	-51.049896	921.317932	-546.455383	178.717834	504.385590	-487.877075	-114.746140	500.554413	-550.677979	187.030502	67.306801	-536.139038	-141.822632	77.979179	-461.043427	229.390762	1384.762695	-452.422638	-114.218407	1381.171753	-429.812836	51.160164	1391.264893	-388.942627	45.316513	1677.775757	-534.347473	287.523163	1133.678101	-547.002075	-156.888306	1146.327148	-443.023163	266.680420	896.807434	-448.168579	-167.127747	890.860413	-430.642120	43.814007	1021.078979	445.675629	-72.097488	959.123291	443.087769	105.912079
-451.391205	138.024582	922.596191	-436.234161	-50.964478	921.304993	-546.410583	178.695618	504.384308	-487.792938	-114.660812	500.530304	-550.646301	186.998947	67.314186	-536.131470	-141.782288	77.987732	-461.022491	229.376999	1384.795654	-452.702118	-114.083038	1381.613281	-429.748810	51.158169	1391.280273	-388.870361	45.291710	1677.788452	-534.494080	287.655670	1133.785034	-546.941467	-156.911682	1146.293335	-443.252502	266.743103	896.883606	-448.018768	-167.137299	890.867004	-430.626892	43.910305	1021.076721	445.523590	-72.151649	959.127991	442.988983	105.839561
-451.390991	138.114395	922.618835	-436.175323	-50.819473	921.291626	-546.441223	178.752090	504.382019	-487.822449	-114.634941	500.531555	-550.620300	187.008820	67.318100	-536.139221	-141.787216	77.994255	-460.964783	229.372986	1384.812378	-452.592743	-114.050262	1381.633789	-429.697815	51.175339	1391.220093	-388.816071	45.260979	1677.798218	-534.635437	287.768188	1133.882446	-546.647949	-156.849197	1146.269775	-443.483612	266.802338	896.940491	-448.061890	-168.290939	891.164673	-430.593689	44.013340	1021.080933	445.396637	-72.159019	959.115601	442.881592	105.814964
-451.421661	138.175140	922.639038	-436.113800	-50.720188	921.258423	-546.486145	178.821182	504.360229	-487.814667	-114.628754	500.556915	-550.642578	187.013840	67.324371	-536.137268	-141.772278	78.012787	-460.924133	229.363205	1384.844727	-452.486206	-114.052322	1381.665771	-429.638916	51.195488	1391.253174	-388.763794	45.232876	1677.789917	-534.790527	287.857239	1133.965942	-546.504395	-156.878418	1146.321899	-443.685944	266.898438	897.040344	-447.919281	-168.359711	891.216492	-430.556030	44.073681	1021.071533	445.230164	-72.227188	959.123169	442.744995	105.788704
-451.411133	138.270844	922.644409	-436.043793	-50.634167	921.247681	-546.504700	178.836761	504.366608	-487.742798	-114.503654	500.540710	-550.659119	187.015259	67.312950	-536.111206	-141.767822	77.997902	-460.894440	229.360611	1384.884888	-452.414795	-114.058769	1381.659180	-429.566681	51.198067	1391.242554	-388.702087	45.204109	1677.797852	-534.953186	287.974915	1134.056152	-546.545471	-157.063263	1146.431152	-443.917023	267.043945	897.135803	-447.515717	-167.086044	890.988159	-430.511353	44.160545	1021.068298	445.097961	-72.219170	959.125427	442.627991	105.764168
-451.441132	138.311386	922.645630	-436.003967	-50.518848	921.233093	-546.524597	178.849823	504.354401	-487.694061	-114.448799	500.542175	-550.663818	187.029770	67.318428	-536.127808	-141.779694	77.991570	-460.839264	229.343201	1384.924561	-451.932892	-114.259178	1381.099487	-429.508179	51.218250	1391.240723	-388.672394	45.223942	1677.778809	-535.086731	288.084534	1134.163330	-546.148499	-156.935547	1146.423706	-444.145874	267.194305	897.235291	-447.532074	-168.237823	891.286987	-430.494049	44.236256	1021.059937	444.825500	-72.091820	959.095581	442.201721	105.976936
-451.444489	138.433640	922.669800	-435.929291	-50.388176	921.209656	-546.580322	178.918396	504.404724	-487.710480	-114.410545	500.558258	-550.623169	187.005615	67.339325	-536.164856	-141.789383	77.993454	-460.801544	229.336029	1384.956909	-451.790649	-114.228516	1381.171875	-429.461243	51.202477	1391.217041	-388.610199	45.220043	1677.762451	-535.236755	288.182037	1134.271118	-545.991516	-156.975494	1146.432007	-444.343079	267.369659	897.327087	-447.334808	-168.352310	891.369873	-430.447876	44.344063	1021.058960	444.648987	-72.149399	959.080750	442.036804	105.961716
-451.444733	138.538467	922.684631	-435.830811	-50.236912	921.173584	-546.575745	178.959641	504.394135	-487.673462	-114.327316	500.547913	-550.646118	187.016190	67.341042	-536.160583	-141.789261	77.984818	-460.752899	229.329407	1384.999023	-451.700958	-114.222816	1381.188843	-429.367920	51.228401	1391.259399	-388.544678	45.210781	1677.772217	-535.369812	288.296692	1134.393433	-545.847229	-156.980698	1146.385376	-444.580414	267.595825	897.426758	-447.120331	-168.308792	891.390625	-430.389343	44.453201	1021.047119	444.468018	-72.184975	959.069519	441.917480	105.921364
-451.445526	138.653137	922.688416	-435.758881	-50.050781	921.122070	-546.615906	178.998215	504.391479	-487.694550	-114.237602	500.529663	-550.623047	187.018509	67.351128	-536.177063	-141.777771	77.999992	-460.727417	229.350357	1385.042603	-451.588867	-114.185837	1381.235596	-429.302856	51.240234	1391.232666	-388.491760	45.214222	1677.766846	-535.504578	288.432678	1134.539795	-545.860901	-157.159973	1146.448730	-444.842346	267.871124	897.494324	-446.697662	-167.054459	891.149597	-430.326508	44.582047	1021.019714	444.305511	-72.148430	959.071899	441.746185	105.883545
-451.465210	138.803635	922.713867	-435.664703	-49.898861	921.085022	-546.669861	179.025742	504.388184	-487.690125	-114.184036	500.491608	-550.611694	187.016663	67.352951	-536.125244	-141.754593	78.003860	-460.699524	229.360916	1385.091553	-451.485992	-114.171982	1381.227661	-429.219574	51.277981	1391.219482	-388.417084	45.191128	1677.725098	-535.641846	288.542938	1134.647705	-545.726746	-157.184113	1146.411133	-445.088470	268.119171	897.513977	-446.455109	-166.957443	891.137207	-430.269836	44.710114	1021.011414	444.046600	-72.189751	959.035400	441.517365	105.914635
-451.492371	138.904861	922.733215	-435.588196	-49.733624	921.056458	-546.815552	179.425110	504.500763	-487.676453	-114.090187	500.501831	-550.690430	187.032471	67.390823	-536.190002	-141.764969	77.995110	-460.692993	229.344574	1385.101807	-451.338196	-114.149193	1381.196533	-429.177277	51.260979	1391.161011	-388.381073	45.214123	1677.742676	-535.784302	288.679321	1134.769775	-545.551392	-157.252548	1146.338989	-445.326721	268.364105	897.547485	-446.239868	-166.991165	891.169861	-430.237640	44.826199	1021.005798	443.811676	-72.215599	959.029175	441.303894	105.897316
-451.515015	139.058228	922.769043	-435.498230	-49.555794	921.014771	-546.890808	179.587280	504.553009	-487.652191	-113.975258	500.437164	-550.708618	187.036530	67.406166	-536.093872	-141.711838	77.958008	-460.703766	229.354111	1385.141357	-451.164886	-114.121780	1381.177490	-429.114227	51.279392	1391.148315	-388.325684	45.214001	1677.738037	-535.915283	288.816223	1134.836060	-545.552979	-158.382462	1146.675293	-445.547638	268.663696	897.579041	-446.046783	-167.029373	891.249268	-430.183777	44.960777	1021.000244	443.641205	-72.269569	959.052429	441.237854	105.736969
-451.513763	139.235229	922.761230	-435.429108	-49.420372	920.960571	-546.954285	179.750626	504.597961	-487.718750	-113.884598	500.416107	-550.725281	187.035492	67.380058	-536.094727	-141.722412	77.956879	-460.701782	229.350464	1385.167969	-451.031097	-114.113411	1381.101074	-429.064301	51.321693	1391.115112	-388.224426	45.163574	1677.764893	-536.041138	288.919769	1134.895996	-545.220703	-157.352676	1146.250610	-445.794067	269.004059	897.620178	-445.854126	-167.065903	891.143494	-430.129608	45.099026	1020.966675	443.438385	-72.406334	959.020691	441.150269	105.691879
-451.528992	139.374512	922.782471	-435.367279	-49.252110	920.918640	-546.981201	179.708511	504.568542	-487.688446	-113.773773	500.419617	-550.702148	187.007477	67.367935	-536.161377	-141.734268	77.946030	-460.720917	229.373581	1385.210449	-450.881866	-114.093712	1381.060303	-428.993011	51.324417	1391.111084	-388.227448	45.211498	1677.712646	-536.156494	289.036713	1134.961060	-544.920471	-157.258011	1146.138062	-446.011749	269.367889	897.657837	-445.850067	-168.151291	891.344116	-430.087555	45.226700	1020.953857	443.236359	-72.391830	959.022095	440.957214	105.667648
-451.418518	139.739151	922.816284	-435.279480	-49.024799	920.897034	-546.873230	179.740128	504.618835	-487.703918	-113.692116	500.391266	-550.641113	186.997482	67.374252	-536.135132	-141.693573	77.922195	-460.737793	229.382721	1385.241455	-450.703003	-114.021248	1381.097656	-428.942688	51.367794	1391.125244	-388.141602	45.156200	1677.750366	-536.264343	289.138641	1135.047363	-544.870789	-157.418243	1146.180542	-446.201019	269.683533	897.673706	-445.446960	-167.169388	891.099548	-429.989716	45.491749	1020.960205	443.012024	-72.405739	959.026550	440.790192	105.627762
-451.435120	139.913483	922.841919	-435.188293	-48.894985	920.881348	-546.770020	179.583984	504.543243	-487.755463	-113.634018	500.451660	-550.542236	186.986328	67.365608	-536.168884	-141.699493	77.919250	-460.768036	229.408066	1385.300537	-450.613708	-113.990852	1381.023438	-428.878632	51.410896	1391.118286	-388.092346	45.163166	1677.750244	-536.379944	289.266266	1135.145264	-544.565613	-157.425003	1146.088989	-446.431091	270.023834	897.689819	-445.481934	-168.096970	891.304504	-429.944550	45.630428	1020.964111	442.861633	-72.520363	958.971558	440.683350	105.432632
-451.433319	140.097610	922.877380	-435.117584	-48.723583	920.879395	-546.616150	179.216324	504.421112	-487.757813	-113.490135	500.459045	-550.396423	186.951920	67.348381	-536.221497	-141.693512	77.951279	-460.780853	229.414001	1385.363525	-450.487366	-113.961159	1380.985596	-428.858124	51.473213	1391.114624	-388.052124	45.167385	1677.753174	-536.484314	289.386658	1135.244263	-544.373352	-157.488968	1146.064453	-446.635254	270.428345	897.740417	-445.343750	-168.201401	891.321411	-429.912933	45.793015	1020.981506	442.593048	-72.435036	958.982056	440.410431	105.606224
-451.429230	140.319382	922.935791	-435.042297	-48.523895	920.886414	-546.639221	179.474380	504.520569	-487.752502	-113.405434	500.492859	-550.395752	186.942841	67.383690	-536.169861	-141.660751	77.941940	-460.812164	229.439285	1385.424072	-450.383881	-113.919060	1380.940430	-428.848358	51.495464	1391.072754	-388.022949	45.146595	1677.746582	-536.623596	289.564880	1135.390625	-544.190308	-157.642807	1146.103516	-446.883057	270.855835	897.811157	-445.165253	-168.167480	891.324158	-429.879822	45.981190	1021.015137	442.433075	-72.581825	958.970093	440.312653	105.366287
-451.582672	140.245468	922.912476	-435.039795	-48.397335	920.854431	-546.503113	179.110153	504.353821	-487.827026	-113.338623	500.496704	-550.233948	186.909485	67.347794	-536.221863	-141.638412	77.980995	-460.852509	229.471786	1385.494385	-450.196686	-113.853958	1380.979492	-428.827698	51.546463	1391.098267	-388.007294	45.155666	1677.747192	-536.755981	289.732483	1135.523682	-543.996887	-157.753098	1146.110840	-447.144318	271.274414	897.871704	-444.998566	-168.090073	891.271362	-429.911926	46.017998	1020.981628	442.179321	-72.567421	958.971924	440.085724	105.398315
-451.565735	140.383362	922.914185	-434.957581	-48.200466	920.831421	-546.527954	179.170410	504.358124	-487.813690	-113.161011	500.509552	-550.237366	186.931015	67.372162	-536.257996	-141.658493	77.977859	-460.899719	229.503403	1385.554321	-450.078827	-113.809288	1380.937866	-428.838135	51.567955	1391.116089	-387.997375	45.132168	1677.742188	-536.883667	289.869415	1135.629883	-543.920044	-157.961777	1146.162842	-447.361603	271.658936	897.874451	-444.613007	-167.184891	891.024658	-429.847595	46.178349	1020.968994	441.860046	-72.401474	958.992798	439.750641	105.617424
-451.585785	140.540680	922.932373	-434.907318	-48.001957	920.793823	-546.484924	179.184937	504.356018	-487.918854	-113.170876	500.510498	-550.159363	186.914871	67.347755	-536.264587	-141.636215	78.012474	-460.940887	229.538986	1385.605591	-449.976959	-113.763138	1380.914551	-428.789429	51.635437	1391.125122	-387.969360	45.125698	1677.732666	-537.005920	290.004730	1135.738647	-543.725525	-158.069168	1146.108032	-447.539886	272.003723	897.908325	-444.399872	-167.097092	890.963257	-429.816010	46.333435	1020.957092	441.541992	-72.446693	958.956604	439.488708	105.611298
-451.569519	140.698105	922.951172	-434.862213	-47.811729	920.775513	-546.502502	179.270309	504.343414	-487.896820	-113.050575	500.476990	-550.174561	186.922562	67.363266	-536.277527	-141.605789	78.010712	-460.967834	229.571777	1385.652100	-449.823151	-113.714394	1380.869141	-428.775024	51.689682	1391.051025	-387.948761	45.126770	1677.712891	-537.124512	290.150391	1135.808350	-543.535461	-158.104172	1146.033569	-447.702942	272.419861	897.958313	-444.166016	-167.062302	890.893372	-429.765015	46.491680	1020.954590	441.374207	-72.690758	958.947510	439.429443	105.293320
-451.565552	140.822449	922.938599	-434.777283	-47.637554	920.732300	-546.529846	179.349197	504.345825	-487.873383	-112.925018	500.458344	-550.163391	186.925903	67.331459	-536.293030	-141.598221	78.007935	-461.052307	229.643539	1385.722168	-449.660950	-113.634232	1380.861938	-428.733978	51.743073	1390.994873	-387.930908	45.130756	1677.681152	-537.243774	290.290649	1135.881714	-543.229492	-158.099869	1145.905762	-447.857788	272.883331	898.029114	-444.204834	-167.866989	890.997375	-429.699921	46.632469	1020.923889	441.025909	-72.699211	958.967102	439.159454	105.244476
-451.559875	141.018463	922.959167	-434.712921	-47.417435	920.712097	-546.561157	179.497101	504.369812	-487.835388	-112.788544	500.441498	-550.192139	186.949921	67.359352	-536.324951	-141.572601	78.007133	-461.103027	229.689209	1385.778076	-449.535858	-113.535103	1380.848389	-428.676025	51.843147	1391.034790	-387.932190	45.117649	1677.663696	-537.363220	290.431152	1135.950562	-543.027039	-158.157181	1145.846802	-448.048798	273.251862	898.084106	-444.050293	-167.817551	890.933838	-429.661957	46.823555	1020.923645	440.729645	-72.719330	958.906494	438.894928	105.241982
-451.527435	141.173599	922.947571	-434.630280	-47.209194	920.671753	-546.551147	179.569992	504.354004	-487.790894	-112.652275	500.418549	-550.155396	186.956879	67.371666	-536.235046	-141.521286	78.014915	-461.169830	229.760895	1385.828613	-449.416809	-113.469788	1380.814819	-428.653046	51.917751	1391.040894	-387.921570	45.123611	1677.651611	-537.486816	290.591675	1136.047607	-542.839844	-158.214050	1145.809448	-448.196655	273.628479	898.138611	-443.839630	-167.750870	890.880920	-429.602997	46.993851	1020.897522	440.436768	-72.749962	958.895874	438.666229	105.220482
-451.515503	141.338577	922.955811	-434.582550	-47.034267	920.666870	-546.543884	179.635361	504.372437	-487.705780	-112.511681	500.399109	-550.132385	186.948608	67.394806	-536.192749	-141.476212	78.008530	-461.268585	229.821594	1385.919434	-449.288544	-113.381073	1380.774414	-428.647522	51.996498	1391.027222	-387.934753	45.119930	1677.627686	-537.609009	290.803314	1136.141479	-542.768799	-158.347946	1145.793213	-448.376648	274.034088	898.195923	-443.471344	-166.894409	890.630005	-429.574371	47.159378	1020.899353	440.202454	-72.660751	958.904114	438.452667	105.221298
-451.478516	141.515427	922.944641	-434.506714	-46.893723	920.638428	-546.588928	179.757324	504.400513	-487.695557	-112.412567	500.419434	-550.142334	186.976181	67.402283	-536.226318	-141.470093	78.035538	-461.333984	229.869034	1385.994141	-449.157593	-113.288094	1380.729736	-428.649628	52.083469	1391.021240	-387.956146	45.087116	1677.624512	-537.749268	291.012451	1136.281616	-542.601074	-158.399277	1145.740479	-448.600891	274.454834	898.237793	-443.300995	-166.804459	890.573792	-429.526428	47.310993	1020.880737	439.961731	-72.679085	958.877441	438.234680	105.223930
-451.464478	141.686447	922.958740	-434.406647	-46.674809	920.613525	-546.557556	179.829758	504.382477	-487.637939	-112.266273	500.395935	-550.113525	186.972763	67.389030	-536.202576	-141.458420	78.018066	-461.430389	229.937943	1386.060913	-449.052765	-113.203094	1380.694946	-428.614655	52.161446	1391.019775	-387.965271	45.074539	1677.615967	-537.887268	291.160461	1136.394165	-542.444458	-158.382584	1145.637329	-448.768768	274.850311	898.301575	-443.159027	-166.766434	890.536194	-429.479828	47.490627	1020.876709	439.685120	-72.691742	958.808533	438.023438	105.257050
-451.400360	141.858154	922.952881	-434.320038	-46.500805	920.604309	-546.577881	179.967606	504.430084	-487.581970	-112.193535	500.472351	-550.080078	187.000031	67.369347	-536.150818	-141.396729	78.052757	-461.525543	230.018906	1386.126709	-448.953522	-113.105202	1380.644165	-428.626038	52.247425	1391.005615	-387.982697	45.057606	1677.617798	-538.032410	291.361725	1136.536987	-542.271912	-158.411179	1145.619507	-448.939392	275.228180	898.387146	-443.009155	-166.711975	890.488464	-429.426331	47.661282	1020.872131	439.367035	-72.736984	958.818909	437.752380	105.234642
-451.418427	142.036560	922.961914	-434.255676	-46.340775	920.578491	-546.573120	180.071686	504.424988	-487.621338	-112.163254	500.481659	-550.070251	187.028809	67.390747	-536.204224	-141.425842	78.072952	-461.588470	230.076233	1386.200317	-448.866058	-112.999809	1380.623413	-428.591644	52.347618	1391.021851	-388.006897	45.051228	1677.618042	-538.167297	291.505585	1136.633057	-542.131226	-158.375397	1145.498413	-449.056976	275.582855	898.466919	-442.824860	-166.612381	890.432556	-429.410004	47.817444	1020.864685	439.103485	-72.738739	958.800354	437.522400	105.247490
-451.379944	142.199249	922.950623	-434.191864	-46.201553	920.575745	-546.551758	180.169388	504.431763	-487.638672	-112.118370	500.489655	-550.085754	187.040955	67.399788	-536.190430	-141.373749	78.097885	-461.668884	230.139114	1386.266357	-448.827087	-112.932663	1380.566895	-428.643677	52.404640	1390.981323	-388.038879	45.023643	1677.608032	-538.306580	291.680573	1136.757813	-542.002258	-158.365921	1145.469482	-449.197968	275.957123	898.560303	-442.685577	-166.503815	890.360291	-429.366730	47.973957	1020.858704	438.772858	-72.767799	958.800598	437.257996	105.211510
-451.368225	142.370117	922.970154	-434.118805	-46.047123	920.560242	-546.575745	180.261368	504.442627	-487.606445	-112.063911	500.522552	-550.083618	187.062714	67.394279	-536.229553	-141.350128	78.125038	-461.744568	230.222824	1386.327637	-448.762512	-112.852631	1380.499756	-428.622437	52.507271	1390.976807	-388.079559	45.019386	1677.600586	-538.432800	291.826660	1136.838989	-541.856262	-158.314941	1145.382080	-449.282715	276.315033	898.707275	-442.490356	-166.395737	890.264648	-429.333984	48.121655	1020.862000	438.427094	-72.797844	958.787048	436.996887	105.172440
-451.343872	142.521408	922.974976	-434.076294	-45.898151	920.557678	-546.583496	180.381607	504.456085	-487.526520	-111.945633	500.496338	-550.139465	187.090424	67.388885	-536.233215	-141.339905	78.134537	-461.813965	230.302551	1386.399048	-448.731171	-112.789589	1380.389893	-428.632721	52.587986	1390.971069	-388.107422	45.001705	1677.602173	-538.560974	291.975677	1136.939453	-541.708740	-158.193863	1145.268677	-449.378998	276.604736	898.759644	-442.301056	-166.242554	890.175476	-429.303650	48.268902	1020.863586	438.106964	-72.813393	958.756348	436.754822	105.175400
-451.330750	142.695068	922.991943	-434.013611	-45.757576	920.542297	-546.636841	180.677109	504.524750	-487.561493	-111.908562	500.494080	-550.175110	187.093872	67.416260	-535.929688	-141.242416	78.127205	-461.867615	230.381302	1386.454346	-448.637024	-112.672134	1380.402100	-428.653687	52.649101	1390.946045	-388.157227	44.982346	1677.582031	-538.658997	292.120667	1137.032349	-541.601807	-158.105362	1145.161133	-449.462219	276.926331	898.869446	-442.103027	-166.063293	890.094727	-429.280243	48.411152	1020.866333	437.784088	-72.774467	958.751953	436.480286	105.169281
-451.297577	142.788376	922.955505	-433.952240	-45.594875	920.528076	-546.630981	180.795212	504.551117	-487.447815	-111.778061	500.469086	-550.159546	187.144592	67.440155	-535.857605	-141.214996	78.120239	-461.930725	230.459351	1386.535034	-448.624878	-112.586647	1380.345825	-428.633545	52.722313	1390.950073	-388.190369	44.982323	1677.579468	-538.768372	292.318237	1137.124512	-541.496765	-157.965759	1145.066528	-449.556763	277.211609	898.965820	-441.931305	-165.890839	889.985596	-429.238556	48.552338	1020.841797	437.528473	-72.769676	958.730652	436.274628	105.180290
-451.278748	142.962830	922.965027	-433.897827	-45.400482	920.499023	-546.654846	180.908524	504.533752	-487.399872	-111.726624	500.454102	-550.182556	187.158783	67.424446	-535.834717	-141.185471	78.099220	-461.982147	230.553131	1386.583008	-448.566956	-112.489922	1380.325073	-428.641602	52.808193	1390.956421	-388.241974	44.994480	1677.565918	-538.852844	292.463379	1137.174316	-541.368591	-157.812256	1144.953003	-449.604370	277.514557	899.072815	-441.733063	-165.708176	889.941101	-429.207062	48.718498	1020.832642	437.278870	-72.733185	958.707825	436.047668	105.190125
-451.244415	143.075470	922.970459	-433.838745	-45.253155	920.489624	-546.639099	180.984436	504.546906	-487.321442	-111.604767	500.401978	-550.200073	187.155746	67.411316	-535.783875	-141.159409	78.113693	-462.004272	230.633163	1386.627197	-448.526459	-112.388680	1380.246094	-428.619873	52.910706	1390.950806	-388.281982	44.969799	1677.560791	-538.939270	292.614685	1137.268311	-541.275146	-157.697662	1144.861572	-449.698792	277.818390	899.134705	-441.569031	-165.543762	889.875732	-429.165009	48.842007	1020.831299	436.998993	-72.709557	958.692078	435.757446	105.258064
-451.257355	143.219315	922.952576	-433.811279	-45.110672	920.470093	-546.697876	181.303802	504.612457	-487.289551	-111.542831	500.395691	-550.235229	187.163712	67.421448	-535.799622	-141.154999	78.097450	-462.053253	230.698074	1386.670288	-448.501068	-112.316116	1380.173340	-428.631531	53.006058	1390.932007	-388.342834	44.982994	1677.541992	-539.009216	292.779541	1137.307617	-541.170471	-157.524902	1144.760010	-449.764984	278.099518	899.219788	-441.428101	-165.331406	889.789551	-429.147705	48.988113	1020.811279	436.698730	-72.670624	958.674500	435.492432	105.333626
-451.231140	143.330765	922.963684	-433.760681	-44.955406	920.463745	-546.615295	180.997971	504.476959	-487.274841	-111.465546	500.368103	-550.167358	187.187561	67.397072	-535.779602	-141.104980	78.135872	-462.080719	230.783371	1386.731934	-448.481506	-112.241142	1380.091187	-428.661163	53.066822	1390.886353	-388.383118	44.974815	1677.528442	-539.073242	292.924591	1137.384888	-541.093811	-157.372528	1144.656494	-449.842529	278.329224	899.269531	-441.296143	-165.142731	889.700012	-429.127869	49.112255	1020.816162	436.388306	-72.691383	958.690186	435.233154	105.317711
-451.222107	143.472397	922.958923	-433.744110	-44.841881	920.447632	-546.575684	180.979324	504.453461	-487.220947	-111.383850	500.358490	-550.108154	187.175934	67.394974	-536.100769	-141.212402	78.140846	-462.091339	230.851318	1386.781982	-448.430389	-112.152275	1380.096802	-428.686981	53.149380	1390.878784	-388.431488	44.973671	1677.524292	-539.144165	293.066895	1137.472656	-541.024658	-157.255753	1144.580688	-449.940460	278.589386	899.324463	-441.133240	-164.905182	889.662598	-429.119934	49.233948	1020.806335	436.067841	-72.636269	958.699219	434.971893	105.335266
-451.196808	143.577194	922.952515	-433.671936	-44.685936	920.418701	-546.541504	180.973236	504.455322	-487.193604	-111.327705	500.357422	-550.088928	187.171738	67.394806	-535.805176	-141.123550	78.135460	-462.124054	230.934402	1386.826294	-448.476593	-112.074478	1380.020752	-428.690247	53.229774	1390.917358	-388.503601	44.982147	1677.527222	-539.216614	293.252625	1137.580444	-540.944641	-157.108887	1144.520752	-449.993011	278.831024	899.412842	-441.000610	-164.685394	889.636353	-429.083679	49.354565	1020.790405	435.770386	-72.671913	958.703796	434.800537	105.322685
-450.995636	143.477570	922.949341	-433.324097	-45.218609	920.777466	-546.460388	180.975021	504.421265	-487.245026	-111.332199	500.523346	-550.024597	187.159668	67.395622	-536.050293	-141.191986	78.172638	-462.153137	231.013245	1386.881226	-448.482697	-112.008133	1379.990112	-428.724487	53.321148	1390.915161	-388.549744	44.993450	1677.541992	-539.281372	293.442993	1137.675049	-540.884277	-156.955841	1144.478394	-450.049500	279.048309	899.488098	-440.863800	-164.446854	889.640015	-428.988403	49.222034	1020.992126	435.449371	-72.701836	958.692261	434.565033	105.307213
-451.169464	143.736740	922.950623	-433.608948	-44.520222	920.442505	-546.579956	181.141861	504.471649	-487.181641	-111.228493	500.436310	-550.109680	187.191376	67.423805	-536.033142	-141.135208	78.201004	-462.165680	231.070389	1386.911621	-448.440796	-111.939674	1380.028076	-428.774689	53.416580	1390.921265	-388.607635	45.014175	1677.555176	-539.326172	293.647247	1137.737915	-540.823792	-156.788223	1144.430908	-450.089905	279.278198	899.561218	-440.722809	-164.188004	889.655396	-429.074554	49.529823	1020.806152	435.179230	-72.673866	958.695984	434.346893	105.323730
-451.167908	143.862473	922.968567	-433.594208	-44.372456	920.414856	-546.559509	181.116913	504.450958	-487.148865	-111.145874	500.474609	-550.057861	187.175980	67.401291	-536.092407	-141.172134	78.210960	-462.179047	231.137024	1386.947266	-448.463287	-111.831757	1380.033691	-428.812988	53.512753	1390.943848	-388.673981	45.031731	1677.562012	-539.379700	293.882355	1137.834717	-540.711304	-156.575745	1144.372314	-450.131805	279.500427	899.644043	-440.834503	-164.691559	889.842346	-429.062866	49.643837	1020.800842	434.914124	-72.689362	958.679016	434.130066	105.337563
-451.165771	143.942154	922.969604	-433.574158	-44.293015	920.421326	-546.598755	181.215317	504.462311	-487.133270	-111.106644	500.508820	-550.103882	187.218628	67.421471	-536.086670	-141.159775	78.192764	-462.203857	231.195663	1386.945679	-448.490601	-111.749054	1380.041138	-428.830505	53.588459	1390.971802	-388.733582	45.073784	1677.573486	-539.399231	294.094635	1137.864868	-540.694153	-156.433319	1144.326660	-450.108429	279.736633	899.751343	-440.714203	-164.450256	889.862915	-429.057556	49.726948	1020.805359	434.660583	-72.633263	958.651855	433.872955	105.383354
-451.140625	144.028671	922.962219	-433.540649	-44.189049	920.422241	-546.619141	181.303619	504.492218	-487.109528	-110.999161	500.436981	-550.146484	187.207565	67.419334	-536.080017	-141.155487	78.180977	-462.191132	231.245117	1386.942017	-448.557770	-111.707306	1379.972656	-428.861328	53.670101	1390.949097	-388.858063	45.171452	1677.506592	-539.409180	294.288269	1137.907837	-540.750488	-156.320694	1144.343140	-450.116364	279.953064	899.817322	-440.348633	-163.409256	889.682983	-429.036102	49.826401	1020.803223	434.404358	-72.621452	958.630493	433.632019	105.411263
-451.167603	144.102341	922.953979	-433.566284	-44.075821	920.385864	-546.563416	181.304260	504.474152	-487.083679	-110.957222	500.446320	-550.101440	187.217087	67.413231	-536.184631	-141.144119	78.201958	-462.197968	231.311020	1386.957153	-448.550659	-111.632324	1379.960083	-428.847351	53.758095	1390.984131	-388.918335	45.238159	1677.503296	-539.419006	294.491089	1137.956665	-540.727844	-156.161194	1144.279419	-450.114990	280.175262	899.848755	-440.210541	-163.100342	889.638977	-429.042358	49.906998	1020.778137	434.162933	-72.573654	958.601074	433.421326	105.463242
-451.166260	144.194916	922.963501	-433.559570	-43.958858	920.384644	-546.602539	181.374039	504.473267	-487.084442	-110.912750	500.386749	-550.123230	187.216507	67.430809	-536.141296	-141.151459	78.184837	-462.191559	231.391953	1386.966797	-448.605072	-111.576126	1379.921021	-428.861664	53.839439	1390.965088	-388.987671	45.342247	1677.531860	-539.389709	294.705902	1137.978394	-540.713867	-155.991776	1144.194824	-450.096466	280.401367	899.924072	-440.095184	-162.850647	889.640991	-429.034912	50.006844	1020.781860	433.875397	-72.495667	958.591309	433.169312	105.492599
-451.141479	144.289658	922.953918	-433.533051	-43.842606	920.355591	-546.640869	181.569611	504.537689	-486.945404	-110.735077	500.334564	-550.150330	187.238434	67.427788	-536.033325	-141.091736	78.166763	-462.164948	231.435654	1386.965942	-448.609833	-111.496651	1379.928711	-428.895416	53.893349	1390.964355	-389.099426	45.368279	1677.508423	-539.375610	294.895050	1137.994019	-540.721802	-155.806793	1144.150146	-450.094330	280.628113	899.930786	-440.019226	-162.546844	889.641296	-428.997620	50.103291	1020.760925	433.627716	-72.435127	958.542847	432.966553	105.492340
-451.165405	144.309097	922.946167	-433.546570	-43.760445	920.355713	-546.596619	181.460068	504.456299	-486.943054	-110.677597	500.302063	-550.130188	187.234863	67.416977	-536.038696	-141.091904	78.161636	-462.155731	231.492691	1386.947754	-448.623352	-111.448502	1379.923096	-428.906708	53.980675	1390.962036	-389.197388	45.445827	1677.512695	-539.340515	295.061768	1137.994263	-540.749878	-155.648010	1144.130127	-450.044342	280.885468	899.963074	-439.961761	-162.250168	889.629639	-429.017883	50.158775	1020.757324	433.361267	-72.414017	958.530945	432.753876	105.500351
-451.139221	144.393723	922.938843	-433.529846	-43.661308	920.352783	-546.596741	181.540115	504.444733	-486.910065	-110.626633	500.309204	-550.148193	187.226547	67.409927	-536.035522	-141.082794	78.146011	-462.149170	231.563904	1386.957520	-448.678345	-111.386101	1379.881104	-428.960388	54.019630	1390.913574	-389.251587	45.441925	1677.596680	-539.319580	295.246216	1138.018066	-540.803284	-155.494629	1144.105347	-450.003113	281.107971	899.976746	-439.946167	-161.964157	889.629333	-428.990936	50.252853	1020.751465	433.076965	-72.418724	958.504517	432.533173	105.497749
-451.165955	144.419449	922.930664	-433.552307	-43.604946	920.347717	-546.576721	181.570511	504.438049	-486.918304	-110.592377	500.303467	-550.080017	187.250977	67.421890	-536.045776	-141.078110	78.172935	-462.135651	231.604263	1386.950806	-448.768494	-111.344315	1379.819580	-428.970581	54.110394	1390.948608	-389.356262	45.499626	1677.626221	-539.287231	295.432434	1138.054321	-540.882385	-155.310349	1144.062134	-450.007324	281.351318	899.989014	-439.957947	-161.725204	889.626343	-429.015930	50.295738	1020.744934	432.797424	-72.429764	958.479919	432.333984	105.523567
-451.149536	144.463303	922.926880	-433.548615	-43.531712	920.339966	-546.570068	181.607147	504.434479	-486.879089	-110.587646	500.354767	-550.125244	187.255234	67.420456	-536.025513	-141.066727	78.162796	-462.118958	231.656448	1386.958374	-448.801758	-111.282768	1379.828857	-429.007233	54.170349	1390.955688	-389.457886	45.568367	1677.637329	-539.259949	295.613159	1138.051514	-540.917236	-155.179245	1144.077148	-449.965515	281.595001	900.009949	-439.978149	-161.462082	889.634705	-429.025116	50.349476	1020.741760	432.355896	-72.158707	958.463440	431.907349	106.019157
-451.058411	144.660324	922.951172	-433.494629	-43.460571	920.350586	-546.593506	181.755295	504.492432	-486.863220	-110.538940	500.332458	-550.124329	187.280563	67.447281	-536.041992	-141.091019	78.147881	-462.112701	231.724854	1386.973022	-448.814026	-111.203308	1379.863892	-429.031769	54.235546	1390.974854	-389.572266	45.638844	1677.662231	-539.212280	295.761108	1138.093384	-540.969116	-155.060028	1144.065918	-449.914124	281.826996	900.043884	-439.997925	-161.232590	889.657410	-428.985718	50.470650	1020.763672	432.263245	-72.392365	958.456238	431.875824	105.585533
-450.988068	144.810516	922.976501	-433.487335	-43.360023	920.322937	-546.569580	181.723099	504.499023	-486.868073	-110.495804	500.346649	-550.139465	187.284088	67.445023	-536.077393	-141.124390	78.159264	-462.128845	231.758926	1386.973877	-448.815643	-111.108551	1379.924805	-429.034302	54.319351	1391.007324	-389.694824	45.715214	1677.694702	-539.178650	295.924988	1138.128784	-541.064270	-154.957840	1144.066650	-449.812653	282.040588	900.104248	-440.093414	-160.985703	889.666260	-428.956055	50.562805	1020.763672	432.050873	-72.347214	958.452759	431.673126	105.597618
-451.134613	144.592911	922.923035	-433.531830	-43.395935	920.340210	-546.547607	181.767975	504.460785	-486.932770	-110.518852	500.390320	-550.128113	187.286194	67.433762	-536.137451	-141.137833	78.168762	-462.154236	231.838303	1386.978149	-448.883331	-111.046860	1379.892090	-429.040497	54.362095	1391.074707	-389.807770	45.783195	1677.731445	-539.163208	296.129211	1138.140747	-541.123169	-154.829361	1144.087158	-449.796295	282.280945	900.115479	-440.146576	-160.779861	889.677063	-429.035706	50.481907	1020.743469	431.812653	-72.330811	958.448486	431.454773	105.644424
-451.154785	144.592392	922.923584	-433.593903	-43.365437	920.356079	-546.514282	181.766312	504.433258	-486.907928	-110.486633	500.380310	-550.122559	187.279175	67.413750	-536.123840	-141.096451	78.147514	-462.191193	231.939484	1386.965942	-448.957458	-110.968491	1379.893555	-429.050476	54.459114	1391.073853	-389.893219	45.900616	1677.794067	-539.126892	296.285248	1138.162476	-541.216736	-154.726181	1144.082031	-449.738403	282.518463	900.105347	-440.225403	-160.565613	889.706970	-429.079590	50.501728	1020.752075	431.576935	-72.234268	958.425415	431.233246	105.729057
-451.127655	144.667679	922.929016	-433.579498	-43.323631	920.357727	-546.528870	181.816437	504.430359	-486.845428	-110.454124	500.399109	-550.157227	187.300354	67.430717	-536.050720	-141.082001	78.159164	-462.208252	231.998550	1386.937988	-448.948151	-110.868942	1379.901123	-429.071625	54.531361	1391.075562	-390.061462	46.044167	1677.767456	-539.105469	296.433319	1138.164063	-541.278076	-154.641830	1144.115845	-449.641876	282.755737	900.098328	-440.312866	-160.397644	889.717590	-429.083313	50.555084	1020.758911	431.338287	-72.215530	958.388794	431.043335	105.749687
-451.127869	144.728546	922.923035	-433.624847	-43.274311	920.351379	-546.557068	181.887497	504.442902	-486.874237	-110.484047	500.399353	-550.183105	187.305893	67.437912	-536.090271	-141.072098	78.162582	-462.227386	232.072571	1386.921021	-448.957611	-110.797264	1379.953369	-429.085541	54.600468	1391.062500	-390.189026	46.098312	1677.746826	-539.077759	296.566650	1138.131836	-541.306519	-154.568741	1144.188477	-449.538208	283.005646	900.096313	-440.393005	-160.242493	889.749817	-429.100861	50.607285	1020.752014	431.147186	-72.176552	958.354736	430.882568	105.786568
-451.118683	144.715073	922.908508	-433.601013	-43.260353	920.363647	-546.528503	181.907532	504.426544	-486.870667	-110.479828	500.398560	-550.159546	187.327606	67.422127	-536.114868	-141.063980	78.188133	-462.221893	232.172379	1386.913452	-448.988739	-110.735954	1379.924683	-429.066711	54.664654	1391.076904	-390.308258	46.186939	1677.763916	-539.032715	296.687042	1138.112549	-541.350342	-154.458817	1144.236084	-449.431183	283.280029	900.095642	-440.491638	-160.088440	889.766968	-429.096893	50.621494	1020.752625	430.909302	-72.127113	958.330017	430.703491	105.811447
-451.103149	144.749222	922.905396	-433.639252	-43.226002	920.370422	-546.512268	181.894669	504.426880	-486.828430	-110.431747	500.326324	-550.165955	187.323944	67.432007	-536.027039	-141.064377	78.158638	-462.262360	232.242935	1386.908813	-448.987000	-110.643539	1379.981567	-429.060913	54.725605	1391.040527	-390.376526	46.218414	1677.842529	-538.990112	296.857086	1138.097168	-541.394958	-154.363907	1144.234741	-449.307526	283.489532	900.135620	-440.588623	-159.961914	889.793091	-429.118500	50.656193	1020.755798	430.671265	-72.076027	958.319519	430.526581	105.866333
-451.107483	144.778641	922.888428	-433.693512	-43.185905	920.360413	-546.503174	181.918533	504.433075	-486.824982	-110.422913	500.286194	-550.126709	187.312836	67.445114	-536.104675	-141.062332	78.181358	-462.283569	232.348053	1386.895508	-449.063202	-110.551949	1379.959351	-429.024963	54.822166	1391.059204	-390.484009	46.321213	1677.846680	-538.929932	296.985962	1138.088623	-541.378174	-154.213013	1144.244141	-449.158081	283.715057	900.166870	-441.006592	-160.689621	890.042847	-429.144623	50.691380	1020.741882	430.435455	-72.037178	958.263367	430.292816	105.941307
-451.123199	144.755066	922.875305	-433.699585	-43.158474	920.350708	-546.507019	181.926071	504.432190	-486.821289	-110.419296	500.281494	-550.162842	187.302383	67.429131	-536.092651	-141.072525	78.154907	-462.305573	232.415527	1386.864014	-449.095551	-110.468575	1380.030518	-429.004669	54.904884	1391.102173	-390.591827	46.428688	1677.861572	-538.898315	297.147186	1138.072754	-541.428101	-154.145920	1144.293701	-449.077332	283.930481	900.149109	-441.200317	-160.655594	890.061768	-429.153442	50.695961	1020.730164	430.224274	-72.006409	958.238159	430.108704	106.002380
-451.115112	144.804932	922.860229	-433.745483	-43.158005	920.367493	-546.550903	182.061646	504.485535	-486.829956	-110.428459	500.280151	-550.195374	187.334839	67.468338	-536.090088	-141.073151	78.161247	-462.325928	232.512177	1386.854492	-449.154694	-110.373840	1380.025146	-428.974792	54.999767	1391.083252	-390.699768	46.522945	1677.874512	-538.839905	297.310944	1138.030884	-541.610718	-154.200195	1144.398438	-448.957855	284.148621	900.175232	-441.068451	-159.688675	889.770264	-429.179626	50.733486	1020.731995	429.982269	-71.987221	958.256775	429.878387	106.004066
-451.128357	144.804459	922.839111	-433.792114	-43.161659	920.377075	-546.533203	181.983459	504.463623	-486.845978	-110.444046	500.280426	-550.179077	187.343643	67.418327	-536.056335	-141.054962	78.160957	-462.343018	232.616974	1386.849243	-449.167511	-110.293190	1380.045776	-429.005219	55.094398	1391.089355	-390.794861	46.611626	1677.892700	-538.788879	297.454376	1138.029663	-541.609131	-154.082642	1144.377075	-448.834076	284.336609	900.197388	-441.530579	-160.389648	889.978271	-429.203491	50.745796	1020.725464	429.732666	-71.970528	958.222046	429.660614	106.066360
-451.125214	144.837280	922.833374	-433.810822	-43.106087	920.362915	-546.494019	181.913040	504.431702	-486.811127	-110.422676	500.283447	-550.154846	187.323441	67.424873	-536.079590	-141.070374	78.159950	-462.327484	232.684891	1386.833130	-449.205902	-110.207405	1380.046875	-429.028442	55.194244	1391.120361	-390.896820	46.728970	1677.916016	-538.729919	297.593262	1138.023560	-541.696228	-154.003998	1144.413452	-448.734802	284.517853	900.209290	-441.749115	-160.411362	889.988159	-429.219086	50.783287	1020.716553	429.532135	-71.933075	958.219360	429.456573	106.130836
-451.114227	144.832947	922.829407	-433.833557	-43.130054	920.394226	-546.533630	181.978699	504.455170	-486.853973	-110.441879	500.284393	-550.185730	187.344925	67.457527	-536.054626	-141.067429	78.153069	-462.374023	232.784225	1386.857056	-449.209869	-110.100594	1380.099243	-429.068481	55.279102	1391.110840	-390.998779	46.827652	1677.946899	-538.671631	297.752747	1138.022461	-541.887451	-154.056763	1144.549194	-448.625305	284.692749	900.245972	-441.699341	-159.622177	889.759094	-429.245789	50.783386	1020.733032	429.336182	-71.878082	958.203003	429.314728	106.169243
-451.136444	144.848846	922.832947	-433.900879	-43.131691	920.404907	-546.470764	181.928513	504.442780	-486.871552	-110.502220	500.353394	-550.149902	187.338577	67.453819	-536.093201	-141.101501	78.166771	-462.416809	232.886337	1386.851563	-449.304504	-110.033363	1380.088623	-429.074463	55.344505	1391.119873	-391.104858	46.929558	1677.977905	-538.615112	297.861786	1138.007568	-542.015564	-154.033051	1144.609741	-448.502838	284.851013	900.252930	-441.927582	-159.624008	889.738159	-429.306488	50.789658	1020.742249	429.068420	-71.914642	958.163574	429.099457	106.238739
-451.168274	144.827103	922.819153	-433.944305	-43.140015	920.419983	-546.443054	181.938889	504.435486	-486.841614	-110.483925	500.340332	-550.169495	187.315460	67.428802	-536.058411	-141.083435	78.152328	-462.435333	232.969040	1386.847534	-449.329681	-109.962410	1380.087158	-429.106934	55.457676	1391.094238	-391.194183	47.038967	1678.005859	-538.562683	298.018433	1137.990112	-542.111694	-153.977219	1144.673828	-448.408020	285.023499	900.271484	-442.138855	-159.653275	889.736755	-429.349487	50.788536	1020.743652	428.885834	-71.877251	958.146790	428.963013	106.266396
-451.183655	144.839325	922.821655	-434.026276	-43.119720	920.438965	-546.482056	181.952713	504.417664	-486.858185	-110.498497	500.332794	-550.186279	187.348312	67.443611	-536.090942	-141.105423	78.168861	-462.450287	233.062424	1386.812012	-449.340454	-109.884499	1380.136841	-429.137848	55.522968	1391.086304	-391.318542	47.248817	1677.982910	-538.509949	298.122833	1137.947876	-542.199585	-153.953705	1144.728149	-448.294647	285.178223	900.263245	-442.292023	-159.714798	889.776367	-429.400299	50.808617	1020.754639	428.664368	-71.819588	958.125854	428.787689	106.278786
-451.184784	144.841629	922.817078	-434.048615	-43.125248	920.447815	-546.476990	181.985352	504.416809	-486.866974	-110.515244	500.327271	-550.174438	187.343658	67.446335	-536.070801	-141.088196	78.156334	-462.459259	233.132324	1386.794922	-449.405151	-109.796959	1380.157959	-429.163177	55.618313	1391.109863	-391.374237	47.413471	1678.021362	-538.455200	298.227081	1137.910645	-542.284973	-153.907013	1144.764648	-448.161957	285.291840	900.265564	-442.495789	-159.772110	889.771973	-429.425934	50.811264	1020.758606	428.467194	-71.785919	958.073242	428.600159	106.339684
-451.219391	144.822159	922.796570	-434.120300	-43.107273	920.447327	-546.485413	181.993149	504.414642	-486.893555	-110.551826	500.310699	-550.184998	187.351227	67.466888	-536.138611	-141.136612	78.160072	-462.478394	233.206512	1386.761353	-449.404938	-109.733368	1380.206909	-429.172455	55.723511	1391.130493	-391.419159	47.462791	1678.072754	-538.397827	298.343689	1137.866089	-542.288696	-153.777878	1144.780396	-448.059418	285.436615	900.245667	-442.880524	-160.556961	890.003540	-429.462646	50.820000	1020.745972	428.245300	-71.740623	958.063049	428.382050	106.383018
-451.251312	144.837463	922.778320	-434.225769	-43.121998	920.471741	-546.494141	181.998688	504.397400	-486.837738	-110.543388	500.237793	-550.209534	187.350006	67.460960	-536.047485	-141.124313	78.128296	-462.482025	233.299469	1386.734863	-449.417053	-109.639137	1380.293823	-429.188934	55.815334	1391.125732	-391.494873	47.599545	1678.091064	-538.356140	298.456024	1137.814575	-542.382324	-153.724686	1144.831299	-447.927673	285.527954	900.245850	-443.067383	-160.632507	890.017395	-429.524445	50.838272	1020.748169	428.059479	-71.688171	958.034180	428.205872	106.447594
-451.253265	144.868683	922.763733	-434.273376	-43.087116	920.467102	-546.490295	181.995575	504.399506	-486.885315	-110.633873	500.254028	-550.228638	187.355362	67.439705	-536.022705	-141.109100	78.102745	-462.487518	233.382629	1386.694214	-449.448914	-109.530678	1380.394775	-429.230469	55.903744	1391.121704	-391.558899	47.761497	1678.113281	-538.297424	298.554932	1137.767456	-542.486389	-153.714447	1144.893433	-447.828125	285.595093	900.217773	-443.246185	-160.714081	890.053284	-429.553467	50.872959	1020.739075	427.894257	-71.642853	958.010620	428.026337	106.469826
-451.259583	144.885345	922.764221	-434.339783	-43.101254	920.476318	-546.520264	182.020950	504.410004	-486.869080	-110.589172	500.191437	-550.206970	187.372940	67.446541	-536.029663	-141.107574	78.098923	-462.495483	233.433411	1386.657715	-449.490448	-109.469810	1380.451538	-429.276062	55.972736	1391.165771	-391.637543	47.873493	1678.107666	-538.247559	298.673859	1137.717163	-542.572876	-153.718262	1144.980591	-447.704102	285.673187	900.228271	-443.423218	-160.800873	890.105530	-429.589630	50.874645	1020.743896	427.708466	-71.584412	958.009521	427.827057	106.520844
-451.276642	144.903229	922.765808	-434.413391	-43.091152	920.477783	-546.522644	182.128754	504.419891	-486.878571	-110.606812	500.202881	-550.249512	187.365921	67.459572	-535.981506	-141.097061	78.096642	-462.518585	233.540726	1386.638062	-449.546997	-109.381691	1380.516724	-429.302734	56.061588	1391.149048	-391.689087	48.021824	1678.146362	-538.203186	298.760742	1137.663452	-542.770142	-153.792496	1145.096436	-447.626892	285.728973	900.166260	-443.356720	-160.146439	889.922791	-429.632599	50.884808	1020.745117	427.499817	-71.530876	958.024780	427.631897	106.543839
-451.305084	144.913742	922.756653	-434.501038	-43.058937	920.481262	-546.500122	182.121475	504.415649	-486.878082	-110.646027	500.212524	-550.224365	187.376251	67.457405	-535.990723	-141.087799	78.120361	-462.514191	233.621368	1386.582031	-449.624023	-109.317879	1380.525146	-429.376068	56.102322	1391.124878	-391.777435	48.132580	1678.131348	-538.162903	298.859558	1137.630737	-542.871155	-153.846420	1145.179932	-447.542328	285.798553	900.116882	-443.562714	-160.263229	889.964355	-429.678070	50.909817	1020.740601	427.318787	-71.480568	957.988831	427.442596	106.580826
-451.325409	144.904190	922.753418	-434.565674	-43.080193	920.491821	-546.530273	182.132507	504.388550	-486.929779	-110.652023	500.203827	-550.243347	187.389496	67.436066	-536.014160	-141.118195	78.126343	-462.507629	233.702011	1386.563843	-449.690277	-109.243034	1380.578247	-429.422272	56.193901	1391.129395	-391.849121	48.273010	1678.147705	-538.121887	298.923462	1137.588501	-542.952942	-153.863708	1145.278564	-447.501495	285.862274	900.069336	-443.735931	-160.401718	890.029663	-429.736084	50.897171	1020.746338	427.132782	-71.480247	957.984741	427.273590	106.655769
-451.358551	144.920624	922.745178	-434.641724	-43.055439	920.484192	-546.547119	182.285675	504.423401	-486.940704	-110.630890	500.219208	-550.282471	187.397568	67.452240	-536.071899	-141.146149	78.132996	-462.517792	233.777222	1386.499146	-449.761383	-109.195335	1380.549805	-429.451721	56.266842	1391.135864	-391.928528	48.386551	1678.134155	-538.097107	298.994354	1137.524170	-543.048340	-153.883057	1145.369629	-447.422943	285.897522	900.022400	-443.894989	-160.505478	890.088562	-429.785645	50.915531	1020.737732	426.935730	-71.473145	957.944092	427.076508	106.689041
-451.379791	144.937302	922.733276	-434.720398	-43.041916	920.484070	-546.529175	182.196564	504.347290	-486.984009	-110.662796	500.225403	-550.284607	187.403305	67.432678	-536.136963	-141.163147	78.108948	-462.515961	233.861603	1386.462158	-449.771881	-109.078926	1380.671753	-429.477966	56.345192	1391.160767	-391.980682	48.555492	1678.171875	-538.063416	299.028107	1137.482056	-543.154114	-153.950806	1145.462036	-447.303711	285.907654	900.012207	-444.038635	-160.629944	890.160095	-429.849823	50.931480	1020.733582	426.773712	-71.443481	957.953735	426.926392	106.691483
-451.404724	144.898102	922.709534	-434.779938	-43.014709	920.495178	-546.480774	182.201431	504.353180	-486.987701	-110.644279	500.205109	-550.261353	187.398560	67.433876	-536.066711	-141.161591	78.073952	-462.512604	233.959686	1386.420166	-449.811371	-109.010994	1380.676025	-429.508179	56.434074	1391.178955	-392.040100	48.720867	1678.212769	-538.044495	299.073547	1137.422485	-543.235474	-153.979553	1145.579346	-447.266846	285.930054	899.949463	-444.226410	-160.782822	890.224304	-429.909943	50.939857	1020.729675	426.557892	-71.441856	957.921509	426.780701	106.697868
-451.421509	144.915787	922.693787	-434.869659	-43.014530	920.498718	-546.475952	182.211731	504.335724	-487.050537	-110.695358	500.225861	-550.246216	187.399200	67.418327	-536.039917	-141.144165	78.076897	-462.531433	234.015350	1386.366455	-449.852356	-108.925713	1380.721680	-429.534119	56.524239	1391.219116	-392.126221	48.873955	1678.221069	-538.023193	299.118774	1137.334839	-543.331543	-154.025330	1145.686035	-447.204865	285.919312	899.915771	-444.352142	-160.885635	890.302917	-429.974335	50.952835	1020.725037	426.381714	-71.405724	957.889221	426.623810	106.719467
-451.479797	144.969009	922.690918	-434.994202	-42.936996	920.471741	-546.510559	182.240555	504.346344	-487.028015	-110.675949	500.200348	-550.288086	187.428177	67.427094	-536.055359	-141.148743	78.066193	-462.535034	234.102020	1386.319214	-449.899414	-108.843239	1380.799072	-429.536743	56.638287	1391.234741	-392.195923	49.030342	1678.217529	-538.010681	299.167511	1137.281860	-543.408325	-154.026031	1145.745117	-447.145599	285.924377	899.876343	-444.492859	-161.034378	890.385437	-430.059265	51.001446	1020.709290	426.194031	-71.394257	957.885193	426.462402	106.718079
-451.483124	145.016342	922.677002	-435.076233	-42.928425	920.478821	-546.499451	182.239090	504.343872	-487.047058	-110.666908	500.156952	-550.268677	187.419647	67.438286	-536.070374	-141.176025	78.056503	-462.535614	234.173737	1386.242188	-449.937500	-108.761162	1380.841187	-429.589447	56.691433	1391.208984	-392.287231	49.166306	1678.224976	-538.012817	299.150635	1137.193726	-543.475159	-154.065643	1145.853882	-447.079498	285.911804	899.820984	-444.651611	-161.166870	890.445190	-430.117004	51.033596	1020.707825	426.000305	-71.316658	957.902954	426.273041	106.699028
-451.515869	145.016800	922.668335	-435.169586	-42.902298	920.465759	-546.558350	182.303711	504.342468	-487.078186	-110.704063	500.145416	-550.299805	187.427658	67.431381	-536.023193	-141.144028	78.049995	-462.498138	234.252060	1386.179199	-449.967712	-108.693581	1380.903320	-429.619843	56.796436	1391.220093	-392.380646	49.361008	1678.171997	-538.009094	299.133698	1137.106812	-543.571045	-154.090668	1145.930908	-447.028503	285.906311	899.729248	-444.802429	-161.293594	890.497192	-430.192017	51.039268	1020.698547	425.806152	-71.317680	957.874451	426.094482	106.746864
-451.565033	145.023788	922.657532	-435.295502	-42.836712	920.449158	-546.573792	182.328934	504.330383	-487.090637	-110.718964	500.097229	-550.302185	187.443634	67.431961	-536.015930	-141.153870	78.024361	-462.496063	234.342957	1386.103760	-450.011810	-108.599030	1380.946411	-429.620758	56.871532	1391.220215	-392.436157	49.496754	1678.195801	-538.018677	299.110748	1136.997314	-543.567322	-154.010773	1145.947144	-446.965179	285.917969	899.659424	-445.110413	-162.062531	890.716064	-430.263428	51.068539	1020.682739	425.620575	-71.272453	957.859497	425.901886	106.770309
-451.593933	145.069534	922.642944	-435.391785	-42.809830	920.454895	-546.613098	182.376892	504.342651	-487.080902	-110.710892	499.995697	-550.327026	187.468567	67.448235	-536.002502	-141.153641	78.022850	-462.477966	234.445511	1386.022827	-450.043457	-108.492508	1381.037354	-429.662445	56.945469	1391.173828	-392.456848	49.570610	1678.265625	-538.051331	299.055481	1136.906860	-543.628967	-154.013992	1146.019409	-446.906830	285.906769	899.606628	-445.230164	-162.199966	890.788025	-430.332458	51.110291	1020.679138	425.439880	-71.223625	957.830872	425.725983	106.817001
-451.638184	145.100266	922.639343	-435.508759	-42.738415	920.442322	-546.687927	182.560699	504.403229	-487.070251	-110.725975	500.009644	-550.397705	187.491287	67.457657	-535.762756	-141.098557	78.018539	-462.444641	234.526810	1385.950317	-450.118683	-108.408752	1381.060547	-429.711060	56.998451	1391.150513	-392.502197	49.706089	1678.284912	-538.115479	298.985931	1136.789673	-543.707092	-153.998749	1146.120483	-446.865540	285.932281	899.542786	-445.345703	-162.285141	890.866882	-430.406525	51.152119	1020.670166	425.286194	-71.204735	957.831970	425.580780	106.851387
-451.651001	145.126160	922.633911	-435.603119	-42.708851	920.438049	-546.698914	182.782410	504.470978	-487.086090	-110.745148	500.005432	-550.388428	187.491074	67.458138	-536.155701	-141.233276	78.013870	-462.440582	234.604004	1385.890381	-450.192413	-108.321838	1381.121582	-429.740936	57.085823	1391.219360	-392.553192	49.843754	1678.308716	-538.195984	298.892883	1136.674561	-543.872131	-154.072556	1146.240479	-446.770630	285.941986	899.517700	-445.250000	-161.755005	890.774902	-430.468842	51.173958	1020.666504	425.127350	-71.204773	957.825195	425.439850	106.893082
-451.707336	145.138794	922.602234	-435.768372	-42.688274	920.465576	-546.695984	182.470703	504.333008	-487.125732	-110.791451	499.990906	-550.335144	187.480759	67.425880	-536.103821	-141.216797	78.020172	-462.427826	234.702499	1385.809204	-450.254089	-108.220032	1381.224487	-429.777740	57.149937	1391.232178	-392.612122	49.983475	1678.331055	-538.292725	298.807159	1136.562134	-543.960571	-154.067963	1146.360596	-446.708771	285.952026	899.442261	-445.369049	-161.847046	890.852051	-430.570648	51.214966	1020.663208	424.925140	-71.161339	957.803528	425.226532	106.912224
-451.740997	145.161423	922.606445	-435.880890	-42.651340	920.473206	-546.726379	182.538361	504.340302	-487.153137	-110.794899	499.970642	-550.328430	187.473648	67.411888	-535.878174	-141.135330	78.012367	-462.449463	234.801468	1385.757690	-450.383423	-108.166039	1381.212402	-429.806488	57.222858	1391.205200	-392.666870	50.112133	1678.360107	-538.390747	298.691559	1136.488525	-544.042847	-154.060898	1146.439087	-446.698761	285.985077	899.391418	-445.463867	-161.980499	890.937256	-430.639984	51.241325	1020.668640	424.790894	-71.147774	957.752686	425.092163	106.974899
-451.754791	145.220001	922.594910	-435.957520	-42.635647	920.485962	-546.774170	182.561035	504.319824	-487.130371	-110.814613	499.962433	-550.331055	187.495300	67.420395	-536.125427	-141.219696	77.992126	-462.462280	234.884857	1385.686157	-450.424713	-108.101395	1381.286011	-429.817322	57.316471	1391.252686	-392.723755	50.260269	1678.387939	-538.499451	298.581787	1136.402832	-544.122498	-154.060547	1146.529175	-446.665619	285.988190	899.308899	-445.558441	-162.043732	891.013794	-430.676208	51.287670	1020.668091	424.618744	-71.140404	957.718567	424.943359	106.993164
-451.780548	145.277008	922.594849	-436.087830	-42.559715	920.475952	-546.765320	182.546799	504.307922	-487.120636	-110.812805	499.966675	-550.348511	187.517349	67.433174	-536.222961	-141.271851	78.013535	-462.497925	234.993835	1385.627930	-450.511658	-108.015182	1381.356079	-429.874115	57.375786	1391.253052	-392.774292	50.396687	1678.407227	-538.590271	298.493042	1136.319092	-544.230652	-154.092667	1146.619995	-446.631042	286.026001	899.281006	-445.670654	-162.139496	891.095337	-430.749969	51.341911	1020.662476	424.441101	-71.085510	957.753113	424.766907	106.995483
-451.805695	145.314117	922.578796	-436.204590	-42.569584	920.492432	-546.853027	182.597809	504.297974	-487.168243	-110.908142	499.986328	-550.373169	187.522446	67.437057	-536.240662	-141.301834	78.030014	-462.537689	235.090012	1385.589844	-450.617004	-107.961121	1381.330933	-429.928680	57.443756	1391.228882	-392.816742	50.514385	1678.441528	-538.674438	298.371674	1136.233887	-544.309753	-154.072281	1146.738403	-446.594330	286.064209	899.231995	-445.717590	-162.187164	891.166504	-430.809998	51.367188	1020.661255	424.233185	-71.133209	957.741028	424.610474	106.989944
-451.731415	145.273010	922.577026	-436.130371	-42.807552	920.640503	-546.882690	182.581329	504.284851	-487.132599	-110.911736	499.991760	-550.335083	187.535141	67.420280	-535.947815	-141.184677	78.009499	-462.562622	235.190903	1385.522217	-450.643921	-107.915344	1381.369629	-429.952484	57.506466	1391.245728	-392.865082	50.640442	1678.453613	-538.756592	298.266876	1136.144653	-544.382690	-154.039078	1146.798706	-446.587250	286.094788	899.160461	-445.796783	-162.279617	891.251831	-430.792603	51.301849	1020.741882	424.043335	-71.111839	957.679443	424.447479	107.037888
-451.806885	145.442505	922.584412	-436.414734	-42.469559	920.493835	-546.952820	182.633392	504.283173	-487.104767	-110.960289	499.920990	-550.366760	187.541672	67.424232	-536.238403	-141.299042	77.998970	-462.645325	235.257767	1385.451172	-450.670837	-107.800323	1381.436401	-429.994415	57.568233	1391.217285	-392.906464	50.775654	1678.484863	-538.844360	298.172211	1136.050781	-544.460571	-154.001831	1146.855103	-446.557861	286.127594	899.088623	-445.873474	-162.338257	891.313293	-430.904938	51.465412	1020.663330	423.867645	-71.105637	957.684204	424.279388	107.073174
-451.876282	145.477783	922.565430	-436.562836	-42.390995	920.471008	-547.052124	182.756210	504.318542	-487.061584	-110.917892	499.861053	-550.419006	187.562561	67.439919	-536.186096	-141.302643	77.998016	-462.706726	235.333862	1385.392944	-450.703735	-107.755501	1381.494751	-429.985535	57.679073	1391.240723	-392.949951	50.917629	1678.491699	-538.922913	298.113586	1135.967041	-544.517395	-153.985229	1146.967529	-446.518463	286.158569	899.035400	-445.936646	-162.361923	891.380371	-430.967773	51.518559	1020.636292	423.655365	-71.086281	957.677612	424.076904	107.096397
-451.908936	145.480026	922.557922	-436.641602	-42.388393	920.487305	-547.078491	182.676819	504.288452	-487.005646	-110.936539	499.823761	-550.436951	187.586243	67.411438	-535.920959	-141.203796	77.966591	-462.762512	235.419891	1385.325928	-450.721130	-107.673790	1381.543091	-430.032593	57.721245	1391.205444	-392.987793	51.047291	1678.512451	-538.978149	298.048187	1135.861938	-544.551392	-153.932571	1146.958008	-446.518524	286.212616	898.962769	-445.964325	-162.404205	891.427979	-431.012909	51.531147	1020.639282	423.448181	-71.077034	957.671448	423.868622	107.084557
-451.929047	145.571381	922.544739	-436.732697	-42.358044	920.485107	-547.220398	182.854004	504.359283	-486.963501	-110.910133	499.749603	-550.463257	187.595825	67.410851	-535.892883	-141.226105	77.963493	-462.827423	235.483673	1385.246582	-450.753876	-107.599869	1381.607178	-430.062592	57.816006	1391.187134	-393.042328	51.178474	1678.515869	-539.045044	297.989685	1135.772949	-544.594238	-153.908844	1146.993408	-446.483948	286.251892	898.916321	-446.012604	-162.416550	891.489563	-431.061127	51.593418	1020.630554	423.226135	-71.058945	957.656311	423.661163	107.077599
-451.952301	145.552139	922.519165	-436.828400	-42.350761	920.509216	-547.266846	182.956589	504.352203	-486.995697	-110.975655	499.766052	-550.465027	187.583298	67.414749	-535.929810	-141.261871	77.931885	-462.883911	235.552872	1385.182495	-450.789856	-107.552788	1381.609985	-430.075226	57.878754	1391.201416	-393.097260	51.309326	1678.525391	-539.096497	297.959290	1135.683716	-544.636658	-153.913895	1147.062256	-446.494568	286.288025	898.835571	-446.104584	-162.442642	891.536011	-431.112244	51.609203	1020.628723	423.055542	-71.042236	957.649597	423.486053	107.077888
-451.969391	145.562622	922.509216	-436.909790	-42.324203	920.512512	-547.240601	182.716629	504.279114	-486.961884	-110.968933	499.709564	-550.428162	187.582275	67.374489	-536.238647	-141.372299	77.943108	-462.941437	235.603363	1385.139893	-450.797333	-107.480484	1381.639526	-430.117462	57.959988	1391.215820	-393.147919	51.432259	1678.536865	-539.132019	297.963928	1135.635864	-544.690125	-153.912964	1147.084473	-446.486237	286.292694	898.811157	-446.171234	-162.457367	891.591736	-431.156311	51.630608	1020.624695	422.896088	-71.062515	957.636230	423.354218	107.098053
-452.022461	145.631699	922.512756	-437.004639	-42.295712	920.500427	-547.282654	182.727982	504.243622	-486.917877	-110.970070	499.684662	-550.426086	187.582001	67.374535	-535.891418	-141.257233	77.927910	-462.997162	235.676071	1385.103638	-450.821411	-107.412849	1381.706421	-430.145447	58.029636	1391.227539	-393.201508	51.552437	1678.563110	-539.169678	297.946381	1135.572876	-544.754517	-153.918716	1147.143311	-446.503693	286.339233	898.751160	-446.218750	-162.448837	891.621704	-431.220337	51.669014	1020.619080	422.787140	-71.009033	957.663574	423.196472	107.133415
-452.050781	145.634567	922.503845	-437.083221	-42.282711	920.518372	-547.363892	182.752441	504.257538	-486.907440	-110.966797	499.700836	-550.430115	187.589081	67.382431	-535.898560	-141.253387	77.927727	-463.048340	235.705429	1385.082886	-450.830780	-107.366684	1381.720215	-430.212860	58.097805	1391.225952	-393.312256	51.717232	1678.526855	-539.220947	297.954163	1135.553345	-544.787781	-153.877731	1147.176636	-446.553040	286.363800	898.704285	-446.310211	-162.454575	891.662048	-431.268768	51.687965	1020.622925	422.594696	-71.035828	957.634888	423.046021	107.144989
-452.082977	145.677414	922.508972	-437.161896	-42.266869	920.533203	-547.388855	182.777740	504.243988	-486.893127	-110.990234	499.708496	-550.447876	187.586472	67.377838	-536.196777	-141.349091	77.962051	-463.126740	235.770752	1385.051636	-451.327087	-107.115242	1382.249268	-430.289978	58.153774	1391.193848	-393.352722	51.806820	1678.514038	-539.248596	297.978180	1135.502319	-544.906311	-153.982712	1147.174683	-446.594421	286.390594	898.648071	-446.321472	-162.468552	891.698669	-431.336090	51.718174	1020.634521	422.490479	-71.060722	957.630615	422.949615	107.143349
-452.112885	145.702652	922.513550	-437.209290	-42.306248	920.563965	-547.435120	182.772079	504.268829	-486.901794	-111.019661	499.713226	-550.456970	187.593597	67.366600	-536.225037	-141.357559	77.967445	-463.152161	235.802658	1385.036499	-450.918976	-107.252220	1381.751709	-430.351227	58.191658	1391.212280	-393.402222	51.912498	1678.531982	-539.281311	298.016205	1135.484253	-544.852844	-153.868011	1147.242676	-446.645752	286.431580	898.638672	-446.349762	-162.417725	891.735046	-431.378784	51.723328	1020.652710	422.321503	-71.045914	957.587952	422.804199	107.164146
-452.155579	145.717270	922.502136	-437.270599	-42.270355	920.546204	-547.491821	182.816238	504.269348	-486.927826	-110.996834	499.664154	-550.445068	187.620621	67.380005	-536.253784	-141.357162	77.958717	-463.227844	235.856415	1385.021606	-450.937469	-107.252411	1381.664551	-430.389648	58.268238	1391.196533	-393.427246	51.943424	1678.597778	-539.317810	298.059631	1135.456909	-544.866638	-153.874039	1147.272949	-446.700989	286.449066	898.619812	-446.394012	-162.410156	891.772949	-431.440369	51.743176	1020.639404	422.134216	-71.064072	957.581665	422.631073	107.166420
-452.237885	145.713913	922.487732	-437.361145	-42.260689	920.573914	-547.543030	182.847443	504.265289	-486.942139	-111.011299	499.693542	-550.474854	187.626007	67.389137	-536.262512	-141.365768	77.933655	-463.271545	235.895691	1385.016602	-451.414703	-106.970612	1382.295654	-430.451477	58.327534	1391.198975	-393.497437	52.026451	1678.623535	-539.358276	298.087708	1135.446045	-545.004944	-153.905563	1147.243164	-446.750763	286.444153	898.629700	-446.455933	-162.391357	891.800415	-431.509094	51.769337	1020.643677	421.963470	-71.084930	957.532776	422.479706	107.195000
-452.264740	145.744736	922.490173	-437.402954	-42.278095	920.584900	-547.567139	182.857040	504.254059	-486.965973	-111.041702	499.727417	-550.472595	187.639999	67.387840	-535.984924	-141.291153	77.944359	-463.348938	235.941406	1384.998047	-451.414581	-106.925682	1382.297485	-430.468689	58.376942	1391.235840	-393.560211	52.103489	1678.639282	-539.422424	298.118774	1135.438843	-544.989380	-153.864136	1147.273926	-446.788910	286.469025	898.624512	-446.471680	-162.360947	891.814880	-431.540863	51.779701	1020.650085	421.753143	-71.126389	957.514038	422.312683	107.177864
-452.300751	145.728958	922.476501	-437.450928	-42.264744	920.588562	-547.622864	182.934906	504.303345	-486.970154	-111.046738	499.723206	-550.529846	187.630569	67.389755	-535.949402	-141.266113	77.934143	-463.398041	235.984634	1385.004395	-450.992065	-107.053406	1381.791626	-430.527802	58.436287	1391.215698	-393.634766	52.208939	1678.679688	-539.473755	298.152374	1135.437378	-544.923096	-153.750900	1147.338135	-446.857178	286.473816	898.598206	-446.504913	-162.284927	891.825562	-431.596466	51.785690	1020.646912	421.543671	-71.103813	957.490723	422.102692	107.196365
-452.360260	145.775955	922.467773	-437.517456	-42.216835	920.592224	-547.603577	182.928360	504.271088	-486.950623	-111.015999	499.696381	-550.471497	187.654068	67.393646	-535.922058	-141.260757	77.927467	-463.461700	236.028625	1384.992554	-451.016602	-107.038361	1381.740845	-430.574310	58.483326	1391.207886	-393.694244	52.269531	1678.692993	-539.538940	298.197266	1135.404297	-544.941895	-153.676010	1147.320557	-446.912415	286.458344	898.572449	-446.480652	-162.226608	891.802063	-431.641968	51.840588	1020.642029	421.309296	-71.127388	957.462036	421.893616	107.189415
-452.409363	145.755447	922.477356	-437.550690	-42.227577	920.602234	-547.694946	182.995239	504.280945	-486.985779	-111.006180	499.695129	-550.535278	187.655090	67.379921	-535.920532	-141.250992	77.918198	-463.516998	236.076477	1384.969849	-451.061493	-106.987747	1381.738647	-430.616791	58.550575	1391.178955	-393.761932	52.335991	1678.693970	-539.607788	298.208801	1135.381348	-544.954224	-153.639328	1147.300415	-446.974915	286.469299	898.579407	-446.507172	-162.156403	891.763611	-431.696991	51.825188	1020.653625	421.070435	-71.160904	957.469543	421.686432	107.179214
-452.472992	145.774811	922.455444	-437.613312	-42.205204	920.595703	-547.765747	183.052414	504.290039	-486.977966	-111.000443	499.640717	-550.546021	187.656586	67.383766	-535.930054	-141.262527	77.925972	-463.574402	236.133835	1384.973267	-451.063995	-106.938393	1381.746216	-430.674713	58.584839	1391.139648	-393.825226	52.382156	1678.691528	-539.675964	298.227264	1135.342529	-544.955139	-153.535339	1147.243774	-447.032196	286.466888	898.567139	-446.475433	-162.062637	891.753113	-431.747284	51.855278	1020.637695	420.855347	-71.194702	957.429688	421.506134	107.135513
-452.534485	145.797211	922.439575	-437.698425	-42.193951	920.585144	-547.761780	182.892609	504.223083	-487.174164	-111.167130	499.686340	-550.497498	187.641327	67.347343	-536.027710	-141.273376	77.944611	-463.655670	236.186356	1384.938477	-451.100800	-106.936691	1381.662842	-430.735840	58.615662	1391.098511	-393.891357	52.422215	1678.695190	-539.756653	298.259766	1135.305420	-544.892883	-153.435944	1147.218140	-447.105682	286.467560	898.540405	-446.647247	-162.548798	891.870605	-431.805359	51.874454	1020.622437	420.649780	-71.165565	957.425964	421.313538	107.115311
-452.556763	145.815735	922.424866	-437.710205	-42.186451	920.585388	-547.815308	182.995193	504.243317	-487.039276	-111.044930	499.641968	-550.536377	187.633194	67.358002	-536.279907	-141.377441	77.945404	-463.727905	236.209595	1384.925049	-451.080200	-106.817368	1381.784546	-430.745300	58.691868	1391.130737	-394.012573	52.526707	1678.639771	-539.860229	298.260254	1135.270996	-544.977783	-153.433212	1147.208496	-447.214661	286.454346	898.485352	-446.485046	-161.888351	891.697327	-431.817780	51.896461	1020.614624	420.454224	-71.230194	957.382507	421.163879	107.120728
-452.612427	145.840988	922.437561	-437.742432	-42.203629	920.591797	-547.815735	182.892853	504.230652	-487.093628	-111.074486	499.643127	-550.505737	187.630112	67.348976	-535.972717	-141.265396	77.930145	-463.799805	236.246201	1384.892822	-451.136108	-106.793983	1381.726563	-430.797882	58.711788	1391.116821	-394.036530	52.491100	1678.702026	-539.946533	298.253906	1135.260864	-544.975891	-153.352341	1147.171143	-447.247131	286.448273	898.492615	-446.459045	-161.785431	891.672180	-431.868530	51.898285	1020.625061	420.269684	-71.214699	957.358337	420.984436	107.114861
-452.636536	145.821213	922.417053	-437.802307	-42.179756	920.589905	-547.912964	183.181717	504.321289	-487.082733	-111.056953	499.649078	-550.531738	187.631989	67.375076	-535.949280	-141.254944	77.924286	-463.887238	236.284637	1384.900391	-451.178864	-106.749336	1381.764893	-430.840820	58.756546	1391.115601	-394.122559	52.530296	1678.720459	-540.047119	298.249420	1135.227539	-544.997925	-153.315704	1147.200317	-447.321289	286.403778	898.490540	-446.479614	-161.654373	891.682190	-431.916809	51.907131	1020.614746	420.094910	-71.203873	957.350342	420.806580	107.136909
-452.696991	145.828064	922.404114	-437.852234	-42.206764	920.593323	-547.922241	183.092484	504.294617	-487.280273	-111.250412	499.728363	-550.526855	187.630981	67.365837	-536.109985	-141.315186	77.975006	-463.943146	236.313217	1384.868408	-451.229279	-106.751617	1381.714233	-430.915863	58.796539	1391.107666	-394.187622	52.543209	1678.741699	-540.149780	298.208099	1135.209717	-544.994324	-153.231430	1147.196289	-447.420013	286.390778	898.469238	-446.433807	-161.531326	891.698425	-431.969818	51.906582	1020.609619	419.906403	-71.206635	957.316711	420.620026	107.154556
-452.719238	145.817291	922.408447	-437.882294	-42.199745	920.627136	-547.871094	182.771759	504.186981	-487.273621	-111.228798	499.743835	-550.459412	187.616013	67.355209	-536.048706	-141.302307	77.973541	-464.029877	236.332550	1384.850586	-451.264343	-106.713135	1381.711792	-430.957581	58.826111	1391.148071	-394.263306	52.552811	1678.763672	-540.247314	298.186737	1135.203369	-545.027405	-153.186584	1147.207397	-447.525299	286.387726	898.412170	-446.471497	-161.438583	891.682373	-432.016541	51.918041	1020.631409	419.687775	-71.258224	957.300903	420.459351	107.133896
-452.760406	145.831741	922.419739	-437.932343	-42.209072	920.626282	-547.896179	182.819427	504.175659	-487.151367	-111.117859	499.733398	-550.470398	187.618256	67.359924	-536.014282	-141.310211	77.927299	-464.098083	236.356232	1384.854736	-451.309509	-106.689545	1381.755493	-431.021210	58.862278	1391.171753	-394.347046	52.552765	1678.775513	-540.368164	298.160675	1135.176758	-545.061890	-153.145493	1147.230103	-447.660400	286.358459	898.389587	-446.470886	-161.340942	891.705505	-432.071564	51.912800	1020.637939	419.454987	-71.292496	957.315125	420.231781	107.125717
-452.798126	145.816589	922.406921	-437.983063	-42.189579	920.620239	-547.885986	182.795242	504.165070	-487.264862	-111.233681	499.785004	-550.477783	187.622253	67.337410	-536.402710	-141.432373	77.956902	-464.155060	236.386185	1384.821533	-451.350494	-106.656860	1381.715942	-431.122040	58.870476	1391.118408	-394.418457	52.565071	1678.792969	-540.469299	298.137512	1135.150024	-545.080994	-153.052826	1147.207520	-447.767273	286.341827	898.347961	-446.474152	-161.200729	891.681946	-432.115540	51.917660	1020.628479	419.215424	-71.328438	957.284180	420.050934	107.107018
-452.827057	145.861618	922.395630	-437.998413	-42.189323	920.607544	-547.935364	182.885788	504.203308	-487.146149	-111.157265	499.726227	-550.506714	187.627304	67.344391	-535.989380	-141.322144	77.932297	-464.261414	236.419342	1384.809326	-451.412781	-106.623413	1381.683350	-431.138428	58.890221	1391.109741	-394.503906	52.558285	1678.781250	-540.566345	298.098541	1135.127686	-545.117065	-152.987366	1147.177124	-447.848572	286.325043	898.305176	-446.446075	-161.074097	891.684692	-432.140472	51.940285	1020.616882	418.946930	-71.383293	957.269958	419.838196	107.088608
-452.869720	145.834427	922.396484	-438.059967	-42.209290	920.610107	-548.006348	183.112030	504.276428	-487.311737	-111.288673	499.727448	-550.575073	187.640915	67.366302	-536.066101	-141.345001	77.932762	-464.311157	236.414139	1384.767700	-451.415924	-106.607513	1381.703857	-431.232483	58.894112	1391.081543	-394.621490	52.605858	1678.733643	-540.662415	298.103882	1135.077271	-545.141174	-152.886673	1147.127319	-447.964539	286.290375	898.236755	-446.413269	-160.911942	891.630493	-432.186188	51.916771	1020.617737	418.655518	-71.467628	957.279114	419.624451	107.055542
-452.905060	145.829697	922.393433	-438.085907	-42.172535	920.602356	-547.929504	182.908081	504.202179	-487.195190	-111.179733	499.654816	-550.506165	187.627197	67.346886	-535.990295	-141.319031	77.932236	-464.369659	236.440582	1384.759644	-451.454010	-106.594055	1381.676147	-431.264313	58.912727	1391.059082	-394.708130	52.605156	1678.732422	-540.748230	298.033783	1135.014526	-545.132690	-152.827164	1147.077393	-448.056213	286.251221	898.204529	-446.408173	-160.796463	891.612976	-432.220917	51.930683	1020.612854	418.355682	-71.497643	957.266968	419.398468	107.013741
-452.942047	145.830917	922.393982	-438.097046	-42.156910	920.598877	-547.973328	182.990723	504.224976	-487.167267	-111.126968	499.610138	-550.550049	187.634018	67.375793	-535.963867	-141.313446	77.924309	-464.433624	236.478119	1384.721191	-451.467468	-106.547363	1381.669678	-431.289368	58.933796	1391.076172	-394.794067	52.591618	1678.740601	-540.850220	298.014526	1134.978882	-545.163879	-152.761429	1147.005859	-448.164459	286.215515	898.168152	-446.385956	-160.609650	891.557800	-432.240692	51.939137	1020.610840	418.024902	-71.371651	957.279785	418.917053	107.139191
-452.966217	145.844604	922.393311	-438.151581	-42.165321	920.606934	-547.957886	182.970474	504.218842	-487.301361	-111.289413	499.659973	-550.554321	187.636932	67.353325	-536.017395	-141.336029	77.926674	-464.506958	236.494232	1384.703247	-451.510895	-106.523888	1381.678589	-431.321381	58.948147	1391.081055	-394.884827	52.578442	1678.758667	-540.961060	297.963165	1134.952026	-545.188477	-152.678558	1146.976440	-448.301788	286.163300	898.119751	-446.384369	-160.488449	891.541321	-432.289368	51.943470	1020.615784	417.689728	-71.257347	957.275940	418.487152	107.317139
-452.991943	145.877075	922.408325	-438.176025	-42.153454	920.594971	-548.033203	183.120270	504.267578	-487.200989	-111.174042	499.618774	-550.606689	187.647278	67.366669	-535.907471	-141.287323	77.887863	-464.573914	236.492828	1384.683228	-451.562927	-106.534073	1381.634277	-431.369019	58.948624	1391.067017	-394.943909	52.509029	1678.822266	-541.052856	297.912628	1134.931763	-545.199158	-152.603012	1146.959473	-448.425720	286.121063	898.069336	-446.424011	-160.338562	891.506653	-432.323273	51.950836	1020.618469	417.461792	-71.168266	957.247986	418.200104	107.385910
-453.040710	145.868195	922.405884	-438.215973	-42.131508	920.587646	-548.015381	183.118820	504.261688	-487.202026	-111.189705	499.587921	-550.597656	187.645493	67.366974	-535.898315	-141.273895	77.881050	-464.662231	236.526138	1384.666870	-451.620361	-106.506470	1381.611572	-431.427460	58.949471	1391.037476	-395.027161	52.477943	1678.842163	-541.162659	297.851563	1134.928955	-545.228271	-152.589523	1146.950439	-448.582123	286.075500	898.009155	-446.428741	-160.205734	891.468262	-432.368286	51.955338	1020.613647	417.155396	-71.186798	957.201721	417.874847	107.439034
-453.075012	145.875061	922.385681	-438.255096	-42.120888	920.581238	-547.994812	183.082947	504.247131	-487.215302	-111.207840	499.612640	-550.583862	187.642731	67.363701	-535.935913	-141.295105	77.858704	-464.724823	236.535690	1384.644531	-451.662170	-106.491104	1381.610840	-431.441772	58.943100	1391.022583	-395.117584	52.460838	1678.858765	-541.269958	297.801331	1134.913330	-545.270264	-152.536667	1146.903198	-448.710358	286.024719	897.978149	-446.480408	-160.084106	891.433228	-432.407745	51.970798	1020.600708	416.841522	-71.204155	957.178223	417.601227	107.456429
-453.123901	145.863876	922.390381	-438.274719	-42.090679	920.555969	-548.055786	183.207657	504.276825	-487.250244	-111.219727	499.623138	-550.614746	187.625870	67.390106	-536.333130	-141.453674	77.866394	-464.816376	236.538605	1384.626465	-451.745636	-106.496765	1381.534790	-431.457458	58.945839	1391.022827	-395.213104	52.436413	1678.871216	-541.373474	297.712402	1134.899536	-545.222900	-152.455887	1146.828247	-448.847778	285.961548	897.942261	-446.692871	-160.517593	891.572693	-432.452362	51.965775	1020.591858	416.526764	-71.269539	957.147644	417.350739	107.441162
-453.128479	145.893539	922.390869	-438.286011	-42.085754	920.556274	-548.038147	183.186081	504.300934	-487.231598	-111.201317	499.615997	-550.607605	187.624283	67.388229	-536.026184	-141.349548	77.851723	-464.886078	236.532410	1384.624268	-451.803040	-106.516663	1381.544556	-431.467316	58.943459	1391.024292	-395.306366	52.403568	1678.895996	-541.472778	297.622833	1134.882202	-545.334778	-152.438782	1146.839600	-448.980286	285.909729	897.910095	-446.543091	-159.854385	891.388000	-432.468872	51.981792	1020.593384	416.214844	-71.316254	957.145264	417.139526	107.373703
-453.183044	145.957794	922.408813	-438.352417	-42.027313	920.538513	-548.022400	183.119598	504.281494	-487.298706	-111.243378	499.608856	-550.620056	187.628967	67.418663	-536.036133	-141.345749	77.854790	-464.960114	236.554810	1384.629639	-451.869904	-106.533226	1381.507324	-431.516602	58.921623	1390.997437	-395.401306	52.390766	1678.908691	-541.601624	297.560211	1134.874146	-545.304260	-152.319397	1146.762451	-449.123016	285.856781	897.899231	-446.742523	-160.258621	891.516907	-432.531006	52.023346	1020.593750	415.869751	-71.381363	957.158752	416.888580	107.323059
-453.213867	145.936417	922.394897	-438.379852	-42.021015	920.531372	-547.993958	183.056442	504.253815	-487.294464	-111.196739	499.596283	-550.600098	187.625214	67.413429	-536.026794	-141.347336	77.842377	-465.018494	236.562347	1384.603638	-451.896423	-106.510368	1381.524414	-431.512634	58.901497	1390.994019	-395.487793	52.355137	1678.934692	-541.718506	297.466309	1134.866333	-545.409058	-152.321106	1146.740601	-449.237396	285.793091	897.871643	-446.589050	-159.579330	891.339050	-432.564575	52.019283	1020.583801	415.548157	-71.405777	957.159424	416.631470	107.284607
-453.247284	145.966263	922.399658	-438.398315	-41.983612	920.532043	-548.008911	183.084320	504.251801	-487.241364	-111.208900	499.590118	-550.609741	187.621262	67.395676	-536.018982	-141.331757	77.868660	-465.059570	236.567825	1384.594727	-451.985779	-106.526466	1381.444946	-431.550812	58.880802	1390.960205	-395.581696	52.322578	1678.952148	-541.849487	297.359192	1134.830933	-545.468201	-152.265701	1146.700439	-449.338501	285.741211	897.862732	-446.595123	-159.449600	891.286560	-432.598267	52.051189	1020.587524	415.244293	-71.457932	957.113586	416.364349	107.266937
-453.282593	146.027939	922.391663	-438.414001	-41.934929	920.500122	-548.033203	183.264709	504.301331	-487.263458	-111.262199	499.618378	-550.620422	187.632477	67.416428	-536.052185	-141.369308	77.882469	-465.102997	236.601990	1384.594238	-452.036804	-106.545609	1381.412476	-431.593353	58.889065	1390.914673	-395.670013	52.299480	1678.954712	-541.983154	297.272003	1134.820923	-545.476807	-152.212524	1146.630371	-449.478149	285.685699	897.847351	-446.586304	-159.363785	891.256409	-432.622620	52.095211	1020.567444	414.908478	-71.452057	957.052307	416.048798	107.254135
-453.337158	146.059921	922.408020	-438.437927	-41.868996	920.474854	-548.051086	183.349396	504.325775	-487.261658	-111.256271	499.582977	-550.617432	187.632782	67.411522	-536.345764	-141.475754	77.861755	-465.143555	236.610306	1384.554688	-452.061401	-106.526390	1381.411743	-431.609314	58.879566	1390.914429	-395.751587	52.267078	1678.964600	-542.101563	297.127625	1134.786743	-545.540710	-152.133514	1146.561768	-449.557434	285.656769	897.833496	-446.625366	-159.230026	891.213623	-432.664276	52.124207	1020.563293	414.581482	-71.491982	957.044434	415.792206	107.209671
-453.370514	146.107132	922.400635	-438.450195	-41.841545	920.484375	-548.035828	183.272873	504.298218	-487.257599	-111.201431	499.536499	-550.588440	187.611526	67.403519	-536.401367	-141.516708	77.852272	-465.187103	236.615723	1384.555298	-452.116302	-106.532570	1381.396729	-431.604492	58.894680	1390.943726	-395.835144	52.222687	1678.960449	-542.230835	296.981537	1134.761230	-545.555237	-152.077957	1146.508301	-449.631561	285.623871	897.847290	-446.622467	-159.106186	891.156860	-432.694458	52.171318	1020.565369	414.195465	-71.601395	957.010681	415.530457	107.150284
-453.317078	146.315430	922.445862	-438.446594	-41.737591	920.470886	-548.070801	183.368973	504.358215	-487.237244	-111.199715	499.574646	-550.629456	187.615616	67.429543	-536.400818	-141.513718	77.852768	-465.264038	236.645218	1384.547974	-452.131378	-106.532021	1381.361450	-431.603210	58.915077	1390.969604	-395.922424	52.187683	1678.959839	-542.384644	296.861847	1134.751831	-545.614807	-152.032837	1146.473877	-449.721008	285.592529	897.842957	-446.667206	-159.030685	891.134399	-432.683167	52.291611	1020.583496	413.798920	-71.694756	957.023193	415.278198	107.060600
-453.415161	146.281830	922.428467	-438.473541	-41.688671	920.472168	-547.999023	183.218369	504.261292	-487.199127	-111.175629	499.547058	-550.581726	187.606201	67.415871	-536.055908	-141.385071	77.799400	-465.335236	236.651321	1384.544189	-452.205444	-106.515808	1381.383545	-431.629150	58.917934	1390.945068	-395.978333	52.162601	1679.014404	-542.541687	296.695740	1134.718262	-545.667053	-151.966049	1146.442261	-449.786438	285.577850	897.862244	-446.673767	-158.932709	891.099365	-432.740234	52.314510	1020.574768	413.370850	-71.775719	956.984131	414.992615	106.999718
-453.520508	146.243866	922.425415	-438.503723	-41.630798	920.446777	-548.089111	183.507813	504.320801	-487.225861	-111.191528	499.563416	-550.624878	187.618698	67.426407	-536.058533	-141.337967	77.813271	-465.399933	236.683914	1384.507202	-452.255188	-106.521179	1381.329346	-431.648895	58.931229	1390.939087	-396.031158	52.115795	1679.032593	-542.716736	296.527832	1134.685913	-545.718689	-151.907867	1146.376709	-449.877441	285.606049	897.814453	-446.707825	-158.837845	891.076111	-432.806305	52.318127	1020.560303	412.947906	-71.876717	956.943848	414.652924	106.961044
-453.594604	146.303818	922.442566	-438.563324	-41.535797	920.432190	-548.116638	183.555984	504.305115	-487.199249	-111.169685	499.534821	-550.638428	187.632263	67.402435	-536.331848	-141.446625	77.835442	-465.476379	236.691818	1384.498047	-452.262665	-106.513847	1381.355347	-431.710815	58.927189	1390.905273	-396.134796	52.033180	1678.988281	-542.889648	296.356720	1134.630127	-545.759399	-151.826004	1146.357056	-449.893372	285.626282	897.797180	-446.761475	-158.779160	891.033325	-432.855103	52.381355	1020.559143	412.599579	-71.876495	956.896912	414.325806	106.936783
-453.613525	146.367294	922.459839	-438.542053	-41.470261	920.428955	-548.121948	183.635315	504.337097	-487.188171	-111.103325	499.511017	-550.640198	187.630692	67.431190	-535.973755	-141.321503	77.831421	-465.555084	236.719360	1384.486816	-452.319794	-106.539978	1381.284058	-431.768921	58.933323	1390.876587	-396.201324	52.086670	1678.985596	-543.064453	296.212280	1134.611450	-545.725586	-151.743469	1146.291016	-449.935638	285.699615	897.791138	-447.008118	-159.300552	891.188599	-432.883484	52.435467	1020.570129	412.253998	-71.870911	956.848145	414.016449	106.926201
-453.634552	146.457260	922.475952	-438.549866	-41.359062	920.405945	-548.167603	183.713486	504.357483	-487.200592	-111.066429	499.531769	-550.640137	187.630692	67.438644	-535.993958	-141.320190	77.828995	-465.641907	236.760681	1384.478027	-452.345886	-106.518730	1381.298096	-431.860199	58.923382	1390.855469	-396.275208	52.031265	1678.996826	-543.225769	296.036652	1134.593994	-545.785217	-151.748077	1146.322632	-449.950470	285.848694	897.822937	-447.088501	-159.273834	891.183472	-432.910919	52.515240	1020.568420	411.930939	-71.920555	956.843750	413.720795	106.909592
-453.664368	146.518875	922.487671	-438.598480	-41.298935	920.404846	-548.129761	183.668411	504.334747	-487.196289	-111.080933	499.561615	-550.616394	187.625839	67.434547	-536.446472	-141.506042	77.875702	-465.725372	236.785629	1384.480713	-452.374817	-106.502373	1381.361328	-431.885437	58.943539	1390.907715	-396.338104	51.980461	1679.034668	-543.393372	295.880310	1134.585449	-545.859863	-151.713852	1146.325317	-449.935516	285.916840	897.849854	-447.159363	-159.200455	891.176208	-432.955841	52.567554	1020.574463	411.543854	-71.993958	956.845947	413.471558	106.833748
-453.692139	146.601761	922.513550	-438.598999	-41.235889	920.419250	-548.130005	183.668381	504.306702	-487.185699	-111.054512	499.624268	-550.613220	187.625183	67.434479	-536.035278	-141.337204	77.836052	-465.834229	236.814087	1384.468384	-452.434174	-106.509140	1381.331665	-431.988098	58.941044	1390.888062	-396.379333	51.869301	1679.091675	-543.570496	295.676880	1134.528809	-545.971802	-151.808563	1146.412231	-449.948669	286.053192	897.839355	-447.045380	-158.564438	891.028381	-432.994232	52.634403	1020.597839	411.156891	-72.104706	956.879395	413.211029	106.726822
-453.750092	146.655350	922.498413	-438.629333	-41.141396	920.386047	-548.194519	183.834137	504.346252	-487.207520	-111.003853	499.617767	-550.661987	187.635025	67.450104	-536.351196	-141.456802	77.827309	-465.961761	236.845093	1384.469482	-452.483887	-106.514595	1381.312744	-432.038635	58.971500	1390.930786	-396.446472	51.836941	1679.104492	-543.744568	295.515778	1134.450684	-546.015137	-151.795486	1146.418579	-449.925110	286.198151	897.844604	-447.113892	-158.501343	891.005859	-433.021729	52.702221	1020.571411	410.774872	-72.190018	956.889954	412.908356	106.619133
-453.801941	146.773315	922.503174	-438.642334	-41.040649	920.361450	-548.093140	183.589371	504.209564	-487.174133	-110.940857	499.612213	-550.601440	187.646866	67.434982	-536.116577	-141.383987	77.816795	-466.061340	236.882217	1384.446655	-452.467743	-106.470100	1381.338501	-432.080292	58.979137	1390.917969	-396.522430	51.784626	1679.102539	-543.890869	295.378082	1134.404297	-546.047302	-151.767426	1146.378418	-449.921295	286.357117	897.834106	-447.199432	-158.480438	890.947449	-433.051514	52.799011	1020.561157	410.465790	-72.240570	956.887878	412.623108	106.542328
-453.828186	146.883438	922.516113	-438.665344	-40.917717	920.343018	-548.137573	183.830032	504.286957	-487.130463	-110.847359	499.508728	-550.602661	187.646255	67.435921	-536.080627	-141.372375	77.802338	-466.161377	236.917114	1384.426636	-452.490143	-106.456779	1381.316040	-432.096130	59.016029	1390.902466	-396.586548	51.750637	1679.065674	-544.019043	295.255066	1134.353149	-546.075562	-151.772125	1146.335449	-449.905518	286.524841	897.827393	-447.259247	-158.432114	890.887024	-433.081146	52.898766	1020.559082	410.113586	-72.283028	956.875061	412.259247	106.463356
-453.857941	147.249710	922.592773	-438.625580	-40.767715	920.312866	-548.238586	184.132523	504.375580	-487.158142	-110.776810	499.438812	-550.675659	187.674515	67.468758	-536.075989	-141.372726	77.793663	-466.251068	236.965683	1384.385376	-452.497131	-106.451050	1381.262939	-432.154175	59.026558	1390.863403	-396.658142	51.723228	1679.028198	-544.119446	295.163727	1134.298462	-546.029663	-151.717133	1146.240479	-449.876404	286.758362	897.848633	-447.466919	-158.965500	890.996643	-433.097137	53.103840	1020.585083	409.777313	-72.330444	956.863281	411.924286	106.410660
-453.928589	147.122467	922.531128	-438.693542	-40.652336	920.279785	-548.186707	183.975372	504.269531	-487.127258	-110.621246	499.380219	-550.630493	187.670868	67.443092	-536.050537	-141.368179	77.774834	-466.333801	236.992874	1384.389160	-452.482391	-106.433868	1381.201904	-432.214355	59.046799	1390.859497	-396.713501	51.705357	1679.025635	-544.213318	295.062531	1134.255737	-546.057983	-151.706650	1146.185669	-449.868927	286.980957	897.856873	-447.532410	-159.010040	890.974426	-433.138550	53.115314	1020.533997	409.443909	-72.404388	956.843567	411.628967	106.330719
-453.949524	147.231842	922.529968	-438.693909	-40.546124	920.260437	-548.146667	183.820862	504.201416	-487.089813	-110.531937	499.363373	-550.590515	187.675110	67.420692	-536.371277	-141.464462	77.804451	-466.439423	236.993134	1384.380859	-452.490997	-106.388802	1381.222656	-432.288086	59.061790	1390.851074	-396.774323	51.678272	1679.035889	-544.310364	295.001831	1134.236572	-546.155884	-151.788940	1146.210815	-449.850342	287.193726	897.846924	-447.422058	-158.377350	890.736755	-433.163300	53.213764	1020.525635	409.115265	-72.524742	956.916748	411.355011	106.236015
-454.019318	147.371628	922.539368	-438.728088	-40.453300	920.245544	-548.188110	184.024673	504.227356	-487.104584	-110.486107	499.418365	-550.634460	187.698029	67.445206	-536.036499	-141.320908	77.755020	-466.525909	237.013184	1384.391235	-452.521912	-106.406441	1381.125244	-432.357452	59.080475	1390.820923	-396.845703	51.652145	1679.033081	-544.379517	294.967682	1134.218750	-546.179749	-151.788483	1146.182861	-449.825378	287.442230	897.887207	-447.492371	-158.354340	890.691467	-433.218964	53.319477	1020.523315	408.769379	-72.656548	956.910156	411.042175	106.146790
-454.040466	147.452011	922.543213	-438.754242	-40.346882	920.241333	-548.207703	184.157867	504.222351	-487.112061	-110.371323	499.380310	-550.661011	187.735611	67.435097	-536.371765	-141.414856	77.783264	-466.658356	237.090439	1384.525513	-452.531616	-106.360992	1381.117676	-432.452240	59.120468	1390.821899	-396.908173	51.634747	1679.034546	-544.436707	294.982086	1134.239136	-546.208923	-151.815277	1146.170288	-449.788574	287.664917	897.921204	-447.587494	-158.350586	890.636353	-433.251678	53.407501	1020.524353	408.498077	-72.715965	956.913635	410.724884	106.106758
-454.118439	147.560867	922.532776	-438.808289	-40.212769	920.201477	-548.147766	183.979843	504.113770	-487.114746	-110.301651	499.393219	-550.598022	187.737793	67.417755	-536.347717	-141.406204	77.720604	-466.715912	237.054550	1384.419678	-452.569092	-106.339211	1381.084229	-432.502869	59.148220	1390.821289	-396.993469	51.580315	1678.987305	-544.481079	295.024475	1134.244629	-546.219604	-151.820068	1146.151245	-449.778351	287.923737	897.921326	-447.621735	-158.321335	890.581116	-433.323517	53.514626	1020.499939	408.150848	-72.802879	956.872009	410.395630	105.991104
-454.165222	147.698868	922.529846	-438.813751	-40.053001	920.179138	-548.192078	184.327087	504.175323	-487.108704	-110.247795	499.380829	-550.656860	187.754669	67.441025	-536.394653	-141.435181	77.763100	-466.790588	237.079376	1384.465698	-452.579071	-106.298302	1381.075928	-432.565369	59.180668	1390.839111	-397.050598	51.584965	1678.983887	-544.515747	295.075806	1134.279785	-546.197021	-151.808670	1146.110596	-449.728851	288.150513	897.978210	-447.676300	-158.307877	890.504395	-433.350281	53.656075	1020.487427	407.831055	-72.873772	956.874084	410.073425	105.904366
-454.251648	147.782776	922.567017	-438.872009	-39.946079	920.179016	-548.248169	184.558945	504.212219	-487.120605	-110.156876	499.384308	-550.738159	187.764694	67.457893	-536.356689	-141.402863	77.738800	-466.872650	237.083405	1384.497925	-452.645477	-106.253281	1381.080078	-432.623199	59.236443	1390.860107	-397.120026	51.552128	1678.949219	-544.556213	295.161194	1134.311646	-546.220764	-151.824722	1146.096191	-449.688782	288.432220	898.051453	-447.743561	-158.302933	890.470520	-433.437561	53.732529	1020.507874	407.522919	-72.922043	956.868347	409.775757	105.790276
-454.303925	147.932373	922.587158	-438.904480	-39.802868	920.168335	-548.163452	184.417633	504.137207	-487.130829	-110.076225	499.391541	-550.647766	187.746185	67.444786	-536.261108	-141.381195	77.733849	-466.959412	237.104782	1384.557007	-452.685608	-106.243362	1381.040649	-432.736755	59.258560	1390.888916	-397.188538	51.571701	1678.949707	-544.584229	295.261627	1134.356689	-546.191406	-151.748444	1146.034668	-449.628723	288.702118	898.137024	-447.952332	-158.794540	890.592285	-433.471466	53.864727	1020.511475	407.209290	-72.997444	956.833130	409.488953	105.725418
-454.367554	148.104538	922.615845	-438.955719	-39.631672	920.132446	-548.133728	184.377197	504.087189	-487.146667	-109.967697	499.377838	-550.662903	187.784988	67.458389	-536.428345	-141.433289	77.759972	-467.033417	237.134018	1384.605469	-452.775848	-106.227638	1381.007202	-432.827209	59.290337	1390.950562	-397.239044	51.568256	1678.962646	-544.622803	295.386871	1134.453613	-546.209229	-151.775772	1146.039551	-449.635651	289.006622	898.203064	-448.028809	-158.794601	890.542908	-433.523102	54.003666	1020.507019	406.927032	-73.039719	956.864929	409.194183	105.667366
-454.424713	148.243210	922.645996	-439.005798	-39.486893	920.108582	-548.098328	184.493378	504.078400	-487.164673	-109.964439	499.399567	-550.648804	187.789246	67.478149	-536.496460	-141.467758	77.771019	-467.060822	237.147446	1384.656982	-452.823212	-106.191582	1380.971313	-432.914337	59.295837	1390.927734	-397.310333	51.562630	1678.948975	-544.642578	295.522491	1134.522583	-546.219421	-151.748734	1146.012207	-449.622040	289.287567	898.256775	-448.065796	-158.767563	890.491882	-433.574310	54.117573	1020.509766	406.649841	-73.148697	956.859741	408.895782	105.605209
-454.457336	148.434692	922.696777	-439.020264	-39.277157	920.088501	-548.118408	184.707123	504.123840	-487.153076	-109.851372	499.362671	-550.654846	187.785431	67.462082	-536.129211	-141.308289	77.760567	-467.129547	237.199844	1384.697266	-452.885132	-106.142395	1380.930542	-432.983917	59.324684	1390.848022	-397.367706	51.560909	1678.929199	-544.649292	295.644958	1134.574463	-546.230103	-151.750702	1145.983276	-449.585419	289.591064	898.321045	-448.042450	-158.722244	890.446411	-433.607330	54.281231	1020.526245	406.350983	-73.209343	956.876404	408.554016	105.547935
-454.548676	148.598541	922.714478	-439.080475	-39.107986	920.057190	-548.221985	185.162750	504.242218	-487.168762	-109.757858	499.331879	-550.788452	187.824570	67.511505	-536.363708	-141.351669	77.728424	-467.179993	237.237488	1384.741333	-452.963348	-106.113342	1380.877319	-433.012604	59.372902	1390.888916	-397.417633	51.588959	1678.922729	-544.650146	295.794373	1134.605591	-546.245483	-151.700363	1145.897949	-449.545959	289.878998	898.386475	-448.060333	-158.654770	890.386963	-433.673248	54.424824	1020.518066	406.088715	-73.265923	956.819519	408.262146	105.543251
-454.598938	148.718140	922.729492	-439.103760	-38.953075	920.041748	-548.135071	185.196426	504.217102	-487.228851	-109.728928	499.319519	-550.698059	187.823776	67.493889	-536.383484	-141.368774	77.742249	-467.249084	237.293213	1384.792358	-452.993011	-106.043419	1380.864136	-433.085693	59.417381	1390.874756	-397.458160	51.633633	1678.926270	-544.665527	295.952362	1134.670288	-546.299316	-151.670044	1145.864136	-449.485382	290.181213	898.458862	-447.836975	-158.087906	890.206970	-433.712158	54.547630	1020.518066	405.895477	-73.300316	956.811829	408.016052	105.507629
-454.649719	148.864441	922.750732	-439.110443	-38.803928	920.019348	-548.136902	185.242310	504.196259	-487.222626	-109.657562	499.337982	-550.779907	187.821793	67.495865	-536.504578	-141.394241	77.739517	-467.259918	237.345062	1384.822388	-453.046722	-105.961601	1380.848389	-433.108826	59.479618	1390.865723	-397.533447	51.643162	1678.898682	-544.656250	296.097290	1134.709229	-546.322571	-151.624619	1145.822510	-449.460907	290.541626	898.560303	-447.850098	-158.026825	890.146484	-433.729858	54.676327	1020.515991	405.617950	-73.369438	956.835571	407.739899	105.428001
-454.711578	148.999054	922.766968	-439.149750	-38.661060	919.991760	-548.086304	185.478043	504.242371	-487.229523	-109.569969	499.293335	-550.779358	187.857498	67.524094	-536.392334	-141.349762	77.692497	-467.314758	237.405685	1384.863159	-453.080963	-105.882385	1380.784302	-433.157990	59.538261	1390.876465	-397.564484	51.696724	1678.919312	-544.664978	296.255829	1134.762573	-546.342224	-151.516785	1145.741089	-449.421844	290.819458	898.610413	-447.839722	-157.982559	890.126038	-433.769897	54.794395	1020.508850	405.245270	-73.479401	956.900635	407.443207	105.329872
-454.780060	149.197266	922.774231	-439.208130	-38.479084	919.953125	-548.042053	185.534485	504.245667	-487.461517	-109.627991	499.294403	-550.794495	187.840225	67.524643	-536.511963	-141.374084	77.708237	-467.367584	237.475143	1384.898315	-453.127716	-105.789658	1380.772217	-433.176147	59.633461	1390.912598	-397.619690	51.744263	1678.929443	-544.677979	296.426331	1134.828491	-546.367920	-151.463272	1145.693726	-449.326050	291.002838	898.704712	-447.820160	-157.872040	890.071594	-433.814178	54.962616	1020.490540	405.184601	-73.522362	956.830505	407.291290	105.280281
-454.820526	149.344162	922.794495	-439.207977	-38.332058	919.935181	-547.991150	185.684021	504.268585	-487.343994	-109.407272	499.242462	-550.821716	187.863846	67.562492	-536.385071	-141.339539	77.658310	-467.411713	237.548920	1384.946045	-453.166901	-105.712639	1380.724854	-433.230896	59.712311	1390.888428	-397.687286	51.788105	1678.918701	-544.692688	296.583557	1134.841431	-546.397095	-151.340881	1145.623413	-449.257324	291.279663	898.783020	-447.763580	-157.785339	890.065857	-433.836365	55.092075	1020.491882	405.206116	-73.981400	956.797607	407.707153	104.808296
-454.889252	149.519318	922.812378	-439.265106	-38.165989	919.910767	-547.995789	185.901428	504.317535	-487.406860	-109.374146	499.291199	-550.865662	187.870697	67.583466	-536.406311	-141.343475	77.656212	-467.460907	237.642136	1385.008789	-453.238861	-105.628181	1380.671631	-433.252136	59.813354	1390.876099	-397.748077	51.861221	1678.921143	-544.696411	296.767029	1134.914551	-546.419678	-151.218857	1145.566528	-449.206512	291.572998	898.860474	-447.745667	-157.686752	890.014221	-433.887054	55.242226	1020.486938	405.009125	-73.963974	956.839966	407.499725	104.724045
-454.921234	149.695740	922.827454	-439.279602	-37.997284	919.877319	-547.824829	185.653625	504.214813	-487.719391	-109.604385	499.528076	-550.782043	187.859619	67.568321	-536.626526	-141.372406	77.694969	-467.487793	237.771469	1385.055664	-453.345734	-105.525925	1380.609619	-433.292145	59.882202	1390.824097	-397.868835	52.003387	1678.890259	-544.697266	296.936279	1134.959717	-546.466125	-151.103394	1145.508423	-449.177612	291.893188	898.950439	-447.743225	-157.601501	890.002075	-433.913879	55.390091	1020.478088	404.831299	-74.047882	956.803162	407.325867	104.641975
-454.982788	149.932983	922.861694	-439.306213	-37.810917	919.874756	-547.682312	185.496979	504.134979	-487.923767	-109.762711	499.769165	-550.744751	187.850494	67.577881	-536.760986	-141.396469	77.724190	-467.508301	237.845734	1385.116943	-453.386200	-105.411263	1380.617065	-433.330780	60.004665	1390.833008	-397.957520	52.096806	1678.901123	-544.683777	297.106628	1135.011475	-546.501404	-151.004211	1145.450684	-449.114624	292.227142	899.061218	-447.696472	-157.458023	889.979004	-433.958710	55.584972	1020.493958	404.689117	-74.079201	956.782471	407.158844	104.605919
-455.024902	150.174698	922.903320	-439.305664	-37.585022	919.848877	-547.662231	185.711639	504.184509	-488.142883	-109.958107	500.006378	-550.806946	187.883865	67.618744	-536.863831	-141.419128	77.753708	-467.510284	237.980881	1385.182983	-453.466370	-105.292435	1380.572021	-433.376862	60.118912	1390.807739	-398.048035	52.119820	1678.909668	-544.704346	297.288116	1135.101929	-546.551392	-150.918182	1145.420532	-449.078796	292.536835	899.173828	-447.689819	-157.332016	889.956604	-433.982025	55.785988	1020.501953	404.542053	-74.169174	956.750916	407.015747	104.523209
-455.065430	150.389832	922.928406	-439.324768	-37.367271	919.835999	-547.610596	185.893082	504.214813	-488.357147	-110.172745	500.230438	-550.770386	187.888412	67.620872	-537.126099	-141.501465	77.766312	-467.514557	238.092026	1385.227295	-453.565765	-105.167313	1380.495605	-433.393005	60.243225	1390.797974	-398.138367	52.261932	1678.912109	-544.680847	297.431335	1135.133667	-546.583252	-150.740219	1145.334839	-449.193329	293.198517	899.210449	-447.597473	-157.146469	889.909729	-434.002258	55.984692	1020.506714	404.435364	-74.182411	956.727722	406.907410	104.486877
-455.124695	150.666840	922.964905	-439.340820	-37.104980	919.789734	-547.578613	186.091080	504.246246	-488.422333	-110.312820	500.401428	-550.796204	187.870987	67.638588	-537.119873	-141.532364	77.767303	-467.520752	238.233551	1385.296509	-453.651398	-105.031273	1380.454102	-433.435333	60.377934	1390.754395	-398.211243	52.576630	1678.930420	-544.665771	297.598724	1135.186157	-546.608215	-150.553513	1145.201660	-449.150757	293.524597	899.283936	-447.537109	-156.981873	889.848083	-434.032104	56.214409	1020.500610	404.238586	-74.090530	956.697632	406.607758	104.572845
-455.182068	150.917389	922.993958	-439.344116	-36.812218	919.744751	-547.471313	186.251907	504.251282	-488.567963	-111.913269	500.863831	-550.828491	187.883698	67.664101	-537.378601	-141.549408	77.935081	-467.527863	238.411575	1385.345703	-453.768372	-104.874130	1380.379272	-433.471893	60.527859	1390.728027	-398.309875	52.800613	1678.934326	-544.661682	297.782318	1135.222656	-546.638611	-150.398254	1145.101074	-449.076996	293.828735	899.347534	-447.501862	-156.794983	889.744751	-434.047424	56.451973	1020.490417	404.177399	-74.256226	956.642944	406.691833	104.400223
-455.219177	151.195068	923.016785	-439.322906	-36.580181	919.719910	-547.430542	186.477234	504.278320	-488.685303	-111.940338	500.922272	-550.857239	187.926315	67.704781	-537.457458	-141.567123	77.945099	-467.548981	238.591049	1385.379150	-453.789337	-104.683281	1380.331299	-433.479309	60.746105	1390.719604	-398.380890	53.027817	1678.928589	-544.653503	297.954071	1135.270996	-546.633728	-150.133057	1144.970093	-449.021271	294.118683	899.406921	-447.450043	-156.602646	889.669617	-434.061798	56.685352	1020.490173	403.957062	-74.342361	956.608582	406.489136	104.330078
-455.254730	151.505981	923.041138	-439.350433	-36.306828	919.693054	-547.351990	186.736115	504.302887	-488.673065	-111.749352	500.809509	-550.858704	187.932190	67.724670	-537.404602	-141.575424	77.867989	-467.587494	238.788361	1385.437622	-453.830231	-104.462044	1380.249023	-433.525665	60.937737	1390.694946	-398.438812	53.200817	1679.012695	-544.650879	298.191162	1135.311035	-546.634338	-149.947327	1144.875488	-448.932343	294.411011	899.464661	-447.431824	-156.386292	889.570435	-434.086090	56.951790	1020.487732	403.819763	-74.374489	956.556641	406.335541	104.308701
-455.326599	151.794296	923.057251	-439.333496	-35.979588	919.627625	-547.309937	187.141739	504.396973	-488.720428	-111.603050	500.778992	-550.938538	187.952576	67.827171	-537.370850	-141.543503	77.838730	-467.644501	239.015930	1385.474854	-453.834381	-104.232002	1380.129517	-433.551331	61.176094	1390.669312	-398.587830	53.542995	1678.945557	-544.653381	298.399902	1135.324341	-546.623352	-149.686951	1144.757324	-448.932953	294.813904	899.484436	-447.394226	-156.108521	889.493103	-434.099304	57.223858	1020.460938	403.605621	-74.405289	956.565247	406.105133	104.257439
-455.425995	152.095352	923.046570	-439.392395	-35.619404	919.553345	-547.193604	187.441528	504.389465	-488.762665	-111.503807	500.739685	-550.969666	187.962341	67.853157	-537.095825	-141.458572	77.759644	-467.730255	239.275665	1385.530029	-453.829620	-103.982986	1380.079102	-433.588104	61.476475	1390.662598	-398.696472	53.861340	1678.951904	-544.649414	298.584869	1135.351196	-546.613220	-149.415024	1144.676880	-448.836517	295.161560	899.521912	-447.385101	-155.861633	889.397766	-434.136017	57.527290	1020.412598	403.368713	-74.508217	956.525818	405.941071	104.203331
-455.503723	152.447113	923.054932	-439.363525	-35.300724	919.478516	-547.113892	187.877670	504.434967	-488.756195	-111.299416	500.689117	-551.018555	187.994263	67.880661	-537.445068	-141.585754	77.753181	-467.836304	239.543472	1385.555908	-453.768921	-103.688316	1380.021851	-433.610016	61.771423	1390.648071	-398.836670	54.210281	1678.968994	-544.653564	298.817719	1135.341553	-546.590027	-149.205917	1144.612061	-448.711060	295.439514	899.551514	-447.434143	-155.581680	889.284790	-434.139130	57.828163	1020.376282	403.109161	-74.553047	956.511108	405.779724	104.115982
-455.540131	152.753448	923.062927	-439.204773	-35.050011	919.448730	-546.985107	188.005859	504.393555	-488.786591	-111.180817	500.695587	-551.057861	187.994751	67.904808	-537.149597	-141.477051	77.726158	-467.968048	239.858597	1385.584473	-453.710815	-103.338913	1379.996460	-433.645874	62.081512	1390.634644	-398.895508	54.503681	1679.072021	-544.677307	299.073914	1135.318970	-546.526794	-148.960526	1144.570679	-448.587799	295.768890	899.605103	-447.446228	-155.261368	889.173828	-434.093170	58.099400	1020.367371	402.866516	-74.542549	956.504089	405.594086	104.015366
-455.595581	153.153809	923.080566	-439.035217	-34.783218	919.446716	-546.803040	187.940704	504.302734	-488.838440	-111.064079	500.754974	-551.011780	187.990982	67.908997	-537.511292	-141.600342	77.734779	-468.147888	240.211090	1385.592407	-453.626648	-103.025360	1379.959961	-433.678711	62.431992	1390.606079	-399.007019	54.874973	1679.095093	-544.725098	299.348541	1135.287842	-546.454529	-148.661652	1144.544312	-448.502533	296.156219	899.632690	-447.465546	-154.917465	889.088074	-434.059753	58.436916	1020.378357	402.649445	-74.529373	956.509705	405.363434	103.983818
-455.745117	153.682327	923.125732	-439.149048	-34.176647	919.302307	-546.685242	188.238022	504.304749	-488.822601	-110.894966	500.680634	-551.043274	188.017136	67.950859	-537.512756	-141.623459	77.736519	-468.330292	240.554306	1385.586914	-453.541168	-102.644882	1379.943604	-433.730103	62.813457	1390.624512	-399.131470	55.286545	1679.130981	-544.791992	299.603516	1135.230469	-546.394165	-148.338379	1144.516357	-448.399933	296.576324	899.666870	-447.478699	-154.563599	889.028564	-434.139374	58.911419	1020.321045	402.326660	-74.646935	956.476868	405.053070	103.951622
-455.826843	154.142792	923.170715	-439.071472	-33.683952	919.255859	-546.591492	188.567032	504.335175	-488.734344	-110.519211	500.583313	-551.070618	188.061859	67.990059	-537.557190	-141.641800	77.699387	-468.569489	240.950943	1385.571533	-453.392334	-102.204094	1379.994873	-433.775452	63.308155	1390.648071	-399.294891	55.867149	1679.108765	-544.892395	299.875397	1135.185547	-546.315857	-148.019501	1144.499146	-448.280670	296.955750	899.669678	-447.498077	-154.152206	888.999695	-434.150970	59.350002	1020.321228	401.983063	-74.734032	956.507263	404.767090	103.845444
-455.888916	154.563934	923.189819	-439.015289	-33.250221	919.230957	-546.436157	188.846344	504.331512	-488.650970	-110.235695	500.520508	-551.050598	188.058960	68.008568	-537.484131	-141.619156	77.667381	-468.821228	241.396469	1385.573730	-453.244080	-101.760818	1380.013916	-433.804688	63.803795	1390.656372	-399.426788	56.365177	1679.151978	-545.001404	300.127533	1135.110840	-546.205688	-147.694092	1144.553833	-448.136841	297.287048	899.669800	-447.514221	-153.725479	888.987183	-434.152832	59.762657	1020.318054	401.850067	-74.696838	956.285950	404.604431	103.934319
-455.993622	155.054703	923.212646	-438.949615	-32.761761	919.189636	-546.378967	189.229172	504.300812	-488.493439	-109.845215	500.430664	-551.037415	188.109924	68.030380	-537.344177	-141.507492	77.647728	-469.067566	241.819748	1385.530151	-453.011993	-101.325119	1379.995361	-433.854095	64.302284	1390.684204	-399.524292	56.883274	1679.120850	-545.139709	300.407715	1134.992310	-546.038696	-147.413223	1144.632935	-448.008789	297.639069	899.693542	-447.549133	-153.253891	888.965637	-434.161011	60.231544	1020.307068	401.679840	-74.696266	956.099304	404.402374	103.998413
-456.112213	155.614594	923.219910	-438.874207	-32.203442	919.140869	-546.385437	189.691635	504.341125	-488.715179	-109.817490	500.428406	-551.092285	188.142654	68.061256	-537.618958	-141.594788	77.680260	-469.336853	242.281830	1385.478394	-452.711975	-100.814552	1380.043579	-433.884552	64.855034	1390.666748	-399.653442	57.471134	1679.191162	-545.297607	300.730164	1134.878418	-545.869751	-147.063614	1144.729248	-447.713837	297.771515	899.744080	-447.614136	-152.763550	888.924805	-434.179993	60.775089	1020.285828	401.284973	-74.786804	956.104980	404.070038	103.928612
-456.203552	156.124725	923.224854	-438.817627	-31.688499	919.139221	-546.314026	190.053558	504.308533	-488.763580	-109.743317	500.501343	-551.131775	188.202560	68.100922	-537.692993	-141.552994	77.714554	-469.658386	242.839142	1385.396240	-452.438599	-100.251503	1380.030640	-433.923981	65.353386	1390.612671	-399.764252	58.026623	1679.278687	-545.437439	301.048920	1134.742798	-545.632996	-146.632828	1144.719116	-447.573090	298.181763	899.738098	-447.779999	-152.663864	889.017395	-434.208435	61.293560	1020.289063	400.792572	-74.880280	956.185486	403.676117	103.814941
-456.257294	156.673920	923.205261	-438.706940	-31.061132	919.056396	-546.311829	190.450806	504.270111	-488.449127	-109.244904	500.398254	-551.125854	188.221603	68.123528	-537.651855	-141.535904	77.668274	-469.970947	243.421112	1385.361572	-452.114899	-99.710793	1380.048706	-433.957672	65.986435	1390.574463	-399.855499	58.687016	1679.287109	-545.598816	301.378387	1134.584351	-545.468811	-146.297379	1144.809082	-447.499664	298.687195	899.730103	-447.587982	-151.743210	888.866150	-434.165192	61.861149	1020.235657	400.267151	-75.039421	956.284485	403.307129	103.662094
-456.395996	157.289536	923.203735	-438.620117	-30.382626	918.960449	-546.301025	190.827148	504.242950	-488.294312	-108.818062	500.350067	-551.163086	188.277863	68.141586	-537.495911	-141.427933	77.659317	-470.306763	243.947098	1385.295410	-451.769623	-99.089531	1380.134155	-434.037018	66.645630	1390.519897	-399.965393	59.396442	1679.207764	-545.786804	301.682556	1134.453247	-545.251404	-145.934601	1144.857788	-447.351898	299.097839	899.739014	-447.528503	-151.213394	888.833252	-434.164368	62.476650	1020.183044	399.779327	-75.206512	956.341736	402.911102	103.563309
-456.519775	157.986450	923.200073	-438.561707	-29.794361	918.886353	-546.301208	191.233810	504.237762	-488.337311	-108.623360	500.371948	-551.168030	188.305252	68.166603	-537.723450	-141.456940	77.670082	-470.682922	244.581436	1385.229004	-451.444946	-98.507462	1380.046753	-434.080078	67.344994	1390.510986	-400.051514	60.136955	1679.263306	-546.001770	301.981110	1134.329468	-545.010742	-145.492737	1144.949707	-447.212128	299.530609	899.745056	-447.480164	-150.610611	888.840027	-434.182983	63.096992	1020.142029	399.264862	-75.300339	956.424500	402.501282	103.450005
-456.464478	158.456818	923.179382	-438.038544	-29.608461	919.051453	-546.247498	191.632675	504.244629	-488.184906	-108.229843	500.388306	-551.186462	188.384460	68.168602	-537.651978	-141.412048	77.654198	-471.077667	245.240738	1385.166260	-450.996857	-97.805908	1380.147461	-434.067627	68.074387	1390.569092	-400.157654	60.943844	1679.267700	-546.278564	302.396790	1134.184570	-544.804626	-145.034988	1145.069824	-447.141418	299.950745	899.733643	-447.428802	-150.015289	888.886780	-434.025574	63.544441	1020.233032	398.793427	-75.310867	956.450806	402.054382	103.393196
-456.669464	159.243301	923.145935	-438.270264	-28.468758	918.758484	-546.378479	192.186493	504.295013	-487.903076	-107.813004	500.237823	-551.261902	188.427872	68.211479	-537.656982	-141.365982	77.659149	-471.439972	245.911484	1385.101440	-450.560242	-97.080009	1380.235107	-434.117523	68.828857	1390.535034	-400.278046	61.866867	1679.168335	-546.513733	302.798431	1134.021851	-544.595032	-144.686768	1145.190308	-447.106110	300.448364	899.727173	-447.472198	-149.391281	888.911377	-434.126709	64.378822	1020.052917	398.354218	-75.404526	956.514404	401.688110	103.283882
-456.772949	160.049194	923.172302	-438.204437	-27.666855	918.708740	-546.368042	192.642563	504.320068	-487.815735	-107.584007	500.250244	-551.308777	188.515350	68.221016	-537.750488	-141.371979	77.712952	-471.854675	246.654343	1385.021729	-450.254120	-96.351433	1380.296021	-434.199432	69.601036	1390.459229	-400.340240	62.637531	1679.226807	-546.804993	303.176483	1133.859985	-544.400391	-144.209839	1145.314453	-447.093536	300.922729	899.713928	-447.501465	-148.747971	888.945068	-434.163239	65.152794	1020.043274	397.895355	-75.560364	956.542114	401.291504	103.171524
-456.936371	160.845840	923.195068	-438.110748	-26.935711	918.648560	-546.301453	193.058121	504.301208	-487.686798	-107.387230	500.289825	-551.267517	188.521194	68.268105	-537.745239	-141.284729	77.741730	-472.286926	247.362442	1384.966309	-449.976807	-95.566681	1380.359741	-434.213684	70.453949	1390.541138	-400.409637	63.548038	1679.220093	-547.131714	303.631042	1133.694214	-544.214600	-143.676620	1145.437256	-447.089935	301.402863	899.731567	-447.450043	-148.169312	889.008728	-434.216492	65.889626	1020.026733	397.470184	-75.719788	956.584839	400.886230	103.085274
-456.804962	163.222885	923.762756	-437.659424	-25.766012	918.549011	-546.573181	193.749435	504.575653	-487.272644	-106.783470	500.095734	-551.437317	188.595261	68.320511	-537.583313	-141.206268	77.729828	-472.688965	248.171356	1384.883423	-449.549377	-94.734398	1380.451050	-434.324097	71.296692	1390.498169	-400.464508	64.517273	1679.192749	-547.485046	304.134979	1133.554810	-544.036377	-143.168823	1145.584106	-447.054779	301.862152	899.775330	-447.365082	-147.563156	889.149658	-434.196960	67.314049	1020.292603	396.978119	-75.829002	956.618774	400.408844	102.997375
-456.893890	164.076843	923.789246	-437.488739	-24.921537	918.483948	-546.627747	194.300079	504.645386	-486.969849	-106.341850	500.028595	-551.444885	188.668930	68.313866	-537.503967	-141.145584	77.776176	-473.081635	248.975983	1384.822021	-449.231018	-93.908669	1380.525391	-434.371887	72.195526	1390.485352	-400.528595	65.589943	1679.065552	-547.828857	304.601318	1133.386719	-543.809082	-142.623886	1145.783447	-447.032959	302.314789	899.776794	-447.249023	-146.932968	889.286987	-434.168335	68.131920	1020.274414	396.559692	-75.925201	956.625916	400.013611	102.872063
-457.062408	164.898956	923.795227	-437.368317	-24.009815	918.356201	-546.693542	194.813980	504.625610	-486.870361	-106.227226	500.110687	-551.531555	188.740982	68.358894	-537.518982	-141.043808	77.843102	-473.541809	249.849823	1384.724609	-448.886627	-93.023964	1380.512085	-434.443756	73.115219	1390.486450	-400.527710	66.522430	1679.095459	-548.228760	305.166595	1133.253540	-543.640198	-142.040497	1145.955322	-447.069214	302.811798	899.766235	-447.167236	-146.281174	889.394653	-434.176636	68.949623	1020.210754	396.124542	-75.986816	956.611572	399.543457	102.790863
-457.221252	165.658081	923.720276	-437.248322	-23.133593	918.307312	-546.619263	195.312729	504.571320	-486.391113	-105.796501	500.088745	-551.491516	188.786163	68.360077	-537.447754	-140.976578	77.884377	-473.942780	250.744278	1384.628906	-448.491394	-92.101242	1380.575073	-434.463348	74.112595	1390.493286	-400.541382	67.612488	1678.957153	-548.666748	305.728882	1133.078369	-543.467346	-141.459488	1146.032227	-447.075806	303.256104	899.794495	-447.105927	-145.627609	889.466797	-434.183105	69.800705	1020.147583	395.665955	-76.077408	956.582825	399.045441	102.736000
-457.373657	166.367264	923.632568	-437.135223	-22.288933	918.264526	-546.628906	195.964630	504.519684	-486.327515	-105.768059	500.184814	-551.566467	188.863785	68.377701	-537.666138	-140.973083	77.998703	-474.334686	251.660812	1384.474609	-448.016815	-91.127968	1380.625244	-434.507507	75.142914	1390.474243	-400.552032	68.828423	1678.812012	-549.098450	306.334808	1132.877197	-543.252991	-140.784073	1146.156738	-447.140533	303.735931	899.826782	-446.959503	-144.955673	889.541992	-434.198761	70.618965	1020.082458	395.201569	-76.217148	956.598999	398.535675	102.666229
-457.522095	167.278809	923.605957	-437.001556	-21.299435	918.195496	-546.590271	196.598404	504.515289	-485.883820	-105.199203	500.005798	-551.586121	188.934204	68.410210	-537.648132	-140.878922	78.046432	-474.828766	252.643143	1384.350220	-447.680420	-90.145432	1380.700195	-434.499817	76.167122	1390.487549	-400.539124	69.926628	1678.859863	-549.622986	307.006195	1132.692139	-543.015564	-140.147369	1146.302002	-447.165253	304.127533	899.888489	-446.809692	-144.270905	889.667297	-434.207703	71.565971	1020.034790	394.753693	-76.362938	956.584167	398.079590	102.544266
-457.627106	168.272156	923.627625	-436.835510	-20.272268	918.137634	-546.499329	197.172577	504.514221	-485.367493	-104.657219	499.866669	-551.576965	189.003433	68.429520	-537.750244	-140.860077	78.100594	-475.212494	253.627518	1384.185059	-447.380157	-89.142105	1380.714111	-434.620331	77.225975	1390.467163	-400.503937	71.103546	1678.717651	-550.149414	307.742371	1132.500732	-542.822876	-139.549545	1146.457031	-447.198608	304.511383	899.956726	-446.590210	-143.577744	889.800110	-434.196228	72.550751	1020.018799	394.344360	-76.425423	956.567749	397.596954	102.456345
-457.802155	169.383972	923.604309	-436.752045	-19.180283	918.043518	-546.511292	197.894897	504.546356	-484.641846	-104.037743	499.741364	-551.606323	189.103012	68.473152	-537.560181	-140.722992	78.133675	-475.643768	254.682724	1384.062744	-446.987823	-88.035446	1380.822998	-434.607544	78.335945	1390.400391	-400.484436	72.411781	1678.688721	-550.714539	308.459106	1132.367065	-542.589539	-138.822205	1146.541382	-447.234497	304.928528	900.045410	-446.457306	-142.885849	889.874023	-434.236450	73.634117	1019.959106	393.884003	-76.460060	956.541382	397.006317	102.410515
-457.851959	170.481094	923.631104	-436.586090	-18.102417	918.023621	-546.727661	198.929977	504.639862	-484.144958	-103.835274	499.825867	-551.820557	189.208527	68.538902	-537.549072	-140.656158	78.234550	-476.055908	255.716629	1383.926880	-446.645538	-86.950554	1380.887939	-434.646149	79.477036	1390.340210	-400.427673	73.671379	1678.595825	-551.313538	309.212372	1132.169067	-542.353149	-138.098877	1146.687134	-447.266235	305.354431	900.186096	-446.270172	-142.150558	889.977600	-434.245819	74.704285	1019.971130	393.394806	-76.549713	956.534119	396.462860	102.319122
-457.837952	171.446915	923.615967	-436.213776	-17.489841	918.232300	-546.451538	199.207947	504.529633	-483.550781	-103.291328	499.805145	-551.669983	189.250824	68.520081	-537.664917	-140.618484	78.311401	-476.463257	256.817719	1383.784790	-446.259460	-85.814659	1380.905762	-434.667023	80.626541	1390.177246	-400.385986	75.110336	1678.354980	-551.906738	309.995392	1132.014526	-542.061462	-137.332550	1146.817261	-447.318451	305.797607	900.311462	-446.065369	-141.484650	890.056580	-434.231079	75.617142	1020.092896	392.882599	-76.699661	956.531189	395.940918	102.170708
-458.148285	172.737030	923.595520	-436.463348	-15.820018	917.877747	-546.447205	199.996674	504.560333	-482.803558	-102.805840	499.700287	-551.742310	189.372696	68.558990	-537.650635	-140.569214	78.394852	-476.878601	257.969330	1383.579224	-446.049194	-84.664284	1380.891357	-434.684906	81.771576	1390.086548	-400.357788	76.434486	1678.404907	-552.534851	310.803528	1131.858521	-541.859314	-136.565628	1146.853882	-447.386444	306.242920	900.470093	-445.844177	-140.732101	890.125793	-434.408356	76.935059	1019.889709	392.344727	-76.765045	956.495361	395.330658	102.125084
-458.263245	173.917572	923.578369	-436.372986	-14.631654	917.820984	-546.517639	200.976318	504.620850	-482.182709	-102.578079	499.745697	-551.842285	189.452316	68.614403	-537.690552	-140.549957	78.538101	-477.244446	259.144196	1383.421509	-445.776489	-83.469879	1380.826172	-434.714142	83.003418	1390.007568	-400.359131	77.927307	1678.225708	-553.151611	311.608246	1131.732788	-541.596558	-135.730331	1146.923828	-447.386749	306.590576	900.666138	-445.604218	-140.000641	890.174500	-434.465729	78.107285	1019.858459	391.855804	-76.808723	956.498535	394.747742	101.995987
-458.403290	175.245407	923.590393	-436.396423	-13.328949	917.725586	-546.437927	201.671524	504.600311	-481.243835	-101.796127	499.448608	-551.832581	189.557083	68.679970	-537.683044	-140.499435	78.637474	-477.604370	260.372101	1383.262329	-445.359680	-82.218712	1380.888672	-434.737518	84.240822	1389.932861	-400.407410	79.431458	1678.281128	-553.840454	312.478210	1131.611328	-541.316101	-135.024963	1147.053101	-447.393219	306.959747	900.920471	-445.261688	-139.186005	890.331543	-434.624512	79.364937	1019.825806	391.361847	-76.927673	956.512329	394.170227	101.903465
-458.609161	176.458054	923.585754	-436.488342	-11.980515	917.643372	-546.348572	202.429184	504.538361	-480.474243	-101.505440	499.477539	-551.859924	189.637634	68.713066	-537.744446	-140.463120	78.799416	-477.936096	261.597565	1383.136475	-445.179565	-81.048683	1380.827271	-434.724243	85.567329	1389.857544	-400.531219	81.099602	1678.134277	-554.502258	313.303192	1131.496338	-541.078064	-134.223724	1147.152222	-447.334900	307.300201	901.215271	-444.948486	-138.359894	890.445862	-434.794128	80.608711	1019.784424	390.803406	-77.075150	956.518127	393.571075	101.794579
-458.822235	177.681213	923.546875	-436.592072	-10.680898	917.598389	-546.428528	203.441895	504.520020	-479.778107	-101.043808	499.385559	-551.984009	189.755051	68.757980	-537.838257	-140.489365	78.957146	-478.252411	262.908142	1382.993408	-444.883759	-79.740761	1380.731689	-434.712555	86.852745	1389.687988	-400.805115	82.807915	1678.295654	-555.175232	314.189026	1131.400879	-540.829041	-133.283539	1147.140381	-447.322906	307.643921	901.550659	-444.634094	-137.557800	890.525208	-434.997803	81.868118	1019.748291	390.271362	-77.159180	956.537598	392.971375	101.684921
-459.035309	179.057541	923.557678	-436.803040	-9.222966	917.558044	-546.371704	204.341934	504.548126	-478.577850	-100.182098	499.199402	-552.017822	189.867432	68.786339	-537.679199	-140.452591	79.065620	-478.478241	264.191284	1382.801270	-444.639801	-78.484711	1380.596680	-434.581390	88.171402	1389.500610	-401.164673	84.570755	1678.277100	-555.911438	315.153900	1131.354980	-540.613220	-132.332626	1147.099487	-447.331085	308.043365	901.938599	-444.234924	-136.717178	890.588806	-435.279297	83.249275	1019.741760	389.688385	-77.228622	956.513733	392.352753	101.559212
-459.193787	180.558716	923.569458	-436.948456	-7.801768	917.496948	-546.312073	205.280594	504.557526	-477.859528	-99.934814	499.211517	-552.068359	189.965546	68.779549	-537.636536	-140.428558	79.304085	-478.669098	265.522644	1382.619141	-444.146881	-77.217949	1380.576172	-434.457520	89.448395	1389.315186	-401.632141	86.482941	1678.472168	-556.628418	316.067169	1131.304810	-540.307129	-131.277679	1147.121948	-447.293854	308.433411	902.338867	-443.796143	-135.852234	890.678955	-435.534912	84.661041	1019.729431	389.113586	-77.303123	956.485168	391.714691	101.514671
-459.475403	181.950424	923.529968	-437.268829	-6.399234	917.360229	-546.377991	206.356400	504.524567	-476.583923	-98.919029	498.850586	-552.221130	190.104446	68.804169	-537.623596	-140.358398	79.461678	-478.702148	266.856903	1382.422241	-443.783844	-75.910927	1380.430908	-434.246338	90.795418	1389.132690	-402.119537	88.310799	1678.584961	-557.351440	317.024658	1131.270386	-540.096069	-130.333893	1147.063965	-447.180969	308.777435	902.825378	-443.242432	-134.835297	890.793945	-435.895447	85.997025	1019.647766	388.581451	-77.408157	956.443481	391.170013	101.438583
-459.802979	183.499039	923.457153	-437.705475	-4.978363	917.076538	-546.303040	207.387039	504.456085	-475.688599	-98.630447	498.881531	-552.217834	190.223618	68.828018	-537.673706	-140.279037	79.696365	-478.656311	268.189636	1382.233154	-443.516663	-74.612190	1380.162354	-433.970062	92.106087	1389.061157	-402.667358	90.254280	1678.750854	-558.127441	318.086548	1131.278809	-539.965576	-129.241852	1146.984619	-447.046021	309.186829	903.369751	-442.594788	-133.742538	890.973755	-436.255737	87.367508	1019.464661	388.023224	-77.471375	956.417480	390.588684	101.370407
-459.958954	184.944702	923.413757	-437.979034	-3.748384	917.191223	-546.254883	208.510956	504.404572	-474.921753	-98.300690	498.882294	-552.230225	190.381592	68.902420	-537.947205	-140.229614	80.014244	-478.515350	269.561096	1382.075317	-443.032288	-73.317642	1379.947754	-433.675842	93.485321	1389.015381	-403.277344	92.242905	1679.012573	-558.845032	319.058014	1131.351563	-539.843079	-128.037140	1146.864136	-446.817535	309.532410	904.003418	-441.885284	-132.694550	891.212341	-436.669098	88.758820	1019.526123	387.475800	-77.504646	956.324463	390.017395	101.329529
-460.221313	186.365860	923.319641	-438.404724	-2.485517	917.108582	-546.230652	209.682892	504.301208	-473.870087	-97.843445	498.838715	-552.354492	190.566757	68.913124	-538.057190	-140.140015	80.291252	-478.296906	270.897217	1381.906372	-442.321686	-71.992218	1379.833862	-433.408661	94.861923	1388.995483	-403.836700	94.216728	1679.116699	-559.602661	320.154144	1131.446655	-539.741211	-126.890564	1146.819458	-446.588409	309.963898	904.689758	-441.023010	-131.452408	891.617310	-437.100098	90.087387	1019.448242	386.914948	-77.502579	956.261963	389.467621	101.347588
-460.251984	188.157059	923.332031	-438.736267	-1.016412	917.007446	-546.083618	210.785995	504.345612	-472.617828	-96.795303	498.490570	-552.424194	190.762405	68.895706	-537.951355	-139.942352	80.461212	-478.001129	272.333527	1381.755615	-441.880829	-70.606468	1379.624512	-433.119965	96.266907	1388.953613	-404.404358	96.179329	1679.285156	-560.295288	321.232300	1131.562378	-539.743103	-125.533699	1146.774536	-446.318909	310.369995	905.440063	-440.104065	-130.268478	892.083069	-437.427368	91.624542	1019.419983	386.349609	-77.520081	956.200684	388.908508	101.306793
-460.505219	189.969559	923.279297	-439.059692	1.746078	916.448181	-546.225159	212.225143	504.311493	-470.881104	-95.482468	498.171173	-552.640991	191.079712	68.880913	-537.415955	-139.594528	80.599411	-477.708862	273.785645	1381.624390	-441.371307	-69.171432	1379.557617	-432.861328	97.655663	1388.936157	-404.909882	98.151642	1679.430664	-561.024414	322.360870	1131.697632	-539.758240	-124.313828	1146.883545	-445.962555	310.768188	906.241516	-439.075836	-129.012894	892.704651	-437.611420	93.643150	1019.095642	385.814240	-77.505798	956.140564	388.338135	101.375488
-460.717590	191.550613	923.202271	-439.568207	3.237652	916.372742	-545.986877	213.309387	504.164337	-469.943420	-94.922661	498.040985	-552.670349	191.286865	68.840500	-537.455078	-139.455276	80.994591	-477.419312	275.237701	1381.507324	-440.932312	-67.735840	1379.494629	-432.604919	99.133392	1388.915039	-405.406555	100.167084	1679.631104	-561.691162	323.515717	1131.845825	-539.897583	-122.933449	1146.943848	-445.523285	311.233154	907.186218	-437.929321	-127.672073	893.395325	-438.074158	95.150307	1019.031189	385.299225	-77.468163	956.071594	387.799561	101.395645
-460.868988	193.169907	923.204102	-440.142303	4.621764	916.388794	-545.987854	214.753006	504.089050	-468.801544	-94.480247	498.090149	-552.865417	191.619019	68.865257	-537.457397	-139.236435	81.417763	-477.126526	276.778076	1381.362671	-440.425415	-66.333664	1379.433960	-432.324188	100.604073	1388.969360	-405.817505	102.130844	1679.771606	-562.361816	324.731567	1132.020874	-540.011475	-121.519760	1147.117432	-445.046204	311.712158	908.103516	-436.639984	-126.215660	894.213928	-438.556396	96.621635	1019.053894	384.780334	-77.432098	956.020996	387.345764	101.377808
-461.227051	194.648499	923.097351	-440.699463	6.357239	916.258301	-545.976501	216.117096	503.980621	-467.267212	-93.301247	497.700043	-552.976257	191.899368	68.853432	-537.110168	-138.856323	81.746178	-476.833649	278.337311	1381.275391	-440.185242	-64.894798	1379.431396	-432.089966	102.143997	1388.978149	-406.102844	104.038162	1679.832275	-563.019714	325.933807	1132.205444	-540.243896	-119.925156	1147.222900	-444.449219	312.244629	909.086426	-435.300690	-124.720085	895.120850	-439.018646	98.199875	1018.935181	384.226349	-77.474113	955.962952	386.851349	101.424774
-461.307953	195.938126	923.063904	-440.921509	7.056855	916.602051	-545.814270	217.350388	503.775146	-466.168335	-93.123055	498.013184	-552.996582	192.139359	68.832314	-537.002136	-138.639587	82.302536	-476.575500	279.902893	1381.179565	-440.037933	-63.365856	1379.506592	-431.907593	103.652908	1388.987305	-406.330475	105.965836	1679.925659	-563.613831	327.229004	1132.320313	-540.512817	-118.458054	1147.389526	-443.757599	312.842621	910.085571	-433.856201	-123.221802	896.184448	-439.425751	99.362244	1019.124512	383.671448	-77.460960	955.920288	386.348480	101.498039
-461.944702	197.611526	923.084595	-441.874512	9.340696	916.295776	-545.990723	218.865173	503.645569	-464.639099	-92.191895	497.759399	-553.232666	192.467911	68.837761	-536.694519	-138.281708	82.778824	-476.365784	281.567474	1381.047119	-439.884308	-61.933266	1379.625488	-431.713226	105.241577	1389.054321	-406.505493	107.887184	1680.013672	-564.167114	328.482056	1132.429932	-540.751282	-116.736885	1147.531006	-442.920074	313.462219	911.098389	-432.011230	-121.841805	897.405701	-440.060303	101.159798	1018.958679	383.147583	-77.393738	955.854797	385.861389	101.516998
-462.210388	198.781052	922.948547	-442.229706	10.302780	916.560120	-546.054810	220.155579	503.492981	-463.214233	-91.476967	497.842865	-553.347473	192.735382	68.827621	-536.382568	-137.833755	83.335434	-476.125000	283.192993	1380.930298	-440.098053	-60.440029	1379.726318	-431.546143	106.819839	1389.139648	-406.551270	109.743401	1680.101685	-564.647644	329.803162	1132.527832	-541.105713	-115.050682	1147.618286	-441.951019	314.135956	912.189453	-430.410187	-120.405533	898.759460	-440.468872	102.422440	1019.038879	382.657440	-77.345772	955.800781	385.446136	101.547737
-462.590057	200.465317	923.010071	-443.028564	12.240568	916.462219	-546.116455	221.415649	503.419281	-461.716003	-90.655861	497.811310	-553.499512	193.002243	68.867622	-536.040894	-137.457855	83.907722	-475.923828	284.880188	1380.824707	-440.054321	-58.891762	1379.874512	-431.471619	108.400581	1389.182983	-406.528168	111.640999	1680.151855	-565.080994	331.173218	1132.618408	-541.437561	-113.323448	1147.797607	-440.831787	314.826599	913.440735	-428.516998	-118.833420	900.196472	-441.024536	104.124031	1019.014282	382.164673	-77.271996	955.774292	385.006866	101.579742
-462.972809	201.854080	922.934387	-443.742889	13.795092	916.662292	-546.236389	222.690704	503.240295	-460.348511	-90.170860	497.963593	-553.644043	193.246338	68.822563	-535.682434	-136.969589	84.424469	-475.721252	286.562225	1380.694824	-440.223511	-57.340794	1380.051636	-431.381805	110.011269	1389.285522	-406.426788	113.497238	1680.209717	-565.511780	332.604401	1132.800293	-541.823547	-111.493828	1147.939453	-439.630096	315.596954	914.688049	-426.567871	-117.364456	901.901306	-441.576080	105.718102	1019.079529	381.670715	-77.179100	955.744385	384.598358	101.668182
-463.293701	203.239609	922.883728	-444.343628	15.226474	916.838074	-546.276917	223.723846	503.073853	-458.569946	-89.370514	498.132690	-553.671875	193.401947	68.839996	-535.162537	-136.261734	84.850494	-475.554077	288.341492	1380.579712	-440.390259	-55.768452	1380.174072	-431.331451	111.674782	1389.391113	-406.234009	115.294220	1680.222046	-565.845886	334.073761	1132.969482	-542.233093	-109.693756	1148.113281	-438.314728	316.412781	916.052368	-424.543304	-115.851288	903.554871	-442.049988	107.226646	1019.145691	381.218323	-77.156151	955.738892	384.219147	101.724434
-463.622040	204.671036	922.874939	-444.967377	16.629736	917.084900	-546.420349	224.815628	502.971222	-457.343170	-89.189270	498.472473	-553.744019	193.573334	68.845238	-534.816162	-135.461899	85.581421	-475.412323	290.088684	1380.492676	-440.818817	-54.174957	1380.369629	-431.303619	113.281631	1389.476318	-406.003601	117.130768	1680.296387	-566.155457	335.595886	1133.106812	-542.722595	-107.957603	1148.320068	-436.771576	317.163513	917.539307	-422.425629	-114.534554	905.410034	-442.574829	108.755684	1019.272705	380.757904	-77.120796	955.742676	383.906158	101.792915
-463.992126	206.065887	922.851868	-445.644440	18.132721	917.351563	-546.691833	225.871796	502.866089	-455.738495	-88.546394	498.705292	-553.882690	193.733734	68.799866	-534.301697	-134.644897	86.321358	-475.254852	291.857483	1380.462280	-441.080017	-52.619617	1380.453491	-431.310638	114.968544	1389.524048	-405.685608	118.915741	1680.288696	-566.398682	337.147766	1133.319214	-543.242310	-106.143768	1148.581421	-435.146118	317.989746	919.187683	-420.411926	-113.451279	907.005005	-443.117767	110.335442	1019.399231	380.328003	-77.092346	955.739136	383.597992	101.877464
-464.251160	207.541916	922.891602	-446.348328	19.367407	917.756348	-546.859558	226.741684	502.755463	-453.891357	-87.612663	498.988556	-554.021729	193.876144	68.778625	-533.653503	-133.704208	86.970024	-475.094238	293.629211	1380.434326	-441.486694	-50.984070	1380.658447	-431.286652	116.588814	1389.678711	-405.291321	120.687698	1680.315918	-566.623596	338.790100	1133.568115	-543.769714	-104.332802	1148.807373	-433.741669	319.245483	921.033386	-417.778168	-111.967056	909.281860	-443.709137	111.847145	1019.636963	379.888611	-76.920776	955.750732	383.265076	101.998688
-464.624146	208.820847	922.857056	-447.092773	20.715986	918.156128	-547.234802	227.756226	502.673676	-452.122345	-87.139771	499.431000	-554.212341	194.028656	68.776100	-533.163147	-132.731873	87.844521	-474.884888	295.396301	1380.456543	-441.846313	-49.387173	1380.843872	-431.320160	118.259720	1389.826904	-404.847656	122.411804	1680.334351	-566.796631	340.477570	1133.871338	-544.299866	-102.564453	1149.076416	-431.572906	319.682526	922.894470	-414.971527	-110.492142	911.932251	-444.320526	113.361595	1019.828796	379.495972	-76.806580	955.765259	382.959320	102.105568
-464.974670	210.044418	922.856506	-447.824463	21.991386	918.610718	-547.712830	228.872757	502.663910	-450.192535	-86.478813	499.895630	-554.395203	194.155136	68.782669	-532.590149	-131.723633	88.751587	-474.713013	297.220581	1380.536865	-442.334198	-47.779083	1381.031616	-431.271942	119.853592	1390.001587	-404.347168	124.068848	1680.314453	-566.936768	342.252380	1134.194946	-544.898926	-100.832649	1149.356934	-429.610229	320.453796	924.911438	-412.110168	-108.983444	914.730164	-444.932129	114.821014	1020.066711	379.172913	-76.683609	955.792358	382.720734	102.294724
-465.307953	211.282318	922.914795	-448.531097	23.211132	919.073120	-547.849487	229.552841	502.496948	-447.949371	-85.579575	500.251282	-554.418152	194.234283	68.791901	-531.845093	-130.577011	89.683838	-474.398865	298.952698	1380.589478	-442.797241	-46.129108	1381.302612	-431.271759	121.528175	1390.242920	-403.813446	125.780563	1680.417114	-566.960083	343.927704	1134.608765	-545.507629	-99.160004	1149.752686	-427.910614	321.761963	927.232544	-409.193939	-107.604836	917.794678	-445.515808	116.234749	1020.336426	378.823761	-76.501495	955.822998	382.507019	102.473518
-465.668396	212.499298	922.933044	-449.405273	24.419456	919.567810	-548.115234	230.332306	502.441284	-445.467133	-84.682327	500.620422	-554.512024	194.369781	68.800751	-531.062012	-129.499344	90.674301	-474.102631	300.754974	1380.735229	-443.334595	-44.538933	1381.591919	-431.264984	123.065353	1390.473389	-403.205780	127.449692	1680.449829	-566.958130	345.726318	1135.072266	-546.117310	-97.450508	1150.177979	-425.779236	322.586761	929.548035	-406.247162	-106.212318	920.936829	-446.216858	117.660530	1020.604431	378.479828	-76.331123	955.854248	382.309540	102.678574
-466.068573	213.553406	922.934692	-450.375000	25.424891	920.149658	-548.350769	231.113235	502.329651	-442.861633	-83.550476	500.871002	-554.630188	194.501175	68.772873	-530.306274	-128.373001	91.727028	-473.636414	302.442108	1380.857178	-443.786591	-42.947643	1381.821533	-431.314148	124.675026	1390.684326	-402.574341	129.081573	1680.476807	-566.916565	347.581909	1135.629639	-546.689941	-95.754128	1150.555786	-423.230560	323.058624	931.924377	-403.217255	-104.909187	924.275024	-446.958527	118.957771	1020.904419	378.135681	-76.038658	955.868652	382.132843	102.926163
-466.470032	214.541626	922.934387	-451.237640	26.459215	920.642395	-548.544067	231.752975	502.193390	-440.659668	-83.416931	501.489563	-554.649658	194.644638	68.754539	-529.903442	-127.418251	93.161896	-473.185791	304.178284	1381.026489	-444.220612	-41.360176	1382.191528	-431.247681	126.176094	1390.940063	-401.873657	130.688049	1680.502930	-566.748718	349.416260	1136.190186	-547.263184	-94.064720	1151.031860	-420.907471	323.956055	934.526672	-400.067352	-103.613899	927.840698	-447.611969	120.199997	1021.153992	377.812073	-75.762367	955.864197	381.941559	103.138947
-466.844238	215.595886	922.951477	-452.268036	27.313917	921.220337	-548.736023	232.375031	502.070038	-437.916809	-82.643417	501.868164	-554.761414	194.769699	68.735962	-529.144714	-126.404716	94.471169	-472.600128	305.804535	1381.189575	-444.753906	-39.787952	1382.584839	-431.194946	127.711212	1391.192261	-401.161255	132.281418	1680.515747	-566.486816	351.371704	1136.819092	-547.802368	-92.418839	1151.566040	-418.557465	324.862244	937.215637	-396.874786	-102.405312	931.550598	-448.372864	121.406998	1021.458618	377.559418	-75.501457	955.882996	381.807983	103.407761
-467.172729	216.464020	922.986450	-453.196594	27.998837	921.774536	-548.867920	232.887695	501.995850	-434.775879	-81.830681	502.262695	-554.784668	194.853256	68.717461	-528.322876	-125.323212	95.831886	-471.948853	307.399750	1381.335327	-445.220367	-38.398506	1382.853882	-431.031586	129.138489	1391.366577	-400.433228	133.842621	1680.553223	-566.038086	353.247894	1137.380981	-548.298584	-90.860802	1152.056396	-416.352448	326.145508	940.033752	-393.720367	-101.231705	935.346863	-449.073364	122.416359	1021.761108	377.348846	-75.233055	955.885376	381.689697	103.690018
-467.560577	217.181168	922.944580	-454.194092	28.827847	922.244080	-548.913208	233.359924	501.892273	-431.944061	-81.136192	502.631836	-554.799438	194.923370	68.674423	-527.540649	-124.305267	97.368942	-471.372192	309.000702	1381.480591	-445.773682	-36.997856	1383.213135	-431.002045	130.522369	1391.659302	-399.696838	135.332123	1680.608276	-565.582031	355.200745	1137.998901	-548.767639	-89.308548	1152.581421	-413.906921	327.119537	942.873108	-390.400757	-99.990242	939.329956	-449.773346	123.422882	1021.975037	377.094452	-74.944260	955.882263	381.569275	104.039818
-467.881073	217.883469	922.955139	-455.222992	29.316267	922.845154	-549.068359	233.978317	501.832581	-429.123840	-80.838081	503.183502	-554.898987	195.052795	68.661903	-526.902405	-123.301041	99.090096	-470.674652	310.428925	1381.648438	-446.723907	-35.490299	1383.774902	-430.897858	131.847076	1391.791260	-398.989288	136.765808	1680.661499	-565.120178	357.242462	1138.671509	-549.250732	-87.753822	1153.038330	-410.991638	327.587158	945.702454	-387.181732	-99.006325	943.461853	-450.544739	124.280785	1022.290161	376.887878	-74.581711	955.861816	381.495789	104.308357
-468.426697	218.798279	922.967529	-456.780334	30.131742	923.113403	-549.370422	234.658646	501.786560	-425.996338	-80.259842	503.583099	-555.114685	195.200790	68.663322	-526.060120	-122.252754	100.689674	-469.847260	311.820740	1381.785645	-447.296143	-34.127720	1384.226196	-430.670135	133.073868	1392.047729	-398.281281	138.175125	1680.703369	-564.463928	359.232666	1139.289307	-549.688232	-86.299881	1153.453247	-408.433441	328.589874	948.516052	-383.924866	-97.893478	947.614075	-451.556732	125.223755	1022.425537	376.725220	-74.200745	955.856873	381.444000	104.654182
-468.728577	219.326523	922.971802	-457.796082	30.545317	923.599915	-549.518127	235.228973	501.708160	-423.021027	-79.809792	504.124786	-555.232483	195.299240	68.679024	-525.311096	-121.218185	102.396873	-468.958923	313.192474	1381.836426	-447.914459	-32.836014	1384.639038	-430.456085	134.285675	1392.273193	-397.542480	139.520523	1680.748047	-563.725708	361.285736	1139.824097	-550.087097	-84.934486	1153.935181	-405.658569	329.401062	951.367249	-380.693298	-96.953415	951.930481	-452.282654	125.902451	1022.676575	376.561737	-73.859589	955.832458	381.422058	105.062096
-468.971710	219.770447	922.919861	-458.685730	30.995594	924.114563	-549.636292	235.610016	501.599274	-419.960236	-79.317154	504.386719	-555.279297	195.373413	68.645027	-524.387756	-119.987160	104.080490	-468.035309	314.461761	1381.909302	-448.470032	-31.607548	1384.999756	-430.203979	135.435089	1392.409668	-396.862610	140.822876	1680.798584	-562.892517	363.250336	1140.338623	-550.428833	-83.562706	1154.490112	-402.746002	330.162659	954.227600	-377.339233	-96.048500	956.076538	-452.967682	126.603897	1022.918152	376.405792	-73.527878	955.819397	381.412628	105.403130
-469.229553	220.232269	922.895691	-459.463928	31.312195	924.554749	-549.347351	235.574982	501.453278	-416.810852	-78.963684	504.881195	-555.116028	195.432449	68.650101	-523.458862	-118.685753	105.821381	-467.055389	315.679199	1381.934692	-448.902649	-30.516924	1385.429443	-429.853027	136.517929	1392.563965	-396.179199	142.054871	1680.862061	-561.963135	365.198029	1140.888428	-550.634644	-82.278763	1155.064209	-399.921417	330.962250	957.058777	-374.357361	-95.320892	960.772034	-453.577637	127.201866	1023.133362	376.257813	-73.058723	955.793579	381.366425	105.800568
-469.348206	220.779037	922.951416	-460.199463	31.744627	925.036438	-549.324707	235.718796	501.375000	-413.309906	-78.143677	505.350464	-555.044556	195.449829	68.615135	-522.323364	-117.200096	107.449623	-465.968445	316.861053	1381.929688	-449.482697	-29.366798	1385.779663	-429.626160	137.314575	1392.801514	-395.511566	143.217133	1681.031250	-560.983826	367.149506	1141.412231	-550.936890	-81.157959	1155.542969	-396.745270	331.556427	960.082520	-371.079437	-94.517220	965.154541	-454.155884	127.872314	1023.415588	376.069397	-72.657501	955.789429	381.327209	106.252800
-469.227448	221.456329	923.113525	-460.721558	32.223228	925.384583	-549.343811	235.870041	501.376343	-410.770844	-78.155319	505.854004	-555.047302	195.512848	68.596336	-521.673889	-115.882736	109.208839	-464.885010	317.900818	1381.943604	-449.934143	-28.293139	1386.192993	-429.222778	138.235733	1392.947632	-394.805573	144.413483	1681.020752	-559.840820	368.983063	1141.927124	-551.438477	-80.056389	1156.161011	-393.748077	332.336395	963.093201	-367.818115	-91.860329	969.629089	-454.560883	128.501312	1023.691528	375.957611	-72.245354	955.759705	381.300201	106.698418
-468.903687	222.478104	923.522034	-461.027924	32.900932	925.686768	-549.490356	236.113510	501.494293	-408.143433	-78.270912	507.071014	-555.062927	195.553757	68.601723	-520.908447	-114.492081	110.957207	-463.808380	318.891510	1381.927734	-450.362915	-27.347866	1386.509888	-428.716064	139.230515	1392.966309	-394.095581	145.404129	1681.121826	-558.627625	370.754272	1142.393311	-551.623901	-78.994362	1156.620483	-390.816711	333.363800	966.103271	-365.029816	-91.521072	974.553223	-454.885529	129.244232	1024.082886	375.780182	-71.753593	955.758301	381.264648	107.139259
-468.133911	224.169617	924.405701	-460.962372	33.707668	926.010559	-549.731873	236.382263	501.713470	-404.135529	-76.258919	506.751251	-555.185120	195.610413	68.568977	-519.048462	-112.809814	112.115578	-462.663666	319.825348	1381.877197	-450.629425	-26.450037	1386.798462	-428.288208	139.985779	1393.096069	-393.377197	146.377670	1681.174805	-557.536316	372.805359	1143.081665	-551.571289	-77.897751	1156.903320	-387.636932	334.356995	969.440857	-361.451263	-91.770897	979.925781	-455.103424	130.133041	1024.753906	375.668152	-71.247383	955.765869	381.271881	107.640022
-468.231506	224.125412	924.206909	-461.416382	33.895317	926.360413	-549.742371	236.399292	501.665405	-401.858765	-76.483269	508.037567	-555.133850	195.596451	68.560600	-518.231079	-111.737785	113.585258	-461.589966	320.688416	1381.901978	-450.971436	-25.520491	1387.108154	-427.884979	140.677658	1393.183350	-392.673096	147.326141	1681.166870	-555.955444	374.070374	1143.316284	-551.736328	-77.187355	1157.444702	-384.249878	334.829681	972.362183	-358.515137	-91.346764	984.648560	-455.484192	130.471970	1024.835815	375.581573	-70.809624	955.756042	381.304565	108.138336
-468.734192	223.662018	923.936768	-461.868439	33.939465	926.631165	-549.856934	236.415863	501.539246	-398.361633	-74.730736	507.551727	-555.112061	195.635422	68.543358	-515.988708	-110.331604	114.245453	-460.513794	321.533813	1381.874390	-451.110321	-24.724432	1387.315430	-427.355042	141.357803	1393.227051	-391.938049	148.070480	1681.295410	-554.598206	375.630463	1143.723267	-551.704834	-76.258507	1157.747925	-380.971252	335.683197	975.660767	-355.929352	-92.291321	989.737793	-455.963745	130.552399	1024.831665	375.444916	-70.212013	955.765320	381.328278	108.676857
-468.597809	224.230698	924.187683	-461.965027	34.261665	926.928711	-550.011780	236.535690	501.612030	-395.424225	-73.513130	507.965485	-555.178528	195.653732	68.529221	-513.955505	-109.121765	114.980820	-459.502380	322.293427	1381.865234	-451.222107	-24.007212	1387.569458	-426.758179	142.033554	1393.298706	-391.218323	148.820877	1681.352661	-553.233582	377.045502	1144.178711	-551.911743	-75.599915	1158.250610	-377.656036	336.345734	978.788818	-353.295074	-91.300911	994.820740	-456.178009	131.000702	1025.127441	375.323639	-69.636642	955.773376	381.318176	109.246445
-468.985596	224.279678	924.053101	-462.343567	34.188976	927.337097	-550.250366	236.596207	501.605072	-393.196564	-73.159653	509.029480	-555.178772	195.661713	68.527618	-512.048706	-108.100151	115.660835	-458.507416	322.998352	1381.822632	-451.402252	-23.346857	1387.850830	-426.171295	142.635971	1393.361084	-390.527344	149.583420	1681.328003	-551.841858	378.376801	1144.582031	-552.185669	-75.005013	1158.744995	-374.432129	336.962128	981.967163	-350.514008	-90.204636	1000.094604	-456.527679	131.273590	1025.255981	375.195801	-69.009903	955.791809	381.327881	109.814224
-468.915283	224.127502	924.088684	-462.368835	34.529011	927.977234	-550.285217	236.519043	501.569611	-389.820587	-70.713646	508.609161	-555.148254	195.700211	68.525520	-509.082031	-106.608719	115.689384	-457.496216	323.681885	1381.751221	-451.366241	-22.735476	1388.033447	-425.511719	143.211746	1393.496338	-389.778839	150.164627	1681.411011	-550.438843	379.681366	1144.881714	-552.347168	-74.328072	1159.110352	-371.042938	337.629974	985.862244	-347.323822	-89.194168	1005.740479	-456.567810	131.683472	1025.592529	375.103210	-68.427429	955.813477	381.395721	110.431122
-468.644043	223.764008	924.107788	-462.040283	35.028004	928.840027	-550.281982	236.287262	501.497131	-386.832062	-68.483292	508.788330	-555.052368	195.672470	68.476753	-506.040436	-105.008743	115.570206	-456.428558	324.245667	1381.674194	-451.159546	-22.270805	1388.214722	-424.902557	143.745621	1393.580933	-389.032562	150.634140	1681.601318	-549.160217	380.925476	1145.182495	-552.430359	-73.885475	1159.663574	-367.546143	337.751495	989.697937	-344.621613	-88.742149	1011.464905	-456.434357	132.204071	1026.036743	374.985199	-67.872871	955.825439	381.474609	110.980011
-470.037964	225.261520	924.212463	-465.026825	32.692112	927.108704	-551.202454	236.908463	501.701355	-385.501495	-68.014671	508.707825	-555.558594	195.834625	68.495094	-503.312073	-103.692589	115.563675	-455.310638	324.737640	1381.605225	-450.888550	-21.775667	1388.378418	-424.229309	144.182526	1393.622559	-388.296448	151.152481	1681.713135	-547.875610	382.046844	1145.502930	-552.545593	-73.485672	1160.239624	-364.294403	338.189575	993.621826	-341.976654	-88.273514	1017.343994	-457.503601	130.733963	1025.140869	374.871826	-67.191788	955.841858	381.503479	111.558235
-470.192871	225.246384	924.238098	-465.567047	32.059845	927.342529	-551.322876	236.756836	501.700775	-384.077301	-67.371506	509.526733	-555.561951	195.799545	68.453125	-499.889984	-101.997711	115.190201	-454.151367	325.208862	1381.576050	-450.548248	-21.398636	1388.556763	-423.462708	144.615814	1393.790283	-387.513977	151.441269	1681.971436	-546.637512	383.054352	1145.947754	-552.520447	-73.219490	1160.793579	-361.006439	338.337769	997.645813	-339.358185	-87.768326	1023.482727	-457.658875	130.496124	1025.249512	374.783875	-66.557327	955.862183	381.583374	112.134964
-470.105530	224.967667	924.267944	-465.535797	31.929960	927.712646	-551.365356	236.479324	501.685059	-381.420502	-64.411926	508.846436	-555.515015	195.797241	68.436996	-496.008575	-100.146873	114.451149	-453.108093	325.621826	1381.604858	-450.165588	-21.054323	1388.745239	-422.617676	145.012680	1393.937622	-386.753906	151.845596	1682.089600	-545.372009	383.888397	1146.353149	-552.580994	-72.957474	1161.448486	-357.732574	338.533783	1001.800964	-336.781219	-87.214668	1029.688843	-457.529510	130.467056	1025.438843	374.761200	-65.879333	955.896545	381.719574	112.664856
-469.894836	224.737289	924.347473	-465.522919	31.676590	928.003845	-551.365601	236.171844	501.702148	-380.249969	-63.404572	509.629364	-555.501282	195.765717	68.425415	-492.819153	-98.756706	113.870758	-451.986328	325.966339	1381.660156	-449.748535	-20.682323	1389.017334	-421.772308	145.296844	1394.023193	-385.902740	152.004959	1682.385254	-544.219604	384.668335	1146.883179	-552.652954	-72.940254	1162.165039	-354.445465	338.495758	1006.194519	-334.131989	-86.526993	1035.791504	-457.359100	130.324615	1025.616089	374.727661	-65.223412	955.874023	381.788177	113.272911
-469.349152	224.456436	924.593079	-465.410980	31.475191	928.301453	-551.223999	235.709534	501.755096	-378.263062	-60.595074	508.875702	-555.402527	195.674774	68.412468	-488.716705	-96.921356	112.864952	-450.879547	326.225647	1381.770874	-449.329834	-20.450838	1389.265137	-420.808502	145.501038	1394.114380	-385.087982	152.240509	1682.499268	-542.998779	385.227631	1147.450195	-552.469421	-72.824310	1162.801514	-351.164246	338.509552	1010.624817	-332.165039	-86.591003	1042.004028	-457.013428	130.088196	1025.885864	374.583649	-64.512779	955.873657	381.653015	113.891869
-468.639374	224.273193	924.444580	-465.199951	31.061659	928.647522	-551.025391	235.243454	501.821503	-377.755554	-59.827061	509.758331	-555.257324	195.603241	68.405228	-485.803101	-95.888680	112.268112	-449.788544	326.438293	1381.891724	-448.769104	-20.236465	1389.479980	-419.894012	145.617386	1394.068848	-384.199432	152.335373	1682.706299	-541.739624	385.536835	1148.035645	-552.276306	-72.899765	1163.608032	-347.832855	338.433899	1015.189636	-329.814178	-86.248116	1048.306152	-456.401459	130.017273	1025.963623	374.478546	-63.889595	955.857849	381.685974	114.609901
-468.358673	223.885681	924.442810	-465.070496	30.472736	928.919800	-550.867126	234.783066	501.860199	-376.071960	-56.961170	508.938507	-555.157593	195.464706	68.408844	-480.941742	-93.762604	110.816994	-448.696259	326.619141	1381.964233	-448.173767	-20.082945	1389.784912	-418.855621	145.728088	1394.116455	-383.266296	152.389389	1682.910278	-540.482971	385.708771	1148.626831	-551.957703	-73.035286	1164.241333	-344.564667	338.283081	1019.874756	-327.509338	-85.953178	1054.617310	-456.081879	129.660873	1026.083496	374.437256	-63.219349	955.843872	381.792053	115.332695
-468.132690	223.437286	924.500793	-464.915924	29.776094	929.155640	-550.808594	234.345978	501.921234	-375.370728	-55.228180	508.711334	-555.161377	195.429398	68.392616	-476.819244	-92.222359	109.596672	-447.625092	326.671265	1382.011475	-447.654724	-20.042601	1390.097412	-417.790527	145.723801	1394.143188	-382.228058	152.253128	1683.151978	-539.237244	385.805328	1149.146240	-551.551514	-73.210388	1164.872192	-341.323273	337.880341	1024.699951	-324.943665	-85.343491	1060.826904	-455.742340	129.174576	1026.212158	374.397491	-62.508629	955.780884	381.865417	116.036667
-467.745728	223.084290	924.618103	-464.702484	29.230898	929.047607	-550.819946	234.078430	502.061615	-374.970886	-54.037903	508.772614	-555.205811	195.362259	68.386444	-472.665192	-90.707199	108.413719	-446.455261	326.690338	1381.988525	-446.996979	-20.144617	1390.340454	-416.784088	145.676239	1394.223511	-381.181915	152.115555	1683.275146	-537.996521	385.858948	1149.640625	-550.843140	-73.474243	1165.449219	-338.191620	337.480774	1029.673584	-322.554871	-85.334259	1067.512085	-455.265137	128.600159	1026.200562	374.332825	-61.687798	955.721375	381.923981	116.758507
-466.489502	222.444580	925.155151	-463.697418	29.348282	929.438782	-550.388306	233.389160	502.137421	-374.125885	-52.063545	508.635742	-555.043762	195.231781	68.355995	-468.126251	-89.076912	107.023773	-445.315826	326.622101	1381.944092	-446.366333	-20.272953	1390.633057	-415.619263	145.535538	1394.266968	-380.190735	152.013611	1683.339111	-536.785461	385.886108	1150.080811	-550.108704	-73.852051	1166.055298	-335.114166	336.861237	1034.654053	-320.420105	-85.473434	1073.389648	-454.344147	128.256775	1026.689575	374.261444	-60.935741	955.635742	381.957855	117.619583
-466.039520	221.922989	925.521423	-462.835419	28.984205	929.579346	-550.136658	232.881195	502.227814	-373.583984	-50.376709	508.623169	-554.964478	195.152802	68.336456	-463.416321	-87.514420	105.586731	-444.173706	326.518707	1381.896606	-445.692810	-20.410076	1390.960205	-414.472839	145.378204	1394.352051	-379.058289	151.667847	1683.473755	-535.552307	385.823151	1150.424805	-549.174500	-74.284653	1166.539917	-332.094238	336.111267	1039.633057	-318.230347	-85.788940	1079.291626	-453.727722	127.722046	1026.949341	374.181396	-60.168228	955.599976	381.988220	118.367264
-465.623383	221.284531	925.562744	-462.499634	28.320913	929.963257	-549.851990	232.329620	502.264587	-373.412964	-48.959301	508.503967	-554.917725	195.081985	68.333107	-458.841797	-86.130753	104.153534	-442.983673	326.304810	1381.828491	-444.942535	-20.677261	1391.211914	-413.369659	145.095490	1394.406006	-377.935730	151.369705	1683.595703	-534.300659	385.636353	1150.820313	-548.173035	-74.835289	1167.099121	-329.113464	335.326599	1044.594727	-315.596039	-85.405411	1085.315063	-453.277985	127.243797	1027.149902	374.158936	-59.387829	955.512268	382.088287	119.142647
-465.197357	220.573807	925.548218	-461.756104	27.862463	930.163940	-549.708984	232.113083	502.373718	-372.619568	-47.078659	508.120178	-554.956177	195.031677	68.347122	-453.687073	-84.587456	102.560135	-441.875122	326.091492	1381.812622	-444.156097	-20.929274	1391.496948	-412.267609	144.828171	1394.402466	-376.824677	151.081360	1683.641113	-532.964172	385.383301	1151.156982	-547.002075	-75.528961	1167.514038	-326.167511	334.407928	1049.255615	-313.286987	-85.569527	1090.933472	-452.573517	126.792915	1027.226563	374.169525	-58.500534	955.411011	382.233765	119.936707
-464.516174	219.894409	925.647644	-460.828247	27.405375	930.303284	-549.336853	231.615036	502.435852	-372.471802	-45.546608	508.112579	-554.920044	194.969345	68.361656	-448.932526	-83.281502	101.069626	-440.806946	325.744446	1381.852417	-443.384796	-21.240580	1391.768799	-411.145599	144.403198	1394.465454	-375.613464	150.580338	1683.782471	-531.470703	384.948944	1151.385498	-545.602844	-76.280228	1167.930420	-323.200256	333.564850	1053.973999	-310.846893	-86.026535	1096.386597	-451.698761	126.263359	1027.337158	374.237061	-57.625130	955.327698	382.378601	120.754860
-467.899719	218.602112	922.805359	-461.858521	24.051558	930.630371	-549.855164	231.916428	502.317505	-373.505127	-45.574879	507.991089	-555.422180	195.054077	68.419586	-444.578949	-82.387299	99.824860	-439.815369	325.342194	1381.933716	-442.475861	-21.695604	1391.994995	-410.043488	144.005341	1394.493652	-374.434998	150.113174	1683.846436	-529.880371	384.420502	1151.605957	-544.066711	-77.298599	1168.330688	-320.261932	332.761566	1058.622559	-308.470215	-86.092712	1101.383911	-452.274719	125.704346	1025.823730	374.264160	-56.750179	955.219299	382.474152	121.515167
-464.105530	218.504105	925.301575	-459.508484	24.882179	930.381897	-548.818970	230.882492	502.582062	-372.296143	-42.845695	507.730927	-554.972839	194.810394	68.353020	-438.975952	-80.833076	98.152458	-438.875458	324.861633	1382.078857	-441.592743	-22.081808	1392.329956	-408.937988	143.511902	1394.583374	-373.220276	149.529007	1683.911865	-528.181091	383.706421	1151.801025	-542.315308	-78.222168	1168.622681	-317.298553	331.835846	1062.735840	-305.930725	-86.514290	1106.096802	-450.298859	124.571678	1027.135620	374.363159	-55.917156	955.094788	382.641205	122.372826
-462.304047	217.907440	925.903137	-458.090424	24.478210	930.388916	-548.247559	230.431870	502.846832	-371.840149	-40.895599	507.384583	-554.934021	194.746735	68.372314	-433.684723	-79.574692	96.605675	-438.030212	324.356506	1382.230225	-440.583374	-22.512009	1392.610352	-407.847931	143.011414	1394.641724	-372.024170	148.957214	1683.972412	-526.358337	382.842377	1151.972168	-540.413452	-79.279083	1168.787476	-314.287842	330.798126	1066.482666	-303.286285	-87.028046	1110.381470	-448.889923	123.742584	1027.471924	374.041382	-55.110313	955.359985	382.611481	122.991714
-461.308899	216.864197	925.806030	-456.229980	23.817587	930.655579	-547.695923	229.764969	502.775146	-371.427887	-39.204529	507.250214	-554.853088	194.629501	68.411186	-428.558167	-78.345825	95.170403	-437.236298	323.763550	1382.348755	-439.581146	-23.047949	1392.803711	-406.689392	142.456024	1394.697266	-370.794128	148.208954	1684.039063	-524.427429	381.905273	1152.056396	-538.237122	-80.514839	1168.959961	-311.266510	329.750763	1069.916870	-300.480804	-87.636726	1114.287109	-447.497375	123.132553	1027.554321	374.375122	-54.083805	954.903320	382.836151	124.070961
-463.186554	214.175949	923.111938	-456.398010	21.188869	931.112000	-547.155212	229.036499	502.427979	-371.710205	-38.314945	506.878265	-554.761353	194.510666	68.419403	-423.737701	-77.259247	93.804649	-436.437653	323.104523	1382.478271	-438.612762	-23.647961	1393.010498	-405.644745	141.757538	1394.638062	-369.617065	147.429932	1684.008911	-522.325867	380.864532	1152.007324	-535.886780	-81.777252	1168.903564	-308.253113	328.739685	1072.941772	-297.583191	-88.419769	1117.741821	-447.166718	122.234421	1026.207275	374.106018	-53.315407	955.077332	382.789948	124.846634
-462.174866	213.272598	923.163025	-454.894745	20.382927	931.283325	-546.711182	228.634232	502.566010	-370.856598	-36.293182	506.051849	-554.742371	194.442566	68.419632	-418.261749	-75.672493	92.321510	-435.593536	322.377777	1382.554688	-437.454285	-24.286039	1393.136719	-404.502991	141.079880	1394.594727	-368.381348	146.498077	1684.019897	-520.117615	379.659637	1151.864136	-533.320557	-83.079330	1168.826538	-305.171814	327.669037	1075.577759	-294.453125	-89.258385	1120.644897	-445.916046	121.475609	1026.314941	373.783813	-52.573132	955.208740	382.745056	125.531204
-461.765167	213.074921	923.208801	-455.365326	18.146496	930.696655	-546.369385	228.202499	502.670624	-371.218872	-35.167614	506.144318	-554.809265	194.347397	68.446663	-413.417084	-74.324944	90.979294	-434.748016	321.596252	1382.591553	-436.295929	-25.027632	1393.264648	-403.366852	140.311295	1394.600830	-367.165710	145.533966	1683.995728	-517.803711	378.467773	1151.583008	-530.503784	-84.479927	1168.645874	-302.020538	326.539154	1077.899536	-291.334778	-90.277222	1123.225342	-445.507507	119.844383	1026.006104	373.742188	-51.726883	955.029358	382.786133	126.388351
-460.634979	212.109406	923.218811	-453.728882	17.515196	930.738037	-545.791626	227.642319	502.674866	-370.486145	-33.548325	505.263947	-554.775146	194.242050	68.469116	-408.192749	-72.488937	89.581963	-433.928741	320.728363	1382.577148	-435.173553	-25.739653	1393.365723	-402.241119	139.531723	1394.566772	-366.000153	144.501068	1683.898926	-515.385193	377.199951	1151.134033	-527.568237	-85.972755	1168.313965	-298.891541	325.523224	1079.787109	-287.992432	-91.391335	1125.188965	-444.132782	119.102821	1026.030518	373.574982	-50.947029	955.056519	382.756195	127.169662
-458.348236	209.757111	923.122253	-449.829041	17.351927	932.406921	-544.533508	226.458878	502.628967	-369.422028	-31.066374	505.066895	-554.330017	193.999817	68.453537	-402.777283	-70.180161	88.174713	-433.055664	319.841278	1382.467285	-433.790894	-26.618822	1393.431519	-401.052094	138.772537	1394.618408	-364.841766	143.322693	1683.788086	-512.840027	375.898346	1150.537598	-524.361572	-87.578781	1167.989502	-295.680023	324.298615	1081.192505	-284.541748	-92.629669	1126.730957	-441.882477	118.877594	1026.874023	373.496582	-50.135399	954.963135	382.821472	128.024689
-457.369598	209.038254	923.125366	-448.560760	17.718245	932.061890	-543.861206	225.796570	502.707733	-368.301392	-28.699306	504.471649	-554.224915	193.874908	68.440239	-397.695038	-67.783203	86.822586	-432.236511	318.883118	1382.374878	-432.403717	-27.525835	1393.322021	-399.885681	137.878113	1394.453735	-363.632874	141.973038	1683.728882	-510.224091	374.610931	1149.801880	-521.085022	-89.240906	1167.586060	-292.457550	323.177399	1082.228271	-281.016785	-93.985352	1127.790527	-440.652252	118.574257	1026.696533	373.393860	-49.205006	954.898621	382.640839	129.009430
-456.172485	208.238678	923.090271	-446.634460	16.087902	932.067261	-543.252991	225.335052	502.825775	-368.828247	-28.505257	504.887573	-554.234619	193.793381	68.457024	-393.580536	-65.823166	85.745308	-431.377838	317.857635	1382.190063	-430.947510	-28.475519	1393.316040	-398.739258	136.957016	1394.290283	-362.519958	140.698578	1683.624512	-507.454895	373.199890	1148.965088	-517.620850	-90.913422	1167.045776	-289.249023	322.012054	1082.620605	-277.294678	-95.462433	1128.235596	-439.103973	117.403717	1026.681030	373.338470	-48.486988	954.865601	382.890656	129.611420
-456.575195	209.291046	922.906250	-445.314117	14.973907	931.375793	-543.340576	225.473816	503.192474	-367.808167	-26.817930	503.539429	-554.569458	193.814423	68.511902	-388.828217	-62.959961	84.536209	-430.542084	316.780243	1382.021484	-429.451202	-29.424284	1393.280518	-397.512146	135.942490	1394.181885	-361.410431	139.232559	1683.551514	-504.555695	371.740540	1147.996338	-513.983582	-92.741371	1166.566040	-285.763031	321.013092	1082.750610	-273.463867	-97.123245	1128.095215	-438.296051	117.183510	1026.209229	373.323547	-47.725403	954.815369	382.947815	130.503220
-458.236481	211.583054	922.600647	-444.070709	13.785075	930.417114	-544.106445	226.409500	503.740814	-367.993469	-26.402628	503.741882	-555.442017	194.056946	68.646301	-385.110565	-60.626846	83.526215	-429.742645	315.635345	1381.855591	-427.814056	-30.455395	1393.180298	-396.336212	134.883484	1394.096069	-360.303680	137.703781	1683.446411	-501.561615	370.145325	1147.020874	-510.181000	-94.591560	1166.012939	-282.108368	319.729370	1082.306274	-269.524506	-98.937210	1127.380249	-437.952484	117.541946	1025.514526	373.315247	-46.888359	954.766357	382.968842	131.303711
-456.785339	211.286438	922.658325	-441.889435	14.712327	929.020630	-543.376038	225.890396	503.942047	-366.852936	-24.626390	503.000183	-555.476379	193.994370	68.672089	-380.977234	-57.700706	82.416550	-428.933380	314.377563	1381.698608	-426.267029	-31.517300	1393.139526	-395.157135	133.823166	1394.034546	-359.208496	136.082962	1683.336792	-498.306305	368.358002	1145.894653	-506.163391	-96.364243	1165.382568	-278.548767	318.946838	1081.226318	-265.398987	-101.177620	1126.199951	-435.773407	117.230972	1024.824829	373.245850	-46.031136	954.753906	382.984955	131.990509
-455.144775	210.588150	922.658386	-442.056946	10.207309	929.413452	-542.494995	225.297241	504.079041	-367.582336	-25.141945	502.451141	-555.418091	193.904572	68.712158	-378.230499	-55.480999	81.653328	-428.225525	313.000977	1381.517578	-424.599823	-32.655270	1393.054443	-393.955597	132.656006	1394.006714	-358.155121	134.361328	1683.222046	-494.960571	366.458282	1144.728516	-502.009430	-98.124886	1164.788208	-274.811798	318.098816	1079.801514	-261.076080	-102.760315	1124.427368	-435.210510	114.610054	1025.045776	373.239197	-45.245281	954.717285	383.011475	132.884018
-453.491577	209.302475	922.641174	-440.352081	8.965755	928.938354	-541.423340	224.503647	504.125366	-366.365631	-23.581911	500.895874	-555.236938	193.775528	68.703850	-375.141724	-52.984325	80.865089	-427.551758	311.542267	1381.295898	-422.841736	-33.829731	1392.919312	-392.749908	131.419022	1393.835205	-357.097290	132.613708	1683.083496	-491.462921	364.459991	1143.446533	-497.629608	-99.915497	1164.041626	-271.001953	317.158752	1078.006592	-256.645233	-104.720779	1122.283203	-433.525543	113.125168	1024.807983	373.215820	-44.467266	954.630676	383.016357	133.706406
-452.475281	207.573990	922.558777	-438.366272	7.327835	928.547302	-540.365112	223.707825	504.142578	-365.692291	-22.705126	500.367279	-555.165222	193.635788	68.710373	-372.979614	-50.736259	80.277824	-426.841217	310.013428	1381.028564	-421.003632	-35.060764	1392.741211	-391.547363	130.159363	1393.769775	-356.096375	130.895462	1682.887451	-487.824036	362.345245	1142.096436	-493.135254	-101.702950	1163.229858	-267.139038	316.270386	1075.960815	-252.144028	-106.682571	1119.806396	-432.018860	111.356491	1024.573853	373.230957	-43.669727	954.562439	383.054871	134.460419
-450.899689	206.264297	922.454285	-436.245972	5.821530	928.150085	-539.208313	222.753906	504.162048	-364.817871	-21.869415	499.780457	-555.055969	193.521790	68.732559	-371.820679	-48.971100	79.961548	-426.174896	308.368073	1380.749268	-419.165833	-36.444897	1392.566528	-390.340942	128.737732	1393.589233	-354.970612	128.886826	1682.738037	-484.224945	360.350311	1140.780640	-488.569489	-103.557602	1162.354492	-263.328369	315.294952	1073.835815	-247.584549	-108.537552	1117.151001	-430.217651	109.833359	1024.333862	373.249176	-42.781456	954.521973	383.091980	135.303299
-449.417664	205.060760	922.370911	-434.024872	4.262041	927.758789	-538.150330	222.100845	504.282806	-363.642761	-20.928263	499.300293	-554.975830	193.417557	68.757782	-371.683044	-48.175163	79.610222	-425.393890	306.703064	1380.401367	-417.004913	-37.936718	1392.253540	-389.027985	127.266495	1393.488647	-353.888275	126.974327	1682.592163	-480.605957	358.307404	1139.507202	-483.937897	-105.481354	1161.287720	-259.628357	314.248688	1071.751465	-243.007034	-110.285492	1114.584717	-428.417908	108.338737	1024.107788	373.117676	-41.736519	954.457458	382.631165	136.605515
-447.873230	203.713608	922.322937	-431.809082	2.789841	927.328186	-536.879578	221.120956	504.304230	-362.090179	-20.190226	498.720917	-554.859009	193.225204	68.764229	-372.151886	-48.011261	78.925201	-424.509674	304.964142	1379.998901	-415.008087	-39.461277	1391.868530	-387.686157	125.704361	1393.385864	-352.762238	125.000587	1682.469116	-477.085388	356.304626	1138.273438	-479.421509	-107.504730	1160.321411	-256.047485	313.042023	1069.856812	-238.464249	-111.812996	1112.067627	-426.611420	106.777115	1023.883850	373.043549	-40.859879	954.349548	382.510132	137.508408
-446.341705	202.399338	922.264893	-429.739319	1.351171	926.905151	-535.661255	220.207413	504.432068	-361.447937	-20.721825	499.386963	-554.805176	193.052032	68.794197	-373.103180	-48.439663	78.273506	-423.500244	303.229767	1379.634277	-412.629761	-41.088196	1391.565430	-386.228821	124.066994	1393.310181	-351.604095	122.977455	1682.403687	-473.700653	354.329315	1137.154419	-475.046997	-109.498146	1159.276978	-252.685974	311.746521	1068.242676	-233.876785	-113.136650	1109.764404	-424.838287	105.251984	1023.652161	373.051422	-40.094231	954.313171	382.525360	138.242554
-444.830139	201.217697	922.216064	-427.609161	-0.060460	926.570190	-534.524109	219.517715	504.573669	-359.593506	-20.519480	497.939301	-554.825684	192.921188	68.870148	-372.765106	-48.446724	77.557083	-422.280975	301.399200	1379.310303	-410.126099	-42.857304	1391.043213	-384.728088	122.366020	1393.236572	-350.397583	121.017265	1682.419800	-470.497986	352.284912	1136.240723	-470.638733	-111.504517	1158.241089	-249.486633	310.355957	1067.320679	-229.618958	-115.058662	1107.908203	-423.075470	103.846535	1023.471619	373.085541	-39.205891	954.275085	382.541779	139.052719
-443.317719	199.926590	922.170471	-425.424774	-0.434987	926.165100	-533.112854	218.404846	504.651855	-358.440094	-21.603075	497.677094	-554.693115	192.744217	68.924026	-372.287323	-49.003544	77.008865	-420.952881	299.487366	1379.024536	-407.491119	-44.689148	1390.594360	-383.109406	120.569359	1393.107910	-349.139404	118.902817	1682.440918	-467.566742	350.210693	1135.658203	-466.623535	-113.451485	1157.472534	-246.495438	308.845886	1066.947266	-225.658310	-115.601448	1106.702759	-421.261871	102.892021	1023.254822	373.161621	-38.464985	954.180115	382.555206	139.858734
-441.637543	198.447083	922.125793	-423.115448	-1.562545	925.917969	-531.593994	217.200760	504.637604	-358.198975	-23.844902	497.760773	-554.564697	192.517349	68.981934	-371.738434	-49.630428	76.649269	-419.641998	297.327850	1378.987061	-404.786316	-46.705692	1390.158936	-381.359192	118.579292	1393.069336	-347.825348	116.729691	1682.574707	-464.976929	348.077179	1135.370972	-462.756836	-115.337547	1156.784546	-243.743408	307.135895	1067.216675	-221.810562	-117.165459	1105.889160	-419.334076	101.528961	1023.119629	373.222748	-37.658081	954.092346	382.628448	140.533493
-440.090820	197.113876	922.164246	-420.969299	-2.885708	925.873779	-530.114929	216.219330	504.782684	-358.324799	-26.959862	497.772308	-554.401550	192.316681	69.053802	-371.657623	-50.283169	76.791183	-418.178894	295.304352	1379.158936	-401.914490	-48.553066	1389.710449	-379.313690	116.686935	1393.100708	-346.430359	114.636696	1682.736816	-462.686951	345.804688	1135.431641	-459.416718	-117.161888	1156.283691	-241.354477	305.367523	1067.864868	-218.407913	-117.526344	1105.880249	-417.515625	100.196480	1023.120605	373.270691	-36.919960	954.031921	382.707855	141.251434
-438.379761	195.641098	922.231750	-418.700012	-4.116186	925.850159	-528.463440	214.988541	504.902252	-358.291412	-30.296524	497.787659	-554.326477	192.127350	69.180046	-371.614655	-51.173004	76.889008	-416.702881	293.334564	1379.611084	-399.114502	-50.355736	1389.416748	-377.336975	114.825356	1393.039429	-344.994781	112.667854	1682.902832	-460.720734	343.407806	1135.950439	-456.206085	-118.844666	1156.003540	-238.976166	303.645660	1069.630981	-215.203217	-118.846581	1106.339966	-415.572174	98.835258	1023.148987	373.368286	-36.039917	953.971252	382.740906	142.047318
-436.660309	194.253860	922.325378	-416.170471	-5.701811	926.013123	-527.158752	214.202957	504.983551	-358.179199	-33.819386	498.763000	-554.427124	191.979172	69.342499	-371.993225	-52.463039	76.766914	-415.195679	291.258759	1380.363159	-396.339386	-52.194748	1389.241943	-375.278748	113.004608	1393.164673	-343.408691	110.429482	1683.126953	-458.990936	340.965942	1136.783569	-453.469940	-120.456497	1155.915283	-236.800690	301.878082	1071.932129	-212.346283	-118.839706	1107.628296	-413.568207	97.420586	1023.290710	373.488281	-35.265491	953.873108	382.770386	142.913284
-435.037567	192.762924	922.436707	-414.164581	-6.905889	926.134583	-525.543274	213.206909	505.113434	-356.951416	-36.028316	498.715271	-554.501221	191.811783	69.497391	-371.994019	-53.256187	76.744019	-413.740845	289.202881	1381.271851	-393.515289	-54.031536	1389.122559	-373.095917	111.144417	1393.282227	-341.795013	108.235939	1683.399170	-457.481232	338.530182	1137.823975	-450.823578	-121.979584	1155.954712	-234.662979	300.321442	1075.199707	-209.608475	-119.312248	1109.405151	-411.705292	96.112198	1023.399536	373.589508	-34.422466	953.822083	382.777466	143.721039
-433.408142	191.224182	922.636414	-411.890839	-8.389157	926.406494	-523.871155	212.305450	505.188965	-354.841461	-36.825493	497.711914	-554.465942	191.642380	69.672180	-371.471497	-53.388283	76.785019	-412.334503	287.153107	1382.314209	-390.876251	-55.927814	1389.093384	-370.895172	109.269974	1393.385132	-340.051056	105.767509	1683.689453	-456.323181	336.124908	1139.153564	-448.272705	-123.441719	1155.976563	-233.086731	298.302002	1077.970703	-206.857040	-120.318039	1111.582764	-409.720276	94.683029	1023.628357	373.630066	-33.665966	953.743164	382.738770	144.537506
-431.643097	189.614090	922.855164	-409.533966	-9.901774	926.655334	-522.149170	211.361099	505.326172	-353.304932	-37.919796	497.605560	-554.491577	191.465195	69.876144	-371.130646	-53.474628	76.869667	-410.985138	285.168671	1383.441040	-388.433777	-57.794441	1389.114502	-368.675690	107.418762	1393.661377	-338.205841	103.611267	1683.884033	-455.249420	333.769226	1140.559692	-445.852966	-124.919342	1156.060913	-231.447174	296.480316	1081.471680	-204.264893	-120.696297	1114.124268	-407.590332	93.184006	1023.851013	373.734100	-32.770947	953.635742	382.729553	145.376480
-429.864838	187.921417	923.112061	-407.045258	-11.518230	926.944458	-520.404297	210.625275	505.358765	-351.935455	-38.654747	497.510590	-554.553894	191.346954	70.097046	-370.762573	-53.467136	76.967606	-409.623383	283.091339	1384.552246	-385.994019	-59.811550	1389.077637	-366.518158	105.471809	1393.919922	-336.244507	101.225883	1684.096436	-454.303528	331.519348	1142.024048	-443.430786	-126.315926	1156.083740	-229.949005	294.650177	1085.087280	-201.656586	-120.933304	1116.916992	-405.338898	91.606178	1024.105835	373.838806	-31.922029	953.574158	382.673035	146.306335
-428.056824	186.187836	923.409607	-404.643066	-13.169190	927.283569	-518.295166	209.551971	505.215881	-350.306580	-38.569286	497.333862	-554.390869	191.140167	70.321518	-370.219849	-53.144707	77.014107	-408.326416	281.012665	1385.646973	-383.751434	-61.778980	1389.127075	-364.182739	103.723938	1394.133789	-334.179810	98.770340	1684.269287	-453.347748	329.313385	1143.426758	-441.069458	-127.797600	1156.127930	-228.546875	292.787811	1088.763184	-199.120483	-120.786377	1119.826660	-403.165588	89.982849	1024.412720	373.953857	-31.099178	953.581421	382.669952	147.086197
-426.351471	184.572144	923.634033	-402.038483	-14.894324	927.461548	-515.882751	208.157822	505.044952	-349.663788	-39.458347	497.375427	-554.063782	190.859970	70.497963	-370.231934	-53.038754	77.145683	-406.936249	279.050690	1386.677368	-381.445679	-63.744411	1389.140869	-361.945221	101.819023	1394.304077	-332.096222	96.362076	1684.487427	-452.412903	327.219208	1144.781006	-438.557709	-129.227493	1156.076660	-227.218445	291.010162	1092.385010	-196.434906	-121.571541	1122.644897	-400.785522	88.373741	1024.581543	374.041595	-30.296881	953.472656	382.650024	147.915146
-424.539215	182.909256	923.866150	-399.229218	-16.439522	927.613831	-513.886353	207.106506	504.921326	-349.102753	-40.118046	497.361450	-554.021790	190.707825	70.784927	-370.223511	-52.904942	77.213860	-405.529053	277.084839	1387.496704	-379.193573	-65.678757	1389.122559	-359.925934	99.759186	1394.490479	-329.926361	93.823807	1684.641968	-451.409088	325.232910	1145.977661	-436.065857	-130.809494	1156.084351	-225.649857	289.558563	1096.614990	-193.893585	-121.489891	1125.452881	-398.344635	86.815361	1024.754395	374.169525	-29.426323	953.433533	382.596802	148.707382
-422.688507	181.037460	924.130066	-396.423462	-18.470131	927.901611	-510.719635	204.844681	504.439362	-348.536987	-40.983295	497.279114	-553.079041	190.233398	70.867821	-370.130463	-52.789749	77.210396	-404.071014	274.983307	1388.175415	-377.034058	-67.771339	1389.112061	-357.619965	97.997421	1394.604492	-327.799622	91.342316	1684.815674	-450.527252	323.414886	1147.033203	-433.503601	-132.291367	1155.942383	-224.551682	287.763733	1099.483154	-191.252579	-121.993683	1128.117065	-395.877075	84.955841	1025.007813	374.261719	-28.594721	953.377136	382.500122	149.562469
-420.884552	179.330688	924.305664	-393.752594	-19.952044	928.186890	-509.486359	204.617676	504.647156	-348.200470	-41.748318	497.393585	-553.505249	190.236954	71.233528	-369.999908	-52.756126	77.148941	-402.604706	273.002808	1388.755005	-374.715851	-69.750282	1389.037964	-355.464233	96.091057	1394.744263	-325.659607	88.798912	1684.889893	-449.444977	321.641418	1147.991699	-430.799561	-133.864136	1155.816650	-223.016235	286.559418	1103.352173	-188.594299	-122.584015	1130.548218	-393.570038	83.488831	1025.223755	374.353088	-27.710903	953.343567	382.448944	150.485641
-418.846161	177.207596	924.419678	-390.355042	-21.676411	928.694458	-507.755310	204.094498	504.855438	-348.592957	-43.683357	497.592987	-553.561462	190.087997	71.564613	-370.311066	-53.060188	77.153496	-401.103607	271.075165	1389.208252	-372.459167	-71.698021	1388.880249	-353.336975	94.174751	1394.817749	-323.542908	86.252167	1684.939697	-448.468170	319.988068	1148.888428	-428.133759	-135.461960	1155.599976	-221.850128	284.985321	1105.866699	-185.850616	-123.136551	1132.796387	-390.958710	81.847359	1025.538086	374.474335	-26.822554	953.302307	382.452118	151.314163
-417.175232	175.547241	924.540039	-387.734741	-22.695726	928.635559	-505.679901	203.158325	504.795685	-348.842377	-45.208019	497.816650	-553.444702	189.900803	71.840965	-370.456848	-53.341202	77.079994	-399.588684	269.269379	1389.627563	-370.039551	-73.693916	1388.734619	-351.473785	92.059967	1394.889893	-321.510071	83.762177	1684.944214	-447.227905	318.361176	1149.709229	-425.279266	-137.112854	1155.456543	-220.212906	283.978943	1109.342773	-183.093979	-123.845642	1134.828003	-388.659790	80.518860	1025.547119	374.543060	-25.926981	953.156189	382.365784	152.172867
-415.423859	173.726196	924.576721	-385.050507	-24.295700	928.680542	-503.497559	202.226471	504.650116	-348.625824	-46.691391	497.691437	-553.151001	189.660477	72.120811	-370.401001	-53.635593	76.995934	-398.179810	267.284882	1389.881348	-367.750366	-75.706909	1388.590820	-349.258911	90.346954	1394.841064	-319.485077	81.191162	1684.953613	-446.172058	316.858398	1150.445923	-422.468628	-138.790314	1155.145020	-219.057755	282.547394	1111.079468	-180.293243	-124.613686	1136.639893	-386.387634	78.890167	1025.576904	374.418335	-25.125443	952.955872	382.118622	153.061951
-413.695801	171.902924	924.589600	-382.385559	-25.851799	928.706360	-501.367615	201.229538	504.559387	-348.631989	-48.427509	497.783295	-552.862732	189.370148	72.420433	-370.529968	-54.035172	77.010223	-396.838837	264.691345	1389.938354	-365.392517	-77.603516	1388.463257	-347.275970	88.451950	1394.784058	-317.545380	78.726456	1684.914063	-444.884247	315.317596	1150.899536	-419.482025	-140.459412	1154.831909	-217.583435	281.503174	1113.357666	-177.387344	-125.610962	1138.271484	-384.206024	77.275810	1025.595093	374.868103	-24.180691	953.117371	382.372467	153.984589
-411.947906	170.112823	924.543640	-379.628296	-27.976601	928.789124	-499.251099	200.249741	504.406158	-348.745880	-50.193279	497.754120	-552.627014	189.118729	72.702164	-370.616058	-54.423477	77.033379	-395.305237	262.734589	1390.229736	-362.836670	-79.544861	1388.121338	-345.346924	86.655045	1394.619507	-315.631714	76.326660	1684.920532	-443.580902	313.873505	1151.426758	-416.411682	-142.276260	1154.476074	-216.098969	280.503754	1115.145996	-174.344543	-127.130318	1139.599365	-382.048767	75.430618	1025.621948	374.941467	-23.304790	952.995300	382.334045	154.863037
-410.254822	168.302597	924.535461	-377.227417	-29.074827	928.575073	-497.200623	199.420883	504.224487	-348.816284	-51.748878	497.962463	-552.374939	188.893356	72.975594	-370.713135	-54.787216	77.032036	-393.915009	260.739868	1390.459961	-360.472382	-81.370537	1387.903564	-343.447021	84.807114	1394.490845	-313.721954	73.823792	1684.825439	-442.237640	312.459747	1151.827759	-413.421204	-144.083649	1154.186401	-214.569260	279.602356	1116.838989	-171.475983	-127.453537	1140.862305	-379.955414	73.945824	1025.505737	374.802673	-22.451525	952.791016	382.057922	155.712677
-406.832855	164.080643	924.403931	-374.368835	-30.891850	928.552307	-494.237457	197.612839	503.698669	-348.701202	-53.144146	497.935974	-551.501587	188.458603	73.107162	-370.660400	-55.008209	77.022324	-392.520630	258.761780	1390.725952	-357.796661	-83.232140	1387.640259	-341.584137	83.003586	1394.450928	-311.890259	71.496284	1684.841919	-440.708954	311.057678	1152.209839	-410.224670	-145.828278	1153.700317	-212.794846	278.951294	1119.097534	-168.311584	-129.113770	1141.795776	-376.949524	70.973129	1025.445068	374.942261	-21.575394	952.686951	382.019104	156.671738
-403.357147	158.854065	924.320313	-371.880280	-31.775406	928.184326	-491.613007	196.025055	503.050537	-348.647156	-54.250496	497.892303	-550.786499	188.053909	73.232941	-370.693390	-55.229393	76.946892	-391.016968	257.110931	1390.947266	-355.122650	-84.723763	1387.393311	-339.630554	81.442657	1394.427856	-310.070862	69.098091	1684.773071	-439.215302	309.605591	1152.511475	-407.061157	-147.661209	1153.312134	-211.219254	278.050293	1120.436279	-165.171997	-130.319946	1142.556396	-373.929657	67.805695	1025.218994	375.080048	-20.406996	952.742249	382.149719	158.547165
-401.652740	156.953873	924.231201	-369.592651	-33.411530	927.983276	-489.966827	196.541245	503.214935	-348.677399	-55.748169	497.821899	-550.824524	187.922318	73.636757	-370.776123	-55.464848	76.932129	-389.863617	255.125854	1391.027466	-352.421051	-86.561417	1387.065063	-337.852234	79.695923	1394.348877	-308.297058	66.796959	1684.761841	-437.915924	308.204834	1152.723022	-403.919922	-149.459137	1152.851685	-209.934509	276.803680	1120.365967	-162.098633	-131.394882	1143.139038	-371.930786	66.027695	1025.073975	375.175079	-19.615677	952.684937	382.132721	159.187103
-400.103271	155.647263	923.953003	-367.348206	-35.754681	927.973999	-488.317932	195.855835	503.111084	-348.939789	-57.473324	497.790649	-550.612671	187.714005	73.982689	-370.922333	-55.754257	76.903061	-388.617157	253.201263	1391.099731	-349.975616	-88.361618	1386.818481	-336.017212	77.999969	1394.334839	-306.531464	64.435066	1684.682861	-436.353638	306.754608	1152.820557	-400.827148	-151.338608	1152.509399	-208.148361	276.192383	1122.003052	-159.115494	-131.915680	1143.649658	-370.010590	64.372269	1024.919556	375.307556	-18.711781	952.596436	382.131775	160.000946
-398.483734	154.056305	923.808960	-365.176025	-37.522118	927.800293	-486.510498	194.871475	502.929169	-349.147430	-59.312263	497.780670	-550.320984	187.463974	74.301598	-371.170319	-56.096096	76.913795	-387.328339	251.312820	1391.159546	-347.366302	-90.131004	1386.569824	-334.283173	76.274628	1394.256226	-304.841278	62.242821	1684.708252	-435.036102	305.298065	1152.959717	-397.565674	-153.184814	1152.039185	-206.777832	275.048798	1121.924805	-155.897034	-133.672897	1143.827026	-368.093475	62.716850	1024.756714	375.480499	-17.794579	952.579956	382.144043	160.940186
-396.902832	152.437653	923.768188	-363.033386	-39.064911	927.600342	-484.831421	194.149750	502.908875	-348.911530	-60.889545	497.623779	-550.076843	187.263474	74.606636	-371.240723	-56.335251	76.978798	-386.038361	249.437866	1391.231445	-345.115570	-91.813622	1386.317505	-332.656647	74.531075	1394.222534	-303.129059	60.019501	1684.705078	-433.592987	303.685303	1153.040771	-394.424835	-155.044510	1151.647949	-205.224625	274.197601	1122.359253	-152.763290	-134.993271	1143.973145	-366.175964	61.105648	1024.629883	375.609192	-16.870951	952.543213	382.137634	161.869736
-395.249603	150.841431	923.692505	-360.784790	-40.032818	927.225342	-483.355377	193.617432	502.886719	-348.435699	-62.085484	497.377106	-549.970032	187.078842	74.993698	-370.036865	-56.417912	77.262657	-384.701843	247.613831	1391.308472	-342.440796	-93.526871	1386.074341	-331.005035	72.812225	1394.230957	-301.462738	57.775650	1684.660034	-432.198456	302.059387	1153.099609	-391.296997	-156.880356	1151.318481	-203.681137	273.445068	1122.874146	-149.778717	-136.157455	1143.960693	-364.143616	59.740585	1024.396851	375.849548	-16.159067	952.469360	382.191162	162.846756
-393.569885	149.333420	923.636841	-358.675323	-42.104553	927.340454	-481.862518	192.965744	502.919525	-348.399109	-64.062447	497.377686	-549.836670	186.858810	75.402733	-370.253601	-56.778496	77.361992	-383.337769	245.805145	1391.401855	-340.020691	-95.191971	1385.857178	-329.278564	71.100212	1394.183716	-299.874023	55.675556	1684.701172	-430.801636	300.330322	1153.179321	-388.317383	-158.689758	1150.969971	-202.170395	272.657715	1123.275269	-146.743927	-137.317307	1143.946533	-362.318817	58.044743	1024.432251	375.780487	-15.603298	952.250122	382.213898	163.752167
-392.003082	147.868103	923.667358	-356.622040	-43.511703	927.253052	-480.224426	192.002792	502.820679	-348.000641	-65.536888	497.343536	-549.422424	186.515747	75.836716	-370.024536	-56.941303	77.420685	-382.013947	243.955475	1391.535889	-337.871155	-96.806374	1385.820190	-327.644165	69.332619	1394.200439	-298.274536	53.487865	1684.668579	-429.437958	298.551300	1153.247070	-385.356903	-160.443085	1150.745972	-200.678696	271.938202	1123.548340	-143.848846	-138.522629	1143.879761	-360.508057	56.584103	1024.404785	376.214417	-14.680538	952.395142	382.500061	164.727142
-390.630951	146.588348	923.728638	-355.040771	-45.136932	927.007996	-478.780060	191.390259	503.001678	-347.351410	-66.804863	497.206818	-549.120300	186.254654	76.330200	-371.129883	-57.461384	77.236549	-380.851349	241.882996	1391.694702	-335.418396	-98.698616	1385.614014	-326.141235	67.396278	1394.215576	-296.743378	51.455246	1684.742676	-428.144104	296.732300	1153.282715	-382.605164	-162.167664	1150.592407	-199.246170	271.238342	1123.815552	-141.115234	-138.952026	1143.743042	-358.919922	55.001175	1024.302979	376.372101	-13.626159	952.328918	382.480042	165.706741
-389.116089	145.194260	923.827087	-353.007477	-46.501175	926.989868	-477.755096	190.988297	503.207062	-346.936615	-68.029045	497.320282	-549.087585	186.090363	76.737267	-371.297974	-57.855099	77.245010	-379.572205	240.146896	1391.833496	-333.282257	-100.258270	1385.500854	-324.603394	65.778168	1394.367065	-295.203552	49.419048	1684.780029	-426.651581	294.779236	1153.308228	-379.779236	-163.885269	1150.445557	-197.470810	271.100342	1125.336792	-138.348633	-140.324905	1143.599243	-357.128723	53.603317	1024.341553	376.319061	-12.647651	952.174683	382.274567	166.691376
-387.554504	143.719208	923.963074	-350.595490	-47.516659	927.098145	-476.381592	190.340775	503.327515	-346.025513	-68.809273	497.394287	-548.776550	185.839828	77.159195	-371.100372	-58.023247	77.239182	-378.369629	238.417206	1391.965698	-330.972046	-101.922035	1385.454346	-322.992310	64.179749	1394.348022	-293.650146	47.326481	1684.781372	-425.450989	292.858215	1153.404297	-377.005310	-165.464371	1150.206665	-196.158218	270.275543	1125.309937	-135.567642	-142.311111	1143.313477	-355.202057	52.404404	1024.470093	376.478424	-11.653341	952.141052	382.282227	167.630264
-386.181488	142.211563	924.059082	-348.677246	-48.834171	927.018677	-475.097412	189.768204	503.441956	-344.730133	-68.823662	497.265259	-548.460510	185.623917	77.588287	-370.615173	-58.020264	77.221046	-377.251862	236.818314	1391.890747	-328.720581	-103.526901	1385.336548	-321.462799	62.553879	1394.422363	-292.133667	45.352310	1684.850952	-424.433228	291.005829	1153.483521	-374.437439	-167.041290	1150.061523	-195.100723	269.204895	1124.735352	-133.091888	-143.609955	1143.007324	-353.485168	50.958687	1024.469849	376.699280	-10.651731	952.080322	382.333069	168.647827
-384.777802	140.402954	924.346680	-346.980011	-50.224865	926.900574	-473.696289	188.996140	503.433655	-344.588287	-70.419510	497.364624	-548.164856	185.426666	77.988701	-370.854309	-58.407402	77.339401	-376.135040	235.134689	1392.017578	-325.748901	-104.850449	1385.684814	-319.902283	61.023029	1394.564941	-290.640869	43.453228	1684.968994	-423.370667	289.068329	1153.528076	-372.013733	-168.560486	1149.823486	-193.952576	268.246460	1124.460083	-130.778870	-144.621796	1142.773315	-351.857269	49.194599	1024.550537	376.894836	-9.723669	952.111206	382.338104	169.673569
-383.635712	139.413910	924.350891	-345.209351	-51.659645	926.845642	-472.636322	188.634628	503.729431	-344.068817	-71.528511	497.424377	-548.039246	185.343124	78.448334	-369.672607	-58.300331	77.663101	-375.110535	233.472839	1392.147827	-323.952667	-106.221977	1385.569580	-318.335815	59.474068	1394.580811	-289.151733	41.539822	1685.029297	-422.380920	287.207794	1153.605103	-369.690918	-170.111221	1149.630737	-192.901199	267.232941	1124.320068	-128.527527	-145.675247	1142.635620	-350.261963	48.016319	1024.504028	377.106018	-8.702252	952.069580	382.358551	170.652924
-382.294800	138.098328	924.546082	-343.267609	-52.886387	926.778564	-471.274811	187.827179	503.867340	-343.438690	-72.107811	497.451233	-547.710999	185.167465	78.825035	-369.546600	-58.373905	77.695457	-374.099609	231.881317	1392.296265	-321.913391	-107.733101	1385.418945	-316.837555	57.965107	1394.586426	-287.665894	39.685341	1685.118774	-421.432098	285.277222	1153.623169	-367.638824	-171.523788	1149.410522	-191.875412	266.306366	1124.303467	-126.467461	-146.164047	1142.586182	-348.577576	46.664562	1024.565186	377.591858	-7.666893	952.271973	382.711945	171.663010
-381.001129	136.609406	924.677124	-341.398102	-54.240891	926.714844	-470.059296	187.226089	503.957092	-342.680389	-72.764252	497.344055	-547.468262	184.991135	79.132118	-369.358948	-58.339462	77.737946	-373.140137	230.267822	1392.458984	-319.770752	-109.251740	1385.376465	-315.234833	56.515953	1394.635986	-286.155090	37.797230	1685.161133	-420.492523	283.385040	1153.718018	-365.475677	-172.948547	1149.234375	-190.907303	265.375488	1124.273438	-124.324844	-147.829163	1142.403320	-346.933197	45.200577	1024.591553	377.724365	-6.645414	952.217529	382.666809	172.651352
-379.922180	135.334579	924.799255	-339.759888	-54.944370	926.430725	-468.703522	186.447357	504.098572	-342.181641	-73.458839	497.349091	-547.095886	184.672241	79.431297	-369.317566	-58.366436	77.777336	-372.204956	228.664154	1392.552490	-317.323486	-110.750603	1385.057495	-313.659424	55.065144	1394.653564	-284.715973	36.008976	1685.270752	-419.678741	281.406372	1153.741943	-363.441589	-174.348099	1149.126343	-189.960678	264.432068	1124.285034	-122.452377	-148.842804	1142.316650	-345.406403	44.089603	1024.490967	378.026215	-5.584466	952.231262	382.791656	173.744095
-378.735291	133.989029	924.946899	-337.912964	-56.606171	926.471130	-467.678589	185.873825	504.315247	-341.806915	-74.255058	497.350586	-546.749817	184.310852	79.924171	-369.357910	-58.549782	77.844780	-371.271149	227.096954	1392.700317	-315.407532	-112.128868	1384.944214	-312.168365	53.677677	1394.554199	-283.293304	34.234631	1685.380127	-418.834717	279.509979	1153.809448	-361.671356	-175.665176	1148.956909	-189.128860	263.603058	1124.313843	-120.646477	-149.739090	1142.180054	-343.918365	42.567703	1024.589966	377.968781	-4.459971	951.985596	382.591675	174.813950
-377.480957	132.409439	925.169861	-336.199341	-57.705151	926.367065	-465.838531	184.496170	504.263153	-341.402161	-75.303658	497.336975	-545.929993	183.861755	80.172760	-369.470917	-58.694340	77.899490	-370.345978	225.479065	1392.817017	-313.594666	-113.542770	1384.873413	-310.644257	52.282990	1394.527588	-281.909607	32.556107	1685.536499	-418.118683	277.591003	1153.885254	-359.934875	-176.984299	1148.879395	-188.306168	262.659790	1124.124756	-118.932632	-150.668015	1142.000366	-342.454987	41.098484	1024.657471	378.191040	-3.489854	951.966980	382.668060	175.820450
-376.492096	131.440735	925.231262	-334.604401	-58.908909	926.287048	-464.936554	183.935898	504.587433	-340.810364	-75.886070	497.228577	-545.725525	183.589783	80.551537	-369.377991	-58.748577	77.952789	-369.429657	223.956573	1392.910767	-311.791260	-114.932854	1384.858276	-309.168701	50.882626	1394.515625	-280.523407	30.818462	1685.608398	-417.507599	275.713470	1153.928223	-358.273407	-178.267395	1148.842407	-187.582626	261.632233	1123.726685	-117.335228	-151.460968	1141.792480	-341.140778	39.984856	1024.645874	378.483185	-2.468461	951.964172	382.827972	176.937439
-375.353027	130.046402	925.498291	-332.985962	-59.889801	926.213684	-463.710449	183.010986	504.734467	-340.391266	-76.714111	497.266724	-545.283630	183.183517	81.034622	-369.457794	-58.935589	78.001831	-368.449524	222.663406	1393.023193	-309.925720	-116.075089	1384.812988	-307.629517	49.703766	1394.602661	-279.160767	29.253002	1685.797119	-416.765686	273.665680	1154.033691	-356.651001	-179.490753	1148.727539	-186.823318	260.909546	1123.850098	-115.732758	-152.524841	1141.475342	-339.784058	38.659599	1024.751099	379.104858	-1.427606	952.132385	383.240082	177.988159
-374.352264	129.033112	925.667603	-331.408081	-60.915173	926.154419	-462.902405	182.380493	505.121704	-339.953430	-77.726082	497.364166	-545.082336	182.807144	81.420120	-369.626923	-59.240250	78.139900	-367.552582	221.190750	1393.173340	-308.239594	-117.449440	1384.804199	-306.217377	48.317081	1394.582397	-277.858002	27.777702	1685.856201	-416.213898	271.827881	1154.124634	-355.119049	-180.692368	1148.705322	-186.183197	260.097656	1123.680176	-114.178558	-153.646866	1141.100952	-338.511963	37.560852	1024.811401	379.264618	-0.448202	952.111267	383.275360	178.949768
-373.333832	127.778709	925.862488	-329.884247	-61.887913	926.092224	-461.799530	181.555130	505.266510	-339.273407	-78.519836	497.366180	-544.640686	182.373627	81.733658	-370.802917	-59.774754	78.049370	-366.629181	219.689102	1393.272827	-306.412750	-118.832474	1384.804565	-304.893524	46.871349	1394.571899	-276.430969	26.094154	1685.923828	-415.632172	269.885620	1154.229980	-353.673462	-181.845657	1148.697388	-185.616760	259.253845	1123.411255	-112.820206	-154.030472	1140.763428	-337.230713	36.359035	1024.879395	379.686066	0.684610	952.126038	383.499359	180.076782
-372.412903	126.624527	926.023804	-328.343414	-62.926720	926.037354	-460.942047	180.957321	505.480438	-338.411957	-78.845390	497.247589	-544.331787	182.057755	82.150864	-370.734833	-59.882084	78.134613	-365.758850	218.222290	1393.384033	-305.554565	-120.873215	1384.416138	-303.529602	45.579636	1394.658569	-275.061005	24.621304	1686.022461	-415.189575	268.132263	1154.329956	-352.231049	-183.009842	1148.809082	-185.191635	258.349762	1122.880249	-111.399689	-155.173431	1140.227417	-335.958710	35.208401	1024.928467	379.809601	1.837895	952.112671	383.480408	181.342743
-371.451111	125.532722	926.198364	-326.778137	-63.876450	925.954102	-460.013885	180.358139	505.735626	-337.717255	-79.458824	497.298065	-544.058838	181.754593	82.602684	-370.669312	-60.013817	78.208183	-364.906097	216.796555	1393.499512	-303.811523	-122.150192	1384.312134	-302.313965	44.222416	1394.721680	-273.718231	23.261036	1686.138428	-414.735046	266.276001	1154.365723	-350.849976	-184.174408	1148.687500	-184.714035	257.480835	1122.508667	-110.067421	-155.908203	1139.740112	-334.652954	34.111458	1024.970581	379.951752	2.773543	951.933899	383.481750	182.192734
-370.561676	124.490929	926.397583	-325.261078	-64.798515	925.908508	-458.972870	179.725800	505.927612	-337.063446	-80.212570	497.250275	-543.758545	181.469360	82.957001	-370.670532	-60.187962	78.305534	-364.094818	215.292847	1393.618652	-301.982910	-123.367836	1384.386963	-301.102722	42.923950	1394.737305	-272.372101	21.884596	1686.175049	-414.274597	264.522614	1154.418213	-349.521759	-185.373276	1148.574463	-184.284424	256.660645	1122.135742	-108.750565	-156.674866	1139.190918	-333.390045	33.065941	1025.040649	380.520081	3.817093	952.136841	383.901123	183.250580
-369.692780	123.440636	926.542480	-323.749817	-65.697807	925.835327	-458.013336	179.257065	506.031891	-336.398651	-80.665253	497.181183	-543.461487	181.244873	83.289177	-370.552307	-60.292843	78.357025	-363.362518	213.841797	1393.727783	-300.365540	-124.680046	1384.275391	-299.980560	41.680389	1394.850220	-270.998383	20.542873	1686.230835	-413.876007	262.802338	1154.499756	-348.116943	-186.488617	1148.412476	-183.849213	255.908386	1121.976074	-107.422073	-157.731140	1138.564453	-332.155304	32.039867	1025.071655	380.807007	4.933620	952.157410	384.048126	184.315277
-368.862427	122.337845	926.679199	-322.308899	-66.667923	925.789246	-456.862946	178.633911	506.060181	-335.865234	-81.513275	497.214813	-543.087036	181.055786	83.631119	-369.464752	-60.058697	78.644920	-362.760773	212.452454	1393.862915	-298.739990	-125.978127	1384.174561	-298.953033	40.383022	1394.916138	-269.624359	19.197468	1686.187744	-413.489441	261.055939	1154.579224	-346.822601	-187.673477	1148.269287	-183.546234	255.020630	1121.253174	-106.175148	-158.437119	1137.896118	-330.958374	30.972223	1025.108887	381.175781	6.079041	952.146606	384.229828	185.492004
-368.032959	121.341316	926.853882	-320.880127	-67.560799	925.705566	-455.954437	178.209045	506.310730	-335.219940	-81.981720	497.208740	-542.910706	181.019012	84.000275	-369.348541	-60.100002	78.645927	-362.158630	211.035873	1394.011353	-297.191681	-127.242607	1383.997314	-297.811401	39.132435	1394.967651	-268.318542	17.942062	1686.165039	-413.148743	259.445282	1154.611450	-345.515594	-188.824219	1148.071899	-183.199295	254.276459	1120.752930	-104.922523	-159.347504	1137.147339	-329.782990	29.951996	1025.149902	381.439972	7.126822	952.187805	384.399200	186.710785
-367.167572	120.283997	927.005188	-319.485504	-68.386864	925.658875	-454.885925	177.796692	506.417603	-334.670013	-82.554001	497.196594	-542.564026	180.926086	84.356277	-369.411896	-60.249306	78.701866	-361.609924	209.622635	1394.114746	-295.703064	-128.507996	1383.829712	-296.763245	37.898891	1395.008667	-267.023254	16.682133	1686.154297	-412.793823	257.873566	1154.668213	-344.256897	-190.081284	1147.904785	-182.839951	253.657410	1120.455200	-103.735939	-160.066360	1136.429077	-328.640930	28.954483	1025.202148	381.873169	8.234751	952.184143	384.671936	187.775055
-366.392334	119.282768	927.098511	-318.153717	-69.301704	925.571045	-453.857758	177.389633	506.518402	-334.182373	-83.288673	497.234528	-542.275696	181.080276	84.848915	-369.456604	-60.393440	78.771278	-361.150177	208.255096	1394.248901	-294.207428	-129.750916	1383.653809	-295.792572	36.728596	1394.901978	-265.709381	15.442574	1686.119873	-412.481049	256.273407	1154.674561	-343.021454	-191.240067	1147.616821	-182.626328	252.805878	1119.613770	-102.553505	-160.976227	1135.606445	-327.552887	27.955070	1025.200928	382.171478	9.226460	952.185730	384.926727	188.854370
-365.628387	118.321259	927.219604	-316.811523	-70.035896	925.442505	-452.964844	177.117294	506.689789	-333.971619	-84.246284	497.402802	-542.062195	181.228683	85.264183	-369.641754	-60.625351	78.850540	-360.608795	206.909454	1394.376465	-292.810333	-130.956131	1383.452393	-294.831818	35.563808	1394.933472	-264.478668	14.302039	1686.153931	-412.214386	254.693253	1154.712036	-341.809875	-192.424469	1147.442505	-182.361145	252.115158	1119.125610	-101.430672	-161.749832	1134.810425	-326.491333	27.027132	1025.198364	382.556427	10.413237	952.211243	385.148102	189.942886
-364.883270	117.393951	927.363647	-315.471863	-70.794388	925.314331	-451.983704	176.816376	506.755310	-333.486572	-84.734642	497.412537	-541.777405	181.293335	85.580788	-369.627228	-60.770966	78.910355	-360.122131	205.599380	1394.464600	-291.409851	-132.138519	1383.276245	-293.887817	34.354065	1394.982056	-263.265869	13.053999	1686.068604	-411.930145	253.150635	1154.730835	-340.664154	-193.618332	1147.253052	-182.126389	251.572586	1118.771851	-100.291122	-162.576141	1133.955566	-325.452057	26.089506	1025.209473	382.909088	11.485392	952.237671	385.379181	190.988403
-364.131042	116.418015	927.460205	-314.265106	-71.674576	925.240906	-451.094086	176.531601	506.906250	-332.872345	-85.077850	497.211487	-541.539490	181.410065	85.897148	-369.482086	-60.796577	78.944710	-359.643219	204.312744	1394.580566	-289.944031	-133.309021	1383.083496	-292.928253	33.243076	1395.028931	-262.048218	11.934954	1686.031616	-411.776886	251.710922	1154.790894	-339.601715	-194.757874	1147.107910	-182.043579	250.860184	1118.079834	-99.235535	-162.657394	1133.282959	-324.500946	25.101484	1025.226929	383.311310	12.712496	952.208008	385.742645	192.566864
-363.386200	115.410629	927.557922	-313.084320	-72.458519	925.129211	-450.182831	176.274124	507.131195	-332.393463	-85.404190	497.151154	-541.348999	181.631119	86.314102	-369.365662	-60.844963	78.963753	-359.101166	202.979355	1394.674194	-288.467926	-134.448990	1382.942749	-292.030365	32.142807	1395.116577	-260.871643	10.778350	1686.025269	-411.629700	250.240891	1154.808960	-338.381622	-195.862152	1146.949951	-181.852798	250.101791	1117.345581	-98.111671	-164.034256	1132.341064	-323.545532	24.130938	1025.223145	383.665192	13.691427	952.270691	385.920410	193.245453
-362.745300	114.527321	927.643555	-311.881744	-73.222023	925.032898	-449.432037	176.133606	507.285797	-332.111755	-86.173820	497.152313	-541.167969	181.575958	86.490005	-369.466797	-60.965290	79.005737	-358.627136	201.717117	1394.748535	-287.148804	-135.564301	1382.814453	-291.159027	30.998142	1395.145630	-259.768921	9.641451	1685.996460	-411.492981	248.778854	1154.827637	-337.299896	-196.919113	1146.783325	-181.767502	249.407669	1116.655884	-97.116302	-164.692047	1131.636230	-322.608643	23.261486	1025.216797	384.111755	14.904693	952.297058	386.401184	194.744415
-362.023346	113.560059	927.733948	-310.720490	-73.967628	924.899414	-448.575104	175.893600	507.363464	-330.605713	-84.834663	497.002075	-540.964355	181.720322	86.840454	-368.699463	-60.592815	78.901100	-358.174591	200.490555	1394.857300	-285.768494	-136.614594	1382.628052	-290.275482	29.851606	1395.074219	-258.628601	8.594232	1685.954224	-411.437897	247.404144	1154.917725	-336.331268	-197.995758	1146.652588	-181.751221	248.790970	1116.107056	-96.270210	-164.708298	1130.911499	-321.671661	22.323229	1025.197998	384.498993	15.948335	952.317688	386.504974	195.556900
-361.384125	112.681030	927.808350	-309.697052	-74.738655	924.790649	-447.782867	175.663712	507.455841	-330.527954	-85.799217	497.000549	-540.735291	181.821060	87.188789	-368.897400	-60.812107	78.999657	-357.664185	199.217056	1394.909058	-284.467682	-137.716705	1382.436890	-289.390137	28.788460	1395.140869	-257.559448	7.559768	1685.906738	-411.343048	246.022980	1154.981689	-335.168213	-199.051407	1146.482910	-181.785019	248.176529	1115.596680	-95.226059	-165.941757	1130.111084	-320.812286	21.440912	1025.178101	384.904205	17.079994	952.327026	387.006500	197.164352
-360.722015	111.754410	927.898682	-308.572815	-75.517418	924.700562	-446.892731	175.391342	507.596649	-330.231750	-86.311562	497.012726	-540.513123	181.944016	87.505730	-368.961975	-60.936405	79.066093	-357.253662	198.049988	1394.997681	-283.131714	-138.820206	1382.301514	-288.482910	27.761112	1395.184937	-256.504486	6.442553	1685.906982	-411.302948	244.626877	1155.069092	-334.283783	-200.064148	1146.393555	-181.825043	247.633896	1115.130005	-94.416023	-165.773254	1129.385498	-319.922089	20.530411	1025.180054	385.351715	18.156357	952.337708	387.328003	198.191452
-360.099457	110.863747	927.996155	-307.594879	-76.264183	924.624451	-446.040497	175.102982	507.678223	-329.857758	-86.998985	497.037933	-540.326416	181.999649	87.827660	-368.980408	-61.062492	79.123573	-356.760956	196.838867	1395.086914	-281.860504	-139.846268	1382.199585	-287.623047	26.668695	1395.188599	-255.448166	5.432800	1685.875732	-411.276062	243.307312	1155.181152	-333.302582	-201.040390	1146.258057	-181.898193	247.060928	1114.672241	-93.474480	-166.510132	1128.775146	-319.102814	19.655128	1025.189331	385.722137	19.222422	952.335510	387.566803	199.266785
-359.609833	110.131073	928.105408	-306.700012	-76.427628	924.369202	-445.298462	174.866989	507.846619	-329.245605	-87.202850	496.964569	-540.255005	182.284409	88.456062	-368.781769	-61.048607	79.091835	-356.294312	195.698715	1395.167969	-280.612762	-140.882996	1382.122925	-286.790802	25.661667	1395.256226	-254.484161	4.382141	1685.884399	-411.216919	241.877335	1155.232666	-332.360138	-201.946838	1146.094849	-181.944702	246.665833	1114.366943	-92.602669	-167.226044	1128.150024	-318.319122	19.079252	1025.105591	386.105988	20.455786	952.309814	387.831055	200.336655
-358.942230	109.169640	928.214539	-305.622711	-77.603981	924.476929	-444.420441	174.528671	507.992676	-329.185059	-87.895638	497.180084	-539.980774	182.294418	88.776039	-368.959961	-61.211975	79.115852	-355.873444	194.553177	1395.266968	-279.464783	-141.881943	1382.030762	-285.924408	24.678585	1395.237549	-253.524170	3.422168	1685.935059	-411.237366	240.646439	1155.338135	-331.426117	-202.925446	1146.007324	-182.060654	246.205521	1113.925781	-91.732140	-167.737350	1127.553345	-317.503204	18.023300	1025.222168	386.497803	21.530939	952.280640	388.128540	201.383179
-358.385895	108.300957	928.320557	-304.687103	-78.225204	924.425720	-443.578644	174.305084	508.087402	-328.709045	-88.170692	497.065918	-539.732666	182.205124	89.068008	-368.839233	-61.247398	79.135056	-355.430237	193.461853	1395.329712	-278.324432	-142.884979	1381.907593	-285.119629	23.646755	1395.198242	-252.511414	2.392551	1685.864258	-411.300293	239.325012	1155.442139	-330.514801	-203.879303	1145.921631	-182.237000	245.753464	1113.361328	-90.881973	-168.264709	1126.987427	-316.755890	17.228411	1025.250488	386.962830	22.671297	952.263000	388.472473	202.438950
-357.834290	107.456757	928.429199	-303.741577	-78.824158	924.358521	-442.604919	173.893509	508.070831	-328.216949	-88.582809	496.966156	-539.507935	182.104919	89.380554	-368.789551	-61.286766	79.219765	-354.980286	192.378723	1395.412109	-277.188507	-143.832581	1381.816528	-284.385803	22.728754	1395.169678	-251.578430	1.431723	1685.885254	-411.326843	238.117554	1155.557495	-329.596863	-204.757385	1145.817627	-182.379227	245.374481	1113.053223	-90.089607	-168.806183	1126.429810	-316.002350	16.449068	1025.271729	387.328461	23.795250	952.238098	388.746277	203.526138
-357.352173	106.623817	928.539490	-302.897003	-79.527657	924.358276	-441.756409	173.604980	508.135254	-327.929504	-89.163551	496.964783	-539.205627	181.800613	89.542809	-368.762573	-61.382900	79.261147	-354.574097	191.297028	1395.470093	-275.958313	-144.812225	1381.688110	-283.546631	21.753180	1395.191040	-250.632797	0.523478	1685.888794	-411.336884	236.781967	1155.587280	-328.730865	-205.648422	1145.806885	-182.523010	244.951950	1112.659668	-89.308426	-169.103195	1125.835693	-315.319458	15.658155	1025.324341	387.724182	24.914833	952.207947	388.968719	204.579269
-356.891235	105.864937	928.622681	-302.032104	-80.188217	924.268066	-440.970154	173.350189	508.303802	-327.686768	-89.578911	496.967560	-539.119934	181.835968	90.179909	-368.827179	-61.508495	79.288322	-354.133270	190.301254	1395.576172	-274.943268	-145.703140	1381.604126	-282.837494	20.846090	1395.140869	-249.774017	-0.416856	1685.913574	-411.413483	235.614258	1155.690308	-327.730133	-206.535172	1145.658081	-182.729767	244.516235	1112.120972	-88.395683	-170.416901	1125.241455	-314.612213	14.902741	1025.315186	388.209290	26.088728	952.190552	389.292694	205.748444
-355.392120	104.360161	928.625610	-300.166290	-79.241669	925.615784	-439.573059	172.761627	508.216583	-326.998962	-89.213707	496.890717	-538.312805	181.382965	90.263199	-368.496857	-61.393593	79.270866	-353.739288	189.268539	1395.662842	-273.828033	-146.596512	1381.499023	-282.039856	20.001696	1395.184326	-248.835556	-1.282875	1686.021729	-411.485931	234.436508	1155.793213	-326.998413	-207.351379	1145.615234	-182.886719	244.175644	1111.691040	-87.707375	-170.310883	1124.755493	-313.710602	15.168518	1026.091797	388.595734	27.124796	952.183044	389.620819	206.805161
-354.966583	103.626877	928.712097	-299.272095	-80.201553	925.497925	-438.690399	172.448227	508.286133	-326.733856	-89.657631	496.835968	-538.103638	181.387970	90.747192	-368.514465	-61.430866	79.305710	-353.391327	188.288086	1395.751709	-272.803741	-147.462585	1381.418091	-281.366547	19.088495	1395.088379	-247.996475	-2.210345	1685.938843	-411.480133	233.173431	1155.791748	-326.175476	-208.169678	1145.527222	-183.047531	243.809143	1111.203613	-86.951241	-170.510620	1124.219116	-313.012451	14.256213	1026.072266	389.076691	28.299799	952.147339	389.989471	207.902374
-355.203430	103.288406	928.874512	-299.013916	-81.846916	924.374207	-438.188354	172.480011	508.458954	-326.728180	-90.504227	496.829712	-538.060181	181.278091	91.160614	-368.617126	-61.605843	79.361725	-353.055725	187.295609	1395.837891	-271.871613	-148.295532	1381.288818	-280.602539	18.320993	1395.035400	-247.165421	-3.070649	1685.963257	-411.605499	232.045074	1155.881348	-325.215027	-208.970551	1145.336548	-183.223770	243.462814	1110.737549	-86.097389	-171.768478	1123.615234	-312.339691	12.799587	1025.505859	389.409607	29.375444	952.140381	390.255768	209.003357
-354.816895	102.557747	929.000244	-298.310913	-82.742752	924.213806	-437.325531	172.283783	508.497345	-326.548340	-90.977280	496.888550	-537.832947	181.158524	91.500145	-368.653290	-61.666199	79.389458	-352.694916	186.357544	1395.931030	-270.753754	-149.100952	1381.211670	-279.973877	17.422459	1394.895630	-246.393097	-3.940886	1686.002930	-411.679382	230.987854	1155.946167	-324.490936	-209.721252	1145.260010	-183.420731	243.129059	1110.212280	-85.396133	-171.769180	1123.114502	-311.708496	11.883651	1025.477661	389.874390	30.635134	952.113037	390.572845	210.158646
-354.633636	102.043472	929.086914	-297.947388	-83.381584	923.979065	-436.493073	172.063522	508.522858	-326.433197	-91.385033	496.855835	-537.682983	181.049286	91.809700	-368.682953	-61.734314	79.386093	-352.396057	185.420944	1396.006836	-269.789520	-149.927750	1381.098145	-279.316620	16.663763	1394.803223	-245.628006	-4.793519	1685.944824	-411.676300	229.804520	1156.007690	-323.646362	-210.497192	1145.155640	-183.595642	242.812622	1109.678101	-84.701546	-172.072586	1122.570557	-311.309418	11.187717	1025.386963	390.218994	31.708792	952.115479	390.854156	211.239792
-354.282532	101.288116	929.162598	-297.365265	-83.925529	923.869629	-435.670380	171.887299	508.511139	-326.263977	-91.803452	496.796173	-537.732117	181.131241	92.270584	-368.721802	-61.900291	79.430382	-352.102081	184.531784	1396.055176	-268.847412	-150.673523	1381.009033	-278.639069	15.781637	1394.659912	-244.817352	-5.626863	1685.934326	-411.702942	228.705124	1156.087036	-322.839600	-211.211502	1145.043945	-183.786377	242.501770	1109.136108	-83.937683	-172.493927	1122.027100	-310.750885	10.488675	1025.357056	390.689606	32.942493	952.086914	391.188507	212.423386
-353.910858	100.567238	929.200989	-296.783722	-84.541054	923.737244	-434.848877	171.703964	508.549561	-326.082092	-92.361633	496.750885	-537.429626	180.915329	92.443962	-368.779694	-61.968357	79.474434	-351.798920	183.646545	1396.120850	-267.806702	-151.464294	1380.886475	-278.081757	15.080853	1394.591797	-244.089172	-6.421631	1685.929443	-411.774628	227.730347	1156.185059	-322.018555	-211.913406	1144.980469	-184.005997	242.199799	1108.561768	-83.241730	-172.856155	1121.495728	-310.210358	9.767383	1025.301270	391.031952	34.027683	952.080444	391.519257	213.534653
-353.592773	99.936127	929.252991	-296.096558	-85.157761	923.691040	-434.052216	171.620148	508.632599	-325.766205	-92.647530	496.666504	-537.215210	180.922028	92.852318	-368.740570	-62.068844	79.468048	-351.478485	182.741791	1396.158203	-266.917603	-152.214813	1380.801392	-277.455536	14.275283	1394.520386	-243.373825	-7.183672	1685.925781	-411.823059	226.675369	1156.222656	-321.213654	-212.618378	1144.835693	-184.217133	241.914185	1107.950317	-82.479874	-173.227310	1121.007813	-309.699768	9.123860	1025.303345	391.503113	35.207962	952.094299	391.924927	214.654388
-353.213623	99.256386	929.308533	-295.470581	-85.685600	923.543640	-433.207733	171.429916	508.636780	-325.459808	-92.864647	496.660492	-536.987610	180.903290	93.173500	-368.648010	-62.124645	79.473412	-351.179077	181.894363	1396.214355	-265.946960	-152.963364	1380.710571	-276.905884	13.560659	1394.484375	-242.697296	-7.883565	1685.898193	-411.856354	225.719589	1156.274536	-320.452911	-213.292313	1144.756592	-184.461044	241.678299	1107.318115	-81.813477	-173.537888	1120.484009	-309.150879	8.447914	1025.251465	391.834320	36.276081	952.033691	392.217194	215.785950
-352.870758	98.537361	929.359863	-294.905334	-86.283821	923.482300	-432.332733	171.255981	508.642181	-325.293335	-93.253014	496.695770	-536.863098	180.872635	93.436684	-369.592163	-62.711922	79.398781	-350.929230	181.082733	1396.215698	-265.185455	-153.669373	1380.630737	-276.414886	12.775921	1394.439697	-242.039673	-8.612600	1685.863770	-411.911346	224.643555	1156.279663	-319.694031	-214.008148	1144.663330	-184.691620	241.413971	1106.638184	-81.101563	-173.793350	1119.992920	-308.693665	7.749402	1025.246704	392.299225	37.515701	952.076294	392.589935	216.996658
-352.550323	97.910675	929.396118	-294.289398	-86.818520	923.368347	-431.657745	171.245956	508.742371	-325.123322	-93.719437	496.661224	-536.813843	180.906174	93.785294	-369.667358	-62.838318	79.415672	-350.668213	180.262405	1396.240845	-264.246124	-154.373444	1380.574463	-275.881104	12.078403	1394.498413	-241.358002	-9.328666	1685.841919	-412.018127	223.722290	1156.314941	-318.975494	-214.624207	1144.586792	-184.936417	241.190720	1106.013916	-80.444382	-174.154953	1119.442017	-308.222260	7.114464	1025.208130	392.650696	38.675354	952.049622	392.934814	218.093109
-352.070740	98.575966	929.577942	-293.612549	-87.196526	923.261597	-431.047028	171.266129	508.920990	-324.765167	-93.922684	496.614746	-536.616455	180.927872	94.052605	-369.537262	-62.807194	79.430634	-350.388184	179.452011	1396.249634	-263.458405	-155.035950	1380.533569	-275.550415	11.354455	1394.444702	-240.750854	-10.038107	1685.841919	-412.105347	222.775848	1156.297974	-318.224060	-215.306427	1144.483154	-185.222992	240.979919	1105.303711	-79.751961	-174.383759	1118.882568	-307.680054	7.100306	1025.253662	393.104187	39.824295	952.040222	393.370483	219.219086
-351.694092	97.887085	929.602173	-293.126984	-87.762581	923.183228	-430.129791	171.117432	508.839752	-324.478180	-94.267563	496.566071	-536.076294	180.744904	94.187500	-369.342560	-62.783905	79.520020	-350.128143	178.685883	1396.277466	-262.573944	-155.678879	1380.503418	-275.101257	10.659720	1394.416626	-240.199234	-10.664478	1685.793213	-412.138519	221.720352	1156.253418	-317.526367	-215.933823	1144.498047	-185.450485	240.793579	1104.523193	-79.145569	-174.762024	1118.287354	-307.249695	6.427804	1025.227295	393.566223	40.980137	952.027954	393.761963	220.437820
-351.447937	97.189217	929.617310	-292.580414	-88.365356	923.089905	-429.287170	171.025299	508.789978	-324.252625	-94.641243	496.551636	-536.117126	180.941284	94.574493	-368.626862	-62.414288	79.595825	-349.960419	177.942856	1396.311768	-261.799408	-156.329132	1380.474976	-274.702240	9.994231	1394.416992	-239.600677	-11.321245	1685.851074	-412.249695	220.929581	1156.254639	-316.766602	-216.594147	1144.481201	-185.748413	240.631592	1103.649658	-78.468231	-175.032425	1117.655273	-306.850830	5.745747	1025.188232	393.922882	42.164600	952.043579	394.111237	221.563751
-351.274292	96.673477	929.669006	-292.188080	-89.215042	922.829956	-428.593628	171.080704	508.852386	-324.128357	-95.072784	496.584351	-535.955627	181.021072	94.896133	-368.665253	-62.572456	79.635681	-349.763275	177.163956	1396.303467	-261.020142	-156.920776	1380.427002	-274.339294	9.316409	1394.344360	-239.051224	-11.899165	1685.663818	-412.368988	220.145538	1156.264771	-316.067902	-217.175522	1144.367065	-186.037872	240.480286	1102.670410	-77.841248	-175.197388	1117.033569	-306.464783	4.946067	1025.069824	394.423798	43.329247	952.041687	394.563263	222.749664
-350.887421	95.926620	929.678467	-291.674622	-89.508644	922.941772	-427.733398	171.038864	508.846741	-323.899811	-95.232635	496.546112	-535.727661	181.071823	95.191170	-368.641846	-62.570568	79.663681	-349.565735	176.414063	1396.350586	-260.291229	-157.525009	1380.387573	-274.029755	8.678021	1394.286011	-238.477432	-12.512312	1685.704956	-412.441101	219.394806	1156.262939	-315.314972	-217.784164	1144.304565	-186.311844	240.340240	1101.600952	-77.093651	-175.730545	1116.175171	-306.099792	4.466123	1025.143066	394.849792	44.481575	952.052612	394.942383	223.899094
-350.587982	95.275688	929.686035	-291.219421	-90.119896	922.849792	-426.884491	170.950592	508.800232	-325.058563	-97.280441	497.702515	-535.476501	181.142227	95.487183	-369.465668	-63.217846	79.783653	-349.466675	175.746460	1396.387817	-259.636444	-158.092056	1380.320801	-273.737518	8.059760	1394.279663	-237.934433	-13.079046	1685.550659	-412.450226	218.571625	1156.240234	-314.613098	-218.393768	1144.212769	-186.578735	240.276138	1100.342163	-76.496941	-175.859482	1115.293579	-305.704285	3.800906	1025.098511	395.289673	45.683102	952.021973	395.391754	225.113220
-350.384491	94.783638	929.755615	-290.813354	-90.652092	922.748291	-426.117188	170.963531	508.810760	-324.743469	-97.258011	497.699249	-535.374146	181.271683	95.842819	-370.105072	-63.592297	79.677330	-349.337189	174.972260	1396.441772	-258.899506	-158.660339	1380.305542	-273.464661	7.510578	1394.321777	-237.466644	-13.627195	1685.492798	-412.547668	217.888824	1156.235474	-313.929138	-218.980438	1144.113525	-186.891342	240.225250	1098.884766	-75.870171	-176.029724	1114.347046	-305.358856	3.227199	1025.077026	395.727997	46.892918	952.043701	395.815460	226.237732
-350.115936	94.109131	929.767212	-290.375946	-91.229317	922.664185	-425.271362	170.941269	508.845398	-324.341614	-97.248573	497.554749	-535.172363	181.345078	96.093468	-369.237579	-63.156029	79.764137	-349.261292	174.270325	1396.508545	-258.328857	-159.195984	1380.227539	-273.234436	6.886343	1394.310303	-236.989731	-14.134625	1685.528809	-412.516541	217.117249	1156.231812	-313.270264	-219.585892	1144.042114	-187.150635	240.225266	1097.378418	-75.397324	-176.046646	1113.302124	-305.008881	2.563808	1025.041626	396.184479	48.050907	952.012390	396.285980	227.357559
-349.881500	93.550209	929.798523	-289.966339	-91.812904	922.561218	-424.521667	171.028244	508.897552	-324.171875	-97.594254	497.639343	-534.820801	181.325302	96.301170	-369.271118	-63.224102	79.756409	-349.214142	173.552094	1396.611450	-257.808105	-159.692810	1380.268433	-273.044220	6.277468	1394.320801	-236.545349	-14.672946	1685.361816	-412.487091	216.445740	1156.154419	-312.552490	-220.138412	1143.882080	-187.442841	240.182297	1095.510620	-74.761169	-176.339447	1112.018311	-304.683655	1.936247	1025.005981	396.679504	49.235180	952.003601	396.763123	228.589676
-349.677612	92.960693	929.847351	-289.602509	-92.323868	922.437683	-423.722839	171.044373	508.915619	-324.010468	-97.873505	497.561615	-534.830383	181.583786	96.735756	-369.148346	-63.256100	79.757950	-349.208710	172.831085	1396.695679	-257.242065	-160.213486	1380.229858	-272.857147	5.716061	1394.360229	-236.156738	-15.130468	1685.405762	-412.444244	215.790756	1156.080444	-311.840332	-220.707794	1143.820068	-187.851563	240.086884	1093.302246	-74.062714	-176.592987	1110.403198	-304.404999	1.305903	1024.970215	397.119232	50.349289	951.997192	397.168640	229.745987
-349.501526	92.419685	929.884644	-289.193756	-92.791443	922.358215	-422.896393	171.074234	508.917175	-323.794128	-98.098511	497.507263	-534.678894	181.700073	97.067467	-369.277496	-63.350140	79.798439	-349.196777	172.175995	1396.765625	-256.744904	-160.765106	1380.196899	-272.733643	5.143283	1394.377808	-235.724396	-15.608659	1685.273926	-412.302307	215.164764	1155.916870	-311.131287	-221.197098	1143.805420	-188.095917	240.153458	1091.115723	-73.385918	-176.808578	1108.656372	-304.140381	0.749611	1024.953979	397.659149	51.522869	951.938904	397.757965	230.856110
-349.296753	91.895973	929.934265	-288.777557	-93.292877	922.331055	-422.128204	171.185181	508.946350	-323.675629	-98.353645	497.471283	-534.510376	181.799011	97.463478	-369.403717	-63.541229	79.808823	-349.189789	171.451996	1396.854492	-256.355835	-161.233536	1380.292603	-272.649414	4.587248	1394.399658	-235.401718	-16.077658	1685.244873	-412.230927	214.643967	1155.760864	-310.396545	-221.738800	1143.729858	-188.561386	240.061523	1088.317261	-72.633545	-176.908936	1106.526245	-303.859009	0.203783	1024.969971	398.100189	52.641125	951.934143	398.179413	231.960312
-349.143860	91.349426	929.984375	-288.523560	-93.768776	922.283325	-421.318115	171.274948	508.961761	-323.387604	-98.574356	497.377258	-534.353271	181.896835	97.798256	-369.448792	-63.581329	79.848518	-349.211731	170.773010	1396.923096	-255.929565	-161.769791	1380.348877	-272.567627	4.046337	1394.513672	-235.173538	-16.518295	1685.182251	-412.151001	214.224335	1155.571411	-309.616730	-222.171753	1143.656616	-189.045242	240.103256	1085.407837	-72.063438	-177.216064	1104.295898	-303.659851	-0.352440	1024.972168	398.648193	53.880917	951.848938	398.677917	233.183243
-349.240051	89.554512	929.824829	-288.334686	-94.510849	922.285217	-420.290710	171.262054	508.733826	-323.261414	-98.977257	497.406616	-533.996216	181.953796	98.120811	-369.501038	-63.738369	79.909950	-349.242249	170.088943	1396.979736	-255.617752	-162.287384	1380.447510	-272.501740	3.472746	1394.546753	-234.919525	-16.948782	1685.270020	-411.865845	213.642563	1155.245972	-308.832764	-222.667404	1143.577393	-189.445648	240.316208	1082.472290	-71.380325	-177.457291	1101.625610	-303.599884	-1.501226	1024.890137	399.030487	54.964912	951.815369	399.141968	234.278412
-348.763245	90.289398	930.020447	-287.886810	-94.676620	922.234619	-419.524109	171.331787	508.890442	-322.922913	-99.097740	497.368256	-533.782043	182.058197	98.425568	-369.404785	-63.712685	79.910370	-349.282013	169.454956	1397.031128	-255.444366	-162.750488	1380.621948	-272.471344	2.952805	1394.606812	-234.710358	-17.381382	1685.151978	-411.570709	213.056717	1154.960693	-307.979370	-222.970627	1143.422363	-190.037262	240.330246	1078.936279	-70.685875	-177.758942	1098.645508	-303.260010	-1.396524	1024.983032	399.534973	56.296814	951.738708	399.608398	235.559738
-348.801178	89.926079	929.937744	-287.611786	-95.244072	922.190979	-418.711884	171.445023	508.840698	-322.788422	-99.477585	497.382538	-533.579590	182.162689	98.770973	-369.440277	-63.818733	79.952324	-349.291962	168.849121	1397.074463	-255.212708	-163.233963	1380.746582	-272.435730	2.403218	1394.649048	-234.595490	-17.730154	1685.220703	-411.286896	212.835175	1154.682617	-307.032898	-223.354477	1143.383057	-190.927155	240.895645	1075.038818	-70.087334	-178.537399	1095.330078	-303.140656	-1.816193	1024.919312	399.918610	57.464371	951.697998	400.038940	236.923828
-349.065826	89.077789	930.070190	-287.355316	-95.746262	922.126770	-418.035522	171.624039	508.837524	-322.648071	-99.765251	497.415436	-533.417053	182.263992	99.106651	-369.473541	-63.876846	79.961128	-349.306854	168.186996	1397.081787	-254.989838	-163.724106	1380.885010	-272.424683	1.829470	1394.666138	-234.466583	-18.112820	1685.112427	-410.931000	212.450775	1154.313354	-306.107513	-223.791061	1143.242676	-191.357346	240.939178	1070.896362	-69.246460	-178.446487	1091.479126	-303.195801	-2.569953	1024.961914	400.511810	58.721741	951.631470	400.561066	238.116592
-348.856659	89.220253	930.767517	-286.943390	-95.759003	922.015503	-417.257446	171.780197	509.003510	-322.417053	-99.817017	497.354401	-533.322144	182.425461	99.461418	-369.455200	-63.912270	79.930252	-349.311249	167.587708	1397.094971	-254.846039	-164.198227	1380.985107	-272.420990	1.349292	1394.683838	-234.356812	-18.524200	1685.125610	-410.571655	212.017395	1153.790039	-305.108704	-224.113022	1142.980713	-191.777191	240.794281	1066.496704	-68.488045	-178.858856	1087.233521	-303.109070	-2.998083	1025.291260	400.958832	59.813370	951.529114	401.066772	239.225540
-348.667419	88.730415	930.778198	-286.697144	-96.146988	921.981812	-416.340118	171.880615	508.998688	-322.259766	-99.993866	497.271088	-533.092957	182.530670	99.778259	-369.397308	-63.966579	79.947708	-349.355865	166.961502	1397.106445	-254.712753	-164.663055	1381.071533	-272.448334	0.794444	1394.698364	-234.363907	-18.819847	1685.080933	-410.087463	211.688782	1153.279053	-304.026184	-224.479034	1142.789795	-192.487747	241.034775	1061.682861	-67.997002	-179.380005	1082.325928	-302.965607	-3.481453	1025.290894	401.486481	61.072067	951.454041	401.594971	240.431458
-348.582642	88.274391	930.742065	-286.508545	-96.579010	921.931396	-415.383087	171.957260	508.906921	-322.160034	-100.227463	497.218201	-532.866516	182.621109	100.096817	-369.425659	-64.010460	79.955544	-349.400726	166.414383	1397.105591	-254.677216	-165.072006	1381.206787	-272.528595	0.260128	1394.675049	-234.316742	-19.166553	1685.083130	-409.492737	211.503174	1152.716309	-302.764862	-224.829697	1142.493408	-193.397171	241.361908	1056.416138	-67.277603	-179.872330	1077.132324	-302.886505	-3.944566	1025.256226	401.919434	62.243191	951.302795	402.092041	241.597443
-348.433807	87.824173	930.724915	-286.303192	-97.027374	921.872742	-414.428497	172.132202	508.868225	-322.052094	-100.501350	497.184387	-532.388672	182.552399	100.352547	-369.429535	-64.032692	79.916786	-349.444397	165.752350	1397.094238	-254.645294	-165.521027	1381.331543	-272.629242	-0.199297	1394.684570	-234.434769	-19.529589	1685.040894	-408.835327	211.339874	1152.034912	-301.433746	-225.136978	1142.194458	-194.013901	241.594101	1051.145020	-66.598900	-180.459152	1071.478638	-302.768311	-4.431804	1025.227051	402.384888	63.436203	951.201538	402.578522	242.756424
-347.853302	87.192764	930.857849	-286.019287	-97.237045	921.792725	-413.182922	172.120529	508.779327	-321.849121	-100.588326	497.150787	-532.224304	182.746078	100.827286	-369.453247	-64.097542	79.936043	-349.506042	165.217926	1397.056274	-254.696899	-165.885727	1381.487549	-272.770477	-0.725261	1394.655029	-234.507095	-19.825485	1685.037476	-408.065186	211.213898	1151.393311	-299.965515	-225.531296	1141.949951	-195.318344	241.988846	1045.053345	-66.039352	-180.923309	1065.316772	-302.464447	-5.033636	1025.272583	402.876495	64.602631	951.086853	403.143860	243.847702
-347.726501	86.780785	930.800842	-285.886963	-97.661697	921.755432	-412.150024	172.235550	508.802521	-321.606079	-100.804535	497.156616	-532.014221	182.862198	101.215881	-369.453552	-64.134354	79.944038	-349.578766	164.595917	1397.005615	-254.779037	-166.243973	1381.669922	-272.927826	-1.262112	1394.686523	-234.684250	-20.153286	1685.012451	-407.151428	211.082550	1150.642090	-298.427582	-225.895737	1141.636841	-196.532883	242.200867	1038.808228	-65.590263	-181.353302	1058.672974	-302.377716	-5.455601	1025.231689	403.346375	65.729332	950.969238	403.659302	245.042938
-347.714935	86.503120	930.787415	-285.873444	-97.578110	921.561584	-411.181519	172.436188	508.844910	-321.399078	-100.956482	497.064423	-531.753479	182.960800	101.556839	-369.357605	-64.162155	79.960129	-349.655579	164.044403	1396.934448	-254.856445	-166.592407	1381.832764	-273.073547	-1.682561	1394.744873	-234.827164	-20.468681	1685.075806	-406.241699	211.037399	1149.803955	-296.777618	-226.279175	1141.426270	-197.907608	242.311142	1032.167603	-65.365074	-181.811447	1051.602661	-302.339325	-5.640630	1025.124268	403.788696	67.057030	950.830505	404.112152	246.415176
-347.568604	86.104324	930.786255	-285.672058	-98.391724	921.665588	-410.159790	172.684280	508.797333	-321.310181	-101.277290	497.114166	-531.307190	182.927292	101.780693	-369.437775	-64.299339	79.971039	-349.729523	163.465347	1396.842651	-254.950897	-166.849243	1382.012207	-273.288666	-2.171968	1394.774780	-235.056122	-20.785263	1685.105713	-405.141022	210.929794	1148.923340	-295.020782	-226.757141	1141.178589	-199.519073	242.461121	1025.237305	-65.348579	-182.262787	1044.123535	-302.336700	-6.244552	1025.200562	404.201599	68.273476	950.687683	404.639984	247.556702
-347.501190	85.747864	930.777161	-285.600861	-98.824913	921.605957	-409.010010	172.825272	508.661163	-321.102081	-101.484734	497.032654	-531.170410	183.214203	102.253471	-369.362030	-64.283607	79.971840	-349.790924	162.939331	1396.743530	-255.029037	-167.024887	1382.211426	-273.514893	-2.625633	1394.827148	-235.352554	-21.150314	1685.122681	-404.011322	210.881332	1148.052124	-293.165741	-227.096527	1140.913208	-201.377274	242.427704	1018.028015	-65.605766	-182.715668	1036.273438	-302.343292	-6.692163	1025.177002	404.687500	69.601204	950.468750	405.165161	248.920151
-347.480438	85.387207	930.784729	-285.627930	-99.297676	921.522461	-407.900269	173.036194	508.642181	-320.912903	-101.716209	496.918488	-530.589844	183.182419	102.507492	-371.343170	-65.748260	80.066566	-349.809265	162.343491	1396.617798	-255.000137	-167.127502	1382.338135	-273.850708	-3.050750	1394.853516	-235.660950	-21.438868	1685.118652	-402.868927	210.906433	1147.061279	-291.203003	-227.436356	1140.839233	-203.534149	242.310059	1010.654053	-66.500763	-183.929352	1028.317505	-302.385468	-7.174583	1025.144531	405.051453	70.898521	950.288208	405.572113	250.407715
-347.956055	83.739609	930.272278	-285.909760	-100.517914	921.730591	-406.780945	173.317627	508.436371	-320.922729	-102.346207	496.861511	-530.526428	183.526306	103.083656	-371.563812	-65.999367	80.104813	-349.788605	161.802155	1396.466553	-254.905411	-167.184937	1382.453003	-274.066559	-3.498842	1394.899536	-235.984192	-21.751011	1685.134033	-401.698730	210.923401	1146.139404	-289.224640	-227.710312	1140.687134	-205.954742	242.089600	1003.073242	-67.496826	-184.478104	1019.873962	-302.782928	-8.213425	1024.995117	405.687134	71.830704	950.030884	406.293030	250.891724
-347.271271	84.256317	930.468384	-285.738556	-100.608452	921.659912	-405.755676	173.577057	508.505707	-320.585785	-102.428879	496.827148	-530.272217	183.693832	103.438744	-371.533264	-65.966019	80.062851	-349.756744	161.209946	1396.331909	-254.687790	-167.163422	1382.549438	-274.330231	-3.952759	1394.889526	-236.361877	-22.019173	1685.095825	-400.418610	210.850510	1145.195313	-287.382721	-228.127792	1140.613281	-208.598999	241.957153	995.334167	-68.748627	-184.327316	1011.134583	-302.523499	-8.240332	1025.081909	406.193268	73.030304	949.723633	406.796204	251.979080
-347.295471	83.791519	930.235474	-285.746674	-101.118187	921.632813	-404.566803	173.794052	508.294586	-320.329193	-102.784248	496.725006	-529.982849	183.914276	103.782288	-371.558563	-66.036560	80.061920	-349.713348	160.660431	1396.224854	-254.385666	-167.087570	1382.620361	-274.516571	-4.341364	1394.940186	-236.719070	-22.333908	1685.077759	-399.218201	210.860519	1144.295776	-285.522247	-228.507370	1140.433716	-211.812500	241.524582	987.517639	-70.550850	-185.016327	1002.543945	-302.569855	-8.626402	1024.956177	406.663208	74.355057	949.403992	407.249542	253.317200
-347.088684	83.224342	930.141174	-285.682861	-101.464622	921.575500	-403.498779	174.123993	508.160004	-320.152588	-103.097099	496.754517	-529.744751	184.209885	104.187401	-371.607330	-66.128326	80.053635	-349.685059	160.162460	1396.117310	-253.973724	-166.980789	1382.662231	-274.726288	-4.711711	1394.946899	-237.050110	-22.665798	1685.083496	-397.948425	210.666656	1143.397827	-283.747345	-228.928940	1140.311279	-215.203812	241.180328	979.983521	-72.909943	-185.819489	993.996582	-302.520203	-9.103184	1024.892456	407.166687	75.556580	948.995850	407.768250	254.541748
-347.011414	82.825935	930.056641	-285.613342	-101.840286	921.508484	-402.433746	174.519531	508.099579	-319.926605	-103.418716	496.761963	-529.267395	184.267990	104.375679	-371.666473	-66.182297	80.097374	-349.651947	159.635391	1395.979736	-253.586517	-166.860336	1382.698853	-275.015442	-5.106930	1394.862549	-237.440048	-22.940197	1685.043579	-396.729004	210.475327	1142.603882	-282.179932	-229.412048	1140.276733	-218.957092	240.844025	972.640808	-75.772263	-186.775848	985.500244	-302.525848	-9.508157	1024.827637	407.645172	76.813881	948.601746	408.255463	255.777405
-346.496857	83.044434	930.239868	-285.376282	-101.842674	921.402832	-401.369263	174.863907	508.115997	-319.629425	-103.425591	496.605408	-529.341797	184.747772	104.879623	-371.500275	-66.140953	80.062790	-349.619843	159.153671	1395.831543	-253.249466	-166.726654	1382.709106	-275.215454	-5.461128	1394.833984	-237.794434	-23.255312	1685.023560	-395.528137	210.134689	1141.935791	-280.735596	-229.888519	1140.182251	-223.118896	240.488770	965.381104	-79.021416	-187.852341	977.185913	-302.336823	-9.638560	1024.891968	408.125519	78.039658	948.163757	408.703918	256.987030
-346.393982	82.641548	930.121582	-285.273529	-102.233658	921.307922	-399.972931	175.025345	507.853668	-319.446930	-103.698242	496.494476	-528.850647	184.963257	105.060387	-371.534882	-66.193359	80.078346	-349.610657	158.616272	1395.676270	-252.869461	-166.642105	1382.740234	-275.352722	-5.731591	1394.817139	-238.132355	-23.575455	1685.007202	-394.396637	209.481796	1141.152588	-279.417969	-230.392334	1140.149170	-227.847046	240.893799	958.360657	-82.787117	-189.074280	969.071533	-302.342773	-10.059646	1024.800171	408.661438	79.314133	947.637024	409.177551	258.434296
-346.403625	82.094109	930.281921	-285.065857	-102.536331	921.254395	-398.928955	175.401337	507.682587	-319.237427	-103.872932	496.516418	-528.634460	185.270752	105.385986	-371.543152	-66.250259	80.058502	-349.653900	158.186432	1395.535278	-252.574020	-166.558441	1382.792114	-275.449005	-5.999366	1394.801514	-238.386414	-23.908310	1685.024170	-393.359161	208.479370	1140.509033	-278.306122	-230.847260	1140.225952	-232.019379	240.428268	952.295593	-86.907555	-190.391830	961.310181	-302.399872	-10.636808	1024.874146	409.269073	80.476997	947.106812	409.627808	259.563354
-346.306213	81.736618	930.165588	-284.810852	-102.880280	921.165588	-398.022064	175.759064	507.604553	-319.035248	-104.060516	496.449524	-528.540833	185.749985	105.869392	-371.517303	-66.282784	80.038292	-349.708740	157.716614	1395.389893	-252.322937	-166.542786	1382.871826	-275.519562	-6.226724	1394.792358	-238.659561	-24.200569	1685.005615	-392.890137	208.329132	1140.099487	-277.394745	-231.316772	1140.199097	-238.082855	240.773560	945.529175	-91.395668	-191.732254	953.913757	-302.317444	-10.993262	1024.784180	409.857300	81.665390	946.495667	410.091675	260.701202
-346.148285	81.388672	930.054688	-284.503326	-103.231476	921.064636	-396.905518	176.064102	507.437408	-318.923431	-104.297066	496.372986	-528.145996	185.937622	106.112640	-371.561371	-66.395294	80.042107	-349.809479	157.349197	1395.237671	-252.102829	-166.595215	1382.887695	-275.586029	-6.482531	1394.765747	-238.886642	-24.495731	1685.015137	-392.647522	207.835327	1139.753540	-276.711731	-231.822510	1140.133423	-243.240967	240.259354	939.886108	-96.137527	-192.965759	946.904480	-302.181915	-11.359843	1024.691162	410.177032	82.746788	945.787231	410.382355	261.710052
-345.954193	81.052422	929.969910	-284.152740	-103.431732	920.979492	-395.801605	176.330215	507.308228	-318.852631	-104.573662	496.415375	-527.915466	186.315826	106.481895	-371.569977	-66.438782	80.043724	-349.902985	157.052933	1395.055054	-251.910324	-166.695999	1382.930542	-275.657104	-6.736223	1394.709229	-239.094482	-24.747976	1684.993042	-392.856262	207.397919	1139.022583	-276.245209	-232.195633	1140.087280	-248.715530	239.876526	934.417908	-101.284012	-194.298599	940.381409	-302.000702	-11.648540	1024.618164	411.170837	83.957436	945.373352	411.196106	262.851959
-345.797882	80.724457	929.870605	-283.877991	-103.776581	920.889771	-394.866608	176.719040	507.248199	-318.781403	-104.797073	496.425720	-527.931396	186.805817	107.009895	-371.660461	-66.601547	80.023491	-350.001099	156.734161	1394.832275	-251.754166	-166.832764	1382.937866	-275.677490	-6.981198	1394.671997	-239.217865	-24.999115	1685.011230	-393.106018	207.290863	1139.088623	-276.086273	-232.717484	1140.133057	-254.542496	239.680542	929.584595	-106.736710	-195.594894	934.263245	-301.846558	-11.992404	1024.531616	411.853607	84.998428	944.791260	411.708954	263.892548
-345.611725	80.406975	929.817261	-283.501068	-104.081841	920.831848	-393.998810	177.091553	507.244934	-318.651703	-105.076492	496.503296	-527.684692	187.084549	107.344086	-371.684143	-66.720345	80.098801	-350.096283	156.446030	1394.603638	-251.613586	-166.988907	1382.948364	-275.656586	-7.209223	1394.649170	-239.282318	-25.249004	1685.010620	-394.187988	206.660812	1138.375122	-276.209717	-233.195526	1140.089600	-260.680115	239.348969	924.943481	-112.482651	-196.960907	928.595764	-301.634399	-12.316621	1024.484985	412.613007	86.178772	944.202148	412.327240	264.964722
-344.286530	79.307434	929.662537	-281.811554	-101.631851	922.114807	-392.485382	177.056778	507.021057	-317.702454	-103.767403	496.255524	-527.052429	187.248276	107.538277	-371.123688	-66.316086	79.996132	-350.174469	156.225250	1394.385498	-251.443405	-167.146469	1382.886841	-275.573944	-7.415967	1394.617065	-239.305237	-25.445023	1685.006226	-395.855164	206.412369	1137.635254	-276.693451	-233.740646	1140.050537	-266.952271	239.125778	920.989685	-118.553375	-198.303223	923.193542	-300.930664	-11.118642	1025.151611	413.243408	87.110725	943.684143	412.855560	265.844086
-343.706146	78.842529	929.606445	-280.995331	-101.830811	922.524048	-391.348572	177.157883	506.868866	-317.458466	-103.813370	496.301239	-526.814026	187.582657	107.912315	-371.108856	-66.352318	79.964485	-350.182617	156.044159	1394.134888	-251.262390	-167.310333	1382.786377	-275.438599	-7.655994	1394.563110	-239.282669	-25.633148	1685.008789	-396.680786	204.790955	1137.352905	-277.426422	-234.347687	1140.026245	-273.414642	238.806290	917.260925	-124.827171	-199.777145	918.366638	-300.559662	-11.294159	1025.367432	414.228546	88.237717	943.164246	413.533905	266.923706
-343.460724	78.561966	929.574829	-280.555939	-102.071686	922.472534	-390.378326	177.384445	506.815796	-317.190887	-103.965981	496.270569	-526.599609	187.844894	108.316559	-371.067688	-66.436623	79.965553	-350.196594	155.887131	1393.895630	-250.920197	-167.531113	1382.579590	-275.270660	-7.796577	1394.548828	-239.217102	-25.792801	1684.997559	-398.507477	203.960205	1137.068848	-278.412903	-234.976257	1140.071655	-280.002167	238.490982	914.115784	-131.022781	-201.057037	913.994385	-300.232422	-11.558475	1025.327759	414.831268	89.238930	942.743286	414.080811	267.739471
-343.266479	78.275452	929.519775	-280.180389	-102.342422	922.392517	-389.593933	177.669861	506.841888	-316.956543	-104.147575	496.290497	-526.439209	188.043381	108.671295	-368.813507	-67.171928	89.059921	-350.160858	155.724670	1393.658325	-250.583755	-167.734314	1382.283081	-274.997284	-7.963129	1394.508911	-239.090942	-25.937002	1684.978027	-400.928925	203.552139	1137.126221	-279.743713	-235.697281	1139.987793	-286.738464	238.088196	911.278198	-137.622101	-202.618759	909.923645	-299.937744	-11.835527	1025.259033	415.890350	90.133041	942.364014	414.883179	268.627228
-342.951050	78.153778	929.535095	-279.718170	-102.505898	922.297424	-388.753998	177.891037	506.881592	-316.634613	-104.310303	496.271271	-526.224915	188.253189	108.991203	-368.647949	-66.496902	88.591164	-350.151428	155.574432	1393.400513	-250.286697	-167.959442	1381.995850	-274.754578	-8.098645	1394.444702	-238.942459	-26.058456	1684.968140	-403.175659	202.306458	1136.742065	-281.340851	-236.477188	1139.976440	-293.486694	237.761993	908.809021	-144.529343	-204.472870	906.083130	-299.568054	-12.036060	1025.221558	416.700409	90.973083	942.011841	415.537811	269.537750
-342.717804	77.639816	929.368286	-279.258881	-102.780190	922.249451	-387.865753	178.057693	506.811249	-316.327881	-104.518097	496.300079	-526.013733	188.429398	109.286995	-368.549744	-66.043015	88.011475	-350.159485	155.465012	1393.124146	-250.027939	-168.155212	1381.669922	-274.478638	-8.221822	1394.380005	-238.709915	-26.179760	1684.978027	-405.919800	201.442154	1136.595703	-283.197632	-237.454834	1139.884766	-300.068909	237.298309	906.781860	-151.421082	-206.234695	902.627136	-299.184662	-12.336607	1025.109497	417.422272	91.882172	941.634216	416.139160	270.322754
-342.425598	77.246078	929.320374	-278.785736	-102.981422	922.215088	-387.110229	178.285095	506.750183	-315.973938	-104.603912	496.276459	-525.737671	188.525223	109.604324	-368.901489	-67.674423	89.336403	-350.200928	155.418747	1392.834106	-249.578522	-168.408157	1381.247314	-274.167419	-8.344873	1394.318604	-238.460266	-26.268530	1684.915894	-408.872437	200.492371	1136.554932	-285.255859	-238.568756	1139.979614	-306.980072	237.245407	904.982544	-158.495117	-208.129044	899.461609	-298.800079	-12.613840	1025.068115	418.218750	92.650146	941.522949	416.901703	271.080872
-342.179413	76.947670	929.277954	-278.372314	-103.216476	922.173950	-386.271332	178.432144	506.691498	-315.655243	-104.686775	496.154816	-525.554565	188.717758	109.970490	-368.537201	-66.213669	88.156349	-350.268250	155.372391	1392.570801	-249.149338	-168.669632	1380.806763	-273.789246	-8.457548	1394.229858	-238.153656	-26.348898	1684.860596	-411.982208	199.563065	1136.624512	-287.497986	-239.715668	1140.060425	-313.755524	237.281601	903.750549	-165.596619	-210.104279	896.584900	-298.467712	-12.867886	1025.026001	419.053558	93.456902	941.477295	417.693176	271.899139
-341.894775	76.621407	929.219727	-277.890137	-103.389023	922.126465	-385.464050	178.585480	506.634491	-315.399536	-104.888763	496.094360	-525.250061	188.785202	110.254051	-368.596527	-66.167122	88.041527	-350.384735	155.336472	1392.334839	-248.769547	-168.912811	1380.333740	-273.439911	-8.558979	1394.093384	-237.807800	-26.400190	1684.806641	-415.715149	199.074631	1137.096436	-289.952209	-241.084335	1140.157104	-320.326996	236.648285	902.277161	-172.773239	-212.045151	894.040466	-298.112122	-13.108198	1024.976440	419.838593	94.135017	941.579468	418.558411	272.623291
-341.821106	75.598213	929.054077	-277.400085	-103.733200	922.095886	-384.400299	178.624588	506.399261	-315.067505	-105.059265	496.136841	-524.925476	188.840790	110.530731	-368.579071	-66.243843	88.162239	-350.513062	155.271866	1392.105957	-248.317642	-169.225601	1379.813721	-273.025116	-8.629365	1393.992798	-237.476913	-26.415821	1684.726807	-419.129913	198.191376	1137.269287	-292.574982	-242.419525	1140.312744	-326.892426	236.301605	901.135132	-180.011353	-214.120499	891.767029	-297.843628	-13.693529	1024.879517	420.619598	95.023880	941.749146	419.404572	273.394867
-341.325989	75.273712	929.008911	-276.360443	-103.895226	922.143494	-383.352905	178.601929	506.315216	-314.682983	-105.093918	496.230713	-524.561768	188.879791	110.772018	-368.523865	-66.339027	88.249794	-350.690308	155.225906	1391.885376	-247.908447	-169.497849	1379.338379	-272.663971	-8.671535	1393.887695	-237.070236	-26.440842	1684.664307	-422.493439	197.171448	1137.468628	-295.277435	-243.976257	1140.540161	-333.445526	235.923325	900.130127	-187.311584	-216.211685	889.698059	-297.188843	-13.890618	1024.893921	421.269562	95.740845	941.991455	420.253143	274.145538
-340.785553	75.722443	928.992676	-276.161133	-103.902771	921.980103	-382.696228	178.772202	506.437988	-314.205719	-105.019806	496.133667	-524.437622	188.952560	111.093109	-368.467407	-66.381279	88.317749	-350.874969	155.158112	1391.677124	-247.363846	-169.808304	1378.817627	-272.261108	-8.770094	1393.743530	-236.584427	-26.506470	1684.606934	-425.742798	196.047272	1137.621216	-298.087067	-245.535904	1140.806030	-339.798767	235.647919	899.398682	-194.581299	-218.188232	887.902954	-296.755432	-13.751454	1024.796875	422.188934	96.586189	942.456116	421.371857	274.893250
-340.928284	74.922813	928.805664	-275.741211	-104.241631	921.924316	-381.979370	178.940292	506.251068	-313.879669	-105.278122	496.081116	-524.168396	188.937088	111.307564	-368.495789	-66.424026	88.336266	-351.046417	155.091293	1391.488525	-246.940018	-170.039322	1378.337158	-271.834808	-8.811469	1393.622437	-236.116425	-26.507757	1684.524414	-429.048126	195.014069	1137.823486	-300.983185	-247.208344	1141.090942	-346.132813	235.428635	898.753479	-201.903564	-220.285416	886.303162	-296.602356	-14.204935	1024.673340	422.849731	97.292229	942.777039	422.287506	275.763855
-340.966370	74.242821	928.652405	-275.243896	-104.527573	921.872498	-381.334503	179.064407	506.096741	-313.459595	-105.333580	496.077179	-523.962402	188.925552	111.517326	-368.463074	-66.477493	88.384781	-351.191132	155.033875	1391.287720	-246.319336	-170.290161	1377.772217	-271.370758	-8.868315	1393.460327	-235.611755	-26.506243	1684.381958	-432.480377	194.226273	1138.278320	-303.922882	-248.785797	1141.483521	-352.380219	235.273453	898.319092	-209.106232	-222.308350	884.960510	-296.346436	-14.585630	1024.567139	423.561188	98.262993	943.187317	423.238129	276.639832
-340.703949	74.025635	928.568787	-274.778381	-104.630402	921.780945	-380.603180	179.201126	505.973511	-313.057434	-105.312531	495.993164	-523.811340	188.960663	111.767662	-368.437164	-66.515953	88.357956	-351.311554	154.914886	1391.115723	-245.777939	-170.499374	1377.203369	-270.947693	-8.913591	1393.334229	-235.100815	-26.472904	1684.192627	-435.848053	193.513947	1138.867676	-306.831512	-250.466263	1141.982666	-358.445923	235.144135	898.048706	-216.267715	-224.323273	883.832764	-296.000366	-14.742984	1024.481689	424.078033	99.104294	943.580200	424.091339	277.430145
-340.483307	73.824112	928.506836	-274.332092	-104.710106	921.707886	-379.843567	179.307556	505.869690	-310.889069	-102.113632	495.756592	-523.672119	188.982376	112.010674	-367.132507	-65.565514	88.095581	-351.423584	154.812881	1390.940308	-245.193329	-170.759293	1376.710815	-270.550201	-8.956784	1393.189697	-234.578583	-26.459898	1684.062622	-439.140198	192.727982	1139.458740	-309.846893	-251.971359	1142.545044	-364.384125	234.945328	897.875977	-223.391937	-226.337799	882.828735	-295.685608	-14.881593	1024.416382	424.453064	100.028282	943.856140	424.835114	278.365234
-340.002258	73.865204	928.246948	-273.796753	-104.780853	921.632080	-379.300385	179.509460	505.882629	-310.476471	-102.200577	495.738007	-523.757996	189.156769	112.406364	-367.130035	-65.600365	88.104050	-351.542694	154.709320	1390.832520	-244.583511	-171.051300	1376.286743	-270.177185	-9.055229	1392.978149	-234.007492	-26.459286	1683.943359	-442.306061	191.988998	1140.151855	-312.807648	-253.545944	1143.139160	-370.221558	234.811447	897.829712	-230.396332	-228.403030	882.061462	-295.189331	-14.795277	1024.249268	424.914520	100.959526	944.325867	425.788727	279.560547
-340.054352	73.200569	928.049316	-273.318146	-105.050606	921.557068	-378.328583	179.494354	505.657990	-310.245422	-102.493622	495.784912	-523.317505	189.112732	112.526169	-367.207001	-65.703003	88.178711	-351.637512	154.609314	1390.752075	-244.073624	-171.284943	1375.892578	-269.799072	-9.116987	1392.814453	-233.485107	-26.461386	1683.787354	-445.433716	191.340576	1140.927856	-315.825562	-255.023911	1143.834839	-375.897400	234.672806	897.860901	-237.326797	-230.341507	881.445618	-294.989502	-15.162909	1024.113770	425.730072	101.814224	944.924072	426.919342	280.024292
-339.817871	73.046036	927.986267	-272.843292	-105.090691	921.494812	-377.575958	179.529556	505.534882	-309.850037	-102.521576	495.777863	-523.146362	189.224808	112.784340	-367.151947	-65.710754	88.191162	-351.744019	154.510345	1390.822998	-243.552475	-171.547440	1375.529785	-269.447235	-9.240636	1392.683228	-232.982635	-26.415306	1683.588745	-448.394928	190.579620	1141.687256	-318.826538	-256.299774	1144.647583	-381.393097	234.494019	897.978027	-243.834930	-232.232849	881.013184	-294.689331	-15.264734	1024.057739	426.102020	102.720978	945.318726	427.952484	281.365662
-339.580994	72.878983	927.921509	-272.416718	-105.136765	921.424988	-376.823486	179.649933	505.448181	-309.496429	-102.527802	495.738098	-522.976379	189.380066	113.053719	-367.086670	-65.704506	88.206833	-351.783386	154.276459	1390.691528	-243.005417	-171.801483	1375.194458	-269.102539	-9.359517	1392.561646	-232.403229	-26.407484	1683.468262	-451.275848	189.814987	1142.505615	-321.826599	-257.677185	1145.519287	-386.656189	234.344437	898.222473	-250.691299	-234.231277	880.510071	-294.406281	-15.379760	1023.996216	426.614502	103.572350	945.789795	429.023254	282.192841
-339.350830	72.663353	927.860474	-271.917908	-105.237541	921.386108	-376.089233	179.693695	505.371033	-309.221954	-102.487663	495.650696	-522.769836	189.528519	113.282608	-367.083588	-65.750145	88.256790	-351.892731	154.092667	1390.734863	-242.636673	-172.074036	1374.939941	-268.817383	-9.467225	1392.442139	-231.900330	-26.386974	1683.308838	-454.068268	189.077286	1143.304565	-324.778412	-258.916138	1146.361206	-391.767181	234.102402	898.521606	-257.195770	-236.138535	880.331421	-294.097626	-15.529019	1023.952698	426.965088	104.256317	946.078064	429.885498	282.786926
-339.088104	72.503929	927.817017	-271.432800	-105.264809	921.313599	-375.494171	179.791901	505.346558	-308.908997	-102.509361	495.593140	-522.631042	189.714264	113.527573	-367.090210	-65.792114	88.301399	-351.962830	153.915573	1390.783569	-242.261734	-172.397095	1374.727051	-268.525909	-9.584539	1392.334717	-231.401031	-26.389488	1683.200317	-456.748047	188.352417	1144.160400	-327.724823	-260.065613	1147.314575	-396.660095	233.746124	898.848450	-263.532990	-237.967865	880.293579	-293.774536	-15.643191	1023.900757	427.451599	105.029617	946.475098	430.862701	283.407806
-338.881195	72.320145	927.774475	-271.008118	-105.333931	921.240845	-374.867920	179.867508	505.327362	-308.561920	-102.554535	495.515686	-522.511414	189.879639	113.788490	-367.083191	-65.801392	88.321297	-352.076813	153.818771	1390.936035	-241.844193	-172.720566	1374.520142	-268.311279	-9.689569	1392.264526	-230.937302	-26.384281	1683.115967	-459.194489	187.560532	1145.000732	-330.557526	-261.042755	1148.221802	-401.399292	233.404388	899.246033	-269.675659	-239.828949	880.317566	-293.479309	-15.779922	1023.845581	427.760071	105.698029	946.796631	431.670349	283.946960
-338.689087	72.149780	927.774719	-270.672852	-105.383080	921.180298	-374.060944	179.844864	505.297943	-308.328400	-102.618378	495.509491	-522.273499	190.044693	114.017998	-367.124329	-65.872620	88.381409	-352.086243	153.611221	1390.967651	-241.553116	-173.016388	1374.374756	-268.045715	-9.830235	1392.289917	-230.484131	-26.382015	1683.045898	-461.508148	186.687042	1145.817993	-333.385437	-261.983185	1149.254639	-405.946899	233.058105	899.615234	-275.687408	-241.600418	880.406616	-293.232544	-15.920518	1023.817566	428.164764	106.536087	947.165894	432.684418	284.510345
-338.427338	72.008400	927.750916	-270.279633	-105.439590	921.139465	-373.335724	179.826141	505.290924	-308.159119	-102.746071	495.525482	-522.048462	190.236298	114.293274	-367.136261	-65.929131	88.454300	-352.173615	153.492203	1391.165527	-241.259827	-173.356842	1374.274048	-267.768524	-10.005879	1392.278198	-230.012283	-26.417587	1683.044189	-463.779938	185.943054	1146.714722	-336.028076	-262.853027	1150.187378	-410.209900	232.622421	900.052307	-281.422424	-243.331314	880.611816	-292.967499	-16.044411	1023.792603	428.520844	106.990685	947.366333	433.564880	285.050476
-338.219391	71.827263	927.777710	-269.938995	-105.512573	921.129822	-372.691925	179.838898	505.269714	-307.984772	-102.833229	495.587067	-521.888611	190.403229	114.593735	-367.175507	-65.943962	88.484077	-352.228760	153.349442	1391.290283	-240.999237	-173.724976	1374.188843	-267.514160	-10.167387	1392.350586	-229.644058	-26.419605	1682.979492	-465.939484	185.149780	1147.553101	-338.572266	-263.755859	1151.214478	-414.424347	232.131134	900.537659	-287.065277	-245.027832	880.798340	-292.702606	-16.186628	1023.802368	428.838593	107.524620	947.557983	434.462982	285.603577
-338.040100	71.764801	927.836914	-269.657440	-105.559998	921.101807	-371.975128	179.803818	505.309662	-307.796143	-102.887688	495.613831	-521.711914	190.555588	114.865433	-367.189056	-65.992783	88.516182	-352.249268	153.152374	1391.393555	-240.799393	-174.079941	1374.151733	-267.290131	-10.345539	1392.351807	-229.273651	-26.455803	1682.971924	-467.704407	184.143967	1148.201294	-341.041504	-264.408997	1152.116455	-418.070129	231.721252	900.976440	-292.296875	-246.655457	881.055542	-292.471161	-16.283432	1023.818054	429.167847	108.198227	947.732422	435.336426	286.206146
-337.870026	71.616325	927.904236	-269.365051	-105.616127	921.098328	-371.354187	179.882538	505.396729	-307.590576	-102.920555	495.621643	-521.560059	190.771057	115.220757	-367.173218	-66.035187	88.514481	-352.246796	152.964508	1391.489502	-240.508713	-174.422272	1374.079712	-267.088898	-10.534858	1392.408447	-228.917023	-26.524019	1683.028809	-469.540894	183.338638	1148.943481	-343.318298	-264.980255	1152.957397	-421.448456	231.311737	901.394775	-297.170166	-248.261093	881.108337	-292.244568	-16.419081	1023.850769	429.408447	108.828102	947.900940	436.187317	286.718323
-337.747345	71.587578	927.988647	-269.186554	-105.681244	921.086609	-370.553192	179.717407	505.474518	-307.364838	-102.912910	495.582947	-521.302917	190.899689	115.534996	-367.158417	-66.049667	88.521492	-352.239380	152.791458	1391.593262	-240.247818	-174.790680	1374.036499	-266.895416	-10.749276	1392.450073	-228.627121	-26.599417	1683.056641	-471.106140	182.384827	1149.525757	-345.421631	-265.519409	1153.873413	-424.658295	230.836014	901.749207	-301.921478	-249.815140	881.261414	-292.045776	-16.497561	1023.881775	429.579834	109.404205	947.954468	436.955414	287.203308
-337.657928	71.516029	928.125977	-269.072449	-105.758698	921.117859	-369.883911	179.653748	505.556793	-307.195618	-102.880478	495.516174	-521.051270	191.060486	115.899323	-367.147766	-66.051620	88.454269	-352.231323	152.621078	1391.710205	-240.086273	-175.162033	1374.031250	-266.702393	-10.919997	1392.532104	-228.365631	-26.665863	1683.103638	-472.714844	181.752914	1150.362915	-347.549896	-266.224884	1154.775757	-427.534851	230.255615	902.188049	-307.326111	-251.051147	882.724915	-291.902771	-16.613817	1023.961487	429.547760	110.057945	947.911560	437.561707	287.833466
-337.570831	71.456490	928.264221	-268.962280	-105.805618	921.135010	-369.342316	179.605606	505.695801	-307.012634	-102.901405	495.466858	-520.930908	191.294830	116.320694	-367.147949	-66.083130	88.424316	-352.214111	152.494064	1391.857666	-239.917130	-175.507645	1374.039673	-266.532867	-11.128340	1392.540649	-228.163651	-26.738029	1683.138184	-473.757813	180.561234	1150.702637	-349.409058	-266.639313	1155.609131	-430.270538	229.593475	902.536987	-311.673065	-252.502426	883.084106	-291.766876	-16.718777	1024.035156	429.827240	110.606201	947.957397	438.436981	288.314056
-337.315887	71.458031	928.305359	-268.730927	-105.794838	921.044128	-368.665283	179.353226	505.717590	-306.779602	-102.786232	495.431061	-520.749084	191.521759	116.672981	-367.103607	-66.048828	88.395416	-352.178741	152.354904	1392.000122	-239.808716	-175.824478	1374.083252	-266.300995	-11.326804	1392.623047	-227.991165	-26.860685	1683.209351	-474.929352	179.744720	1151.258057	-351.180756	-267.085327	1156.348999	-432.783020	228.830811	902.879944	-315.848145	-253.903595	883.339905	-291.660522	-16.841719	1024.026489	430.022675	111.227501	947.951355	439.217407	288.902588
-337.219055	71.421768	928.461853	-268.647919	-105.831543	921.062073	-367.880463	178.835220	505.722412	-306.696045	-102.816826	495.381256	-520.445984	191.701447	116.947205	-367.103882	-66.042480	88.425537	-352.130585	152.197174	1392.173828	-239.632309	-176.197754	1374.117310	-266.133636	-11.547573	1392.672852	-227.860229	-26.979912	1683.311157	-476.053619	178.980133	1151.846680	-352.779144	-267.464844	1157.173462	-435.077789	227.981262	903.193237	-319.660004	-255.148041	883.682251	-291.558777	-16.952126	1024.112671	430.191193	111.813438	947.919434	439.961548	289.410065
-337.128174	71.351082	928.629395	-268.514435	-105.945847	921.121704	-367.348785	178.283096	505.742828	-306.730682	-102.826210	495.449615	-520.246277	191.898788	117.291985	-367.158722	-66.086632	88.459953	-352.071594	152.037384	1392.363525	-239.544052	-176.522186	1374.177856	-265.952637	-11.788164	1392.764282	-227.748871	-27.114803	1683.428711	-476.835602	178.111816	1152.286743	-354.272858	-267.803558	1157.853394	-436.994080	227.122009	903.406189	-323.307281	-256.347321	884.032471	-291.436462	-17.098448	1024.225220	430.409119	113.844177	948.324829	440.582031	289.882599
-337.106079	71.253990	928.784668	-268.540222	-106.031136	921.164307	-366.896362	177.761490	505.691437	-306.720001	-102.806885	495.488525	-520.104736	192.120651	117.627304	-367.171265	-66.027733	88.489182	-352.016296	151.866089	1392.559448	-239.442398	-176.845505	1374.247559	-265.832794	-12.013529	1392.902832	-227.677582	-27.304161	1683.584229	-477.506561	177.342575	1152.679565	-355.586761	-268.148346	1158.562500	-438.613373	226.188568	903.606323	-326.661163	-257.481384	884.388062	-291.412567	-17.245760	1024.321289	430.590210	114.326248	948.240601	441.326965	290.415558
-337.101898	71.157715	928.966003	-268.618195	-106.086189	921.206299	-365.675629	178.383606	506.126587	-306.764313	-102.797371	495.509949	-519.789368	192.339554	118.164284	-367.217438	-66.044998	88.531082	-351.975769	151.695953	1392.735474	-239.346527	-177.152710	1374.295166	-265.721008	-12.241252	1393.037476	-227.634995	-27.484642	1683.724976	-478.005524	176.499069	1153.016113	-356.732422	-268.437714	1159.146973	-440.005554	225.209213	903.797791	-329.711487	-258.478485	884.702332	-291.394562	-17.383276	1024.426636	430.745789	114.792297	948.142883	442.110413	290.999054
-337.089020	71.032463	929.133118	-268.693176	-106.163216	921.251953	-364.846405	178.297546	506.293640	-306.867310	-102.825691	495.529114	-519.499268	192.525360	118.525635	-367.245148	-66.069824	88.561798	-351.916412	151.507080	1392.934814	-239.306015	-177.459824	1374.390259	-265.641571	-12.448193	1393.174927	-227.587494	-27.706455	1683.954346	-478.263489	175.700699	1153.249146	-357.820648	-268.657227	1159.691895	-441.033417	224.179031	903.928101	-332.494995	-259.421997	884.892395	-291.388367	-17.543633	1024.528809	430.710754	115.408699	947.987610	442.663116	291.644226
-337.113617	70.975113	929.333008	-268.820099	-106.207718	921.289246	-364.158722	178.155380	506.436310	-306.929901	-102.752640	495.474701	-519.343445	192.768555	119.036880	-367.230469	-65.985802	88.549919	-351.849976	151.323334	1393.136841	-239.217972	-177.741119	1374.441650	-265.570038	-12.661185	1393.305176	-227.574615	-27.912880	1684.100952	-478.417603	174.922180	1153.504761	-358.643768	-268.927277	1160.100708	-441.827332	223.103470	904.034241	-334.932281	-260.255035	885.167114	-291.420837	-17.675421	1024.642334	430.834015	116.085915	947.929688	443.345184	292.216339
-337.112518	70.866699	929.505127	-268.947845	-106.303421	921.364014	-363.565460	178.171371	506.565247	-307.066589	-102.747910	495.583527	-519.180115	193.001038	119.438545	-367.240540	-65.980698	88.577591	-351.781342	151.089798	1393.318970	-239.167358	-177.999466	1374.525146	-265.507507	-12.841099	1393.473511	-227.634491	-28.104202	1684.219238	-478.573120	174.297287	1153.730347	-359.422699	-269.169861	1160.500977	-442.315247	221.962112	904.097900	-337.082520	-260.958588	885.329895	-291.442108	-17.824070	1024.760864	430.908417	116.814850	947.852356	444.038422	292.901184
-337.126617	70.826599	929.700012	-269.090759	-106.364319	921.409302	-362.982605	178.094070	506.698486	-307.195953	-102.690086	495.572784	-518.924438	193.221558	119.820709	-367.201752	-65.930305	88.527824	-351.674591	150.844162	1393.471680	-239.098511	-178.275787	1374.628418	-265.477875	-13.103065	1393.585571	-227.676239	-28.331429	1684.348633	-478.598083	173.767090	1153.946289	-359.935150	-269.371246	1160.824097	-442.482300	220.809677	904.106018	-338.876617	-261.644287	885.547485	-291.494568	-17.956688	1024.877808	430.922852	117.463417	947.806702	444.657684	293.457153
-337.145782	70.753426	929.875732	-269.239685	-106.479515	921.458923	-362.401886	178.104767	506.889496	-307.340118	-102.674652	495.546906	-518.733398	193.486343	120.224121	-367.201782	-65.850746	88.482155	-351.588226	150.634857	1393.620972	-239.059998	-178.548477	1374.718872	-265.464722	-13.366334	1393.689941	-227.731400	-28.579445	1684.497681	-478.476471	173.322464	1154.121094	-360.348846	-269.620941	1161.135132	-442.381256	219.707565	904.089478	-340.384155	-262.192505	885.662048	-291.542480	-18.115942	1024.986084	430.913757	118.091339	947.734558	445.291687	294.140778
-337.148621	70.679985	930.042908	-269.432800	-106.581177	921.505005	-361.753723	178.027069	507.063049	-307.533722	-102.664413	495.585846	-518.508728	193.692062	120.597473	-367.276184	-65.858414	88.442108	-351.498566	150.413147	1393.756104	-238.988037	-178.800461	1374.800537	-265.455383	-13.676017	1393.809448	-227.800049	-28.870827	1684.702637	-478.137054	172.716400	1154.121216	-360.630585	-269.830353	1161.380737	-442.030212	218.535141	903.999695	-341.536621	-262.597931	885.826355	-291.604340	-18.269785	1025.088257	430.810913	118.763832	947.597046	445.832336	294.674469
-337.166382	70.610321	930.209167	-269.657959	-106.685234	921.551147	-361.181183	178.085129	507.238342	-307.648132	-102.619949	495.571594	-518.287476	193.952484	120.985901	-367.255768	-65.788200	88.416031	-351.399200	150.186127	1393.860107	-238.997192	-179.056351	1374.911987	-265.463409	-13.959037	1393.921387	-227.901733	-29.121323	1684.840698	-477.876465	172.415466	1154.218384	-360.795441	-269.991913	1161.579712	-441.445496	217.420959	903.911865	-342.412994	-263.057373	885.934753	-291.697449	-18.426609	1025.190796	430.786987	119.614563	947.571350	446.341003	295.504150
-337.178986	70.575462	930.359924	-269.927216	-106.826775	921.608765	-360.664490	178.108673	507.411346	-307.859680	-102.578331	495.569214	-518.089905	194.200256	121.398643	-367.261627	-65.744232	88.444565	-351.318817	149.909576	1393.977051	-239.012329	-179.338165	1375.020508	-265.495087	-14.241765	1393.994751	-228.032791	-29.353170	1684.911255	-477.311035	171.887817	1154.114746	-360.852875	-270.177307	1161.673462	-440.500427	216.355881	903.833557	-342.883453	-263.319061	885.981628	-291.789001	-18.564650	1025.289063	430.952484	120.200958	947.709167	447.202698	296.104065
-337.207886	70.483345	930.476013	-270.176422	-106.974434	921.682129	-360.295868	178.208130	507.623688	-308.014709	-102.458076	495.471283	-517.917969	194.456390	121.799637	-367.258881	-65.663200	88.373222	-351.215424	149.655151	1394.077759	-239.115570	-179.606476	1375.164429	-265.534576	-14.534639	1394.071777	-228.171997	-29.619728	1685.020508	-476.899689	171.697067	1154.127441	-360.790253	-270.391235	1161.713257	-439.368164	215.305588	903.697998	-343.078308	-263.510406	886.006897	-291.908905	-18.715536	1025.381348	430.857452	121.001373	947.687561	447.696533	296.971771
-337.232910	70.488998	930.620361	-270.468231	-107.096222	921.706848	-359.775879	178.228027	507.810577	-308.169617	-102.384903	495.503296	-517.782349	194.757217	122.189323	-367.219086	-65.618195	88.355171	-351.158173	149.424545	1394.176392	-239.196335	-179.895981	1375.272949	-265.598511	-14.849601	1394.175537	-228.347885	-29.931301	1685.157837	-476.192719	171.234985	1153.957764	-360.660370	-270.550323	1161.676636	-437.889618	214.285065	903.533997	-342.916809	-263.638092	886.025940	-292.031952	-18.844351	1025.461304	430.815948	121.795525	947.660889	448.238739	297.706360
-337.246948	70.395508	930.775818	-270.764587	-107.229195	921.736755	-359.200562	178.250000	507.977692	-308.414856	-102.340019	495.471436	-517.497681	195.100861	122.514175	-367.176941	-65.491135	88.292099	-351.084839	149.219315	1394.251343	-239.369675	-180.116852	1375.425171	-265.683350	-15.147186	1394.265259	-228.529266	-30.237099	1685.309204	-475.405396	170.735626	1153.696167	-360.486969	-270.696838	1161.589478	-436.161804	213.340378	903.391418	-342.476135	-263.616272	885.994507	-292.172363	-19.040800	1025.551758	430.795929	122.583740	947.655090	448.816132	298.354858
-337.255798	70.332939	930.913391	-271.069824	-107.348213	921.720764	-358.800629	178.314667	508.130035	-308.609375	-102.292557	495.518097	-517.257202	195.453629	122.828461	-367.131287	-65.437462	88.309998	-351.034668	149.011261	1394.368286	-239.520004	-180.399567	1375.553223	-265.795959	-15.447227	1394.349243	-228.705475	-30.571663	1685.488403	-474.678436	170.533142	1153.627441	-360.205078	-270.792572	1161.485474	-434.228943	212.428101	903.218506	-341.705566	-263.521301	885.929016	-292.295837	-19.224174	1025.607910	430.603821	123.462616	947.716492	449.214203	299.232239
-337.265869	70.210434	931.046143	-271.345825	-107.552826	921.743164	-358.439545	178.432190	508.261963	-308.945374	-102.436584	495.573578	-517.083862	195.787704	123.151894	-367.195679	-65.416901	88.317009	-350.977173	148.754196	1394.472168	-239.715759	-180.710159	1375.707275	-265.923187	-15.690238	1394.489990	-228.913742	-30.865494	1685.626831	-473.570587	169.826828	1153.091553	-359.897003	-270.853149	1161.351074	-431.971100	211.618851	903.082031	-340.580811	-263.309753	885.859375	-292.422211	-19.460463	1025.682861	430.494965	124.253082	947.742920	449.683441	300.059387
-337.252136	70.070930	931.158691	-271.569916	-107.717743	921.770325	-358.069641	178.618805	508.409393	-309.188599	-102.513756	495.595673	-516.933350	196.166397	123.472305	-367.194397	-65.407860	88.344635	-350.973114	148.491074	1394.555054	-239.971390	-180.962372	1375.873047	-266.088593	-15.993032	1394.591553	-229.168427	-31.191181	1685.737549	-472.582245	169.483505	1152.810303	-359.535522	-270.865845	1161.127197	-429.523193	210.817368	902.968689	-339.247772	-263.017059	885.789795	-292.533386	-19.678387	1025.752930	430.498535	125.119972	947.756470	450.225769	300.680145
-337.268402	69.987709	931.277405	-271.832458	-107.912476	921.802429	-357.681427	178.789429	508.635254	-309.400604	-102.613235	495.648529	-516.709717	196.548737	123.715858	-367.173523	-65.374786	88.329765	-350.953369	148.245209	1394.663208	-240.206451	-181.227890	1376.045166	-266.250763	-16.306799	1394.687500	-229.414581	-31.523209	1685.846313	-471.464081	168.943680	1152.356323	-359.075256	-270.827057	1160.887573	-426.814484	210.049728	902.855713	-337.533569	-262.598083	885.697144	-292.680817	-19.884590	1025.828735	430.420349	125.980103	947.772278	450.654602	301.443787
-337.292358	69.837372	931.403259	-272.081940	-108.144257	921.863281	-357.356964	178.982849	508.834320	-309.663025	-102.754066	495.682739	-516.530823	196.963882	124.037048	-367.216766	-65.359932	88.308205	-350.953125	147.975845	1394.737549	-240.495575	-181.513397	1376.192749	-266.413269	-16.635468	1394.770386	-229.700562	-31.846622	1685.896362	-470.295624	168.620392	1151.984497	-358.518799	-270.723236	1160.561157	-423.935730	209.362320	902.809814	-335.563507	-262.139587	885.565002	-292.834137	-20.132694	1025.923462	430.274719	126.833672	947.850464	451.106995	302.282867
-337.345551	69.643982	931.478210	-272.410309	-108.397156	921.898132	-356.977692	179.161209	509.016937	-309.918884	-102.880287	495.676910	-516.297119	197.378998	124.339272	-367.257202	-65.345398	88.258118	-350.960419	147.680389	1394.808960	-240.771591	-181.833649	1376.349487	-266.580841	-16.937075	1394.873535	-229.977844	-32.166336	1685.969238	-469.114349	168.320450	1151.689819	-357.917206	-270.638123	1160.280151	-420.787720	208.733032	902.775330	-333.300415	-261.545624	885.445374	-293.031006	-20.398399	1025.978638	430.273590	127.840775	947.854248	451.567902	303.071503
-337.424744	69.461082	931.552551	-272.716949	-108.647133	921.884888	-356.630951	179.330032	509.170776	-310.122955	-102.971176	495.735718	-516.108459	197.763077	124.654755	-367.240356	-65.375214	88.238541	-350.964508	147.395691	1394.872681	-241.083511	-182.115311	1376.543701	-266.755096	-17.278944	1394.935791	-230.275101	-32.485088	1686.044678	-467.727478	167.862442	1151.209351	-357.275635	-270.494293	1159.980957	-417.501343	208.209808	902.794983	-330.794037	-260.894196	885.352051	-293.210968	-20.673611	1026.007080	430.218414	128.795395	947.871582	451.978058	304.111603
-337.539093	69.271500	931.593750	-273.088593	-108.815269	921.858765	-356.749023	180.226486	509.385803	-310.285828	-103.004578	495.654175	-516.125122	198.131226	125.088982	-367.169189	-65.330956	88.193428	-350.927917	147.070190	1394.854614	-241.400330	-182.444397	1376.703613	-266.960297	-17.659807	1394.961670	-230.574326	-32.847233	1686.173096	-466.418152	167.614838	1150.848755	-356.572998	-270.309082	1159.541382	-413.895233	207.835464	902.884094	-328.043823	-260.120331	885.187927	-293.423798	-20.896143	1026.010498	430.098816	129.525848	947.882629	452.467651	304.598297
-337.778290	69.152588	931.661865	-273.587555	-108.721062	921.557678	-356.119720	180.454041	509.631989	-310.391052	-102.938583	495.599396	-515.812317	198.478745	125.337654	-367.098389	-65.237389	88.127945	-350.999817	146.805984	1395.006592	-241.729614	-182.809906	1376.936890	-267.160675	-17.994942	1395.037842	-230.919632	-33.178406	1686.199951	-464.881287	167.236694	1150.344604	-355.845001	-270.121643	1159.088745	-410.219421	207.497253	902.981689	-325.083679	-259.319641	885.126526	-293.640167	-21.076988	1025.873535	430.010803	130.549179	947.792725	452.791962	305.677795
-337.727417	68.833923	931.689453	-273.614838	-109.279251	921.801941	-355.621552	180.603271	509.755157	-310.638855	-103.189758	495.706879	-515.600281	198.817108	125.655670	-367.156342	-65.298607	88.124992	-351.007721	146.444046	1395.059082	-242.045532	-183.134735	1377.123779	-267.406097	-18.363979	1395.111938	-231.273605	-33.517262	1686.304321	-463.399506	166.918411	1149.933228	-355.066437	-269.972961	1158.684204	-406.523987	207.179871	903.074097	-321.909454	-258.405365	885.108276	-293.796814	-21.460009	1026.030518	430.076843	131.389450	947.753845	453.259827	306.446198
-338.019409	68.573807	931.872314	-274.064026	-109.613205	921.903015	-355.322754	180.812012	509.919037	-310.900208	-103.371849	495.583588	-515.355347	199.196457	125.997414	-367.166290	-65.285019	88.087929	-350.983459	146.058487	1395.074219	-242.409958	-183.453247	1377.348755	-267.673798	-18.668236	1395.264404	-231.653168	-33.854416	1686.377441	-461.915619	166.638916	1149.514038	-354.241791	-269.739319	1158.228882	-402.783203	206.863678	903.293457	-318.360199	-257.380280	885.081421	-294.006683	-21.753815	1026.153076	429.989380	132.237061	947.689148	453.622681	307.153381
-338.120911	68.364365	931.958130	-274.328003	-109.865799	921.926514	-354.972076	180.934692	510.083557	-311.058105	-103.500290	495.493591	-515.133545	199.537903	126.335938	-367.195221	-65.310265	88.101501	-351.014343	145.735931	1395.170166	-242.805664	-183.808411	1377.607178	-267.938629	-19.061852	1395.369995	-232.043564	-34.216812	1686.472656	-460.322327	166.422958	1149.027344	-353.342896	-269.615601	1157.797363	-398.697998	206.603836	903.590576	-314.953491	-256.370880	885.230103	-294.214539	-22.039309	1026.210205	429.940826	132.995255	947.631531	454.012909	307.891785
-338.247162	68.083000	932.071777	-274.580780	-110.156548	921.969543	-354.569946	181.045761	510.250214	-311.264465	-103.707657	495.493073	-514.922546	199.797928	126.637474	-367.223938	-65.341064	88.173264	-351.057770	145.362152	1395.268555	-243.197998	-184.173050	1377.903687	-268.208374	-19.474419	1395.441406	-232.443970	-34.586830	1686.595093	-458.807831	166.361557	1148.712524	-352.375336	-269.489502	1157.469604	-394.623657	206.522644	904.002136	-311.123566	-255.281601	885.225647	-294.462280	-22.394339	1026.294556	430.061096	133.657349	947.520447	454.532623	308.319031
-338.330902	67.797951	932.135010	-274.776886	-110.446564	921.992859	-354.236420	181.132858	510.397980	-311.332916	-103.772209	495.446960	-514.712158	200.097504	126.963982	-367.163239	-65.325256	88.166389	-351.117004	144.949036	1395.392334	-243.528763	-184.499329	1378.126953	-268.533081	-19.878550	1395.577759	-232.861954	-34.942375	1686.718628	-457.094360	166.109238	1148.217529	-351.330627	-269.136719	1156.899780	-390.272034	206.493271	904.515869	-306.815735	-254.351410	884.632568	-294.673279	-22.737373	1026.345581	430.119354	134.446182	947.460327	454.932617	309.010437
-338.600555	67.650482	932.256714	-275.220520	-110.358879	921.719666	-353.983154	181.296082	510.597687	-311.466614	-103.852318	495.371185	-514.538330	200.397171	127.251549	-367.168121	-65.324974	88.154984	-351.217102	144.551559	1395.484985	-243.870865	-184.889572	1378.361450	-268.820892	-20.276899	1395.731934	-233.291870	-35.317757	1686.806152	-455.480927	166.087204	1147.859497	-350.266235	-269.039856	1156.447388	-385.964050	206.554108	905.076843	-302.863068	-253.162216	884.864258	-294.911133	-22.957661	1026.252686	430.091919	135.038651	947.406921	455.184174	309.671936
-338.574615	67.285179	932.331787	-275.205719	-111.002029	921.993103	-353.617950	181.380173	510.804169	-311.608429	-104.025398	495.358337	-514.310059	200.718506	127.563950	-367.164734	-65.323814	88.178726	-351.324707	144.132568	1395.623535	-244.284714	-185.258591	1378.626221	-269.138275	-20.743258	1395.824219	-233.729187	-35.698586	1686.940796	-453.819244	166.111938	1147.575562	-349.140076	-268.880341	1156.062622	-381.590729	206.650848	905.717834	-298.789734	-252.002884	885.126587	-295.097992	-23.424805	1026.452393	430.180908	135.713181	947.345154	455.651398	310.251343
-338.886658	67.094505	932.445374	-275.663422	-110.963387	921.721924	-353.422241	181.493591	511.018494	-311.713409	-104.121201	495.262512	-514.102112	201.017822	127.841133	-367.148071	-65.322121	88.177177	-351.461792	143.651978	1395.771362	-244.621338	-185.635498	1378.865967	-269.458160	-21.167500	1395.920288	-234.175690	-36.053226	1686.979492	-452.164246	166.140945	1147.245850	-347.960846	-268.810608	1155.587769	-377.178223	206.781937	906.434937	-294.582581	-250.768250	885.559937	-295.341675	-23.675768	1026.353760	430.211914	136.406036	947.248047	455.987640	311.018433
-338.907990	66.685623	932.523804	-275.644775	-111.599976	921.984924	-353.384003	181.659363	511.226440	-311.894135	-104.360214	495.372192	-514.018799	201.285889	128.124786	-367.176910	-65.339676	88.156326	-351.594208	143.212677	1395.940552	-245.006271	-186.016235	1379.135376	-269.817749	-21.624102	1396.005371	-234.617172	-36.447552	1687.097168	-450.515778	166.317520	1147.039673	-346.724518	-268.681396	1155.082275	-372.749237	206.979462	907.230713	-290.209747	-249.536331	885.927185	-295.503448	-24.148937	1026.544556	430.265198	137.051132	947.188354	456.341370	311.518097
-339.060242	66.341385	932.593079	-275.865234	-111.903526	921.982544	-352.763580	181.499344	511.304016	-312.016815	-104.532059	495.425262	-513.670044	201.483353	128.318130	-367.259247	-65.357063	88.120094	-351.751556	142.719040	1396.113403	-245.345230	-186.379272	1379.443604	-270.167023	-22.114727	1396.073242	-235.088470	-36.816002	1687.179932	-448.832245	166.482468	1146.817627	-345.411621	-268.581879	1154.662231	-368.315704	207.282883	908.144165	-285.667297	-248.221298	886.484314	-295.706085	-24.523451	1026.578979	430.281555	137.576797	947.135864	456.770660	311.911316
-339.189880	66.063408	932.670288	-276.043121	-112.226906	921.996948	-352.540741	181.547424	511.515808	-312.098267	-104.671227	495.444275	-513.482788	201.703918	128.585648	-367.221527	-65.366547	88.116371	-351.940308	142.228485	1396.304810	-245.655426	-186.745224	1379.696777	-270.567719	-22.609943	1396.187744	-235.571152	-37.204407	1687.286621	-447.146423	166.676590	1146.536743	-344.078339	-268.450134	1154.265747	-363.960815	207.641769	909.093018	-281.229218	-246.978241	886.975342	-295.902557	-24.877220	1026.628906	430.278687	138.027924	947.093018	457.091095	312.366455
-339.373871	65.747078	932.774963	-276.299164	-112.578667	922.023926	-352.336395	181.563889	511.720642	-312.200256	-104.902565	495.485992	-513.266174	201.891663	128.845566	-367.248108	-65.431168	88.101372	-352.138458	141.652771	1396.479248	-246.032059	-187.170334	1379.982422	-270.916779	-23.056322	1396.336304	-236.089127	-37.587643	1687.350830	-445.498077	166.863708	1146.334839	-342.726471	-268.490417	1153.782471	-359.565552	208.081207	910.162537	-276.664368	-245.644760	887.625000	-296.149353	-25.268490	1026.696899	430.326813	138.558411	947.032532	457.503021	312.772949
-339.533478	65.313278	932.863220	-276.478241	-112.956306	922.064392	-352.067200	181.539871	511.883820	-312.172882	-104.958412	495.459564	-513.088135	202.085678	129.113708	-367.217621	-65.381554	88.062088	-352.336151	141.149063	1396.676270	-246.449966	-187.508041	1380.337036	-271.282318	-23.592203	1396.412964	-236.588745	-37.980637	1687.425171	-443.799255	167.098831	1146.202393	-341.322540	-268.437683	1153.370117	-355.256866	208.598434	911.272705	-272.073853	-244.389542	888.316162	-296.381317	-25.725252	1026.767578	430.427032	139.005798	947.022644	458.021362	313.053925
-339.800140	65.070503	932.952759	-277.054504	-113.059517	921.936218	-351.883575	181.493942	512.068726	-312.213684	-105.101593	495.391815	-512.896973	202.242554	129.366318	-367.242676	-65.409927	88.038094	-352.558807	140.523041	1396.889526	-246.786148	-187.922958	1380.588379	-271.697083	-24.124720	1396.480103	-237.078140	-38.361908	1687.492554	-442.317017	167.566879	1146.192383	-339.862640	-268.500732	1152.973755	-351.034485	209.070221	912.382019	-267.450195	-243.081879	889.071167	-296.783020	-26.034004	1026.743286	430.505432	139.409103	946.984436	458.477631	313.235687
-339.711456	64.980370	933.120056	-277.038879	-113.308235	922.018555	-351.704132	181.458923	512.312012	-312.225281	-105.134537	495.448944	-512.747253	202.429138	129.643921	-367.150909	-65.426956	88.104721	-352.764282	139.992569	1397.103271	-247.095947	-188.323151	1380.825806	-272.099396	-24.632254	1396.586548	-237.596985	-38.777332	1687.583374	-440.647980	167.769257	1146.016113	-338.347961	-268.464417	1152.573120	-346.840515	209.616135	913.539856	-262.831329	-241.797592	889.864990	-296.844788	-26.294495	1026.879517	430.444061	139.789459	947.001587	458.868896	313.573181
-339.511719	65.079765	933.328064	-276.868958	-113.340385	921.924011	-351.204956	181.207291	512.542725	-312.380768	-105.538086	495.484863	-512.473206	202.579834	129.876419	-367.242828	-65.500969	88.142624	-353.012817	139.365738	1397.343384	-247.493530	-188.737869	1381.118164	-272.485626	-25.164038	1396.699585	-238.104218	-39.231441	1687.733398	-439.154663	168.145065	1145.915527	-336.884705	-268.611725	1152.221191	-342.687378	210.147354	914.816101	-258.249237	-240.505325	890.625549	-296.699036	-26.443390	1026.936646	430.415253	140.113754	947.045410	459.245117	313.817261
-339.869354	64.028389	933.502441	-276.655304	-114.285851	922.237305	-351.009338	181.138000	512.648071	-312.198669	-105.412498	495.506134	-512.279236	202.733429	130.131378	-367.143982	-65.453079	88.107773	-353.268188	138.773315	1397.582275	-247.814392	-189.168640	1381.392700	-272.873383	-25.693052	1396.845581	-238.643570	-39.623528	1687.785889	-437.706055	168.568985	1146.000488	-335.319366	-268.731140	1151.813354	-338.520477	210.646835	916.042297	-253.687943	-239.272629	891.500732	-297.017639	-27.418221	1027.209229	430.464478	140.456696	947.088196	459.724365	314.043884
-340.115112	63.747765	933.650391	-277.082947	-114.498756	922.144653	-350.832092	181.034042	512.856384	-312.704559	-106.358894	495.473938	-512.105530	202.844727	130.359848	-367.453339	-65.679657	88.179916	-353.499756	138.145157	1397.839355	-248.116592	-189.604919	1381.643188	-273.321259	-26.223587	1397.013062	-239.178314	-40.086205	1687.895874	-436.147919	168.811401	1145.951904	-333.712799	-268.819916	1151.502441	-334.535736	211.247284	917.404236	-249.146011	-238.027954	892.472839	-297.359650	-27.813112	1027.234009	430.676575	140.804794	946.918152	460.247131	314.520264
-340.305054	63.426617	933.735718	-277.366302	-114.829422	922.114075	-350.643127	180.933380	513.089722	-312.346436	-105.902130	495.410522	-511.954956	202.945145	130.579315	-367.226013	-65.569252	88.198776	-353.815216	137.531891	1398.092285	-248.536453	-190.036148	1381.930786	-273.719299	-26.789186	1397.137817	-239.697128	-40.530453	1688.002075	-434.334198	168.136734	1145.641602	-332.159485	-269.028748	1151.092896	-330.462494	211.721664	918.705078	-244.589371	-236.761063	893.570923	-297.612366	-28.215036	1027.261230	430.647797	141.151505	947.048889	460.615631	314.776917
-340.466064	63.027454	933.837585	-277.535278	-115.194305	922.155884	-350.394684	180.807602	513.251892	-312.371246	-106.101700	495.413666	-511.760223	203.047134	130.815186	-367.265350	-65.622147	88.148155	-354.084534	136.900726	1398.318970	-248.844498	-190.482529	1382.173584	-274.111786	-27.315859	1397.244263	-240.195450	-40.965530	1688.071045	-433.049072	168.532455	1145.626099	-330.462738	-269.226471	1150.781860	-326.522430	212.231522	920.135986	-240.220062	-235.656067	894.544983	-297.827698	-28.649569	1027.337524	430.640625	141.730621	946.951111	460.771210	315.645477
-340.637848	62.573891	933.892944	-277.709534	-115.576248	922.144470	-350.186035	180.668060	513.414001	-312.388397	-106.292999	495.313568	-511.553528	203.143295	130.993530	-367.276306	-65.630066	88.160957	-354.345612	136.324951	1398.578247	-249.119110	-190.897873	1382.387695	-274.492950	-27.893879	1397.348022	-240.702652	-41.449688	1688.151123	-431.739807	168.825851	1145.684692	-328.815430	-269.286133	1150.335449	-322.707672	212.707733	921.635071	-235.824936	-234.550110	895.479431	-298.038330	-29.119238	1027.362305	430.383087	141.998840	947.410400	461.078156	315.695129
-340.836060	62.111752	933.973511	-277.881348	-115.956100	922.145874	-349.951111	180.515854	513.547668	-312.451050	-106.502197	495.255585	-511.327362	203.243103	131.236526	-367.326569	-65.704826	88.174881	-354.644684	135.618423	1398.791138	-249.427170	-191.375198	1382.607178	-274.891663	-28.476578	1397.505493	-241.174347	-41.940945	1688.265259	-430.470551	169.082336	1145.749146	-327.188019	-269.477112	1150.083252	-319.083527	213.267258	923.174683	-231.505798	-233.449265	896.486389	-298.242584	-29.590822	1027.404053	430.698486	142.279877	947.097656	461.791901	316.081604
-341.166626	61.851376	934.064758	-278.263489	-116.053978	921.863464	-349.846985	180.409393	513.752258	-312.422943	-106.689812	495.183014	-511.166779	203.318329	131.474442	-367.313171	-65.700485	88.109612	-354.928070	135.008453	1399.047852	-249.682892	-191.846542	1382.812500	-275.293915	-29.027168	1397.623901	-241.682068	-42.386902	1688.270142	-429.331451	169.397629	1145.823486	-325.527710	-269.696472	1149.620728	-315.656219	213.834473	924.749573	-227.307648	-232.464890	897.385254	-298.451935	-29.930822	1027.287476	430.638550	142.445648	947.286743	462.318451	316.143707
-341.249786	61.518929	934.193787	-278.380859	-116.349533	921.828430	-349.710205	180.307739	513.947876	-312.323059	-106.794838	495.118591	-511.024170	203.369080	131.739349	-367.283081	-65.761810	88.129013	-355.222382	134.318268	1399.328003	-249.950821	-192.316284	1382.989380	-275.640503	-29.620487	1397.750366	-242.159225	-42.900188	1688.316406	-428.285736	169.765060	1145.939209	-323.835083	-269.780457	1149.319092	-312.190918	214.127151	926.108032	-223.404221	-231.842102	898.127197	-298.595276	-30.354525	1027.336182	430.513824	142.576279	947.528076	462.825836	316.113373
-341.026886	61.298691	934.323914	-278.232666	-116.976608	922.079590	-349.551422	180.164459	514.183533	-312.386169	-107.034561	495.117401	-510.820282	203.421585	131.987732	-367.295929	-65.774780	88.120819	-355.531891	133.674362	1399.601074	-250.128448	-192.815552	1383.170044	-275.994080	-30.175533	1397.857666	-242.595108	-43.398972	1688.400635	-427.173706	169.940231	1146.114746	-322.209595	-269.908539	1148.976563	-308.965424	214.531082	927.577637	-219.070618	-230.182159	899.520569	-298.647278	-30.794222	1027.552856	430.495239	142.729462	947.835449	463.338013	316.188354
-340.915558	61.211102	934.495422	-278.248688	-117.248634	922.119812	-349.169739	179.909531	514.368958	-312.339691	-107.161789	495.113312	-510.596283	203.490158	132.235046	-367.297791	-65.757309	88.037056	-355.817596	132.987122	1399.855713	-250.322220	-193.279327	1383.354858	-276.415802	-30.825216	1397.932129	-243.064026	-43.901325	1688.377441	-426.055786	170.014297	1146.226685	-320.568665	-270.073700	1148.747314	-305.899536	214.856903	928.991333	-215.113525	-229.226395	900.538269	-298.700409	-31.087845	1027.666382	430.379974	142.886780	948.095947	463.764954	316.228607
-340.849060	60.968418	934.602051	-278.293549	-117.559090	922.111389	-348.802185	179.702652	514.527954	-312.342987	-107.339424	495.111053	-510.359985	203.552307	132.431870	-367.277191	-65.845840	88.092308	-356.098969	132.296127	1400.130127	-250.537018	-193.744186	1383.562500	-276.770111	-31.392061	1398.052368	-243.495789	-44.444988	1688.473145	-425.200165	170.229919	1146.374512	-319.018951	-270.146698	1148.438232	-302.996094	215.109848	930.411682	-211.405167	-228.287537	901.514282	-298.752625	-31.456394	1027.719482	430.247070	143.146881	948.363831	464.167206	316.240204
-341.032959	60.491501	934.769409	-278.415131	-117.930847	922.104248	-348.461670	179.513260	514.650696	-312.325256	-107.631577	495.093445	-510.153229	203.621521	132.637573	-367.314575	-65.891747	88.106567	-356.404755	131.615952	1400.393921	-250.710663	-194.203476	1383.745728	-277.197632	-32.011322	1398.108521	-243.923355	-44.958851	1688.509766	-424.302551	170.489227	1146.606567	-317.506836	-270.349548	1148.246582	-300.295959	215.344681	931.816956	-207.750427	-227.457413	902.545044	-298.967224	-31.997925	1027.802490	430.166626	143.314423	948.609070	464.604492	316.389648
-341.770935	59.155376	934.750366	-278.594391	-118.666389	922.118835	-348.167633	179.404572	514.659729	-312.325134	-107.911285	495.079742	-509.922882	203.747116	132.818848	-367.344543	-65.993958	88.193634	-356.711365	130.880951	1400.659912	-250.904221	-194.655670	1383.910034	-277.557861	-32.634171	1398.157715	-244.354004	-45.498497	1688.534668	-423.454285	170.548950	1146.817383	-316.015625	-270.597168	1147.963623	-297.741394	215.544312	933.143616	-204.291870	-226.554672	903.526184	-299.455292	-33.003021	1027.804443	430.086761	143.515823	948.864624	465.016846	316.559479
-342.044556	58.540401	934.791565	-278.713440	-119.174911	922.109924	-347.889435	179.302750	514.785522	-312.330200	-108.217117	495.059906	-509.709869	203.926102	133.054291	-367.364166	-66.025383	88.204689	-357.020935	130.183029	1400.914551	-251.078735	-195.058609	1384.056519	-277.822723	-33.162395	1398.302368	-244.802399	-45.999241	1688.525024	-422.582245	170.524017	1146.936523	-314.608856	-270.765289	1147.734863	-295.319122	215.682556	934.426331	-200.922195	-225.769730	904.490295	-299.683716	-33.596977	1027.822998	430.055817	143.747681	949.089905	465.396179	316.692078
-342.229126	57.998943	934.779480	-278.788605	-119.634666	922.084534	-347.526855	179.210388	514.921692	-312.316589	-108.497749	495.029083	-509.515015	204.113617	133.275436	-367.415253	-66.048981	88.166107	-357.361481	129.475723	1401.166870	-251.120163	-195.532364	1384.173584	-278.212311	-33.822067	1398.343994	-245.183228	-46.564144	1688.562866	-421.827148	170.610245	1147.136230	-313.168427	-270.975403	1147.531372	-293.099396	215.689880	935.641357	-197.788239	-225.019821	905.362976	-299.843262	-34.110775	1027.807007	430.013214	143.929016	949.355103	465.808380	316.791870
-342.405029	57.494598	934.831726	-278.843872	-120.094276	922.061584	-347.183044	179.124329	515.007324	-312.341003	-108.811699	495.034088	-509.260803	204.362778	133.502319	-367.445221	-66.155273	88.200211	-357.666412	128.703323	1401.428955	-251.062576	-196.017654	1384.228516	-278.549957	-34.436153	1398.420166	-245.577316	-47.047997	1688.484497	-421.259827	170.720245	1147.380127	-311.909821	-271.044983	1147.242310	-291.081818	215.697266	936.809570	-194.782730	-224.293991	906.270020	-300.012634	-34.647949	1027.825684	429.977844	144.153625	949.593811	466.197540	316.909180
-342.675079	56.844608	934.833618	-278.943726	-120.599319	922.008972	-346.749817	179.053711	515.051025	-312.356567	-109.149117	494.949371	-509.013885	204.636795	133.789612	-367.439331	-66.225700	88.188271	-357.961304	128.021301	1401.670166	-250.991364	-196.442413	1384.283813	-278.889526	-35.058449	1398.403687	-245.936737	-47.556900	1688.420410	-420.674103	170.682129	1147.643799	-310.657135	-271.289276	1146.955200	-289.245758	215.647156	937.915833	-191.944916	-223.713242	907.079285	-300.222351	-35.257534	1027.801758	429.868011	144.353714	949.822388	466.489807	316.981110
-342.868744	56.260040	934.810852	-278.991211	-121.083008	921.974609	-346.295532	179.091904	515.127197	-312.283997	-109.423050	494.904785	-508.808014	204.936523	134.097977	-367.429749	-66.267632	88.168755	-358.287933	127.273827	1401.883789	-250.835297	-196.959686	1384.271606	-279.145325	-35.698257	1398.390869	-246.276886	-48.060219	1688.378418	-420.091125	170.500290	1147.773193	-309.398315	-271.508148	1146.723755	-287.537231	215.496017	938.907043	-189.249741	-223.081146	907.891907	-300.393280	-35.809864	1027.777954	429.808289	144.502899	950.009766	466.815338	317.077484
-343.129822	55.698616	934.784180	-279.092041	-121.572296	921.939575	-345.688660	179.051407	515.236267	-312.309784	-109.784904	494.835754	-508.558472	205.222778	134.442825	-367.481049	-66.365784	88.138794	-358.588165	126.552147	1402.084351	-250.772461	-197.379150	1384.264526	-279.426147	-36.290272	1398.335571	-246.606308	-48.572601	1688.287598	-419.564880	170.241806	1147.913818	-308.291443	-271.823944	1146.518555	-286.080536	215.383316	939.843994	-186.774078	-222.571518	908.547546	-300.585754	-36.335979	1027.748291	429.791718	144.664856	950.172668	467.195435	317.175720
-343.374847	55.087620	934.701599	-279.156097	-122.067871	921.874634	-345.026917	179.071991	515.309143	-312.303192	-110.032379	494.739502	-508.300171	205.539505	134.841049	-367.463867	-66.440010	88.124054	-358.920135	125.776672	1402.287842	-250.672913	-197.828171	1384.208130	-279.623962	-36.916576	1398.279907	-246.937057	-49.093819	1688.225830	-419.226166	170.070419	1148.149292	-307.252472	-272.036255	1146.132568	-284.750885	215.136337	940.704712	-184.418030	-221.895844	909.261902	-300.769928	-36.881809	1027.677979	429.767395	144.764618	950.292786	467.561249	317.240021
-343.614990	54.504654	934.638428	-279.192261	-122.559830	921.822449	-344.243317	179.035004	515.378906	-312.319489	-110.356468	494.730438	-507.876160	205.867050	135.187531	-367.478241	-66.525848	88.138107	-359.196442	125.066292	1402.458374	-250.504150	-198.258621	1384.118042	-279.868622	-37.502411	1398.208496	-247.230789	-49.593029	1688.166138	-418.975281	169.834564	1148.377686	-306.280609	-272.390686	1145.872681	-283.685852	214.894272	941.507019	-182.668594	-222.085678	909.430298	-300.953125	-37.419521	1027.625000	429.706268	144.842239	950.398987	467.895935	317.231415
-343.939392	53.846451	934.583374	-279.254913	-123.068886	921.797241	-343.344879	178.992126	515.414978	-312.273071	-110.669395	494.656647	-507.387451	206.257523	135.584595	-367.507385	-66.617790	88.087189	-359.532349	124.270500	1402.643799	-250.327499	-198.731842	1384.009155	-280.086975	-38.131363	1398.117188	-247.519775	-50.094128	1688.050415	-418.783173	169.479218	1148.562988	-305.329102	-272.750854	1145.581299	-282.725830	214.524185	942.196655	-180.470337	-221.326920	910.262756	-301.156555	-37.977547	1027.586792	429.676575	144.959290	950.446594	468.204010	317.298035
-344.259277	53.083038	934.493774	-279.280090	-123.589951	921.776001	-342.405487	179.016586	515.399902	-312.212952	-111.010300	494.599854	-506.960236	206.602036	135.960953	-367.509888	-66.707581	88.110237	-359.861420	123.568962	1402.769409	-250.098083	-199.215332	1383.845093	-280.268616	-38.732769	1398.080444	-247.774628	-50.623955	1687.944336	-418.611664	168.969620	1148.656372	-304.464294	-273.204590	1145.341064	-281.980713	214.113419	942.814819	-178.761673	-221.050079	910.667908	-301.377563	-38.586784	1027.537598	429.656311	145.100464	950.489258	468.521027	317.421631
-344.554840	52.424213	934.390564	-279.272827	-124.083488	921.723816	-341.301147	178.962753	515.411987	-312.175079	-111.320801	494.582428	-506.483459	206.959305	136.397263	-367.577484	-66.801308	88.059555	-360.152344	122.812973	1402.905273	-249.871185	-199.672165	1383.662109	-280.434906	-39.267677	1398.047485	-248.016678	-51.140278	1687.858643	-418.563263	168.466278	1148.748291	-303.709045	-273.508972	1145.054321	-281.457123	213.669144	943.330200	-177.295212	-220.801239	910.945740	-301.583466	-39.142879	1027.467041	429.594330	145.223984	950.521118	468.795380	317.504425
-344.861237	51.744457	934.252869	-279.259094	-124.613525	921.716125	-340.139984	179.017090	515.429016	-312.134277	-111.703720	494.546112	-505.932953	207.334396	136.951324	-367.586487	-66.873550	88.083183	-360.490204	122.095169	1403.022949	-249.735092	-200.135742	1383.475220	-280.641235	-39.876633	1397.907715	-248.232727	-51.684628	1687.715698	-418.575073	167.857925	1148.837036	-302.976074	-274.041351	1144.734009	-280.905487	213.196289	943.876038	-176.014359	-220.611679	911.213196	-301.801178	-39.685772	1027.403687	429.567719	145.284439	950.479309	469.094574	317.560516
-345.184784	50.997845	934.122803	-279.263702	-125.171982	921.708435	-339.003082	179.134140	515.430420	-312.096191	-112.077919	494.494171	-505.432739	207.722214	137.554688	-367.614044	-66.986282	88.132744	-360.783875	121.407761	1403.125610	-249.542801	-200.576782	1383.290649	-280.818359	-40.441189	1397.814087	-248.413742	-52.245228	1687.600708	-418.720612	167.284836	1148.920166	-302.346619	-274.548462	1144.516968	-280.603424	212.627014	944.357849	-174.905853	-220.512772	911.369446	-302.025940	-40.277428	1027.343018	429.511810	145.314377	950.413574	469.425354	317.563629
-345.470459	50.344776	933.995911	-279.253510	-125.630196	921.655029	-337.627045	179.159348	515.439819	-312.057678	-112.499931	494.446991	-504.702209	207.989944	138.165985	-367.622955	-67.115143	88.136810	-361.124329	120.681084	1403.121216	-249.343033	-201.042908	1383.085815	-280.975647	-40.997925	1397.695435	-248.570770	-52.785641	1687.448486	-419.473297	167.699402	1149.245239	-301.743286	-275.046295	1144.191406	-280.734741	211.986832	944.666504	-174.016464	-220.461029	911.374634	-302.244598	-40.809032	1027.261963	429.508881	145.401016	950.304016	469.771240	317.567444
-345.846344	49.561703	933.807068	-279.245178	-126.197105	921.612488	-336.173126	179.169815	515.471924	-312.034271	-112.919884	494.349213	-503.966125	208.262299	138.716827	-367.661530	-67.251610	88.143913	-361.470337	119.989525	1403.119873	-249.125397	-201.515579	1382.865479	-281.104095	-41.575855	1397.533325	-248.721527	-53.367165	1687.305664	-419.290680	165.882446	1148.975464	-301.217621	-275.461914	1143.895264	-280.884979	211.365387	944.661926	-173.309647	-220.531982	911.338623	-302.501831	-41.411530	1027.156006	429.473846	145.491501	950.162231	470.055847	317.611938
-346.168213	48.840496	933.672424	-279.246033	-126.701935	921.524048	-334.769501	179.244873	515.457642	-312.056458	-113.280540	494.252380	-503.307831	208.633270	139.422394	-367.645813	-67.393227	88.160309	-361.820587	119.342308	1403.054932	-248.899384	-201.942078	1382.634521	-281.244965	-42.103069	1397.399658	-248.816376	-53.913071	1687.127197	-420.219330	166.191360	1149.214233	-300.752869	-276.049469	1143.662598	-281.362793	210.627563	944.749451	-172.871368	-220.578842	911.174011	-302.730927	-42.010166	1027.051758	429.484589	145.638580	949.967590	470.345703	317.690552
-346.428955	48.248158	933.520020	-279.249146	-127.216324	921.427246	-333.185669	179.370773	515.471680	-312.009186	-113.675682	494.125549	-502.519226	208.946472	140.148468	-367.678802	-67.483955	88.122955	-362.191589	118.664452	1402.970581	-248.658722	-202.428925	1382.357056	-281.387939	-42.661854	1397.187500	-248.882782	-54.497517	1686.907959	-420.220978	164.254807	1148.872437	-300.298737	-276.615662	1143.328979	-281.851227	209.861755	944.521606	-172.558411	-220.724380	910.906616	-302.911682	-42.537811	1026.932739	429.447296	145.746765	949.747620	470.575806	317.770294
-346.781342	47.484184	933.270447	-279.273438	-127.810852	921.330322	-331.408081	179.299103	515.353699	-311.945801	-114.065521	494.053436	-501.717804	209.252869	140.890320	-367.709839	-67.703743	88.073143	-362.587097	118.054428	1402.820801	-248.497803	-202.873169	1382.083496	-281.537994	-43.218929	1396.982666	-248.933746	-55.089046	1686.650513	-420.798981	163.369247	1148.751221	-299.946167	-277.067535	1143.030396	-282.617188	209.063416	944.295593	-172.403564	-220.918228	910.561584	-303.131836	-43.127476	1026.765381	429.397644	145.850998	949.387695	470.843536	317.884918
-347.026947	46.917557	933.039124	-279.298370	-128.321304	921.193176	-329.836121	179.397644	515.372314	-311.841064	-114.429611	493.924255	-501.044708	209.697327	141.649353	-367.656799	-67.779312	88.042191	-362.976807	117.435799	1402.661987	-248.300629	-203.300064	1381.806030	-281.684814	-43.706005	1396.789307	-248.939880	-55.673027	1686.434326	-422.017975	163.579025	1148.803833	-299.624817	-277.582062	1142.720947	-283.640503	208.184143	944.070923	-172.469345	-221.232681	910.036987	-303.306244	-43.616508	1026.586548	429.409302	145.988327	949.060303	471.106903	317.918732
-347.274048	46.243458	932.759033	-279.275421	-128.873611	921.030457	-327.966522	179.336304	515.236633	-311.827850	-114.905273	493.840118	-500.197449	210.095825	142.456009	-367.660034	-67.917297	88.005196	-363.418915	116.818398	1402.421387	-248.094330	-203.758072	1381.484497	-281.828857	-44.225636	1396.541382	-248.973923	-56.278141	1686.139648	-422.783844	162.565338	1148.579102	-299.325470	-278.161713	1142.345947	-284.788605	207.302200	943.606934	-172.718384	-221.633057	909.477356	-303.492249	-44.179176	1026.373901	429.497223	146.066910	948.764709	471.480896	317.935455
-347.611786	45.422634	932.439575	-279.326874	-129.481293	920.857666	-326.169189	179.376785	515.159729	-311.766846	-115.356407	493.743927	-499.325623	210.442444	143.205505	-367.609039	-68.075409	87.984222	-363.849640	116.265709	1402.184570	-247.926041	-204.171738	1381.189087	-282.001190	-44.718380	1396.304443	-248.962860	-56.850803	1685.840332	-423.707764	161.647415	1148.384521	-299.153473	-278.697113	1142.025635	-286.066742	206.347549	943.040405	-173.092453	-221.971375	908.820007	-303.746124	-44.821129	1026.135620	429.432098	146.206772	948.378235	471.705566	318.025360
-347.816101	44.765759	932.180420	-279.305664	-130.106491	920.761292	-324.297943	179.292801	515.100586	-311.855865	-115.892075	493.657562	-498.459351	210.882156	144.036087	-367.679352	-68.244591	87.970680	-364.272034	115.726936	1401.966553	-247.773026	-204.537354	1380.876953	-282.144440	-45.159451	1396.110352	-248.942963	-57.479881	1685.525879	-424.069458	159.463318	1147.865601	-299.082825	-279.164948	1141.719238	-287.429199	205.417648	942.299377	-173.733475	-222.427094	908.017456	-303.920288	-45.390564	1025.967896	429.385193	146.365479	947.938293	471.886963	318.100952
-348.269836	43.778137	931.859802	-279.457764	-130.812378	920.588989	-322.382019	179.246918	514.966370	-311.895813	-116.370033	493.613495	-497.480164	211.260468	144.794449	-367.725586	-68.410522	87.954254	-364.744690	115.174232	1401.707153	-247.656921	-204.926163	1380.562500	-282.314880	-45.686207	1395.877930	-248.944046	-58.037266	1685.194336	-425.086670	158.389999	1147.614624	-299.029724	-279.602325	1141.383057	-289.152100	204.442947	941.528320	-174.588089	-222.957870	907.183472	-304.239197	-46.147072	1025.725464	429.352661	146.534302	947.465820	472.037567	318.208984
-348.412140	43.144630	931.559448	-279.457367	-131.421478	920.450500	-320.647461	179.229156	514.903870	-311.927673	-116.823090	493.622101	-496.635681	211.828339	145.606339	-367.766663	-68.521683	87.987877	-365.248169	114.687202	1401.426514	-247.605103	-205.315109	1380.220947	-282.499695	-46.157043	1395.639038	-248.929688	-58.640472	1684.876343	-426.163330	157.291092	1147.280273	-299.001007	-280.178314	1141.074829	-291.019257	203.444305	940.680603	-175.573441	-223.563980	906.318359	-304.437500	-46.719799	1025.519531	429.184631	146.732040	946.891174	472.065002	318.312408
-348.676270	42.643284	931.271851	-279.585815	-131.693954	919.993286	-318.726898	178.975922	514.781494	-311.939209	-117.179626	493.499695	-495.722992	212.300583	146.462875	-367.713867	-68.616501	88.013191	-365.825500	114.211914	1401.186035	-247.501068	-205.659912	1379.893311	-282.671967	-46.562981	1395.402710	-248.906006	-59.261463	1684.557007	-427.408112	156.241486	1146.950928	-299.067993	-280.758606	1140.871704	-293.282135	202.267685	939.495605	-176.745346	-224.176315	905.318054	-304.555695	-47.168007	1025.137939	429.150696	146.861938	946.420105	472.206512	318.368713
-348.668396	41.890732	930.973694	-279.590363	-132.523315	920.066223	-316.642120	178.812424	514.584412	-312.023438	-117.749901	493.504272	-494.811981	212.914673	147.298141	-367.709045	-68.716476	88.044258	-366.307312	113.741875	1400.853638	-247.386703	-206.063614	1379.541260	-282.893829	-47.014904	1395.136108	-248.859619	-59.815514	1684.238647	-428.604340	155.161011	1146.651001	-299.225037	-281.287231	1140.610840	-295.482147	201.195251	938.474243	-178.075119	-224.856003	904.243225	-304.788879	-47.841358	1025.050781	429.112000	147.006592	945.919922	472.332794	318.440399
-348.836365	41.376766	930.645386	-279.738007	-132.805527	919.640564	-314.774170	178.672470	514.497253	-312.024963	-118.047630	493.363495	-493.864441	213.499985	148.099777	-367.701141	-68.835716	88.041550	-366.811066	113.265694	1400.550781	-247.329300	-206.411224	1379.188110	-283.096375	-47.470039	1394.879517	-248.833328	-60.424206	1683.885376	-429.864685	154.071426	1146.348389	-299.428131	-281.798706	1140.263306	-297.828644	200.087921	937.369263	-179.570435	-225.643814	903.054871	-304.889954	-48.274441	1024.667603	429.277710	147.058578	945.622742	472.670135	318.388092
-348.774902	40.860867	930.372314	-279.818115	-133.619568	919.671509	-312.464508	178.203995	514.322693	-312.101288	-118.544800	493.243500	-492.764252	214.024673	148.833008	-367.743927	-68.949905	87.976730	-367.331451	112.764946	1400.205688	-247.354980	-206.802338	1378.846191	-283.328247	-47.899742	1394.596069	-248.783127	-60.987091	1683.597900	-431.145325	152.928223	1146.010986	-299.682373	-282.218201	1139.907227	-300.264618	198.955566	936.192444	-181.153320	-226.376404	901.850769	-305.106720	-48.852551	1024.567993	429.077606	147.202835	945.098755	472.693787	318.445251
-348.764130	40.292393	930.092651	-279.909424	-134.174316	919.533569	-310.290985	177.798828	514.161926	-312.094635	-119.021202	493.085785	-491.733063	214.632278	149.636612	-367.724854	-69.112892	87.908943	-367.833832	112.356590	1399.887085	-247.354080	-207.162415	1378.473511	-283.536743	-48.293358	1394.399536	-248.756027	-61.547951	1683.299194	-432.468201	151.792633	1145.671143	-299.946564	-282.607025	1139.579590	-302.949127	197.825226	934.922546	-182.969238	-227.156067	900.572144	-305.256775	-49.382858	1024.370117	428.876068	147.325592	944.558838	472.712433	318.436584
-348.443146	40.166088	929.945679	-279.915924	-134.546631	919.389893	-308.231720	177.391174	514.101074	-311.966583	-119.482056	492.937714	-490.814850	215.358231	150.577957	-367.711823	-69.225388	87.845024	-368.283325	111.895164	1399.520386	-247.374237	-207.593033	1378.115723	-283.766602	-48.701462	1394.251221	-248.729370	-62.074615	1682.945313	-433.816193	150.669739	1145.402344	-300.316803	-283.059052	1139.253418	-305.706116	196.681122	933.634155	-184.918335	-228.057327	899.256714	-305.292938	-49.720638	1024.239990	428.932190	147.907440	944.402588	472.691498	318.367737
-347.835785	40.424450	929.868835	-279.904388	-134.773468	919.256409	-306.171753	176.887955	514.029724	-311.792206	-119.842506	492.895020	-489.879852	216.085403	151.421173	-367.686279	-69.311974	87.774284	-368.730164	111.432899	1399.148071	-247.458542	-207.997040	1377.787476	-283.964783	-49.107719	1394.082031	-248.702026	-62.615475	1682.720093	-435.166626	149.473404	1145.124390	-300.763000	-283.479095	1138.921631	-308.642059	195.511765	932.317261	-186.975357	-229.021683	897.902405	-305.182037	-49.838120	1024.148926	428.436493	147.523163	943.661804	472.854034	318.326477
-347.863342	39.741699	929.524048	-280.100372	-135.476379	919.135803	-304.223572	176.479370	513.938782	-311.770477	-120.371658	492.846100	-488.859070	216.847488	152.274353	-367.698669	-69.495811	87.807945	-369.202942	111.053230	1398.892334	-247.562515	-208.407684	1377.474487	-284.156525	-49.494225	1393.936768	-248.715408	-63.115597	1682.404541	-436.557312	148.357086	1144.859985	-301.283020	-283.886078	1138.676514	-311.786926	194.342255	930.859680	-189.186554	-230.016373	896.548706	-305.365234	-50.439751	1023.924805	428.134216	147.557510	943.194946	472.966858	318.199463
-347.906494	38.903938	929.184937	-280.246674	-136.207108	919.037109	-302.161713	175.942078	513.690796	-311.776550	-120.827209	492.833984	-487.775238	217.501877	153.129456	-367.736389	-69.596085	87.751762	-369.608917	110.658928	1398.650146	-247.721024	-208.856781	1377.164551	-284.343872	-49.990528	1393.780762	-248.724213	-63.642578	1682.153198	-437.998169	147.273361	1144.611450	-301.863037	-284.243134	1138.458374	-314.975311	193.154114	929.588989	-191.573181	-231.028549	895.151062	-305.560028	-51.133156	1023.716797	427.852753	147.543655	942.846436	473.117493	318.031677
-347.921753	38.098721	928.858398	-280.435944	-136.944855	918.978699	-300.116302	175.451935	513.498901	-311.818390	-121.227997	492.749695	-486.641052	218.270279	153.978241	-367.722839	-69.612206	87.712013	-369.953735	110.281677	1398.407227	-247.939987	-209.312759	1376.926147	-284.513733	-50.434940	1393.643921	-248.741074	-64.101967	1681.901001	-439.465576	146.237274	1144.491333	-302.552795	-284.597748	1138.203369	-318.401062	191.951431	928.142395	-194.014252	-232.066757	893.823792	-305.747742	-51.795033	1023.534241	427.471466	147.511887	942.537231	473.237518	317.936005
-347.739960	37.445179	928.582397	-280.635803	-137.646957	918.935974	-298.079865	174.912933	513.429382	-311.822083	-121.607796	492.689667	-485.572388	219.039230	154.869766	-367.764709	-69.683685	87.731163	-370.265625	109.959236	1398.177124	-248.198105	-209.792664	1376.692017	-284.676392	-50.826267	1393.511719	-248.788834	-64.585907	1681.711060	-440.914215	145.162231	1144.400146	-303.340118	-284.962067	1138.011475	-321.826324	190.688919	926.575745	-196.682022	-233.182755	892.437439	-305.863342	-52.399246	1023.385559	427.060944	147.494598	942.282959	473.361359	317.800201
-347.428711	37.022686	928.442261	-280.787750	-138.257645	918.904480	-296.053345	174.343369	513.365417	-311.922180	-121.921722	492.729645	-484.581757	219.824661	155.827896	-367.835449	-69.737885	87.718430	-370.505859	109.634987	1397.960693	-248.565460	-210.266037	1376.452637	-284.849182	-51.279530	1393.400879	-248.846558	-65.065094	1681.482910	-442.710968	144.842148	1144.533325	-304.193909	-285.387177	1137.895874	-325.449066	189.410110	925.201477	-199.395050	-234.295807	891.120850	-305.879486	-52.910496	1023.307861	426.718689	147.490082	942.148315	473.539856	317.686005
-347.140411	36.515553	928.406067	-280.889862	-138.793182	918.887512	-294.110870	173.761749	513.339111	-311.928955	-122.129623	492.756744	-483.333862	220.470108	156.700882	-367.789337	-69.756203	87.765717	-370.687439	109.312294	1397.723633	-248.938324	-210.747650	1376.220581	-285.050934	-51.737465	1393.296875	-248.942505	-65.506203	1681.325073	-444.276031	143.951126	1144.451660	-305.157227	-285.707550	1137.709473	-329.164001	188.149567	923.531982	-202.229431	-235.466476	889.889832	-305.922394	-53.490788	1023.291077	426.477509	147.836594	942.468689	473.614502	317.453796
-346.725769	36.198685	928.298279	-281.025909	-139.360596	918.869568	-292.111237	173.136826	513.254028	-312.008392	-122.378235	492.832245	-482.177216	221.130585	157.656006	-367.804657	-69.766281	87.863190	-370.859467	109.046814	1397.594116	-249.327744	-211.285599	1376.021118	-285.292664	-52.212505	1393.176514	-249.056564	-65.999657	1681.164795	-445.924774	143.358078	1144.516113	-306.215088	-286.175415	1137.664673	-332.972687	186.890167	922.011414	-205.133545	-236.662003	888.598022	-305.882996	-53.941757	1023.236023	426.062256	147.441574	942.145874	473.940643	317.471130
-346.332520	35.728821	928.217896	-281.142883	-139.918777	918.848450	-290.119904	172.444382	513.263855	-312.049744	-122.662918	492.876404	-481.209320	221.875381	158.639511	-367.797943	-69.757782	87.903069	-370.943390	108.766251	1397.443359	-249.761719	-211.825119	1375.829590	-285.532318	-52.645256	1393.100464	-249.185501	-66.483521	1681.010864	-447.389984	142.515396	1144.509033	-307.377014	-286.551544	1137.502319	-336.783081	185.714005	920.454346	-208.202957	-237.878510	887.465271	-305.831085	-54.476532	1023.191650	425.968384	147.941040	942.584412	474.040741	317.301910
-345.942719	35.385670	928.188232	-281.232239	-140.463318	918.826843	-288.194519	171.812683	513.318420	-311.978333	-122.793930	492.943115	-480.076935	222.399704	159.540817	-367.757080	-69.727448	87.953339	-370.963013	108.485847	1397.273438	-250.246307	-212.410278	1375.656250	-285.776855	-53.127384	1393.012451	-249.320984	-66.932213	1680.881592	-448.867096	141.793045	1144.532471	-308.574066	-286.941132	1137.485840	-340.758301	184.519363	918.964417	-211.290787	-239.132492	886.238037	-305.766479	-54.966442	1023.171692	425.387970	147.509521	942.467773	474.247650	317.339294
-345.489777	35.098221	928.106445	-281.375488	-140.998520	918.760132	-286.180298	171.052200	513.217407	-311.989563	-123.077271	492.958496	-478.848145	222.781830	160.417831	-367.757721	-69.692650	87.951248	-370.942291	108.218964	1397.077393	-250.756851	-212.984650	1375.508911	-285.960663	-53.563107	1392.963501	-249.495789	-67.420067	1680.761963	-450.364288	141.208313	1144.586548	-309.933563	-287.353973	1137.346191	-344.796997	183.336060	917.373413	-214.446289	-240.371811	885.071045	-305.699524	-55.424587	1023.103088	425.099548	147.518723	942.721130	474.425964	317.273193
-345.005920	34.575043	927.977783	-281.490753	-141.547134	918.768311	-284.244843	170.324081	513.192871	-311.972626	-123.349892	492.979279	-477.872345	223.324448	161.376221	-367.704468	-69.655411	87.950737	-370.883606	108.003204	1396.891724	-251.300568	-213.580002	1375.343506	-286.162933	-54.053047	1392.863037	-249.686279	-67.917366	1680.642334	-451.841980	140.727570	1144.579590	-311.286346	-287.724396	1137.320801	-348.842407	182.319824	915.934326	-217.707077	-241.612289	884.075256	-305.608124	-55.942913	1023.050476	424.765778	147.597061	943.112976	474.520020	317.248047
-344.196594	34.610844	927.754395	-281.580658	-142.042343	918.768250	-282.344421	169.566132	513.193909	-311.923462	-123.467392	492.964844	-477.097382	223.702866	162.507736	-367.626831	-69.622040	87.927391	-370.783722	107.790695	1396.712769	-251.855743	-214.209274	1375.200562	-286.392212	-54.551926	1392.777222	-249.903610	-68.382294	1680.507568	-453.243835	140.198990	1144.618774	-312.838654	-288.155396	1137.242554	-352.947357	181.220520	914.392944	-220.923218	-242.856018	883.035278	-305.359711	-56.118053	1022.948547	424.518616	147.718689	943.472351	474.647675	317.301880
-344.166931	33.858379	927.517578	-282.041260	-142.409683	918.433228	-280.522797	168.914978	513.044495	-311.919403	-123.663193	492.893890	-475.767792	223.807205	163.290176	-367.555420	-69.560158	87.884750	-370.705414	107.609306	1396.572876	-252.453659	-214.858719	1375.054688	-286.616150	-54.998013	1392.717163	-250.141174	-68.856056	1680.434082	-454.674438	139.800934	1144.691650	-314.344330	-288.561737	1137.200439	-356.963440	180.051788	912.919312	-224.253769	-244.109558	882.088013	-305.440399	-56.711647	1022.651550	424.344757	147.788864	943.869202	474.794647	317.231903
-343.676300	33.589287	927.379822	-282.225769	-142.904404	918.370361	-278.629333	168.108841	513.001221	-311.963196	-123.936729	492.885681	-474.882477	224.072861	164.276535	-367.593384	-69.562469	87.871483	-370.520081	107.437737	1396.398438	-253.109329	-215.483047	1374.895996	-286.815369	-55.471313	1392.655151	-250.395477	-69.381989	1680.312500	-456.016876	139.375916	1144.706177	-316.058929	-288.994141	1137.235474	-361.015015	179.027359	911.548462	-227.679718	-245.382248	881.101379	-305.366089	-57.105148	1022.557007	424.172119	147.871445	944.233948	474.893311	317.155823
-342.944733	33.258141	927.286255	-282.185303	-143.665283	918.646667	-276.617706	166.677765	512.650635	-312.161591	-124.532188	492.904724	-473.829712	224.028381	165.115417	-367.648865	-69.612144	87.929100	-370.241669	107.216324	1396.088135	-253.770447	-216.166946	1374.765137	-287.022827	-55.959274	1392.568115	-250.653259	-69.876213	1680.285889	-457.380493	139.121765	1144.776245	-317.736572	-289.411133	1137.139648	-365.122040	178.004272	910.040466	-230.996796	-246.583725	880.304993	-305.243378	-57.557934	1022.670288	424.032135	148.061951	944.640137	474.989380	317.075226
-342.394745	33.059532	927.130005	-282.349731	-144.165588	918.591492	-274.652557	165.785248	512.529907	-312.433258	-125.061302	492.931396	-472.963440	224.020081	166.183304	-367.842407	-69.736488	87.977303	-369.974945	107.084343	1395.874390	-254.479248	-216.782745	1374.585205	-287.234589	-56.437550	1392.504150	-250.983307	-70.388657	1680.140869	-458.687805	138.857590	1144.832275	-319.592438	-289.870941	1137.179077	-369.136658	176.979492	908.691223	-234.446838	-247.864822	879.478271	-305.124573	-57.901337	1022.570129	423.935089	148.138474	944.968994	475.106750	316.980743
-342.011322	32.912998	926.972961	-282.739319	-144.314728	918.294617	-272.744110	165.099380	512.475586	-312.390320	-125.108253	492.843018	-472.110474	223.986511	167.296661	-367.765961	-69.707458	88.034889	-369.680206	106.972694	1395.645752	-255.226303	-217.448456	1374.435181	-287.441162	-56.941975	1392.418091	-251.293777	-70.889259	1680.067993	-459.937866	138.643677	1144.898560	-321.473114	-290.469635	1137.305542	-373.098633	175.993637	907.386597	-237.893997	-249.027222	878.781128	-305.095520	-58.148472	1022.338379	423.937592	148.282089	945.289368	475.217682	316.851837
-341.328339	32.559036	926.833618	-282.734283	-145.127136	918.540283	-270.643097	164.314850	512.354248	-312.029053	-124.637413	492.933868	-471.140686	223.789734	168.420364	-367.527100	-69.473854	88.005730	-369.400024	106.873070	1395.382446	-256.049622	-218.101959	1374.277466	-287.645081	-57.418938	1392.363159	-251.629700	-71.465858	1679.945801	-461.229187	138.593552	1144.782715	-323.426239	-290.852417	1137.286011	-376.972778	174.995148	906.050110	-241.310669	-250.209229	878.137573	-304.996155	-58.618713	1022.411865	423.872131	148.327957	945.456482	475.333954	316.729218
-340.761902	32.339512	926.646179	-282.897461	-145.651199	918.524963	-268.438934	163.395065	512.298401	-312.527313	-125.654343	492.984863	-470.283020	223.510864	169.596298	-367.854156	-69.699432	88.089966	-369.085297	106.785339	1395.143066	-256.905090	-218.778442	1374.128174	-287.860474	-57.860683	1392.271851	-251.972397	-72.021133	1679.788696	-462.359314	138.473969	1144.902710	-325.384064	-291.299194	1137.243042	-380.719299	174.015930	904.931519	-244.645813	-251.395355	877.501221	-304.933990	-58.964706	1022.320801	423.822693	148.326508	945.625244	475.440369	316.601074
-340.261810	32.066051	926.451416	-283.089355	-146.161758	918.476929	-266.415131	162.760269	512.169861	-312.131256	-125.160240	493.042664	-469.338501	223.162476	170.699371	-367.574982	-69.534798	88.118118	-368.719269	106.742622	1394.870361	-257.746002	-219.414795	1373.943970	-288.118958	-58.379253	1392.106079	-252.309143	-72.583130	1679.648438	-463.431793	138.419601	1144.894165	-327.489288	-291.806580	1137.268799	-384.399567	173.089523	903.708069	-248.239273	-252.870361	876.558716	-304.878906	-59.330376	1022.206787	423.663177	148.175308	945.677795	475.539429	316.435272
-339.752472	31.743481	926.232422	-283.264923	-146.662247	918.390259	-264.609955	162.257553	512.041687	-312.024994	-125.194702	493.074860	-468.384369	222.786194	171.956223	-367.514282	-69.464005	88.077911	-368.292175	106.651085	1394.569458	-258.592621	-220.059769	1373.702759	-288.371582	-58.825668	1391.949219	-252.635040	-73.155754	1679.513062	-464.531708	138.626358	1145.274902	-329.563049	-292.207520	1137.233276	-388.003143	172.152863	902.689026	-251.283798	-253.672073	876.145508	-304.806671	-59.722027	1022.060852	423.629944	148.081573	945.708923	475.593964	316.301819
-339.294189	31.474735	925.992188	-283.451477	-147.157776	918.309937	-262.429565	161.619492	512.091125	-311.960358	-125.329247	493.023438	-467.216766	222.291031	173.043076	-367.438873	-69.453392	88.058723	-367.842194	106.571091	1394.309448	-259.453613	-220.754959	1373.423096	-288.610443	-59.227409	1391.828857	-252.990311	-73.728813	1679.313354	-465.470520	138.686920	1145.098022	-331.650146	-292.689423	1137.251099	-391.502747	171.324814	901.617676	-254.624435	-254.764679	875.545166	-304.771423	-60.067974	1021.908081	423.649933	148.055847	945.708740	475.655548	316.125610
-338.824707	31.125244	925.738342	-283.627472	-147.633545	918.233765	-260.175018	160.912201	511.974060	-311.978516	-125.683014	493.035706	-465.971008	221.771439	174.197952	-367.462036	-69.481033	88.045555	-367.394836	106.482986	1394.026978	-260.390808	-221.375320	1373.115723	-288.819458	-59.656555	1391.668091	-253.355743	-74.286880	1679.107178	-466.386902	138.951111	1145.243530	-333.790131	-293.029968	1137.148804	-394.703033	170.431992	900.723938	-257.774811	-255.759659	874.991638	-304.761383	-60.446350	1021.752808	423.658112	147.907379	945.670776	475.722290	315.937683
-338.342041	30.739384	925.462524	-283.817474	-148.151428	918.166443	-257.831238	160.239990	511.797821	-311.993286	-126.051926	493.080444	-464.626923	221.279343	175.308640	-367.450531	-69.518776	88.098244	-366.991058	106.457100	1393.795410	-261.390869	-222.001740	1372.809570	-289.075043	-60.099506	1391.447510	-253.726883	-74.853760	1678.856812	-467.124176	139.192307	1145.329224	-335.964752	-293.441315	1137.027710	-397.716766	169.737625	899.944275	-260.973236	-256.725403	874.601868	-304.770599	-60.852505	1021.592163	423.489471	147.608566	945.533264	475.738922	315.775940
-338.085083	30.532946	925.159424	-284.183502	-148.259399	917.787842	-255.564224	159.554611	511.769318	-311.909668	-126.314430	492.997162	-463.345703	220.702026	176.543060	-367.409943	-69.568291	88.080132	-366.532928	106.413292	1393.517700	-262.339813	-222.620239	1372.484497	-289.338013	-60.555702	1391.213745	-254.072708	-75.471977	1678.612305	-467.912201	139.514786	1145.441040	-338.159271	-293.895874	1136.950317	-401.130371	168.838882	899.058777	-264.150513	-257.795166	873.972229	-304.800537	-61.067471	1021.248535	423.565277	147.468597	945.459473	475.768524	315.587006
-337.742310	30.276930	924.911316	-284.401978	-148.690140	917.647095	-253.297684	158.915222	511.681671	-311.865906	-126.610611	492.956757	-461.963745	220.176117	177.903061	-367.383270	-69.627335	88.000557	-366.045135	106.391747	1393.204468	-263.381500	-223.253799	1372.159302	-289.587738	-60.999542	1390.994385	-254.415527	-76.084618	1678.374878	-468.742096	140.038330	1145.835083	-340.404205	-294.253815	1136.795898	-404.041687	168.138901	898.309570	-267.219971	-258.865417	873.502747	-304.838684	-61.398853	1021.060608	423.470886	147.135315	945.279846	475.794250	315.421448
-337.370758	29.869860	924.630981	-284.467407	-149.733887	917.617493	-250.773880	158.187592	511.703125	-311.873505	-127.047867	492.911072	-460.487396	219.618057	179.117661	-367.426147	-69.752602	87.989998	-365.569244	106.348694	1392.911987	-264.360992	-223.887726	1371.752441	-289.882904	-61.422279	1390.718750	-254.737747	-76.745590	1678.163818	-469.398987	140.436172	1145.852417	-342.628326	-294.659241	1136.692017	-406.857849	167.559830	897.591431	-270.257507	-259.790558	873.036743	-304.869446	-62.047016	1020.918701	423.534393	146.954712	945.181519	475.801910	315.215515
-337.062683	29.521454	924.326843	-284.720123	-150.014267	917.564880	-248.205536	157.316910	511.553986	-311.850372	-127.372482	492.795990	-458.859131	218.984863	180.238113	-367.411743	-69.781075	87.948677	-365.121307	106.331757	1392.604126	-265.376587	-224.524506	1371.344727	-290.070618	-61.815426	1390.487305	-255.134964	-77.346596	1677.847778	-469.990143	140.796478	1145.894165	-344.834564	-294.926514	1136.516235	-409.349670	167.092026	896.943298	-273.302826	-260.749512	872.510254	-304.979889	-62.281921	1020.750244	423.573914	146.747787	945.103333	475.800812	315.006226
-336.708099	29.108479	924.039185	-284.810455	-150.413940	917.613220	-245.772903	156.650818	511.540527	-311.912720	-127.820282	492.777893	-457.469482	218.489960	181.660233	-367.487671	-69.954788	87.986885	-364.641327	106.331604	1392.309570	-266.456604	-225.123367	1370.960938	-290.329102	-62.245941	1390.244873	-255.463806	-77.972160	1677.600342	-470.479248	141.102203	1145.955811	-347.054657	-295.264709	1136.335938	-411.664368	166.660049	896.412109	-276.303741	-261.593536	872.030701	-305.055634	-62.576862	1020.644836	423.724121	146.606674	945.017883	475.824585	314.843292
-336.401001	28.723526	923.729187	-285.014313	-150.876602	917.544128	-243.300125	155.782028	511.561798	-311.708313	-127.866089	492.764984	-455.780548	217.850952	182.689606	-367.410675	-69.947571	88.017487	-364.192871	106.284233	1392.007935	-267.578918	-225.713470	1370.556885	-290.627686	-62.619392	1390.098511	-255.759018	-78.653870	1677.352905	-470.706299	141.123993	1145.655029	-349.238068	-295.628693	1136.130615	-413.694366	166.303345	895.863220	-279.224243	-262.472809	871.632324	-305.177856	-62.932289	1020.466370	423.821014	146.381042	944.923035	475.842255	314.607605
-336.129333	28.357122	923.420105	-285.231964	-151.354980	917.451111	-240.633698	154.800461	511.536621	-311.630249	-127.981895	492.759888	-454.129944	217.322296	183.859375	-367.390137	-69.995819	88.084816	-363.760468	106.270538	1391.717896	-268.684082	-226.265198	1370.157837	-290.875305	-62.994057	1389.894775	-256.080688	-79.277771	1677.073486	-471.086517	141.398453	1145.652832	-351.493927	-295.935333	1135.936768	-415.530121	166.008163	895.348572	-282.136230	-263.295471	871.134949	-305.300934	-63.291363	1020.274719	423.793549	146.018219	944.798523	475.844147	314.425201
-335.904297	28.059502	923.116699	-285.483459	-151.822235	917.357056	-238.323639	154.019028	511.455902	-311.616516	-128.227905	492.761780	-452.504456	216.789734	184.940430	-367.409027	-70.019638	88.109840	-363.360992	106.245346	1391.438354	-269.763184	-226.824051	1369.730347	-291.146118	-63.362457	1389.620972	-256.467804	-79.907532	1676.774414	-471.438721	141.703766	1145.675415	-353.711975	-296.111267	1135.800903	-417.137604	165.691528	894.911682	-284.825195	-264.031952	870.778320	-305.451782	-63.609043	1020.084473	423.858154	145.758118	944.735840	475.837372	314.220825
-335.602264	27.715769	922.767578	-285.739624	-152.283493	917.269836	-236.047318	153.168518	511.467316	-311.555298	-128.403824	492.763306	-450.914886	216.195770	186.027100	-367.397736	-70.035416	88.141136	-362.999573	106.254211	1391.159546	-270.841797	-227.342361	1369.331421	-291.449921	-63.736462	1389.323730	-256.793854	-80.575005	1676.463013	-471.685181	141.982269	1145.640381	-355.883667	-296.357178	1135.590698	-418.494110	165.473770	894.521179	-287.346863	-264.751465	870.255127	-305.588409	-63.925877	1019.875977	423.945587	145.514084	944.674438	475.860016	314.023621
-335.275543	27.448658	922.437317	-286.032013	-152.742050	917.157410	-233.679871	152.252121	511.409088	-311.469635	-128.687592	492.771881	-449.306702	215.733826	187.154022	-367.371918	-70.068260	88.206284	-362.688141	106.274353	1390.934570	-271.955994	-227.856247	1368.846069	-291.748444	-64.065506	1389.040649	-257.108948	-81.230812	1676.115234	-472.160919	142.594299	1145.929688	-358.119110	-296.562714	1135.374146	-419.640961	165.241028	894.230652	-290.072327	-265.292084	870.030945	-305.754883	-64.234161	1019.664673	424.130920	145.453354	944.641113	475.889160	313.863129
-334.986664	27.028471	922.072144	-286.301453	-153.269196	917.080261	-231.452057	151.336075	511.262848	-311.337250	-128.981033	492.723114	-447.696381	215.278809	188.138000	-367.337433	-70.043243	88.143524	-362.381317	106.292297	1390.697632	-273.084351	-228.342270	1368.377930	-292.169830	-64.441910	1388.647949	-257.406799	-81.891350	1675.744385	-472.287720	142.885971	1145.830322	-360.267578	-296.673279	1135.130371	-420.450897	165.072037	893.896606	-292.606842	-265.936462	869.563354	-305.907593	-64.606674	1019.452942	424.211914	145.273605	944.584778	475.919861	313.742432
-334.822418	26.765903	921.693665	-286.760742	-153.390594	916.688721	-229.176025	150.348297	511.129059	-311.159454	-129.225113	492.644165	-446.192413	214.823730	189.227264	-367.262909	-70.069580	88.167534	-362.063538	106.294189	1390.409668	-274.213654	-228.780548	1367.885864	-292.516968	-64.786842	1388.362427	-257.685120	-82.535744	1675.393677	-472.332825	143.159073	1145.709106	-362.324860	-296.865936	1134.776733	-421.071564	164.983810	893.563782	-295.120544	-266.531769	869.297668	-306.063934	-64.825798	1019.067932	424.199585	145.029129	944.483032	475.929138	313.613312
-334.515472	26.494852	921.358093	-287.036011	-153.852524	916.547424	-227.215561	149.599747	511.007202	-311.023163	-129.468979	492.620514	-444.688416	214.522751	190.204773	-367.163483	-70.029114	88.116127	-361.774719	106.261528	1390.133301	-275.317169	-229.244431	1367.387329	-292.812988	-65.046600	1388.165161	-257.965546	-83.195343	1675.018066	-472.019043	143.128922	1145.203613	-364.405853	-296.907532	1134.489380	-421.494110	165.091354	893.268311	-297.478485	-267.031219	868.889832	-306.208893	-65.140884	1018.837708	424.281128	144.855423	944.418091	475.980652	313.527069
-334.155487	26.150360	921.013428	-287.319092	-154.287491	916.451599	-225.163498	148.495941	510.952271	-310.974548	-129.800049	492.606812	-443.253448	214.130249	191.280777	-367.155579	-70.063362	88.125031	-361.496338	106.244987	1389.856201	-276.390778	-229.738464	1366.928223	-293.154297	-65.358635	1387.923462	-258.249054	-83.855972	1674.758545	-471.916870	143.394165	1145.046021	-366.417023	-296.903168	1134.154785	-421.585388	165.053116	893.016357	-299.692810	-267.509064	868.361267	-306.329651	-65.449982	1018.625793	424.345612	144.756882	944.360779	475.984619	313.481964
-333.671570	25.738523	920.721191	-287.379883	-155.164352	916.669250	-223.069168	147.443115	510.826080	-311.050049	-130.232941	492.657410	-441.755219	213.797897	192.114655	-367.209106	-70.185036	88.126648	-361.208252	106.232826	1389.594971	-277.477844	-230.168320	1366.433228	-293.585052	-65.723030	1387.532837	-258.493469	-84.503311	1674.260376	-471.745972	143.694061	1144.862915	-368.337708	-296.935638	1133.824463	-421.390503	165.038452	892.786621	-301.797272	-268.012665	867.894409	-306.439941	-65.905197	1018.604614	424.424316	144.632355	944.296692	476.018585	313.450928
-333.236237	25.397486	920.445923	-287.443909	-155.716660	916.631958	-221.100754	146.321350	510.608856	-311.069855	-130.546570	492.627197	-440.288422	213.544724	192.916748	-367.224365	-70.184845	88.130844	-360.968048	106.233307	1389.376343	-278.778595	-230.550797	1365.965820	-294.025330	-66.083679	1387.187866	-258.777008	-85.174934	1673.891602	-471.457581	144.010239	1144.609497	-370.265106	-296.928680	1133.408936	-420.999359	165.081970	892.554199	-303.845154	-268.460663	867.403809	-306.456268	-66.281754	1018.457214	424.520630	144.534103	944.231934	476.063354	313.469666
-332.893677	25.126537	920.153992	-287.602844	-155.975037	916.359314	-219.375702	145.256271	510.470642	-311.076355	-130.706482	492.625061	-438.969818	213.323227	193.760437	-367.173309	-70.163849	88.146568	-360.731171	106.166496	1389.169556	-279.823059	-231.054993	1365.578613	-294.466888	-66.397682	1386.916504	-259.042664	-85.832817	1673.513184	-471.303192	144.555984	1144.654175	-372.091919	-296.907257	1133.162842	-420.400116	165.135849	892.408630	-305.775635	-268.825836	867.003845	-306.441315	-66.565857	1018.177612	424.538635	144.469055	944.239868	476.056274	313.414185
-332.523621	24.836142	919.880188	-287.852081	-156.463516	916.278015	-217.578445	144.303925	510.395782	-311.185944	-131.137192	492.617706	-437.679474	213.220596	194.726654	-367.206909	-70.236824	88.197670	-360.512299	106.129379	1388.991821	-281.051483	-231.511505	1365.174072	-294.902222	-66.719849	1386.682251	-259.313843	-86.477272	1673.189819	-470.884735	144.975876	1144.483643	-373.837128	-296.906952	1132.888672	-419.504425	165.055496	892.237122	-307.644806	-268.896576	867.373779	-306.549225	-66.902580	1018.006958	424.643280	144.400009	944.246094	476.079010	313.433502
-332.090790	24.503933	919.640503	-288.062225	-157.296021	916.452087	-215.756882	143.117447	510.268982	-311.342010	-131.473557	492.715424	-436.302887	213.058105	195.514481	-367.256042	-70.241425	88.172470	-360.328094	106.051537	1388.818481	-282.319611	-231.938171	1364.791626	-295.371216	-67.053574	1386.460815	-259.616425	-87.155533	1672.857666	-470.304901	145.333527	1144.182373	-375.563995	-296.893005	1132.514526	-418.339417	165.140976	892.102478	-309.401489	-269.192169	866.957886	-306.732117	-67.338829	1017.985901	424.711487	144.405075	944.261902	476.066254	313.422729
-331.618835	24.185589	919.363098	-288.318176	-157.733612	916.328003	-214.067917	142.024185	510.058929	-311.333191	-131.726456	492.803741	-434.983276	213.027039	196.209625	-367.256042	-70.281334	88.195923	-360.105469	105.972694	1388.661621	-283.432800	-232.357376	1364.454102	-295.865265	-67.369415	1386.257690	-259.900146	-87.818832	1672.532959	-469.590759	145.589432	1143.850098	-377.196899	-296.871338	1132.209229	-417.033875	165.280640	891.974792	-311.082703	-269.466827	866.577087	-306.826385	-67.693611	1017.791931	424.758118	144.367569	944.296631	476.059113	313.444092
-331.326202	23.986246	919.130432	-288.856995	-158.141968	916.159119	-212.373581	140.799362	509.992401	-311.391876	-132.008759	492.725464	-433.635590	212.963150	197.014496	-367.281281	-70.280655	88.202141	-359.920502	105.882362	1388.492065	-284.586090	-232.777863	1364.121460	-296.345215	-67.721825	1386.023193	-260.143555	-88.506386	1672.225830	-468.745483	145.906113	1143.415649	-378.782898	-296.699219	1131.807129	-415.404358	165.473389	891.828430	-312.695374	-269.751038	866.171631	-307.057465	-68.000961	1017.594482	424.757843	144.343307	944.341858	475.985382	313.445831
-330.916718	23.741512	918.978760	-288.929657	-158.548492	916.121277	-210.812332	139.758270	509.938995	-311.365936	-132.229065	492.727722	-432.349121	212.993500	197.707626	-367.215759	-70.294815	88.216614	-359.766754	105.758415	1388.380005	-285.814117	-233.207748	1363.786377	-296.828735	-68.039543	1385.820923	-260.400604	-89.138161	1671.887939	-467.899170	146.329742	1143.093384	-380.259308	-296.671814	1131.562256	-413.624023	165.675308	891.793823	-314.236328	-269.862793	865.795715	-307.052704	-68.309166	1017.504761	424.797913	144.319244	944.399963	475.908234	313.442841
-330.463989	23.438526	918.807617	-288.946838	-158.766922	915.976318	-209.257385	138.588699	509.863800	-311.125946	-132.169342	492.734924	-431.031738	212.919662	198.420761	-367.063660	-70.173393	88.147682	-359.621643	105.598236	1388.259033	-287.081818	-233.591309	1363.510254	-297.359070	-68.412659	1385.596191	-260.727051	-89.847313	1671.620117	-467.005707	146.767502	1142.778931	-381.695740	-296.546631	1131.072876	-411.605408	165.847015	891.719788	-315.622223	-270.082092	865.357178	-306.952026	-68.590034	1017.349792	424.737640	144.255356	944.450073	475.817230	313.423553
-329.978027	23.134781	918.678345	-288.972015	-158.962708	915.862732	-207.707764	137.441650	509.798828	-311.033264	-132.283554	492.649872	-429.794891	212.933060	199.338837	-366.976807	-70.183563	88.121223	-359.466980	105.432861	1388.160156	-288.118591	-234.012741	1363.204224	-297.875214	-68.736595	1385.437622	-261.049622	-90.427460	1671.423584	-465.965302	147.245773	1142.435791	-382.996765	-296.422607	1130.868164	-409.333191	166.157059	891.782410	-316.894440	-270.167786	865.022827	-306.846954	-68.867783	1017.231445	424.720551	144.162125	944.506836	475.725647	313.382080
-329.637177	22.942644	918.602112	-289.265869	-159.269028	915.770508	-206.147781	136.297195	509.905334	-311.030792	-132.580444	492.673523	-428.427917	212.941788	200.059845	-366.995026	-70.217857	88.070679	-359.334045	105.288422	1388.120483	-289.291595	-234.398651	1363.008545	-298.345398	-69.070030	1385.342041	-261.376099	-91.136551	1671.132813	-464.862488	147.706955	1142.153442	-384.317291	-296.272888	1130.515747	-406.969391	166.346359	891.729004	-318.189911	-270.196411	864.640198	-306.914276	-69.154503	1017.149231	424.718872	144.102798	944.550415	475.618195	313.329376
-329.394623	22.816053	918.569763	-289.995239	-159.823364	915.760864	-204.662109	135.208511	509.967957	-311.007080	-132.837906	492.485138	-427.103729	212.975571	200.949280	-366.930389	-70.230400	88.065086	-359.211700	105.133614	1388.091309	-290.531708	-234.781403	1362.784668	-298.885345	-69.459671	1385.274414	-261.706451	-91.831970	1670.924683	-463.639191	148.138062	1141.848267	-385.571014	-296.211945	1130.233398	-404.383789	166.616287	891.748230	-319.392181	-270.255280	864.373413	-307.272797	-69.518578	1017.130798	424.618988	143.986420	944.616943	475.489166	313.272736
-328.959839	22.417696	918.556580	-290.134094	-160.648193	915.984314	-203.047623	133.999741	510.078308	-311.088715	-133.119766	492.476685	-425.695496	213.112488	201.856842	-366.952637	-70.268997	88.079048	-359.112946	104.962677	1388.074707	-291.625702	-235.233337	1362.688599	-299.444611	-69.829361	1385.236084	-262.100922	-92.478577	1670.811035	-462.320831	148.654404	1141.504639	-386.753632	-295.972778	1129.974976	-401.585846	166.890488	891.866577	-320.486328	-270.199982	864.055115	-307.325928	-70.048882	1017.241394	424.537842	143.890625	944.650024	475.338593	313.190338
-328.696625	22.288191	918.542114	-290.597992	-160.568649	915.691467	-201.420105	132.877213	510.283661	-311.071564	-133.173676	492.412872	-424.232513	213.158508	202.767776	-366.923401	-70.261642	88.060181	-358.990173	104.751740	1388.081055	-292.798706	-235.670364	1362.552979	-299.972046	-70.182526	1385.255371	-262.452393	-93.200142	1670.648804	-460.930817	149.095657	1141.216187	-387.895172	-295.761719	1129.721802	-398.604034	167.176620	891.995239	-321.405151	-270.164886	863.822876	-307.457092	-70.242378	1017.086731	424.456604	143.787598	944.672791	475.202271	313.127808
-328.371277	22.103010	918.570435	-290.839386	-160.863708	915.640625	-199.768478	131.663116	510.489288	-311.130676	-133.361801	492.455902	-422.618713	213.247940	203.749344	-366.784607	-70.138191	88.059540	-358.856598	104.516884	1388.090820	-293.986908	-236.042267	1362.455811	-300.477112	-70.587570	1385.237793	-262.897705	-93.875313	1670.525635	-459.428864	149.522888	1140.903442	-389.049408	-295.709015	1129.536499	-395.430450	167.526688	892.194458	-322.404236	-270.032715	863.652222	-307.549072	-70.559364	1017.077454	424.395813	143.712906	944.703979	475.064453	313.061676
-328.116486	21.872267	918.647217	-291.175873	-161.224426	915.642639	-198.138596	130.689819	510.841705	-311.220245	-133.380173	492.441132	-420.927155	213.285660	204.629303	-366.606720	-69.995323	88.029099	-358.720978	104.270470	1388.144653	-295.185822	-236.496094	1362.440674	-301.033386	-71.012329	1385.254517	-263.306274	-94.626076	1670.362793	-457.780945	149.988281	1140.569458	-390.079865	-295.421387	1129.326538	-391.885712	167.957153	892.545837	-323.164825	-269.931793	863.520691	-307.697266	-70.923424	1017.118103	424.315796	143.607697	944.718018	474.941071	312.963196
-327.753784	21.447247	918.743347	-291.217041	-162.090790	915.961548	-196.752869	129.991562	511.170837	-311.460693	-133.729294	492.557556	-419.231110	213.363968	205.807526	-366.675110	-70.057396	88.033005	-358.580872	104.007584	1388.189941	-296.428253	-236.941360	1362.465210	-301.611328	-71.416016	1385.313232	-263.773224	-95.346848	1670.316650	-456.130219	150.422821	1140.257080	-391.193329	-295.287689	1129.193115	-388.438446	168.253647	892.769226	-323.933929	-269.783752	863.435303	-307.760803	-71.493774	1017.330688	424.193268	143.486099	944.713684	474.801910	312.868500
-327.722290	21.341589	918.862305	-291.802368	-161.950058	915.681030	-195.380096	129.327530	511.741119	-311.448425	-133.786179	492.510803	-417.469238	213.387085	206.974503	-366.640930	-70.035446	88.073494	-358.414612	103.771034	1388.274658	-297.647003	-237.363541	1362.490112	-302.127045	-71.820244	1385.408447	-264.302765	-96.022682	1670.333130	-454.393494	150.883911	1139.975830	-392.247742	-295.103821	1129.103638	-384.965973	168.405563	892.894531	-324.565430	-269.546051	863.463074	-308.000275	-71.694115	1017.246521	424.097046	143.403976	944.714050	474.694733	312.802612
-327.597717	21.110220	919.008240	-292.123749	-162.263916	915.675964	-193.828903	128.587311	512.338257	-311.537445	-133.927979	492.479950	-415.529449	213.158936	208.176849	-366.642365	-70.036430	88.087578	-358.225983	103.506767	1388.378906	-298.902924	-237.820358	1362.563721	-302.718658	-72.280121	1385.479004	-264.810150	-96.738800	1670.342041	-452.578461	151.356674	1139.721069	-393.265686	-294.919891	1128.981689	-381.655060	168.794464	893.052429	-325.137878	-269.331573	863.460327	-308.195099	-72.071388	1017.317078	423.983765	143.365860	944.711487	474.557587	312.700043
-327.257294	20.677422	919.265137	-291.898193	-163.480362	916.180603	-192.108521	127.633072	513.118652	-311.789856	-134.252380	492.721710	-413.452637	212.859146	209.429977	-366.749878	-70.086044	88.058784	-357.995789	103.255074	1388.497437	-300.091888	-238.294220	1362.749023	-303.287354	-72.731438	1385.623779	-265.347107	-97.402184	1670.443115	-450.694122	151.864059	1139.447998	-394.300018	-294.697388	1128.948975	-377.932983	168.859741	893.497620	-325.644989	-269.107056	863.499084	-308.235779	-72.818428	1017.703857	423.872925	143.342651	944.750610	474.419800	312.637848
-327.210266	20.554111	919.584106	-292.098236	-163.722519	916.189270	-190.734711	127.037979	513.941284	-311.856689	-134.251755	492.664642	-411.514435	212.491043	210.833878	-366.759277	-70.055519	88.046364	-357.738434	102.965324	1388.630127	-301.347321	-238.731812	1362.933838	-303.800995	-73.165039	1385.846436	-265.962738	-98.029732	1670.580078	-448.710510	152.272415	1139.212036	-395.273285	-294.508606	1128.966797	-373.917358	168.885468	893.870239	-326.040497	-268.893951	863.715637	-308.438324	-73.194382	1017.866333	423.692139	143.228485	944.700562	474.280518	312.548187
-327.498352	20.593157	919.870483	-292.853180	-163.266632	915.828491	-189.133499	126.110756	514.843201	-311.869446	-134.114014	492.571747	-409.266418	211.842224	212.183929	-366.709259	-69.972855	88.031075	-357.448242	102.702019	1388.796143	-302.616425	-239.169403	1363.165894	-304.371948	-73.636765	1386.107178	-266.519470	-98.654984	1670.750977	-446.647736	152.660309	1138.944824	-396.272461	-294.360596	1129.013184	-369.902039	168.981766	894.399780	-326.372223	-268.662384	863.989075	-308.844788	-73.283745	1017.821716	423.544800	143.119644	944.653687	474.147064	312.475372
-327.626038	20.258013	920.151123	-293.145477	-163.518906	915.830627	-187.367004	124.979927	515.858643	-311.966156	-134.081863	492.527313	-406.849884	210.953934	213.579483	-366.784393	-69.964310	87.983223	-357.134979	102.426750	1388.955322	-303.892059	-239.656845	1363.524292	-304.955383	-74.079407	1386.353394	-267.130798	-99.259674	1671.015625	-444.499725	153.093826	1138.702759	-397.246948	-294.152771	1129.123901	-365.885590	168.998779	895.013000	-326.570740	-268.383728	864.251282	-309.089661	-73.737480	1017.960266	423.412598	143.124268	944.639954	473.997742	312.400543
-327.956665	19.920769	920.505737	-293.532898	-163.509583	915.708740	-185.563583	123.875420	517.005066	-312.068542	-133.988647	492.511688	-404.320160	209.852234	215.107544	-366.843964	-69.902878	87.933426	-356.839661	102.131721	1389.110229	-305.220642	-240.113754	1363.871338	-305.456940	-74.520874	1386.644165	-267.714783	-99.805740	1671.303955	-442.263184	153.439194	1138.450684	-398.214203	-293.947662	1129.315186	-361.548523	168.836700	895.217468	-326.724884	-268.104858	864.622681	-309.387207	-74.153816	1018.070190	423.195038	143.048935	944.594482	473.819031	312.314423
-328.095215	19.983740	921.077271	-293.714111	-163.577271	915.791504	-183.707321	122.690544	518.282043	-312.057739	-133.812866	492.514771	-401.831787	208.524963	216.629608	-366.867432	-69.889809	87.921074	-356.458160	101.806786	1389.307495	-306.634949	-240.614136	1364.346802	-305.970154	-74.977821	1387.081055	-268.343048	-100.351776	1671.724487	-439.978821	153.766647	1138.270386	-399.197449	-293.697113	1129.595703	-357.376007	168.697388	895.782227	-326.848663	-267.837891	865.190735	-309.600098	-74.430725	1018.391174	423.020264	143.014755	944.591919	473.650604	312.238861
-328.657562	19.650175	921.744934	-293.901794	-163.697632	915.901367	-181.591858	121.261871	519.633118	-311.981842	-133.646164	492.492584	-399.215454	206.861267	218.218094	-366.946442	-69.872192	87.951561	-356.070801	101.437340	1389.553711	-307.878693	-241.110336	1364.977783	-306.483734	-75.439110	1387.511230	-268.966217	-100.900970	1672.134155	-437.635864	154.075760	1138.152466	-400.211823	-293.440308	1129.915771	-353.099457	168.498215	896.379211	-326.881744	-267.643860	865.830139	-310.075684	-74.981003	1018.772156	422.825104	143.001282	944.571899	473.489471	312.200134
-329.128052	19.229748	922.230103	-294.188416	-163.827530	916.042664	-179.503342	119.891281	521.080444	-311.812531	-133.614029	492.610291	-396.535828	204.737030	219.800140	-367.025848	-69.906105	88.006432	-355.787354	101.085579	1389.836914	-309.230713	-241.588226	1365.688354	-306.981171	-75.903748	1388.028198	-269.609833	-101.385620	1672.554810	-435.230988	154.336166	1138.051025	-401.297729	-293.146149	1130.435547	-348.796326	168.254440	897.050720	-326.884460	-267.449768	866.621826	-310.424713	-75.441582	1019.079407	422.603088	142.919479	944.528320	473.316010	312.154968
-329.584320	19.113539	922.906616	-294.420349	-163.836899	916.220825	-177.219086	118.348648	522.631348	-311.803070	-133.629410	493.533020	-393.829163	202.247650	221.244064	-367.260223	-70.000900	88.133568	-355.459503	100.693130	1390.201782	-310.488983	-242.065140	1366.380615	-307.491760	-76.357338	1388.494995	-270.302399	-101.790779	1673.034668	-432.828217	154.601135	1138.027710	-402.388641	-292.913391	1131.040161	-344.505615	167.944717	897.817810	-326.846405	-267.263641	867.586426	-310.824982	-75.787407	1019.498047	422.401978	142.858353	944.514038	473.174133	312.072998
-329.928284	18.973297	923.579834	-294.348877	-164.257538	916.642517	-174.783188	116.433922	524.173584	-311.439178	-133.270355	493.782623	-391.071259	199.317245	222.635818	-367.299835	-69.984497	88.281837	-355.195313	100.270378	1390.592651	-311.706421	-242.520798	1367.097778	-308.031281	-76.753052	1388.981323	-270.968201	-102.088943	1673.510620	-430.377563	154.778641	1138.005615	-403.520782	-292.660767	1131.734131	-340.116760	167.611435	898.650452	-326.772583	-267.075836	868.584534	-311.117157	-76.227249	1020.041626	422.244446	142.861557	944.507751	473.001343	312.035278
-330.668030	18.826824	924.088074	-295.018524	-163.906067	916.569519	-172.937485	115.764740	525.724426	-311.027191	-132.942093	493.720184	-388.550812	196.210205	224.186035	-367.286896	-69.982140	88.402519	-355.071228	99.878410	1390.927856	-312.761963	-243.050583	1367.859375	-308.488739	-77.083809	1389.456421	-271.751129	-102.169579	1673.807617	-427.786346	154.733154	1138.004150	-404.684174	-292.358063	1132.491821	-335.715240	167.197006	899.469360	-326.589783	-266.983917	869.777588	-311.708710	-76.429390	1020.246704	422.085022	142.887161	944.517883	472.843384	312.028229
-331.000000	19.050911	924.728699	-295.343353	-163.846588	916.725647	-170.785950	114.617180	527.242371	-310.533997	-132.679092	493.761383	-385.963776	192.743408	225.568832	-367.317291	-69.936073	88.415817	-354.986145	99.545387	1391.237305	-313.716156	-243.369293	1368.557129	-309.049500	-77.470161	1389.826294	-272.424164	-102.850212	1674.320313	-425.257568	154.712723	1137.931641	-405.894257	-292.181213	1133.160889	-331.249603	166.822403	900.324768	-326.440308	-266.938965	870.876465	-312.135193	-76.567398	1020.634827	421.998840	142.982208	944.552673	472.697174	311.990417
-331.038177	19.585758	925.456360	-295.557831	-163.664230	916.898865	-168.935562	113.736771	528.744751	-309.856293	-132.442245	493.814514	-383.249237	188.982666	226.543091	-367.258240	-69.891930	88.492455	-354.948669	99.168495	1391.550293	-314.652344	-243.737823	1369.188110	-309.534088	-77.802551	1390.196655	-273.163116	-103.053429	1674.757202	-422.904785	154.767349	1137.885132	-407.075928	-291.962555	1133.831543	-326.810333	166.347733	901.214600	-326.226746	-266.927917	872.013672	-312.450867	-76.540184	1021.072693	421.744293	142.871750	944.527893	472.517670	311.932983
-331.909821	18.527178	925.599182	-296.152588	-164.110245	917.070190	-166.754730	112.536919	529.959656	-309.276642	-132.625122	493.959503	-380.291626	184.957184	227.020615	-367.310883	-69.936539	88.546135	-355.007477	98.845551	1391.817261	-315.394196	-244.050568	1369.734741	-309.955444	-78.081085	1390.495483	-273.907990	-103.210052	1675.068359	-420.595093	154.763016	1137.768311	-408.226257	-291.798401	1134.420044	-322.302551	165.788193	902.133118	-325.913818	-266.937469	873.185974	-313.196503	-77.293137	1021.229858	421.569763	142.861481	944.524536	472.356171	311.911011
-332.411194	18.174652	925.839966	-296.669037	-164.320419	917.187500	-164.617538	111.374855	531.227295	-308.701813	-132.914185	494.043091	-377.257782	180.701218	227.029739	-367.372955	-69.972366	88.620659	-355.093475	98.550224	1392.042725	-316.089447	-244.335968	1370.224121	-310.394257	-78.329750	1390.775635	-274.694946	-103.364281	1675.363770	-418.343414	154.790909	1137.664063	-409.430573	-291.847656	1134.968872	-317.846222	165.309753	903.052612	-325.673523	-266.989166	874.273926	-313.779907	-77.660088	1021.405579	421.355560	142.797134	944.531067	472.197418	311.881866
-332.675995	18.098370	926.106567	-297.024017	-164.411179	917.241577	-163.000000	110.759201	532.377502	-307.924591	-133.057419	494.210602	-374.145477	176.369965	226.938110	-367.331146	-70.010239	88.691162	-355.239136	98.290077	1392.203247	-316.742889	-244.582169	1370.638184	-310.879730	-78.568497	1390.914917	-275.435425	-103.480270	1675.728638	-416.230591	154.783417	1137.525635	-410.517242	-291.925110	1135.478882	-313.350739	164.622681	903.996521	-325.396362	-267.085632	875.316162	-314.222260	-77.885513	1021.560181	421.166962	142.767899	944.533997	472.026794	311.813110
-332.846375	18.083416	926.342834	-297.356262	-164.474991	917.308228	-161.206223	110.358521	533.627197	-307.441772	-133.442963	494.387970	-370.875061	171.995499	226.383560	-367.393036	-70.157654	88.740059	-355.433533	98.061241	1392.275269	-317.302124	-244.795486	1370.942383	-311.314148	-78.789803	1391.065186	-276.157227	-103.328255	1675.811157	-414.179749	154.743042	1137.360718	-411.557861	-292.055328	1135.897949	-308.921295	163.932098	904.970764	-325.077393	-267.285919	876.400085	-314.647522	-78.050568	1021.706604	420.923706	142.639267	944.530762	471.862793	311.761597
-333.059204	17.999701	926.485535	-297.729736	-164.601654	917.327087	-159.424149	109.923073	534.640137	-307.124329	-133.708572	494.486298	-367.087097	167.322403	225.262070	-367.421570	-70.307503	88.806084	-355.647980	97.804314	1392.298950	-317.838318	-245.008347	1371.183594	-311.761963	-78.922859	1391.193481	-276.873505	-102.921959	1675.864258	-412.198120	154.603775	1137.102661	-412.576660	-292.366730	1136.270020	-304.544525	163.316574	905.945862	-324.832031	-267.497284	877.195679	-315.081604	-78.249817	1021.783325	420.676605	142.502731	944.494446	471.711548	311.728363
-333.353760	17.676167	926.497070	-298.174438	-164.775787	917.351563	-157.658707	108.757904	535.409729	-307.083313	-133.865433	494.514343	-362.967041	162.404510	223.580460	-367.491516	-70.448227	88.783958	-355.881378	97.555748	1392.254272	-318.265930	-245.167725	1371.366089	-312.235748	-79.100662	1391.233154	-277.575806	-102.921417	1676.033325	-410.360840	154.493774	1136.868408	-413.474365	-292.719086	1136.581055	-300.308258	162.581970	906.936096	-324.460175	-267.807800	878.111877	-315.559753	-78.516777	1021.800659	420.476105	142.490372	944.498474	471.527466	311.675934
-333.594879	17.590517	926.509277	-298.535797	-164.851059	917.286743	-155.994995	107.749893	536.074951	-306.986877	-133.788895	494.277039	-358.543243	157.337921	221.510620	-367.506744	-70.538322	88.766312	-356.173920	97.350960	1392.178589	-318.768524	-245.313644	1371.498047	-312.757019	-79.279701	1391.110229	-278.271332	-102.790009	1676.080688	-408.652771	154.339706	1136.577393	-414.319794	-293.116516	1136.751709	-295.847626	161.763748	907.823059	-324.246063	-268.317230	878.840454	-315.962677	-78.659203	1021.771423	420.275726	142.420364	944.487244	471.354126	311.618835
-333.924042	17.324009	926.406616	-298.870636	-165.037735	917.257080	-154.432068	106.758324	536.488831	-306.900909	-134.024323	494.211243	-353.938660	152.372635	219.253998	-367.503693	-70.624420	88.712601	-356.527863	97.157776	1392.035767	-319.297913	-245.441711	1371.575806	-313.230133	-79.416283	1390.977051	-278.959869	-102.912811	1676.173096	-407.016266	154.154785	1136.292603	-415.070526	-293.595947	1136.964233	-291.619354	160.893936	908.812439	-323.869232	-268.784454	879.577515	-316.373199	-78.863182	1021.706421	420.023682	142.298080	944.470520	471.168335	311.597870
-334.188904	17.165274	926.303406	-299.123993	-165.081406	917.192139	-152.726990	105.295784	536.967285	-306.907715	-134.340225	494.151489	-348.767273	147.251892	216.253677	-367.570923	-70.733559	88.750343	-356.926239	96.938454	1391.880005	-319.918610	-245.585220	1371.614014	-313.671356	-79.553391	1390.927124	-279.600250	-102.730606	1676.120239	-405.570374	153.973190	1136.009399	-415.772583	-294.215942	1136.998901	-287.534210	160.008209	909.991821	-323.652771	-269.293182	880.162170	-316.735596	-78.966431	1021.622253	419.942291	142.422348	944.516052	470.970154	311.628876
-334.415314	17.049047	926.192810	-299.259491	-165.207825	917.154419	-151.011200	103.768600	537.367004	-306.887024	-134.521957	494.215851	-343.474640	142.554657	213.249237	-367.561188	-70.803688	88.762970	-357.265350	96.740105	1391.722168	-320.511444	-245.693039	1371.599609	-314.173462	-79.717712	1390.832397	-280.237396	-102.682632	1676.190674	-404.216675	153.689423	1135.723511	-416.368378	-294.788116	1137.216675	-283.560120	159.168884	911.271484	-323.357300	-269.983978	880.747131	-317.027618	-79.069038	1021.548828	419.756317	142.401428	944.542725	470.752777	311.638458
-334.912048	16.460577	925.962402	-299.436676	-165.404572	917.117310	-149.413422	101.788155	537.605103	-306.952332	-134.658615	494.242737	-337.576538	137.979568	209.828003	-367.507904	-70.811340	88.793190	-357.770935	96.559036	1391.528320	-321.019073	-245.838104	1371.597778	-314.688751	-79.854324	1390.733032	-280.851532	-102.281166	1676.007080	-403.028534	153.453094	1135.447388	-416.899872	-295.440399	1137.302124	-279.790771	158.269272	912.484619	-323.046448	-270.679352	881.258240	-317.435822	-79.380661	1021.418945	419.604858	142.430893	944.593506	470.500336	311.698395
-335.114929	16.188614	925.796265	-299.490906	-165.432755	917.044861	-148.137726	99.779518	537.502808	-307.067505	-134.789993	494.311066	-331.509369	133.839554	206.380829	-367.491058	-70.849388	88.751091	-358.291656	96.367195	1391.337280	-321.489563	-245.944427	1371.650024	-315.164764	-79.953323	1390.642334	-281.400757	-101.772713	1675.839966	-401.909241	153.057007	1135.162354	-417.326935	-296.058746	1137.319946	-276.120422	157.431595	913.718445	-322.798767	-271.498932	881.642029	-317.667633	-79.506310	1021.300537	419.367065	142.376526	944.620056	470.245789	311.768158
-335.124115	16.397415	925.687073	-299.438049	-165.395203	916.982788	-146.710724	97.992516	537.779602	-307.294647	-134.962509	494.312103	-325.009674	129.957108	202.438583	-367.458588	-70.919548	88.751732	-358.891663	96.250504	1391.105835	-321.999817	-245.990997	1371.571899	-315.689758	-79.976662	1390.450439	-281.943634	-101.552696	1675.706787	-400.969604	152.733887	1134.856934	-417.678741	-296.676666	1137.296875	-272.690918	156.541245	914.989990	-322.562866	-272.339752	881.884888	-317.804260	-79.383850	1021.214172	419.366364	142.519089	944.703308	470.031128	311.807434
-335.026978	16.914545	925.653381	-299.309692	-165.253067	916.886658	-145.715897	96.583481	537.817139	-307.642273	-135.278244	494.277405	-318.321930	126.388260	198.462814	-367.523560	-70.962631	88.656090	-359.491608	96.176285	1390.905518	-322.465088	-246.055283	1371.494141	-316.251221	-80.038918	1390.208496	-282.502167	-101.289856	1675.505737	-400.138977	152.313736	1134.503174	-417.955841	-297.244904	1137.179810	-269.412201	155.768555	916.257507	-322.237213	-273.168823	882.061279	-317.847443	-79.108871	1021.145630	419.069244	142.314590	944.701904	469.806824	311.850189
-335.018951	17.271835	925.538940	-299.212219	-165.174835	916.780823	-144.817200	95.021019	537.784424	-307.945374	-135.315323	494.237244	-311.349640	123.115234	194.164886	-367.505127	-71.024696	88.552071	-360.179871	96.118988	1390.629272	-322.983276	-246.065430	1371.363281	-316.729645	-80.083206	1390.079468	-282.991425	-101.058846	1675.272217	-399.468140	151.888245	1134.152832	-418.169403	-297.807281	1137.027954	-265.534668	154.048325	917.899170	-321.944305	-274.109680	882.118164	-317.909393	-78.901627	1021.034180	419.046295	142.335220	944.788391	469.624939	311.897095
-335.059540	17.472433	925.392395	-299.134247	-165.108887	916.675781	-144.188416	93.466621	537.682068	-308.335358	-135.545639	494.204376	-303.941528	119.981522	189.607834	-367.541901	-71.056999	88.405312	-360.806732	96.023552	1390.353638	-323.502411	-246.067291	1371.208740	-317.215546	-80.123322	1389.935547	-283.495605	-101.021248	1675.192017	-398.899963	151.345566	1133.761841	-418.293640	-298.345917	1136.791626	-262.524292	153.138962	919.137573	-321.669159	-275.037781	882.007202	-317.983734	-78.760803	1020.907959	418.861694	142.165970	944.797302	469.436859	311.911530
-335.187805	17.528654	925.160645	-299.158752	-165.075058	916.575562	-143.397827	92.422020	537.652466	-308.732758	-135.715942	494.185028	-296.282562	117.090767	185.027115	-367.558014	-71.138153	88.330391	-361.505493	95.994392	1390.069214	-323.798065	-246.031509	1371.110962	-317.662048	-80.147156	1389.755493	-283.975891	-100.736626	1674.993408	-398.450592	150.749588	1133.354614	-418.307404	-298.883118	1136.562134	-259.711670	152.415085	920.437317	-321.378845	-276.039307	881.838745	-318.092194	-78.650223	1020.744873	418.852051	142.099121	944.839661	469.269104	311.942413
-335.311401	17.540009	924.883362	-299.144043	-165.093292	916.493225	-143.127731	90.945267	537.406555	-309.183716	-135.976913	494.195618	-288.422516	114.496788	180.192520	-367.593384	-71.254166	88.282730	-362.197357	96.028320	1389.798828	-324.096619	-245.993973	1370.986328	-318.095856	-80.162140	1389.562988	-284.400391	-100.200760	1674.738159	-398.092316	150.049713	1132.979492	-418.248962	-299.370483	1136.288208	-256.992249	151.702042	921.828857	-321.157990	-277.060638	881.603943	-318.171570	-78.552078	1020.569763	418.812958	141.903229	944.828613	469.172241	312.003937
-335.546997	17.371456	924.516418	-299.218536	-165.203140	916.431946	-142.830536	89.209312	537.083313	-309.707581	-136.268021	494.215546	-280.375336	111.821785	175.291214	-367.607361	-71.348488	88.195015	-362.916748	96.058456	1389.584351	-324.468689	-245.933105	1370.808960	-318.595581	-80.130554	1389.352295	-284.825928	-99.977669	1674.593262	-397.876068	149.327957	1132.605713	-418.148315	-299.869446	1135.999512	-254.500107	151.016922	923.140747	-320.969055	-278.053894	881.266357	-318.286041	-78.518745	1020.364136	418.866364	141.817123	944.867004	469.084717	312.029694
-335.738861	17.366823	924.205872	-299.271729	-165.262146	916.357971	-142.519897	87.465286	536.734070	-310.222931	-136.466003	494.192291	-273.292053	109.020882	171.125122	-367.611572	-71.385582	88.148293	-363.586365	96.086502	1389.358398	-324.828186	-245.912476	1370.656616	-319.079865	-80.069771	1389.222778	-285.257507	-99.798874	1674.463867	-397.814545	148.462082	1132.236450	-417.953033	-300.322784	1135.733765	-252.287674	150.489563	924.391541	-320.811554	-279.173462	880.896912	-318.366486	-78.412346	1020.178528	418.976318	141.720169	944.824158	469.042328	312.053223
-335.903687	17.329617	924.009460	-299.287140	-165.281754	916.340454	-142.231445	85.825836	536.415588	-311.074066	-136.973007	494.181427	-267.788666	106.124344	168.037048	-367.828979	-71.627380	88.127480	-364.323395	96.157608	1389.107666	-325.145233	-245.819611	1370.493042	-319.565399	-80.027275	1389.077026	-285.693939	-99.549835	1674.344604	-397.824127	147.605408	1131.869995	-417.669128	-300.685211	1135.405884	-250.217621	150.072388	925.661194	-320.540985	-280.260254	880.528687	-318.470428	-78.346962	1020.075562	419.128601	141.638489	944.875916	469.012115	312.059418
-336.040894	17.429064	923.904846	-299.347534	-165.212021	916.319641	-141.561493	83.897057	536.069092	-311.677887	-137.250793	494.275452	-263.590363	103.504890	165.763412	-367.868744	-71.714638	88.125618	-365.098083	96.232132	1388.931396	-325.450195	-245.777740	1370.361206	-320.000763	-79.972908	1389.044800	-286.114777	-99.350113	1674.243530	-397.999725	146.683563	1131.470581	-417.381439	-301.174957	1135.206909	-248.335434	149.699570	926.891235	-320.581787	-281.349854	880.038818	-318.572693	-78.216965	1020.014771	419.316315	141.519455	944.858215	469.020050	312.066467
-336.303467	17.494684	923.785461	-299.444641	-165.201218	916.339050	-140.188934	80.361671	535.852051	-312.189758	-137.367035	494.391937	-260.557251	101.278564	164.069824	-367.940704	-71.745262	88.075600	-365.825073	96.310692	1388.840820	-325.741730	-245.679214	1370.314819	-320.383270	-79.895653	1389.012939	-286.531006	-99.301750	1674.170532	-398.220581	145.709656	1131.200439	-417.000732	-301.475708	1134.993164	-246.674377	149.534256	928.153137	-320.594666	-282.528351	879.624084	-318.739075	-78.099808	1019.968323	419.561646	141.442795	944.903992	469.004425	312.038330
-336.674805	17.521154	923.699768	-299.636902	-165.235489	916.354736	-138.684219	78.407539	536.056702	-312.266815	-136.963364	494.528900	-257.735443	99.473289	163.510254	-368.321625	-70.849426	87.251053	-366.578827	96.427155	1388.730957	-325.905670	-245.562607	1370.271729	-320.813232	-79.796318	1389.012817	-286.943024	-99.240952	1674.136230	-398.508911	144.605988	1130.931763	-416.527618	-301.804565	1134.800659	-245.157379	149.354034	929.405273	-320.542572	-283.585876	879.111450	-318.999603	-78.043510	1019.936035	419.900238	141.724121	945.324951	468.864197	311.901550
-337.106720	17.456903	923.565552	-299.885010	-165.242004	916.372253	-136.997772	76.511177	536.631897	-312.684174	-137.048279	494.552185	-254.974411	97.459724	163.807266	-368.004364	-71.474861	87.734047	-367.325867	96.549858	1388.642090	-326.064911	-245.447952	1370.258667	-321.215607	-79.674393	1388.968628	-287.357361	-99.116402	1674.167847	-398.948792	143.573120	1130.707397	-415.995697	-302.115692	1134.654419	-243.964600	149.283844	930.471497	-320.355804	-284.690491	878.647766	-319.305237	-77.991234	1019.881592	420.020782	141.232376	944.990112	468.980286	311.907349
-337.485138	17.503071	923.497253	-300.197144	-165.184448	916.391357	-135.539597	74.948906	537.460327	-312.969421	-136.992599	494.598846	-253.807526	95.389069	165.380753	-367.603302	-72.387375	88.716682	-368.047485	96.684464	1388.555054	-326.171387	-245.301361	1370.266846	-321.580444	-79.539719	1388.955322	-287.759277	-99.024658	1674.166870	-399.371155	142.276154	1130.374634	-415.416260	-302.309784	1134.514160	-242.906158	149.289688	931.560059	-319.998840	-285.951202	877.574463	-319.636597	-77.889374	1019.859131	420.298004	141.036530	944.981934	469.013000	311.832184
-337.745728	17.361225	923.437317	-300.472076	-165.568817	916.648071	-134.074707	73.428436	538.574158	-313.334290	-137.180801	494.614075	-253.962418	93.531990	167.526520	-367.701263	-73.645683	89.970406	-368.737823	96.787582	1388.464722	-326.236481	-245.149185	1370.271729	-321.957855	-79.427994	1388.926636	-288.156555	-98.994133	1674.182983	-400.053345	141.206116	1130.038818	-414.869781	-302.554169	1134.366089	-242.148209	149.366760	932.504700	-320.050690	-286.977570	877.027893	-320.042603	-78.002441	1019.962280	420.601654	140.915329	945.018494	469.048401	311.713684
-338.171600	17.260588	923.351318	-300.826904	-165.600021	916.637390	-133.149490	72.420319	539.737427	-313.547455	-137.286591	494.652527	-254.677795	92.003464	169.797653	-367.668518	-73.664337	89.984947	-369.436707	96.906212	1388.401733	-326.277435	-244.994446	1370.291626	-322.322510	-79.331703	1388.912964	-288.572205	-98.972984	1674.129028	-400.533600	140.291611	1129.956299	-414.308533	-302.820984	1134.271484	-241.599625	149.484085	933.345825	-320.217224	-288.038635	876.575439	-320.460480	-78.034737	1019.915039	420.923248	140.720245	945.064270	469.110138	311.577667
-338.650787	17.284628	923.340332	-301.258667	-165.203979	916.331482	-132.502182	71.757324	540.828491	-313.612091	-137.164261	494.546448	-255.509384	90.782402	172.058228	-367.659454	-72.970894	89.294762	-370.084808	97.061882	1388.337769	-326.282593	-244.820267	1370.301025	-322.695160	-79.224342	1388.903442	-288.961334	-99.047981	1674.253174	-401.009827	139.638535	1129.924316	-413.804626	-303.144867	1134.315674	-241.339523	149.712158	934.055908	-320.376923	-288.910431	876.203491	-320.806061	-77.971596	1019.751770	421.226685	140.518951	945.161072	469.152039	311.414429
-338.939758	17.153414	923.376465	-301.595123	-165.283218	916.340332	-131.929504	71.041016	541.901855	-313.797272	-137.228943	494.438721	-256.641052	90.221748	174.404373	-367.744110	-72.104317	88.345413	-370.681091	97.194794	1388.313354	-326.277924	-244.662323	1370.381836	-323.052399	-79.078957	1388.971802	-289.274445	-99.038284	1674.235229	-401.558319	139.028748	1129.975342	-413.315826	-303.372803	1134.294556	-241.172302	149.964294	934.756042	-320.604492	-289.898102	875.849365	-321.170898	-78.103317	1019.772766	421.527161	140.330444	945.194641	469.208740	311.255371
-339.187653	17.011871	923.509033	-301.996490	-165.403442	916.376465	-131.522034	70.592659	542.846558	-314.041138	-137.283310	494.395416	-257.865265	89.856506	176.605011	-367.877289	-71.635956	87.764214	-371.260651	97.273537	1388.300049	-326.286285	-244.506393	1370.499634	-323.390869	-78.963371	1389.060425	-289.583740	-99.118187	1674.315308	-402.430389	137.888611	1129.496094	-412.802368	-303.664673	1134.279907	-241.284134	150.383392	935.189575	-320.798584	-290.728790	875.546753	-321.542053	-78.296104	1019.854126	421.657318	140.231781	945.588196	469.098755	310.940033
-339.463165	16.805000	923.662537	-302.464935	-165.581741	916.460205	-131.066879	70.047508	543.558167	-314.357758	-137.548721	494.323730	-259.157074	90.032112	178.319794	-367.943512	-71.692215	87.746994	-371.844574	97.384903	1388.299927	-326.308319	-244.372482	1370.660400	-323.697113	-78.891563	1389.181519	-289.867767	-99.214684	1674.430420	-403.074738	137.583557	1129.664429	-412.342346	-303.962891	1134.357910	-241.675201	150.842316	935.538086	-321.079407	-291.660919	875.331116	-321.906616	-78.524956	1019.971313	422.043274	139.982025	945.377869	469.290466	310.887512
-339.606934	16.476902	923.877380	-302.886230	-166.254517	916.857361	-130.561066	69.494949	544.335815	-314.548981	-137.498322	494.414948	-259.514496	90.326408	178.899887	-368.179779	-72.893936	88.894783	-372.366547	97.432793	1388.375854	-326.337402	-244.245621	1370.898071	-324.021515	-78.857162	1389.316528	-290.124146	-99.317093	1674.581299	-403.743988	137.150604	1129.703735	-411.922150	-304.185425	1134.645996	-242.298599	151.422058	935.759888	-321.289215	-292.398071	875.253540	-322.271912	-78.933235	1020.280273	422.348816	139.744934	945.349731	469.392517	310.760376
-339.957245	16.408962	924.126892	-303.474609	-166.047028	916.670654	-130.076706	68.913368	544.823792	-314.576172	-137.319458	494.444763	-258.860474	90.262840	178.681595	-367.737488	-71.554451	87.848083	-372.831390	97.433052	1388.483032	-326.401001	-244.130234	1371.187256	-324.272827	-78.800240	1389.514160	-290.381317	-99.477562	1674.807739	-404.475555	136.891144	1129.807129	-411.589600	-304.450256	1134.918945	-243.176163	152.122879	935.792542	-321.547150	-293.156891	875.197632	-322.531647	-79.064934	1020.305237	422.589539	139.532654	945.375366	469.453705	310.564270
-340.209808	16.232882	924.395325	-304.056091	-166.286926	916.771606	-129.342133	68.227554	545.469727	-314.833099	-137.502090	494.523682	-257.220856	89.670319	178.158936	-367.746399	-71.485283	87.763657	-373.279297	97.413284	1388.596436	-326.472046	-244.032333	1371.514404	-324.568573	-78.818367	1389.722656	-290.572327	-99.574951	1674.922852	-405.164215	136.709000	1129.887695	-411.290070	-304.788086	1135.254150	-244.204071	152.963440	935.715881	-321.909851	-293.955963	875.230225	-322.862213	-79.344383	1020.487549	422.702393	139.365204	945.618225	469.410553	310.269714
-340.550171	16.087870	924.677795	-304.659637	-166.599136	916.886597	-128.403488	67.603584	545.991638	-315.245453	-137.705368	494.507446	-255.258926	88.981010	177.606094	-367.769226	-71.552788	87.797455	-373.630219	97.373688	1388.723877	-326.587372	-243.968201	1371.862915	-324.859283	-78.829407	1389.928345	-290.792511	-99.736229	1675.187622	-405.872192	136.632080	1129.984375	-411.085358	-305.073669	1135.588623	-245.429642	153.927216	935.561829	-322.208527	-294.652069	875.321899	-323.197357	-79.632629	1020.684631	423.131500	139.165390	945.322449	469.673828	310.202148
-340.844513	15.893680	924.967651	-305.316498	-166.873886	917.033142	-127.222046	66.970314	546.694702	-316.192688	-138.560486	494.419922	-253.517654	88.375862	177.258148	-368.081024	-71.795563	87.763885	-373.928864	97.330429	1388.854126	-326.737030	-243.960114	1372.188354	-325.085846	-78.868820	1390.127075	-290.961670	-99.811325	1675.385864	-406.591949	136.677536	1130.118896	-410.933563	-305.333496	1135.950195	-246.893631	154.997299	935.301025	-322.432495	-295.291779	875.589600	-323.539673	-79.916405	1020.901306	423.347504	138.935974	945.322449	469.769562	309.949097
-341.182434	15.645199	925.195740	-305.981140	-167.169281	917.179321	-126.052216	66.393562	547.452698	-316.073730	-138.027664	494.398987	-251.946854	87.519104	177.250183	-367.773743	-71.625984	87.660271	-374.130035	97.270973	1388.979370	-326.939240	-244.034790	1372.573975	-325.256653	-78.917274	1390.395386	-291.166748	-99.993057	1675.592896	-407.269043	136.700516	1130.253784	-410.882324	-305.619415	1136.320068	-248.516998	156.252167	934.829041	-322.628052	-295.822937	875.889954	-323.900299	-80.204025	1021.088318	423.581787	138.720078	945.285706	469.899200	309.721375
-341.516571	15.477906	925.419067	-306.633667	-167.418167	917.301819	-124.923141	66.124603	548.248596	-316.336731	-138.145432	494.419006	-250.319519	86.335167	177.389969	-367.644165	-71.599663	87.630043	-374.281616	97.217659	1389.123047	-327.129242	-244.101700	1372.919434	-325.379364	-78.982971	1390.592407	-291.386871	-100.154846	1675.903076	-408.069336	136.879944	1130.437012	-410.938507	-305.837952	1136.780151	-250.278397	157.622192	934.366394	-322.803101	-296.330933	876.202759	-324.247437	-80.436752	1021.260498	423.763306	138.455124	945.279846	469.998749	309.470184
-341.897064	15.402236	925.636719	-307.197876	-167.617249	917.375854	-124.125526	66.114944	549.019714	-316.801697	-138.409592	494.437897	-248.984055	85.055878	178.037094	-367.630219	-71.658066	87.613480	-374.315002	97.134026	1389.225952	-327.290558	-244.206665	1373.262451	-325.448730	-79.083267	1390.862549	-291.603424	-100.308060	1676.177124	-408.868011	137.105682	1130.597168	-411.069763	-306.027222	1137.195435	-252.160828	159.106018	933.779358	-322.932678	-296.898163	876.534546	-324.572906	-80.621368	1021.404358	423.760132	138.207947	945.525085	469.950714	309.084106
-342.347260	15.142574	925.723816	-307.736969	-167.794998	917.427429	-123.055473	65.774307	550.087036	-317.332733	-138.593002	494.358368	-247.522324	83.342911	178.981644	-367.627472	-71.722336	87.496002	-374.233551	97.033943	1389.288940	-327.432404	-244.324097	1373.558716	-325.488190	-79.202507	1391.066650	-291.795044	-100.461296	1676.393311	-409.758698	137.409775	1130.704834	-411.295410	-306.146729	1137.523682	-254.209198	160.652390	933.120361	-323.050110	-297.327545	876.879944	-324.927704	-80.835030	1021.473877	424.109314	137.903885	945.218445	470.215363	308.932190
-342.818054	15.159080	925.859802	-308.148804	-167.862213	917.467346	-121.861404	65.182022	551.354309	-317.892487	-138.812576	494.290100	-246.438278	81.681282	180.383896	-367.627777	-71.718361	87.363419	-374.095459	96.945694	1389.300781	-327.588806	-244.453217	1373.801514	-325.459930	-79.347588	1391.226807	-292.051025	-100.640038	1676.725708	-410.798737	137.879669	1130.829346	-411.609192	-306.266113	1137.722168	-256.329681	162.257568	932.406799	-323.091339	-297.653290	877.217224	-325.244080	-80.887016	1021.560364	424.285828	137.610855	945.123474	470.330994	308.687714
-343.412567	15.105896	925.944824	-308.556732	-167.888840	917.486206	-120.815033	64.649040	552.713562	-318.294891	-138.880646	494.247925	-245.594101	79.839119	182.114822	-367.529907	-71.717232	87.219894	-373.867493	96.857826	1389.300049	-327.676117	-244.626022	1373.945923	-325.397125	-79.469505	1391.425293	-292.278473	-100.862701	1676.981323	-411.748932	138.154068	1130.843140	-411.992004	-306.371521	1137.898193	-258.580750	163.946854	931.650635	-323.104187	-297.959625	877.558228	-325.589813	-80.933800	1021.611511	424.473511	137.217346	945.020630	470.486938	308.443634
-344.166138	15.031723	926.019470	-308.953888	-167.868973	917.484070	-119.739563	64.052689	554.266174	-318.911041	-139.131958	494.201416	-244.885452	78.093666	184.268845	-367.599365	-71.826752	87.037659	-373.566986	96.767342	1389.287354	-327.802032	-244.806091	1374.043701	-325.322479	-79.617477	1391.475952	-292.474335	-101.068649	1677.178467	-412.915375	139.063583	1130.989380	-412.448883	-306.602112	1138.087891	-261.284210	166.112808	930.723755	-323.117706	-298.274597	877.834900	-325.975739	-80.967918	1021.646545	424.543060	136.794312	945.033997	470.575073	308.096588
-344.917358	15.084517	926.078796	-309.304718	-167.764923	917.489258	-118.905563	63.788982	555.905151	-319.741516	-139.568878	494.113434	-244.711716	76.499252	186.947876	-367.781006	-72.082336	86.946571	-373.314392	96.685646	1389.304199	-327.852051	-245.018921	1374.050537	-325.134766	-79.784256	1391.497681	-292.695831	-101.352135	1677.477783	-414.072723	139.588333	1131.083740	-412.866333	-306.760193	1138.081787	-263.742676	167.770905	929.983093	-323.122040	-298.517822	878.093567	-326.364624	-80.887444	1021.677795	424.542267	136.677460	945.556274	470.535248	307.540466
-345.785370	15.307250	926.220886	-309.638885	-167.563309	917.489868	-117.542091	63.151489	557.856079	-320.460602	-139.836380	494.034302	-244.681442	74.783394	190.045334	-367.920532	-72.306351	86.857651	-373.104919	96.602242	1389.375244	-327.835236	-245.232635	1374.052612	-324.921814	-79.948700	1391.571899	-292.846863	-101.650703	1677.727539	-415.212646	140.176376	1131.272339	-413.300140	-306.868622	1138.144897	-266.330231	169.396194	929.212769	-323.127777	-298.773590	878.356384	-326.816681	-80.720230	1021.745850	424.510101	135.855286	945.373779	470.819824	307.180695
-346.641846	15.504583	926.415710	-309.977997	-167.258179	917.513550	-115.922043	62.490376	559.957336	-321.425140	-140.480927	493.981506	-244.858414	73.003044	193.540756	-368.239197	-72.626961	86.867447	-372.970367	96.522514	1389.489014	-327.841888	-245.394775	1374.003174	-324.644806	-80.107689	1391.698486	-293.024719	-101.922966	1678.115479	-415.571808	139.169174	1131.217651	-413.710632	-306.978516	1138.199463	-268.898041	171.118134	928.323486	-323.116852	-299.388428	878.376953	-327.321533	-80.543869	1021.850769	424.591309	135.398483	945.618774	471.049591	306.760620
-347.186432	15.480785	926.611877	-309.919464	-167.642700	918.161621	-114.164375	61.849567	562.125854	-321.480804	-139.945450	494.228546	-245.187195	71.189545	197.382889	-368.065247	-72.555458	86.798370	-372.879974	96.407722	1389.720581	-327.697632	-245.554749	1373.909180	-324.383881	-80.192909	1391.818604	-293.131714	-102.235191	1678.407959	-416.756470	139.725021	1131.567017	-414.168182	-306.999786	1138.229614	-271.744019	172.891602	927.665771	-323.062408	-299.529205	878.621277	-327.774048	-80.532249	1022.284607	424.757721	135.044952	945.924255	471.280579	306.384979
-348.246185	16.078863	926.841614	-310.653320	-166.658218	917.633362	-112.468056	61.724178	564.318542	-321.839355	-139.648407	494.260162	-245.808456	69.437187	201.544586	-368.017120	-72.595291	86.823555	-372.938721	96.289001	1390.026245	-327.551880	-245.649765	1373.789307	-324.140442	-80.231888	1391.904541	-293.186920	-102.578682	1678.689453	-417.898102	140.111420	1131.952148	-414.551025	-307.044098	1138.195068	-274.575958	174.498306	927.062134	-323.007874	-299.591522	878.902893	-328.404419	-80.107582	1022.115906	424.995331	134.762436	946.257690	471.555511	306.026031
-348.972839	16.276266	927.002380	-311.113007	-166.357269	917.687744	-110.197426	61.524483	566.587341	-322.367065	-139.514542	494.383728	-246.523514	67.621216	205.921204	-368.161926	-72.705048	86.770973	-373.129425	96.221413	1390.382446	-327.356506	-245.731400	1373.604614	-323.869720	-80.249619	1391.955811	-293.166656	-103.010834	1678.877441	-420.607880	143.033279	1132.972412	-414.943542	-307.164246	1138.227173	-277.951233	176.152115	926.779663	-322.967102	-299.267212	879.259094	-328.988037	-79.915642	1022.220581	425.297729	134.336121	946.521729	471.921204	305.743835
-349.761566	16.513561	927.254944	-311.659271	-166.107544	917.804688	-107.820015	61.359787	568.869019	-322.755829	-139.259003	494.449554	-247.222977	65.829597	210.414032	-368.245422	-72.711624	86.774681	-373.407471	96.188889	1390.776611	-327.098755	-245.755356	1373.424683	-323.641541	-80.272682	1391.958618	-293.175598	-103.351654	1679.126221	-422.066650	143.635513	1133.600586	-415.214081	-307.266846	1138.241089	-280.954041	177.663467	926.375061	-322.983185	-299.349945	879.393005	-329.668091	-79.747696	1022.401794	425.574493	133.986908	946.886108	472.303467	305.374725
-350.379150	16.679274	927.450256	-312.292664	-165.908554	917.890442	-105.503654	61.267189	571.062073	-323.033508	-138.998993	494.584991	-247.987228	63.868397	214.883163	-368.262512	-72.665428	86.732979	-373.717438	96.107559	1391.201538	-326.757355	-245.771225	1373.232910	-323.388184	-80.292694	1391.929810	-293.107727	-103.707657	1679.349609	-423.401428	143.969101	1134.188477	-415.404297	-307.366241	1138.214111	-283.825287	179.082825	925.894653	-322.998779	-299.387451	879.465332	-330.269135	-79.620995	1022.539246	425.822662	133.598145	947.339905	472.705963	304.950470
-350.985260	16.813215	927.703064	-312.985077	-165.742249	917.992004	-103.111534	61.307362	573.289917	-323.291840	-138.682480	494.625214	-248.728226	61.922024	219.395203	-368.295319	-72.608391	86.712837	-374.040619	95.984520	1391.670532	-326.361603	-245.800858	1373.029907	-323.110138	-80.301491	1391.999878	-292.990845	-104.126579	1679.494995	-424.842316	144.407043	1134.890747	-415.490173	-307.403442	1138.196167	-286.857178	180.581039	925.503784	-323.044342	-299.382721	879.522278	-330.926392	-79.556427	1022.712219	426.099060	133.213181	947.888550	473.168243	304.532166
-351.500092	16.936596	927.989746	-313.735870	-165.611526	918.155579	-100.709206	61.217545	575.582336	-323.503784	-138.289886	494.705353	-249.549759	59.995781	223.913605	-368.236938	-72.503326	86.672119	-374.374298	95.855782	1392.161743	-325.996460	-245.790359	1372.901123	-322.916321	-80.358894	1392.024902	-292.805817	-104.584846	1679.634155	-426.288666	144.767136	1135.599487	-415.483307	-307.512299	1138.200439	-289.977692	182.058502	925.217285	-323.069183	-299.365326	879.547729	-331.572998	-79.500969	1022.933777	426.425781	132.846039	948.493347	473.621399	304.161407
-351.912170	17.083591	928.327332	-314.487091	-165.420013	918.278015	-98.615196	61.359619	577.705139	-323.724030	-138.001083	494.715454	-250.589615	58.364655	228.477554	-368.230011	-72.393486	86.620140	-374.696625	95.710030	1392.642700	-325.642639	-245.805710	1372.755981	-322.739380	-80.424408	1392.099854	-292.593536	-105.019371	1679.732544	-427.747803	145.119217	1136.311279	-415.409729	-307.553253	1138.186890	-293.089050	183.493454	925.011108	-323.158661	-299.305023	879.535889	-332.162628	-79.453926	1023.157471	426.645996	132.397629	949.139099	474.044098	303.748077
-352.263184	17.199108	928.696350	-315.199524	-165.259583	918.452576	-96.458008	61.444889	579.925659	-324.035828	-137.855804	494.753479	-251.305283	56.494812	232.699646	-368.214996	-72.361771	86.620338	-374.960480	95.558983	1393.119629	-325.286133	-245.813690	1372.677612	-322.624695	-80.504738	1392.179321	-292.378876	-105.456505	1679.866577	-429.227325	145.411880	1137.024658	-415.262451	-307.624664	1138.212646	-296.276184	184.847427	924.791077	-323.240448	-299.191589	879.523315	-332.750397	-79.436806	1023.423401	426.915192	131.998093	949.777161	474.517181	303.276794
[truncated: 40 more columns]
