# Supplementary material for: A dyadic stimulus set of audiovisual affective displays for the study of multisensory, emotional, social interactions
Source: Behav Res Methods. 2015 Nov 5;48(4):1285–95. doi: 10.3758/s13428-015-0654-4 (PMC5101291; doi:10.3758/s13428-015-0654-4)
Supplement: Supplementary file 1 — (ZIP 270 MB) [file 13428_2015_654_MOESM1_ESM.zip › supplementary_material_2_stimuli_set_files/E/E22.txt]

-487.896576	223.749161	924.686462	-462.513947	35.187252	921.621765	-570.936157	248.830765	503.419739	-505.131134	-18.058882	494.184509	-570.414734	234.513962	68.180061	-562.765747	-49.759861	78.996109	-517.394226	305.403595	1391.125610	-479.115784	-38.119244	1375.773682	-470.823212	127.783920	1388.925293	-377.610626	113.386368	1647.985962	-602.350342	354.581787	1140.676147	-566.030884	-82.599113	1137.710449	-503.716919	376.749695	907.173645	-466.934601	-87.065903	881.137451	-464.204773	129.333572	1022.547119	416.428619	-55.947109	960.470154	428.702942	121.725090
-487.926605	223.676514	924.671265	-462.520142	35.039577	921.647583	-570.950684	248.857071	503.422699	-505.135681	-18.062664	494.200439	-570.419617	234.514740	68.184082	-562.687134	-49.744633	78.968742	-517.409790	305.454681	1391.077515	-479.086578	-38.073105	1375.803467	-470.830292	127.765907	1388.898804	-377.614929	113.487465	1647.990479	-602.406860	354.479279	1140.624268	-566.185303	-82.633102	1137.813843	-503.802399	376.572174	907.103699	-467.326935	-87.221825	881.052185	-464.230225	129.245453	1022.553284	416.178009	-55.876186	960.397156	428.370361	121.796310
-487.979858	223.612579	924.666626	-462.576569	34.921082	921.662415	-570.989624	248.860062	503.429565	-505.160065	-18.197001	494.199890	-570.433289	234.500870	68.180183	-562.737976	-49.765839	78.992172	-517.456238	305.516510	1391.015747	-479.095673	-38.055981	1375.836426	-470.796997	127.810860	1388.886108	-377.603790	113.606895	1647.992188	-602.471436	354.404602	1140.557861	-566.342896	-82.679665	1137.881226	-503.898285	376.347687	907.009827	-467.693359	-87.325859	881.042419	-464.272797	129.166000	1022.557007	415.864319	-55.811970	960.357971	428.046906	121.832123
-488.024506	223.607056	924.672974	-462.605164	34.843842	921.669983	-571.015747	248.832611	503.448547	-505.123291	-18.277903	494.217010	-570.426025	234.501358	68.156219	-562.739441	-49.751812	79.020538	-517.488037	305.567444	1390.971680	-479.078217	-38.008244	1375.891235	-470.822052	127.859253	1388.864868	-377.602661	113.724922	1647.998901	-602.530579	354.299744	1140.469604	-566.484436	-82.746529	1138.030029	-504.005920	376.115936	906.914612	-468.074310	-87.453781	881.014648	-464.320648	129.124725	1022.565186	415.566223	-55.734837	960.272217	427.698029	121.920410
-488.065643	223.567764	924.670776	-462.637390	34.726604	921.696838	-571.063354	248.805893	503.445435	-505.295807	-18.518055	494.267059	-570.446472	234.503387	68.172432	-562.869263	-49.823902	79.068787	-517.524109	305.627991	1390.922974	-479.103668	-37.971565	1375.925903	-470.787140	127.917404	1388.840576	-377.603210	113.846237	1648.009888	-602.631226	354.228973	1140.437012	-566.641479	-82.755524	1138.095337	-504.109772	375.884277	906.830811	-468.445587	-87.577232	881.014771	-464.364075	129.061401	1022.578308	415.336639	-55.639427	960.255737	427.429443	121.947929
-488.094604	223.541229	924.679565	-462.687592	34.659821	921.714111	-571.068787	248.797821	503.453674	-505.249237	-18.580992	494.274689	-570.452454	234.490097	68.174004	-562.862915	-49.786385	79.069756	-517.550354	305.699768	1390.875366	-479.115051	-37.909061	1375.964355	-470.794159	127.950226	1388.830078	-377.580872	113.981194	1648.013794	-602.716614	354.159424	1140.385254	-566.765747	-82.845406	1138.190918	-504.188141	375.646576	906.780579	-468.731110	-87.711281	881.067383	-464.423981	129.015198	1022.593567	415.020660	-55.636295	960.149048	427.134247	122.002571
-488.145325	223.504303	924.661316	-462.673431	34.706272	921.631592	-571.097473	248.766907	503.460297	-505.135986	-18.560316	494.243439	-570.439453	234.495316	68.212700	-562.821960	-49.811073	79.069641	-517.583252	305.763733	1390.820068	-479.095184	-37.845459	1376.025757	-470.765106	128.026337	1388.840454	-377.565399	114.119797	1648.029541	-602.802368	354.068024	1140.327148	-566.882568	-82.929039	1138.307861	-504.246033	375.405334	906.716553	-469.014435	-87.839905	881.130859	-464.406616	128.994751	1022.539246	414.802765	-55.589928	960.110840	426.881836	122.034920
-488.174957	223.484375	924.665649	-462.720154	34.675728	921.619446	-571.086365	248.714584	503.472870	-505.117096	-18.543219	494.238129	-570.450989	234.498093	68.208344	-562.838257	-49.818508	79.072227	-517.622253	305.809662	1390.784058	-479.118774	-37.798298	1376.049683	-470.761017	128.120331	1388.873291	-377.530701	114.267654	1648.017090	-602.870239	353.956879	1140.276123	-566.985474	-82.979706	1138.401001	-504.312958	375.186676	906.665955	-469.321747	-88.033340	881.123169	-464.449219	128.959213	1022.535828	414.516937	-55.586113	960.051880	426.566742	122.104866
-488.198334	223.450241	924.659241	-462.752563	34.613930	921.641541	-571.104675	248.719727	503.476593	-505.047516	-18.557365	494.196991	-570.442017	234.489517	68.199463	-562.799011	-49.802235	79.067490	-517.659058	305.887360	1390.726440	-479.059387	-37.722363	1376.109985	-470.732666	128.227188	1388.889038	-377.561401	114.441536	1648.042725	-602.953369	353.857574	1140.224243	-567.057922	-83.033997	1138.521240	-504.387115	374.959900	906.598572	-469.547363	-88.167313	881.186035	-464.489227	128.924103	1022.545044	413.921478	-55.489250	960.203735	426.062744	121.970840
-488.205414	223.444260	924.654968	-462.667236	34.978531	921.539856	-571.118896	248.734619	503.478577	-504.921417	-18.524061	494.173004	-570.433594	234.484924	68.198296	-562.783020	-49.841484	79.034050	-517.704041	305.978577	1390.666504	-479.034149	-37.639164	1376.158447	-470.745636	128.307343	1388.854980	-377.442383	114.586639	1647.984253	-603.030151	353.782104	1140.161377	-567.085815	-83.038757	1138.594360	-504.420227	374.736755	906.518494	-469.816833	-88.556801	881.339172	-464.414642	129.062073	1022.488037	413.588043	-55.198334	960.298157	425.599457	121.968552
-488.273987	223.385208	924.616760	-462.729919	34.943016	921.536133	-571.118103	248.700302	503.445465	-504.911743	-18.629269	494.189423	-570.467896	234.485443	68.188026	-562.743713	-49.807629	79.020653	-517.761108	306.033691	1390.584839	-478.980347	-37.568581	1376.192017	-470.733002	128.421021	1388.861084	-377.389893	114.739815	1647.957031	-603.114746	353.713806	1140.100464	-567.141479	-83.129517	1138.724487	-504.483459	374.515503	906.446716	-469.898956	-88.546219	881.276062	-464.461426	129.035873	1022.465027	413.561981	-55.006737	960.163269	425.340027	122.059845
-488.334167	223.402924	924.609314	-462.799561	35.007973	921.429016	-571.133362	248.709930	503.444427	-504.897522	-18.628548	494.128326	-570.479309	234.477249	68.174286	-562.730835	-49.824169	79.032677	-517.798340	306.151886	1390.520142	-478.929504	-37.514568	1376.262329	-470.739838	128.481079	1388.789185	-377.337860	114.915108	1647.925171	-603.189392	353.670929	1140.022461	-567.202026	-83.172165	1138.819824	-504.559235	374.285217	906.329712	-470.132782	-88.747917	881.271057	-464.476013	129.030991	1022.402100	413.426636	-55.027363	959.951355	425.132996	122.229843
-488.450073	223.536057	924.614319	-462.743866	35.711452	921.031189	-571.192932	248.720505	503.467896	-504.673492	-18.516411	494.041290	-570.527893	234.487473	68.173340	-562.656372	-49.812138	79.017227	-517.834534	306.241119	1390.450562	-478.946350	-37.433441	1376.316528	-470.705536	128.572769	1388.821167	-377.294373	115.076500	1647.907471	-603.278442	353.615936	1139.986328	-567.240906	-83.245773	1138.918945	-504.604919	374.087677	906.292114	-470.311829	-88.974625	881.302368	-464.334473	129.269608	1022.185852	413.009735	-55.353943	959.729004	424.854462	122.263222
-488.492188	223.464676	924.596191	-462.803436	35.689816	921.078247	-571.238647	248.739105	503.466797	-504.580078	-18.469654	494.014069	-570.523010	234.483231	68.177155	-562.616394	-49.788971	79.027313	-517.889954	306.333832	1390.387817	-478.852051	-37.369122	1376.402344	-470.717499	128.628693	1388.789307	-377.249878	115.251472	1647.897705	-603.360962	353.572449	1139.911133	-567.253113	-83.286133	1139.036987	-504.668640	373.875732	906.220459	-470.440430	-89.153145	881.397217	-464.387299	129.256180	1022.200684	412.765686	-55.292797	959.689392	424.538940	122.325485
-488.520721	223.499100	924.606995	-462.858673	35.685043	921.032410	-571.239197	248.748657	503.480499	-504.519012	-18.480234	494.032227	-570.485779	234.462341	68.197693	-562.585205	-49.788944	79.036034	-517.915833	306.431946	1390.320190	-478.859772	-37.275852	1376.497559	-470.720184	128.714706	1388.793213	-377.209503	115.431671	1647.886841	-603.449524	353.524475	1139.827393	-567.291382	-83.365143	1139.161621	-504.721710	373.701447	906.156311	-470.503723	-89.344284	881.526611	-464.420746	129.240692	1022.182129	412.479736	-55.242485	959.644775	424.156708	122.351082
-488.590698	223.530121	924.606262	-462.945618	35.778130	920.968384	-571.291199	248.731644	503.488037	-504.510040	-18.476707	494.014862	-570.506836	234.471893	68.184212	-562.576782	-49.785496	79.033875	-517.938965	306.489075	1390.250854	-478.792328	-37.191948	1376.564575	-470.728058	128.830963	1388.789673	-377.155823	115.597900	1647.886963	-603.527649	353.474152	1139.746582	-567.283142	-83.432770	1139.302979	-504.794464	373.526459	906.057922	-470.622467	-89.519814	881.592285	-464.456970	129.273972	1022.144775	412.143219	-55.280697	959.567566	423.797058	122.414169
-488.557892	223.446640	924.596130	-462.955444	35.646778	921.111084	-571.259094	248.675674	503.456329	-504.554138	-18.491041	494.029907	-570.480713	234.477341	68.172157	-562.582092	-49.828354	79.020332	-517.975525	306.583954	1390.181396	-478.770142	-37.095261	1376.651611	-470.695801	128.944077	1388.781128	-377.096497	115.812286	1647.865967	-603.602234	353.410339	1139.642822	-567.280457	-83.512665	1139.428833	-504.859772	373.352966	905.976013	-470.697693	-89.718109	881.647949	-464.516357	129.235123	1022.219421	411.860474	-55.361042	959.555847	423.480194	122.340797
-488.626373	223.498276	924.606873	-463.035583	35.758030	921.011841	-571.057251	248.634415	503.057678	-504.621582	-18.557333	494.032776	-570.389771	234.456848	68.188805	-562.638245	-49.848141	79.038422	-518.028564	306.669952	1390.109985	-478.735931	-37.005329	1376.737549	-470.690796	129.062698	1388.809570	-377.028900	116.009354	1647.847900	-603.667908	353.379059	1139.539307	-567.271973	-83.561279	1139.538086	-504.928162	373.207794	905.898743	-470.735229	-89.940170	881.717651	-464.534088	129.265411	1022.168579	411.570831	-55.414059	959.522278	423.204803	122.323898
-488.644287	223.473801	924.590454	-463.085938	35.768261	921.038757	-571.091187	248.672058	503.070953	-504.593872	-18.489185	493.991394	-570.366760	234.452042	68.192276	-562.596863	-49.839359	79.026314	-518.040100	306.727234	1390.047974	-478.751129	-36.922665	1376.811157	-470.686340	129.180084	1388.823120	-376.974121	116.216522	1647.826294	-603.724243	353.321381	1139.462769	-567.247986	-83.648941	1139.629272	-505.000519	373.086273	905.826904	-470.757568	-90.109131	881.805359	-464.578796	129.277740	1022.175049	411.323334	-55.399368	959.539551	422.873505	122.274704
-488.667938	223.480225	924.595459	-463.131500	35.714336	921.074097	-571.075806	248.599075	503.061615	-504.628296	-18.520317	494.005371	-570.316528	234.441238	68.185631	-562.578796	-49.833019	79.025093	-518.084534	306.810974	1389.972290	-478.730713	-36.853539	1376.895020	-470.688202	129.262253	1388.828369	-376.930054	116.408478	1647.813354	-603.787170	353.281647	1139.382813	-567.216858	-83.723083	1139.755249	-505.089050	372.931488	905.706787	-470.777222	-90.304512	881.887695	-464.599091	129.270813	1022.193665	411.051025	-55.367836	959.527649	422.520203	122.284096
-488.722412	223.516663	924.578918	-463.215546	35.794273	921.007019	-571.070435	248.570374	503.059174	-504.644592	-18.414778	493.938965	-570.310364	234.437469	68.203400	-562.610779	-49.823383	78.996292	-518.123962	306.903809	1389.920776	-478.727142	-36.747517	1376.955688	-470.698639	129.345779	1388.784668	-376.898010	116.615944	1647.794067	-603.853699	353.255493	1139.326050	-567.180664	-83.799194	1139.817261	-505.178589	372.812042	905.604736	-470.789764	-90.513412	881.932739	-464.631531	129.305481	1022.147583	410.402924	-54.735920	959.524658	421.276825	123.117516
-488.733582	223.506805	924.579041	-463.240417	35.748379	921.049561	-571.080872	248.603439	503.042480	-504.709290	-18.488613	494.011902	-570.308960	234.439713	68.186432	-562.624268	-49.826237	79.004364	-518.146545	306.979431	1389.860229	-478.741425	-36.665173	1377.012939	-470.704590	129.446259	1388.801147	-376.862274	116.830376	1647.774048	-603.907043	353.211670	1139.250854	-567.163696	-83.901573	1139.907715	-505.256073	372.703247	905.535889	-470.813721	-90.735107	881.943604	-464.665710	129.297089	1022.170837	410.236237	-54.857807	959.499573	421.189362	122.778145
-488.655640	223.429901	924.566284	-463.320465	35.245365	921.375488	-571.307129	248.554291	503.400269	-504.969421	-18.616581	494.048981	-570.422668	234.457886	68.153091	-562.690308	-49.832401	79.018394	-518.155334	307.067871	1389.815918	-478.712860	-36.573753	1377.051025	-470.710144	129.518341	1388.771606	-376.806763	117.036354	1647.746948	-603.961670	353.207123	1139.190796	-567.109741	-83.985924	1139.974243	-505.347260	372.579010	905.453430	-470.817841	-90.944511	881.983704	-464.811890	129.157303	1022.344238	410.053802	-55.067051	959.484802	421.163940	122.326309
-488.824890	223.620010	924.554016	-463.353180	35.872223	920.965454	-571.111389	248.585617	503.036621	-504.827393	-18.396854	493.935089	-570.325867	234.437576	68.162140	-562.564148	-49.802471	78.979172	-518.178284	307.157928	1389.747925	-478.678070	-36.470875	1377.125122	-470.696320	129.583969	1388.786865	-376.775757	117.267982	1647.715820	-604.003052	353.171906	1139.119995	-567.044128	-84.025154	1140.015259	-505.434601	372.489105	905.350769	-470.730225	-91.096680	881.986877	-464.715851	129.390167	1022.110229	409.882813	-55.256794	959.436096	421.116730	122.061989
-488.643829	223.444992	924.554810	-463.394318	35.046803	921.566040	-571.315491	248.599518	503.393585	-505.171356	-18.645626	494.097748	-570.382629	234.449493	68.157768	-562.703674	-49.872513	78.961761	-518.193420	307.242493	1389.690430	-478.632233	-36.392540	1377.147217	-470.689850	129.682846	1388.768677	-376.735687	117.491295	1647.686768	-604.052490	353.179291	1139.037598	-566.968567	-84.055016	1140.057739	-505.545746	372.421814	905.260986	-470.644714	-91.260216	882.057373	-464.914734	129.157501	1022.441956	409.701721	-55.376686	959.392090	421.003052	121.904892
-488.681641	223.494492	924.552795	-463.436920	35.072121	921.568176	-571.303284	248.539673	503.387360	-505.268005	-18.661596	494.090668	-570.361755	234.444901	68.152267	-562.746338	-49.877831	78.956253	-518.212402	307.296356	1389.634521	-478.609039	-36.306606	1377.199341	-470.672333	129.793396	1388.802856	-376.697388	117.726608	1647.677002	-604.099365	353.187408	1138.991455	-566.891724	-84.063339	1140.120605	-505.651184	372.349548	905.141418	-470.548218	-91.415161	882.078003	-464.955719	129.196732	1022.442078	409.470459	-55.496765	959.361694	420.780365	121.823563
-488.726318	223.518295	924.547729	-463.479187	35.121002	921.582581	-571.339844	248.555725	503.384155	-505.285461	-18.593786	494.088898	-570.381348	234.451477	68.119217	-562.701233	-49.866215	78.942001	-518.221130	307.390686	1389.594971	-478.612915	-36.237240	1377.272705	-470.648468	129.863815	1388.768799	-376.647400	117.935265	1647.667480	-604.156677	353.206635	1138.925659	-566.809753	-84.109367	1140.187134	-505.738159	372.302338	905.074463	-470.409882	-91.531601	882.189331	-464.988251	129.244980	1022.445557	409.145905	-55.337429	959.354553	420.076599	122.332085
-488.748779	223.568695	924.541809	-463.511169	35.162022	921.559753	-571.336426	248.544434	503.378357	-505.351318	-18.609085	494.071136	-570.344788	234.424515	68.136475	-562.724792	-49.887020	78.960663	-518.241943	307.476318	1389.530884	-478.566986	-36.123184	1377.342773	-470.666046	129.937836	1388.763672	-376.639282	118.153809	1647.680908	-604.204834	353.195129	1138.875488	-566.709839	-84.103279	1140.256836	-505.821899	372.255707	904.997559	-470.242157	-91.669090	882.318359	-465.009796	129.281982	1022.430542	408.882202	-55.328583	959.325195	419.704590	122.368622
-488.777863	223.619949	924.555359	-463.548584	35.194218	921.593384	-571.376404	248.604065	503.404602	-505.386841	-18.564268	494.047485	-570.360168	234.441910	68.153473	-562.729980	-49.928940	78.941383	-518.256348	307.553802	1389.488770	-478.510498	-36.026260	1377.411255	-470.659882	130.018921	1388.786011	-376.616760	118.380646	1647.686401	-604.249756	353.207611	1138.843750	-566.637512	-84.162506	1140.358643	-505.929260	372.217407	904.936890	-470.098450	-91.759422	882.467285	-465.048706	129.333038	1022.454773	408.621368	-55.343983	959.285950	419.406921	122.409805
-488.821381	223.662369	924.563538	-463.618011	35.276886	921.592529	-571.366577	248.475281	503.366516	-505.395386	-18.599487	494.080353	-570.328735	234.431259	68.136917	-562.689636	-49.912170	78.958557	-518.288879	307.655090	1389.438599	-478.502899	-35.928802	1377.479614	-470.658508	130.103134	1388.792603	-376.607727	118.588982	1647.689819	-604.309631	353.235962	1138.787598	-566.532959	-84.172066	1140.445190	-506.030945	372.188049	904.833984	-469.883820	-91.852501	882.633789	-465.086670	129.391785	1022.456299	408.394653	-55.381866	959.280212	419.106171	122.400192
-488.855835	223.674698	924.526917	-463.673523	35.332310	921.590698	-571.397156	248.495102	503.381775	-505.350739	-18.479372	494.030243	-570.340332	234.450684	68.109444	-562.655701	-49.903534	78.942253	-518.275696	307.754608	1389.385132	-478.462158	-35.826431	1377.556641	-470.683929	130.176422	1388.729370	-376.593018	118.809982	1647.698730	-604.358154	353.252899	1138.762329	-566.445618	-84.172249	1140.550293	-506.130859	372.163177	904.764648	-469.680145	-91.932411	882.786926	-465.112122	129.445404	1022.434937	408.133362	-55.407303	959.282043	418.776611	122.399368
-488.894287	223.734238	924.544495	-463.721100	35.382675	921.583862	-571.410095	248.536087	503.384430	-505.439362	-18.558811	494.042877	-570.303833	234.464584	68.119812	-562.716919	-49.918770	78.957573	-518.278259	307.848969	1389.355713	-478.430115	-35.712696	1377.643677	-470.677795	130.280609	1388.771973	-376.579681	119.028641	1647.710083	-604.399658	353.255554	1138.696655	-566.349243	-84.165016	1140.612427	-506.230774	372.141327	904.701111	-469.489685	-92.001259	882.944580	-465.148041	129.487900	1022.439514	407.875854	-55.462204	959.263428	418.478058	122.372292
-489.004822	223.895386	924.541504	-463.704651	36.046135	921.270508	-571.443115	248.468948	503.344391	-505.247345	-18.358149	493.982666	-570.279297	234.459610	68.113205	-562.613525	-49.893379	78.925438	-518.272156	307.962585	1389.310669	-478.503479	-35.630157	1377.755127	-470.699554	130.380157	1388.779053	-376.571289	119.220505	1647.709106	-604.442627	353.308136	1138.679932	-566.252441	-84.105354	1140.645508	-506.324677	372.159424	904.686218	-469.303162	-92.041458	883.098633	-465.058228	129.762070	1022.265686	407.594421	-55.456699	959.226257	418.121460	122.416969
-489.057526	223.982407	924.523865	-463.803497	36.184605	921.207825	-571.471863	248.521622	503.347748	-505.252106	-18.326256	493.959137	-570.260132	234.455414	68.118095	-562.642639	-49.884068	78.913063	-518.283203	308.078888	1389.258057	-478.725555	-35.617886	1377.885864	-470.681061	130.496674	1388.753784	-376.553223	119.428635	1647.735840	-604.492920	353.343842	1138.649658	-566.184082	-84.140694	1140.743896	-506.425781	372.182556	904.602112	-469.078064	-92.065231	883.244019	-465.094086	129.853592	1022.220947	407.372620	-55.468754	959.196167	417.828278	122.370880
-489.046204	224.022644	924.522034	-463.813354	36.196056	921.276733	-571.463379	248.511200	503.330627	-505.327332	-18.319639	493.930420	-570.285400	234.473480	68.111015	-562.633606	-49.898232	78.921967	-518.270142	308.178040	1389.218628	-478.735077	-35.522636	1377.938354	-470.672821	130.612183	1388.773804	-376.535706	119.643295	1647.743408	-604.531555	353.412872	1138.619385	-566.090454	-84.150749	1140.826782	-506.521515	372.179108	904.555603	-468.911682	-92.119675	883.300415	-465.123535	129.911514	1022.257996	407.112732	-55.515255	959.154053	417.550476	122.339050
-489.070862	224.076096	924.530457	-463.856018	36.251396	921.287598	-571.419495	248.418976	503.310852	-505.229340	-18.294952	493.929352	-570.195496	234.454773	68.103798	-562.604919	-49.891682	78.917938	-518.278137	308.303406	1389.188721	-478.662140	-35.407845	1378.003174	-470.672424	130.763458	1388.814697	-376.509888	119.860901	1647.761719	-604.590942	353.466736	1138.605347	-566.009399	-84.067863	1140.850220	-506.626831	372.209320	904.471069	-468.732605	-92.162155	883.345215	-465.167999	129.964661	1022.268860	406.886017	-55.501324	959.115601	417.276855	122.331604
-489.095795	224.104706	924.513916	-463.882141	36.277241	921.310120	-571.400391	248.374939	503.279358	-505.176544	-18.219286	493.922180	-570.204102	234.449722	68.094315	-562.614502	-49.889263	78.903053	-518.267761	308.440277	1389.153564	-478.724457	-35.319725	1378.094482	-470.653992	130.899002	1388.811035	-376.483673	120.069504	1647.770874	-604.635681	353.537384	1138.568359	-565.932617	-83.998756	1140.900146	-506.724518	372.246704	904.435242	-468.554718	-92.163063	883.446533	-465.201569	130.011383	1022.272766	406.667023	-55.608128	959.103516	417.047302	122.162910
-489.113983	224.157196	924.514099	-463.931976	36.355438	921.321655	-571.359863	248.279449	503.233826	-505.223236	-18.233093	493.909058	-570.167664	234.463074	68.092560	-562.618042	-49.894928	78.913429	-518.283020	308.550354	1389.132446	-478.639893	-35.174171	1378.109497	-470.672424	131.041199	1388.836548	-376.479065	120.285675	1647.792847	-604.671753	353.630341	1138.550171	-565.833740	-83.944878	1140.937988	-506.806335	372.286346	904.389832	-468.343414	-92.153633	883.537476	-465.244385	130.079605	1022.279663	406.425659	-55.698093	959.055664	416.786316	122.092239
-489.176239	224.208832	924.500305	-464.012665	36.442814	921.285889	-571.416931	248.427017	503.253357	-505.228302	-18.210411	493.938934	-570.222290	234.486588	68.072960	-562.658691	-49.905365	78.917648	-518.265076	308.673523	1389.068115	-478.588043	-35.080288	1378.152710	-470.661835	131.196960	1388.838867	-376.454987	120.489182	1647.807739	-604.724121	353.714722	1138.521606	-565.764282	-83.876312	1140.985352	-506.913269	372.341827	904.304871	-468.147583	-92.174446	883.622498	-465.283295	130.140778	1022.251160	406.161652	-55.677410	959.043823	416.451630	122.115913
-489.198761	224.255188	924.491760	-464.017853	36.533924	921.275391	-571.430786	248.469070	503.234802	-505.249207	-18.230755	493.934845	-570.207397	234.490112	68.083191	-562.663391	-49.891624	78.904739	-518.290222	308.826599	1389.013672	-478.650146	-34.925545	1378.207031	-470.662231	131.319763	1388.798706	-376.454285	120.697090	1647.818848	-604.770142	353.811432	1138.496460	-565.698486	-83.817307	1141.031494	-506.986328	372.393066	904.262878	-467.954529	-92.142784	883.679199	-465.296997	130.209457	1022.241638	405.866394	-55.656975	959.045715	416.134155	122.127884
-489.278046	224.410233	924.496765	-464.124725	36.736980	921.142761	-571.464417	248.521393	503.255798	-505.098633	-18.077976	493.869232	-570.212280	234.496918	68.067688	-562.558716	-49.873207	78.886406	-518.299805	308.973938	1388.983032	-478.506134	-34.764030	1378.242920	-470.676483	131.447754	1388.765869	-376.445984	120.893265	1647.830566	-604.814148	353.951019	1138.467651	-565.590881	-83.691261	1141.032593	-507.090607	372.483978	904.189331	-467.727325	-92.079140	883.763428	-465.332214	130.321823	1022.171021	405.562042	-55.703758	958.989990	415.852173	122.143959
-489.318054	224.501846	924.505432	-464.183258	36.811539	921.136047	-571.428223	248.456512	503.219086	-505.127167	-18.099640	493.858551	-570.194458	234.490173	68.084358	-562.594238	-49.882481	78.893875	-518.277405	309.064423	1388.955933	-478.539307	-34.689449	1378.277832	-470.689545	131.604340	1388.853760	-376.440704	121.097809	1647.833252	-604.853882	354.012848	1138.426636	-565.521118	-83.634995	1141.076416	-507.170166	372.581299	904.155823	-467.516541	-92.004700	883.885498	-465.376282	130.396393	1022.171387	405.304352	-55.740574	958.975037	415.632874	122.108139
-489.316772	224.531158	924.476013	-464.177734	36.802540	921.189880	-571.423523	248.559402	503.237061	-505.157440	-18.129776	493.867859	-570.248718	234.496674	68.125252	-562.614380	-49.884422	78.898399	-518.288025	309.200134	1388.922119	-478.486969	-34.516045	1378.328369	-470.707428	131.744751	1388.844238	-376.433258	121.298286	1647.829346	-604.912903	354.132141	1138.386475	-565.393982	-83.560333	1141.126587	-507.239410	372.667114	904.098755	-467.275543	-91.895844	884.051880	-465.406677	130.446320	1022.187561	405.047668	-55.810307	958.954407	415.387604	122.022087
-489.288361	224.540939	924.461487	-464.137878	36.799328	921.280396	-571.387573	248.496292	503.220123	-505.147491	-18.065760	493.870117	-570.204407	234.484833	68.118095	-562.638794	-49.867870	78.895752	-518.308228	309.344147	1388.895874	-478.676666	-34.453838	1378.420898	-470.713470	131.904587	1388.864014	-376.413696	121.511879	1647.815430	-604.942383	354.221802	1138.342651	-565.309021	-83.486694	1141.176270	-507.311310	372.780579	904.037476	-467.036438	-91.753113	884.182007	-465.421356	130.499237	1022.231201	404.693054	-55.629841	958.939087	415.023376	122.290237
-489.357483	224.721115	924.468628	-464.226837	36.971302	921.167480	-571.419189	248.716476	503.268921	-505.121307	-18.037663	493.835327	-570.222839	234.480896	68.123390	-562.638611	-49.873631	78.895370	-518.320129	309.468628	1388.859619	-478.658905	-34.310078	1378.516968	-470.701263	132.059967	1388.892944	-376.392273	121.728256	1647.820923	-604.987671	354.330231	1138.291504	-565.217896	-83.417984	1141.232422	-507.372101	372.891815	903.977600	-466.852295	-91.612267	884.303467	-465.456757	130.616562	1022.173279	404.412933	-55.659504	958.908997	414.765167	122.293800
-489.402161	224.750916	924.437805	-464.279907	37.059254	921.145935	-571.394348	248.601700	503.210266	-505.089813	-17.981228	493.822052	-570.232727	234.477051	68.091133	-562.601563	-49.858940	78.882698	-518.315918	309.594147	1388.794434	-479.368591	-34.182224	1378.860352	-470.709656	132.208420	1388.896240	-376.383057	121.930420	1647.810425	-605.014648	354.427704	1138.238647	-565.253479	-83.445564	1141.270996	-507.410492	373.038422	903.925781	-466.705566	-91.485222	884.368164	-465.491333	130.681702	1022.145447	404.098114	-55.727783	958.881042	414.500366	122.252304
-489.390900	224.852585	924.452332	-464.259979	37.083771	921.210083	-571.363525	248.694977	503.231079	-505.090393	-17.969723	493.865906	-570.212524	234.490341	68.089775	-562.616150	-49.839367	78.898422	-518.333862	309.732422	1388.748901	-479.500153	-34.021351	1379.029297	-470.711212	132.341187	1388.891968	-376.362091	122.140587	1647.808105	-605.038513	354.537140	1138.192993	-565.199707	-83.437546	1141.356323	-507.461029	373.168793	903.869873	-466.545105	-91.320892	884.481140	-465.501404	130.768188	1022.187744	403.845398	-55.680984	958.882019	414.189301	122.267311
-489.458038	224.921661	924.440796	-464.324524	37.198811	921.150146	-571.392639	248.809021	503.244720	-505.048676	-17.904942	493.847656	-570.205444	234.510284	68.080833	-562.582947	-49.824387	78.916649	-518.328735	309.887817	1388.696655	-479.475952	-33.852661	1379.083130	-470.712341	132.475388	1388.933350	-376.346924	122.341423	1647.800049	-605.058350	354.643250	1138.141724	-565.124573	-83.388916	1141.405518	-507.484375	373.312195	903.789795	-466.392273	-91.101318	884.533142	-465.524139	130.840576	1022.147034	403.674530	-55.916794	958.865540	414.061981	121.957237
-489.496765	225.091614	924.456970	-464.354462	37.398762	921.042053	-571.377869	248.693405	503.163971	-505.014130	-17.867100	493.843170	-570.196655	234.529297	68.076340	-562.559814	-49.818840	78.910316	-518.370178	310.070465	1388.643677	-479.472809	-33.665668	1379.126343	-470.692413	132.591278	1388.860962	-376.328522	122.564384	1647.791260	-605.064026	354.747711	1138.065063	-565.047363	-83.375786	1141.488037	-507.510864	373.453064	903.726868	-466.281494	-90.850662	884.610535	-465.512878	130.966461	1022.095764	403.377625	-55.925243	958.845947	413.778625	121.924583
-489.524017	225.189621	924.449585	-464.395020	37.501373	921.004944	-571.364807	248.788055	503.168213	-505.056335	-17.798977	493.798828	-570.172607	234.524841	68.088249	-562.584229	-49.842087	78.918991	-518.361389	310.226929	1388.585205	-479.427338	-33.486828	1379.164429	-470.681458	132.744568	1388.846069	-376.306061	122.795494	1647.781860	-605.077576	354.917908	1138.004395	-564.961914	-83.316216	1141.482300	-507.559723	373.572815	903.676392	-466.158081	-90.604736	884.672302	-465.516083	131.054382	1022.069885	403.107941	-55.935654	958.802490	413.558105	121.889130
-489.527130	225.224045	924.423401	-464.436401	37.503513	921.036682	-571.305420	248.598984	503.093231	-505.060150	-17.766165	493.798248	-570.121216	234.507782	68.049438	-562.618652	-49.807716	78.904243	-518.360168	310.401062	1388.541870	-479.371704	-33.308926	1379.186157	-470.675323	132.893219	1388.865112	-376.290436	123.020142	1647.779175	-605.065369	355.022614	1137.938965	-564.868591	-83.227417	1141.500977	-507.581573	373.717621	903.607361	-466.007507	-90.307800	884.817444	-465.556946	131.098511	1022.074890	402.725342	-55.744972	958.828003	413.161316	122.204269
-489.530090	225.338058	924.429810	-464.439148	37.615562	921.034546	-571.350342	248.867188	503.157654	-505.096619	-17.765507	493.832184	-570.178223	234.535507	68.084709	-562.656128	-49.814320	78.908096	-518.323425	310.531250	1388.492310	-479.290405	-33.140083	1379.234863	-470.685608	133.037674	1388.849731	-376.284668	123.270905	1647.773193	-605.067932	355.145752	1137.878052	-564.789124	-83.227638	1141.584839	-507.604156	373.841919	903.534729	-465.938477	-90.088562	884.823669	-465.551544	131.208145	1022.076050	402.485291	-55.768639	958.800964	412.975372	122.199699
-489.501648	225.414444	924.415588	-464.404663	37.616348	921.095032	-571.424683	249.252625	503.242523	-505.093872	-17.735741	493.844635	-570.272522	234.539490	68.093201	-562.681519	-49.828690	78.911591	-518.330078	310.672089	1388.437744	-479.253540	-32.967964	1379.267578	-470.673096	133.239868	1388.864990	-376.276703	123.505630	1647.802246	-605.068604	355.268341	1137.834229	-564.724487	-83.206085	1141.645630	-507.634186	373.978485	903.448792	-465.868805	-89.775887	884.850830	-465.566803	131.280396	1022.104675	402.319031	-55.971031	958.762939	412.840881	121.784660
-489.543365	225.506363	924.403320	-464.438171	37.803211	921.004456	-571.372559	249.245529	503.216431	-504.739929	-17.374977	493.750275	-570.217712	234.535751	68.098862	-562.447205	-49.759796	78.842834	-518.330933	310.846313	1388.375854	-479.193420	-32.785839	1379.294922	-470.664642	133.410080	1388.843384	-376.288239	123.727676	1647.824463	-605.054749	355.377838	1137.773193	-564.686951	-83.164070	1141.694336	-507.592194	374.084717	903.382202	-465.801666	-89.445808	884.907959	-465.563049	131.384323	1022.048401	402.050537	-56.038902	958.710876	412.635925	121.763535
-489.541443	225.605270	924.406921	-464.448059	37.903286	921.031921	-571.345337	249.235855	503.189209	-504.700287	-17.199522	493.734650	-570.239746	234.539246	68.099937	-562.449829	-49.765121	78.826927	-518.313721	311.020416	1388.336792	-479.161926	-32.634624	1379.377808	-470.654877	133.568466	1388.833862	-376.289001	123.970131	1647.853516	-605.031616	355.489044	1137.706421	-564.597046	-83.097717	1141.762817	-507.625427	374.239014	903.345154	-465.760895	-89.111732	884.935120	-465.581268	131.493820	1022.065613	401.772217	-56.067188	958.694641	412.384918	121.706131
-489.552338	225.705002	924.384888	-464.481903	37.989784	921.003540	-571.351379	249.367004	503.216309	-504.663971	-17.155672	493.703217	-570.258118	234.543381	68.112648	-562.451965	-49.773689	78.826027	-518.303894	311.182861	1388.303467	-479.094452	-32.451111	1379.413086	-470.652100	133.772110	1388.851807	-376.301849	124.212532	1647.883789	-605.008057	355.601135	1137.684326	-564.550537	-83.035385	1141.833740	-507.574188	374.369385	903.331299	-465.737732	-88.810051	884.958313	-465.590454	131.583954	1022.038879	401.548340	-56.104462	958.641052	412.164734	121.722916
-489.555084	225.773544	924.388428	-464.502441	38.061737	921.044434	-571.322021	249.488449	503.239044	-504.725037	-17.205778	493.721680	-570.279480	234.548553	68.126228	-562.491455	-49.783531	78.836121	-518.290039	311.339691	1388.270386	-479.006104	-32.286411	1379.462524	-470.658844	133.916260	1388.805176	-376.310120	124.458717	1647.908447	-604.993896	355.708801	1137.617188	-564.489990	-82.905022	1141.926758	-507.562195	374.510437	903.269226	-465.790802	-88.534920	884.961365	-465.615082	131.671158	1022.062622	401.275177	-56.193890	958.621643	411.932709	121.684509
-489.548126	225.872375	924.369141	-464.492065	38.175987	921.043823	-571.325745	249.767517	503.299957	-504.777344	-17.186235	493.685120	-570.342041	234.562454	68.153275	-562.490051	-49.777302	78.830574	-518.275452	311.513763	1388.226807	-478.912842	-32.119930	1379.486938	-470.636169	134.090851	1388.802124	-376.317749	124.716011	1647.934814	-604.966492	355.820892	1137.577515	-564.425049	-82.775635	1142.000854	-507.528778	374.657806	903.212830	-465.795654	-88.237610	885.001038	-465.610443	131.787216	1022.053162	401.047485	-56.174942	958.629944	411.664795	121.650406
-489.487488	225.939484	924.339478	-464.459259	38.202675	921.147217	-571.237244	249.762390	503.269684	-504.717316	-17.093580	493.706390	-570.302368	234.560638	68.173874	-562.459900	-49.769917	78.817711	-518.264160	311.684875	1388.182007	-478.844208	-31.956238	1379.548950	-470.594330	134.297394	1388.826660	-376.314941	124.965019	1647.976074	-604.962769	355.958771	1137.556396	-564.368225	-82.590637	1142.046753	-507.508057	374.787018	903.156433	-465.794495	-87.901817	885.048767	-465.616974	131.895691	1022.096252	400.712463	-55.943886	958.619873	411.276703	122.059525
-489.563934	226.058533	924.334961	-464.535614	38.398628	921.014099	-571.259766	249.990540	503.315796	-504.709015	-17.043161	493.688782	-570.370667	234.563782	68.186546	-562.433105	-49.757523	78.806610	-518.255920	311.827454	1388.138916	-478.737091	-31.767941	1379.572021	-470.556702	134.503998	1388.844727	-376.331329	125.229904	1648.011230	-604.940002	356.085632	1137.491699	-564.315979	-82.386993	1142.075317	-507.485657	374.912476	903.103699	-465.830536	-87.619675	885.047974	-465.610199	131.996292	1022.017761	400.561218	-56.237118	958.557495	411.183899	121.597206
-489.538574	226.256516	924.357056	-464.524902	38.596931	920.981079	-571.197876	250.040268	503.300049	-504.752899	-17.010994	493.675598	-570.338928	234.609894	68.170227	-562.458801	-49.759064	78.796158	-518.218872	312.008270	1388.090820	-478.648529	-31.598434	1379.617065	-470.523987	134.690643	1388.879272	-376.322784	125.486481	1648.067017	-604.904114	356.187012	1137.428223	-564.300964	-82.116463	1142.151489	-507.438873	375.036774	903.026733	-465.871582	-87.264122	885.038940	-465.588104	132.164917	1022.011780	400.266510	-56.196350	958.560730	410.835022	121.659584
-489.524506	226.354507	924.351807	-464.529022	38.632896	921.038635	-571.112915	250.102158	503.307220	-504.841858	-17.032747	493.707397	-570.344055	234.609207	68.168747	-562.523315	-49.762768	78.834610	-518.196472	312.193451	1388.059692	-478.567810	-31.432861	1379.655029	-470.491272	134.871292	1388.877686	-376.326477	125.761589	1648.124268	-604.865540	356.319061	1137.374390	-564.256775	-81.878281	1142.218750	-507.418671	375.170654	902.981018	-465.868866	-86.879837	885.092407	-465.611359	132.260284	1022.041260	400.098785	-56.253139	958.551331	410.715302	121.509567
-489.476685	226.439758	924.346802	-464.511414	38.645115	921.161072	-571.049133	250.197235	503.274231	-505.027588	-17.144384	493.739319	-570.297058	234.620377	68.198341	-562.614197	-49.806736	78.839386	-518.176819	312.368317	1388.014893	-478.494171	-31.259916	1379.699463	-470.441956	135.086670	1388.897217	-376.318207	126.062088	1648.181885	-604.863525	356.465973	1137.341919	-564.245605	-81.617294	1142.269531	-507.397369	375.291962	902.929443	-465.877045	-86.453392	885.108582	-465.630951	132.367645	1022.106079	399.870209	-56.330551	958.505127	410.454956	121.496880
-489.455872	226.574692	924.347046	-464.511810	38.783230	921.154602	-570.958435	250.195175	503.238861	-505.046753	-17.015713	493.690613	-570.287781	234.602570	68.203812	-562.655212	-49.791054	78.827621	-518.106445	312.549255	1387.999390	-478.357452	-31.087509	1379.726929	-470.399261	135.239487	1388.891357	-376.289978	126.340820	1648.250977	-604.819275	356.605713	1137.314087	-564.242126	-81.362831	1142.341919	-507.339264	375.407349	902.893555	-465.986176	-86.073006	885.086914	-465.600861	132.501999	1022.100647	399.546173	-56.292656	958.425293	410.100220	121.452896
-489.436066	226.686874	924.350159	-464.503845	38.951340	921.171387	-570.891541	250.270142	503.216827	-505.092499	-17.051989	493.717834	-570.286133	234.613876	68.184982	-562.624451	-49.760296	78.839012	-518.071228	312.714905	1387.965332	-478.298401	-30.912664	1379.753784	-470.310425	135.450851	1388.910767	-376.291138	126.603394	1648.318848	-604.794800	356.760101	1137.281128	-564.237610	-81.075562	1142.373291	-507.328613	375.510651	902.851135	-466.078247	-85.691940	885.088440	-465.596283	132.647354	1022.111755	399.087463	-56.320702	958.234070	409.624359	121.452332
-489.474182	226.825165	924.360107	-464.551300	39.156452	921.092224	-570.859802	250.531860	503.261322	-504.773041	-16.723404	493.672699	-570.345276	234.646545	68.235687	-562.514648	-49.735027	78.805702	-517.991577	312.896698	1387.921753	-478.224670	-30.728136	1379.796143	-470.238495	135.648346	1388.933716	-376.290985	126.880646	1648.370239	-604.749146	356.868652	1137.248169	-564.252441	-80.863556	1142.367432	-507.284424	375.624237	902.820679	-466.152832	-85.341537	885.107666	-465.581299	132.779053	1022.070435	399.176392	-56.321236	958.446228	409.651398	121.415192
-489.520691	226.992249	924.356628	-464.616272	39.401600	921.011169	-570.820496	250.648361	503.251190	-504.783203	-16.597256	493.598846	-570.348267	234.684036	68.208145	-562.534729	-49.714409	78.792366	-517.942749	313.096252	1387.870728	-478.165131	-30.521233	1379.807373	-470.159241	135.812317	1388.917725	-376.292542	127.157036	1648.421021	-604.693726	356.998291	1137.173706	-564.243530	-80.618439	1142.412354	-507.232422	375.739746	902.786682	-466.240906	-84.900620	885.083557	-465.584137	132.949982	1022.021973	398.975342	-56.309990	958.461670	409.434265	121.384483
-489.465515	227.129608	924.348267	-464.569946	39.510502	921.063721	-570.725037	250.639816	503.199554	-504.768921	-16.511017	493.590698	-570.369202	234.699112	68.236267	-562.559631	-49.746067	78.782242	-517.887451	313.322510	1387.818481	-478.088409	-30.301832	1379.811768	-470.133148	135.999344	1388.897095	-376.282410	127.455650	1648.473389	-604.666687	357.143066	1137.159790	-564.241882	-80.375969	1142.448486	-507.213440	375.828278	902.734680	-466.312866	-84.535660	885.073914	-465.555420	133.101913	1022.046692	398.749573	-56.386784	958.431641	409.189117	121.330521
-489.318359	227.177383	924.357849	-464.548767	38.862198	921.520508	-570.560059	250.603195	503.147552	-504.948334	-16.530190	493.695496	-570.324402	234.674240	68.208511	-562.638367	-49.771091	78.784813	-517.823303	313.524017	1387.772949	-477.997925	-30.110996	1379.815308	-470.057983	136.196823	1388.913208	-376.286072	127.694481	1648.495850	-604.626038	357.275024	1137.112305	-564.201294	-80.142502	1142.503784	-507.178467	375.937134	902.705994	-466.370819	-84.139008	885.103638	-465.694366	133.000961	1022.305542	398.557617	-56.456352	958.397217	409.007050	121.288361
-489.442413	227.499908	924.345764	-464.546356	39.886627	921.065857	-570.597961	251.035355	503.224274	-504.678436	-16.238379	493.541016	-570.404175	234.696350	68.264641	-562.498901	-49.689533	78.760239	-517.784485	313.778168	1387.766357	-477.974609	-29.871840	1379.831177	-469.962158	136.445267	1388.862427	-376.280975	128.030746	1648.601318	-604.582275	357.423676	1137.080078	-564.204346	-79.895706	1142.467041	-507.120148	376.052368	902.674316	-466.489441	-83.744080	885.055908	-465.549591	133.475235	1022.048462	398.364655	-56.428516	958.366333	408.760437	121.274117
-489.492218	227.729721	924.364502	-464.606689	40.172352	920.984985	-570.621826	251.216324	503.247223	-504.717346	-16.200682	493.526062	-570.454590	234.759415	68.284561	-562.541870	-49.704868	78.763885	-517.678772	313.940735	1387.732788	-477.844025	-29.669184	1379.839966	-469.884338	136.662201	1388.920288	-376.275879	128.328064	1648.650757	-604.532104	357.592834	1137.043945	-564.211670	-79.695511	1142.478760	-507.055237	376.153931	902.653564	-466.613800	-83.311401	885.034668	-465.558319	133.685776	1022.011963	398.126312	-56.470840	958.347046	408.503113	121.282738
-489.518860	227.998383	924.363525	-464.636353	40.512951	920.867615	-570.630676	251.560165	503.306824	-504.657593	-16.072203	493.526886	-570.532837	234.764954	68.307495	-562.525818	-49.700493	78.748802	-517.601929	314.164490	1387.708008	-477.734253	-29.458963	1379.863037	-469.785614	136.847702	1388.901123	-376.271423	128.605820	1648.724731	-604.480164	357.753143	1137.018188	-564.196533	-79.501900	1142.482788	-507.019165	376.239349	902.604919	-466.713989	-82.893456	885.023987	-465.527527	133.936417	1021.945801	397.908478	-56.425304	958.358582	408.216095	121.284996
-489.474396	228.231796	924.353577	-464.580017	40.707306	920.876587	-570.615112	251.858246	503.351746	-504.750519	-15.991751	493.528748	-570.561646	234.802994	68.329033	-562.580566	-49.717850	78.748413	-517.544373	314.445313	1387.670044	-477.624146	-29.206982	1379.842285	-469.678925	137.049850	1388.852051	-376.248962	128.910324	1648.780396	-604.416199	357.932251	1136.975342	-564.184753	-79.291580	1142.549194	-506.982697	376.347321	902.564880	-466.926819	-82.552605	884.952454	-465.488373	134.159576	1021.946655	397.700928	-56.496490	958.369629	407.970673	121.243591
-489.516174	228.584091	924.366821	-464.591187	41.086632	920.750610	-570.617676	252.126404	503.351105	-504.681671	-15.802255	493.494720	-570.628479	234.845261	68.351219	-562.540222	-49.707108	78.723236	-517.476624	314.704346	1387.641602	-477.516876	-28.980881	1379.822144	-469.598938	137.286636	1388.793579	-376.229187	129.226044	1648.851074	-604.359924	358.108093	1136.960571	-564.156738	-79.070206	1142.621094	-506.931915	376.441284	902.529541	-467.022919	-82.184097	884.945618	-465.465515	134.460175	1021.884277	397.513428	-56.559509	958.286011	407.746918	121.167969
-489.476257	228.807098	924.341553	-464.542175	41.328850	920.723328	-570.553650	252.274185	503.373657	-504.695526	-15.663666	493.448273	-570.647095	234.856842	68.387070	-562.520813	-49.673012	78.709450	-517.389648	314.931396	1387.632568	-477.407318	-28.716284	1379.837524	-469.504791	137.565353	1388.838379	-376.218475	129.520935	1648.936646	-604.290833	358.291168	1136.896973	-564.144226	-78.805023	1142.656006	-506.873901	376.543243	902.478516	-467.176758	-81.898857	884.851746	-465.417908	134.692673	1021.857666	397.309631	-56.593056	958.264709	407.485962	121.144203
-489.445648	229.035049	924.331726	-464.493347	41.512356	920.752258	-570.466675	252.400589	503.352356	-504.760040	-15.544846	493.453125	-570.611511	234.867477	68.386398	-562.547729	-49.661911	78.683746	-517.306458	315.190094	1387.604736	-477.253113	-28.438652	1379.804688	-469.349304	137.816025	1388.816772	-376.215729	129.816605	1649.016846	-604.228027	358.507538	1136.875244	-564.154968	-78.551201	1142.682373	-506.840851	376.656158	902.449341	-467.262299	-81.536598	884.837158	-465.381744	134.919632	1021.867676	397.035950	-56.590172	958.150879	407.156769	121.084679
-489.393555	229.256653	924.312805	-464.466858	41.720890	920.775757	-570.419373	252.581604	503.373993	-504.700531	-15.366630	493.435425	-570.653442	234.865021	68.392502	-562.521057	-49.661674	78.663773	-517.201782	315.462402	1387.583252	-477.149139	-28.211521	1379.777832	-469.203583	138.086639	1388.785522	-376.216309	130.141830	1649.090088	-604.138245	358.712860	1136.844604	-564.183472	-78.241867	1142.657593	-506.783081	376.786835	902.407776	-467.450836	-81.187866	884.748779	-465.343262	135.155502	1021.870178	396.603149	-56.516922	957.961914	406.664093	121.088326
-489.461029	229.618439	924.317993	-464.545258	42.078308	920.642761	-570.364563	252.621979	503.325226	-504.713165	-15.307155	493.450684	-570.640442	234.888199	68.387215	-562.596497	-49.617294	78.670563	-517.139709	315.788422	1387.545532	-477.098633	-27.900780	1379.741455	-469.085785	138.321564	1388.669800	-376.228943	130.463394	1649.187744	-604.074951	358.930115	1136.824951	-564.215271	-77.992233	1142.625244	-506.740112	376.920563	902.357605	-467.687225	-80.834053	884.662781	-465.348541	135.450424	1021.798096	396.446442	-56.473839	957.951904	406.429688	121.116692
-489.423859	229.873627	924.287048	-464.463104	42.350224	920.648804	-570.283936	252.784424	503.293671	-504.782288	-15.197142	493.504456	-570.624084	234.896347	68.419456	-562.653442	-49.626751	78.687172	-517.041321	316.082733	1387.518433	-476.959808	-27.607021	1379.676025	-468.937073	138.590973	1388.564819	-376.249573	130.791260	1649.314819	-604.005310	359.136475	1136.801147	-564.193115	-77.672791	1142.630249	-506.700378	377.052734	902.321594	-467.851349	-80.457123	884.610535	-465.298950	135.734985	1021.786926	396.319946	-56.467064	957.977173	406.267334	121.066063
-489.349609	230.199188	924.281494	-464.421509	42.583187	920.699097	-570.154724	252.599915	503.215759	-504.621582	-14.872898	493.434174	-570.552490	234.902130	68.379059	-562.512512	-49.583595	78.663406	-516.898926	316.401428	1387.486084	-476.648041	-27.308954	1379.456421	-468.781219	138.877075	1388.487305	-376.283752	131.126663	1649.501953	-603.922729	359.342896	1136.785767	-564.176819	-77.402046	1142.631836	-506.669617	377.210236	902.276001	-467.950134	-80.055054	884.598022	-465.270142	136.038025	1021.812805	396.177826	-56.469437	957.966675	406.091736	121.081833
-489.300812	230.455185	924.251709	-464.348694	42.889553	920.718994	-570.024902	252.543503	503.130219	-504.498901	-14.645890	493.430359	-570.471313	234.893951	68.348473	-562.586853	-49.636616	78.663872	-516.740479	316.721252	1387.448975	-476.735016	-27.019093	1379.569946	-468.608978	139.161926	1388.445190	-376.339203	131.475464	1649.722412	-603.844788	359.582581	1136.783569	-564.150208	-77.158401	1142.649658	-506.628845	377.397217	902.261902	-468.012207	-79.748222	884.586426	-465.223785	136.344940	1021.809631	396.043518	-56.498894	957.962463	405.922150	121.008888
-489.256012	230.759109	924.224854	-464.258484	43.282787	920.670776	-570.065552	253.111832	503.263336	-504.617432	-14.547086	493.394104	-570.543945	234.948059	68.420021	-562.568787	-49.573662	78.636238	-516.588318	317.048645	1387.420776	-476.657410	-26.710983	1379.536987	-468.324554	139.280304	1388.094604	-376.433807	131.864182	1649.951172	-603.787231	359.826630	1136.804565	-564.157349	-76.893356	1142.646362	-506.613525	377.569489	902.256104	-468.056244	-79.374008	884.592041	-465.143311	136.686615	1021.770508	396.316925	-56.547756	958.207825	406.164429	120.950897
-489.201324	231.084793	924.221069	-464.209717	43.611366	920.706177	-570.002563	253.338287	503.271637	-504.616547	-14.406353	493.390930	-570.534119	234.963348	68.462898	-562.595581	-49.585949	78.604492	-516.394714	317.357910	1387.376831	-476.464294	-26.465084	1379.473633	-468.143585	139.635208	1388.106201	-376.551666	132.244339	1650.238770	-603.720459	360.062653	1136.818848	-564.156555	-76.627846	1142.643799	-506.551086	377.819214	902.298584	-468.247620	-79.059708	884.454651	-465.132233	137.028625	1021.791138	396.062012	-56.220531	958.198425	405.557709	121.315498
-489.194366	231.539230	924.205994	-464.179688	44.085922	920.626221	-569.999695	253.774124	503.321075	-504.789215	-14.432343	493.388031	-570.643188	235.001556	68.493599	-562.682007	-49.592915	78.601898	-516.193176	317.687103	1387.346436	-476.293701	-26.088865	1379.425781	-467.930756	139.945358	1388.011597	-376.708069	132.621552	1650.570801	-603.701172	360.337952	1136.844116	-564.130981	-76.403656	1142.641846	-506.520874	378.051056	902.292297	-468.386139	-78.665199	884.395752	-465.105774	137.461197	1021.742615	395.832397	-56.161621	958.163879	405.185211	121.469002
-489.297485	232.062057	924.201050	-464.300232	44.764927	920.339722	-570.012085	254.020218	503.327820	-504.474030	-14.032272	493.247894	-570.647583	235.056351	68.469505	-562.672974	-49.620144	78.565742	-515.972351	318.040649	1387.305664	-476.095490	-25.794159	1379.357056	-467.662109	140.360916	1387.977539	-376.890900	133.020050	1650.921631	-603.657959	360.617371	1136.873413	-564.106445	-76.159714	1142.661255	-506.466583	378.294617	902.350891	-468.548798	-78.217918	884.373840	-465.098053	137.927689	1021.582275	395.683197	-56.161522	958.157410	404.968842	121.470047
-489.348969	232.466583	924.174683	-464.359253	45.326241	920.147461	-569.942505	254.246475	503.276520	-504.691040	-14.110855	493.302979	-570.670471	235.076416	68.493134	-562.857605	-49.669525	78.597923	-515.721313	318.370361	1387.237183	-475.875427	-25.480541	1379.317383	-467.367981	140.785416	1388.005859	-377.110840	133.399628	1651.351563	-603.652161	360.953552	1136.900635	-564.073425	-75.899292	1142.697021	-506.390411	378.535980	902.398376	-468.745239	-77.930786	884.300293	-465.075562	138.332291	1021.463379	395.504669	-56.164425	958.168518	404.752991	121.535011
-489.368713	232.880219	924.164124	-464.391602	45.782543	920.051514	-569.901001	254.488190	503.298248	-504.638062	-13.962013	493.247833	-570.672241	235.118042	68.518936	-562.841614	-49.674740	78.632210	-515.407837	318.731506	1387.190063	-475.583893	-25.131598	1379.264893	-467.107971	141.277588	1388.183838	-377.385468	133.784943	1651.855225	-603.636719	361.298065	1136.973755	-564.051514	-75.599442	1142.697388	-506.279907	378.771088	902.504150	-468.882233	-77.551849	884.275452	-465.050446	138.727966	1021.403809	395.365082	-56.167149	958.159424	404.564545	121.506607
-489.394135	233.330017	924.174255	-464.403595	46.242065	919.948975	-569.831055	254.630600	503.236481	-504.497009	-13.720422	493.197174	-570.687256	235.135345	68.536011	-562.808594	-49.647488	78.573822	-515.090149	319.136108	1387.131836	-475.142700	-24.772161	1379.193481	-466.834045	141.629318	1388.149658	-377.764252	134.209488	1652.436646	-603.602173	361.648773	1137.034668	-564.010803	-75.267548	1142.778809	-506.070770	379.014923	902.719360	-469.051514	-77.105484	884.236145	-465.030518	139.128922	1021.352661	395.246613	-56.193226	958.181580	404.435425	121.492699
-489.354279	233.811096	924.165161	-464.364502	46.593086	920.006775	-569.656189	254.793411	503.187195	-504.491425	-13.506586	493.132416	-570.601929	235.167679	68.547836	-562.635437	-49.528797	78.520721	-514.730591	319.578827	1387.083496	-474.317169	-24.394770	1378.950195	-466.546631	141.979996	1388.048218	-378.154175	134.630814	1653.093750	-603.623962	362.038177	1137.134155	-563.895691	-74.857292	1142.896606	-505.936707	379.314636	902.880493	-469.252686	-76.650330	884.265686	-465.026001	139.576126	1021.381348	395.139587	-56.179886	958.192993	404.274109	121.497429
-489.350067	234.212860	924.148499	-464.356750	47.087677	920.017944	-569.600220	255.461166	503.241974	-504.456451	-13.333554	493.093811	-570.690002	235.252533	68.584778	-562.825989	-49.624359	78.570236	-514.396729	319.989899	1386.997192	-474.442993	-23.946800	1379.177979	-466.154816	142.401169	1387.987305	-378.635315	135.051956	1653.804321	-603.651672	362.473297	1137.203003	-563.922058	-74.616302	1142.958130	-505.723846	379.588226	903.087524	-469.445129	-76.338501	884.282043	-465.033600	140.037125	1021.380310	395.023285	-56.290268	958.155640	404.164734	121.409378
-489.369171	234.618103	924.124390	-464.339020	47.565121	920.028259	-569.516541	255.884964	503.238739	-504.174835	-12.863501	492.930359	-570.707886	235.318054	68.605026	-562.716614	-49.577957	78.487709	-514.009705	320.421936	1386.917114	-473.831299	-23.591673	1379.008789	-465.767731	142.843857	1387.958374	-379.169983	135.473938	1654.569580	-603.683472	362.920898	1137.271729	-563.826294	-74.281898	1143.116943	-505.491638	379.867859	903.339966	-469.659943	-76.005234	884.302429	-465.028015	140.499664	1021.372803	394.884277	-56.405453	958.083374	404.052032	121.316261
-489.397125	235.198441	924.131226	-464.352081	48.104336	919.988647	-569.419617	256.251404	503.248260	-504.014893	-12.517071	492.855133	-570.785950	235.354736	68.595993	-562.695557	-49.551022	78.426163	-513.581299	320.899902	1386.839844	-473.390930	-23.170923	1379.060669	-465.355713	143.292603	1387.929077	-379.776581	135.903305	1655.401367	-603.695374	363.328674	1137.377319	-563.780823	-73.925011	1143.269775	-505.183838	380.121460	903.623596	-469.758545	-75.551620	884.355713	-465.016541	141.040253	1021.352478	394.713257	-56.455826	958.061523	403.928223	121.256912
-489.500916	235.852600	924.181152	-464.399872	48.793419	919.814941	-569.272827	256.557281	503.193451	-503.559479	-11.945509	492.721863	-570.792969	235.388550	68.644890	-562.575012	-49.493633	78.345329	-513.157104	321.368317	1386.791992	-472.790283	-22.695618	1379.005249	-464.884918	143.825409	1387.992676	-380.470612	136.346725	1656.282227	-603.694885	363.742798	1137.545166	-563.707214	-73.493652	1143.459473	-504.837830	380.400848	903.966064	-469.817688	-74.981537	884.492859	-464.997589	141.609619	1021.278564	394.630005	-56.455471	958.084045	403.822876	121.236801
-489.635468	236.405685	924.208130	-464.481750	49.508656	919.617676	-569.140564	256.698456	503.126984	-503.499847	-11.647643	492.631378	-570.806946	235.444504	68.666092	-562.372253	-49.363457	78.268021	-512.730408	321.905853	1386.729736	-471.970886	-22.251598	1378.975952	-464.406738	144.443695	1388.105713	-381.215790	136.837555	1657.225464	-603.756714	364.251587	1137.712524	-563.584656	-73.082863	1143.687378	-504.515381	380.705750	904.368958	-469.944305	-74.506111	884.666809	-464.983276	142.144241	1021.177795	394.544037	-56.473965	958.127441	403.733582	121.216743
-489.715302	237.045792	924.223877	-464.460358	50.113884	919.515015	-569.055481	257.429321	503.197998	-504.015625	-11.993674	492.748779	-570.901672	235.521576	68.743187	-562.701843	-49.434689	78.363503	-512.264465	322.409943	1386.694824	-471.205322	-21.714527	1378.904663	-463.914368	144.968979	1388.143677	-382.027161	137.312469	1658.206787	-603.798096	364.772583	1137.880615	-563.491516	-72.670280	1143.922729	-504.062531	381.000580	904.829712	-470.027130	-73.928886	884.945801	-464.951965	142.719086	1021.126587	394.330322	-56.532124	958.013000	403.538940	121.129944
-489.803131	237.707077	924.235596	-464.411560	50.784218	919.391235	-568.874756	257.700195	503.136353	-503.913757	-11.633052	492.656342	-570.909973	235.577972	68.744400	-562.666138	-49.400681	78.328438	-511.715515	322.953033	1386.623291	-470.502838	-21.200480	1378.944946	-463.462311	145.469803	1388.188721	-382.886353	137.757690	1659.212280	-603.847290	365.285858	1138.041382	-563.384216	-72.237770	1144.142334	-503.577087	381.286163	905.323059	-470.114197	-73.431709	885.093018	-464.897339	143.332123	1021.060974	394.339905	-56.597103	958.119812	403.587036	121.090935
-489.902863	238.290680	924.232910	-464.460327	51.435135	919.343933	-568.620483	257.830261	503.073517	-503.937012	-11.422305	492.612793	-570.812500	235.601685	68.737907	-562.740112	-49.398067	78.323013	-511.181641	323.528412	1386.572632	-469.759399	-20.639006	1378.920532	-462.941040	146.008774	1388.180420	-383.807861	138.278976	1660.248047	-603.938416	365.909882	1138.226440	-563.282043	-71.842979	1144.397583	-503.015839	381.601074	905.864258	-470.121918	-72.942253	885.287415	-464.904816	143.937988	1021.027649	394.130920	-56.625942	957.983948	403.384247	121.060753
-489.945892	238.967255	924.222961	-464.470490	52.025845	919.367188	-568.517578	258.367920	503.068939	-503.853607	-11.151354	492.547852	-570.867188	235.677582	68.765022	-562.752808	-49.369728	78.293663	-510.643494	324.110352	1386.489502	-469.130646	-20.034731	1379.009033	-462.351105	146.661926	1388.274292	-384.783112	138.792404	1661.260620	-604.050415	366.559387	1138.427490	-563.236084	-71.353882	1144.587036	-502.379395	381.922150	906.425110	-470.043854	-72.379997	885.624146	-464.939301	144.590744	1021.035461	393.810211	-56.640312	957.828918	403.067993	121.046768
-489.986176	239.564514	924.218445	-464.452362	52.623653	919.420898	-568.460449	259.448029	503.254547	-503.789307	-10.887254	492.557556	-570.980103	235.752533	68.861000	-562.795593	-49.326508	78.275116	-510.140869	324.774353	1386.424194	-467.991455	-19.350004	1378.924316	-461.813416	147.328659	1388.312012	-385.789642	139.347870	1662.305298	-604.215759	367.240021	1138.664063	-563.104675	-70.840759	1144.854248	-501.317505	381.897858	907.202515	-469.964600	-71.779724	885.987610	-464.931244	145.225677	1021.058044	393.740509	-56.640926	957.823303	402.967529	121.048264
-490.086395	240.333893	924.253784	-464.396881	53.420597	919.283813	-568.284546	259.649445	503.157043	-503.560150	-10.437144	492.457306	-570.951294	235.783478	68.858002	-562.791992	-49.319553	78.271729	-509.641632	325.378296	1386.379639	-467.037659	-18.670975	1378.900024	-461.244629	148.058121	1388.442749	-386.849548	139.922501	1663.311157	-604.351501	367.958160	1138.861328	-563.040161	-70.438385	1145.226318	-500.388885	382.268951	907.976196	-469.849884	-71.212029	886.419373	-464.855927	145.941162	1020.994385	394.057037	-56.688396	958.097900	403.279755	120.952110
-490.186401	241.172821	924.272827	-464.354797	54.269043	919.057739	-568.093994	259.943787	503.076630	-503.336243	-9.958725	492.337555	-570.983093	235.849182	68.858665	-562.795105	-49.285568	78.213913	-509.101746	326.043518	1386.303467	-466.424011	-17.977806	1379.104980	-460.705688	148.718979	1388.559082	-387.927917	140.439392	1664.344238	-604.488037	368.749847	1139.088989	-563.001892	-70.089149	1145.620361	-499.404236	382.637543	908.825378	-469.611298	-70.714333	886.953247	-464.747589	146.683578	1020.872620	393.991577	-56.744728	958.080017	403.250122	120.898010
-490.267944	241.885300	924.278809	-464.296692	55.031372	918.951416	-567.897278	260.681488	503.103973	-503.222260	-9.695930	492.297485	-571.117798	235.993408	68.935646	-562.803223	-49.257336	78.183517	-508.626282	326.740692	1386.326660	-466.062103	-17.202257	1379.441650	-460.098358	149.533905	1388.687622	-389.023499	141.075714	1665.300049	-604.639221	369.582733	1139.325317	-563.085876	-69.782112	1146.043579	-498.268005	383.048370	909.780029	-469.384247	-70.301918	887.498840	-464.673004	147.382736	1020.811096	393.938904	-56.770390	958.059326	403.162415	120.889488
-490.329620	242.761581	924.303345	-464.263000	55.858669	918.875000	-567.713562	261.116730	503.045074	-502.772797	-9.014141	492.165466	-571.168396	236.067734	68.935822	-562.655396	-49.187412	78.124435	-508.208557	327.466125	1386.323975	-465.072754	-16.410433	1379.559326	-459.318298	150.407883	1388.414185	-390.146515	141.681976	1666.275757	-604.821777	370.431000	1139.611938	-563.126709	-69.288155	1146.510742	-497.053497	383.489319	910.882690	-469.014343	-69.733170	888.290039	-464.619965	148.197266	1020.776245	393.894653	-56.797668	958.042786	403.119568	120.865051
-490.375458	243.518250	924.302368	-464.219818	56.648155	918.843994	-567.515198	261.614502	502.944489	-502.700562	-8.741856	492.112579	-571.165100	236.150085	68.968506	-562.732605	-49.193386	78.096695	-507.757050	328.249786	1386.361206	-462.696014	-15.401181	1379.142944	-458.907532	151.180710	1388.852417	-391.271240	142.337036	1667.148315	-604.928955	371.324860	1139.891968	-563.027588	-68.626083	1147.044800	-495.770294	384.000732	912.005188	-468.561768	-69.220482	889.233276	-464.561859	148.968826	1020.752625	393.852234	-56.763729	958.067505	403.045746	120.862396
-490.417908	244.402924	924.323730	-464.088989	57.449986	918.787109	-567.372620	262.276520	502.937164	-502.519623	-8.383767	492.042603	-571.257935	236.253220	69.017029	-562.785278	-49.148899	78.154083	-507.381470	329.018402	1386.416138	-461.586639	-14.554127	1379.247803	-458.154449	152.155685	1388.810547	-392.391754	142.971817	1668.033936	-605.056030	372.297760	1140.198730	-563.227112	-68.242958	1147.572510	-494.346405	384.451172	913.225220	-468.049805	-68.820129	890.224976	-464.445953	149.793213	1020.725403	393.820648	-56.773327	958.048401	402.983124	120.860245
-490.354980	245.197418	924.331543	-463.828125	58.344551	918.675049	-567.233582	263.325500	503.034271	-502.295013	-8.011765	492.025269	-571.401001	236.372772	69.055115	-562.814331	-49.122356	78.153404	-506.984711	329.797607	1386.447144	-460.133118	-13.549612	1378.882935	-457.570587	153.009979	1388.976563	-393.500092	143.628983	1668.816406	-605.130493	373.232178	1140.542969	-563.454529	-67.641266	1148.140991	-492.702789	384.976563	914.569397	-467.372528	-68.357346	891.419983	-464.225586	150.595627	1020.665222	393.780731	-56.773052	958.061035	402.933197	120.843941
-490.310913	246.103943	924.314880	-463.505554	59.208153	918.581543	-567.068420	263.894806	503.068481	-501.975189	-7.626505	491.981903	-571.428711	236.433594	69.081383	-562.833923	-49.078758	78.167297	-506.605682	330.665558	1386.553101	-459.081604	-12.647235	1379.065063	-456.995605	153.904922	1389.138184	-394.595520	144.276199	1669.636597	-605.211304	374.226135	1140.899780	-563.862244	-67.294609	1148.887451	-490.894958	385.541718	916.067444	-466.597046	-67.916130	892.782227	-463.992340	151.466751	1020.603516	393.784058	-56.812439	958.060425	402.930084	120.787659
-490.277283	246.961304	924.304688	-463.197449	60.150036	918.538757	-566.856140	264.618896	503.051514	-508.066864	-17.933466	493.369751	-571.495056	236.562515	69.097183	-567.038452	-50.291565	79.796936	-506.276489	331.533600	1386.661011	-458.134644	-11.731357	1379.287598	-456.363342	154.964691	1389.344116	-395.676544	145.002197	1670.378174	-605.293640	375.253815	1141.270752	-564.415588	-66.904549	1149.572632	-488.925507	386.168579	917.659790	-465.691376	-67.435371	894.420776	-463.787720	152.372543	1020.572693	393.752441	-56.844276	958.070068	402.861816	120.780861
-490.074341	247.876831	924.304810	-463.091187	60.792561	918.984497	-566.732422	265.382874	503.097351	-507.602020	-17.552748	493.349213	-571.597839	236.671585	69.133751	-567.069946	-50.256008	79.854233	-505.934326	332.495667	1386.741943	-457.138306	-10.789087	1379.503906	-455.843231	155.951523	1389.412109	-396.731750	145.699005	1671.091431	-605.309998	376.263306	1141.613525	-565.046448	-66.633591	1150.406982	-486.767273	386.915649	919.363586	-464.662109	-67.128197	896.197998	-463.820831	153.354919	1020.822144	393.769348	-56.873978	958.085449	402.864014	120.730423
-489.895538	248.988464	924.405273	-462.711182	61.819935	918.948914	-566.435669	265.447083	502.914581	-507.010040	-16.966240	493.262207	-571.524475	236.738022	69.083717	-567.014526	-50.158600	79.813049	-505.641846	333.405853	1386.829590	-456.093231	-9.777068	1379.653687	-455.254578	157.027161	1389.527222	-397.780487	146.450165	1671.739014	-605.369507	377.424438	1141.973511	-565.844849	-66.395111	1151.155029	-484.433136	387.624023	921.205139	-463.421387	-66.711861	898.202942	-463.562927	154.363342	1020.856689	393.772552	-56.911732	958.049744	402.830902	120.725426
-489.706085	250.216400	924.504517	-462.308899	62.926373	918.880371	-566.266296	266.061340	502.866669	-505.848877	-15.972414	492.994904	-571.554016	236.838028	69.094009	-566.743103	-49.979271	79.792068	-505.329956	334.401764	1386.887573	-455.073364	-8.771859	1379.690674	-454.625061	158.132294	1389.618652	-398.769531	147.144516	1672.357788	-605.350159	378.573669	1142.317871	-566.688721	-66.290367	1151.960083	-481.940552	388.423462	923.192810	-461.996826	-66.393669	900.378845	-463.288269	155.453674	1020.873962	393.749390	-56.946831	958.043762	402.796021	120.714241
-489.851624	251.053253	924.527283	-462.037079	63.924084	918.831787	-566.189331	266.807739	502.784607	-504.999969	-15.487647	492.837952	-571.640503	236.969193	69.119659	-566.789551	-49.910755	79.889694	-504.984375	335.398773	1386.889893	-454.009521	-7.738344	1379.727173	-454.025391	159.263626	1389.711914	-399.776733	147.944870	1672.934448	-605.329834	379.749084	1142.638794	-567.613708	-66.142609	1152.795288	-479.254761	389.223694	925.274597	-460.479492	-66.149284	902.739258	-463.215759	156.361938	1020.859741	393.785156	-56.904476	958.066528	402.789612	120.721169
-489.897125	251.643738	924.414063	-461.791901	64.051994	919.166016	-565.973022	267.442749	502.720184	-504.148376	-15.381973	492.869354	-571.624390	237.085052	69.158531	-566.779968	-49.854397	80.069359	-504.701202	336.486603	1386.899536	-453.061615	-6.635139	1379.763306	-453.380646	160.376434	1389.685791	-400.726501	148.656342	1673.467529	-605.263916	381.069397	1142.977417	-568.602295	-65.990395	1153.579712	-476.487640	390.072235	927.444214	-458.768097	-65.951378	905.281006	-463.233978	156.962051	1020.987732	393.789948	-56.893509	958.128235	402.752533	120.694511
-489.957489	252.918137	924.394653	-461.612396	65.825935	918.793030	-566.046692	268.396667	502.749969	-502.919006	-14.545465	492.634277	-571.823914	237.232941	69.174393	-566.665710	-49.780060	80.205048	-504.400055	337.586700	1386.894043	-452.150665	-5.586847	1379.765991	-452.731079	161.548447	1389.677002	-401.670105	149.428558	1673.973877	-605.061890	382.350220	1143.175049	-569.590393	-65.923073	1154.475830	-473.585541	391.003998	929.737671	-456.936768	-65.818146	908.066833	-463.027374	158.335449	1020.771301	393.789154	-56.946865	958.108826	402.736267	120.692513
-489.898254	253.962112	924.317383	-461.266418	66.873642	918.699402	-565.899048	269.003448	502.669250	-501.475677	-14.007412	492.423370	-571.897217	237.361572	69.159035	-566.495422	-49.685120	80.387062	-504.050293	338.713318	1386.901855	-451.245544	-4.507885	1379.711426	-452.125244	162.706497	1389.626343	-402.639435	150.303146	1674.368408	-604.839844	383.673889	1143.505249	-570.626099	-65.871948	1155.400635	-470.500458	391.844574	932.084229	-455.103241	-65.827049	910.967651	-462.808960	159.394608	1020.683960	393.824493	-56.938690	958.137146	402.733948	120.671089
-489.923615	254.981308	924.211426	-460.963654	68.021378	918.593506	-565.646545	269.566040	502.580902	-500.111389	-13.844298	492.253784	-571.872009	237.491135	69.178741	-566.511047	-49.694405	80.636894	-503.713623	339.803162	1386.858276	-450.356171	-3.444340	1379.735962	-451.543121	163.881393	1389.604126	-403.452026	150.909729	1674.879883	-604.537842	385.100281	1143.780640	-571.638062	-65.790756	1156.429443	-467.323090	392.671631	934.584045	-453.075378	-65.926048	914.025940	-462.624969	160.507019	1020.572449	393.812256	-56.947250	958.125488	402.716187	120.650192
-489.839294	256.080170	924.157288	-460.673370	69.162865	918.531677	-565.450745	270.339539	502.522949	-498.511993	-13.144257	492.088135	-571.890625	237.606094	69.179375	-566.429016	-49.621983	80.825241	-503.362946	340.953278	1386.819702	-449.621490	-2.368050	1379.727783	-450.946625	165.113785	1389.547974	-404.263672	151.709915	1675.337891	-604.084717	386.474701	1144.057129	-572.638611	-65.634071	1157.390991	-464.027557	393.503113	937.128906	-451.074280	-66.387970	917.405701	-462.476990	161.630722	1020.519592	393.852386	-56.966572	958.122314	402.720490	120.623642
-489.453888	256.984497	924.069031	-459.985535	69.170059	919.028809	-565.325562	271.137177	502.400208	-496.705933	-13.136601	492.017792	-571.944519	237.762314	69.169876	-566.465454	-49.644283	81.228477	-502.968475	342.154724	1386.785156	-448.907745	-1.209485	1379.728394	-450.409851	166.329788	1389.528687	-405.007477	152.479675	1675.746338	-603.602173	387.828278	1144.301758	-573.667358	-65.528275	1158.440430	-460.604370	394.356171	939.763489	-448.825867	-66.084831	920.715881	-462.281311	162.366180	1020.769775	393.871490	-57.019646	958.104675	402.739197	120.625992
-489.707489	258.285858	924.017456	-460.254883	71.233795	918.536194	-565.331116	271.991394	502.392334	-494.620544	-11.992751	491.545166	-572.102417	237.943268	69.181625	-566.162476	-49.487621	81.514717	-502.543610	343.354614	1386.743286	-448.276764	-0.095473	1379.775269	-449.814575	167.557663	1389.522949	-405.752472	153.337906	1676.125977	-603.049316	389.372589	1144.626343	-574.645996	-65.414429	1159.409790	-457.092865	395.130951	942.540527	-446.905701	-66.357796	923.987915	-462.339386	163.843658	1020.470337	393.885101	-57.051178	958.101440	402.725983	120.666481
-489.667175	259.379730	923.916565	-460.156708	72.458969	918.473938	-565.071594	272.630219	502.226837	-492.156281	-11.891795	491.334625	-572.014282	238.104767	69.137154	-565.859497	-49.313278	82.003403	-502.039246	344.564240	1386.658447	-447.711121	1.036220	1379.814941	-449.235626	168.761337	1389.475220	-406.459686	154.097702	1676.451904	-602.361938	390.815796	1144.809448	-575.419861	-65.213913	1160.323608	-453.499146	395.869507	945.282043	-443.860870	-66.242371	927.871765	-462.286957	165.024246	1020.391052	393.911835	-57.065357	958.111511	402.725739	120.653122
-489.516388	260.374115	923.842163	-460.082489	72.798607	918.819641	-564.962891	273.448059	502.160187	-489.908630	-11.609681	491.250610	-572.136658	238.291641	69.167793	-565.825256	-49.170296	82.577019	-501.471313	345.829865	1386.576538	-447.154144	2.191143	1379.945557	-448.638214	169.989655	1389.436401	-407.232330	154.705795	1676.684570	-601.613770	392.411316	1145.090454	-576.152405	-65.073166	1161.270508	-449.822998	396.576385	948.104675	-440.959991	-66.046486	931.654968	-462.400818	165.875061	1020.556763	393.931824	-57.022121	958.151855	402.715210	120.617859
-489.630920	261.409088	923.741821	-460.084290	74.386147	918.512573	-564.961487	274.357452	502.097778	-487.149261	-11.027179	490.899231	-572.210449	238.431168	69.172012	-565.417419	-48.886299	83.239243	-500.879089	347.057159	1386.533936	-446.686035	3.352267	1380.080322	-448.097717	171.198563	1389.355225	-407.897217	155.566055	1676.966431	-600.780457	394.024536	1145.267334	-576.750122	-64.728256	1162.169434	-446.063568	397.307953	950.994019	-438.316284	-66.163673	935.565369	-462.327850	167.103195	1020.335938	393.954987	-56.971283	958.199829	402.703583	120.609573
-489.514648	262.445282	923.693237	-460.189117	74.876732	918.872986	-564.869812	275.158813	502.034851	-484.297272	-10.707541	490.768677	-572.224121	238.604889	69.185249	-565.146301	-48.586044	84.017334	-500.222687	348.318085	1386.508301	-446.309204	4.505021	1380.253662	-447.589661	172.439606	1389.371948	-408.500610	156.275726	1677.238892	-599.765747	395.572723	1145.421021	-577.210999	-64.413284	1163.078857	-442.304260	397.991241	953.830505	-435.662994	-66.324265	939.024475	-462.529968	168.037277	1020.519104	394.009064	-56.945568	958.200073	402.716309	120.634354
-489.507294	263.512115	923.661377	-460.334381	75.922646	918.962341	-564.810852	276.042511	501.917358	-481.146759	-10.099627	490.578156	-572.259705	238.753693	69.200706	-564.624451	-48.201481	84.816078	-499.549042	349.572906	1386.469971	-446.001617	5.690951	1380.431152	-447.129883	173.622833	1389.385132	-409.102234	157.043243	1677.510742	-598.664246	397.201172	1145.589722	-577.569946	-64.007729	1163.849609	-438.462463	398.639862	956.610535	-432.580750	-66.181831	942.555664	-462.685516	169.134033	1020.558838	394.013275	-56.947315	958.200989	402.705261	120.682816
-489.551147	264.528320	923.574585	-460.437500	77.443192	918.809631	-564.765564	276.834351	501.814728	-477.485870	-9.482567	490.236176	-572.340759	238.920166	69.183403	-564.096313	-47.786358	85.796227	-498.826416	350.863098	1386.413940	-445.819672	6.943678	1380.692139	-446.627899	174.801636	1389.407959	-409.661896	157.891418	1677.771362	-597.419373	398.809387	1145.709595	-577.785583	-63.539532	1164.605591	-434.552277	399.316254	959.357056	-429.653564	-66.394295	946.302124	-462.731110	170.366440	1020.435425	394.049805	-56.976513	958.167542	402.739838	120.705818
-489.575043	265.492676	923.465759	-460.759003	78.455582	918.935547	-564.745117	277.611603	501.727264	-473.857819	-9.289006	490.073700	-572.404297	239.074295	69.170059	-563.571472	-47.392120	86.874550	-498.051178	352.146271	1386.394409	-445.697235	8.114423	1380.958130	-446.161041	176.014557	1389.452515	-410.123047	158.599854	1677.979980	-595.979553	400.462738	1145.714722	-577.807251	-63.107418	1165.319458	-430.616455	399.914734	961.999817	-426.550110	-66.495247	949.747070	-462.967316	171.449722	1020.452332	394.077911	-56.965744	958.164124	402.746765	120.706459
-489.452240	266.362488	923.375366	-461.212158	78.550331	919.545166	-564.679871	278.473694	501.654083	-469.863556	-9.036805	489.937347	-572.440552	239.200424	69.167007	-562.947876	-46.943947	87.900093	-497.207336	353.441589	1386.328735	-445.498260	9.319982	1381.288452	-445.721771	177.212585	1389.507080	-410.634918	159.648804	1678.096069	-594.434448	402.048370	1145.763062	-577.706177	-62.449165	1165.815552	-426.651031	400.440613	964.589355	-423.329956	-66.520279	953.205505	-463.413757	172.223694	1020.747192	394.092743	-56.974621	958.148193	402.756561	120.702774
-489.456329	267.323669	923.304382	-461.724213	79.394783	919.773376	-564.573425	279.177368	501.602783	-465.849823	-8.803433	489.843109	-572.418091	239.329880	69.176125	-562.300415	-46.521416	89.173012	-496.322266	354.741455	1386.335693	-445.660095	10.481161	1381.574097	-445.258148	178.413712	1389.658081	-410.969849	160.220764	1678.370605	-592.710144	403.779358	1145.748047	-577.402283	-61.766338	1166.213623	-422.686920	400.935425	967.042786	-420.005280	-66.474495	956.393616	-463.774994	173.237030	1020.838379	394.088776	-56.965710	958.147522	402.734558	120.774567
-489.435059	268.130768	923.204834	-462.194305	80.213905	920.012207	-564.548157	279.818237	501.483459	-461.267914	-8.322110	489.793213	-572.483582	239.445374	69.128311	-561.504211	-45.957249	90.810760	-495.410767	356.061035	1386.316650	-445.776764	11.683661	1381.888306	-444.828491	179.593430	1389.690674	-411.337280	160.717560	1678.582642	-590.835999	405.463165	1145.668701	-576.998230	-61.081409	1166.497803	-418.693787	401.438843	969.333191	-416.570984	-66.308655	959.519958	-464.107910	174.182098	1020.920959	394.120270	-56.925648	958.202576	402.732300	120.781754
-489.248627	269.191193	923.210144	-462.654022	80.969490	920.282166	-564.514587	280.473511	501.378387	-456.665009	-7.970882	489.906647	-572.596619	239.567307	69.129044	-560.816101	-45.517975	92.578964	-494.441101	357.398865	1386.291138	-446.069489	12.784143	1382.160889	-444.376282	180.724304	1389.738525	-411.713318	161.486801	1678.863770	-588.789612	407.199066	1145.552734	-576.450256	-60.315178	1166.602051	-414.719025	401.852600	971.462646	-413.113403	-66.163269	962.484131	-464.455353	175.159393	1021.083130	394.176971	-56.911530	958.183594	402.743591	120.839256
-488.891174	270.230774	923.287720	-463.017456	81.880745	920.531799	-564.403809	281.115662	501.342255	-451.804108	-7.529821	490.013245	-572.679688	239.676666	69.120483	-560.060242	-44.980324	94.498131	-493.406250	358.694153	1386.267822	-446.493622	13.933353	1382.360352	-443.954681	181.850739	1389.825684	-411.954254	162.124908	1679.056274	-586.611023	408.939117	1145.375732	-575.726074	-59.593647	1166.713379	-410.674561	402.210388	973.451111	-409.366272	-65.859138	964.982666	-464.707428	176.146851	1021.275269	394.203796	-56.844410	958.191040	402.772736	120.790001
-488.330872	271.514984	923.569580	-463.427307	82.667450	920.897583	-564.326660	281.705566	501.346741	-446.448120	-6.823153	490.156403	-572.757446	239.806641	69.091949	-558.854431	-44.235928	96.613335	-492.375427	360.017365	1386.233032	-446.712646	15.029515	1382.453247	-443.530792	182.962952	1389.962280	-412.226654	162.946350	1679.266113	-584.267944	410.678711	1145.162964	-574.839966	-58.883984	1166.619629	-406.625519	402.437897	975.307556	-405.784271	-65.654976	967.546814	-465.005890	177.118546	1021.640686	394.233795	-56.877060	958.169006	402.791138	120.814835
-487.606110	273.232422	924.134399	-463.521790	84.563370	920.905518	-564.235046	282.275208	501.471252	-440.988342	-6.155783	490.340515	-572.794678	239.896561	69.065323	-557.365173	-43.465553	98.826454	-491.294800	361.304077	1386.191650	-447.016663	16.193098	1382.629272	-443.130859	184.048843	1390.119995	-412.412292	163.661469	1679.422119	-581.788330	412.411743	1144.875488	-573.783691	-58.024658	1166.336426	-402.573242	402.718414	976.983154	-402.131714	-65.377754	969.909180	-465.001953	178.544342	1021.959961	394.269806	-56.888901	958.157471	402.832764	120.874306
-488.336487	272.796509	923.483521	-464.677673	84.614990	921.374573	-564.106384	282.721771	501.229706	-436.094910	-6.153693	490.748749	-572.867188	240.003128	69.051735	-556.114014	-42.869015	101.352280	-490.141815	362.581787	1386.109375	-447.235870	17.282206	1382.785522	-442.694427	185.106750	1390.311890	-412.616699	164.343140	1679.654419	-579.137817	414.156708	1144.540161	-572.504395	-57.200890	1165.974365	-398.419708	402.835846	978.554993	-398.671417	-65.116432	972.201477	-465.838409	178.932770	1021.858032	394.318237	-56.818806	958.177795	402.834381	120.941948
-488.809021	272.777435	923.082520	-465.927307	84.685501	921.757813	-564.026794	283.160645	501.085419	-431.258118	-6.139582	491.239716	-572.992432	240.088776	69.072784	-554.857666	-42.355190	104.042244	-488.948517	363.840027	1386.030151	-447.588165	18.471087	1382.992065	-442.238037	186.054306	1390.403320	-412.741608	165.094727	1679.767090	-576.359131	415.936859	1144.173584	-571.135925	-56.221054	1165.446655	-394.341400	402.912201	979.953613	-394.917725	-64.801720	974.365967	-466.656677	179.334320	1021.843018	394.337250	-56.782864	958.210693	402.850281	120.927773
-488.012909	275.068909	924.108643	-465.970581	85.957962	922.032654	-564.199646	283.769745	501.353394	-425.897156	-5.773210	491.746948	-573.211304	240.189972	69.079575	-553.376160	-41.750832	106.740540	-487.701324	365.006775	1385.967285	-447.967682	19.489040	1383.103149	-441.775208	187.012604	1390.472534	-412.888611	165.729034	1680.019287	-573.457275	417.676819	1143.771729	-569.639038	-55.281891	1165.012329	-390.140167	402.826935	981.276917	-390.974884	-64.340897	976.216553	-466.930511	180.593933	1022.563171	394.340424	-56.788330	958.177612	402.883850	120.953766
-487.797363	275.604340	924.093018	-466.372406	86.365479	922.489990	-564.095215	284.118164	501.379852	-420.754791	-5.693982	492.331879	-573.224304	240.210861	69.110901	-551.745422	-41.125347	109.508698	-486.409851	366.131012	1385.899658	-448.971771	20.684767	1383.744019	-441.289124	187.944916	1390.595337	-412.918243	166.404037	1680.102905	-570.397095	419.422485	1143.337891	-568.181274	-54.157059	1164.414429	-385.968781	402.758301	982.547180	-387.113251	-63.792358	978.258484	-467.282013	181.251740	1022.809509	394.366241	-56.780315	958.158447	402.911743	120.994980
-490.508881	277.532440	922.719177	-467.694183	85.275993	923.026184	-565.037659	285.338745	501.527283	-416.301331	-6.220414	493.038025	-573.848816	240.423477	69.184906	-550.585144	-40.739441	112.530571	-485.136475	367.171539	1385.837280	-448.927307	21.601084	1383.303955	-440.823914	188.824722	1390.650269	-412.899506	166.979507	1680.195313	-567.317749	421.133453	1142.930542	-566.658569	-52.924904	1163.900391	-381.740784	402.509277	983.851685	-383.274292	-63.161007	980.479004	-468.918793	182.771423	1022.343506	394.438385	-56.711510	958.203857	402.950989	121.058525
-493.987396	280.178009	920.998474	-468.986145	83.340240	923.834229	-566.356812	286.956940	501.677490	-412.088318	-7.124149	493.870453	-574.713257	240.749237	69.275970	-549.438171	-40.296375	115.652519	-483.852539	368.128754	1385.765503	-449.357819	22.513861	1383.372314	-440.339111	189.644043	1390.722290	-412.961273	167.541809	1680.333252	-564.116455	422.828186	1142.541138	-565.188782	-51.627922	1163.285522	-377.448608	402.042084	985.080322	-379.617340	-62.626125	983.003113	-470.844269	184.542786	1021.809448	394.471130	-56.691120	958.172485	402.989105	121.129120
-495.301208	281.569244	920.227234	-469.805145	83.694138	923.925903	-566.880310	287.880096	501.753265	-407.285980	-7.293203	494.458282	-575.086914	240.890533	69.273621	-547.721802	-39.538685	118.417236	-482.544586	368.948364	1385.667236	-449.654175	23.371462	1383.449097	-439.871857	190.338165	1390.763184	-412.892487	168.036774	1680.358154	-560.876526	424.459778	1142.080322	-563.892700	-50.245403	1162.692749	-373.151642	401.515961	986.471130	-375.581635	-61.600662	985.325134	-471.569794	185.903763	1021.417664	394.553101	-56.618912	958.207886	403.065979	121.182213
-492.749603	279.684082	920.708496	-469.259888	84.083061	924.481140	-565.620544	287.045197	501.491608	-402.480316	-7.146740	495.166443	-574.332947	240.664047	69.196175	-545.945740	-38.695057	121.054405	-481.322571	369.699921	1385.565063	-449.868622	24.176617	1383.587891	-439.347504	191.016159	1390.656494	-412.777466	168.435104	1680.364258	-557.618652	426.034149	1141.683716	-562.668030	-48.924362	1162.199219	-368.804504	400.844421	987.924133	-371.960266	-60.775330	988.291504	-470.570099	185.053925	1021.998352	394.597626	-56.566288	958.209290	403.115326	121.174622
-490.420074	277.083710	921.222595	-468.690186	85.035110	924.686401	-564.378418	286.189575	501.115326	-397.825348	-6.419420	495.705078	-573.658997	240.500854	69.119484	-543.870178	-37.557117	123.357285	-480.145172	370.359344	1385.489502	-450.028137	24.841969	1383.755493	-438.801666	191.622025	1390.628418	-412.583405	168.815979	1680.373535	-554.363159	427.515961	1141.273804	-561.500610	-47.536659	1161.725342	-364.456329	400.030823	989.574280	-367.945801	-59.479187	991.185242	-469.533905	183.987045	1022.408020	394.644592	-56.530231	958.208618	403.175537	121.198807
-487.914276	275.456726	921.848145	-467.899139	86.150414	924.858643	-563.209961	285.514832	500.871002	-393.048737	-6.013772	496.421631	-573.014648	240.356232	69.063713	-541.745972	-36.411022	125.552734	-478.961548	370.874634	1385.395386	-449.959290	25.398304	1384.064209	-438.168030	192.234436	1390.638184	-412.396545	169.190613	1680.356201	-551.148621	428.959442	1140.863647	-560.530579	-46.075397	1161.231689	-360.071381	399.074219	991.313232	-364.482452	-58.313198	994.514832	-468.339325	183.397537	1022.860840	394.736694	-56.440903	958.240967	403.244354	121.268097
-486.985504	275.570587	922.102722	-467.332886	86.677422	925.031433	-562.918579	285.562195	500.863007	-388.848297	-5.637586	497.045258	-572.953369	240.391708	69.042831	-539.607605	-35.264301	127.501968	-477.833008	371.414215	1385.323364	-449.797974	25.947950	1384.227783	-437.558502	192.805771	1390.571167	-412.099304	169.661484	1680.238525	-547.988770	430.200562	1140.482910	-559.333801	-44.461494	1160.716553	-355.697876	398.073914	993.295532	-360.992157	-58.519508	998.008667	-467.866547	183.634079	1023.102722	394.808380	-56.385361	958.256531	403.306946	121.298279
-487.360474	276.794708	921.854065	-467.540649	86.657318	924.481995	-563.239197	286.085419	501.000793	-385.272644	-5.560441	497.576996	-573.179688	240.461365	69.049370	-537.351868	-34.349590	129.203064	-476.734863	371.818909	1385.251465	-449.646576	26.384655	1384.355225	-436.883881	193.247818	1390.483521	-411.772400	170.446640	1680.015625	-544.886292	431.321899	1140.123047	-558.473816	-42.977116	1160.480835	-351.246979	397.048370	995.392334	-357.830292	-57.384708	1001.348450	-467.842529	184.102905	1022.677002	394.844299	-56.341763	958.243896	403.355682	121.328468
-486.838806	276.902130	921.708496	-466.621948	87.735504	924.559509	-563.045227	286.067993	500.996368	-381.472382	-4.656553	498.114624	-573.076721	240.435532	69.023682	-534.532410	-33.405495	130.252289	-475.706726	372.206085	1385.249756	-449.867676	27.020512	1384.616821	-436.241058	193.617203	1390.417725	-411.384033	170.631592	1680.045898	-541.874939	432.303070	1139.733521	-557.770325	-41.620865	1160.335449	-346.857727	395.899475	997.646545	-354.953522	-55.853001	1004.762817	-467.211243	184.835968	1022.648071	394.902130	-56.361954	958.193542	403.432007	121.389091
-485.966675	276.635040	921.663635	-465.593750	87.097351	925.577759	-562.702942	285.795654	500.992279	-378.490814	-4.599619	498.865570	-572.912415	240.356216	69.024330	-531.461304	-32.699608	130.919266	-474.735962	372.597778	1385.258789	-449.639343	27.416861	1384.725464	-435.491150	194.006912	1390.472778	-410.923035	170.744156	1680.104980	-538.957275	433.058014	1139.448975	-557.140015	-40.324841	1160.270996	-342.500946	394.707367	1000.027893	-351.569489	-53.773998	1008.488037	-466.771484	184.890259	1023.168213	394.949982	-56.350624	958.189880	403.504974	121.424240
-485.438538	276.643066	921.632813	-464.773499	87.158699	925.858459	-562.522339	285.626770	501.043549	-375.701385	-4.226670	499.446228	-572.815796	240.291595	69.031250	-527.871094	-32.167747	131.003113	-473.839142	372.937744	1385.277588	-449.197174	27.762947	1384.914307	-434.660156	194.423447	1390.538940	-410.402374	170.838913	1680.170898	-536.135498	433.676392	1139.181763	-556.367493	-38.937103	1160.216431	-338.205231	393.429901	1002.567261	-348.628082	-52.431332	1012.184998	-466.207245	185.091492	1023.297791	395.026703	-56.300709	958.178406	403.586670	121.452530
-484.780182	276.546143	921.584656	-463.904724	87.160416	926.082153	-562.219177	285.321594	501.070374	-373.179291	-3.689539	499.891022	-572.667908	240.216812	69.062798	-524.769775	-31.850113	131.700989	-472.987183	373.259491	1385.359253	-448.835999	28.067549	1385.063721	-433.840393	194.673660	1390.600586	-409.826233	170.871979	1680.257568	-533.321777	434.062988	1138.873535	-555.570923	-37.816586	1160.235474	-333.962341	392.148682	1005.221985	-345.787170	-51.197052	1015.938293	-465.483704	185.193878	1023.384216	395.098511	-56.238781	958.181091	403.669098	121.484154
-483.946411	276.246613	921.618225	-463.006897	87.089394	926.365601	-561.799622	284.927246	501.061401	-370.857819	-3.056021	500.293884	-572.403992	240.109802	69.049850	-520.806152	-31.523245	131.131927	-472.075989	373.501526	1385.445923	-448.184418	28.301308	1385.220947	-432.942413	194.907257	1390.698975	-409.178589	170.849640	1680.326904	-530.639709	434.295624	1138.687134	-554.731995	-36.880787	1160.271484	-329.832611	390.682617	1007.914368	-343.227783	-50.259552	1019.432434	-464.659851	185.142471	1023.541870	395.186615	-56.162983	958.184814	403.754303	121.565376
-484.688507	277.728210	921.543884	-462.460724	87.596138	926.182251	-562.286316	285.292419	501.356934	-368.648163	-2.064141	500.405609	-572.742249	240.136810	69.109367	-514.707581	-29.998245	129.284958	-471.202911	373.755157	1385.576294	-447.605377	28.499950	1385.384644	-431.991608	195.070465	1390.794556	-408.439697	170.771271	1680.451904	-527.972107	434.301300	1138.477173	-553.964355	-36.114738	1160.310059	-325.816315	389.277985	1010.786682	-340.800812	-49.148582	1022.825989	-464.459137	186.155746	1023.385437	395.274200	-56.097843	958.256653	403.831360	121.574974
-483.590210	277.283508	921.543091	-461.144043	87.564331	927.125488	-561.736755	284.860565	501.386475	-366.757660	-1.347878	500.750946	-572.611267	240.026291	69.105553	-509.962952	-29.611593	128.018433	-470.312042	373.964050	1385.705933	-446.830688	28.556915	1385.490234	-430.996552	195.241043	1390.831787	-407.627502	170.648468	1680.603027	-525.384644	434.172638	1138.303101	-553.062195	-35.390125	1160.424805	-321.991302	387.825287	1013.597900	-338.438049	-48.271461	1026.096558	-463.561768	186.394409	1023.866699	395.331970	-56.005775	958.250244	403.910217	121.629959
-483.798065	278.058960	921.649231	-461.977509	84.943573	925.838806	-561.807983	285.033386	501.632782	-366.145996	-1.618165	500.843475	-572.796082	240.041931	69.192856	-505.358398	-29.658468	126.671692	-469.337769	374.187439	1385.844971	-446.221313	28.794628	1385.627197	-430.101257	195.130554	1390.899536	-406.799408	170.495834	1680.719727	-522.937317	433.823822	1138.213379	-552.113525	-34.870544	1160.568237	-318.052155	386.032043	1016.366211	-336.264191	-47.503017	1029.132080	-463.227509	184.750977	1023.223267	395.444153	-55.931362	958.297119	403.996277	121.658867
-483.124023	277.972412	921.709534	-461.339569	84.363541	926.027405	-561.485413	284.888153	501.745117	-364.959198	-0.799955	500.943237	-572.793823	239.960968	69.237785	-499.737030	-29.308212	124.591057	-468.346130	374.303986	1385.985596	-445.446228	28.787169	1385.662720	-428.784790	195.422394	1390.990234	-405.924011	170.303619	1680.802246	-520.485474	433.264893	1138.092163	-551.113831	-34.399185	1160.647339	-314.323547	384.430878	1019.205811	-334.016998	-46.942089	1031.842407	-462.441498	184.487839	1023.332703	395.509552	-55.912224	958.262634	404.093781	121.706902
-482.163422	277.615082	921.733643	-460.227020	83.944939	926.352173	-560.454285	284.234924	501.374237	-364.011688	0.125756	501.060760	-572.448853	239.804642	69.235268	-494.309906	-29.243984	122.639671	-467.279480	374.349792	1386.116089	-444.583160	28.785393	1385.832764	-427.607483	195.447723	1391.110718	-405.035126	170.018845	1680.928101	-518.090576	432.581604	1138.006348	-549.930176	-34.123028	1160.858398	-310.697021	382.733063	1021.860046	-331.904327	-46.584354	1034.384521	-461.400330	184.261246	1023.501160	395.594177	-55.884800	958.274658	404.192505	121.708328
-481.288727	277.375732	921.810364	-459.376556	83.958534	926.508240	-559.989258	283.980957	501.523468	-363.178406	1.152088	501.062836	-572.448669	239.743210	69.289268	-488.621399	-29.296076	120.529266	-466.089813	374.416107	1386.205322	-443.597809	28.859442	1386.128662	-426.554688	195.184647	1391.262695	-404.090698	169.708374	1681.028564	-515.749268	431.687012	1137.892456	-548.725220	-34.030121	1161.061401	-307.170258	381.038605	1024.444702	-329.823242	-46.300053	1036.621582	-460.424896	184.204987	1023.604370	395.510559	-55.833172	958.192444	404.135773	121.752930
-480.213470	276.875366	921.847534	-458.033813	83.066803	926.911743	-559.869507	284.015015	501.971558	-362.544434	1.832213	501.200348	-572.585510	239.721329	69.373657	-482.873627	-29.588234	118.252571	-464.870239	374.320679	1386.298218	-442.666382	28.747541	1386.324707	-425.110626	195.325668	1391.273193	-403.075684	169.304489	1681.083130	-513.421692	430.705231	1137.755737	-547.369324	-33.952492	1161.124756	-303.446655	379.061310	1026.959595	-327.686493	-46.177727	1038.538452	-459.235443	183.701050	1023.819641	395.751068	-55.789890	958.264038	404.373047	121.828094
-479.099854	276.414612	921.872192	-456.858002	82.625862	927.128357	-558.979309	283.354919	501.910706	-361.947632	2.684631	501.252838	-572.363708	239.591553	69.407570	-476.746216	-29.848801	115.835411	-463.518311	374.239044	1386.330200	-441.520721	28.632788	1386.391113	-424.083740	194.931320	1391.248047	-402.018829	168.936752	1681.100586	-511.055237	429.575287	1137.611450	-545.782043	-34.021603	1161.243408	-300.124329	377.410614	1029.305298	-325.554443	-46.118587	1040.153809	-458.048859	183.356842	1023.932068	395.822388	-55.758366	958.286804	404.466492	121.849251
-477.955902	275.904724	921.939636	-455.704163	81.986809	927.304382	-558.071899	282.890076	501.730865	-361.541016	3.401980	501.236237	-572.183105	239.516068	69.446144	-471.000427	-30.736387	113.588821	-462.194183	374.017944	1386.273926	-440.398560	28.379881	1386.518799	-422.474518	194.905396	1391.368652	-400.900787	168.479462	1681.120361	-508.709106	428.396027	1137.370483	-544.124023	-34.110165	1161.215088	-296.954498	375.850494	1031.555054	-323.290100	-46.128723	1041.512085	-456.844666	182.842148	1024.045898	395.908752	-55.728554	958.320801	404.565765	121.870819
-476.738220	275.225586	921.906555	-454.563110	81.349541	927.438904	-557.563171	282.753876	501.971649	-361.144867	4.101443	501.202728	-572.303589	239.494629	69.509117	-464.385773	-30.973194	111.157143	-460.770477	373.775360	1386.159302	-439.239410	28.093096	1386.554443	-421.110535	194.579346	1391.364990	-399.747955	167.939606	1681.135498	-506.345764	427.104431	1137.080322	-542.337097	-34.508717	1161.190308	-293.756836	374.146820	1033.657104	-321.036560	-46.234348	1042.651367	-455.600525	182.273880	1024.086548	395.994598	-55.695789	958.277588	404.638885	121.914253
-475.566925	274.340302	921.594604	-453.377075	80.558563	927.568970	-556.465088	282.055359	501.734161	-360.771576	4.321139	501.197296	-572.079041	239.366058	69.495628	-458.110199	-31.444548	108.920509	-459.223694	373.491180	1386.022217	-437.988922	27.761032	1386.600464	-419.841797	194.029816	1391.466064	-398.530731	167.400787	1681.108154	-504.065735	425.825165	1136.724487	-540.440308	-34.834595	1161.031006	-290.656708	372.429993	1035.727905	-318.673279	-46.378872	1043.600586	-454.272888	181.681503	1023.970276	396.046478	-55.700218	958.291199	404.730682	121.926659
-474.020386	273.336029	921.596558	-452.346954	80.391640	927.498169	-555.580261	281.615845	501.765808	-360.354340	5.527316	500.949005	-572.014099	239.312027	69.526962	-451.414642	-31.733124	106.546631	-457.715729	373.060211	1385.848633	-436.742279	27.306658	1386.580566	-418.200439	193.759018	1391.438354	-397.281311	166.781601	1681.066040	-501.760071	424.517395	1136.323730	-538.427246	-35.193581	1160.814575	-287.571716	370.683868	1037.644775	-316.259308	-46.482010	1044.443481	-452.873840	181.061630	1023.925842	396.158936	-55.611115	958.322083	404.810608	121.969406
-472.393890	272.378784	921.684082	-451.075287	79.606316	927.562988	-554.626587	281.023621	501.754822	-359.900330	6.276670	500.831970	-571.909851	239.205551	69.583351	-444.845093	-32.022373	104.341789	-456.104340	372.648987	1385.660156	-435.352203	26.814812	1386.676758	-416.691742	193.278030	1391.441895	-395.990967	166.009125	1680.960327	-499.431030	423.109253	1135.886597	-536.514954	-35.646004	1160.610352	-284.639587	368.895142	1039.506714	-313.636108	-46.157269	1045.009521	-451.432922	180.162567	1024.004028	396.244751	-55.559799	958.348572	404.900238	121.984825
-470.639587	271.422241	921.748169	-449.370636	78.360367	927.770203	-554.053955	280.740845	501.881714	-359.457275	6.912535	500.722534	-571.947205	239.159912	69.605392	-438.193481	-32.239151	102.296410	-454.395203	372.119354	1385.467285	-433.852509	26.245232	1386.678955	-415.075348	192.726791	1391.387085	-394.606903	165.239243	1680.896118	-497.207886	421.687439	1135.474854	-534.475769	-36.121490	1160.501831	-281.798157	366.858246	1040.793823	-311.323975	-46.394493	1045.644287	-449.821411	179.113388	1024.149658	396.337341	-55.590282	958.323914	405.010956	122.027298
-469.244690	270.671051	921.811462	-448.481018	77.779541	927.610657	-553.124207	280.204498	501.943817	-358.654083	7.857199	500.426819	-571.861328	239.093292	69.606773	-431.350861	-32.160400	100.204514	-452.633392	371.519440	1385.239502	-432.257202	25.590281	1386.692383	-413.411194	192.078293	1391.349609	-393.129944	164.189728	1680.872437	-494.962372	420.208435	1135.101196	-532.441650	-36.556526	1160.338867	-278.947998	365.104065	1042.730591	-309.255463	-47.021809	1046.412964	-448.595428	178.318527	1024.098267	396.485565	-55.492855	958.337280	405.144501	122.056152
-467.743439	269.809692	921.701111	-447.177612	76.765358	927.541443	-552.406494	279.782562	501.945984	-358.167358	8.269223	500.207550	-571.915588	238.985199	69.631119	-424.821594	-32.120144	98.298019	-450.838562	370.850800	1385.025391	-430.580536	24.858187	1386.557251	-411.665833	191.299484	1391.348755	-391.664581	163.508011	1680.733643	-492.710693	418.625824	1134.769287	-530.406311	-37.084354	1160.342285	-276.271820	362.953888	1043.956543	-307.098175	-47.498646	1047.089111	-447.118896	177.395874	1024.000244	396.614197	-55.510963	958.300537	405.280975	122.083801
-466.170929	268.659790	921.604553	-445.685059	75.752876	927.485962	-551.490906	279.150391	502.014832	-356.956848	8.913776	500.156281	-571.738342	238.855759	69.644478	-418.098511	-31.727755	96.546913	-448.937012	370.092224	1384.806641	-428.735077	24.042849	1386.549561	-409.836548	190.496155	1391.295654	-390.064331	162.646545	1680.669189	-490.561523	416.983185	1134.556030	-528.474182	-37.661125	1160.300903	-273.875183	360.564667	1044.811157	-304.965088	-47.820961	1047.904541	-445.522217	176.341034	1023.916382	396.717316	-55.438461	958.327393	405.375977	122.113152
-464.357819	267.542053	921.489563	-443.648865	74.465950	927.575317	-550.515198	278.432281	502.022369	-356.340363	9.670531	499.689606	-571.615051	238.775757	69.688019	-411.728821	-31.247007	94.761307	-446.966248	369.241547	1384.612915	-426.822144	23.191626	1386.507446	-408.129578	189.449219	1391.171387	-388.464722	161.648651	1680.539185	-488.373993	415.283936	1134.414917	-526.581787	-38.346825	1160.487793	-271.211273	358.637512	1046.359985	-302.754242	-47.938675	1049.120605	-443.642731	175.247421	1023.903748	396.824188	-55.407753	958.357666	405.503571	122.140106
-462.905182	266.579468	921.402893	-442.639984	73.596336	927.286987	-549.790833	277.918518	502.127563	-355.409302	10.229335	499.169067	-571.680298	238.685425	69.707413	-405.414246	-30.436728	93.129768	-445.013336	368.245972	1384.446899	-424.909302	22.188038	1386.386230	-406.003387	188.679947	1391.070923	-386.812073	160.582153	1680.408081	-486.223114	413.450500	1134.291992	-524.735901	-39.108223	1160.574585	-268.723938	356.458679	1047.585693	-300.653137	-48.223328	1050.390015	-442.241302	174.223221	1023.702881	396.939362	-55.364113	958.354675	405.604736	122.181465
-461.075134	265.312988	921.309143	-440.515839	72.121025	927.345886	-548.718201	277.102417	502.183472	-353.961823	12.971601	498.929718	-571.540100	238.583313	69.680611	-398.925446	-29.029930	91.297096	-442.952942	367.211060	1384.294800	-422.890717	21.084578	1386.304443	-403.947510	187.565704	1390.940186	-385.106567	159.421661	1680.225586	-484.202881	411.711121	1134.166504	-522.913147	-39.895592	1160.664917	-266.510834	354.137024	1048.563965	-298.340210	-48.196556	1052.010986	-440.294312	172.939194	1023.684937	397.078766	-55.307423	958.359070	405.741943	122.211540
-459.552979	264.356964	921.237488	-439.173035	71.212914	927.005676	-547.887146	276.535034	502.302795	-352.549530	13.872693	498.730316	-571.571838	238.509811	69.698715	-393.075562	-27.667149	89.820969	-440.888000	366.075439	1384.128418	-420.892426	19.967073	1386.192505	-402.006409	186.255569	1390.724365	-383.357971	158.213043	1680.039063	-482.021484	409.793060	1133.961792	-521.186707	-40.898029	1160.775757	-263.941742	352.162079	1050.014893	-296.047455	-48.072433	1053.745483	-438.689240	171.878082	1023.466003	397.096100	-55.295834	958.284424	405.782410	122.225479
-457.848419	263.110016	921.199768	-437.395691	69.923782	926.816162	-546.784668	275.796936	502.397919	-351.529449	14.990724	498.319000	-571.420532	238.385971	69.738731	-387.661438	-26.029568	88.421432	-438.785431	364.837738	1383.929932	-418.831909	18.704702	1386.124390	-399.657593	185.138779	1390.538452	-381.557739	156.937073	1679.857544	-479.971436	407.959503	1133.762207	-519.547852	-41.842529	1160.837036	-261.621857	349.970337	1051.127319	-293.430206	-47.408459	1055.508301	-436.832794	170.547058	1023.342468	396.963348	-55.269951	958.156006	405.667511	122.234978
-456.054230	261.948181	921.185852	-435.197693	68.167107	926.803772	-545.393982	274.671844	502.193024	-350.684357	15.800384	497.906464	-571.188843	238.219421	69.726639	-382.599701	-24.144787	87.043175	-436.588623	363.541931	1383.750488	-416.736389	17.366627	1386.006348	-397.521942	183.766632	1390.395874	-379.719299	155.577942	1679.673096	-477.943542	406.010651	1133.535522	-517.837219	-42.836010	1160.849121	-259.229309	347.892883	1052.253174	-290.972137	-46.928459	1057.417480	-434.842560	169.098068	1023.329590	397.469086	-55.252659	958.407043	406.171387	122.267365
-454.791260	261.153137	921.189453	-434.051727	66.169327	926.256409	-544.945801	274.607330	502.566803	-350.003723	17.317244	497.073700	-571.576477	238.237045	69.819183	-377.789093	-21.810961	85.590828	-434.392639	362.162903	1383.543579	-414.682037	15.908387	1385.958862	-395.357819	182.272202	1390.262695	-377.831451	154.117096	1679.506958	-475.970886	404.135925	1133.320190	-516.077881	-43.894718	1160.918823	-256.964050	345.696167	1053.146484	-288.263550	-46.736668	1059.585205	-433.359833	167.418671	1023.038208	397.607788	-55.201359	958.410339	406.327881	122.336395
-453.331543	260.218262	921.184937	-432.276001	65.110229	925.691467	-543.241943	273.151337	502.346313	-349.081238	17.632643	496.705200	-571.205566	238.012909	69.774574	-373.538666	-19.374249	84.462975	-432.144897	360.682068	1383.295288	-412.679535	14.435686	1385.982544	-393.080261	180.741028	1390.051758	-375.906128	152.594147	1679.319946	-473.921265	402.103973	1132.996460	-514.188721	-44.928421	1160.906006	-254.620590	343.519318	1053.937500	-285.774231	-46.738388	1061.303101	-431.514465	166.176102	1022.736816	397.704834	-55.192081	958.400635	406.460907	122.355827
-451.325317	258.659637	921.050842	-429.225739	63.463249	925.672363	-541.861511	272.127533	502.446106	-348.886719	17.640514	496.276123	-571.069580	237.876541	69.814827	-369.862640	-16.772102	83.333595	-429.890228	359.110077	1382.972412	-410.500977	12.811470	1385.952148	-390.797394	179.198380	1389.850586	-373.937744	151.103790	1679.053955	-471.912231	400.111145	1132.696655	-512.142029	-45.995075	1160.964355	-252.318344	341.426117	1054.572510	-283.222198	-46.894211	1062.857544	-429.046875	164.683807	1022.663147	397.791779	-55.149441	958.392395	406.575684	122.377815
-449.582703	257.081024	920.689880	-427.165039	62.428547	925.277405	-540.551575	271.196564	502.562347	-348.248840	18.304995	495.575226	-571.084839	237.750061	69.855331	-366.519470	-13.940442	82.353920	-427.645386	357.495026	1382.615723	-408.337524	11.144020	1385.868408	-388.524017	177.541962	1389.682129	-371.960175	149.478058	1678.810059	-469.813202	397.994293	1132.403564	-509.973267	-47.144756	1160.878174	-250.053391	339.308990	1055.066162	-280.562256	-47.055496	1064.211426	-426.904236	163.415344	1022.256226	397.946747	-55.183804	958.376526	406.761780	122.391319
-447.504150	255.315323	920.523926	-424.671295	60.799973	924.971436	-539.154053	270.355103	502.694946	-348.048035	18.903126	494.693085	-571.054016	237.622498	69.938950	-364.402557	-11.540677	81.551979	-425.409119	355.737305	1382.247192	-406.174408	9.417657	1385.854736	-386.230194	175.843948	1389.492554	-369.954468	147.816223	1678.563232	-467.784607	395.971832	1132.138672	-507.556305	-48.394962	1160.855347	-247.969574	336.930237	1055.026733	-278.060089	-47.749626	1065.431152	-424.544281	161.682327	1022.013000	398.056824	-55.106468	958.412842	406.879364	122.422966
-445.324066	253.581573	920.434998	-421.844757	58.736309	924.716553	-537.204407	268.949432	502.806488	-347.037781	18.916945	494.309662	-570.870728	237.467545	70.000023	-363.981506	-10.029683	81.074165	-423.185547	353.938782	1381.883545	-403.859589	7.558178	1385.827393	-383.956207	174.058517	1389.309204	-367.938477	145.999954	1678.400635	-465.520782	393.778778	1131.750366	-505.104340	-49.684368	1160.640991	-245.498611	334.982086	1055.380493	-275.248505	-48.097488	1066.315796	-422.029541	159.732620	1021.841675	398.205414	-55.066494	958.429321	407.059662	122.438049
-441.793762	250.005981	920.185486	-418.988892	57.257515	924.350037	-534.559631	267.130646	502.651215	-345.929871	19.426365	493.637939	-570.336121	237.172134	69.996490	-364.779999	-9.467555	80.403824	-421.052460	352.067963	1381.537476	-401.600739	5.709106	1385.756958	-381.784973	172.185837	1389.058716	-365.890869	144.210999	1678.173950	-463.290039	391.540497	1131.306641	-502.560455	-51.184525	1160.521729	-243.129684	332.827454	1055.227539	-272.167389	-47.897194	1066.921997	-418.749634	157.153702	1021.525330	398.377472	-55.037754	958.489319	407.247925	122.436142
-440.073425	249.000900	920.326721	-416.502411	56.081326	923.810608	-533.140320	266.442474	502.871033	-344.516907	20.691086	492.732208	-570.562378	237.114304	70.127853	-365.772034	-9.183407	79.676979	-418.949463	350.181549	1381.154541	-399.261932	3.786715	1385.664063	-379.569733	170.304443	1388.886841	-363.814056	142.370911	1678.012573	-461.068970	389.317230	1130.817139	-499.831299	-52.717823	1160.270630	-240.766403	330.434967	1054.638184	-269.080536	-48.223465	1067.454346	-416.602631	155.761398	1021.331360	398.540039	-55.012051	958.482788	407.425598	122.459984
-437.851746	247.359360	920.307556	-413.452454	54.052025	923.656311	-531.135925	265.390411	502.901428	-343.124878	20.757843	492.460510	-570.513916	236.919464	70.261414	-366.310303	-8.940250	79.234924	-416.906952	348.256653	1380.888550	-396.880768	1.817132	1385.660767	-377.352264	168.363068	1388.809937	-361.709137	140.459793	1677.928467	-458.702148	386.867157	1130.356934	-496.795959	-54.339443	1159.886230	-238.366959	328.265350	1054.203735	-266.157288	-49.052353	1067.885864	-414.048889	153.890015	1021.255432	398.690063	-55.007660	958.450134	407.632111	122.501556
-435.812286	245.869720	920.351868	-410.910034	52.841812	923.301941	-529.108398	264.417206	503.008606	-341.994385	19.419405	492.615295	-570.469788	236.737747	70.463234	-365.947845	-9.081361	78.869698	-414.917969	346.330353	1380.712280	-394.413757	-0.137335	1385.564941	-375.218536	166.447861	1388.742188	-359.597900	138.547089	1677.914063	-456.317535	384.375427	1129.890625	-493.845703	-56.110718	1159.588623	-236.079071	325.976563	1053.383911	-262.722717	-48.853664	1067.944458	-411.716736	152.375214	1021.100708	398.726929	-55.038364	958.371582	407.703491	122.301521
-433.554626	244.028946	920.363037	-407.875580	50.765560	923.356567	-526.670959	263.292023	503.011108	-341.727417	17.575996	492.790253	-570.361755	236.546387	70.707878	-365.145630	-9.482819	78.670425	-412.996246	344.409882	1380.626709	-391.953766	-2.088505	1385.616333	-373.068054	164.476685	1388.735596	-357.453278	136.536850	1677.968872	-453.866516	381.799316	1129.453125	-490.628632	-57.828571	1159.294434	-233.453842	323.993103	1052.841553	-259.362274	-49.171921	1067.973511	-409.159546	150.470474	1021.142395	398.735535	-55.165253	958.215637	407.446747	121.484627
-431.541229	242.438431	920.499084	-405.376190	49.751438	923.283997	-524.181152	262.312683	502.903259	-341.790314	15.626787	492.732941	-570.372498	236.403748	70.959320	-364.360077	-9.915984	78.678543	-411.088806	342.443237	1380.596558	-389.325348	-4.094152	1385.669678	-370.938538	162.562302	1388.883789	-355.346558	134.487228	1678.117554	-451.420502	379.145569	1129.098145	-487.396698	-59.692802	1159.061279	-231.146301	321.512299	1051.695679	-256.024170	-49.626751	1067.829224	-406.878204	149.102386	1021.173218	399.211700	-55.162933	958.417847	407.941681	121.449226
-429.315063	240.639313	920.612854	-402.418152	47.736176	923.699402	-521.380554	261.188110	502.806030	-341.862244	11.868251	493.255371	-570.220215	236.182571	71.259224	-364.383301	-11.012071	78.861755	-409.265869	340.513031	1380.689819	-386.719849	-6.017816	1385.701660	-368.798065	160.686172	1389.019043	-353.195984	132.414368	1678.245483	-448.899048	376.423798	1128.738159	-484.002960	-61.564434	1158.767212	-228.426163	319.314453	1050.839722	-252.686508	-50.051010	1067.543335	-404.436523	147.370224	1021.449768	399.402893	-55.136517	958.420166	408.116394	121.491081
-427.237823	238.871552	920.761597	-399.712616	46.130054	924.070251	-518.542297	260.234985	502.618927	-341.717804	8.438469	493.446625	-569.967773	235.953552	71.595131	-364.751465	-12.192425	78.941940	-407.535706	338.586334	1380.929077	-384.068329	-7.881670	1385.793579	-366.674683	158.859726	1389.290405	-351.067322	130.308472	1678.435547	-446.344299	373.675751	1128.572388	-480.606140	-63.522560	1158.624390	-226.216583	316.805634	1049.894897	-249.309998	-50.459873	1067.229858	-402.105194	145.829086	1021.711670	399.552307	-55.111111	958.406067	408.297424	121.519608
-425.283264	237.194046	920.985229	-397.376343	45.059124	924.362061	-515.512329	259.344727	502.411102	-340.809967	5.499218	493.419952	-569.741882	235.760391	71.979301	-364.817810	-13.339324	79.025284	-405.835358	336.655792	1381.194336	-381.350433	-9.671875	1385.856689	-364.590302	157.022156	1389.605103	-348.913452	128.170044	1678.549072	-443.878113	370.964447	1128.466064	-477.111481	-65.422768	1158.359253	-224.121033	313.864899	1048.907715	-245.838882	-50.796677	1066.904907	-399.946198	144.525070	1021.965454	399.723541	-55.083389	958.403809	408.485168	121.524170
-423.194641	235.371170	921.147583	-394.703033	43.454048	924.769897	-512.798218	258.947327	502.204468	-339.584747	2.586371	493.505066	-569.674988	235.586853	72.308388	-364.658966	-14.111167	79.148888	-404.144165	334.727112	1381.542236	-378.557190	-11.466389	1385.830078	-362.526215	155.228790	1389.812500	-346.784180	125.999664	1678.635254	-441.366791	368.192139	1128.411499	-473.588104	-67.419487	1158.088623	-221.837082	311.215790	1048.231934	-242.435654	-51.330940	1066.512207	-397.605804	142.970612	1022.249634	399.902924	-55.042564	958.415527	408.663849	121.522110
-421.092407	233.477280	921.326721	-392.051971	41.785042	925.189392	-509.774231	258.468781	501.848053	-338.253906	0.107338	493.463074	-569.504456	235.444641	72.700737	-364.431183	-14.632888	79.267609	-402.479980	332.810120	1381.876221	-375.758881	-13.249537	1385.719482	-360.363495	153.612274	1389.892822	-344.659515	123.777725	1678.689209	-438.809357	365.486053	1128.423462	-470.067535	-69.477692	1157.817017	-219.526260	308.299805	1047.358887	-239.266983	-52.296017	1066.278198	-395.263611	141.345062	1022.547119	400.099762	-55.034782	958.419983	408.893311	121.507362
-418.955109	231.433456	921.412598	-389.131195	39.438568	925.615234	-506.592377	258.093353	501.508331	-336.950714	-1.449621	493.478699	-569.359131	235.380737	73.181343	-364.082855	-14.808281	79.335777	-400.802795	330.905518	1382.254639	-372.971649	-14.927675	1385.573730	-358.270050	151.869690	1390.072754	-342.527405	121.535805	1678.721680	-436.354828	362.766602	1128.411255	-466.540253	-71.573227	1157.548828	-217.617432	305.240356	1046.739136	-235.553314	-52.158924	1065.901733	-392.790497	139.357300	1022.801392	400.279297	-55.059959	958.425781	409.114685	121.500107
-417.128082	229.623444	921.492493	-387.049530	37.850677	925.674866	-504.567902	260.628448	502.050781	-336.190552	-2.276596	493.395111	-570.271851	235.660965	74.068802	-363.733490	-14.522111	79.316193	-399.063477	329.029022	1382.522095	-370.173157	-16.581438	1385.458740	-356.211243	150.055481	1390.176514	-340.390015	119.264351	1678.690063	-434.007019	360.168304	1128.394043	-463.049103	-73.606956	1157.180176	-215.928635	301.921570	1046.102661	-232.123856	-52.564491	1065.590820	-390.737061	137.682617	1022.858887	400.470551	-55.042713	958.447388	409.306122	121.491493
-415.119080	227.614349	921.488770	-384.482910	35.837742	925.856934	-501.290955	260.625824	501.206757	-335.576782	-2.821174	493.267303	-570.152649	235.651627	74.589577	-363.627380	-14.293423	79.286827	-397.213257	327.143768	1382.784912	-367.401062	-18.273928	1385.315063	-354.411774	148.095139	1390.176392	-338.248535	117.076286	1678.596436	-431.572723	357.535187	1128.403076	-459.441040	-75.623802	1156.782959	-213.940048	298.901337	1045.927612	-228.843491	-53.594482	1065.531982	-388.439667	135.802109	1022.941711	400.559479	-55.023220	958.381226	409.385956	121.514427
-413.117889	225.559433	921.469727	-381.932465	33.727180	925.963013	-497.706665	259.765930	500.551514	-335.132416	-3.081097	493.233398	-569.633057	235.390625	75.008553	-363.224792	-13.912925	79.160683	-395.397491	325.192505	1382.890991	-364.846161	-20.077398	1385.143921	-352.088348	146.540726	1390.285889	-336.122864	114.787140	1678.547852	-429.395386	355.033356	1128.304565	-455.885010	-77.638626	1156.349121	-212.123962	295.250885	1046.120117	-225.283020	-54.192001	1065.459961	-386.162567	133.815582	1022.981079	400.891876	-55.039841	958.462219	409.734192	121.477783
-411.130859	223.416656	921.383606	-379.270111	31.738359	926.068420	-494.913513	259.757965	500.212128	-335.226288	-3.914173	493.258911	-569.564026	235.308075	75.673058	-363.205566	-13.826330	79.059814	-393.538025	323.299042	1382.983765	-362.321106	-21.833582	1385.019531	-349.996155	144.691986	1390.242920	-333.968414	112.455154	1678.543701	-427.028778	352.377289	1128.220947	-452.470612	-79.556198	1155.960571	-210.664337	292.696442	1045.866943	-221.622040	-53.963779	1065.270508	-383.867249	131.887375	1022.988220	401.047729	-55.081772	958.415344	409.945435	121.503014
-409.060944	221.219772	921.257629	-376.529541	29.899382	926.139099	-491.136383	258.293335	499.555481	-335.290009	-4.913551	493.317352	-568.807556	234.900635	76.174248	-363.278107	-13.963026	79.015984	-391.577423	321.400665	1382.979980	-359.811157	-23.665873	1384.912231	-347.988068	142.922440	1390.242676	-331.797729	109.908630	1678.526489	-424.873840	349.816986	1128.122314	-449.079895	-81.462135	1155.517090	-208.947495	289.699005	1046.063843	-218.101135	-54.379326	1065.269897	-381.490112	130.014420	1022.957397	401.235565	-55.092529	958.394897	410.145233	121.540825
-407.057220	219.074539	921.180115	-373.876678	28.007486	926.216614	-487.667328	257.320374	499.042450	-335.611938	-6.353370	493.518799	-568.244995	234.586166	76.821976	-363.371582	-14.233766	79.010521	-389.664459	319.573395	1382.919189	-357.420349	-25.466204	1384.785767	-345.909119	141.094070	1390.172241	-329.708313	107.946930	1678.382324	-422.845581	347.337921	1128.085815	-445.521667	-83.208473	1155.048462	-206.992020	286.694489	1046.377686	-214.756683	-55.538998	1065.517700	-379.210663	128.112228	1022.957642	401.426178	-55.092819	958.396973	410.352966	121.494545
-404.903656	216.984024	921.137451	-371.206818	26.150686	926.345886	-484.401611	256.390289	498.620087	-335.647736	-7.279045	493.795319	-567.806152	234.293716	77.455238	-363.057861	-14.214212	78.927483	-387.717377	317.705078	1382.889038	-354.926727	-27.228245	1384.678101	-343.842255	139.291870	1390.134155	-327.546631	105.777695	1678.238770	-420.937134	344.908936	1128.024658	-442.242554	-84.866158	1154.662964	-205.262024	284.071686	1046.737671	-211.316254	-55.338360	1065.334595	-376.940521	126.239372	1023.012207	401.613434	-55.034176	958.428589	410.548218	121.440651
-402.825470	214.863571	921.082153	-368.693085	24.256763	926.377075	-481.237854	255.596848	498.217987	-336.251495	-9.498424	493.923553	-567.251892	233.927139	78.150047	-363.383850	-14.735802	78.966721	-385.752197	315.836914	1382.813354	-352.653168	-28.990604	1384.627441	-341.766510	137.446915	1390.036987	-325.429138	103.556679	1678.159790	-419.046417	342.407104	1127.932129	-438.944244	-86.514389	1154.295166	-203.595001	281.695465	1047.151855	-207.694092	-55.811489	1065.667969	-374.703766	124.297684	1023.003662	401.699951	-54.831970	958.436096	410.768433	122.095543
-400.645630	212.946869	921.177002	-366.156494	22.470558	926.429504	-478.183441	254.881546	497.913239	-336.244598	-11.017551	494.095428	-566.755432	233.603622	78.780281	-363.109589	-14.809371	78.887054	-383.816956	314.009094	1382.743164	-350.132385	-30.769430	1384.508423	-339.914764	135.353302	1389.957275	-323.321198	101.381462	1678.057983	-417.416931	340.053131	1128.003906	-435.697937	-88.131477	1153.958496	-202.041595	279.279816	1047.458008	-204.596466	-56.365360	1065.722046	-372.477142	122.424683	1023.092896	401.901459	-54.817921	958.451477	410.981323	122.138626
-398.842865	210.482544	920.822754	-363.976532	20.278759	926.508789	-475.152527	253.961304	497.430939	-337.182373	-13.673121	494.365112	-566.338928	233.350830	79.443497	-363.464691	-15.390800	78.919548	-381.959076	312.156891	1382.730225	-347.900970	-32.520657	1384.503662	-337.694244	133.762772	1389.845337	-321.238708	99.181099	1678.020752	-415.825500	337.724609	1127.980225	-432.558411	-89.647957	1153.670776	-200.455276	277.138336	1048.151489	-201.353638	-57.003708	1065.975830	-370.403748	120.365692	1022.933167	402.070221	-54.817822	958.445068	411.178925	122.137894
-396.714386	208.214767	920.681152	-361.303619	17.858706	926.661194	-472.125061	252.966568	497.006012	-337.845703	-16.090363	494.680847	-565.856445	233.081467	80.154579	-363.676422	-15.872177	78.923996	-380.062012	310.380249	1382.683960	-345.339722	-34.320553	1384.455322	-335.876556	131.717651	1389.806030	-319.168060	97.100380	1677.923584	-414.328979	335.579590	1127.980225	-429.424500	-91.060730	1153.389160	-198.871811	275.159882	1048.806519	-197.971085	-57.559097	1066.394897	-368.053955	118.193039	1022.935425	402.207153	-55.001717	958.331055	411.248474	121.690048
-394.923523	206.256607	920.593018	-359.516052	16.184700	926.560608	-468.986572	251.851440	496.356262	-338.364655	-17.949755	494.773743	-565.266113	232.720154	80.731064	-363.759094	-16.190989	78.835907	-378.308197	308.521088	1382.690918	-343.153381	-36.053974	1384.470825	-333.602356	130.186172	1389.870117	-317.108826	95.038757	1677.821655	-412.919037	333.467499	1128.084839	-426.421143	-92.558693	1153.182739	-197.193420	273.367371	1049.495972	-194.853317	-58.199749	1066.746460	-366.167175	116.395760	1022.829346	402.130920	-54.951744	958.151184	411.158752	121.724228
-392.938660	204.279449	920.483521	-357.366943	14.195484	926.512573	-466.021576	251.245651	496.037567	-338.863556	-19.668055	494.838623	-564.781494	232.396576	81.227844	-363.810852	-16.431465	78.738525	-376.589355	306.746277	1382.739014	-340.799896	-37.812702	1384.339233	-331.608795	128.421112	1389.803833	-315.060455	92.999245	1677.722168	-411.504303	331.477051	1128.155273	-423.503052	-93.975067	1152.906860	-195.693283	271.512238	1050.022827	-191.962952	-58.983459	1066.967285	-364.068787	114.459602	1022.744568	402.645416	-54.830788	958.419128	411.768372	122.167061
-391.090790	202.371140	920.406006	-355.642639	11.908998	926.526062	-463.105011	250.699265	495.672180	-339.470886	-21.698839	494.837555	-564.246216	232.038803	81.763451	-363.987030	-16.643862	78.758469	-374.867004	304.960083	1382.750366	-338.473358	-39.509228	1384.351196	-329.556641	126.634430	1389.758545	-313.017883	91.012329	1677.613403	-410.153534	329.567047	1128.276733	-420.725952	-95.459152	1152.657349	-194.182419	269.795502	1050.581299	-189.118103	-59.806316	1067.280273	-362.255829	112.396889	1022.707703	402.835571	-54.800873	958.405640	411.971893	122.208183
-389.131134	200.408676	920.343994	-353.270996	10.215936	926.371643	-460.353851	250.291290	495.365234	-339.847595	-23.168045	494.892365	-563.686768	231.697784	82.453270	-364.000488	-16.755774	78.735207	-373.149078	303.217010	1382.781372	-336.051331	-41.276955	1384.159180	-327.708405	124.720375	1389.774536	-310.993988	89.022125	1677.507324	-408.883545	327.717896	1128.473389	-417.964813	-96.962402	1152.449463	-192.810120	267.971588	1050.880859	-186.316803	-60.585972	1067.572266	-360.031403	110.563293	1022.593262	403.059082	-54.758099	958.417969	412.192383	122.220543
-387.406464	198.462921	920.251648	-351.317169	8.242230	926.325439	-457.999420	250.021103	495.147888	-340.251953	-24.862635	494.814636	-563.325684	231.529190	83.047256	-364.095245	-16.912539	78.747864	-371.552338	301.445648	1382.851196	-333.701141	-42.999985	1384.002441	-325.513214	123.198753	1389.545898	-308.903839	86.552055	1677.402344	-407.542664	325.951202	1128.560059	-415.316589	-98.462730	1152.208496	-191.251770	266.566223	1051.386475	-183.640488	-61.452553	1067.755615	-358.083038	108.660538	1022.508545	403.255310	-54.679897	958.436646	412.392059	122.247482
-385.708191	196.579575	920.260742	-349.581573	6.682336	926.400818	-455.964935	250.149017	495.064575	-340.510345	-26.556635	494.755371	-563.164063	231.661987	83.953453	-364.190125	-17.151897	78.777565	-369.869965	299.668671	1382.884888	-331.518066	-44.755871	1383.870728	-323.510529	121.467987	1389.511719	-306.973572	84.898666	1677.282104	-406.280487	324.215363	1128.766846	-412.752411	-99.997879	1151.917603	-190.047684	264.946869	1051.709106	-181.234268	-62.405315	1067.791016	-356.315887	106.994057	1022.542114	403.375427	-54.736599	958.368408	412.435577	122.032791
-384.109802	194.658630	920.166016	-347.497925	4.496816	926.161926	-453.282867	249.745346	494.765381	-341.026001	-28.646053	494.828033	-562.669617	231.482086	84.627342	-364.376892	-17.545622	78.833427	-368.197784	297.934296	1382.920776	-329.143341	-46.494183	1383.741333	-321.570648	119.761284	1389.375977	-304.983032	83.056404	1677.180298	-404.939850	322.546631	1128.921875	-410.123901	-101.596092	1151.672974	-188.565506	263.685669	1052.140625	-178.760269	-64.313560	1068.182373	-354.326874	104.915070	1022.359741	403.347687	-54.680820	958.252991	412.372345	122.028297
-382.555817	192.748428	920.113220	-345.638000	2.600946	926.148865	-450.395325	249.283966	494.520508	-341.108459	-30.252930	494.825195	-562.082886	231.392426	85.344460	-364.487915	-17.934752	78.784737	-366.555054	296.182556	1382.970093	-327.048370	-48.148067	1383.560791	-319.589813	118.061470	1389.319946	-302.924316	81.083633	1677.208374	-403.687134	320.965454	1129.108154	-407.828827	-103.246712	1151.444092	-187.297653	262.309967	1052.379761	-176.128662	-64.576935	1068.173950	-352.561615	103.062683	1022.317261	403.506470	-54.602852	958.252869	412.539948	122.296547
-380.912048	190.854416	920.096741	-343.411621	0.491970	926.220337	-447.337341	248.653809	494.238495	-341.166382	-31.897560	494.973358	-561.298828	231.350418	86.043053	-364.574493	-18.316919	78.775314	-364.885803	294.470367	1382.981323	-324.865631	-49.793480	1383.383545	-317.811371	116.132668	1389.277222	-301.027527	79.465698	1677.150879	-402.464813	319.433777	1129.237915	-405.464111	-104.866547	1151.239624	-186.169998	260.875153	1052.406860	-173.667175	-65.658516	1068.180664	-350.650604	101.131439	1022.343689	403.739197	-54.721375	958.226135	412.704315	121.998650
-379.574341	189.082581	920.053711	-342.080780	-0.882265	926.048706	-444.423279	248.231369	493.999847	-340.996338	-33.266567	494.948792	-560.699402	231.482147	86.845276	-364.350128	-18.450897	78.754326	-363.294342	292.473419	1382.994873	-322.642090	-51.779266	1383.292847	-315.794434	114.504547	1389.166870	-299.095642	77.703346	1677.042114	-401.189728	317.913452	1129.322144	-403.150574	-106.532509	1151.142456	-184.888351	259.761627	1052.517334	-171.490356	-66.892067	1068.004028	-349.172302	99.530228	1022.221130	403.904846	-54.652412	958.209290	412.863708	122.241470
-378.199402	187.128052	920.053101	-340.327942	-2.693323	926.009277	-440.982788	247.444565	493.555054	-340.745972	-34.618679	495.056854	-559.677734	231.537170	87.525932	-364.507050	-18.859472	78.738518	-361.679047	290.644531	1383.003662	-320.710602	-53.435646	1383.177246	-313.945862	112.862793	1389.068848	-297.104187	75.584801	1677.037231	-399.933990	316.411102	1129.440796	-400.947693	-108.180405	1150.871094	-183.652435	258.705017	1052.502808	-169.376190	-68.254250	1067.657227	-347.526733	97.670387	1022.190186	404.548828	-54.792038	958.469788	413.422943	121.874069
-376.823181	185.123444	920.019043	-338.626434	-4.512712	925.995361	-438.116547	247.196381	493.307800	-340.393433	-36.030365	495.070221	-559.100708	231.801895	88.322922	-364.493256	-19.105724	78.775017	-360.148132	288.940826	1383.038330	-318.622345	-55.058140	1383.020508	-312.091339	111.164436	1388.975342	-295.165863	73.818237	1676.897095	-398.650604	314.986115	1129.528564	-398.725769	-109.862473	1150.736572	-182.360672	257.762634	1052.447144	-167.339966	-69.628838	1067.211426	-345.945129	95.802757	1022.158691	404.594269	-54.749619	958.440918	413.463318	121.827278
-375.489746	183.261124	920.047302	-337.030609	-6.387174	925.992493	-435.416321	247.140808	493.032654	-339.955231	-37.176605	495.168274	-558.449585	231.979660	88.935570	-364.474396	-19.377184	78.856194	-358.610199	287.221008	1383.030151	-316.407318	-56.734600	1382.847412	-310.282684	109.532928	1388.895996	-293.320282	72.338516	1676.740723	-397.411163	313.593140	1129.630493	-396.586426	-111.518120	1150.593018	-181.127518	256.796692	1052.305908	-165.309723	-70.995537	1066.728394	-344.405182	93.949013	1022.161621	404.856842	-54.620628	958.551147	413.755188	122.285690
-374.157745	181.493179	920.086975	-335.481201	-8.226463	925.968750	-432.878326	247.147598	492.892303	-338.901886	-37.617908	495.096985	-558.052734	232.637207	90.008987	-364.126831	-19.396784	78.907654	-357.068787	285.490204	1383.012329	-314.194092	-58.341015	1382.640747	-308.583496	107.882790	1388.760986	-291.418762	70.590515	1676.630005	-396.144897	312.211700	1129.659424	-394.517303	-113.177635	1150.397461	-179.922028	255.911469	1052.116089	-163.379135	-72.431625	1066.158203	-342.908966	92.134911	1022.163513	404.925354	-54.607594	958.502686	413.823334	122.299355
-372.836395	179.863602	920.065674	-333.503723	-10.484658	926.063416	-430.470795	247.061874	492.757416	-338.436951	-38.775898	495.179688	-557.594116	233.111893	90.753403	-363.895203	-19.469706	78.959236	-355.611053	283.834930	1383.051636	-312.021637	-59.936855	1382.448364	-306.817261	106.288162	1388.662231	-289.471222	68.581902	1676.489624	-394.842224	310.862244	1129.604370	-392.462524	-114.855949	1150.292725	-178.602982	255.227386	1052.041748	-161.552612	-73.928001	1065.474609	-341.288544	90.268272	1022.199341	404.872406	-54.511375	958.352600	413.716736	122.334732
-371.905609	178.856293	920.060242	-332.500214	-11.956906	925.897156	-428.463104	247.085266	492.822113	-337.628723	-39.680519	495.099213	-557.165588	233.596329	91.490997	-363.892029	-19.638134	79.048798	-354.125427	282.141266	1383.005005	-309.881439	-61.534527	1382.251953	-305.344086	104.431671	1388.577637	-287.614960	66.887375	1676.278198	-393.623627	309.477203	1129.646851	-390.474609	-116.495682	1150.118896	-177.568924	254.214752	1051.571289	-159.772964	-75.481239	1064.719727	-340.195923	88.961449	1022.102112	405.104340	-54.495216	958.372314	413.901703	122.392387
-372.143097	178.611206	919.670593	-331.443390	-14.069257	925.919006	-426.996857	247.401215	492.912750	-334.859985	-37.349091	494.869781	-557.040222	234.123917	92.463890	-362.280518	-18.735550	78.867096	-352.714722	280.458740	1382.926270	-307.838074	-63.123009	1382.037231	-303.492096	103.036003	1388.393677	-285.850281	65.438347	1676.057251	-392.344788	308.084839	1129.594727	-388.599091	-118.180634	1149.899292	-176.271088	253.583237	1051.389526	-158.108322	-77.025566	1063.889038	-339.629272	88.053680	1021.883606	405.333649	-54.525581	958.409546	414.110077	122.396255
-371.396210	177.614792	919.506592	-330.108398	-15.887934	925.853943	-425.302856	247.488770	492.988464	-333.813812	-37.745541	494.768524	-556.686523	234.399185	93.073372	-361.753876	-18.525063	78.842255	-351.252045	278.752411	1382.841553	-305.969452	-64.738533	1381.839600	-301.842590	101.470863	1388.290283	-284.035614	63.750034	1675.873291	-391.238251	306.677917	1129.553711	-386.813812	-119.987839	1149.740479	-175.122910	252.748535	1050.944214	-156.738693	-78.611855	1062.904175	-338.507965	86.725883	1021.754578	405.592224	-54.519428	958.378052	414.324432	122.451950
-370.661133	176.593857	919.388184	-328.374023	-18.299244	925.763550	-423.623779	247.427795	493.065643	-334.458801	-40.234966	494.931671	-556.390015	234.995316	94.005463	-362.529236	-19.100431	78.962929	-349.870789	277.115601	1382.738403	-303.932739	-66.345207	1381.578979	-300.192230	99.926620	1388.129517	-282.241425	62.081425	1675.677734	-390.112732	305.317657	1129.400146	-385.035706	-121.746925	1149.580688	-174.034393	251.960785	1050.496704	-155.040558	-80.163223	1062.120239	-337.170532	85.066711	1021.633972	405.814697	-54.510529	958.395996	414.502686	122.458603
-370.464569	175.972015	919.320801	-327.403229	-19.714884	925.522766	-422.315979	247.690796	493.263733	-334.469025	-41.818302	494.860260	-556.274597	235.274872	94.741249	-362.757813	-19.370558	79.053108	-348.537384	275.468658	1382.590332	-301.818176	-67.880302	1381.248901	-298.659790	98.333649	1387.990723	-280.462219	60.410950	1675.489990	-389.116882	304.005951	1129.354248	-383.346252	-123.470108	1149.379028	-173.092621	251.030807	1049.902344	-153.660660	-81.757668	1061.220215	-336.524475	83.998604	1021.475037	405.999176	-54.485748	958.396423	414.609985	122.474442
-369.383453	174.122604	919.212769	-325.659607	-21.691996	925.514282	-420.370819	247.401581	493.261627	-334.393250	-43.123272	495.016846	-555.719299	235.440582	95.487473	-362.879395	-19.537663	79.131371	-347.246033	273.823212	1382.437622	-299.903107	-69.390678	1380.929565	-297.094666	96.860741	1387.867188	-278.627502	58.508572	1675.342651	-388.102692	302.595032	1129.197632	-381.757660	-125.192574	1149.188354	-171.904694	250.428070	1049.606201	-152.343445	-83.304344	1060.344727	-335.154327	82.164436	1021.417358	406.539429	-54.471992	958.639160	415.122345	122.451859
-368.440063	172.543930	919.171265	-324.597107	-22.836880	925.258118	-418.536163	247.206177	493.231262	-334.221405	-44.274239	494.923462	-555.279480	235.659653	96.375343	-362.987305	-19.744286	79.204147	-345.991516	272.233185	1382.288330	-298.007538	-70.877350	1380.613403	-295.571930	95.346985	1387.682495	-276.935822	57.149616	1675.113770	-387.078888	301.167969	1129.039063	-380.243652	-126.874611	1148.970703	-170.861160	249.630096	1049.087036	-151.248444	-84.878334	1059.402710	-334.111115	80.723640	1021.268188	406.758453	-54.411636	958.680115	415.316040	122.484200
-363.983429	163.773743	919.019409	-322.612579	-24.283817	925.182434	-414.198029	245.428421	491.987762	-334.505066	-46.228489	495.046204	-553.639832	235.271393	96.647858	-363.405426	-20.158949	79.362816	-344.793884	270.611603	1382.122437	-295.693604	-72.393288	1380.024902	-294.110138	93.852585	1387.467163	-275.187469	55.545208	1674.894775	-386.155792	299.693542	1128.888306	-378.727386	-128.563248	1148.816650	-169.885330	248.840408	1048.574707	-149.847504	-86.429863	1058.796387	-330.939972	75.709831	1021.154968	406.919952	-54.418800	958.675293	415.467865	122.507317
-363.011536	162.470200	918.993835	-321.111847	-25.690929	925.050171	-412.393341	245.300400	491.887665	-334.382446	-47.458969	495.167480	-553.262573	235.356888	97.480675	-363.610901	-20.449621	79.423920	-343.658630	269.044891	1381.993896	-294.397491	-73.833626	1380.099976	-292.700775	92.365417	1387.194580	-273.469055	53.927277	1674.668823	-385.245514	298.190735	1128.725952	-377.389618	-130.314621	1148.635254	-168.888641	248.116074	1048.101807	-148.679169	-87.876099	1058.159424	-329.724304	74.325302	1021.080383	406.976654	-54.373150	958.614075	415.485748	122.519684
-362.234009	160.761475	918.855103	-320.007996	-26.730692	924.804077	-410.615082	245.133698	491.783691	-333.843231	-48.124214	495.063446	-552.685303	235.353073	98.105843	-363.502563	-20.575005	79.485359	-342.623596	267.498169	1381.877930	-292.626678	-75.324547	1379.848877	-291.338196	90.924324	1386.951294	-271.803955	52.385231	1674.390991	-384.536743	296.714264	1128.610596	-375.996704	-131.914261	1148.475098	-168.070023	247.217255	1047.483032	-147.873123	-89.991173	1057.649780	-328.681030	72.959679	1020.874573	406.954102	-54.339245	958.486145	415.452972	122.543503
-361.331573	159.172836	918.749084	-318.555817	-28.102524	924.706604	-408.914886	244.988068	491.722229	-333.483032	-49.097164	495.120178	-552.253601	235.288315	98.768272	-363.530426	-20.821732	79.544701	-341.638763	265.960999	1381.777588	-290.890594	-76.762543	1379.549194	-289.993774	89.553513	1386.684937	-270.171539	50.830482	1674.114624	-383.835938	295.184082	1128.459595	-374.816162	-133.595139	1148.326782	-167.051437	246.677292	1047.148071	-146.569916	-90.919052	1056.956909	-327.484802	71.531502	1020.767334	407.151550	-54.294285	958.463257	415.608917	122.574318
-360.139099	157.428360	918.680237	-316.503326	-29.547508	924.980286	-407.116791	244.772552	491.532227	-332.982880	-49.872608	495.201416	-551.742493	235.201874	99.454887	-363.448242	-20.988543	79.572426	-340.793427	264.525085	1381.697632	-289.213867	-78.152985	1379.196655	-288.599548	88.146484	1386.399658	-268.497345	49.007908	1673.886230	-383.221497	293.719788	1128.329712	-373.726715	-135.251678	1148.199463	-166.292206	245.794022	1046.571045	-145.855209	-92.306900	1056.244141	-326.037079	70.144669	1020.878784	407.750580	-54.269085	958.735596	416.172424	122.626366
-359.273132	157.115143	918.895569	-315.521240	-30.416456	924.645020	-405.701447	244.688370	491.645447	-332.424408	-50.554482	495.039215	-551.432739	235.147064	100.183029	-363.419220	-21.133820	79.632332	-339.963989	263.106781	1381.584106	-287.523254	-79.504471	1378.850098	-287.293762	86.764259	1386.134644	-266.944855	47.453541	1673.619629	-382.556152	292.136444	1128.151733	-372.515594	-136.818893	1148.023926	-165.359116	245.208878	1046.237061	-144.817184	-93.713585	1055.788452	-325.083344	69.259354	1020.833130	407.976471	-54.227215	958.755554	416.350983	122.677574
-358.347107	155.187180	918.614502	-313.754761	-31.989620	924.741821	-403.973236	244.325684	491.432739	-332.184540	-51.636925	495.157257	-551.050232	235.080994	100.756340	-362.514160	-21.451750	79.921143	-339.125305	261.641541	1381.472412	-285.826691	-80.812233	1378.453979	-285.896210	85.497383	1385.927002	-265.494965	46.183399	1673.323242	-382.031738	290.513428	1128.031006	-371.418121	-138.408630	1147.892212	-164.624329	244.431046	1045.754883	-143.935638	-95.073334	1055.245605	-323.731079	67.776138	1020.723938	408.136475	-54.227264	958.722412	416.493378	122.717422
-357.589325	153.319000	918.290833	-312.624634	-33.595360	924.602844	-402.295746	243.993973	491.111359	-331.163300	-51.723236	495.043823	-550.702759	235.036728	101.338394	-363.145538	-21.369099	79.670685	-338.351044	260.282898	1381.369141	-284.144989	-82.092972	1377.995117	-284.553619	84.303810	1385.674927	-264.029541	44.688004	1673.011353	-381.559601	288.903900	1127.874146	-370.328400	-139.925781	1147.624512	-164.092209	243.788773	1045.387085	-143.044708	-96.480370	1054.620605	-322.690369	66.192810	1020.470825	408.342499	-54.160145	958.745544	416.645233	122.773727
-357.054169	151.953583	918.028198	-311.888153	-34.780182	924.288696	-400.878601	243.815140	490.927155	-331.502319	-53.597733	495.053741	-550.308105	234.924194	101.949280	-363.635925	-21.886265	79.780594	-337.568573	258.970001	1381.248169	-282.403076	-83.366730	1377.539551	-283.265839	83.091438	1385.344482	-262.599976	43.184635	1672.701294	-381.225189	287.385376	1127.742432	-369.209412	-141.416290	1147.421265	-163.534546	242.781937	1044.610596	-142.251495	-97.848206	1053.942139	-321.879761	64.951302	1020.158203	408.471741	-53.745190	958.822815	416.975128	124.487282
-356.315613	150.399933	917.788696	-310.604431	-35.980442	924.158875	-399.315094	243.350525	490.764252	-331.190826	-54.460453	495.050964	-549.956848	234.891556	102.445290	-363.686005	-22.105463	79.843941	-336.810059	257.693085	1381.109741	-280.731506	-84.555038	1377.087036	-282.136536	81.825363	1384.839111	-261.209076	41.663723	1672.375488	-380.891327	285.814362	1127.612793	-368.124786	-142.835052	1147.170898	-162.872650	242.167923	1044.001831	-141.451050	-99.141594	1053.253540	-320.823914	63.692059	1019.960205	408.704315	-53.793976	958.802490	417.128052	124.183136
-355.321075	148.681473	917.637939	-308.690765	-37.265320	924.154358	-397.703552	242.941513	490.496124	-330.735718	-55.214008	495.105621	-549.503723	234.794861	102.908539	-363.617371	-22.216755	79.939789	-336.048584	256.439423	1380.919434	-279.167603	-85.756737	1376.677734	-280.898224	80.628922	1384.466797	-259.875427	40.169586	1672.039307	-380.650574	284.278778	1127.412964	-367.021515	-144.302597	1146.900269	-161.917236	240.963547	1044.416260	-140.775513	-100.599548	1052.767456	-319.502563	62.312836	1019.891296	408.921021	-53.736755	958.851318	417.262604	124.008408
-354.701355	147.382446	917.577393	-307.641815	-38.608421	923.968201	-396.299561	242.600876	490.299988	-330.549805	-55.977928	495.172760	-549.115356	234.757401	103.420288	-363.702728	-22.400187	79.972000	-335.257507	255.162552	1380.714966	-277.607147	-86.947533	1376.223755	-279.737183	79.422272	1384.149414	-258.571625	38.709827	1671.709595	-380.260864	282.732819	1127.166138	-365.960419	-145.657501	1146.639893	-162.457291	240.807800	1043.151733	-139.685425	-101.644035	1051.969849	-318.690277	60.946785	1019.773743	409.107605	-53.757584	958.872681	417.429382	124.022736
-354.167023	146.298340	917.549011	-307.001038	-39.533310	923.647156	-394.962799	242.223572	490.170044	-330.319000	-56.698074	495.107269	-548.895630	234.720520	104.007034	-363.686249	-22.519026	80.020523	-334.537903	253.974197	1380.514404	-276.147858	-88.100555	1375.840088	-278.613647	78.260529	1383.805542	-257.323395	37.270409	1671.417969	-380.070282	281.229340	1127.021851	-364.875366	-146.912811	1146.297241	-162.313477	240.145340	1042.463745	-138.697800	-102.841774	1051.308228	-318.022858	59.819355	1019.596985	409.277802	-53.735271	958.861938	417.581787	124.107887
-353.298859	144.877548	917.378540	-305.425873	-40.853336	923.640930	-393.402222	241.668213	490.016541	-329.336212	-56.331856	495.047729	-548.397705	234.616486	104.470665	-362.086456	-22.190331	80.237343	-333.809723	252.774368	1380.297729	-274.154449	-89.260887	1375.017456	-277.352264	77.194534	1383.527100	-256.125244	35.835632	1671.118164	-380.041321	279.840485	1126.839111	-363.701447	-148.095490	1146.008057	-161.151108	238.418976	1042.856201	-137.921265	-103.962524	1050.870117	-316.898956	58.562771	1019.513550	409.305420	-53.704269	958.832947	417.591309	124.130508
-352.738037	143.606674	917.214294	-304.464142	-42.000244	923.434509	-392.137756	241.387955	489.908112	-329.655823	-58.129669	495.096436	-548.017334	234.535477	104.912575	-362.498688	-22.556513	80.342537	-333.063599	251.567474	1380.131226	-272.706085	-90.354324	1374.654419	-276.282410	76.122803	1383.210449	-254.948776	34.424683	1670.861572	-379.770874	278.353271	1126.720337	-362.595001	-149.287445	1145.738281	-161.836685	238.470123	1041.602417	-136.891876	-105.150169	1049.959351	-316.083038	57.376610	1019.319763	409.616302	-53.675919	958.896362	417.897614	124.187866
-352.110321	142.301514	917.036682	-303.384064	-43.070637	923.258301	-390.598053	240.770248	489.647614	-329.488251	-58.877056	495.098846	-547.666870	234.510681	105.340302	-362.489807	-22.704359	80.337448	-332.369049	250.402954	1379.928467	-271.071716	-91.146439	1375.108398	-275.123840	75.174545	1382.987305	-253.807144	33.028564	1670.602661	-379.515747	276.828796	1126.518921	-361.472260	-150.402374	1145.402344	-162.061401	237.926697	1040.538086	-135.955704	-106.289963	1049.161865	-315.221588	56.230347	1019.139160	409.788147	-53.605286	958.862488	418.064148	124.290489
-351.589966	141.139694	916.892334	-302.527588	-44.213631	923.103516	-389.367767	240.344223	489.505066	-329.143066	-59.587902	495.013428	-547.355774	234.457169	105.880409	-362.476349	-22.849337	80.414871	-331.658966	249.282211	1379.745605	-269.178833	-91.916092	1374.265747	-274.108032	74.085983	1382.660400	-252.672897	31.698959	1670.328979	-379.429626	275.474243	1126.440186	-360.414246	-151.383270	1145.017822	-161.443344	236.998077	1040.216187	-135.201950	-107.093712	1048.519409	-314.522156	55.098557	1018.986816	409.966553	-53.548790	958.858704	418.236237	124.311241
-351.167511	140.008545	916.738098	-301.976715	-44.984802	922.816467	-388.192657	239.927933	489.410187	-328.831696	-60.205616	494.921021	-547.023987	234.385590	106.337509	-363.580963	-23.131233	80.166946	-331.034058	248.231476	1379.643799	-267.817108	-92.831200	1373.817749	-273.122925	73.014954	1382.256104	-251.518967	30.177517	1670.080811	-379.166412	273.888672	1126.313843	-359.303101	-152.384018	1144.638428	-161.862961	236.660614	1039.474731	-134.172180	-108.401993	1047.538940	-313.933655	54.124630	1018.754761	410.193115	-53.593124	958.811646	418.405792	124.433372
-350.527405	138.795105	916.588806	-300.761292	-46.284969	922.798523	-386.994324	239.423645	489.319702	-328.654327	-60.961193	495.026886	-546.627380	234.303329	106.716583	-363.680542	-23.313635	80.209457	-330.366547	247.085785	1379.527832	-266.558380	-93.865013	1373.451294	-272.096344	72.071709	1382.043091	-250.512573	29.118429	1669.834229	-379.192139	272.731628	1126.272339	-358.259399	-153.353027	1144.310669	-161.747437	235.662949	1038.791016	-133.485443	-109.139336	1046.842896	-313.089050	52.952076	1018.676025	410.489594	-53.778111	958.800415	418.583801	124.516312
-350.093231	137.768188	916.496948	-300.339325	-47.095879	922.547974	-385.870148	238.928650	489.275635	-328.392975	-61.637775	494.940887	-546.393433	234.283768	107.163918	-363.630798	-23.442516	80.250107	-329.747162	246.014526	1379.460449	-265.311768	-94.915535	1373.112671	-271.257813	71.005981	1381.717163	-249.399078	27.661316	1669.608521	-379.098602	271.402100	1126.235840	-357.173828	-154.246841	1144.026489	-161.686981	234.986740	1038.152100	-132.540024	-110.296188	1045.882568	-312.563477	51.981121	1018.495972	410.374054	-53.862160	958.591309	418.735687	124.589455
-349.400238	136.588379	916.393433	-299.142548	-48.459839	922.567932	-384.822418	238.538147	489.253510	-328.189911	-62.414959	494.941711	-546.069946	234.245575	107.583626	-363.636078	-23.603317	80.306755	-329.218842	244.997269	1379.408447	-264.079346	-95.859894	1372.737427	-270.403900	70.017303	1381.450317	-248.437958	26.687849	1669.389526	-378.975281	270.129761	1126.149414	-356.166229	-155.235092	1143.706055	-161.634094	234.446411	1037.621460	-131.829300	-110.742859	1045.238037	-311.697418	50.781883	1018.459351	410.559174	-53.814007	958.585571	418.874908	124.651604
-349.000214	135.648956	916.329895	-298.694153	-49.056747	922.290100	-383.845367	238.119171	489.234406	-327.948730	-62.973480	494.845276	-545.720703	234.167526	108.021095	-363.592773	-23.758627	80.340477	-328.625122	243.884598	1379.385132	-262.947235	-96.809578	1372.364990	-269.516937	69.064774	1381.291870	-247.432907	25.536354	1669.219482	-378.958740	268.902863	1126.112183	-355.104401	-156.022675	1143.324585	-161.691635	233.575119	1036.991211	-130.838547	-112.040794	1044.467041	-311.168091	49.943001	1018.280029	410.728180	-53.691093	958.616455	418.999084	124.722801
-348.028046	135.138458	916.368835	-297.488678	-50.135551	922.268982	-382.878967	237.678864	489.313049	-327.724823	-63.711113	494.919281	-545.447388	234.119522	108.436180	-363.587036	-23.922628	80.398346	-328.096680	242.857239	1379.344849	-261.908234	-97.809189	1372.027100	-268.672729	68.110214	1381.067017	-246.411896	24.442959	1669.010986	-378.926849	267.686218	1126.128540	-354.166473	-156.948166	1143.003052	-161.848038	233.106308	1036.313354	-130.127701	-112.703667	1043.860107	-310.213135	49.075996	1018.310791	410.913086	-53.630936	958.632141	419.123474	124.805115
-347.757568	133.543915	916.158203	-296.812958	-51.266609	922.189575	-381.894684	237.348969	489.202423	-327.611694	-64.514732	494.903961	-545.154236	234.140991	108.814552	-363.676453	-24.084595	80.409698	-327.539948	241.836746	1379.290039	-260.909729	-98.777809	1371.704468	-267.871613	67.213753	1380.858887	-245.439667	23.368702	1668.842285	-378.891327	266.535522	1126.088135	-353.262360	-157.796783	1142.670288	-161.878204	232.417786	1035.818726	-129.319687	-112.976097	1043.479858	-309.626038	47.858120	1018.141541	411.052704	-53.557854	958.594910	419.245178	124.872841
-347.212616	132.441193	916.067627	-296.148315	-52.271465	922.087402	-380.947113	236.873779	489.137329	-327.400574	-65.130707	494.839508	-544.851501	234.108459	109.128044	-362.382263	-23.807833	80.656212	-327.014893	240.833466	1379.238159	-259.899567	-99.705215	1371.368652	-267.062195	66.208290	1380.705200	-244.507233	22.312233	1668.676514	-378.923676	265.410583	1126.147949	-352.348907	-158.558777	1142.259766	-162.031067	231.788956	1035.302856	-128.475479	-113.997520	1042.968750	-308.979431	46.821239	1018.038635	411.194916	-53.518795	958.602356	419.372009	124.924660
-346.724640	131.540558	916.060425	-295.549316	-53.237911	921.963623	-380.109833	236.484787	489.171173	-327.337799	-65.791451	494.800140	-544.576660	234.135773	109.544128	-362.566437	-24.007109	80.675514	-326.464630	239.897949	1379.227295	-259.030640	-100.727264	1371.172729	-266.332123	65.294678	1380.603516	-243.557190	21.301121	1668.545410	-378.944244	264.393646	1126.196411	-351.497955	-159.339188	1141.995117	-162.145004	231.327255	1034.845459	-127.588364	-114.491898	1042.735229	-308.377960	45.846413	1017.968506	411.379608	-53.445744	958.591064	419.507874	125.048012
-346.297363	130.658569	916.048828	-295.152557	-53.777901	921.737427	-379.393738	236.198517	489.326019	-327.183563	-66.261703	494.762848	-544.352478	234.140121	109.991615	-363.768005	-24.517410	80.489075	-325.905670	238.862457	1379.166626	-258.153748	-101.629692	1370.967041	-265.555695	64.422493	1380.602051	-242.684174	20.342432	1668.471069	-378.963623	263.335846	1126.241333	-350.675140	-160.089981	1141.753784	-162.292908	230.749237	1034.417847	-126.782692	-114.567558	1042.556274	-307.859680	45.059769	1017.840942	411.547394	-53.388767	958.590027	419.665588	125.125885
-345.713379	129.677704	916.054749	-294.352142	-55.030346	921.772522	-378.586609	235.662415	489.375305	-327.090912	-66.921249	494.836090	-544.010620	234.126144	110.269691	-362.682587	-24.307791	80.753136	-325.352814	237.905090	1379.157227	-257.324554	-102.656448	1370.857788	-264.936249	63.378605	1380.523682	-241.697174	19.153568	1668.386108	-379.070068	262.315491	1126.346680	-349.902252	-160.737640	1141.528931	-162.284271	230.110962	1034.044067	-125.871399	-114.919563	1042.488037	-307.191833	43.957371	1017.863647	411.667725	-53.329788	958.598694	419.792786	125.188377
-344.937897	129.625214	916.234497	-293.632690	-55.686481	921.673767	-378.050995	235.264740	489.626373	-326.886200	-67.364235	494.813263	-543.874756	234.180603	110.620087	-362.383575	-24.152605	80.777626	-324.755096	236.934570	1379.132080	-257.155365	-104.134491	1370.445557	-264.239777	62.468338	1380.492310	-240.887665	18.431473	1668.343140	-379.126160	261.367218	1126.417725	-349.052063	-161.411789	1141.411011	-162.681198	229.606674	1033.698853	-125.055237	-115.464157	1042.312134	-306.488678	43.417133	1017.922180	411.858215	-53.210217	958.580200	419.943939	125.262962
-344.639313	128.973892	916.225037	-293.479370	-56.203159	921.397644	-377.467590	234.910797	489.704193	-326.767822	-67.827209	494.704987	-543.665466	234.225693	110.945251	-362.421204	-24.289385	80.845772	-324.252533	236.004898	1379.128296	-256.391754	-104.972198	1370.359619	-263.689240	61.510998	1380.311401	-240.046814	17.559736	1668.270264	-379.138641	260.372162	1126.532349	-348.286591	-162.027893	1141.155884	-162.775284	229.264740	1033.508179	-124.245461	-115.834526	1042.224854	-306.116882	42.725208	1017.767395	412.051453	-53.098709	958.591003	420.078674	125.357620
-344.036377	127.955528	916.225220	-292.667053	-57.306870	921.497803	-376.876373	234.456757	489.831665	-326.680969	-68.275459	494.753052	-543.231262	234.175568	111.156075	-362.509888	-24.409861	80.843529	-323.694763	235.023209	1379.116089	-255.523895	-105.957077	1370.248413	-263.130188	60.616043	1380.362305	-239.184143	16.678087	1668.233276	-379.235687	259.460938	1126.626099	-347.472687	-162.638840	1141.022827	-162.239410	228.608673	1033.964355	-123.520630	-116.430443	1042.047607	-305.438385	41.721226	1017.817688	412.227234	-52.969791	958.565369	420.212189	125.475685
-343.679901	127.175476	916.239380	-292.199402	-58.080044	921.394958	-376.389099	233.993881	489.971191	-326.530579	-68.588242	494.718445	-543.313416	234.278992	111.583740	-362.429535	-24.466784	80.849274	-323.249634	234.103073	1379.149292	-254.887573	-106.791367	1370.190063	-262.495422	59.766464	1380.359985	-238.379898	15.844431	1668.206909	-379.309570	258.511078	1126.751709	-346.756287	-163.324020	1140.888428	-162.463745	228.108032	1033.582397	-122.803787	-116.763779	1041.949463	-304.961121	40.908058	1017.767151	412.346191	-52.856552	958.576782	420.311340	125.560806
-343.237762	126.429535	916.271423	-291.709930	-58.907623	921.330627	-376.039429	233.699265	490.153809	-326.177612	-68.526207	494.696625	-543.224365	234.297638	111.961960	-362.228058	-24.380512	80.864197	-322.803009	233.213028	1379.186157	-254.092896	-107.686974	1370.109985	-262.054993	58.856033	1380.326294	-237.588959	15.031507	1668.204102	-379.488190	257.758942	1126.979126	-346.031677	-163.949829	1140.747437	-162.220779	227.447495	1033.827393	-122.096207	-117.066612	1041.840332	-304.484772	40.073322	1017.752686	412.553680	-52.734058	958.588989	420.439240	125.672211
-342.869995	125.670868	916.349792	-291.450470	-59.782887	921.277771	-375.639313	233.229767	490.269867	-326.305511	-69.369682	494.682831	-543.136414	234.323654	112.311722	-362.393311	-24.551828	80.834305	-322.432343	232.342422	1379.256592	-253.472870	-108.519562	1370.068970	-261.530792	58.023926	1380.404663	-236.827133	14.253291	1668.229004	-379.443512	256.804016	1127.068359	-345.338928	-164.605377	1140.642456	-162.566956	227.237762	1033.292114	-121.466087	-117.557671	1041.720093	-304.126038	39.187241	1017.763916	412.698975	-52.655243	958.601196	420.548584	125.784569
-342.485046	124.927071	916.418213	-291.085449	-60.586346	921.222778	-375.187561	232.749878	490.449158	-326.091827	-69.744041	494.626923	-542.989868	234.329010	112.578056	-362.389526	-24.602427	80.878479	-322.074493	231.454254	1379.332153	-252.728882	-109.365234	1370.023193	-261.065155	57.157913	1380.487183	-236.077484	13.492917	1668.234131	-379.333374	256.011536	1127.145630	-344.674988	-165.235153	1140.551636	-163.563889	227.601212	1032.451782	-120.823296	-117.877304	1041.704834	-303.724945	38.351646	1017.771118	412.846405	-52.536957	958.583008	420.639008	125.927116
-342.158997	124.260239	916.482971	-290.777557	-61.321079	921.154358	-374.776459	232.363617	490.533722	-325.892670	-70.088684	494.555908	-542.808838	234.333237	112.824867	-362.329254	-24.588343	80.900810	-321.735229	230.594131	1379.401978	-252.111801	-110.149139	1370.005737	-260.649170	56.372005	1380.542480	-235.342377	12.719870	1668.291260	-379.217041	255.104858	1127.265137	-344.013428	-165.923996	1140.469604	-164.053375	227.617554	1031.866943	-120.229492	-118.153481	1041.625977	-303.354218	37.591114	1017.765869	412.961121	-52.379944	958.608826	420.726044	126.038139
-341.783783	123.557144	916.546204	-290.374176	-62.026966	921.109680	-374.441132	231.962921	490.620575	-325.397827	-69.691063	494.512543	-542.355835	234.252136	112.919937	-361.997833	-24.387869	80.864525	-321.470123	229.710556	1379.449463	-251.529495	-110.952431	1369.981689	-260.251801	55.509060	1380.584839	-234.664719	12.016469	1668.281494	-379.475250	254.442917	1127.433472	-343.404877	-166.567490	1140.382813	-162.600830	226.266632	1032.877563	-119.602524	-118.573112	1041.541626	-302.963684	36.831421	1017.778381	412.938934	-52.289177	958.520935	420.678436	126.161064
-341.468597	122.897415	916.623657	-290.047211	-62.658539	921.078796	-373.943970	231.434677	490.707581	-325.164673	-69.837135	494.512054	-542.200928	234.275665	113.126823	-361.925598	-24.391285	80.890549	-321.195190	228.954956	1379.538818	-250.931473	-111.707054	1369.994995	-259.848083	54.774250	1380.669067	-233.973480	11.247201	1668.353760	-379.532166	253.725708	1127.638672	-342.772125	-167.239792	1140.305908	-162.461411	225.700729	1032.944092	-119.088104	-118.992577	1041.456909	-302.618591	36.136383	1017.801453	412.809875	-52.217022	958.358521	420.483734	126.296745
-341.279846	122.271637	916.674377	-290.057678	-63.043346	920.889709	-373.651215	231.048813	490.855133	-325.322968	-70.542671	494.450470	-542.179077	234.317993	113.381348	-363.436401	-25.136696	80.740616	-320.928864	228.122131	1379.644531	-250.362106	-112.456177	1369.932739	-259.479736	53.960312	1380.680786	-233.373077	10.604658	1668.334961	-379.472260	252.893829	1127.734375	-342.179535	-167.880936	1140.188232	-162.729279	225.580322	1032.499390	-118.521690	-119.304047	1041.357178	-302.427032	35.524887	1017.725037	412.917206	-52.150284	958.353210	420.563782	126.424011
-341.330536	120.669968	916.653748	-289.713196	-64.369621	921.015930	-373.360443	230.782623	490.909821	-325.257080	-70.931442	494.487030	-542.229614	234.410065	113.674156	-363.480804	-25.193893	80.753098	-320.710510	227.333282	1379.739258	-249.917435	-113.186417	1369.950562	-259.131042	53.211121	1380.734497	-232.743546	9.879096	1668.383789	-379.429565	252.214233	1127.874268	-341.621857	-168.496445	1140.119751	-162.974564	225.476563	1032.083984	-117.976486	-119.733459	1041.227173	-302.249451	34.184826	1017.766235	413.034485	-52.038311	958.341431	420.627228	126.553879
-340.727081	121.016426	916.825745	-289.384644	-64.759239	920.924805	-373.155914	230.381104	491.225281	-325.014557	-71.064537	494.417572	-542.113892	234.467880	113.907341	-363.225189	-25.084011	80.748390	-320.455261	226.552795	1379.779419	-249.399582	-113.914474	1369.931274	-258.946625	52.425583	1380.718262	-232.192581	9.201190	1668.408936	-379.196838	251.363007	1127.909058	-341.069183	-169.174637	1140.000366	-163.990860	225.898315	1031.179321	-117.532555	-120.254066	1041.041504	-301.828888	33.967373	1017.824524	413.538086	-51.985802	958.599487	421.079346	126.661255
-340.911102	120.741287	916.941406	-289.762604	-65.924034	920.463989	-373.046356	230.077454	491.429871	-324.401978	-70.558846	494.251923	-542.029297	234.467804	114.120232	-362.884521	-24.900223	80.717003	-320.232269	225.785034	1379.820801	-248.980621	-114.642815	1369.953491	-258.621002	51.688454	1380.807007	-231.697372	8.622182	1668.377319	-379.400787	250.793304	1128.101440	-340.540192	-169.835724	1139.946899	-162.639709	224.903976	1032.287231	-117.069855	-120.674278	1040.857422	-301.802429	32.983997	1017.625549	413.699280	-51.854912	958.642578	421.187073	126.771606
-340.392273	119.860291	917.012634	-289.028931	-66.192429	920.806763	-372.731812	229.715744	491.537292	-323.871918	-70.209839	494.213104	-541.900818	234.500839	114.332886	-362.599152	-24.764099	80.666031	-320.063049	224.987335	1379.854004	-248.591599	-115.368965	1369.958374	-258.352142	50.958042	1380.833984	-231.168274	7.895821	1668.438599	-379.410156	250.047485	1128.154419	-340.064178	-170.474838	1139.909546	-162.363663	224.442474	1032.404419	-116.645180	-121.096710	1040.619141	-301.397644	32.527023	1017.855896	413.686890	-51.718719	958.549316	421.092621	126.925819
-340.587952	118.238274	916.926270	-288.818939	-66.903671	920.824707	-372.511566	229.390396	491.512695	-324.557587	-72.034523	494.250641	-541.745850	234.464996	114.454552	-363.120972	-25.190521	80.747398	-319.868713	224.258453	1379.919312	-248.187759	-116.051788	1369.904541	-258.128265	50.286995	1380.899780	-230.719696	7.277225	1668.452637	-379.381744	249.442184	1128.246704	-339.618774	-171.204498	1139.849121	-162.500397	224.328613	1032.094849	-116.266884	-121.630226	1040.318237	-301.328186	31.490364	1017.805725	413.964752	-51.603024	958.629944	421.296600	127.006973
-340.445618	117.526337	916.962158	-288.543488	-67.371994	920.781311	-372.239563	229.030594	491.582489	-324.504120	-72.434059	494.229309	-541.271912	234.299484	114.412964	-363.139893	-25.267727	80.742737	-319.666809	223.520493	1379.925537	-247.818130	-116.731613	1369.891357	-257.895660	49.597511	1380.966919	-230.216370	6.553886	1668.463013	-379.200439	248.737534	1128.273071	-339.175781	-171.829422	1139.736938	-163.362976	224.649200	1030.794312	-115.926537	-122.045639	1040.042236	-301.103485	30.879524	1017.801086	414.097595	-51.489960	958.645874	421.378937	127.119560
-340.319489	116.898788	916.977783	-288.310608	-67.906044	920.709229	-372.202789	228.778763	491.685760	-324.374298	-72.659569	494.186035	-541.161316	234.289627	114.519920	-363.032532	-25.261181	80.730118	-319.492462	222.796814	1379.952271	-247.493454	-117.410332	1369.882202	-257.659698	48.947552	1381.010986	-229.814972	5.967396	1668.465210	-379.280396	248.131470	1128.361816	-338.726746	-172.552475	1139.689697	-162.884796	223.984497	1031.402710	-115.614265	-122.563202	1039.742554	-300.904297	30.268005	1017.771973	414.112793	-51.417576	958.561462	421.307465	127.239006
-340.684052	116.630852	917.013306	-288.811188	-69.119385	920.184387	-372.281097	228.636292	491.842041	-324.499054	-73.391510	494.130798	-541.164490	234.294159	114.714302	-363.135162	-25.411831	80.752159	-319.344818	222.107666	1379.968140	-247.146790	-118.028679	1369.830322	-257.476593	48.225525	1381.019287	-229.430679	5.395888	1668.423706	-379.260864	247.541092	1128.457642	-338.331879	-173.177414	1139.578491	-163.149673	223.782059	1030.927368	-115.334885	-123.182274	1039.380005	-301.009369	29.280638	1017.496460	414.347168	-51.296459	958.655090	421.477753	127.334404
-339.953430	117.010078	917.153381	-287.982300	-68.888924	920.511536	-372.057220	228.327606	492.112915	-324.226959	-73.341972	494.114441	-541.017090	234.256470	114.799377	-362.902679	-25.332226	80.727646	-319.267090	221.392197	1380.031372	-246.907990	-118.736824	1369.756470	-257.277466	47.622787	1381.010132	-229.037964	4.736516	1668.403320	-379.206329	246.969482	1128.552246	-337.964661	-173.847763	1139.564575	-163.548080	223.820709	1030.542969	-115.033539	-123.677475	1039.071777	-300.545685	29.600264	1017.772644	414.479584	-51.199486	958.694580	421.535126	127.427895
-339.843384	116.495369	917.154785	-287.727325	-69.346779	920.477722	-371.939636	228.114899	492.206726	-324.029602	-73.553513	494.041779	-540.926697	234.250870	114.910019	-362.731903	-25.308939	80.724579	-319.159393	220.693527	1380.067261	-246.601288	-119.295280	1369.719604	-257.114197	46.949421	1381.020508	-228.805557	4.318684	1668.317871	-379.150024	246.339600	1128.561768	-337.662872	-174.502518	1139.458496	-163.562164	223.606766	1030.409424	-114.828056	-124.199242	1038.721436	-300.376068	29.103823	1017.758728	414.583557	-51.112888	958.723450	421.542603	127.489700
-339.770081	115.909370	917.120972	-287.535187	-69.834549	920.400330	-371.792542	227.894714	492.253021	-323.848236	-73.871643	493.980957	-540.815613	234.235260	114.991455	-362.604584	-25.327440	80.731384	-319.142609	220.044525	1380.099487	-246.348694	-119.958275	1369.648438	-256.932343	46.331020	1381.015991	-228.423630	3.572465	1668.368286	-379.145233	245.797913	1128.629272	-337.309570	-175.162994	1139.364746	-163.620758	223.361816	1030.196655	-114.665062	-124.853821	1038.335815	-300.252655	28.552643	1017.705200	414.706421	-51.017395	958.748535	421.572968	127.630386
-340.251678	115.696396	917.146851	-288.065338	-70.928795	919.880981	-371.807831	227.775604	492.320465	-323.884369	-74.552719	493.921814	-540.745056	234.233139	115.070541	-362.659698	-25.485659	80.759499	-319.087555	219.397644	1380.133789	-246.019958	-120.506996	1369.549316	-256.808533	45.781429	1381.033325	-228.171051	3.046526	1668.283447	-379.125977	245.240448	1128.631958	-337.028687	-175.862045	1139.261353	-163.749298	223.218567	1029.732666	-114.472771	-125.479050	1037.964600	-300.441559	27.668608	1017.427612	414.790344	-50.990902	958.753479	421.588715	127.763725
-339.872620	114.822716	917.078491	-287.191528	-70.748375	920.257202	-371.487915	227.465744	492.319000	-323.477539	-74.382301	493.883209	-540.619690	234.238495	115.154533	-362.393524	-25.423851	80.736710	-319.056091	218.798141	1380.140625	-245.805664	-121.093872	1369.486938	-256.698395	45.154694	1380.938232	-227.948181	2.471622	1668.283325	-379.124481	244.647736	1128.642700	-336.805084	-176.461349	1139.170776	-163.709610	222.890869	1029.702881	-114.267151	-126.036308	1037.602173	-300.089661	27.548059	1017.606873	414.899628	-50.929443	958.806030	421.594574	127.883064
-339.884857	114.226181	917.016907	-286.946808	-71.181290	920.243958	-371.368378	227.307434	492.336853	-323.302612	-74.711143	493.859406	-540.532349	234.253571	115.201874	-362.261597	-25.469532	80.744537	-319.025330	218.110413	1380.176514	-245.502914	-121.657425	1369.401611	-256.544189	44.625961	1380.983887	-227.778397	1.957091	1668.199097	-379.140045	244.145081	1128.632324	-336.551849	-177.134094	1139.073486	-163.753159	222.600784	1029.448730	-114.150047	-126.754715	1037.105225	-299.980927	27.080437	1017.567871	414.973877	-50.830009	958.817322	421.609528	127.994102
-339.909149	113.684357	916.970276	-286.782928	-71.644470	920.187561	-371.290466	227.171158	492.412537	-323.134583	-75.035789	493.795319	-540.433228	234.293900	115.312798	-361.876587	-25.349867	80.749046	-319.076721	217.525894	1380.176392	-245.356308	-122.202194	1369.314209	-256.439545	44.002663	1380.981934	-227.523865	1.295756	1668.182129	-379.163727	243.563293	1128.645386	-336.359894	-177.765930	1138.977905	-163.740570	222.267059	1029.239014	-114.053749	-127.335686	1036.623413	-299.904022	26.590717	1017.514648	415.093842	-50.771603	958.843201	421.612305	128.158264
-340.009460	113.197861	916.910278	-286.701691	-72.116798	920.123779	-371.262329	227.067642	492.458405	-323.010284	-75.486237	493.726837	-540.345947	234.295029	115.357483	-361.760803	-25.423223	80.764694	-319.087555	216.910095	1380.162720	-245.122574	-122.752586	1369.222900	-256.369781	43.465809	1380.967407	-227.285553	0.638581	1668.162109	-379.104767	243.030029	1128.575195	-336.161591	-178.390564	1138.885742	-164.119705	222.278915	1028.799072	-113.970795	-127.960808	1036.064941	-299.885956	26.130760	1017.447876	415.207855	-50.662197	958.875488	421.622650	128.264481
-340.789948	113.085800	916.875916	-287.987030	-73.173332	919.515930	-371.593018	227.167282	492.593933	-323.048248	-76.327065	493.492767	-540.406616	234.350052	115.522095	-361.741394	-25.573477	80.807213	-319.076111	216.292679	1380.151245	-244.975510	-123.285774	1369.095093	-256.312347	42.958401	1380.945679	-227.124725	0.176422	1668.081177	-379.311218	242.592377	1128.573364	-335.929199	-179.033096	1138.789429	-163.258118	221.386612	1028.964111	-113.977798	-128.732086	1035.407715	-300.534119	25.285522	1017.088074	415.260529	-50.576210	958.890808	421.602356	128.390579
-340.333282	112.129944	916.756958	-286.642273	-73.139099	919.954895	-371.295013	226.954376	492.615601	-322.554504	-76.135223	493.526550	-540.242310	234.388138	115.574203	-361.387451	-25.485968	80.784126	-319.084869	215.707703	1380.135742	-244.739059	-123.806404	1369.053833	-256.299622	42.342739	1380.793701	-226.968338	-0.322018	1667.983643	-379.311096	242.094986	1128.543823	-335.729828	-179.643509	1138.620728	-163.668823	221.407196	1028.302124	-113.902725	-129.377930	1034.716919	-299.943146	25.128090	1017.274170	415.359497	-50.491852	958.908203	421.609100	128.513168
-340.374756	111.574585	916.649902	-286.393921	-73.457344	919.944580	-371.273499	226.877945	492.679779	-322.263977	-76.334160	493.454956	-540.181519	234.418701	115.641891	-361.160706	-25.492128	80.784851	-319.160889	215.116608	1380.116943	-244.560928	-124.331810	1368.967041	-256.254883	41.822357	1380.759155	-226.806702	-0.848178	1667.919922	-379.343262	241.578568	1128.541748	-335.553772	-180.217117	1138.491943	-163.952744	221.243652	1027.475830	-113.930397	-130.013214	1033.959595	-299.880188	24.759680	1017.217102	415.415283	-50.415596	958.921631	421.599731	128.633896
-342.256744	113.779655	916.655273	-286.390930	-74.169739	919.913696	-372.380341	227.437866	493.174805	-321.425354	-75.570976	493.403290	-540.624451	234.544296	115.952385	-360.561554	-25.238346	80.728477	-319.253723	214.518448	1380.117065	-244.556610	-124.802856	1368.886719	-256.223877	41.287079	1380.715332	-226.555328	-1.583938	1667.956543	-379.415680	241.023209	1128.492065	-335.411255	-180.807571	1138.410522	-163.700638	220.779831	1027.340454	-114.019600	-130.688873	1033.160278	-300.813995	25.535490	1017.201843	415.489655	-50.300652	958.953979	421.589417	128.746292
-344.973907	117.582039	916.741943	-286.424622	-74.927216	919.898376	-374.059784	228.410904	493.932861	-321.898102	-77.340759	493.408936	-541.327026	234.798065	116.426781	-361.001648	-25.709841	80.825287	-319.360291	213.994827	1380.121094	-244.447464	-125.287437	1368.797241	-256.299896	40.683102	1380.623901	-226.434967	-1.997037	1667.852783	-379.328491	240.494522	1128.409912	-335.255035	-181.347092	1138.283447	-164.562347	221.052307	1026.387085	-114.070084	-131.397385	1032.280029	-302.213654	27.050838	1017.241211	415.567261	-50.199322	958.963135	421.595490	128.822342
-346.131714	118.690071	916.726990	-286.400726	-75.506599	919.859680	-374.716797	228.789551	494.228699	-321.687775	-77.929588	493.361603	-541.526428	234.866257	116.661140	-360.975403	-25.851913	80.854210	-319.479675	213.398239	1380.136963	-244.365738	-125.820404	1368.724854	-256.314087	40.221916	1380.634399	-226.262451	-2.592253	1667.813599	-379.346558	239.960938	1128.312744	-335.091858	-181.946213	1138.143677	-164.437668	220.857483	1025.566650	-114.136246	-132.104462	1031.361328	-302.781494	27.335110	1017.213379	415.620789	-50.113712	958.979187	421.588013	128.964905
-345.509277	116.555710	916.668701	-286.251129	-75.876244	919.821594	-374.132355	228.438522	494.022919	-321.325439	-78.186546	493.250977	-541.221558	234.813843	116.585464	-360.898346	-25.949017	80.863770	-319.597809	212.800797	1380.150024	-244.282684	-126.325897	1368.657715	-256.352814	39.730965	1380.619751	-226.207275	-2.940632	1667.670532	-379.442841	239.472351	1128.308350	-334.996674	-182.506134	1138.019897	-164.147034	220.498276	1025.062256	-114.300484	-132.717178	1030.420166	-302.400604	26.111412	1017.164246	415.702484	-50.006542	958.993591	421.586456	129.067734
-345.051483	115.630760	916.627502	-286.044556	-76.141037	919.734131	-373.839447	228.242996	493.997681	-320.989319	-78.360207	493.172394	-541.048584	234.765259	116.572403	-360.812134	-26.029469	80.863708	-319.761261	212.178864	1380.165161	-244.236862	-126.828751	1368.584961	-256.380798	39.188129	1380.583252	-226.000458	-4.194489	1667.876221	-379.367676	238.857391	1128.228516	-334.874420	-183.072998	1137.835815	-165.188660	220.929977	1023.430542	-114.402451	-133.516739	1029.442505	-302.095642	25.486607	1017.105347	415.786469	-49.842072	959.027161	421.614075	129.181747
-345.134827	115.008827	916.543762	-285.903564	-76.567619	919.713196	-374.060089	228.380264	494.060486	-320.765076	-78.728943	493.152313	-541.088562	234.817047	116.686424	-360.859924	-26.194588	80.873596	-319.956726	211.585999	1380.189697	-244.197266	-127.312904	1368.479126	-256.434998	38.695648	1380.518311	-225.865524	-4.756996	1667.848755	-379.443115	238.296478	1128.135620	-334.753998	-183.680328	1137.695190	-164.670181	220.686325	1022.677917	-114.528038	-134.342606	1028.326904	-302.087250	25.010077	1017.053040	415.740845	-49.672577	958.974060	421.514099	129.343887
-344.033630	111.990883	916.379150	-285.753235	-76.847481	919.720459	-373.049103	227.808502	493.657135	-320.435120	-78.954109	493.112579	-540.561768	234.714890	116.516006	-360.865753	-26.317589	80.877388	-320.151459	211.007874	1380.213623	-244.149750	-127.676933	1368.408447	-256.486115	38.188896	1380.520630	-225.795578	-5.114805	1667.747314	-379.304565	237.632797	1127.939819	-334.646393	-184.325958	1137.612427	-165.265640	221.337509	1020.994385	-114.793564	-135.120453	1027.161133	-301.383636	23.491247	1016.956055	415.898987	-49.559296	959.043091	421.596985	129.497086
-344.077118	111.769981	916.412292	-285.499542	-77.078407	919.648132	-372.976044	227.767960	493.699493	-320.082245	-79.330940	493.065582	-540.701965	234.903671	116.745949	-360.917053	-26.462025	80.896042	-320.422302	210.438400	1380.236328	-244.150742	-128.118835	1368.313721	-256.574554	37.652229	1380.436523	-225.690567	-5.608697	1667.678223	-379.232880	236.999680	1127.779907	-334.513824	-184.850937	1137.510620	-165.882202	221.888275	1019.392334	-115.011841	-136.096603	1025.907837	-301.406525	23.191683	1016.958252	415.885895	-49.353779	959.022217	421.517883	129.679642
-343.071808	109.236916	916.287109	-285.193359	-77.253242	919.498657	-372.018555	227.271362	493.350616	-319.743774	-79.643745	493.038177	-540.037720	234.634048	116.443497	-361.029785	-26.634184	80.908821	-320.660675	209.875427	1380.226318	-244.087631	-128.539902	1368.292236	-256.663300	37.215092	1380.392090	-225.663574	-5.921721	1667.549927	-379.147400	236.292465	1127.578735	-334.384277	-185.468674	1137.455688	-166.185989	222.500870	1017.546814	-115.382706	-137.103607	1024.397339	-300.860626	21.814785	1016.837097	415.659546	-49.159988	958.874939	421.256348	129.890488
-343.286194	109.080627	916.398010	-284.861725	-77.423218	919.361572	-371.906738	227.237061	493.391205	-319.393036	-79.802727	492.856934	-539.929871	234.627960	116.513718	-361.095917	-26.756319	80.911827	-320.935822	209.319000	1380.215210	-244.033676	-128.935562	1368.254639	-256.767120	36.758072	1380.392578	-225.540878	-5.947694	1667.333496	-379.069061	235.509155	1127.326782	-334.320190	-186.147766	1137.441772	-166.056168	222.909470	1015.779907	-115.771057	-138.009689	1022.858459	-301.025299	21.489204	1016.863098	415.699432	-48.985161	958.868774	421.263916	130.164398
-344.378967	110.422562	916.678650	-284.527191	-77.619370	919.265076	-372.332916	227.480911	493.690552	-319.066559	-79.973831	492.954376	-540.079102	234.683411	116.736015	-361.235382	-26.913923	80.910896	-321.224304	208.738541	1380.167847	-244.016953	-129.357391	1368.255127	-256.864441	36.303474	1380.379517	-225.541946	-6.343745	1667.239014	-378.910950	234.774231	1127.096313	-334.214874	-186.852158	1137.439819	-166.377731	223.837311	1013.800537	-116.177017	-139.236191	1021.075439	-301.630890	21.844814	1016.996948	415.784271	-48.762028	958.896423	421.323700	130.341919
-346.527802	113.009399	917.270874	-284.575989	-78.038399	919.367859	-373.523621	228.208694	494.235260	-318.864166	-80.327629	492.869110	-540.570679	234.826614	117.152451	-361.466553	-27.124142	80.922623	-321.552246	208.200806	1380.130737	-243.944778	-129.785980	1368.316406	-256.993286	35.899273	1380.361572	-225.451996	-6.933302	1667.241333	-378.479279	233.685043	1126.218018	-334.081390	-187.580414	1137.467407	-166.090714	224.316574	1012.289978	-116.796516	-140.449966	1019.103455	-302.623108	22.764853	1017.339417	415.909088	-48.574318	958.914673	421.381592	130.643127
-348.430786	115.743584	917.626709	-284.359802	-78.401688	919.327026	-374.621002	228.912476	494.765472	-318.599609	-80.590088	492.821320	-541.000122	234.916306	117.525291	-361.662903	-27.293962	80.930107	-321.886169	207.578476	1380.092285	-243.939575	-130.134384	1368.406494	-257.125732	35.445389	1380.338501	-225.475906	-7.294224	1667.129272	-378.479980	233.343521	1126.376465	-333.923859	-188.278442	1137.510498	-167.135117	225.662003	1009.750916	-117.407494	-141.879105	1016.903564	-303.594025	23.763021	1017.523315	415.891205	-48.342400	958.900452	421.318085	130.900528
-349.531860	117.172646	917.742981	-284.113220	-78.685051	919.239136	-375.107574	229.314957	495.076019	-318.385834	-80.957603	492.746063	-541.195251	234.949295	117.830109	-361.899445	-27.480787	80.945038	-322.281250	207.063354	1380.062500	-243.949280	-130.485168	1368.592651	-257.256134	35.012604	1380.289917	-225.414856	-7.827433	1667.081177	-378.137177	232.728531	1126.049561	-333.724335	-189.080597	1137.601318	-167.546188	226.934082	1007.377747	-118.276161	-143.377563	1014.334656	-304.103546	24.248819	1017.552551	415.914642	-48.108044	958.882019	421.313751	131.157990
-349.281891	116.259331	917.550903	-283.875793	-78.967522	919.177246	-374.649597	229.091614	494.994781	-318.257599	-81.257965	492.699188	-540.931580	234.821503	117.861748	-362.176270	-27.683310	80.949890	-322.719086	206.432266	1380.059814	-243.933777	-130.782532	1368.785156	-257.415100	34.545506	1380.255127	-225.402863	-8.313537	1667.037598	-377.274323	231.410736	1125.190674	-333.456055	-189.780624	1137.730591	-168.107849	228.132675	1004.671509	-119.087151	-145.178833	1011.635803	-303.867584	23.729696	1017.422546	415.937897	-47.839458	958.881775	421.305389	131.389404
-347.753265	113.148544	917.121033	-283.646515	-79.210167	919.104187	-373.272003	228.366562	494.576691	-318.179749	-81.550026	492.670013	-540.242493	234.579910	117.684380	-362.453949	-27.876953	80.951462	-323.185059	205.828415	1380.107788	-243.938980	-131.087036	1369.020996	-257.602905	34.186871	1380.277222	-225.406616	-8.785110	1667.025513	-377.338135	231.467758	1125.469360	-333.130859	-190.591171	1137.931519	-168.701675	229.267609	1002.146179	-119.972000	-146.845993	1008.786194	-302.936188	22.244015	1017.154358	415.964935	-47.475544	958.871094	421.242676	131.764282
-345.368195	108.469536	916.529541	-283.367035	-79.441048	919.073792	-371.282410	227.385696	493.921539	-318.094025	-81.735962	492.655548	-539.306091	234.277481	117.412025	-362.657227	-28.008184	80.944374	-323.635925	205.203476	1380.156128	-243.911209	-131.382858	1369.307617	-257.810608	33.771591	1380.271362	-225.477737	-9.121524	1666.976807	-376.495331	230.534653	1124.755127	-332.790863	-191.335785	1138.182861	-169.563126	230.824295	999.152710	-121.037781	-148.766678	1005.597473	-301.501556	20.099983	1016.813110	415.984009	-47.034985	958.882996	421.199493	132.261490
-343.686829	105.357277	916.267090	-283.012329	-79.634918	918.980347	-369.849823	226.713943	493.503448	-317.991241	-81.850395	492.669434	-538.761108	234.179230	117.449364	-362.856354	-28.133543	80.932579	-324.154785	204.602844	1380.269775	-243.851929	-131.659500	1369.638794	-258.036469	33.327198	1380.321289	-225.493744	-9.532531	1666.955078	-376.010468	230.024139	1124.470459	-332.365662	-192.198242	1138.501343	-170.312683	232.358887	996.135437	-122.212944	-150.879349	1002.230164	-300.499176	18.528070	1016.632568	416.338409	-47.231464	958.888733	422.029236	131.979477
-343.294281	104.354103	916.237549	-282.632080	-79.789787	918.911682	-369.295441	226.572372	493.458557	-317.876373	-81.866714	492.668884	-538.459839	234.107162	117.540321	-363.003265	-28.221893	80.913666	-324.680176	203.986374	1380.375977	-243.813766	-131.904907	1369.996582	-258.302551	32.936466	1380.407959	-225.559662	-9.964240	1666.978271	-375.694519	229.865936	1124.367065	-331.942535	-192.995361	1138.753906	-171.187759	233.801804	993.252991	-123.454079	-152.997681	998.737000	-300.179382	17.931465	1016.593079	416.480164	-46.918629	958.902405	422.205597	132.269257
-343.837128	104.840363	916.251465	-282.377167	-80.147141	918.863708	-369.331787	226.689438	493.655457	-317.782257	-82.040375	492.662964	-538.462036	234.137985	117.782349	-363.175079	-28.340864	80.907471	-325.195831	203.367294	1380.489258	-243.740814	-132.159332	1370.329712	-258.572205	32.576180	1380.497681	-225.599701	-10.409339	1667.041992	-375.416077	229.839447	1124.292480	-331.514160	-193.849213	1138.955200	-171.704254	235.194687	990.719849	-124.811897	-155.154175	995.074524	-300.377319	17.974333	1016.584229	416.573517	-46.580776	958.917358	422.318817	132.607452
-341.377716	100.830338	916.291138	-281.932037	-79.960159	918.736938	-367.499359	225.926254	493.122253	-317.080078	-81.012352	492.596893	-537.637756	233.952194	117.614799	-362.827637	-28.077047	80.832344	-325.674927	202.750427	1380.598999	-243.662308	-132.403244	1370.693604	-258.822327	32.184998	1380.577393	-225.680084	-10.767638	1667.052979	-374.925873	229.712982	1124.087158	-330.962097	-194.730911	1139.195557	-173.830246	237.240021	986.794373	-126.317635	-157.577896	991.131775	-299.053131	15.918640	1016.565186	416.642822	-46.208115	958.977844	422.420959	132.966797
-340.477386	98.638924	916.491516	-281.663574	-80.091370	918.658508	-366.566315	225.639755	492.903625	-317.344391	-81.972580	492.589447	-537.144043	233.899780	117.601479	-363.192657	-28.390684	80.874641	-326.201813	202.150681	1380.733521	-243.631622	-132.657471	1370.996094	-259.037903	31.783821	1380.680664	-225.835144	-11.041347	1667.045410	-374.734467	229.845718	1123.959473	-330.404877	-195.684662	1139.405762	-175.370590	238.924545	983.528015	-127.989449	-159.972977	987.013428	-298.546265	14.596193	1016.644775	417.035370	-45.887718	959.241089	422.864807	133.331161
-340.849670	98.908974	916.568176	-281.431335	-80.412323	918.617065	-366.570984	225.746475	493.065216	-317.255951	-82.245415	492.579773	-537.063721	233.926102	117.782227	-363.181519	-28.442169	80.878685	-326.651947	201.508057	1380.842407	-243.592545	-132.930710	1371.307373	-259.240448	31.376030	1380.803101	-225.864243	-11.476328	1667.116455	-374.557281	230.152832	1123.879028	-329.841003	-196.583206	1139.582642	-177.122894	240.700623	980.240601	-129.769730	-162.625000	982.668701	-298.687805	14.506639	1016.674805	417.152100	-45.541420	959.369263	423.066315	133.680115
-341.279663	99.465553	916.578003	-281.238739	-80.837517	918.553467	-366.638336	225.888763	493.257263	-317.099060	-82.596123	492.553131	-537.051636	233.995575	118.014946	-363.225494	-28.577415	80.911636	-327.084869	200.889435	1380.985229	-243.536362	-133.146835	1371.646362	-259.499786	31.001663	1380.893799	-225.999969	-11.767741	1667.168945	-374.709656	230.744675	1123.968872	-329.274811	-197.530594	1139.576172	-178.182404	241.723404	977.523499	-131.723862	-165.333389	978.153320	-298.827667	14.539345	1016.652283	417.357025	-45.244297	959.536438	423.362457	134.029694
-340.085785	98.736435	916.548401	-278.949829	-78.523453	920.249817	-365.941589	225.665970	493.311646	-316.172333	-81.252441	492.565582	-536.717346	234.040405	118.125168	-362.668213	-28.154139	80.848793	-327.489014	200.280807	1381.135864	-243.437912	-133.380920	1371.920044	-259.733490	30.585634	1381.069702	-226.121521	-12.045051	1667.239746	-374.511597	231.037979	1123.783203	-328.692413	-198.464142	1139.703369	-181.081390	243.841537	973.596985	-133.802414	-167.964508	973.632813	-298.216309	16.075335	1017.578979	417.530151	-45.001377	959.668579	423.682343	134.298584
-340.088684	98.757889	916.584839	-278.552917	-78.886200	920.377014	-365.623383	225.617279	493.416229	-315.976685	-81.405533	492.559021	-536.636780	234.226089	118.406265	-362.624084	-28.217207	80.866524	-327.873322	199.688965	1381.283813	-243.415207	-133.628555	1372.193848	-259.956879	30.190022	1381.183594	-226.255386	-12.294327	1667.322510	-374.775330	231.719635	1123.875732	-328.098083	-199.462509	1139.884644	-183.456741	245.659225	970.425537	-136.226563	-170.713577	968.955505	-298.177185	15.913533	1017.678101	417.723938	-44.617420	959.822754	423.943878	134.726044
-340.215820	98.753807	916.618042	-278.547089	-79.181114	920.185852	-365.424316	225.645905	493.618744	-315.800720	-81.559082	492.477844	-536.565430	234.363876	118.630310	-362.605652	-28.276184	80.912476	-328.213348	199.094620	1381.441162	-243.385971	-133.891068	1372.440430	-260.183258	29.762718	1381.300659	-226.458954	-12.470634	1667.397461	-375.224426	232.395737	1123.944214	-327.421265	-200.366470	1139.889893	-184.903503	246.836746	968.009766	-138.615646	-174.067947	964.174683	-298.217163	15.644792	1017.603943	417.874054	-44.200687	959.944031	424.136108	135.118057
-340.244446	98.652756	916.681213	-278.446472	-79.496788	920.085876	-365.198761	225.672562	493.773834	-315.699768	-81.810936	492.467712	-536.465210	234.513550	118.808472	-362.689026	-28.373325	80.915215	-328.554749	198.520416	1381.590088	-243.326431	-134.171280	1372.698120	-260.410767	29.387739	1381.399292	-226.611618	-12.712095	1667.495605	-375.134338	232.472458	1123.623535	-326.922638	-201.277023	1139.941895	-188.155640	248.961349	964.507141	-141.414627	-177.137482	959.172852	-298.195465	15.341812	1017.592712	418.151886	-43.819408	960.029785	424.514404	135.538223
-340.071381	98.099640	916.665466	-278.222534	-79.821404	920.055725	-364.856934	225.647186	493.824738	-315.559662	-81.941574	492.472412	-536.325806	234.692261	119.021996	-362.666290	-28.332308	80.910736	-328.892975	197.984802	1381.782227	-243.552475	-134.369019	1372.957642	-260.603882	28.971453	1381.519775	-226.737030	-12.941538	1667.569092	-375.467712	232.836990	1123.627563	-326.394958	-202.260895	1139.905151	-191.279938	250.886276	961.139648	-144.394272	-180.334610	954.358582	-298.067871	14.881035	1017.578979	418.456543	-43.318783	960.041687	424.960114	135.938400
-339.987000	97.824699	916.665161	-278.029480	-80.105644	919.983154	-364.573212	225.667786	493.917145	-315.407623	-82.080444	492.457153	-536.172119	234.861633	119.194572	-362.688110	-28.430912	80.930588	-329.217804	197.428299	1381.996826	-243.198807	-134.764740	1373.025879	-260.822052	28.523750	1381.578979	-226.864563	-13.174314	1667.639404	-376.031158	233.379379	1123.783691	-325.862610	-203.119766	1140.103271	-194.067612	252.714676	958.950989	-147.537598	-183.583618	949.471008	-297.978424	14.550587	1017.550964	418.801971	-42.748924	960.025818	425.354828	136.485672
-339.930786	97.598312	916.683105	-277.873077	-80.375168	919.899475	-364.247742	225.643753	493.989166	-315.297943	-82.290352	492.442841	-536.031189	235.051895	119.393158	-362.714172	-28.489094	80.929893	-329.516541	196.927933	1382.180664	-243.136292	-135.058182	1373.172241	-260.999939	28.140665	1381.666504	-226.977417	-13.394662	1667.707764	-376.725555	233.832382	1124.002319	-325.376556	-204.037918	1140.176392	-196.334732	254.319016	956.080933	-150.442001	-186.526016	945.549744	-297.878418	14.248673	1017.521851	419.059113	-42.143379	959.907166	425.679901	137.003784
-339.302551	96.718384	916.862976	-277.619446	-80.442352	919.825195	-363.635406	225.542343	493.970551	-315.131348	-82.382095	492.422546	-535.774170	235.172211	119.512016	-362.711914	-28.508148	80.925919	-329.816681	196.383652	1382.353271	-243.144897	-135.359985	1373.266113	-261.166748	27.776550	1381.716187	-227.068146	-13.615980	1667.784424	-377.216675	233.930267	1124.197510	-325.006927	-204.882767	1140.147461	-200.798187	256.636749	952.793640	-153.985641	-189.891022	940.934143	-297.522369	13.606094	1017.593506	419.271912	-41.591381	959.739258	426.110779	137.745255
-339.512939	96.895447	916.872681	-277.406372	-80.742928	919.780640	-363.505676	225.640259	494.128052	-314.958160	-82.573555	492.365387	-535.713379	235.360199	119.765282	-362.720093	-28.549074	80.926598	-330.100464	195.871048	1382.549927	-243.186554	-135.651611	1373.369385	-261.313263	27.367647	1381.750244	-227.156082	-13.837439	1667.836914	-378.341797	234.878342	1124.878540	-324.779480	-205.788467	1140.176270	-204.466034	258.853638	949.671936	-157.933487	-193.527420	936.439270	-297.596222	13.499251	1017.586792	419.668182	-41.177937	959.536011	426.789886	138.252991
-339.593353	96.905304	916.834961	-277.196747	-81.057793	919.724548	-363.282196	225.716843	494.237457	-314.797760	-82.774261	492.349213	-535.592102	235.554840	120.022591	-362.733612	-28.611526	80.905045	-330.350952	195.402283	1382.707397	-243.136154	-135.966187	1373.369385	-261.470062	26.969831	1381.769043	-227.235107	-14.065257	1667.897461	-379.250977	235.125595	1125.139038	-324.590118	-206.679214	1140.118286	-207.856537	260.504364	947.512817	-161.937515	-197.163910	931.973083	-297.580139	13.327450	1017.546265	419.830414	-40.344387	959.296082	426.735870	139.184280
-339.421844	96.329666	916.854126	-276.960876	-81.335464	919.681519	-362.832642	225.740646	494.297943	-314.591248	-82.951775	492.327789	-535.383972	235.694824	120.236229	-362.736145	-28.603559	80.953957	-330.634003	194.919174	1382.868408	-243.063843	-136.263275	1373.341553	-261.577972	26.586746	1381.827515	-227.310501	-14.282170	1667.947510	-380.526825	236.025284	1125.549316	-324.513733	-207.537704	1140.030640	-211.716248	262.392700	944.845337	-166.170456	-200.679718	927.686646	-297.442566	12.855906	1017.543945	419.906708	-39.658287	959.092773	426.723297	139.867218
-339.586304	95.759064	916.728577	-276.766388	-81.835197	919.655396	-362.437561	225.797363	494.322357	-314.487549	-83.251076	492.336029	-535.068054	235.720505	120.293526	-362.749786	-28.728901	80.958336	-330.879791	194.448303	1382.979004	-243.011581	-136.546143	1373.299438	-261.672424	26.205982	1381.842651	-227.365662	-14.511030	1667.988281	-381.500793	236.039612	1125.744873	-324.565857	-208.454544	1140.006348	-214.791061	264.143463	942.065125	-170.558563	-204.194656	923.541443	-297.454071	12.390804	1017.467163	420.141235	-39.013592	958.891052	426.926849	140.460678
-339.985718	94.429092	916.577759	-276.698212	-82.450249	919.637756	-362.065704	225.944565	494.225342	-314.380157	-83.628807	492.328949	-535.014099	235.982498	120.641594	-362.841614	-28.811256	80.998177	-331.106262	194.011108	1383.088135	-242.914444	-136.912964	1373.168579	-261.745850	25.809940	1381.839478	-227.329559	-14.854711	1668.014648	-382.439667	235.953217	1125.826538	-324.671631	-209.370667	1139.939209	-220.191513	266.543335	939.270813	-175.053726	-207.601776	919.640198	-297.611603	11.546059	1017.375000	420.491394	-38.465599	958.797974	427.185211	140.945450
-340.442993	92.904411	916.358398	-276.667603	-83.158676	919.651733	-361.651306	226.032944	494.042694	-314.300903	-84.028824	492.328339	-534.854736	236.119644	120.898033	-362.950348	-28.916805	81.016563	-331.360352	193.592102	1383.153442	-242.769669	-137.279770	1373.042236	-261.803650	25.449863	1381.850464	-227.355850	-15.085677	1668.016479	-383.421173	235.671494	1125.885864	-324.887695	-210.170914	1139.911987	-224.421158	268.443878	936.732910	-179.811432	-211.009216	915.877319	-297.757111	10.640765	1017.252869	420.353851	-38.118801	958.511292	426.968048	141.282135
-339.538025	93.595589	917.137878	-276.108734	-82.613121	919.507324	-361.106506	225.952118	494.196259	-313.948853	-83.757118	492.296173	-534.699036	236.265854	121.106224	-362.782288	-28.883394	81.007088	-331.610870	193.162415	1383.218262	-242.678146	-137.613205	1372.915771	-261.853973	25.123587	1381.873169	-227.373932	-15.348506	1668.029297	-384.951202	236.800873	1126.603882	-325.217010	-211.024506	1139.927124	-228.803864	270.170563	934.372070	-184.904495	-214.540649	912.442810	-297.356659	10.594423	1017.642334	421.053558	-37.868004	958.854797	427.611877	141.600784
-339.583191	93.243454	917.089844	-275.928040	-82.951607	919.478638	-360.640717	225.988129	494.166870	-313.816467	-84.019203	492.289307	-534.544800	236.355743	121.355904	-362.828949	-28.946157	81.017174	-331.835693	192.734085	1383.263184	-242.543411	-137.967941	1372.751465	-261.888123	24.809015	1381.845215	-227.374832	-15.622352	1668.014893	-386.470764	236.427444	1126.288696	-325.668457	-211.878769	1139.922485	-233.244339	271.841675	932.360107	-190.125244	-218.024750	909.227661	-297.314697	10.264581	1017.605896	421.572754	-37.641418	959.062988	428.079987	141.899841
-339.461121	92.906853	917.032776	-275.712036	-83.202827	919.436035	-360.113220	226.037521	494.167480	-313.652832	-84.173790	492.260071	-534.355652	236.467377	121.620331	-362.891541	-29.053722	81.037117	-332.068298	192.398972	1383.334229	-242.445114	-138.346909	1372.591309	-261.906189	24.439453	1381.821777	-227.425812	-15.833586	1668.016724	-387.304260	234.829269	1126.028809	-326.336487	-212.851273	1139.952881	-237.691956	273.541534	929.923157	-195.168442	-221.126953	905.932678	-297.180573	9.974239	1017.559509	421.988464	-37.293243	959.209229	428.396362	142.248611
-339.336121	92.740982	917.024048	-275.498962	-83.405472	919.369507	-359.629700	226.092667	494.198578	-313.430450	-84.280083	492.195343	-534.051575	236.470428	121.801407	-362.900116	-29.114548	81.013443	-332.283966	192.025192	1383.371216	-242.390533	-138.645844	1372.464355	-261.899323	24.076788	1381.769165	-227.391754	-16.147194	1668.005371	-388.563660	233.804260	1125.874390	-327.108521	-213.818710	1140.141479	-242.248978	274.846222	927.627197	-200.606827	-224.278976	902.995789	-297.032074	9.754122	1017.525879	422.397583	-36.909889	959.379150	428.703491	142.593918
-339.179962	92.507133	916.980469	-275.246155	-83.617317	919.309875	-359.136322	226.223724	494.284271	-313.177704	-84.434677	492.197052	-533.996887	236.739243	122.305290	-362.881836	-29.136272	81.013634	-332.451599	191.667664	1383.420410	-242.358383	-138.951706	1372.315918	-261.840607	23.740555	1381.729248	-227.330353	-16.454033	1667.994019	-390.166199	233.507401	1125.949585	-327.911987	-214.715469	1140.387329	-246.660019	276.269958	925.815186	-206.086197	-227.524475	900.381592	-296.884735	9.507934	1017.481445	422.839661	-36.551544	959.549316	429.057526	142.960297
-338.963196	92.362579	916.953918	-274.958252	-83.767067	919.227051	-358.635193	226.277084	494.326721	-312.899384	-84.548592	492.130951	-533.651855	236.647018	122.348503	-362.893280	-29.168493	81.020134	-332.653107	191.365646	1383.435791	-242.327133	-139.283997	1372.118774	-261.781555	23.427782	1381.690430	-227.267044	-16.779331	1667.971924	-391.946075	233.282059	1126.080200	-328.928711	-215.774872	1140.675781	-250.969574	277.609100	924.132690	-211.823547	-230.628571	898.002380	-296.704559	9.307003	1017.436951	423.234406	-36.176323	959.715454	429.412506	143.342972
-338.829041	92.035561	916.861816	-274.706085	-84.000122	919.179932	-357.964752	226.234009	494.282867	-312.471375	-84.481194	492.079407	-533.547852	236.844238	122.781303	-362.805084	-29.107098	81.040245	-332.812897	191.067093	1383.442627	-242.176788	-139.672134	1371.853271	-261.733856	23.064417	1381.619751	-227.190918	-17.129631	1667.942993	-393.582336	232.907257	1126.177979	-330.069183	-216.727356	1140.921631	-256.346039	279.127502	922.159729	-217.505005	-233.490433	895.757202	-296.564545	9.042583	1017.372009	423.616272	-35.766605	959.810608	429.705139	143.846344
-338.700104	91.706139	916.799133	-274.466675	-84.238297	919.144104	-357.093018	226.119278	494.225677	-309.869385	-80.174210	491.864044	-533.259583	236.914185	122.999084	-361.037720	-27.902033	80.757767	-332.956726	190.731766	1383.410278	-242.017441	-140.055618	1371.538208	-261.654999	22.728306	1381.537964	-227.126266	-17.449928	1667.897217	-395.225739	232.542374	1126.297974	-331.255493	-217.646271	1141.211792	-262.112061	280.879333	919.799561	-223.189240	-236.296494	893.741577	-296.403046	8.774682	1017.324280	424.155579	-35.044525	959.725159	430.033447	144.467621
-338.608276	91.367371	916.718506	-274.251801	-84.477036	919.071655	-357.115784	226.451019	494.278717	-309.551300	-80.244507	491.814575	-533.092285	236.876999	123.138885	-361.023407	-27.902321	80.782936	-333.041016	190.487122	1383.347900	-241.793121	-140.390396	1371.188843	-261.568604	22.438745	1381.470581	-226.995728	-17.864037	1667.817627	-397.351196	232.239227	1126.559570	-332.613586	-218.650940	1141.454102	-265.664093	281.156982	918.652588	-228.958954	-238.992523	891.976379	-296.275726	8.491068	1017.250122	424.700256	-34.270683	959.601990	430.319000	145.085754
-338.491760	91.110260	916.610962	-274.040558	-84.682907	918.987854	-356.490234	226.491318	494.234558	-309.316772	-80.438744	491.793243	-532.985229	237.093277	123.552841	-361.060944	-28.039345	80.788322	-333.172791	190.186325	1383.282593	-241.766251	-140.779160	1370.844971	-261.506531	22.167501	1381.378662	-226.850143	-18.300634	1667.709961	-399.306366	231.901382	1126.777954	-334.164642	-219.669861	1141.790405	-270.490051	282.199799	917.083557	-235.091553	-241.695801	890.440491	-296.160797	8.262073	1017.159363	425.083618	-33.606770	959.515381	430.512054	145.744751
-338.342133	90.902039	916.561218	-273.831268	-84.874466	918.906860	-355.990173	226.570984	494.266754	-309.031799	-80.641548	491.734650	-532.637390	237.082565	123.774063	-361.045227	-28.073174	80.822914	-333.253143	189.884262	1383.222168	-241.651688	-141.174927	1370.485474	-261.414490	21.853329	1381.304688	-226.814316	-18.584730	1667.691895	-401.527252	232.179306	1127.051392	-335.737915	-220.591599	1142.135376	-276.035583	283.351318	915.701904	-240.780914	-244.102280	889.027649	-296.009094	8.038297	1017.097961	425.397034	-33.075119	959.464722	430.687256	146.265472
-338.251160	90.768402	916.528015	-273.625305	-84.772423	918.613525	-355.294769	226.544144	494.284088	-308.667999	-80.707916	491.666412	-532.388123	237.200500	124.053734	-361.020813	-28.088840	80.823151	-333.353180	189.582031	1383.187256	-241.509262	-141.591919	1370.116089	-261.301025	21.502140	1381.226196	-226.711029	-18.921350	1667.633301	-403.437561	231.687454	1127.206421	-337.445099	-221.603943	1142.571899	-280.972900	284.224426	914.330444	-246.589508	-246.430191	887.776001	-295.791962	7.913834	1016.933167	425.770172	-32.363705	959.314331	430.853119	146.820801
-338.091919	90.541107	916.511963	-273.397186	-84.980255	918.585876	-354.526123	226.549820	494.299561	-308.361481	-80.911255	491.619751	-532.165527	237.349655	124.364136	-361.035706	-28.169111	80.881210	-333.440704	189.323730	1383.124146	-241.376328	-141.988617	1369.761597	-261.205078	21.155048	1381.156860	-226.684982	-19.178888	1667.603516	-405.568085	231.279984	1127.545898	-339.018799	-222.392776	1142.911987	-285.161499	284.742615	913.149048	-250.915649	-248.257446	886.917480	-295.648163	7.675921	1016.917419	426.056366	-31.628969	959.238098	430.953217	147.432037
-337.928772	90.260811	916.484070	-273.102173	-85.195297	918.562134	-353.877350	226.586716	494.341614	-308.092590	-80.984329	491.598206	-531.905029	237.505722	124.724678	-360.986450	-28.113241	80.880890	-333.550385	189.028000	1383.089844	-241.306137	-142.382416	1369.486694	-261.094849	20.851542	1381.129517	-226.601044	-19.536814	1667.606201	-407.572174	230.821793	1127.844360	-340.866791	-223.182114	1143.320801	-290.119171	285.461212	911.911133	-256.470551	-250.276764	886.076294	-295.490021	7.413902	1016.899475	426.244781	-30.970957	959.198059	431.007629	148.005051
-337.709137	89.943680	916.415283	-272.782562	-85.416321	918.527466	-353.276245	226.598633	494.385803	-307.933105	-81.150070	491.620667	-531.656555	237.652451	125.062149	-361.049377	-28.219410	80.926460	-333.628967	188.710922	1383.044189	-241.232300	-142.812927	1369.153442	-261.012482	20.563707	1381.108887	-226.535339	-19.869699	1667.608887	-409.625000	230.289429	1128.118286	-342.764038	-224.053741	1143.852173	-293.903839	285.830688	910.743225	-261.913483	-252.084900	885.311218	-295.296722	7.144381	1016.855469	426.499023	-30.294392	959.126587	431.087494	148.664398
-337.482971	89.723824	916.372559	-272.511627	-85.618912	918.504883	-352.434387	226.568558	494.363129	-307.739014	-81.260590	491.630524	-531.317322	237.825516	125.329117	-361.064056	-28.266310	80.922340	-333.725647	188.378937	1382.962891	-241.069946	-143.265427	1368.790405	-260.954010	20.236107	1381.032349	-226.471802	-20.216398	1667.609619	-411.669006	229.758865	1128.477905	-344.736755	-224.856903	1144.429199	-298.464294	286.300018	909.844360	-267.306213	-253.576538	884.788208	-295.106567	6.926003	1016.828979	426.669373	-29.575806	959.068054	431.108917	149.371017
-337.219788	89.437286	916.330750	-272.227173	-86.092133	918.653503	-352.212006	226.819504	494.470154	-307.607697	-81.441765	491.643860	-531.235168	238.058777	125.740913	-361.130859	-28.335211	80.925499	-333.822052	188.100616	1382.892578	-240.980667	-143.740479	1368.400269	-260.912994	19.898849	1380.951294	-226.358902	-20.633688	1667.584229	-413.664703	229.180481	1128.829834	-346.697235	-225.556885	1144.834595	-303.056641	286.560455	908.960266	-272.510254	-255.081604	884.301270	-294.964417	6.601369	1016.892700	426.847809	-28.927658	959.006470	431.137756	149.970657
-337.032776	89.193153	916.276245	-272.029449	-86.345245	918.606689	-351.561066	226.887558	494.497711	-307.436371	-81.635384	491.628052	-530.975037	238.267166	126.025711	-361.167908	-28.367161	80.953751	-333.918152	187.783890	1382.855103	-240.975555	-144.239380	1368.012085	-260.827087	19.540112	1380.886963	-226.326508	-20.907722	1667.552979	-415.657837	228.542206	1129.183960	-348.683960	-226.211655	1145.347046	-307.693634	286.809265	908.092651	-277.614319	-256.531372	883.865967	-294.790619	6.350618	1016.843933	426.976227	-28.302391	958.971008	431.132965	150.661621
-336.835571	88.890511	916.207581	-271.804443	-86.612480	918.566101	-350.764557	226.898270	494.464813	-307.230621	-81.785431	491.620514	-530.619812	238.490845	126.302383	-361.206238	-28.399212	80.980507	-334.016113	187.420044	1382.812866	-240.946503	-144.676682	1367.665649	-260.753845	19.194086	1380.835083	-226.306122	-21.215366	1667.555054	-417.673523	228.046417	1129.589722	-350.689606	-226.932037	1145.890869	-312.155823	286.996674	907.392822	-282.462769	-257.771179	883.540466	-294.606171	6.074266	1016.791504	427.140686	-27.581091	958.891968	431.108704	151.420715
-336.564423	88.769684	916.203003	-271.551147	-86.823166	918.542175	-350.081909	226.902039	494.474335	-307.027863	-81.968033	491.593109	-530.360229	238.759995	126.655617	-361.173859	-28.472721	81.002029	-334.126953	187.126907	1382.780273	-240.966614	-145.192657	1367.413818	-260.669342	18.810665	1380.796631	-226.361298	-21.457134	1667.653076	-419.509399	227.291641	1129.952393	-352.739685	-227.430557	1146.345215	-316.539825	287.107880	906.777710	-287.151642	-258.854340	883.337891	-294.404785	5.871603	1016.784973	427.249786	-26.864918	958.856628	431.050842	152.194809
-336.326813	88.530174	916.196411	-271.304382	-87.078278	918.529785	-349.448639	227.039368	494.561249	-306.699310	-82.025383	491.550507	-530.161377	239.072754	127.029610	-361.159790	-28.472410	81.027077	-334.210480	186.856781	1382.744141	-240.990143	-145.698929	1367.154663	-260.607483	18.398602	1380.787476	-226.381226	-21.746906	1667.708618	-421.517181	226.776459	1130.470825	-354.701721	-227.841415	1146.981079	-320.830750	287.073944	906.196411	-291.653442	-259.805725	883.226685	-294.206543	5.604905	1016.780701	427.321014	-26.154146	958.808167	431.107056	152.953690
-336.010101	88.322609	916.198120	-271.074371	-87.273994	918.478149	-348.790405	227.084366	494.624298	-306.479065	-82.197540	491.514709	-529.968689	239.412689	127.366592	-361.196411	-28.502687	81.056725	-334.260040	186.498810	1382.710449	-241.020645	-146.224609	1366.947266	-260.583344	18.017294	1380.780762	-226.411591	-22.043489	1667.784912	-423.351440	226.109528	1130.862305	-356.695465	-228.281769	1147.424072	-325.007080	287.066772	905.666748	-295.783691	-260.683716	883.297729	-293.981384	5.350902	1016.762939	427.437256	-25.388094	958.753784	431.160522	153.762299
-335.729126	87.993935	916.183044	-270.865601	-87.497627	918.456299	-348.078308	227.143845	494.673676	-305.500580	-81.233047	491.681854	-529.764709	239.776489	127.719093	-360.690674	-28.252230	80.979767	-334.271362	186.148041	1382.653809	-241.105942	-146.820160	1366.746216	-260.575592	17.687286	1380.760864	-226.418854	-22.334347	1667.794067	-425.257874	225.468674	1131.338379	-358.671326	-228.579422	1147.985962	-329.223511	286.731750	904.965027	-300.192719	-261.371460	883.124329	-293.767761	5.058341	1016.748291	427.541016	-24.659765	958.724121	431.107147	154.656235
-335.304169	87.968651	916.215393	-270.515961	-87.710213	918.434753	-347.534515	227.217209	494.786224	-305.998840	-82.309326	491.450470	-529.513733	240.156403	128.077774	-361.076080	-28.510296	81.042511	-334.313812	185.848373	1382.570435	-241.262909	-147.343765	1366.518066	-260.563690	17.271296	1380.765503	-226.476349	-22.622002	1667.872681	-427.006622	224.854309	1131.730103	-360.571747	-228.912842	1148.514160	-332.972168	286.807037	904.739258	-303.938263	-261.920685	883.150513	-293.461365	4.870018	1016.764771	427.640350	-23.930853	958.689697	431.069244	155.430878
-334.848663	87.846367	916.084229	-270.150940	-87.913101	918.250488	-346.936737	227.340286	494.895172	-305.829071	-82.391312	491.436157	-529.253601	240.550735	128.400360	-361.110474	-28.579449	81.011620	-334.330658	185.534683	1382.490845	-241.477539	-147.973953	1366.348877	-260.584045	16.837942	1380.702759	-226.560989	-22.874105	1667.918457	-428.870789	224.238388	1132.180786	-362.478851	-229.163528	1148.897827	-337.024689	286.197540	904.040833	-307.916016	-262.440369	883.092407	-293.203644	4.614417	1016.625793	427.734802	-23.064064	958.634033	431.054352	156.234390
-333.242981	90.544052	916.280334	-269.637970	-87.360725	918.117554	-346.250397	227.263214	495.393188	-305.431305	-82.052826	491.369904	-529.052307	240.985596	128.708160	-360.918610	-28.418446	81.025650	-334.340057	185.166473	1382.394897	-241.661179	-148.515137	1366.200562	-260.599426	16.410801	1380.712769	-226.653809	-23.097542	1667.964233	-430.592834	223.607635	1132.568481	-364.168518	-229.289001	1149.345093	-340.663635	285.916473	903.697754	-311.425537	-263.246796	883.098511	-292.301453	5.886472	1016.687805	427.759583	-22.196943	958.598755	431.018463	157.036438
-333.370178	89.545815	916.277161	-269.585938	-87.855125	918.082642	-345.943085	227.551285	495.444397	-305.408905	-82.366386	491.407043	-528.926392	241.396606	129.097260	-360.960754	-28.514404	81.077499	-334.353699	184.831543	1382.322510	-241.967239	-149.132263	1366.022095	-260.639954	15.938828	1380.740845	-226.766571	-23.327337	1668.021606	-432.236084	222.929382	1132.949585	-365.985474	-229.503906	1149.684326	-344.166443	285.587097	903.356384	-314.683624	-263.076782	883.137024	-292.341003	5.143080	1016.668823	427.800842	-21.253317	958.584534	430.956024	158.004074
-333.353333	88.522278	916.186035	-269.498810	-88.404388	918.079163	-345.302307	227.644745	495.462158	-305.293518	-82.504997	491.387817	-528.597900	241.769333	129.434143	-360.958710	-28.520613	81.097076	-334.368683	184.632355	1382.250000	-242.280029	-149.659836	1365.920288	-260.718506	15.512126	1380.710938	-226.886887	-23.579332	1668.103394	-433.635406	222.195847	1133.256714	-367.670197	-229.652313	1150.124878	-347.326721	285.508392	903.262634	-318.325287	-263.365234	882.854797	-292.289429	4.420976	1016.618774	427.864105	-20.423038	958.572021	430.932190	158.813461
-332.954498	88.178665	916.211731	-269.287567	-88.739952	918.133118	-344.821320	227.776230	495.572540	-305.179413	-82.649315	491.411163	-528.392212	242.199829	129.800751	-360.956909	-28.522219	81.115196	-334.343170	184.363052	1382.185181	-242.569916	-150.178131	1365.863281	-260.780945	15.128159	1380.740234	-227.013382	-23.821291	1668.178955	-435.135773	221.573181	1133.668823	-369.205841	-229.599716	1150.371948	-350.368011	285.182800	903.050232	-321.068390	-263.846222	882.789490	-292.054871	4.062493	1016.665833	427.894531	-19.444185	958.540710	430.882477	159.726852
-332.626892	87.954651	916.223328	-269.184784	-89.026894	918.108276	-344.132935	227.867188	495.655487	-305.058472	-82.783630	491.389648	-528.019836	242.617569	130.066025	-360.953064	-28.506271	81.155624	-334.334503	184.128769	1382.116577	-242.952042	-150.709885	1365.839111	-260.880829	14.720328	1380.759766	-227.168854	-24.046238	1668.264648	-436.564545	220.921295	1133.998657	-370.690521	-229.699936	1150.720215	-353.452301	284.552155	902.602234	-323.654236	-263.919281	882.846619	-291.884491	3.757443	1016.665466	427.869019	-18.493376	958.501038	430.793640	160.615707
-332.214600	87.950989	916.235352	-269.021179	-89.241219	918.081116	-343.489136	227.966827	495.791870	-304.911774	-82.925377	491.366302	-527.760559	243.038269	130.361801	-361.034943	-28.580269	81.132324	-334.346405	183.853516	1382.075928	-243.379120	-151.290085	1365.830688	-260.991669	14.280869	1380.808472	-227.343338	-24.303467	1668.330688	-437.802734	220.157837	1134.305786	-372.148621	-229.664871	1151.025146	-356.180573	284.192535	902.404053	-325.816254	-263.381104	882.923950	-291.671539	3.582072	1016.667480	427.872955	-17.523489	958.442383	430.758759	161.565643
-331.860199	87.721779	916.227905	-268.961945	-89.516350	917.999756	-343.114227	228.169006	495.951447	-304.746338	-83.097801	491.289063	-527.657776	243.487579	130.790741	-360.988281	-28.583162	81.128868	-334.365814	183.534195	1381.980835	-243.823105	-151.887726	1365.802979	-261.158569	13.869129	1380.781372	-227.519638	-24.622450	1668.392822	-438.934418	219.532776	1134.550659	-373.465302	-229.722153	1151.202515	-358.519897	284.163635	902.473450	-327.931519	-263.233215	882.895630	-291.498230	3.260555	1016.629028	427.857880	-16.547831	958.347168	430.651703	162.580261
-331.455017	87.609688	916.220825	-268.919098	-89.806229	917.952637	-342.614258	228.335815	496.070068	-304.615509	-83.277901	491.271057	-527.440796	243.856461	131.139160	-360.975708	-28.568581	81.108002	-334.381653	183.216217	1381.880493	-244.246216	-152.482986	1365.793823	-261.305664	13.412855	1380.800049	-227.818817	-24.644722	1668.455322	-440.024994	218.889755	1134.791504	-374.699921	-229.606064	1151.390015	-360.886536	283.702789	902.216980	-329.834473	-263.040894	882.855469	-291.323120	2.997599	1016.608887	427.770874	-15.471627	958.245239	430.523712	163.557755
-331.132263	87.416557	916.191223	-268.894623	-90.140221	917.897278	-341.851318	228.337448	496.098816	-304.504974	-83.469315	491.212067	-527.146973	244.285843	131.513046	-360.986694	-28.579493	81.131142	-334.416565	182.907852	1381.750854	-244.708023	-153.072647	1365.705200	-261.451447	12.946800	1380.812012	-227.949219	-24.942730	1668.409668	-441.065765	218.259094	1135.045166	-375.784119	-229.556305	1151.392578	-363.278778	282.908325	901.769104	-331.487183	-262.778687	882.757019	-291.200653	2.683574	1016.572998	427.679047	-14.493699	958.166626	430.417175	164.572021
-330.733490	87.335175	916.189148	-268.799011	-90.452835	917.908020	-341.233643	228.432144	496.213470	-304.335999	-83.502022	491.203186	-526.975342	244.759933	131.920197	-360.980988	-28.568396	81.149582	-334.435822	182.594757	1381.648193	-245.086685	-153.648712	1365.663696	-261.640228	12.572428	1380.833252	-228.187531	-25.168797	1668.447388	-442.007446	217.727646	1135.253052	-376.768341	-229.412277	1151.438721	-365.247162	282.306885	901.654114	-332.650940	-262.389893	882.677917	-291.033813	2.445562	1016.586060	427.584106	-13.409508	958.061401	430.281219	165.655380
-329.464569	88.580490	916.006042	-268.597595	-90.472160	917.911133	-340.536987	228.448227	496.510040	-304.072784	-83.389473	491.202393	-526.784546	245.219574	132.312500	-360.911560	-28.521109	81.152527	-334.451050	182.244843	1381.564575	-245.608551	-154.211060	1365.609497	-261.841614	12.128470	1380.815918	-228.505585	-25.461512	1668.599487	-442.813080	217.166428	1135.406006	-377.672333	-229.294098	1151.344971	-367.038513	281.737671	901.403381	-333.683258	-262.012451	882.546997	-290.354645	3.062732	1016.500793	427.500214	-12.252616	957.926147	430.200226	166.622986
-329.375916	88.030426	915.997681	-268.586182	-90.876678	917.877075	-339.865631	228.561478	496.524689	-303.958618	-83.578796	491.224274	-526.519531	245.591858	132.633804	-360.945953	-28.578457	81.149689	-334.477844	181.975845	1381.451782	-246.122101	-154.707932	1365.591797	-262.071136	11.646471	1380.772339	-228.820831	-25.571201	1668.605591	-443.506348	216.668472	1135.519409	-378.427826	-229.116287	1151.235596	-368.639252	281.228210	901.164856	-334.419861	-261.518494	882.436279	-290.391632	2.541204	1016.488892	427.422913	-11.227279	957.786438	430.139404	167.717911
-329.256287	87.439804	915.955078	-268.667297	-91.307732	917.835693	-339.168457	228.630539	496.483063	-303.794281	-83.757294	491.198517	-526.194397	245.972290	132.977783	-360.922943	-28.551805	81.195236	-334.508362	181.698135	1381.371826	-246.671371	-155.240616	1365.587280	-262.307098	11.232332	1380.754272	-229.137665	-25.801022	1668.647095	-444.070160	216.184006	1135.618530	-379.079132	-228.951859	1151.085327	-369.954346	280.754456	900.979309	-335.109711	-261.489655	882.291626	-290.425079	2.007125	1016.452393	427.298309	-10.112989	957.630554	430.038269	168.787628
-329.149414	87.004349	915.897217	-268.715637	-91.701393	917.781738	-338.510620	228.750641	496.529572	-303.677673	-83.985535	491.173889	-525.957153	246.402924	133.416092	-360.930908	-28.624388	81.244789	-334.572327	181.372818	1381.301880	-247.134644	-155.756866	1365.526489	-262.531158	10.850776	1380.747437	-229.474899	-26.018734	1668.669556	-444.593323	215.769272	1135.655396	-379.746887	-228.871979	1150.940186	-371.166870	280.106476	900.630615	-335.409119	-260.598755	882.063904	-290.485657	1.557961	1016.405518	427.309113	-8.996544	957.458801	430.098999	169.724380
-329.006317	86.547424	915.815430	-268.779785	-92.090790	917.748596	-337.863586	228.823792	496.563782	-303.596039	-84.255638	491.134491	-525.631470	246.837631	133.787018	-360.939026	-28.668182	81.247803	-334.612366	181.087494	1381.211914	-247.689407	-156.199722	1365.515381	-262.778595	10.406810	1380.741821	-229.829102	-26.210953	1668.664185	-444.951630	215.349731	1135.651978	-380.250122	-228.826172	1150.668213	-371.976288	279.726196	900.561401	-335.575226	-260.025787	881.820251	-290.528046	1.126040	1016.355286	427.273285	-7.862503	957.301880	430.089355	170.879227
-328.851746	86.133560	915.740967	-268.810455	-92.540878	917.716492	-337.128967	228.926514	496.664368	-303.487885	-84.484749	491.097015	-525.243225	247.183807	134.076263	-360.929993	-28.667746	81.273109	-334.690186	180.800949	1381.122314	-248.227814	-156.720810	1365.482056	-263.039886	9.995867	1380.750488	-230.229660	-26.495975	1668.779663	-445.218201	214.949615	1135.622437	-380.593048	-228.716156	1150.437134	-372.654968	279.231262	900.378052	-335.479797	-259.447144	881.572388	-290.548340	0.680690	1016.309387	427.130219	-6.659578	957.117859	429.889221	172.236343
-328.653229	85.659386	915.663452	-268.876465	-92.904091	917.698914	-336.365051	228.939117	496.701233	-303.401459	-84.665062	491.049011	-524.947937	247.561768	134.443665	-360.930420	-28.689774	81.273003	-334.763672	180.515472	1381.032593	-248.701462	-157.160706	1365.440186	-263.304749	9.630813	1380.759766	-230.493759	-26.720730	1668.642822	-445.402374	214.541641	1135.571411	-380.815155	-228.562317	1150.074585	-373.169647	278.735565	900.176208	-335.072418	-258.885681	881.332703	-290.578308	0.253430	1016.270142	427.032806	-5.414979	956.966064	429.683746	173.432236
-328.517700	85.309006	915.598938	-268.991730	-93.234901	917.660156	-335.655640	228.956696	496.694000	-303.389252	-84.872032	491.023132	-524.716675	247.918152	134.869705	-360.994537	-28.712614	81.229111	-334.850769	180.197296	1380.931396	-249.190491	-157.591171	1365.389038	-263.603851	9.237096	1380.746826	-230.872345	-26.933914	1668.640869	-445.529541	214.216415	1135.497559	-380.969391	-228.318939	1149.623047	-373.434509	278.271576	899.968140	-334.576996	-258.273224	881.012024	-290.625977	-0.103073	1016.223877	426.932648	-4.165462	956.832458	429.558319	174.677231
-328.443420	85.159668	915.552979	-269.133484	-93.563828	917.605591	-334.868896	228.930511	496.637817	-303.313171	-85.036018	490.968781	-524.429810	248.281372	135.270737	-361.015442	-28.758951	81.270103	-334.958954	179.872910	1380.833862	-249.761063	-157.983383	1365.318970	-263.940613	8.822978	1380.672607	-231.275558	-27.618761	1668.748779	-445.554291	213.952148	1135.354248	-381.035156	-228.174515	1149.162109	-373.511505	277.781250	899.747131	-333.732025	-257.655579	880.694641	-290.715973	-0.379319	1016.179565	426.708740	-2.946166	956.707275	429.353271	175.884583
-328.359558	84.945618	915.494873	-269.245911	-93.865944	917.536194	-334.115479	228.917938	496.593994	-303.270294	-85.161888	490.958710	-524.125305	248.584793	135.649399	-360.973450	-28.735779	81.283539	-335.112854	179.595734	1380.779297	-250.262589	-158.368866	1365.276245	-264.238495	8.506289	1380.642456	-231.811188	-28.111145	1669.069458	-445.524628	213.677216	1135.218018	-380.951782	-228.048615	1148.714111	-373.417267	277.243500	899.477173	-332.779480	-257.080719	880.401672	-290.805054	-0.679061	1016.123474	426.557922	-1.744368	956.566833	429.156433	177.105789
-328.288422	84.685776	915.377380	-269.305939	-93.948746	917.270752	-333.308563	228.825974	496.604462	-303.248291	-85.259071	490.948944	-523.814575	248.883301	136.046799	-360.939972	-28.741842	81.264580	-335.290649	179.341675	1380.729492	-250.754776	-158.685501	1365.192749	-264.572784	8.182746	1380.593872	-232.236984	-28.230688	1668.922363	-445.294464	213.362778	1134.981689	-380.847198	-227.896805	1148.243164	-373.051392	276.797699	899.250854	-331.612061	-256.374725	880.084534	-290.788483	-0.931327	1015.934143	426.411133	-0.406143	956.459595	429.009552	178.316360
-328.123627	84.371017	915.297485	-269.482819	-94.540840	917.448425	-332.487152	228.769119	496.608307	-303.300476	-85.532036	490.958130	-523.439026	249.171722	136.449585	-361.012787	-28.855564	81.282379	-335.495239	179.065384	1380.692505	-251.156937	-159.000763	1365.108276	-264.882111	7.833936	1380.541504	-232.728043	-28.658579	1669.191895	-445.013214	213.076218	1134.779297	-380.630829	-227.794144	1147.790161	-372.551270	276.318756	899.023010	-330.264465	-255.737640	879.719788	-290.992493	-1.327154	1015.996582	426.245239	0.688258	956.406799	428.833801	179.552063
-327.986633	84.168015	915.181885	-269.572601	-94.953949	917.434998	-331.595581	228.648682	496.605133	-303.273407	-85.665886	490.997192	-523.088196	249.415436	136.863800	-360.963318	-28.826836	81.293358	-335.742554	178.744568	1380.668945	-251.554504	-159.309052	1365.056030	-265.266083	7.530168	1380.529297	-233.138840	-28.742275	1668.993164	-444.704010	212.882339	1134.527466	-380.321167	-227.604797	1147.207886	-371.843964	275.767975	898.796997	-328.494141	-255.051483	879.495667	-291.084930	-1.630390	1015.940918	426.055847	1.752162	956.363037	428.836853	180.548248
-327.830627	83.985786	915.086060	-269.670410	-95.275055	917.395508	-330.709869	228.529709	496.580170	-303.333160	-85.905609	490.968262	-522.757324	249.685394	137.279388	-361.026062	-28.947733	81.286674	-336.003296	178.484009	1380.658081	-251.959488	-159.603668	1364.973389	-265.606476	7.265593	1380.552734	-233.586365	-28.786478	1668.933228	-444.195648	212.641205	1134.255493	-379.945923	-227.420990	1146.630371	-370.905792	275.284424	898.548828	-326.781006	-254.272995	879.150452	-291.153412	-1.896106	1015.881287	425.648376	3.014813	956.380798	428.491425	181.907181
-327.681580	83.826881	914.979736	-269.784058	-95.575165	917.360107	-329.715057	228.327972	496.537506	-303.335907	-86.089264	490.964813	-522.403503	249.898453	137.644501	-361.065216	-28.938238	81.260704	-336.271271	178.205063	1380.670898	-252.317581	-159.873184	1364.942993	-265.914093	7.031689	1380.568970	-234.101654	-29.309797	1669.111328	-443.630035	212.405289	1133.964233	-379.475647	-227.246689	1146.083008	-369.826416	274.838440	898.352112	-324.747498	-253.607010	878.886047	-291.223480	-2.128546	1015.817200	425.408417	4.119067	956.399292	428.286041	183.096237
-327.606079	83.744781	914.902283	-269.940125	-95.856133	917.312256	-328.970612	228.288528	496.527771	-303.337433	-86.313698	490.916351	-522.031555	250.147537	138.115784	-361.063293	-28.972292	81.235909	-336.585052	177.900070	1380.652466	-252.570282	-160.081863	1364.892822	-266.256470	6.806264	1380.571289	-234.577255	-29.566301	1669.107300	-443.082092	212.280289	1133.658569	-378.904449	-227.080032	1145.454712	-368.553558	274.339355	898.157227	-322.611816	-252.830841	878.618347	-291.335327	-2.330379	1015.760681	425.103943	5.456425	956.275269	428.006409	184.356995
-327.572205	83.683372	914.846985	-270.148956	-96.129631	917.266785	-328.123413	228.088074	496.523560	-303.351837	-86.465248	490.876251	-521.693604	250.278900	138.482285	-355.375397	-20.467756	79.727562	-336.944244	177.635468	1380.650269	-252.886703	-160.245102	1364.825195	-266.642975	6.536687	1380.515259	-235.040192	-29.643162	1668.888916	-442.358673	212.113937	1133.352417	-378.251038	-227.008499	1144.852539	-367.113464	273.899872	897.931580	-320.278473	-252.107224	878.430603	-291.487793	-2.527486	1015.716248	425.050140	6.778874	956.083984	427.945984	185.759323
-327.585236	83.637650	914.757507	-270.264557	-96.153984	916.986084	-327.250275	227.908432	496.521973	-303.300171	-86.546562	490.851440	-521.327576	250.387238	138.896500	-350.513306	-15.275084	77.021088	-337.302551	177.360748	1380.682251	-253.230148	-160.439163	1364.771484	-267.070923	6.282876	1380.422485	-235.529404	-29.897278	1668.885498	-441.666260	212.032791	1133.056274	-377.552948	-226.824158	1144.249146	-365.535339	273.436005	897.760681	-317.794983	-251.390533	878.258972	-291.537872	-2.667724	1015.533936	424.851563	8.087781	955.888062	427.786865	187.109268
-327.648346	83.281021	914.699158	-270.561066	-96.706421	917.161072	-326.450958	227.778244	496.459106	-303.385620	-86.784813	490.846954	-520.979797	250.461746	139.374374	-349.953522	-14.535380	76.572044	-337.675323	177.088654	1380.724731	-253.512146	-160.606110	1364.794067	-267.445496	6.069852	1380.388672	-236.006256	-30.115372	1668.834961	-440.899628	212.001266	1132.758545	-376.749207	-226.732025	1143.673462	-363.868652	272.894440	897.505066	-315.310516	-250.657135	878.061157	-291.940643	-3.077033	1015.606873	424.648346	9.404043	955.731934	427.644104	188.468033
-328.111908	82.323540	914.638428	-270.799438	-97.231293	917.194702	-325.535034	227.566223	496.299072	-303.468231	-87.107941	490.851410	-520.522095	250.422363	139.724930	-350.528351	-15.297729	76.901634	-338.098755	176.772812	1380.775024	-253.825180	-160.771378	1364.794556	-267.838593	5.881046	1380.411865	-236.362366	-29.947950	1668.618530	-439.994141	211.853104	1132.390869	-376.021088	-226.827682	1143.199707	-361.969147	272.490845	897.330688	-311.833435	-248.638367	877.049683	-292.389221	-3.779156	1015.598877	424.727081	10.997385	955.356750	427.682892	189.965668
-328.121429	82.044472	914.522888	-270.932587	-97.563934	917.185974	-324.607483	227.207169	496.185333	-303.548645	-87.316437	490.894257	-520.131287	250.392090	140.136322	-350.836334	-15.740282	77.138023	-338.543304	176.491913	1380.854614	-254.169830	-160.894958	1364.824463	-268.269470	5.714127	1380.415039	-236.919891	-30.047935	1668.582397	-439.135223	211.944305	1132.149292	-375.068787	-226.640030	1142.583618	-359.911835	272.194855	897.385986	-309.566132	-248.490479	877.550476	-292.610382	-4.079240	1015.547058	424.324432	12.265482	955.308044	427.463135	191.227432
-328.209747	81.882545	914.478638	-271.191101	-97.823616	917.185974	-323.722626	226.934143	496.115875	-303.598999	-87.439453	490.887726	-519.718628	250.299255	140.574722	-350.901306	-15.909767	77.201622	-338.999695	176.177261	1380.966797	-254.559906	-161.007797	1364.860718	-268.739563	5.532920	1380.397583	-237.409470	-30.289680	1668.575806	-438.185577	211.941269	1131.763916	-374.024536	-226.470078	1141.846924	-357.742950	271.802368	897.314392	-306.809357	-248.477341	877.836365	-292.844696	-4.293341	1015.529236	424.210999	13.547703	955.115723	427.449585	192.628510
-328.340515	81.900246	914.419617	-271.406982	-97.695488	916.884766	-322.874847	226.641541	496.038361	-303.521393	-87.385201	490.835632	-519.349182	250.249573	140.940048	-350.833252	-15.787038	77.087578	-339.495209	175.915817	1381.005493	-254.860519	-161.078796	1364.903198	-269.160583	5.364324	1380.371094	-237.874603	-30.571623	1668.597900	-437.252899	212.111313	1131.499512	-372.975006	-226.400116	1141.287109	-355.719971	271.331482	897.160278	-303.751556	-247.885391	877.701477	-292.992737	-4.347810	1015.351990	423.992615	15.052582	954.936401	427.291901	194.031021
-328.441406	81.590553	914.294312	-271.759613	-98.266800	917.084839	-321.841248	226.246002	495.904572	-303.684937	-87.700775	490.825867	-518.943115	250.146271	141.394806	-350.946045	-15.867498	77.096382	-340.001160	175.672760	1381.098999	-255.104095	-161.124298	1364.918457	-269.596191	5.208647	1380.288330	-238.483368	-30.701782	1668.528320	-436.261353	212.319839	1131.199219	-371.915436	-226.332016	1140.674316	-353.258392	271.028320	897.377991	-300.594116	-247.087280	877.712463	-293.387543	-4.675537	1015.396729	423.783356	16.504993	954.735840	427.226105	195.526703
-328.617462	81.220901	914.173462	-272.000397	-98.567261	917.091309	-320.833435	225.826385	495.698212	-303.784393	-87.877220	490.805206	-518.553772	250.053680	141.872345	-350.888367	-15.858321	77.124130	-340.517212	175.366562	1381.171875	-255.363068	-161.172745	1364.944824	-270.025726	5.073926	1380.251099	-238.970764	-30.957764	1668.383545	-435.244812	212.592758	1130.857666	-370.835449	-226.335526	1140.148926	-351.288208	270.493256	897.443237	-297.378906	-246.222321	877.917419	-293.653809	-4.959208	1015.341553	423.578735	17.964870	954.510254	427.094910	196.979904
-328.765228	81.012642	914.064758	-272.249939	-98.818230	917.072998	-319.874756	225.468491	495.552185	-303.766571	-87.928093	490.789154	-518.167419	249.941650	142.261353	-350.866425	-15.895718	77.096359	-341.004608	175.076385	1381.248291	-255.638962	-161.217407	1364.927734	-270.526794	4.922182	1380.201782	-239.431702	-31.282024	1668.341797	-434.337372	213.130692	1130.699829	-369.712280	-226.274643	1139.574341	-347.930756	269.625824	897.712158	-294.063751	-245.429932	877.979919	-293.938263	-5.170216	1015.283020	423.451477	19.482101	954.296753	427.076263	198.441086
-328.912567	80.790405	913.962341	-272.516083	-99.063896	917.080200	-318.741028	224.870026	495.375580	-303.862854	-88.047585	490.738983	-517.649902	249.797684	142.620285	-350.878601	-15.857728	77.072357	-341.502380	174.814575	1381.338745	-255.869095	-161.269913	1364.939331	-271.022949	4.736634	1380.156128	-239.953918	-31.476393	1668.296509	-433.333649	213.592575	1130.493652	-368.541626	-226.257538	1138.946045	-345.134216	268.813782	897.760986	-290.686310	-244.678864	878.079651	-294.221558	-5.372190	1015.239258	423.242950	20.918020	954.090881	427.036682	199.870346
-329.111725	80.605331	913.892639	-272.783752	-99.335945	917.093872	-317.758270	224.440277	495.248535	-303.980438	-88.180565	490.742065	-517.251038	249.632217	143.076401	-350.798767	-15.777707	76.996918	-342.028229	174.526077	1381.433960	-256.101654	-161.329437	1364.960327	-271.436981	4.611012	1380.128784	-240.477219	-31.632435	1668.317383	-432.206055	213.986603	1130.284790	-367.378387	-226.247375	1138.424683	-341.956055	268.207916	898.117188	-287.193604	-243.934219	878.270630	-294.534546	-5.583622	1015.215698	423.056976	22.412020	953.906372	426.976776	201.321655
-329.265533	80.461296	913.837830	-273.033447	-99.504402	917.058289	-316.855072	223.991791	495.139740	-304.025391	-88.207909	490.767059	-516.848877	249.496490	143.516739	-350.724213	-15.717325	76.979187	-342.529785	174.233963	1381.507080	-256.322662	-161.332626	1365.041260	-271.896118	4.478965	1380.053223	-241.033340	-31.805038	1668.210938	-431.058472	214.384094	1130.030518	-366.115723	-226.302094	1137.903931	-338.992981	267.764893	898.581787	-283.716492	-243.154205	878.562256	-294.826813	-5.761311	1015.177124	422.859497	23.903162	953.689636	426.922180	202.769836
-329.373291	80.374557	913.795776	-273.247070	-99.677605	917.073608	-315.785370	223.470245	494.997620	-304.155212	-88.362762	490.772308	-516.368958	249.417343	143.910538	-350.768005	-15.747692	76.990662	-343.001465	173.952240	1381.551392	-256.463837	-161.337341	1365.092041	-272.417542	4.361978	1380.033447	-241.584061	-32.043499	1668.162354	-429.784058	214.624161	1129.724731	-364.856537	-226.228622	1137.405884	-335.487946	267.135529	898.982849	-280.003906	-242.341583	878.760498	-295.082977	-5.894711	1015.169861	422.624664	25.361425	953.490662	426.844910	204.190216
-329.459747	80.406998	913.794250	-273.494751	-99.756874	917.083252	-314.708405	222.957962	494.831543	-304.225464	-88.417892	490.775604	-516.009705	249.440598	144.367844	-350.737061	-15.735747	76.995964	-343.497650	173.702332	1381.599731	-256.659515	-161.321030	1365.168457	-272.864594	4.306594	1380.064453	-242.042877	-32.177670	1668.122925	-428.644653	215.013306	1129.500488	-363.640747	-226.314148	1136.946533	-331.894867	266.504608	899.500793	-276.663055	-241.678879	879.259583	-295.295563	-5.933899	1015.177368	422.457916	26.811117	953.260315	426.779816	205.674728
-329.484009	80.601067	913.817566	-273.713257	-99.809898	917.083923	-313.887756	222.556793	494.848907	-304.319794	-88.476830	490.774658	-515.577881	249.488266	144.830383	-350.840363	-15.860323	77.030769	-344.031342	173.475449	1381.682129	-256.865234	-161.293671	1365.287354	-273.335052	4.222246	1380.117065	-242.603439	-32.398331	1668.088135	-427.321533	215.234253	1129.159912	-362.375122	-226.280472	1136.461182	-328.171448	265.946106	900.129028	-273.197327	-240.959106	879.664490	-295.470367	-5.904108	1015.194153	422.294922	28.315069	953.050354	426.756226	207.067932
-329.373169	80.827957	913.774414	-273.821716	-99.834015	917.051025	-312.783752	222.007675	494.799530	-304.400726	-88.487625	490.798676	-515.092285	249.525772	145.284683	-350.827789	-15.877770	77.047249	-344.580597	173.245117	1381.744385	-257.161072	-161.230103	1365.424438	-273.808472	4.128621	1380.085571	-243.083008	-32.536415	1668.071655	-426.006317	215.449768	1128.883545	-361.163971	-226.468262	1136.121704	-324.393066	265.227997	900.779358	-269.675323	-240.206467	880.177002	-295.566101	-5.839313	1015.163391	422.100494	29.710419	952.885986	426.704559	208.483597
-329.356354	81.101624	913.741333	-274.113251	-99.801643	917.021973	-311.821777	221.562347	494.766388	-304.439301	-88.431953	490.773224	-514.800659	249.641144	145.779282	-350.868164	-15.906933	77.036514	-345.103577	173.042053	1381.837280	-257.474213	-161.151321	1365.592529	-274.323761	4.071571	1380.123657	-243.598465	-32.691441	1668.074219	-424.533508	215.537888	1128.615356	-359.869202	-226.480759	1135.711914	-320.142578	264.862610	901.705200	-265.851898	-239.463379	880.830688	-295.766907	-5.718529	1015.137329	421.889618	31.213379	952.717407	426.646851	209.909653
-329.262512	81.431847	913.687134	-274.487091	-99.692863	916.954529	-310.947479	221.179367	494.714417	-304.542572	-88.511032	490.718140	-514.326294	249.769928	146.226227	-350.810608	-15.861718	76.975700	-345.677673	172.798904	1381.952881	-257.793854	-161.130966	1365.771729	-274.809601	4.045549	1380.234131	-244.123962	-32.848366	1668.077759	-422.884979	214.923935	1128.262329	-358.634491	-226.577484	1135.411743	-316.236328	264.060699	902.353455	-262.349976	-238.798859	881.505005	-295.972321	-5.545853	1015.082092	421.775269	32.628036	952.523682	426.634186	211.332840
-330.771576	79.367538	913.633057	-274.988800	-100.422546	917.003601	-309.663818	220.735168	494.304596	-304.870758	-88.926582	490.743591	-513.742493	249.906998	146.553818	-350.930084	-15.913616	76.978668	-346.247162	172.578476	1382.043701	-258.042572	-161.089523	1365.945801	-275.299927	3.981365	1380.265259	-244.659348	-32.962761	1668.136475	-421.412170	215.042343	1127.994019	-357.429779	-226.668335	1135.174561	-312.345795	263.138519	903.081665	-259.240479	-238.317383	882.145691	-296.991577	-6.830312	1015.076294	421.618988	33.959072	952.351868	426.612518	212.690155
-331.052826	79.120712	913.590515	-275.226990	-100.572922	916.993652	-308.897308	220.464249	494.218628	-305.052216	-89.092369	490.756805	-513.353455	250.186157	147.043533	-350.977173	-15.940313	76.983910	-346.752258	172.370697	1382.128906	-258.332855	-161.053528	1366.190308	-275.805481	3.919596	1380.274292	-245.172028	-33.203869	1668.059082	-420.008575	215.250778	1127.829224	-356.274597	-226.822723	1134.918701	-308.458923	262.218781	903.905212	-256.212982	-237.828262	882.737244	-297.309784	-7.025506	1015.053406	421.412872	35.370365	952.128357	426.498749	214.061722
-331.205750	79.050659	913.536194	-275.419952	-100.678154	916.984253	-308.192566	220.297424	494.264313	-305.162842	-89.148659	490.784821	-512.986877	250.541550	147.545227	-350.983307	-15.947233	76.985931	-347.313751	172.166626	1382.227417	-258.664063	-160.976898	1366.478027	-276.264496	3.829897	1380.278442	-245.678665	-33.330681	1668.032349	-418.920380	216.325089	1127.662598	-355.110657	-226.926285	1134.705200	-304.649872	261.187195	904.843567	-253.103989	-237.358948	883.414978	-297.556793	-7.113155	1015.025818	421.321014	36.780334	951.917786	426.544037	215.409134
-331.392487	78.984436	913.515015	-275.639923	-100.756554	916.977112	-306.934296	219.782578	494.171570	-305.277863	-89.191162	490.771576	-512.466919	250.849808	147.908905	-350.996307	-15.955883	76.985710	-347.829132	171.990311	1382.332764	-258.997162	-160.889572	1366.774414	-276.750732	3.737533	1380.305420	-246.176285	-33.386372	1668.033325	-417.297241	216.176086	1127.551880	-353.906067	-227.066391	1134.586182	-300.895416	259.968292	905.674500	-249.762726	-236.861893	884.262024	-297.812988	-7.195318	1015.015076	421.091949	38.141308	951.750061	426.369232	216.831436
-331.585907	78.867386	913.469543	-275.856781	-100.896027	916.973389	-305.832520	219.340195	494.100586	-305.380798	-89.243767	490.778198	-511.891968	251.144821	148.290482	-351.005554	-15.960916	76.985069	-348.333923	171.791733	1382.438477	-259.246796	-160.820297	1367.049683	-277.202362	3.732700	1380.382568	-246.702667	-33.475861	1668.058472	-415.696808	216.247437	1127.464233	-352.789764	-227.112671	1134.348755	-297.073090	259.201935	906.694702	-246.277634	-236.150711	884.896790	-298.077454	-7.319928	1014.993713	420.976715	39.611572	951.541138	426.367126	218.180969
-331.735565	78.764557	913.452637	-276.054199	-101.017136	916.993774	-305.202484	219.276978	494.109406	-305.491364	-89.331963	490.809662	-511.519257	251.559753	148.778625	-351.037628	-16.021988	76.948868	-348.833313	171.582047	1382.509155	-259.578918	-160.742279	1367.355225	-277.675018	3.693783	1380.443970	-247.246017	-33.563965	1668.049927	-413.855621	215.555222	1127.244263	-351.694153	-227.301498	1134.324829	-293.117889	258.211914	907.654175	-243.086624	-235.780777	885.892578	-298.315826	-7.433099	1014.999146	420.800507	41.034683	951.337036	426.283356	219.564850
-331.951843	78.610657	913.429321	-276.277649	-101.145462	917.005493	-304.380096	219.155106	494.118530	-305.573792	-89.372025	490.785492	-511.027161	251.997314	149.228790	-351.044525	-16.034012	76.953789	-349.292236	171.407181	1382.576538	-259.884064	-160.682724	1367.661621	-278.148956	3.636199	1380.483276	-247.710876	-33.728249	1668.068848	-412.375336	215.733658	1127.146606	-350.683960	-227.440292	1134.263916	-289.450714	257.291199	908.875000	-239.965515	-235.412811	886.831787	-298.592926	-7.572099	1014.996460	420.691345	42.341511	951.164734	426.318024	220.911026
-332.121246	78.517311	913.404541	-276.522034	-101.260727	916.990662	-303.530151	219.067017	494.158813	-305.669220	-89.464874	490.762787	-510.628479	252.413574	149.629562	-351.035553	-16.028671	76.957489	-349.707336	171.228851	1382.662354	-260.182587	-160.632431	1367.981689	-278.624481	3.592495	1380.557129	-248.232025	-33.854065	1668.114990	-410.745819	215.732544	1126.955566	-349.704010	-227.531876	1134.098511	-285.591980	256.322937	909.942444	-236.912354	-235.106125	887.831482	-298.853088	-7.690057	1014.980042	420.532318	43.764359	950.942627	426.219391	222.345795
-332.248291	78.468636	913.368652	-276.744629	-101.350616	916.989685	-302.945038	219.072739	494.195221	-305.739014	-89.463326	490.764526	-510.257538	252.892761	150.071091	-351.016144	-15.961830	76.917931	-350.097900	171.101593	1382.707886	-260.528961	-160.574356	1368.254395	-279.008484	3.596999	1380.650024	-248.848785	-33.871563	1668.156372	-409.396484	215.912796	1126.870972	-348.767822	-227.747269	1134.263306	-282.114075	255.176407	910.700500	-234.049393	-234.884781	888.823303	-299.086243	-7.761634	1014.964905	420.424438	45.118397	950.739441	426.204102	223.748260
-332.327179	78.375275	913.335510	-276.932373	-101.470932	917.007751	-302.125916	218.979355	494.209045	-305.981110	-89.760895	490.735382	-509.759583	253.306091	150.335175	-351.123047	-16.014914	76.924118	-350.473389	170.981781	1382.710571	-261.030365	-160.459686	1368.598022	-279.397400	3.549360	1380.657959	-249.404541	-33.940216	1668.191650	-407.949738	215.994171	1126.746216	-347.963379	-227.998734	1134.281738	-278.623108	254.094635	911.633850	-231.173813	-234.660431	889.954956	-299.281769	-7.863040	1014.960510	420.150574	46.702389	950.519775	425.992767	225.587708
-332.427521	78.320381	913.305237	-277.147949	-101.573013	916.997314	-301.462585	218.988220	494.250122	-305.916443	-89.599831	490.742126	-509.442780	253.730652	150.752945	-351.103882	-16.067472	76.946602	-350.801086	170.873383	1382.724854	-261.428009	-160.381927	1368.840210	-279.844940	3.494517	1380.661743	-249.889572	-34.093536	1668.205078	-406.629425	216.193039	1126.736938	-347.180115	-228.188171	1134.172852	-275.242218	253.083130	912.674561	-228.347244	-234.372986	890.979858	-299.496094	-7.952135	1014.943542	420.114594	48.004585	950.347595	426.048035	226.716629
-332.495209	78.249565	913.280945	-277.343414	-101.676765	917.009888	-300.814209	218.968323	494.333282	-305.997101	-89.617210	490.748962	-509.062683	254.154495	151.098526	-351.131195	-16.110565	76.967178	-351.120453	170.780167	1382.752930	-261.697906	-160.371567	1369.083862	-280.262238	3.494994	1380.677124	-250.504120	-34.099319	1668.221558	-405.286102	216.335037	1126.671753	-346.414612	-228.394180	1134.176880	-272.002655	252.053909	913.648010	-225.648834	-234.163315	892.101379	-299.682129	-8.040030	1014.940552	419.966217	49.401443	950.169250	426.001862	228.155533
-332.584473	78.182495	913.282166	-277.558929	-101.778442	917.014404	-300.211517	219.083328	494.404602	-306.050018	-89.638962	490.744171	-508.704224	254.557205	151.489731	-351.020081	-16.023100	76.893715	-351.437317	170.729614	1382.758423	-262.010315	-160.336517	1369.347412	-280.630096	3.498989	1380.772583	-251.094391	-34.182968	1668.235229	-404.563965	218.051590	1126.848999	-345.701141	-228.638199	1134.180542	-268.953461	250.966721	914.789795	-223.011658	-233.927307	893.147095	-299.884735	-8.142256	1014.946716	419.888397	50.748779	949.975586	426.027557	229.462036
-332.619965	78.176300	913.255737	-277.773865	-101.854706	917.038208	-299.687714	219.201645	494.493439	-306.118378	-89.726410	490.746094	-508.337585	254.889389	151.804337	-351.088867	-16.104242	76.909889	-351.704681	170.693817	1382.726196	-262.458221	-160.283524	1369.590454	-280.954468	3.512691	1380.834839	-251.681396	-34.248760	1668.248535	-403.237366	218.301987	1126.992188	-345.076843	-228.935272	1134.211426	-265.982635	249.911819	915.673462	-220.558807	-233.895782	894.244263	-300.068054	-8.179860	1014.948303	419.832764	52.061806	949.784363	426.034119	230.855408
-332.812164	77.891731	913.286865	-278.023651	-101.950447	917.068115	-299.182159	219.393509	494.533600	-306.225616	-89.781334	490.739380	-508.014313	255.233902	152.140579	-351.139648	-16.105305	76.896851	-351.928162	170.666931	1382.684937	-262.815063	-160.259750	1369.774780	-281.276154	3.497230	1380.817749	-252.275879	-34.303661	1668.256104	-401.734711	218.232559	1126.975098	-344.525299	-229.257675	1134.174072	-263.002075	248.925873	916.638306	-218.259018	-233.802490	895.235352	-300.360657	-8.390202	1014.983215	419.734406	53.411743	949.603943	426.077362	232.152420
-332.735474	78.022133	913.198914	-278.241028	-101.994537	917.069824	-298.647644	219.554535	494.618073	-306.441162	-90.077370	490.729095	-507.676239	255.559052	152.461227	-351.311584	-16.219879	76.976814	-352.066650	170.692596	1382.657959	-263.241333	-160.221771	1369.988159	-281.558685	3.486132	1380.826294	-252.920181	-34.372040	1668.280518	-400.375977	218.122696	1126.858398	-343.980804	-229.553162	1134.127930	-260.240906	247.885223	917.470886	-216.084946	-233.791748	896.278198	-300.443146	-8.312846	1014.939453	419.619690	54.779156	949.412048	426.071899	233.456390
-332.755310	77.980141	913.153931	-278.471436	-102.047264	917.057861	-298.096344	219.733231	494.662598	-306.328735	-89.801720	490.691956	-507.341705	255.899277	152.811111	-351.199982	-16.166420	76.971718	-352.180725	170.699417	1382.600952	-263.650055	-160.181213	1370.087524	-281.838043	3.486995	1380.788330	-253.472198	-34.505028	1668.310303	-398.987396	217.294754	1126.267090	-343.522217	-229.879913	1134.226318	-257.573700	246.876617	918.058777	-214.099365	-233.685425	897.172058	-300.607697	-8.359855	1014.912964	419.498962	56.007549	949.247620	426.082916	234.741455
-332.801392	77.932388	913.110474	-278.684753	-102.091263	917.041382	-297.554810	219.932587	494.769226	-306.339966	-89.792801	490.676178	-507.019806	256.232178	153.132828	-351.128601	-16.102375	76.898018	-352.255646	170.735657	1382.523682	-264.085449	-160.131149	1370.245728	-282.067108	3.497393	1380.816895	-254.076508	-34.587105	1668.340210	-397.782166	217.544998	1126.132080	-343.078461	-230.211899	1134.260132	-255.158081	245.866501	918.886963	-212.275833	-233.704849	898.070801	-300.780457	-8.408256	1014.885193	419.396637	57.352283	949.084656	426.108337	236.016739
-332.868011	77.828835	913.074707	-278.908142	-102.137589	917.029541	-297.049103	220.155014	494.880310	-306.397461	-89.880714	490.685760	-506.612640	256.565430	153.401062	-351.128998	-16.082829	76.883881	-352.245819	170.798416	1382.421997	-264.468872	-160.088699	1370.327026	-282.304413	3.512642	1380.809204	-254.743805	-34.567528	1668.361938	-396.487488	217.544785	1125.994019	-342.634094	-230.655396	1134.325562	-253.006027	244.947067	919.540405	-210.596558	-233.782349	898.887024	-300.958588	-8.482965	1014.863037	419.377869	58.696098	948.913757	426.213959	237.337372
-332.953217	78.182426	913.615967	-278.972046	-101.883530	917.000366	-296.689575	220.427521	495.072540	-306.270386	-89.632439	490.649078	-506.409546	256.914795	153.771378	-351.026337	-16.021759	76.869652	-352.238556	170.901291	1382.343750	-264.870117	-160.030670	1370.425171	-282.490326	3.565291	1380.842041	-255.374741	-34.647003	1668.391724	-395.201508	217.511490	1125.819946	-342.250549	-230.967285	1134.280640	-250.946960	244.087341	920.142517	-209.124619	-233.787521	899.640259	-301.270203	-8.567388	1015.144043	419.248199	60.001598	948.736328	426.216583	238.661896
-332.877197	78.719460	913.674561	-279.198517	-101.420006	916.720703	-296.287964	220.704880	495.290436	-306.186279	-89.436043	490.603851	-506.141998	257.228546	154.081711	-350.913849	-15.937868	76.790215	-352.157166	170.997360	1382.271484	-265.341339	-160.004242	1370.498291	-282.725616	3.615596	1380.837280	-256.006195	-34.703453	1668.414551	-393.643829	217.052826	1125.410645	-341.931152	-231.288239	1134.260010	-248.938263	243.153152	920.377380	-207.731369	-233.805038	900.362305	-301.292877	-8.248065	1015.036804	419.261292	61.244831	948.615784	426.333710	239.958740
-332.659210	79.029099	913.708679	-279.291321	-101.702797	917.016541	-295.798553	220.869781	495.383850	-306.272980	-89.588371	490.653076	-505.779907	257.578125	154.369934	-351.109009	-16.121019	76.887856	-352.055756	171.140381	1382.188599	-265.718201	-159.969772	1370.571167	-282.931976	3.655749	1380.799438	-256.623413	-34.821613	1668.459961	-392.980164	217.676971	1125.532593	-341.654816	-231.624649	1134.272827	-246.417023	241.009781	920.734619	-206.601730	-233.861282	901.023132	-301.429138	-8.166972	1015.208923	419.242310	62.567318	948.462769	426.444672	241.217255
-332.574829	79.389481	913.762695	-279.476929	-101.602501	916.996155	-295.309113	221.091278	495.465515	-306.267578	-89.608154	490.636108	-505.490265	257.916870	154.652802	-351.088623	-16.138695	76.903694	-351.922882	171.270340	1382.110596	-266.123444	-159.896912	1370.658569	-283.106415	3.697948	1380.762817	-257.184937	-35.007370	1668.448486	-391.721191	217.454376	1125.230835	-341.426666	-231.942963	1134.299438	-244.659332	239.807877	920.880615	-205.570450	-233.864120	901.545227	-301.538605	-8.006216	1015.230591	419.157074	63.804390	948.306152	426.540100	242.468109
-332.594849	79.422134	913.706421	-279.687836	-101.602547	916.998718	-294.705322	221.292191	495.521362	-306.239197	-89.557396	490.626282	-505.089020	258.289703	154.875626	-351.093140	-16.123859	76.886185	-351.731354	171.446686	1382.021484	-266.552734	-159.822769	1370.735596	-283.269653	3.727054	1380.719360	-257.864197	-34.919449	1668.533203	-390.657928	217.482254	1125.128174	-341.281342	-232.307648	1134.397095	-243.154388	238.723648	921.013489	-205.397705	-234.471588	901.304810	-301.703674	-7.977180	1015.205566	419.148621	65.120461	948.160583	426.680328	243.722473
-332.609558	79.458992	913.662720	-279.880920	-101.639343	917.022461	-294.071320	221.419373	495.562958	-306.184937	-89.478516	490.619507	-504.712555	258.669922	155.052612	-351.006287	-16.044144	76.804977	-351.536102	171.584198	1381.929688	-267.067017	-159.756271	1370.782593	-283.361725	3.790114	1380.723633	-258.438477	-35.033211	1668.478516	-389.737396	217.752151	1124.999756	-341.163635	-232.596130	1134.488892	-241.773758	237.539230	921.128357	-204.714233	-234.446625	901.652710	-301.851471	-7.958387	1015.196899	419.146881	66.351204	948.043213	426.819916	245.017166
-332.677246	79.328865	913.525391	-280.114716	-101.756607	917.040405	-293.536194	221.578461	495.597351	-306.195160	-89.492584	490.600220	-504.320129	259.124786	155.333267	-351.100494	-16.145712	76.823853	-351.314178	171.758560	1381.883545	-267.452759	-159.695450	1370.854492	-283.492096	3.869471	1380.718994	-259.010010	-35.123142	1668.496826	-388.818481	217.818253	1124.895630	-341.031250	-232.860825	1134.597778	-240.591064	236.411880	921.099365	-204.289413	-234.546829	902.119263	-302.030975	-8.008636	1015.136169	419.148041	67.588150	947.912231	426.914673	246.227325
-332.806366	79.368874	913.393127	-280.454224	-101.511635	916.760132	-293.060852	221.784363	495.635040	-306.159943	-89.463982	490.547852	-503.964966	259.599152	155.520142	-351.162720	-16.210094	76.848930	-351.078735	171.934448	1381.805786	-267.768738	-159.580566	1370.960571	-283.610229	3.958314	1380.720337	-259.629578	-35.177071	1668.576172	-388.337372	219.054260	1125.064331	-340.909943	-233.063629	1134.698730	-239.628647	235.286453	921.205444	-204.009048	-234.663910	902.394348	-302.148041	-7.915435	1014.926270	419.105713	68.831238	947.651489	426.976563	247.452026
-332.726776	79.100578	913.199158	-280.658997	-102.013008	917.065308	-292.419006	221.921021	495.604126	-306.206726	-89.618896	490.568054	-503.578705	260.148193	155.695648	-352.986969	-17.365301	76.904907	-350.780792	172.156570	1381.739136	-268.151459	-159.500397	1371.021606	-283.688141	4.025017	1380.719849	-260.190979	-35.377327	1668.581299	-387.470551	219.226654	1124.885986	-340.946808	-233.275299	1134.830078	-238.770538	234.212494	921.051697	-203.806229	-234.232178	902.398315	-302.339691	-8.073296	1014.980164	418.935089	69.994247	947.414917	426.948853	248.610733
-332.790771	78.604607	912.851501	-281.004700	-102.283089	917.098694	-291.865356	222.042480	495.571167	-306.266418	-89.686043	490.595245	-503.243622	260.706726	155.934998	-353.277740	-17.503841	76.877792	-350.441101	172.350113	1381.663330	-268.680115	-159.415405	1371.093750	-283.780945	4.124069	1380.717407	-260.721039	-35.470394	1668.563599	-386.721161	219.312241	1124.735107	-340.983063	-233.445709	1134.907104	-238.080490	233.209656	920.787964	-203.853821	-234.054214	902.434692	-302.450745	-8.221995	1014.810669	419.286407	71.192215	947.485291	427.439117	249.802689
-332.698517	78.642891	912.813293	-281.223572	-102.321167	917.101074	-291.419525	222.215851	495.566711	-306.234192	-89.714859	490.589539	-502.929413	261.274261	156.194443	-353.379852	-17.556993	76.870270	-350.083160	172.583038	1381.581665	-269.140533	-159.331635	1371.235596	-283.828949	4.184899	1380.711792	-261.269196	-35.548141	1668.545776	-385.998169	219.446442	1124.602173	-341.039978	-233.542145	1135.015381	-237.514862	232.198029	920.349976	-204.078812	-233.992264	902.374695	-302.529541	-8.213092	1014.793091	419.332733	72.338356	947.397583	427.614288	250.954300
-332.566498	78.716728	912.812500	-281.427155	-102.342255	917.103943	-291.046173	222.443436	495.670013	-306.190399	-89.673691	490.586761	-502.678772	261.875519	156.442581	-353.382141	-17.557476	76.868378	-349.701416	172.798553	1381.465820	-269.519775	-159.258591	1371.348999	-283.902618	4.253254	1380.716187	-261.837341	-35.717773	1668.660400	-385.366577	219.483459	1124.355347	-341.127014	-233.625595	1135.068115	-237.098511	231.260941	919.798645	-204.435669	-233.829910	902.253296	-302.576050	-8.197813	1014.795044	419.333313	73.565445	947.257202	427.733246	252.111740
-332.439911	78.753426	912.778992	-281.659241	-102.372536	917.118591	-290.587616	222.635162	495.701874	-306.160034	-89.662575	490.604767	-502.404785	262.528381	156.731873	-353.383301	-17.560404	76.870575	-349.295349	173.021332	1381.340332	-269.880493	-159.220612	1371.468384	-283.972290	4.324433	1380.731689	-262.339722	-35.802559	1668.690308	-384.646484	219.439880	1124.097168	-341.261658	-233.648529	1135.195313	-236.797943	230.489487	919.268188	-204.960754	-233.597702	902.129089	-302.624664	-8.177021	1014.784790	419.405762	74.818375	947.149963	427.899475	253.232819
-332.254761	78.771393	912.774902	-281.846832	-102.411880	917.151306	-290.039246	222.780060	495.779816	-306.136444	-89.559151	490.599548	-502.110809	263.119812	156.949066	-353.341553	-17.532494	76.864082	-348.858459	173.254669	1381.190063	-270.341553	-159.171371	1371.601196	-284.055054	4.394034	1380.755981	-262.828094	-35.845573	1668.615845	-384.120544	219.333588	1123.825928	-341.484863	-233.643417	1135.324951	-236.633743	229.667221	918.550415	-205.710068	-233.398636	901.851440	-302.650970	-8.184616	1014.800110	419.467346	75.882866	947.047058	428.082977	254.395859
-332.162140	78.882530	912.754211	-282.106781	-102.099991	916.904663	-289.602875	222.955063	495.877258	-306.064728	-89.404938	490.567902	-501.806030	263.738800	157.175797	-353.252686	-17.472942	76.855446	-348.444672	173.476151	1381.047119	-270.862762	-159.125580	1371.761719	-284.098175	4.472649	1380.807373	-263.346222	-36.005402	1668.697021	-383.685822	219.393585	1123.626831	-341.758881	-233.594406	1135.457397	-236.624435	228.978912	917.816956	-206.611160	-233.193756	901.486084	-302.623627	-8.071613	1014.664978	419.488342	77.048309	946.845093	428.140076	255.522659
-331.890045	78.815468	912.765991	-282.275177	-102.523575	917.238403	-289.169220	223.101288	495.912659	-306.212036	-89.570702	490.606232	-501.542297	264.341217	157.424103	-353.370941	-17.519943	76.923866	-348.009857	173.761353	1380.881592	-271.334808	-159.051620	1371.903442	-284.162659	4.541263	1380.842163	-263.896912	-35.955276	1668.745361	-383.236145	219.414063	1123.351196	-342.106964	-233.529938	1135.622559	-236.791733	228.286316	916.924194	-207.732208	-232.910599	901.146362	-302.725739	-8.199652	1014.840393	419.718750	78.149399	946.835693	428.492828	256.527588
-331.674561	78.841805	912.777710	-282.482208	-102.576653	917.283875	-288.664764	223.282150	495.979645	-306.181885	-89.471741	490.578003	-501.262756	264.989227	157.706360	-353.407654	-17.554834	76.925621	-347.609528	174.009232	1380.710693	-271.790741	-159.030136	1372.056763	-284.199280	4.578160	1380.868774	-264.361908	-36.133160	1668.809570	-382.875763	219.343430	1123.050781	-342.504303	-233.404312	1135.792725	-237.079758	227.609726	915.987061	-208.953964	-232.618515	900.673035	-302.733978	-8.209569	1014.869385	419.852631	79.196877	946.802612	428.728729	257.616638
-331.443085	78.875710	912.769104	-282.653595	-102.627701	917.297913	-288.179138	223.443054	495.995758	-306.220032	-89.376167	490.611053	-500.939270	265.568848	157.951691	-353.288605	-17.429008	76.892014	-347.197784	174.236328	1380.529053	-272.153992	-159.040726	1372.243286	-284.202271	4.660158	1380.894531	-264.811371	-36.209400	1668.843750	-382.563690	219.293015	1122.754150	-342.949158	-233.206161	1135.953613	-237.504623	227.007431	915.040161	-210.366714	-232.243317	900.144958	-302.710358	-8.218772	1014.872437	419.964142	80.338982	946.686157	428.903656	258.688324
-331.157257	78.982101	912.781433	-282.814545	-102.603798	917.292358	-287.739624	223.598923	496.070618	-306.309875	-89.349617	490.585083	-500.654572	266.123505	158.202911	-353.231842	-17.260702	76.819397	-346.748230	174.485336	1380.364258	-272.583130	-159.012436	1372.364258	-284.219971	4.705140	1380.910400	-265.270874	-36.265198	1668.848877	-382.305969	219.248718	1122.514893	-343.449341	-232.988693	1136.057007	-238.121307	226.400177	913.942139	-211.894363	-231.836273	899.529724	-302.634460	-8.172196	1014.875916	419.944580	81.497658	946.563232	429.122589	260.014801
-330.863800	79.003220	912.782043	-282.932861	-102.650383	917.304688	-287.232300	223.759293	496.116669	-306.637909	-89.760262	490.616302	-500.379974	266.715881	158.493744	-353.443085	-17.440083	76.851692	-346.304352	174.760269	1380.190308	-272.992249	-158.962738	1372.452637	-284.169525	4.784676	1380.927612	-265.680420	-36.343937	1668.834106	-382.138062	219.311600	1122.314819	-343.988647	-232.753601	1136.152344	-239.000610	225.835175	912.804443	-213.544708	-231.313004	898.968140	-302.556763	-8.192306	1014.883057	419.909882	82.660187	946.406860	429.191101	261.266663
-330.653717	78.998184	912.762024	-283.112762	-102.723518	917.301758	-286.712128	223.807846	496.168823	-306.746277	-89.749825	490.658875	-500.022736	267.298920	158.777237	-353.500061	-17.421902	76.900665	-345.875916	175.017059	1380.040649	-273.302094	-158.945084	1372.559570	-284.137085	4.855190	1380.962402	-266.146912	-36.365692	1668.911743	-382.016144	219.364746	1122.100830	-344.602600	-232.510574	1136.303833	-239.947754	225.295761	911.658081	-215.436508	-230.795532	898.182373	-302.504303	-8.222967	1014.869629	419.658264	84.165718	946.259277	428.679901	263.139374
-330.403625	79.053810	912.767517	-283.257355	-102.763565	917.299561	-286.245422	223.936264	496.253418	-306.589020	-89.334427	490.655945	-499.732880	267.764984	159.041153	-353.387299	-17.403103	76.910728	-345.447266	175.235260	1379.870972	-273.674377	-158.926468	1372.634766	-284.104828	4.887389	1380.959717	-266.630127	-36.343079	1668.979492	-381.918030	219.404129	1121.861084	-345.341278	-232.203690	1136.374878	-241.058655	224.826447	910.479797	-217.433212	-230.261383	897.429321	-302.437561	-8.227183	1014.871094	419.771210	85.286194	946.187988	428.845245	264.328552
-330.080475	79.076370	912.778137	-283.378235	-102.789764	917.315125	-285.672150	224.032928	496.286804	-307.071869	-89.948341	490.703857	-499.389099	268.283508	159.298767	-353.628815	-17.531391	76.918205	-344.931976	175.432220	1379.698730	-274.024353	-158.927963	1372.688721	-284.042114	4.939943	1380.931152	-267.034210	-36.353428	1668.986450	-381.908325	219.506516	1121.592041	-346.102692	-231.983307	1136.446289	-242.391586	224.407455	909.220032	-219.606949	-229.618942	896.641235	-302.343628	-8.239808	1014.884949	420.195404	86.312019	946.306580	429.428528	265.306061
-329.790070	79.143578	912.789978	-283.536682	-102.801208	917.311340	-285.146484	224.161926	496.298248	-306.751343	-89.350243	490.690491	-499.040192	268.852386	159.550446	-353.360199	-17.305307	76.935005	-344.467102	175.631088	1379.513794	-274.305267	-158.956451	1372.692261	-283.987427	4.978012	1380.933960	-267.422516	-36.351177	1669.005005	-381.976013	219.607651	1121.379395	-346.924225	-231.711899	1136.529785	-243.838593	223.980194	907.959229	-221.940063	-228.908035	895.745667	-302.251862	-8.226336	1014.888367	420.362579	87.368027	946.239807	429.805511	266.256897
-329.473297	79.217102	912.788147	-283.639954	-102.829262	917.341309	-284.680359	224.281189	496.291473	-308.982971	-92.916985	490.707489	-498.708527	269.302795	159.772827	-354.961548	-18.420219	77.104553	-343.967743	175.843063	1379.349243	-274.582245	-158.939713	1372.706055	-283.891418	5.010933	1380.901489	-267.803772	-36.393341	1669.024902	-382.083893	219.773773	1121.198730	-347.811127	-231.345490	1136.658325	-245.422653	223.515747	906.628601	-224.450928	-228.199265	894.833069	-302.139313	-8.196922	1014.901855	420.406067	88.371132	946.107056	429.983307	267.145050
-329.164001	79.214516	912.798889	-283.730225	-102.877464	917.351501	-284.091766	224.361740	496.325714	-308.994995	-92.872185	490.691620	-498.367188	269.793030	160.042099	-354.916931	-18.402117	77.113197	-343.494751	176.045578	1379.207153	-274.806488	-158.931931	1372.721191	-283.779572	5.074863	1380.918457	-268.152344	-36.408470	1669.052002	-382.255585	219.921448	1121.042480	-348.692596	-231.064072	1136.803833	-247.145462	223.175430	905.329529	-227.063019	-227.375137	893.976868	-302.042450	-8.236340	1014.913391	420.695557	89.357819	946.135132	430.484802	268.005371
-328.809845	79.188805	912.784485	-283.791718	-102.934998	917.375366	-283.389435	224.309982	496.348389	-308.993683	-92.771904	490.705627	-497.953522	270.260498	160.285446	-354.877960	-18.267790	77.061638	-343.057648	176.248199	1379.020508	-275.049469	-158.910980	1372.746338	-283.609619	5.138083	1380.937134	-268.399292	-36.528381	1669.076538	-382.452942	220.131897	1120.856079	-349.654785	-230.754761	1136.991211	-248.985565	222.906662	904.054077	-229.852676	-226.515579	893.074463	-301.892365	-8.266746	1014.917603	420.685181	90.439247	945.969299	430.663727	268.980774
-328.461273	79.251411	912.760315	-283.847504	-103.013451	917.381836	-282.885010	224.388367	496.404175	-308.842834	-92.423134	490.731812	-497.645477	270.682617	160.592194	-354.664734	-18.093718	77.023636	-342.615601	176.401901	1378.880615	-275.256592	-158.903900	1372.752319	-283.454559	5.187195	1380.898682	-268.698303	-36.542595	1669.098267	-382.754272	220.388351	1120.719482	-350.730438	-230.462494	1137.132202	-250.955566	222.549271	902.737976	-232.698074	-225.493683	892.159485	-301.752777	-8.272131	1014.908936	420.971344	91.380623	946.001404	431.172089	269.842346
-328.113129	79.308815	912.753235	-283.891449	-103.084480	917.406250	-282.318390	224.468536	496.421173	-308.428253	-91.659927	490.753998	-497.249237	271.052521	160.901718	-354.336121	-17.863348	76.987228	-342.139984	176.602402	1378.735229	-275.434784	-158.903137	1372.752319	-283.313202	5.258402	1380.909058	-269.042419	-36.444359	1669.109863	-383.094330	220.694855	1120.609619	-351.791931	-230.118103	1137.242188	-253.051941	222.291046	901.414978	-235.726120	-224.542007	891.254639	-301.599792	-8.273480	1014.917358	421.159515	92.443413	945.927246	431.590149	270.751984
-327.803040	79.367661	912.732117	-283.950012	-103.145325	917.426697	-281.619385	224.412933	496.395050	-307.936127	-90.838348	490.746735	-496.804199	271.442474	161.149826	-354.051910	-17.674122	76.951836	-341.669434	176.812149	1378.573608	-275.612061	-158.892166	1372.715820	-283.117096	5.342192	1380.945679	-269.242676	-36.528397	1669.143433	-383.462921	221.028290	1120.505127	-352.919250	-229.827042	1137.400024	-255.207993	222.039703	900.194641	-238.930740	-223.533508	890.343445	-301.483124	-8.265174	1014.917114	421.346649	93.420547	945.865417	431.943817	271.695618
-327.486237	79.430000	912.741455	-283.988342	-103.173103	917.422913	-280.991364	224.453293	496.402924	-307.983765	-90.998489	490.757446	-496.391174	271.752014	161.425552	-354.155518	-17.777985	77.046989	-341.213043	177.012421	1378.422852	-275.756683	-158.877991	1372.642944	-282.886200	5.432273	1380.892334	-269.499664	-36.547985	1669.190674	-383.982849	221.406326	1120.571655	-354.106995	-229.605972	1137.673706	-257.520935	221.846924	898.901184	-242.139008	-222.385040	889.459412	-301.340607	-8.264627	1014.920349	421.337982	94.368118	945.669312	432.165283	272.577179
-327.136688	79.391624	912.688232	-284.001160	-103.246857	917.438599	-280.225891	224.356689	496.355927	-308.003632	-91.100067	490.761353	-496.009888	272.103851	161.682785	-354.095306	-17.687502	76.990479	-340.720093	177.215546	1378.278931	-275.850372	-158.830887	1372.514526	-282.608673	5.561132	1380.819458	-269.826996	-36.498459	1669.264648	-384.355347	221.878601	1120.359375	-355.420837	-229.295212	1137.766235	-259.904663	221.635422	897.624817	-245.485474	-221.287689	888.555176	-301.179901	-8.294274	1014.901001	421.641266	95.427620	945.674866	432.688507	273.491577
-326.854156	79.377480	912.637756	-284.033691	-103.320747	917.435669	-279.633942	224.418137	496.365814	-307.947998	-91.102631	490.749359	-495.647186	272.481354	162.076157	-354.023956	-17.608711	76.965759	-340.224304	177.426849	1378.174561	-275.916809	-158.756287	1372.360718	-282.295624	5.653780	1380.812378	-270.085175	-36.557777	1669.359985	-384.784363	222.296692	1120.269043	-356.695038	-229.044983	1137.899414	-262.763977	222.124725	896.207825	-248.912582	-220.206619	887.688232	-301.047913	-8.319470	1014.873291	421.741791	96.343239	945.594727	433.062134	274.389008
-326.563995	79.362831	912.567200	-284.027832	-103.380760	917.422791	-278.986328	224.419357	496.355072	-308.676361	-92.377747	490.746887	-495.212433	272.737610	162.330811	-354.651550	-18.047098	77.025284	-339.728729	177.610199	1378.038330	-275.930878	-158.706085	1372.206055	-281.953430	5.785694	1380.770020	-270.347321	-36.620560	1669.447754	-385.344666	222.872421	1120.287476	-358.064484	-228.829971	1138.168579	-265.245789	221.903900	895.050598	-252.358047	-219.097382	886.865845	-300.908661	-8.335087	1014.831116	422.121185	98.729912	946.016846	433.346497	275.098145
-326.391510	79.457802	912.497620	-284.110870	-103.074944	917.137512	-278.323578	224.421539	496.322083	-309.247162	-93.541237	490.690460	-494.756134	273.046173	162.670868	-355.013367	-18.269287	77.068863	-339.237274	177.778290	1377.922607	-275.895111	-158.616501	1372.011841	-281.605438	5.941444	1380.780273	-270.614105	-36.680897	1669.529297	-385.941711	223.467926	1120.356934	-359.505951	-228.436646	1138.266968	-267.827576	221.740189	893.951294	-255.668167	-217.828613	886.154968	-300.729645	-8.223506	1014.650940	422.206024	99.518005	945.858887	433.738861	276.010803
-326.039978	79.346809	912.459778	-283.976807	-103.523529	917.433411	-277.576752	224.315399	496.282501	-309.894043	-94.842628	490.740540	-494.279114	273.343719	162.955414	-355.498047	-18.604691	77.107811	-338.729034	177.979691	1377.880249	-275.818634	-158.541428	1371.828003	-281.227631	6.065882	1380.787842	-270.894958	-36.764786	1669.616333	-386.790741	224.281616	1120.879761	-360.882385	-228.128555	1138.440796	-270.511047	221.557968	892.971985	-258.389313	-216.019852	886.262573	-300.617737	-8.363171	1014.780701	422.321472	100.318245	945.865173	434.191650	276.965454
-325.769928	79.376976	912.421814	-283.891846	-103.557983	917.435303	-276.867432	224.288361	496.260559	-309.131439	-93.586815	490.740906	-493.883026	273.604645	163.257935	-354.967773	-18.217360	77.057320	-338.264038	178.161682	1377.831787	-275.673584	-158.483109	1371.580322	-280.765411	6.237450	1380.788940	-271.206482	-36.833168	1669.710205	-387.454437	225.029129	1121.024780	-362.478668	-227.754974	1138.661377	-273.236420	221.389999	891.952087	-262.149078	-215.095490	885.366150	-300.449310	-8.351433	1014.762512	422.509918	101.259529	945.738892	434.648071	277.897064
-325.157990	79.656303	912.621033	-283.685547	-103.369530	917.412659	-276.116882	224.186935	496.343842	-308.559875	-92.724854	490.733215	-493.399811	273.867371	163.571655	-354.575348	-17.943832	77.027344	-337.789825	178.349289	1377.784668	-275.468048	-158.438095	1371.295776	-280.334808	6.371152	1380.758301	-271.475250	-37.100506	1669.806519	-388.025848	225.706345	1121.073975	-364.128326	-227.429749	1138.883667	-275.875519	221.394730	891.334290	-266.538269	-214.891434	883.914001	-300.143677	-8.273310	1014.861023	422.558533	102.121330	945.607483	434.986694	278.856689
-324.796631	79.723412	912.644043	-283.545410	-103.327065	917.391785	-275.210938	223.976974	496.270294	-309.242676	-94.070930	490.740997	-492.869202	274.118439	163.785782	-355.219910	-18.465851	77.127060	-337.299469	178.513229	1377.782349	-275.238007	-158.391693	1370.969849	-279.954651	6.498306	1380.688232	-271.868011	-37.067951	1669.934326	-388.685699	226.422211	1121.209961	-365.807373	-226.992462	1139.047974	-278.714783	221.253540	890.439026	-270.116119	-213.966553	883.175537	-299.901947	-8.250095	1014.863586	422.598328	103.110153	945.584045	435.374390	279.808380
-324.514771	79.555168	912.578064	-283.168091	-103.599800	917.476440	-274.670746	224.050674	496.250061	-309.240936	-94.236557	490.772675	-492.351654	274.343536	164.057388	-355.199860	-18.421820	77.126816	-336.778992	178.672668	1377.797852	-275.022247	-158.390625	1370.671265	-279.518219	6.600537	1380.692749	-272.219177	-37.157612	1670.035645	-389.356964	227.057114	1121.423584	-367.480438	-226.547272	1139.234619	-281.437164	221.123077	889.657654	-273.677338	-213.081604	882.617432	-299.581940	-8.390522	1014.870483	422.869537	104.136787	945.567444	435.904816	280.610962
-324.251007	79.384995	912.408447	-282.907349	-103.722900	917.430237	-273.853546	223.816223	496.196075	-308.643951	-93.311928	490.792511	-491.843689	274.533081	164.296280	-354.766388	-18.082964	77.066727	-336.274109	178.833084	1377.780884	-274.800934	-158.404663	1370.365112	-279.094666	6.726312	1380.720093	-272.569183	-37.282181	1670.146729	-390.107361	227.656082	1121.661743	-369.176239	-226.027252	1139.330811	-284.092438	221.023651	888.968567	-277.278198	-212.302719	882.060059	-299.350342	-8.475947	1014.761597	422.830536	105.025879	945.521118	436.243042	281.586090
-324.234039	79.291473	912.315247	-282.772644	-103.474220	917.152344	-273.181885	223.725021	496.136780	-308.727448	-93.539978	490.752625	-491.320831	274.727478	164.553940	-354.888428	-18.241259	77.182632	-335.746490	178.986603	1377.800781	-274.636597	-158.425385	1370.021484	-278.698090	6.835479	1380.690552	-272.940735	-37.443275	1670.233643	-390.875519	228.103638	1121.903320	-370.915924	-225.551147	1139.651001	-286.519714	220.909058	888.216431	-280.773438	-211.419312	881.600220	-299.080109	-8.445692	1014.569397	422.944519	106.022232	945.476685	436.680756	282.474152
-324.151489	79.001587	912.241211	-282.697083	-103.927338	917.432983	-272.442749	223.555206	496.030884	-308.420593	-93.137527	490.784454	-490.886688	274.975006	164.836197	-354.747192	-18.170483	77.196747	-335.215698	179.144745	1377.796753	-274.425842	-158.440170	1369.747925	-278.293823	6.923937	1380.672241	-273.315063	-37.578346	1670.320923	-391.767517	228.539337	1122.237061	-372.645721	-224.998505	1139.740234	-289.125702	220.651184	887.482056	-284.258484	-210.704849	880.977722	-299.019409	-8.631345	1014.666504	423.120117	107.032806	945.461548	437.213257	283.368408
-324.124969	78.752769	912.133423	-282.571503	-104.070831	917.432861	-271.842285	223.487396	495.931885	-308.207306	-92.797188	490.772278	-490.483826	275.193512	165.117447	-354.610779	-18.122065	77.188530	-334.698273	179.294495	1377.831299	-274.294037	-158.476959	1369.436523	-277.872223	6.966157	1380.656128	-273.677185	-37.736526	1670.417969	-392.650543	228.862320	1122.459595	-374.308960	-224.546066	1139.993164	-291.457550	220.736938	887.217285	-287.872284	-210.087189	880.693726	-298.851807	-8.743563	1014.605225	423.175873	107.840958	945.415894	437.725861	284.259705
-324.087097	78.650673	912.042480	-282.367584	-103.816170	917.177795	-271.316345	223.412689	495.886627	-307.842102	-92.335617	490.742767	-490.112244	275.352631	165.341064	-354.286255	-17.793756	77.133949	-334.170715	179.460815	1377.828125	-274.240814	-158.508408	1369.182983	-277.443115	7.002376	1380.632324	-274.030701	-37.876270	1670.499268	-393.505035	229.115494	1122.738525	-376.039276	-224.017731	1140.146484	-293.708771	221.032181	887.390991	-291.275940	-209.559677	880.354126	-298.548462	-8.703760	1014.425293	423.271179	108.823341	945.374695	438.139771	285.032837
-323.440735	79.174118	912.068787	-282.071777	-104.009262	917.416443	-270.688507	223.225250	495.967865	-307.930847	-92.517815	490.768799	-489.701294	275.544769	165.595932	-354.345123	-17.850496	77.118904	-333.620575	179.602371	1377.805054	-274.186554	-158.539993	1368.907227	-277.009064	7.069944	1380.687256	-274.366089	-38.022823	1670.568604	-394.368774	229.328812	1122.968506	-377.604980	-223.431534	1140.358887	-295.453491	221.204727	887.318481	-294.261444	-209.240173	879.936218	-298.168396	-8.467530	1014.559204	423.402527	109.758369	945.334167	438.688965	285.954346
-322.977692	79.407936	912.107971	-281.761047	-103.960365	917.427490	-270.122131	223.083145	495.997223	-308.048859	-92.813225	490.790802	-489.368103	275.703949	165.842270	-354.473572	-17.903616	77.136520	-333.064301	179.757446	1377.792847	-274.124481	-158.606598	1368.685791	-276.655884	7.103549	1380.646606	-274.631622	-38.378361	1670.622070	-395.149384	229.448975	1123.235229	-379.099152	-222.729614	1140.413086	-296.959747	221.453476	887.280457	-296.477753	-208.594986	878.741150	-297.768646	-8.346391	1014.584534	423.367950	110.533142	945.344238	439.150787	286.718445
-322.690491	79.499619	912.083435	-281.440582	-103.600876	917.167236	-269.647430	223.003326	495.984924	-307.873505	-92.633369	490.792725	-489.095917	275.839508	166.044830	-354.412842	-17.910238	77.165215	-332.586578	179.918533	1377.800659	-274.086334	-158.684448	1368.461548	-276.313507	7.162890	1380.657593	-274.933472	-38.544567	1670.658203	-395.944305	229.547745	1123.473389	-380.470673	-222.102325	1140.591309	-298.478699	221.701187	887.212036	-298.474487	-208.055161	878.476440	-297.310669	-8.208098	1014.438293	423.451050	111.514595	945.316040	439.607544	287.538879
-322.284332	79.460983	912.089478	-281.224457	-103.980309	917.426331	-269.101074	222.905777	496.014801	-308.034515	-93.008385	490.833160	-488.756531	275.965240	166.218063	-354.594086	-18.101267	77.202332	-332.143158	180.070435	1377.823975	-274.015594	-158.774872	1368.252563	-275.951782	7.232491	1380.665649	-275.217499	-38.730095	1670.692261	-396.765045	229.759766	1123.763550	-382.651794	-222.433456	1141.283447	-300.289001	221.989990	887.364258	-306.361298	-207.319138	877.730774	-297.074890	-8.308393	1014.570190	423.554169	112.433075	945.329285	440.164795	288.424927
-321.867035	79.505066	912.044067	-280.929230	-103.969688	917.403381	-268.674500	222.817657	495.956543	-307.903778	-92.912651	490.838470	-488.514160	276.140411	166.380524	-354.521576	-17.968695	77.239044	-331.703522	180.231049	1377.871338	-273.948639	-158.852097	1368.074951	-275.606140	7.248512	1380.676514	-275.555267	-38.724270	1670.726807	-397.480835	229.840912	1124.019287	-384.667175	-222.710754	1142.089600	-301.329498	222.396149	887.489502	-313.209534	-206.436447	876.558350	-296.752258	-8.280128	1014.537537	423.556396	113.250122	945.383606	440.675476	289.115906
-321.485840	79.552101	912.025085	-280.682556	-103.948891	917.399231	-268.213501	222.731674	495.905365	-307.852112	-92.905663	490.838440	-488.310913	276.289581	166.578979	-354.527649	-17.955702	77.225517	-331.323822	180.357101	1377.914795	-273.879242	-158.924240	1367.872192	-275.305664	7.238805	1380.658569	-275.818237	-38.917812	1670.752441	-398.143250	229.973190	1124.288452	-386.182892	-222.436996	1142.414307	-302.329620	222.828262	887.690063	-317.030151	-205.595337	875.826782	-296.422302	-8.238571	1014.524902	423.540436	114.170425	945.378540	441.144379	289.918579
-321.112274	79.758667	912.043213	-280.398376	-103.558067	917.143555	-267.865845	222.677917	495.854431	-307.625916	-92.715004	490.819550	-488.074921	276.389069	166.672791	-354.358948	-17.886152	77.229919	-330.983002	180.520691	1377.991455	-273.851654	-159.003021	1367.695801	-275.031921	7.260266	1380.683350	-276.072205	-39.113911	1670.765991	-398.749420	230.096542	1124.535156	-387.366791	-221.908783	1142.571411	-303.311951	223.254684	887.755188	-319.452667	-205.538071	875.770996	-295.965698	-8.058930	1014.404785	423.491272	115.029282	945.443787	441.716003	290.721619
-320.615173	79.787140	912.034729	-280.201508	-103.858635	917.402710	-267.480347	222.622253	495.823059	-307.511353	-92.740677	490.802917	-487.824036	276.467438	166.699066	-354.254120	-17.756300	77.203674	-330.649475	180.648132	1378.077026	-273.834808	-159.087280	1367.516357	-274.774689	7.259722	1380.696167	-276.300751	-39.303921	1670.784912	-399.286194	230.311844	1124.791138	-388.571106	-221.490143	1142.859985	-304.217743	223.663300	887.784912	-322.174255	-205.512497	875.684631	-295.724274	-8.087432	1014.530884	423.423218	115.913864	945.521790	442.211395	291.542206
-320.309052	79.913307	912.029724	-279.970947	-103.519554	917.160767	-267.258942	222.652802	495.790955	-307.092682	-92.196266	490.787933	-487.684540	276.619629	166.813293	-354.035980	-17.585243	77.163406	-330.328674	180.774124	1378.169678	-273.820496	-159.132431	1367.375366	-274.521820	7.248797	1380.742065	-276.532074	-39.508381	1670.783081	-399.813538	230.587280	1125.033813	-389.709900	-221.184341	1142.996948	-305.149689	224.121002	887.819824	-325.058105	-205.445572	875.393799	-295.319214	-7.951096	1014.404663	423.408478	116.749657	945.564819	442.762360	292.273651
-319.804718	79.992882	912.072144	-279.809296	-103.731392	917.396729	-266.990509	222.655334	495.733002	-305.139313	-89.306847	490.771027	-487.559326	276.803986	166.875443	-352.763367	-16.703508	77.092110	-329.980896	180.883148	1378.222778	-273.836487	-159.180420	1367.222290	-274.309723	7.235607	1380.760864	-276.749420	-39.729179	1670.775635	-400.223755	230.833450	1125.245972	-390.798035	-220.902237	1143.263184	-306.014648	224.501968	887.793396	-327.635315	-205.364563	875.108948	-295.088074	-7.949286	1014.546082	423.315704	117.573883	945.596802	443.341187	292.975739
-319.340851	80.168221	912.083984	-279.578613	-103.698753	917.415161	-266.800476	222.676361	495.681000	-304.618164	-88.664635	490.796661	-487.492920	276.982056	166.972107	-352.271240	-16.395752	77.061165	-329.616608	180.966904	1378.238647	-273.869598	-159.238861	1367.082520	-274.107056	7.217475	1380.827271	-276.963593	-39.940903	1670.768066	-400.512756	231.085159	1125.392212	-391.728333	-220.754807	1143.503540	-306.780243	224.895218	887.772827	-330.155975	-205.408600	874.885376	-294.747742	-7.852264	1014.561829	423.214050	118.464043	945.729187	443.874329	293.776398
-318.854614	80.308929	912.085754	-279.325897	-103.611610	917.422546	-266.594452	222.682861	495.639313	-304.371857	-88.466728	490.807343	-487.404968	277.188477	167.018402	-352.187317	-16.358118	77.128937	-329.228790	181.043472	1378.286987	-273.974030	-159.275925	1366.948242	-273.984680	7.181020	1380.828369	-277.167725	-40.204964	1670.753906	-400.722229	231.302155	1125.532227	-392.666382	-220.503677	1143.588745	-307.416229	225.275406	887.731689	-332.558746	-205.508636	874.574097	-294.378662	-7.742497	1014.566589	423.185242	119.285805	945.725586	444.509369	294.500336
-318.440918	80.400978	912.106873	-279.126862	-103.573067	917.415649	-266.369171	222.716492	495.584595	-304.242828	-88.417252	490.805023	-487.325806	277.391754	167.065033	-352.408936	-16.454018	77.175949	-328.813324	181.111694	1378.310181	-274.042480	-159.344849	1366.834351	-273.846191	7.159088	1380.897827	-277.355316	-40.424183	1670.726807	-400.838898	231.592682	1125.669556	-393.512360	-220.509766	1143.812134	-308.121613	225.773346	887.633728	-334.884918	-205.640381	874.359436	-294.072998	-7.699122	1014.574585	423.084290	120.276794	945.865540	445.063934	295.524475
-318.005890	80.535301	912.128601	-278.898438	-103.500069	917.412903	-266.140198	222.714447	495.528534	-304.077087	-88.361382	490.825684	-487.282440	277.626923	167.103561	-352.096649	-16.195332	77.137314	-328.375610	181.156326	1378.299805	-274.154694	-159.411804	1366.717041	-273.738159	7.075720	1380.890015	-277.541870	-40.667999	1670.694702	-400.852539	231.880127	1125.801147	-394.282440	-220.501480	1143.935913	-308.624084	226.112869	887.464111	-336.838715	-205.822922	874.123779	-293.755402	-7.618274	1014.585632	423.020752	121.110115	946.035522	445.721954	296.130615
-317.573181	80.674416	912.129578	-278.685425	-103.432076	917.408142	-265.912018	222.686249	495.484955	-303.896912	-88.299728	490.781860	-487.220367	277.813690	167.079102	-352.292786	-16.344000	77.157333	-327.939270	181.202133	1378.278809	-274.320282	-159.472565	1366.616089	-273.645447	7.046086	1380.886597	-277.733093	-40.921833	1670.652100	-400.746307	232.156708	1125.877563	-394.964661	-220.549133	1144.104248	-309.052032	226.466125	887.347351	-338.883179	-206.106918	873.808777	-293.434174	-7.525280	1014.584229	423.007294	122.061012	946.167847	446.365814	296.877106
-317.219086	80.791313	912.102722	-278.546448	-103.348259	917.387146	-265.939697	222.898758	495.421051	-303.793823	-88.304199	490.749817	-487.254639	278.031677	167.136429	-352.253601	-16.274700	77.143219	-327.494659	181.260818	1378.270996	-274.520630	-159.539413	1366.522461	-273.549835	6.962045	1380.910522	-277.908020	-41.206001	1670.630737	-400.547150	232.421860	1125.965088	-395.668182	-220.582596	1144.177490	-309.362274	226.816513	887.181396	-340.738953	-206.646194	873.719910	-293.171600	-7.424564	1014.559509	422.900574	122.940903	946.292786	446.983002	297.700592
-316.852661	80.950859	912.102783	-278.346039	-103.268150	917.372681	-265.687378	222.845322	495.319397	-303.576660	-88.177849	490.762177	-487.199829	278.234497	167.116623	-352.167297	-16.160393	77.163864	-327.041473	181.318680	1378.269653	-274.685608	-159.613754	1366.444946	-273.482605	6.916610	1380.902710	-278.069916	-41.483955	1670.596436	-400.264313	232.698090	1125.984497	-396.257935	-220.723328	1144.317383	-309.587219	227.161545	887.048035	-342.219299	-206.839890	873.430786	-292.892914	-7.319490	1014.553101	422.765625	123.816582	946.486877	447.651398	298.488403
-316.527618	81.181793	912.098999	-278.094116	-102.803085	917.106506	-265.745178	223.122330	495.305176	-303.301025	-87.946312	490.731689	-487.219330	278.459045	167.171951	-352.009521	-16.049053	77.155464	-326.607727	181.364014	1378.265991	-274.903137	-159.660553	1366.414917	-273.397675	6.810481	1380.893921	-278.233765	-41.766750	1670.562378	-399.914368	232.992355	1126.027954	-396.805389	-220.911118	1144.380859	-309.738708	227.468063	886.856506	-343.664124	-207.171005	873.231567	-292.507813	-7.090659	1014.418030	422.754303	124.650116	946.570984	448.342804	299.132965
-316.149414	81.311714	912.114990	-277.904602	-102.703896	917.095703	-265.655823	223.249680	495.294739	-303.275696	-88.017685	490.761047	-487.176483	278.640991	167.221939	-352.150696	-16.147938	77.226089	-326.149689	181.384811	1378.268188	-275.096893	-159.725555	1366.422607	-273.331543	6.729133	1380.932251	-278.338074	-42.045975	1670.489014	-399.434174	233.212280	1126.079346	-397.303558	-221.000687	1144.384277	-309.818237	227.773804	886.679138	-345.006317	-207.649628	873.067139	-292.228424	-6.997091	1014.421631	422.676880	125.560883	946.726074	449.108521	300.013031
-315.734619	81.394875	912.135925	-277.766174	-102.959114	917.353882	-265.466888	223.320801	495.271149	-303.216858	-88.068489	490.817017	-487.103821	278.800354	167.247223	-352.297516	-16.314165	77.288048	-325.692169	181.384857	1378.285522	-275.259766	-159.792542	1366.413452	-273.282837	6.607566	1380.924194	-278.485779	-42.291733	1670.429443	-398.913757	233.533401	1126.117920	-397.716125	-221.155029	1144.475464	-309.787109	228.034393	886.507996	-346.217377	-208.152618	872.889954	-292.067108	-6.992325	1014.563232	422.451141	126.418159	946.867004	449.769531	300.701355
-315.470032	81.612968	912.150879	-277.508667	-102.475616	917.089050	-265.327637	223.450668	495.246887	-302.957306	-87.810753	490.802826	-487.001160	278.997131	167.258591	-352.144714	-16.169603	77.255486	-325.250580	181.399887	1378.326660	-275.522278	-159.904984	1366.400879	-273.219086	6.519700	1380.961670	-278.613922	-42.966541	1670.508301	-398.321472	233.740265	1126.119873	-398.095795	-221.224350	1144.537598	-309.665649	228.303711	886.321411	-347.185730	-208.676697	872.714111	-291.698303	-6.765757	1014.437866	422.356262	127.218498	946.996216	450.429230	301.421082
-315.157349	81.758141	912.143250	-277.339539	-102.359436	917.070129	-265.132507	223.594788	495.225922	-302.800079	-87.716385	490.795135	-486.931519	279.150085	167.347733	-352.179260	-16.180685	77.301239	-324.800171	181.401581	1378.369263	-275.763062	-159.983063	1366.349121	-273.186890	6.392710	1380.935913	-278.780029	-43.301380	1670.491333	-397.661407	234.016388	1126.115479	-398.444611	-221.362137	1144.542725	-309.392853	228.560822	886.180481	-347.851105	-209.105896	872.657104	-291.443298	-6.642627	1014.424194	422.280731	128.002182	947.147888	451.161285	301.834473
-314.858948	81.931595	912.148376	-277.178375	-102.229111	917.046448	-264.948944	223.706024	495.200531	-302.583771	-87.487549	490.805725	-486.813171	279.333160	167.361832	-352.056366	-16.110739	77.307365	-324.406738	181.369751	1378.424561	-276.005493	-160.067688	1366.284302	-273.155334	6.281211	1380.943481	-278.931366	-43.594383	1670.470581	-396.973145	234.243103	1126.111450	-398.772736	-221.469131	1144.559814	-308.995087	228.763763	886.060730	-348.527039	-209.658524	872.547363	-291.224854	-6.513050	1014.416260	422.066742	128.863190	947.388794	451.852661	302.711395
-314.534607	82.113380	912.167603	-276.962799	-102.056503	917.018738	-264.778351	223.828293	495.202545	-302.459564	-87.373833	490.799194	-486.711121	279.505463	167.420639	-352.023499	-16.079397	77.294037	-324.019684	181.378525	1378.483521	-276.230225	-160.139114	1366.234619	-273.128448	6.169860	1380.916138	-279.096130	-43.655087	1670.368530	-396.241425	234.421005	1126.095093	-399.090912	-221.579773	1144.499512	-308.499054	228.934555	885.972107	-349.107544	-210.125305	872.344360	-290.973877	-6.368121	1014.414063	422.033813	129.648056	947.616699	452.620361	303.210327
-314.232452	82.202492	912.187012	-276.868927	-102.309402	917.258362	-264.568054	223.958237	495.195160	-302.554260	-87.584251	490.827850	-486.615936	279.626190	167.472092	-352.071747	-16.049410	77.274651	-323.646027	181.361069	1378.550903	-276.459137	-160.224060	1366.177612	-273.070160	6.089170	1380.953613	-279.289246	-43.911804	1670.349854	-395.468170	234.610123	1126.139526	-399.340118	-221.656357	1144.426025	-307.850861	229.096436	885.907288	-349.342163	-210.598724	872.306458	-290.880310	-6.364077	1014.545410	421.930298	130.443665	947.737976	453.460602	303.706055
-314.056488	82.408066	912.190674	-276.679260	-101.808167	917.007202	-264.412720	224.118118	495.185638	-302.292572	-87.291542	490.796875	-486.526245	279.734802	167.548279	-351.955109	-15.952803	77.243027	-323.239471	181.329025	1378.630859	-276.681488	-160.321045	1366.093506	-273.040588	5.991704	1380.980957	-279.446136	-44.174091	1670.315796	-394.663849	234.774811	1126.147827	-399.503082	-221.617371	1144.250000	-307.117523	229.258865	885.879395	-349.031860	-211.069473	872.385376	-290.606995	-6.124083	1014.421509	421.765503	131.221390	947.999146	454.148926	304.321503
-313.816162	82.563911	912.185730	-276.505066	-101.708893	916.990662	-264.219086	224.228088	495.183258	-302.154816	-87.133141	490.827789	-486.421173	279.810150	167.576889	-351.907593	-15.925806	77.238037	-322.829926	181.259735	1378.720581	-276.913391	-160.418579	1366.053345	-273.028992	5.848262	1380.943848	-279.619720	-44.451462	1670.279053	-393.838501	234.951309	1126.128052	-399.728241	-221.684052	1144.203125	-306.293304	229.424484	885.858704	-349.433746	-211.641312	872.206116	-290.420471	-6.009802	1014.412231	421.564178	132.040146	948.188110	454.768585	305.037537
-313.595764	82.682922	912.194214	-276.350983	-101.551788	916.985901	-264.052551	224.367340	495.156128	-302.043915	-87.050461	490.823181	-486.357147	279.916138	167.647186	-351.960632	-15.983603	77.312683	-322.455994	181.236633	1378.797607	-277.172150	-160.461807	1366.016724	-273.033081	5.725618	1380.864136	-279.765411	-44.714504	1670.236938	-392.996094	235.077164	1126.132324	-399.908966	-221.699387	1144.051025	-305.368958	229.592224	885.814087	-349.438385	-212.107864	872.088379	-290.242584	-5.881757	1014.414856	421.408875	132.863586	948.431824	455.547119	305.646881
-313.399841	82.788231	912.181885	-276.233978	-101.461166	916.974731	-263.904449	224.480301	495.134979	-301.976990	-86.992821	490.836548	-486.280396	279.979065	167.723389	-351.965881	-15.984832	77.258118	-322.137024	181.225769	1378.876221	-277.398346	-160.541748	1365.959839	-272.993622	5.617480	1380.874390	-279.910370	-44.996037	1670.194702	-392.110443	235.218430	1126.123169	-400.015625	-221.634079	1143.912354	-304.322876	229.687180	885.903259	-349.214783	-212.832977	872.147095	-290.097321	-5.787717	1014.403809	421.146820	133.771591	948.572937	456.146088	306.341583
-313.085175	82.909378	912.195923	-276.090851	-101.704994	917.216370	-263.705231	224.553375	495.106659	-301.966644	-87.021133	490.874817	-486.187622	280.033356	167.746262	-352.064575	-16.046459	77.313637	-321.835480	181.203979	1378.939941	-277.654022	-160.646133	1365.898804	-272.979736	5.523837	1380.866577	-280.047577	-45.277061	1670.129272	-391.238770	235.334259	1126.090698	-400.190186	-221.646011	1143.765259	-303.066528	229.792603	886.001831	-348.767761	-212.945358	871.995605	-290.005585	-5.764747	1014.535034	420.947784	134.578690	948.729004	456.796021	306.930145
-312.912720	83.093323	912.178467	-275.937775	-101.249580	916.973694	-263.536255	224.645828	495.053589	-301.795105	-86.845383	490.858307	-486.075806	280.073364	167.766541	-352.023102	-16.087296	77.355232	-321.539459	181.198654	1379.014282	-277.948395	-160.748642	1365.797119	-272.988190	5.431737	1380.810425	-280.182312	-45.553909	1670.058105	-390.292267	235.427628	1126.056152	-400.264709	-221.655258	1143.577271	-301.818176	229.886978	886.036072	-348.102081	-213.326157	871.956787	-289.760468	-5.545692	1014.404785	420.756470	135.442978	948.913086	457.422485	307.672180
-312.700409	83.242661	912.160583	-275.826080	-101.133202	916.942444	-263.368896	224.717285	494.994904	-301.705719	-86.763527	490.848297	-486.040558	280.133972	167.814804	-352.025024	-16.099859	77.362282	-321.281647	181.198807	1379.096558	-278.267181	-160.773010	1365.712036	-272.954559	5.340164	1380.780884	-280.297180	-45.825836	1669.985596	-389.407349	235.509476	1125.974121	-400.336792	-221.564316	1143.305420	-300.479828	229.984970	886.146606	-347.264282	-213.741165	871.920593	-289.608948	-5.425303	1014.381104	420.566956	136.258499	949.067078	458.133881	308.290588
-312.476929	83.373283	912.161499	-275.712311	-101.003723	916.948120	-263.222961	224.791031	494.954254	-301.753754	-86.822151	490.836731	-485.970703	280.198486	167.839951	-352.016541	-16.029423	77.329689	-321.008392	181.175537	1379.167358	-278.567505	-160.841736	1365.682983	-272.967255	5.268618	1380.755005	-280.419434	-46.086933	1669.903809	-388.476563	235.622543	1125.956055	-400.391815	-221.516693	1143.051636	-299.057892	230.014221	886.333557	-346.384216	-214.063644	871.880981	-289.455536	-5.298499	1014.385254	420.342926	137.098816	949.232727	458.827698	308.892853
-312.241089	83.509117	912.140869	-275.606293	-100.900032	916.921570	-263.088348	224.922607	494.944519	-301.651978	-86.753616	490.844360	-485.945343	280.264404	167.898987	-351.943085	-15.907278	77.296295	-320.744324	181.183167	1379.265259	-278.851959	-160.879776	1365.631470	-272.964020	5.209018	1380.734863	-280.525177	-46.378872	1669.826904	-387.576416	235.701157	1125.961304	-400.400696	-221.412582	1142.751099	-297.499084	229.999374	886.404663	-345.540283	-214.605881	871.914612	-289.301819	-5.189206	1014.362793	420.214050	137.945953	949.236145	459.559814	309.535767
-312.007080	83.644730	912.140869	-275.524475	-100.781570	916.901978	-263.010010	225.049850	494.937775	-301.626617	-86.749832	490.851501	-485.893555	280.344727	167.971268	-351.962891	-15.912236	77.291893	-320.459137	181.183380	1379.368896	-279.154633	-160.920746	1365.560791	-272.973450	5.141966	1380.674805	-280.630127	-46.667419	1669.761353	-386.689331	235.769669	1125.952148	-400.350952	-221.344147	1142.499146	-296.041077	230.079956	886.664001	-344.454285	-214.727158	871.867920	-289.143646	-5.076845	1014.353516	420.123749	138.687622	949.178101	460.361755	310.272583
-311.736816	83.733688	912.144409	-275.389282	-100.691345	916.909851	-262.947327	225.179474	494.920837	-301.517792	-86.619751	490.868530	-485.904175	280.449524	168.016495	-351.933563	-15.900551	77.291595	-320.177826	181.172363	1379.497681	-279.439911	-160.970551	1365.533081	-272.982452	5.103644	1380.644653	-280.726715	-46.941624	1669.679199	-385.862427	235.826111	1125.997803	-400.234711	-221.194046	1142.218262	-294.519775	230.075928	887.131165	-343.115936	-214.995987	871.887207	-288.978668	-4.995663	1014.361267	419.761139	139.681946	949.620789	460.812622	310.748322
-311.495819	83.862152	912.139954	-275.300598	-100.635635	916.911438	-262.773682	225.197128	494.896240	-301.487152	-86.575294	490.886475	-485.828369	280.540955	168.050339	-351.934082	-15.904345	77.292496	-319.909485	181.181854	1379.638794	-279.682068	-160.991547	1365.445068	-272.972443	5.063396	1380.611450	-280.797485	-47.217251	1669.608154	-385.038788	235.933151	1126.044556	-400.069092	-221.044006	1141.908569	-292.953156	230.065628	887.451416	-341.898102	-215.307144	871.912781	-288.831726	-4.908940	1014.360840	419.579437	140.481033	949.723328	461.536957	311.379150
-311.186981	84.040016	912.150024	-275.192261	-100.494820	916.888977	-262.625946	225.254913	494.858307	-301.436523	-86.506882	490.874603	-485.718506	280.595367	168.091034	-351.945404	-15.930728	77.359795	-319.672394	181.214798	1379.784546	-279.906281	-161.018372	1365.427002	-272.966797	5.022799	1380.579102	-280.877625	-47.458786	1669.505615	-384.284576	236.017441	1126.128418	-399.851593	-220.893585	1141.582520	-291.282349	229.951294	887.777588	-340.509094	-215.450348	871.898438	-288.636688	-4.775445	1014.356140	418.943207	140.840820	949.572327	462.127655	312.001312
-311.175262	83.652237	912.099854	-275.131897	-100.571915	916.900940	-262.402405	225.266632	494.762238	-301.676147	-86.921333	490.900543	-485.663330	280.737732	168.134811	-352.146698	-16.075562	77.401154	-319.434326	181.268265	1379.988037	-280.149384	-161.053360	1365.369873	-272.972382	4.973326	1380.559082	-280.958496	-47.717533	1669.442383	-383.494446	236.031738	1126.172974	-399.572998	-220.728348	1141.244263	-289.688507	229.947311	888.084412	-338.883118	-215.656387	871.955078	-288.604889	-4.968064	1014.335876	418.866089	141.782288	949.685852	462.838623	312.593506
-311.084290	83.477974	912.117859	-275.090332	-100.550316	916.916016	-262.203644	225.326767	494.717102	-301.747406	-87.039948	490.915466	-485.584961	280.869049	168.230576	-352.196136	-16.105566	77.405785	-319.227844	181.247879	1380.110352	-280.362549	-161.065506	1365.304932	-272.976685	4.939594	1380.539917	-281.008820	-47.989609	1669.363159	-382.814270	236.203476	1126.235962	-399.268768	-220.583099	1140.937622	-288.092651	229.693680	888.477600	-337.499756	-215.819809	871.921204	-288.545074	-5.044759	1014.352722	418.803162	142.706741	949.795227	463.566254	313.177765
-310.855682	83.533516	912.159424	-275.012604	-100.489418	916.915894	-262.017059	225.271164	494.691986	-301.378632	-86.513283	490.913727	-485.464508	280.951691	168.237595	-351.941803	-15.939264	77.371742	-319.034210	181.246185	1380.228027	-280.587189	-161.086838	1365.247803	-272.982788	4.889054	1380.500854	-281.041595	-48.224823	1669.265991	-382.172516	236.318451	1126.313599	-398.956879	-220.467697	1140.632568	-286.561615	229.554062	889.046997	-335.982361	-215.950790	871.967407	-288.396851	-5.013669	1014.374573	419.113342	143.617615	950.082947	464.600067	313.672760
-310.555389	83.695129	912.202759	-274.913330	-100.386055	916.900085	-261.860535	225.322189	494.692841	-301.315369	-86.424385	490.915802	-485.360870	281.100159	168.279587	-351.910309	-15.864171	77.331375	-318.877808	181.276398	1380.350342	-280.737885	-161.071701	1365.196533	-272.964844	4.869814	1380.508423	-281.121124	-48.473827	1669.227783	-381.517517	236.523392	1126.406372	-398.558746	-220.301041	1140.331909	-285.071960	229.393509	889.600830	-334.176727	-216.015411	872.087524	-288.244171	-4.928339	1014.392090	419.113068	144.562790	950.114502	465.321625	314.202271
-310.234680	83.872307	912.263367	-274.821259	-100.276398	916.899170	-261.716034	225.349121	494.697510	-301.267975	-86.346901	490.901917	-485.274261	281.253571	168.345062	-351.853760	-15.818487	77.317856	-318.723724	181.294403	1380.488159	-280.895813	-161.082520	1365.150024	-272.952515	4.880363	1380.485229	-281.176514	-48.696579	1669.143555	-380.886200	236.705750	1126.467529	-398.164917	-220.181091	1139.992310	-283.620728	229.271088	890.154968	-332.588104	-216.096634	872.115417	-288.070648	-4.831377	1014.424988	418.938782	145.401474	950.121155	465.974701	314.863007
-309.851959	84.308105	912.374329	-274.678589	-100.135437	916.881714	-261.546539	225.333298	494.729706	-301.206696	-86.272560	490.920502	-485.143341	281.366974	168.381912	-351.725311	-15.631194	77.273895	-318.597260	181.315414	1380.590698	-281.019653	-161.070740	1365.098877	-272.917633	4.851688	1380.424805	-281.223511	-48.928417	1669.068848	-380.300629	236.871597	1126.543701	-397.675568	-219.999908	1139.640747	-282.166077	229.130020	890.659180	-330.657776	-216.076492	872.311279	-287.869537	-4.635321	1014.477539	418.724579	146.182419	950.156555	466.663147	315.381836
-309.474731	84.729332	912.490540	-274.566498	-99.968796	916.872437	-261.415131	225.373138	494.757721	-301.116913	-86.131752	490.920410	-485.079407	281.567413	168.471268	-351.615234	-15.531170	77.238419	-318.482452	181.332367	1380.678589	-281.099762	-161.057312	1365.036987	-272.860809	4.835609	1380.369629	-281.289825	-49.147018	1668.976807	-379.680084	237.007462	1126.578979	-397.204102	-219.850052	1139.274536	-280.738831	229.025955	891.183289	-328.967072	-216.121353	872.317688	-287.684204	-4.431112	1014.536499	418.601685	147.090591	950.174988	467.289825	315.994324
-309.131165	85.016289	912.543030	-274.466553	-99.836037	916.833252	-261.229401	225.318420	494.727509	-301.082245	-86.094330	490.935455	-484.963074	281.677734	168.477921	-351.607056	-15.584188	77.274284	-318.359131	181.370132	1380.770020	-281.154083	-161.028717	1364.973389	-272.826782	4.862135	1380.369873	-281.327484	-49.333820	1668.885742	-379.068604	237.134186	1126.659180	-396.728638	-219.683945	1138.946533	-279.244263	228.851044	891.569763	-327.212128	-215.932312	872.454834	-287.501282	-4.286345	1014.546875	418.501129	147.870575	950.164856	467.998291	316.598816
-308.745758	85.369217	912.654907	-274.310577	-99.708488	916.825317	-261.037109	225.267166	494.697327	-300.982880	-85.949600	490.914093	-484.861237	281.854431	168.550140	-351.644501	-15.590446	77.318810	-318.258453	181.382538	1380.854126	-281.165466	-161.009354	1364.920532	-272.822571	4.855547	1380.330566	-281.352173	-49.529308	1668.814453	-378.517456	237.221741	1126.698242	-396.204865	-219.487457	1138.638550	-277.726563	228.689285	891.947144	-325.251099	-215.751114	872.619324	-287.298798	-4.132433	1014.604431	418.372009	148.621262	950.171326	468.695160	317.086975
-308.408356	85.603447	912.733398	-274.188568	-99.564919	916.810669	-260.749390	225.167633	494.652405	-300.942474	-85.902122	490.942352	-484.735535	282.007294	168.587463	-351.627319	-15.586369	77.323524	-318.185577	181.390762	1380.942017	-281.171753	-160.944519	1364.895508	-272.796356	4.867795	1380.315796	-281.388153	-49.723186	1668.730835	-377.971008	237.360687	1126.803345	-395.690247	-219.359543	1138.333740	-276.337067	228.434952	892.477173	-323.505371	-215.566315	872.726868	-287.119690	-4.009432	1014.640503	418.302887	149.467911	950.172363	469.402039	317.647858
-308.079651	85.781441	912.770569	-274.022919	-99.505524	916.806885	-260.643982	225.202118	494.621552	-300.870148	-85.840576	490.956482	-484.665405	282.180145	168.669922	-351.584625	-15.610718	77.351532	-318.099365	181.408035	1381.006836	-281.176483	-160.894958	1364.850098	-272.766174	4.893160	1380.264160	-281.428436	-49.931316	1668.665771	-377.457947	237.491074	1126.836548	-395.101349	-219.159958	1138.037476	-274.946320	228.151871	893.044922	-321.581482	-215.351532	872.894714	-286.936340	-3.930040	1014.661011	418.153076	150.252533	950.209839	470.062653	318.117401
-307.775146	85.991028	912.827820	-273.919922	-99.400749	916.796326	-260.494720	225.199219	494.598816	-300.698181	-85.611580	490.939423	-484.619171	282.333130	168.778412	-351.452209	-15.537036	77.343895	-318.048187	181.454697	1381.076050	-281.113342	-160.844345	1364.822510	-272.717529	4.945091	1380.304077	-281.476135	-50.103081	1668.593750	-376.984253	237.560623	1126.844360	-394.500885	-219.013382	1137.791626	-273.671753	227.864990	893.508911	-319.649170	-215.102890	873.145691	-286.766449	-3.821668	1014.687134	418.079376	150.999084	950.153564	470.777313	318.704926
-307.499115	86.202560	912.879761	-273.784180	-99.288132	916.775879	-260.338135	225.214340	494.599091	-300.601776	-85.513802	490.938232	-484.517395	282.480652	168.819351	-351.402527	-15.451324	77.303322	-318.001526	181.479507	1381.118042	-281.098022	-160.786179	1364.824707	-272.689789	4.960446	1380.253784	-281.518463	-50.266769	1668.531250	-376.559021	237.632782	1126.880127	-393.944702	-218.872055	1137.589722	-272.395386	227.570831	894.041260	-317.930817	-214.770737	873.279846	-286.596222	-3.709615	1014.705750	418.044800	151.830292	950.127136	471.462067	319.246613
-307.235016	86.410797	912.943665	-273.687073	-99.173950	916.757935	-260.010864	225.063217	494.570831	-300.587372	-85.493530	490.943542	-484.362579	282.609039	168.872803	-351.343170	-15.354521	77.282959	-317.944336	181.517395	1381.156738	-281.040283	-160.745895	1364.856567	-272.658142	4.993464	1380.240723	-281.563751	-50.432323	1668.472900	-376.158112	237.693100	1126.882202	-393.309509	-218.644028	1137.330078	-271.043671	227.195068	894.377686	-315.851746	-214.488190	873.528442	-286.460419	-3.605563	1014.732178	418.048462	152.621231	950.070251	472.167450	319.775787
-306.710938	87.061798	913.359375	-273.352478	-98.808571	916.727905	-259.820221	224.998672	494.650085	-300.429657	-85.282440	490.947693	-484.270538	282.729767	168.957718	-351.240204	-15.283058	77.263634	-317.891083	181.539871	1381.186401	-280.992310	-160.696243	1364.903076	-272.639984	5.023205	1380.208618	-281.611176	-50.579929	1668.414063	-375.756073	237.708954	1126.870117	-392.739960	-218.434097	1137.062134	-269.797882	226.830566	894.865234	-314.045410	-214.155319	873.776550	-286.210022	-3.377082	1014.939392	417.960388	153.310364	950.040649	472.820618	320.310822
-306.454987	87.200867	913.391541	-273.233337	-98.750946	916.727539	-259.548584	224.908279	494.634369	-300.417236	-85.266808	490.956116	-484.103607	282.838318	168.979706	-351.202759	-15.264940	77.264679	-317.848175	181.582520	1381.233154	-280.962280	-160.650497	1364.919556	-272.587738	5.048079	1380.210327	-281.654388	-50.730560	1668.373047	-375.369965	237.693817	1126.843750	-390.941895	-217.139023	1135.925415	-268.657074	226.493591	895.275940	-303.997620	-212.873077	877.773438	-286.047424	-3.304546	1014.956909	417.945190	154.044922	950.030640	473.503174	320.733704
-306.266113	87.298302	913.395813	-273.112061	-98.687332	916.708496	-259.316437	224.828293	494.617096	-300.374390	-85.206268	490.963165	-483.963715	282.959839	169.059357	-351.247101	-15.314104	77.334373	-317.789673	181.606857	1381.267090	-280.861420	-160.596619	1364.978394	-272.558929	5.059740	1380.227905	-281.692657	-50.855446	1668.337891	-374.996216	237.650925	1126.822388	-390.318787	-217.009598	1135.759521	-267.534241	226.098572	895.682922	-302.155090	-212.422531	877.904846	-285.895966	-3.239016	1014.950012	417.966492	154.784286	949.974915	474.179596	321.247345
-306.073669	87.412209	913.428711	-272.984924	-98.651466	916.704895	-259.046082	224.745285	494.589386	-300.300446	-85.146866	490.957886	-483.853455	283.117554	169.140457	-351.128235	-15.198492	77.314865	-317.747925	181.646194	1381.300049	-280.816498	-160.547485	1365.037109	-272.481079	5.098316	1380.223022	-281.726379	-50.974182	1668.306396	-374.650055	237.580658	1126.836426	-389.669678	-216.855133	1135.612549	-266.431183	225.655670	896.054688	-300.461273	-211.958420	878.163818	-285.763336	-3.190887	1014.966370	417.805176	155.375381	949.967896	474.774261	321.619568
-305.899811	87.457413	913.426392	-272.836578	-98.631279	916.703064	-258.764221	224.637695	494.567291	-300.303680	-85.118454	490.972076	-483.717621	283.262939	169.168289	-351.117340	-15.163888	77.288689	-317.716736	181.681244	1381.305054	-280.731110	-160.498627	1365.075439	-272.422577	5.141634	1380.223999	-281.747375	-51.079052	1668.292480	-374.321228	237.473495	1126.781982	-389.023468	-216.693039	1135.478271	-265.430389	225.228027	896.354004	-298.748108	-211.395493	878.032837	-285.593353	-3.157225	1014.963928	417.914734	156.126770	949.869141	475.441620	322.141510
-305.689301	87.556976	913.467896	-272.657715	-98.592155	916.692993	-258.557007	224.578369	494.557343	-300.201538	-85.043037	490.964539	-483.599457	283.354248	169.207748	-351.149506	-15.255164	77.390327	-317.672211	181.707764	1381.336914	-280.636780	-160.429214	1365.139160	-272.349792	5.173551	1380.226074	-281.783752	-51.166176	1668.263062	-373.991180	237.357925	1126.738281	-388.391144	-216.495102	1135.296997	-264.471527	224.788315	896.667847	-297.247162	-210.978256	878.502136	-285.430359	-3.122540	1014.981628	417.938934	156.819504	949.781616	476.047424	322.642822
-305.519501	87.645653	913.503479	-272.528778	-98.531311	916.688782	-258.360504	224.525558	494.549774	-300.112457	-84.954811	490.980591	-483.486328	283.498108	169.256378	-351.169556	-15.298865	77.415482	-317.641479	181.742279	1381.343384	-280.522217	-160.362686	1365.204224	-272.291138	5.189883	1380.258911	-281.800690	-51.262260	1668.258057	-373.655975	237.200989	1126.689087	-387.842590	-216.382858	1135.156250	-263.485962	224.193298	897.021667	-295.604736	-210.373657	878.352600	-285.275665	-3.069366	1014.997681	417.935699	157.512115	949.694580	476.581757	323.111481
-306.782898	85.600937	912.087158	-273.168427	-99.718712	916.789612	-257.997253	224.468353	494.120209	-300.490570	-85.520615	490.984344	-483.280762	283.507538	169.189911	-351.256714	-15.271407	77.345779	-317.596222	181.749695	1381.360718	-280.393982	-160.309280	1365.254639	-272.240509	5.224956	1380.257080	-281.821716	-51.336750	1668.251221	-373.327393	237.066879	1126.650146	-387.249939	-216.274658	1134.962036	-262.247833	223.053207	897.422607	-294.205017	-209.885559	878.585144	-285.587219	-3.729249	1014.286560	417.901520	158.148254	949.635925	477.187622	323.566895
-306.333221	86.246880	912.377747	-272.858398	-99.460640	916.780273	-258.063965	224.558594	494.239685	-300.292999	-85.321854	491.003937	-483.313904	283.653534	169.304947	-350.873047	-14.996719	77.287056	-317.562073	181.772202	1381.379395	-280.253052	-160.252060	1365.338257	-272.154327	5.264935	1380.269897	-281.848053	-51.387714	1668.238037	-373.017426	236.918793	1126.627075	-386.611420	-216.150787	1134.841064	-261.426819	222.447525	897.621582	-292.724243	-209.340698	878.773376	-285.335693	-3.471594	1014.439026	417.935699	158.822495	949.511292	477.720367	324.062134
-306.280182	86.277374	912.341248	-272.750763	-99.452393	916.769226	-257.975281	224.558228	494.219330	-300.203766	-85.273933	490.997070	-483.250793	283.734436	169.304031	-350.904907	-15.038682	77.359772	-317.538757	181.779312	1381.375366	-280.109924	-160.216049	1365.373413	-272.065887	5.306998	1380.316162	-281.854340	-51.444771	1668.227783	-372.731293	236.744980	1126.575562	-386.023224	-216.026443	1134.805176	-260.746674	221.981934	897.813660	-291.386566	-208.858505	879.058289	-285.212219	-3.429938	1014.412720	417.982025	159.534851	949.430054	478.281952	324.511475
-306.116760	86.302963	912.342773	-272.585327	-99.451897	916.792603	-257.947510	224.618301	494.220886	-300.492676	-85.769508	491.039551	-483.225525	283.822052	169.330063	-351.182648	-15.288108	77.453377	-317.488525	181.801544	1381.385010	-279.930389	-160.164749	1365.437744	-272.002625	5.340539	1380.356934	-281.871246	-51.467915	1668.206177	-372.452881	236.530487	1126.498901	-385.447815	-215.908066	1134.747803	-260.030334	221.375900	897.979370	-290.085205	-208.309570	879.266663	-285.045074	-3.405066	1014.424683	417.991364	160.143463	949.319519	478.807739	324.932343
-305.967346	86.400673	912.355896	-272.468994	-99.389145	916.771912	-257.921326	224.658188	494.233917	-300.077057	-85.260651	491.008911	-483.233337	283.922821	169.382996	-350.907227	-15.071567	77.402306	-317.453217	181.807983	1381.379395	-279.778442	-160.106506	1365.502686	-271.902679	5.371936	1380.349854	-281.880981	-51.508633	1668.206421	-372.160919	236.272614	1126.430908	-384.874390	-215.750122	1134.621582	-259.461060	220.911621	898.106873	-288.594879	-207.659943	879.466431	-284.912292	-3.344385	1014.421509	418.025391	160.838974	949.236633	479.360077	325.420624
-305.773102	86.475708	912.378418	-272.249390	-99.358833	916.768127	-257.859283	224.658615	494.239563	-299.899994	-85.163200	491.019989	-483.232269	283.947388	169.367340	-350.860840	-15.012913	77.375534	-317.423462	181.821793	1381.373535	-279.598419	-160.056641	1365.555054	-271.825134	5.394660	1380.371460	-281.860992	-51.544277	1668.205200	-371.893402	236.023712	1126.323608	-384.321320	-215.657669	1134.476440	-258.950745	220.352432	898.122009	-287.313080	-207.104324	879.708496	-284.728851	-3.310200	1014.432434	418.079681	161.455750	949.112793	479.804596	325.824188
-305.598969	86.528763	912.392700	-272.078369	-99.313515	916.758972	-257.885956	224.730682	494.258057	-299.788788	-85.116707	491.034576	-483.218750	284.019897	169.404846	-350.854675	-15.007813	77.374832	-317.380432	181.845413	1381.343506	-279.406952	-159.992767	1365.604492	-271.702301	5.431531	1380.380615	-281.849792	-51.549953	1668.199585	-371.628326	235.799805	1126.237549	-383.786682	-215.585846	1134.375244	-258.402344	219.749039	898.232605	-286.061798	-206.620514	879.962463	-284.557404	-3.274004	1014.435486	418.151276	162.128922	948.995483	480.322021	326.322662
-305.468506	86.573166	912.376831	-271.917603	-99.275017	916.731262	-257.820892	224.787155	494.239349	-299.726196	-85.156120	491.017914	-483.173370	284.074127	169.366714	-350.800995	-14.973149	77.388191	-317.332184	181.874054	1381.347778	-279.267273	-159.939850	1365.649414	-271.629608	5.459785	1380.381104	-281.818726	-51.565277	1668.194214	-371.386322	235.588348	1126.170532	-383.238190	-215.474442	1134.335205	-258.053802	219.261597	898.252686	-284.884766	-206.135635	880.230164	-284.407288	-3.237483	1014.413635	418.217316	162.694244	948.893372	480.784760	326.755249
-305.225403	86.517036	912.401550	-271.637787	-99.605858	916.987488	-257.726685	224.780319	494.248138	-299.663513	-85.187363	491.042908	-483.110168	284.060822	169.309021	-350.848785	-14.990026	77.384949	-317.290009	181.889694	1381.295898	-279.084076	-159.887329	1365.715820	-271.519104	5.488032	1380.359619	-281.776398	-51.565586	1668.196167	-371.209442	235.406326	1126.080078	-382.713165	-215.367996	1134.260498	-257.675476	218.631439	898.235107	-283.630157	-205.457092	880.442688	-284.253357	-3.329898	1014.555481	418.286438	163.329239	948.816406	481.246552	327.214172
-305.084595	86.575592	912.404602	-271.459778	-99.562447	916.965088	-257.740295	224.883911	494.274353	-299.730896	-85.420044	491.061462	-483.168091	284.105103	169.370987	-350.981415	-15.072474	77.405807	-317.257690	181.909927	1381.288696	-278.927826	-159.811661	1365.767334	-271.423340	5.485370	1380.354248	-281.727631	-51.573723	1668.213989	-371.018677	235.182449	1125.994263	-382.159760	-215.187698	1134.167725	-257.369568	218.110245	898.217224	-282.476868	-204.994110	880.755249	-284.090576	-3.291383	1014.546082	418.345398	163.862839	948.713867	481.688232	327.616364
-304.956146	86.586044	912.404907	-271.255646	-99.565636	916.968628	-257.731506	224.938461	494.282349	-299.627533	-85.441910	491.056549	-483.150543	284.149170	169.354538	-351.030060	-15.180007	77.520828	-317.207214	181.916565	1381.255493	-278.750641	-159.785141	1365.814087	-271.339478	5.523958	1380.372437	-281.676910	-51.548664	1668.201904	-370.837250	234.956238	1125.910767	-381.664093	-215.136917	1134.169067	-257.186066	217.632675	898.190857	-281.288971	-204.349335	880.895996	-283.918091	-3.283457	1014.547607	418.281494	164.499084	948.786743	482.043060	327.988953
-304.889709	86.489128	912.353943	-271.070801	-99.611565	916.982788	-257.697632	224.969101	494.265625	-299.545105	-85.509048	491.049133	-483.161438	284.171722	169.353424	-351.038208	-15.152641	77.525002	-317.151642	181.908722	1381.209717	-278.563263	-159.765518	1365.838379	-271.210785	5.558357	1380.406860	-281.621124	-51.541584	1668.200562	-370.677673	234.723129	1125.808838	-381.207672	-215.106186	1134.099976	-257.096100	217.155945	898.108643	-280.352295	-203.931152	881.099304	-283.770203	-3.312398	1014.526855	418.496124	164.897827	948.613220	482.565247	328.457153
-304.865326	86.618912	912.343567	-270.907349	-99.161987	916.683289	-257.753113	225.125809	494.300812	-299.300049	-85.347000	490.998566	-483.222107	284.218475	169.363571	-350.937744	-15.064886	77.497894	-317.117310	181.933014	1381.157227	-278.397217	-159.734192	1365.885986	-271.071991	5.604177	1380.402344	-281.554810	-51.513268	1668.196899	-370.559540	234.492462	1125.705933	-380.775391	-214.981934	1133.955322	-256.949768	216.586823	897.999756	-279.431763	-203.394196	881.313110	-283.548462	-3.146065	1014.370422	418.587616	165.401382	948.541077	482.983856	328.723114
-304.704865	86.628029	912.357361	-270.662750	-99.149338	916.685547	-257.674133	225.162140	494.278198	-299.168030	-85.365089	490.978577	-483.228271	284.287231	169.363632	-350.980804	-15.141156	77.538353	-317.056366	181.919983	1381.122070	-278.207062	-159.714233	1365.943970	-270.939819	5.632581	1380.401245	-281.484253	-51.476540	1668.183228	-370.460083	234.274414	1125.609375	-380.328949	-214.917419	1133.876465	-256.972290	216.132095	897.860657	-278.518799	-202.890167	881.457886	-283.366272	-3.143049	1014.379517	418.652130	165.892838	948.538513	483.330750	329.088226
-304.563843	86.647736	912.352600	-270.415558	-99.133972	916.667419	-257.656555	225.249832	494.292206	-299.020905	-85.333023	490.970917	-483.165100	284.315430	169.264557	-351.036407	-15.189761	77.556580	-316.993622	181.935165	1381.068848	-278.034668	-159.674774	1365.970947	-270.797607	5.640056	1380.400879	-281.392792	-51.457764	1668.195068	-370.364166	234.035034	1125.539063	-379.870789	-214.797485	1133.872437	-257.086212	215.727127	897.693176	-277.678589	-202.582672	881.719238	-283.172058	-3.130280	1014.368225	418.723785	166.270569	948.485474	483.726288	329.445984
-304.377625	86.559654	912.341248	-270.179504	-99.456390	916.884399	-257.622986	225.302383	494.300629	-298.987000	-85.482368	491.007294	-483.186554	284.425262	169.261337	-351.021851	-15.171110	77.547394	-316.935791	181.922073	1381.017456	-277.846893	-159.663223	1365.992554	-270.679871	5.648417	1380.389771	-281.292236	-51.426250	1668.216431	-370.331116	233.856842	1125.468018	-379.504364	-214.710327	1133.856567	-257.208374	215.305023	897.580627	-276.855255	-202.053070	881.839905	-283.047943	-3.231714	1014.471497	418.824158	166.706268	948.461975	484.083710	329.724457
-304.218231	86.600342	912.370789	-269.934723	-99.413574	916.887939	-257.644257	225.456635	494.332458	-298.870117	-85.516312	490.993164	-483.173584	284.490814	169.232391	-351.042267	-15.167525	77.541801	-316.862762	181.919540	1380.983765	-277.575165	-159.643814	1366.021240	-270.539032	5.685743	1380.429810	-281.192108	-51.393581	1668.236572	-370.323547	233.613052	1125.375610	-379.121368	-214.623184	1133.903564	-257.339447	214.951660	897.458923	-276.140106	-201.668777	881.984924	-282.857025	-3.203941	1014.488953	418.909485	167.053787	948.438904	484.497528	329.983551
-304.089935	86.612411	912.376526	-269.718140	-99.376022	916.864929	-257.698456	225.611542	494.358398	-298.528381	-85.245399	490.977295	-483.128021	284.593628	169.187683	-358.227325	-28.299759	89.786308	-316.818604	181.904648	1380.945679	-277.355865	-159.653168	1366.056519	-270.410309	5.709566	1380.431519	-281.067139	-51.361504	1668.254883	-370.345245	233.409271	1125.294434	-378.732880	-214.548141	1133.888184	-257.531036	214.662659	897.345093	-275.458496	-201.350464	882.158325	-282.674591	-3.190324	1014.480286	419.094635	167.331787	948.404297	484.909088	330.191650
-303.947845	86.622948	912.404480	-269.488159	-99.383354	916.880859	-257.734741	225.753296	494.404968	-298.389160	-85.240822	490.985657	-483.140656	284.720215	169.174606	-358.364105	-28.045769	89.204918	-316.774109	181.905594	1380.902588	-277.076660	-159.624283	1366.116089	-270.304047	5.711659	1380.446655	-280.938293	-51.304642	1668.274048	-370.397003	233.225906	1125.224365	-378.354187	-214.479813	1133.854004	-257.787140	214.373077	897.166504	-274.925507	-201.086868	882.282410	-282.486969	-3.193161	1014.502258	419.192017	167.674316	948.376404	485.186035	330.399109
-303.791016	86.630669	912.410217	-269.227020	-99.340950	916.846924	-257.731476	225.883438	494.448242	-298.217926	-85.183014	490.988464	-483.157288	284.827484	169.146118	-358.627289	-28.352913	89.530403	-316.754669	181.905640	1380.881958	-276.811584	-159.632019	1366.151978	-270.162811	5.753596	1380.503418	-280.815002	-51.248932	1668.289795	-370.476013	232.982895	1125.138916	-378.043396	-214.442780	1133.817749	-258.090607	214.145065	896.976685	-274.411285	-200.612366	882.245605	-282.294220	-3.189434	1014.489502	419.334686	168.019852	948.388611	485.498901	330.604706
-303.612640	86.654541	912.421448	-268.939575	-99.331421	916.835632	-257.729004	225.976074	494.482483	-298.021515	-85.110748	490.986572	-483.159576	284.936554	169.109741	-358.577484	-28.361814	89.603287	-316.719513	181.913559	1380.856201	-276.565948	-159.627045	1366.156738	-270.048462	5.760246	1380.487671	-280.662781	-51.189129	1668.307129	-370.587280	232.823105	1125.099121	-377.754608	-214.379822	1133.759888	-258.413055	213.921738	896.787476	-274.003143	-200.370743	882.285095	-282.050171	-3.180495	1014.489319	419.458679	168.273407	948.396851	485.852600	330.779663
-303.494659	86.633064	912.441467	-268.689758	-99.338661	916.824524	-257.758545	226.089401	494.517944	-297.933807	-85.158348	490.975128	-483.113525	285.028687	169.046616	-358.672363	-28.350327	89.650398	-316.734833	181.903961	1380.800049	-276.412933	-159.620605	1366.211426	-269.915680	5.744546	1380.472168	-280.519287	-51.150452	1668.332520	-370.748169	232.662796	1125.052734	-377.462646	-214.416336	1133.775635	-258.718933	213.741913	896.656311	-273.678955	-200.145355	882.320129	-281.847290	-3.204821	1014.493225	419.673553	168.490311	948.355713	486.204468	330.968292
-303.417206	86.760529	912.478088	-268.389587	-98.943184	916.551758	-257.808380	226.222290	494.588379	-297.645477	-84.939667	490.968994	-483.110229	285.147369	169.035522	-358.644196	-28.248678	89.754715	-316.709900	181.908432	1380.790405	-276.167450	-159.635239	1366.230347	-269.768524	5.783745	1380.504272	-280.356750	-51.066113	1668.346191	-370.917603	232.521576	1125.026733	-377.151031	-214.396103	1133.811279	-259.062286	213.652023	896.536072	-273.378052	-199.964508	882.353027	-281.562683	-3.082004	1014.375305	419.936188	168.623703	948.348816	486.598389	331.087036
-303.191345	86.692703	912.509705	-268.096375	-99.273712	916.775513	-257.790100	226.271088	494.630066	-297.613831	-85.066978	491.005920	-483.115631	285.256653	169.033234	-358.767822	-28.302742	89.908089	-316.669983	181.876572	1380.781250	-275.946777	-159.655487	1366.261719	-269.645569	5.792228	1380.517212	-280.183594	-50.993828	1668.380493	-371.118866	232.353561	1125.024170	-376.858124	-214.416779	1133.904419	-259.380463	213.575012	896.393616	-273.180450	-199.829697	882.365723	-281.397522	-3.198448	1014.504578	420.287048	168.775803	948.349060	486.953247	331.168274
-303.035339	86.689415	912.524536	-267.822174	-99.266777	916.779419	-257.779633	226.336105	494.677948	-297.455475	-85.048042	490.997864	-483.092743	285.345184	168.985687	-358.833954	-28.350563	89.932938	-316.664764	181.859314	1380.761108	-275.709320	-159.655884	1366.300415	-269.507385	5.769369	1380.518677	-279.996460	-50.951847	1668.422241	-371.335541	232.255234	1125.038696	-376.583435	-214.419327	1133.906738	-259.720367	213.556976	896.294800	-273.028870	-199.712448	882.349182	-281.177246	-3.198634	1014.513794	420.659210	168.858047	948.424438	487.317871	331.248901
-302.903381	86.648651	912.545105	-267.602936	-99.243599	916.769836	-257.787048	226.442398	494.725891	-297.494812	-85.234535	490.991241	-483.077240	285.444031	168.993652	-358.807648	-28.366411	89.976669	-316.695221	181.826691	1380.737549	-275.439270	-159.647644	1366.340576	-269.335938	5.800989	1380.521973	-279.800507	-50.883747	1668.472290	-371.544830	232.122696	1125.005005	-376.314026	-214.394714	1133.935669	-260.107880	213.637909	896.193604	-272.922302	-199.693344	882.336182	-280.989349	-3.218249	1014.519043	421.088135	168.823975	948.544006	487.740997	331.241302
-302.726074	86.725456	912.603149	-267.312317	-99.184456	916.738770	-257.836151	226.586929	494.805054	-297.293823	-85.157906	490.990936	-483.099579	285.512451	168.975739	-358.735504	-28.302113	89.968285	-316.677032	181.790771	1380.713867	-275.149384	-159.674194	1366.364746	-269.180359	5.809405	1380.533447	-279.613190	-50.802647	1668.505493	-371.784241	232.025604	1125.016846	-376.066193	-214.435242	1133.988770	-260.539063	213.790375	896.123230	-272.874359	-199.650406	882.287903	-280.759552	-3.196616	1014.534180	421.653412	168.595734	948.683777	488.323273	331.203369
-302.635345	86.692711	912.612305	-267.131683	-99.199112	916.735535	-257.857635	226.680878	494.839294	-297.114746	-85.197159	490.967926	-483.101440	285.592468	168.949448	-358.634735	-28.302158	90.049553	-316.704407	181.770691	1380.709961	-274.887817	-159.679962	1366.363159	-269.048004	5.821717	1380.521973	-279.409363	-50.734127	1668.527100	-372.023102	231.934174	1124.986938	-375.824646	-214.495544	1134.001465	-260.871399	213.882385	896.064392	-272.857208	-199.667923	882.236633	-280.601990	-3.220443	1014.536133	422.608154	168.302887	948.849243	489.137756	331.137054
-302.522888	86.706596	912.635315	-266.885529	-99.182426	916.720581	-257.885742	226.830444	494.873077	-296.918610	-85.132980	490.942017	-483.092041	285.694092	168.967926	-358.664886	-28.253096	90.071739	-316.742493	181.734268	1380.694946	-274.559601	-159.686066	1366.404541	-268.877167	5.811588	1380.536499	-279.220276	-50.673641	1668.548096	-372.265839	231.847855	1125.025879	-375.604584	-214.583633	1134.027710	-261.217285	213.985382	895.994751	-272.933105	-199.683212	882.135559	-280.420654	-3.222015	1014.540649	423.567383	168.082352	949.160767	489.978088	330.954926
-302.404694	86.723701	912.662170	-266.644287	-99.162422	916.707092	-257.895233	226.903152	494.915497	-296.720947	-85.141251	490.923523	-483.080200	285.720734	168.955704	-358.591278	-28.159481	90.063042	-316.770599	181.679825	1380.678467	-274.178528	-159.700775	1366.375488	-268.722412	5.833345	1380.547485	-279.026886	-50.624832	1668.579468	-372.503693	231.776489	1125.067505	-375.379395	-214.734467	1134.079102	-261.550201	214.151932	895.938538	-273.025757	-199.716980	882.046997	-280.229858	-3.220132	1014.547363	424.762207	167.728638	949.522034	490.996765	330.639313
-302.338409	86.633179	912.642639	-266.428192	-99.206924	916.690918	-257.904877	227.015228	494.960876	-296.595947	-85.176178	490.925690	-483.076263	285.769043	168.923370	-358.421295	-28.049536	90.091652	-316.795929	181.644516	1380.658081	-273.794464	-159.723373	1366.368774	-268.564178	5.830732	1380.557495	-278.815247	-50.583542	1668.613525	-372.738861	231.726334	1125.102783	-375.179749	-214.821259	1134.146606	-261.867279	214.354126	895.888550	-273.177399	-199.798035	881.915833	-280.059814	-3.276091	1014.527893	425.975525	167.341187	949.935974	492.085144	330.329193
-302.170227	86.641434	912.681519	-266.130280	-99.202171	916.699707	-257.902710	227.097916	494.996033	-296.447357	-85.153496	490.927032	-483.079956	285.772644	168.912888	-358.402740	-28.062981	90.123634	-316.848877	181.595230	1380.657959	-273.455872	-159.742493	1366.373901	-268.383331	5.850304	1380.600342	-278.611755	-50.542549	1668.619873	-372.981781	231.715530	1125.136841	-374.982727	-214.973480	1134.192627	-262.238617	214.628769	895.851318	-273.378387	-199.905945	881.771484	-279.858673	-3.288950	1014.553650	427.090485	166.890518	950.496033	493.208374	329.940125
-302.101227	86.537758	912.649170	-265.923096	-99.242867	916.699768	-257.935944	227.183716	495.021393	-296.226898	-85.046333	490.913696	-483.051819	285.772888	168.883224	-358.374756	-28.029924	90.155037	-316.866486	181.562546	1380.623169	-273.091827	-159.767883	1366.369141	-268.235199	5.843202	1380.609985	-278.368561	-50.637085	1668.620239	-373.197693	231.687347	1125.155396	-374.788483	-215.096802	1134.279053	-262.527008	214.867874	895.836487	-273.657837	-200.102417	881.595398	-279.703003	-3.336134	1014.536072	427.726624	166.574310	951.432007	494.055450	329.243469
-301.976593	86.562866	912.667236	-265.678223	-99.228539	916.707825	-257.962555	227.256073	495.036774	-296.060394	-85.079582	490.918823	-483.037811	285.756195	168.863007	-358.299316	-27.968342	90.177528	-316.899139	181.513046	1380.640259	-272.758759	-159.760239	1366.347412	-268.052643	5.858110	1380.646484	-278.111206	-50.418468	1668.651123	-373.395691	231.687759	1125.158203	-374.584747	-215.236282	1134.320068	-262.804596	215.063644	895.774414	-273.960602	-200.306900	881.424500	-279.532196	-3.321869	1014.549866	429.762421	166.397171	951.637268	495.261810	329.529572
-301.938873	86.579956	912.662170	-265.367737	-98.860733	916.449158	-257.999695	227.325684	495.074310	-295.837250	-84.928574	490.912506	-483.061249	285.720886	168.863953	-358.525177	-28.164396	90.197105	-316.926422	181.462433	1380.621094	-272.388153	-159.753174	1366.313110	-267.873444	5.873861	1380.641724	-277.832825	-50.393036	1668.660522	-373.584167	231.691528	1125.176758	-374.363617	-215.356552	1134.366211	-263.019562	215.281815	895.752991	-274.238342	-200.552139	881.275452	-279.253326	-3.233357	1014.416504	431.454407	165.335754	952.090332	497.305573	328.671875
-301.875122	86.544739	912.654480	-265.175110	-98.840706	916.423950	-258.001617	227.404083	495.116913	-295.712036	-84.983772	490.917084	-483.059357	285.686554	168.810150	-358.254822	-28.004848	90.217201	-316.939148	181.420609	1380.622559	-272.064819	-159.749847	1366.266479	-267.717255	5.871001	1380.600342	-277.570496	-50.370129	1668.667480	-373.761719	231.640182	1125.204956	-374.139252	-215.567627	1134.430664	-263.297974	215.590027	895.732605	-274.588409	-200.897522	881.114258	-279.104523	-3.242410	1014.399170	433.176727	164.898605	952.485901	498.822632	328.312836
-301.720123	86.452919	912.682373	-264.991608	-99.154625	916.669434	-257.969940	227.411057	495.136047	-295.732635	-85.224205	490.914612	-483.034698	285.656891	168.837921	-358.856781	-28.446037	90.251495	-316.968750	181.361526	1380.611938	-271.690704	-159.761337	1366.222046	-267.531830	5.854201	1380.578735	-277.302643	-50.331451	1668.669678	-373.944061	231.654602	1125.229492	-373.908600	-215.764526	1134.513672	-263.567505	215.866043	895.696045	-274.914612	-201.079453	880.899170	-279.034790	-3.350643	1014.537415	434.684967	164.645538	952.701477	500.285309	327.956482
-301.837585	86.050262	912.533997	-264.902832	-99.293472	916.666565	-257.878723	227.455383	495.075317	-295.695038	-84.950592	491.049011	-482.984985	285.588715	168.821091	-358.738739	-28.366316	90.194160	-316.976807	181.322632	1380.625488	-271.282715	-159.782990	1366.217896	-267.377869	5.867229	1380.546753	-277.035187	-50.292091	1668.661255	-374.080170	231.618393	1125.281616	-373.695862	-216.024689	1134.607178	-264.171844	216.773163	895.551880	-275.352234	-201.397125	880.656006	-278.968353	-3.517995	1014.455139	435.712280	164.620773	953.446777	501.153290	327.744354
-301.783966	86.008888	912.545654	-264.714478	-99.299789	916.664001	-257.828918	227.457886	495.113739	-295.542267	-85.267357	490.935333	-482.943176	285.557678	168.817993	-358.672852	-28.327555	90.228432	-316.958130	181.278244	1380.622681	-270.901001	-159.776474	1366.217896	-267.211090	5.846127	1380.514893	-276.753754	-50.288670	1668.645630	-374.234741	231.596649	1125.328613	-373.518188	-216.239395	1134.713867	-264.470978	217.131699	895.442810	-275.813721	-201.816101	880.474121	-278.832184	-3.542671	1014.459045	436.595703	164.490982	953.535583	502.192413	327.784729
-301.579773	86.354340	912.691040	-264.473022	-99.092224	916.613831	-257.816315	227.470825	495.163147	-295.430328	-85.285454	490.915680	-482.954651	285.560760	168.838120	-358.643188	-28.298044	90.316704	-316.947906	181.216019	1380.648315	-270.568024	-159.792068	1366.205688	-267.042969	5.849416	1380.501587	-276.470551	-50.277702	1668.634766	-374.387512	231.606888	1125.373169	-373.329071	-216.435425	1134.788086	-264.743805	217.397552	895.377747	-276.250702	-202.213638	880.292114	-278.648499	-3.380617	1014.511841	437.764709	164.569016	953.151611	503.437561	327.984100
-301.640930	86.371819	912.666687	-264.314117	-98.710808	916.318848	-257.834900	227.543442	495.176270	-295.202606	-85.054718	490.865540	-482.923676	285.492706	168.829193	-358.564636	-28.237638	90.280647	-316.899323	181.152786	1380.649414	-270.202637	-159.793884	1366.171265	-266.854065	5.806211	1380.471924	-276.170563	-50.307301	1668.636475	-374.504852	231.570999	1125.400146	-373.146545	-216.665970	1134.903198	-265.017273	217.675461	895.331421	-276.658081	-202.537811	880.055176	-278.461151	-3.288245	1014.349182	438.899506	164.749039	952.623596	504.643677	328.164917
-301.559723	86.433525	912.688965	-264.127777	-98.660568	916.289185	-257.840302	227.552948	495.191040	-295.088806	-85.063728	490.850739	-482.929840	285.474518	168.826141	-358.509460	-28.197620	90.282150	-316.832458	181.098312	1380.632080	-269.888367	-159.819275	1366.093262	-266.682434	5.815042	1380.456665	-275.864777	-50.308739	1668.620361	-374.607849	231.559738	1125.442993	-372.981415	-216.907974	1134.928833	-265.252319	217.943085	895.297791	-277.135956	-202.966110	879.801697	-278.335205	-3.259449	1014.346619	439.919220	164.908127	951.991699	505.861206	328.277557
-301.468811	86.262604	912.652893	-263.998505	-99.070435	916.544922	-257.809631	227.565430	495.178284	-295.065765	-85.137306	490.870209	-482.897491	285.417908	168.779678	-358.457001	-28.226604	90.297844	-316.782715	181.022751	1380.645142	-269.518829	-159.813385	1366.019531	-266.505341	5.796857	1380.420776	-275.519043	-50.298672	1668.575806	-374.699463	231.522980	1125.446045	-372.776703	-217.132538	1134.971436	-265.474121	218.129456	895.278442	-277.647125	-203.447144	879.555237	-278.338806	-3.418289	1014.457642	440.963348	165.016159	951.181763	507.381866	328.732391
-301.494415	86.318893	912.620605	-263.833099	-98.722504	916.256714	-257.829193	227.570953	495.171112	-294.877228	-85.023193	490.883545	-482.914825	285.410889	168.772446	-358.658081	-28.332039	90.237640	-316.720184	180.975723	1380.632935	-269.237701	-159.822220	1366.002075	-266.317047	5.781653	1380.402710	-275.231262	-50.305229	1668.583740	-374.802734	231.536652	1125.488770	-372.606415	-217.348312	1134.948242	-265.706299	218.309189	895.251465	-278.133057	-203.923920	879.300293	-278.143829	-3.319678	1014.294861	441.672333	165.498383	950.346130	508.181610	328.804199
-301.429749	86.341873	912.621765	-263.694275	-98.682693	916.233765	-257.846405	227.590088	495.132996	-295.864777	-86.589172	490.890747	-482.929291	285.380859	168.739319	-359.395508	-28.898363	90.308708	-316.651703	180.910873	1380.631470	-268.903259	-159.847580	1365.959839	-266.134003	5.754632	1380.386597	-274.920441	-50.318604	1668.566406	-374.882294	231.500458	1125.510986	-372.428833	-217.542969	1134.963745	-265.954376	218.523758	895.159363	-278.611420	-204.378448	879.070496	-278.042084	-3.299204	1014.284302	442.499451	166.148514	949.398743	509.104492	328.799927
-301.431915	86.261749	912.604919	-263.611633	-98.705360	916.224060	-257.853271	227.619690	495.138550	-295.703003	-86.519737	490.887482	-482.992340	285.397247	168.767929	-359.383820	-28.893976	90.343788	-316.580231	180.841888	1380.646362	-268.607635	-159.859009	1365.901978	-265.950806	5.719379	1380.378540	-274.605042	-50.331600	1668.570313	-374.950958	231.519226	1125.551392	-372.280334	-217.743607	1134.991943	-266.214081	218.753983	895.119690	-279.126282	-204.840256	878.836426	-277.994446	-3.342284	1014.270447	443.124359	166.585526	948.574707	510.163971	329.249512
-301.379700	86.224449	912.612244	-263.486572	-98.688972	916.226196	-257.890320	227.644455	495.111206	-295.270386	-85.982231	490.875946	-483.030792	285.393005	168.778412	-359.175659	-28.775167	90.365669	-316.513275	180.793915	1380.674194	-268.342133	-159.870087	1365.893188	-265.766693	5.715736	1380.354004	-274.278961	-50.338528	1668.540771	-374.994843	231.493088	1125.618042	-372.161987	-217.956467	1135.026001	-266.451324	218.942230	895.042236	-279.633057	-205.349594	878.613525	-277.909210	-3.353599	1014.275391	443.706268	166.904572	947.762085	511.137268	329.585052
-301.337952	86.193962	912.604065	-263.376923	-98.711227	916.244324	-257.930115	227.675247	495.123749	-295.141510	-85.875420	490.869812	-483.051270	285.362427	168.740601	-359.150909	-28.753727	90.402184	-316.427185	180.734451	1380.702759	-268.070496	-159.904312	1365.843750	-265.603180	5.676351	1380.346558	-273.958984	-50.383823	1668.536987	-375.046997	231.504395	1125.675903	-372.030457	-218.079727	1135.083618	-266.698669	219.125092	894.947876	-280.132935	-205.879730	878.381226	-277.816193	-3.360474	1014.278992	444.047180	167.201248	947.064087	511.882050	329.738770
-301.307953	86.088226	912.581665	-263.274963	-98.726318	916.234619	-257.978363	227.683899	495.141632	-295.119995	-85.926353	490.840027	-483.063782	285.344574	168.706131	-359.172974	-28.771914	90.409950	-316.341766	180.708405	1380.724609	-267.859070	-159.906754	1365.776367	-265.430389	5.659782	1380.274902	-273.630737	-50.403999	1668.518677	-375.078186	231.468338	1125.713867	-371.930176	-218.276855	1135.114502	-266.882568	219.318695	894.882690	-280.634979	-206.371582	878.096619	-277.740143	-3.408773	1014.262146	444.340454	167.574799	946.472900	512.333801	329.804718
-301.300537	86.004333	912.562500	-263.210999	-98.757477	916.237488	-258.022583	227.700760	495.143646	-295.124237	-85.994598	490.827850	-483.110565	285.320160	168.705994	-359.205292	-28.787470	90.407776	-316.238922	180.665970	1380.756714	-267.672882	-159.915009	1365.699707	-265.233093	5.616745	1380.237427	-273.301056	-50.443211	1668.485474	-375.089874	231.451004	1125.742310	-371.815277	-218.455063	1135.133301	-267.081848	219.481766	894.810730	-281.110138	-206.869827	877.841309	-277.668701	-3.444847	1014.251709	444.571655	167.840118	946.038086	512.606689	329.871246
-301.229797	86.035484	912.584351	-263.094330	-98.747192	916.214905	-258.094055	227.723969	495.160400	-295.196838	-86.185890	490.830475	-483.165894	285.307556	168.751144	-359.307495	-28.874928	90.401024	-316.128418	180.636185	1380.774170	-267.469482	-159.963409	1365.631592	-265.067780	5.564237	1380.192261	-272.959351	-50.495945	1668.473877	-375.109253	231.452164	1125.785034	-371.717346	-218.611420	1135.124268	-267.326874	219.620392	894.747314	-281.583038	-207.424438	877.636658	-277.564758	-3.445202	1014.251526	444.597900	167.930786	945.822937	512.673706	329.813995
-301.186066	85.998230	912.587585	-262.996521	-98.765175	916.209290	-258.171967	227.751999	495.162964	-295.152649	-86.125565	490.842773	-483.211212	285.298187	168.725204	-359.286469	-28.855120	90.366066	-315.955475	180.618744	1380.823486	-267.199463	-160.017670	1365.531494	-264.881317	5.545929	1380.195068	-272.634888	-50.557056	1668.445801	-375.112091	231.419907	1125.835693	-371.630188	-218.776291	1135.155640	-267.574982	219.755997	894.692200	-282.073700	-207.900467	877.388184	-277.478882	-3.472836	1014.249573	444.653107	168.010529	945.681946	512.665405	329.668457
-301.133606	85.987488	912.580017	-262.940033	-98.787712	916.200745	-258.496399	228.000549	495.237823	-295.097229	-86.082138	490.827667	-483.338379	285.358246	168.813995	-359.275848	-28.846003	90.364304	-315.803802	180.560211	1380.812744	-266.959503	-160.049835	1365.461304	-264.700104	5.502188	1380.184692	-272.267212	-50.589851	1668.399902	-375.135651	231.425613	1125.883423	-371.566101	-218.974045	1135.183105	-267.817596	219.842896	894.616699	-282.530945	-208.380371	877.153381	-277.408112	-3.486730	1014.240723	444.705078	167.943817	945.672302	512.555115	329.548309
-301.148376	85.814056	912.544250	-262.894287	-98.837410	916.203125	-258.243408	227.793320	495.195679	-294.251404	-84.926422	490.810333	-483.223999	285.258392	168.704041	-358.712952	-28.432098	90.332825	-315.640594	180.528687	1380.828613	-266.777557	-160.072906	1365.433228	-264.503143	5.445265	1380.171875	-271.957306	-50.650642	1668.421143	-375.154724	231.425446	1125.956543	-371.503235	-219.096100	1135.212769	-268.042389	219.926666	894.572205	-282.980530	-208.864166	876.970947	-277.339966	-3.563370	1014.220520	444.661438	167.747665	945.746582	512.328064	329.374878
-301.121582	85.752571	912.546631	-262.866608	-98.884254	916.204773	-258.477325	227.942825	495.264008	-294.214844	-84.909691	490.808350	-483.307648	285.305969	168.774170	-358.696228	-28.421926	90.335510	-315.415558	180.496323	1380.862183	-266.562347	-160.105957	1365.432251	-264.323486	5.407207	1380.204956	-271.595612	-50.696926	1668.392944	-375.140442	231.400345	1126.044067	-371.476257	-219.270859	1135.291138	-268.274719	219.990677	894.532654	-283.456940	-209.338745	876.836609	-277.290558	-3.613090	1014.221375	444.533752	167.649445	946.122803	511.888885	329.106201
-300.963745	85.721664	912.618652	-262.812042	-99.250351	916.490295	-258.450256	227.882431	495.265015	-294.306671	-85.049675	490.852966	-483.308258	285.330658	168.789047	-358.523346	-28.264631	90.310654	-315.181793	180.424408	1380.898682	-266.377045	-160.173553	1365.407349	-264.164703	5.373987	1380.239624	-271.274445	-50.772873	1668.431885	-375.132385	231.382355	1126.133667	-371.448975	-219.408707	1135.362549	-268.472809	220.043411	894.515686	-283.917206	-209.771439	876.697632	-277.297211	-3.727568	1014.402893	444.789398	167.201813	945.990906	511.759949	329.034393
-300.956757	85.617043	912.621155	-262.787323	-99.298691	916.508118	-258.457184	227.895538	495.272614	-294.305145	-85.081047	490.828613	-483.295685	285.345001	168.786209	-358.749725	-28.457748	90.396881	-314.937103	180.362549	1380.942627	-266.214264	-160.187851	1365.410400	-263.993988	5.325941	1380.252441	-270.956177	-50.832985	1668.427124	-375.129822	231.362427	1126.195679	-371.437317	-219.527878	1135.452271	-268.665710	220.089233	894.500488	-284.348541	-210.195297	876.634583	-277.253113	-3.788623	1014.411255	445.351807	166.680435	945.932434	511.717621	328.967163
-300.968506	85.545944	912.610046	-262.795959	-99.359047	916.501587	-258.447601	227.832458	495.258545	-294.321198	-85.105232	490.832489	-483.276703	285.338287	168.742706	-358.728943	-28.481918	90.409439	-314.733246	180.334213	1380.973877	-266.109100	-160.241089	1365.437988	-263.811401	5.246778	1380.229126	-270.624756	-50.904079	1668.431641	-375.142120	231.366394	1126.306519	-371.452545	-219.650955	1135.535156	-268.854553	220.137756	894.518066	-284.781738	-210.621368	876.563660	-277.220764	-3.842887	1014.400146	445.975616	166.009048	945.923706	511.706573	328.779510
-300.927246	85.543137	912.639465	-262.787018	-99.377892	916.488770	-258.457977	227.813766	495.259460	-294.571289	-85.489944	490.819275	-483.307587	285.354095	168.763763	-358.922974	-28.576693	90.418304	-314.519012	180.300308	1381.007324	-265.983398	-160.310089	1365.444824	-263.649048	5.187907	1380.208618	-270.286865	-50.991737	1668.416748	-375.143768	231.347443	1126.388916	-371.496033	-219.755859	1135.620605	-269.044800	220.163635	894.534302	-285.201843	-211.033905	876.484985	-277.175751	-3.873506	1014.408081	445.978455	165.530411	946.301025	511.411774	328.475433
-300.873169	85.528122	912.654663	-262.744537	-99.431839	916.497314	-258.452209	227.769302	495.256073	-294.394531	-85.196762	490.801544	-483.320709	285.368896	168.741241	-358.764435	-28.458427	90.371422	-314.289948	180.256927	1381.031738	-265.838867	-160.359253	1365.437012	-263.446838	5.132349	1380.241577	-269.951202	-51.112503	1668.397461	-375.157471	231.341568	1126.487061	-371.526245	-219.876770	1135.689087	-269.224396	220.217422	894.564087	-285.620422	-211.417099	876.429199	-277.110504	-3.908999	1014.419189	446.240173	164.984634	946.540466	511.296875	328.308838
-300.944489	85.587723	912.652344	-262.782898	-99.088829	916.223267	-258.566925	227.786331	495.279755	-294.308136	-85.032440	490.778534	-483.346680	285.392548	168.755081	-358.664032	-28.378866	90.326866	-314.038544	180.203766	1381.072388	-265.762207	-160.433197	1365.463379	-263.232025	5.064848	1380.281006	-269.625122	-51.213417	1668.387695	-375.163391	231.310867	1126.559814	-371.609619	-219.970566	1135.765503	-269.374298	220.243973	894.604187	-286.000000	-211.728622	876.371460	-276.997620	-3.814531	1014.276184	446.548584	164.447906	946.718323	511.209961	328.205475
-300.799774	85.426697	912.680664	-262.769775	-99.516106	916.493652	-258.529816	227.709335	495.274841	-294.449036	-85.197433	490.823822	-483.341156	285.384918	168.764313	-358.728058	-28.427036	90.351608	-313.765533	180.162018	1381.097534	-265.649628	-160.493820	1365.444702	-263.012695	5.035227	1380.302856	-269.299774	-51.285175	1668.381104	-375.158661	231.279739	1126.635742	-371.687042	-220.032608	1135.817871	-269.523712	220.275513	894.620972	-286.322815	-212.057220	876.369141	-277.013031	-4.005051	1014.427002	446.703308	164.026718	946.908569	511.098053	328.046417
-300.764771	85.387321	912.675110	-262.785706	-99.569458	916.496948	-258.532532	227.665421	495.282593	-294.526733	-85.273384	490.833099	-483.322327	285.407471	168.762817	-358.739105	-28.429337	90.359573	-313.479065	180.120422	1381.135986	-265.544525	-160.562912	1365.447998	-262.825592	4.956748	1380.282349	-268.994049	-51.368763	1668.369751	-375.157532	231.283569	1126.726196	-371.767609	-220.126160	1135.907715	-269.678802	220.318970	894.642212	-286.647552	-212.367828	876.405090	-276.956818	-4.038679	1014.423218	446.930450	163.607193	947.019348	511.047852	327.941101
-300.787933	85.502968	912.718628	-262.816193	-99.212173	916.216797	-258.589203	227.646149	495.322296	-294.410675	-85.064941	490.795624	-483.343719	285.404144	168.796234	-358.641724	-28.343863	90.333290	-313.192932	180.089722	1381.126099	-265.467194	-160.667694	1365.469360	-262.638184	4.903720	1380.320557	-268.685486	-51.455013	1668.352295	-375.166351	231.252289	1126.834473	-371.872009	-220.188278	1135.984375	-269.784882	220.345520	894.690002	-286.954559	-212.652008	876.403503	-276.847626	-3.945429	1014.302490	447.183960	163.241028	947.057617	511.041473	327.811768
-300.744415	85.415268	912.697998	-262.847931	-99.272621	916.216064	-258.531708	227.583954	495.304871	-294.575623	-85.190697	490.799927	-483.304199	285.390900	168.794922	-358.687531	-28.418242	90.360794	-312.887970	180.058365	1381.150513	-265.371033	-160.724289	1365.445313	-262.453888	4.842410	1380.327271	-268.352905	-51.545574	1668.348145	-375.163727	231.259903	1126.916626	-372.018707	-220.313354	1136.084717	-269.904236	220.333572	894.736267	-287.277039	-212.917252	876.436340	-276.798920	-4.001617	1014.289185	447.332489	162.943466	947.100098	510.978760	327.690582
-300.723633	85.327904	912.705688	-262.913391	-99.334167	916.222656	-258.558289	227.572784	495.326904	-294.601654	-85.224380	490.797455	-483.314697	285.411957	168.843216	-358.717499	-28.430134	90.351891	-312.571533	180.002426	1381.164307	-265.257843	-160.821060	1365.467651	-262.274475	4.740589	1380.291382	-268.047729	-51.657295	1668.320435	-375.171051	231.260895	1127.024292	-372.150269	-220.420822	1136.175903	-270.007629	220.332703	894.774841	-287.554382	-213.124847	876.465820	-276.779846	-4.070119	1014.294067	447.537140	162.673599	947.112671	510.997620	327.564789
-300.660187	85.281380	912.737915	-262.938324	-99.391556	916.221436	-258.492401	227.455444	495.309082	-294.563171	-85.104637	490.779999	-483.253448	285.340790	168.835434	-358.604340	-28.343208	90.336624	-312.258331	179.936417	1381.178101	-265.192139	-160.899231	1365.439209	-262.081390	4.628767	1380.320557	-267.758423	-51.744125	1668.311523	-375.171417	231.251892	1127.127441	-372.297485	-220.568192	1136.305420	-270.138855	220.330658	894.823425	-287.809540	-213.293839	876.503662	-276.744476	-4.139454	1014.309265	447.628143	162.459381	947.061951	510.937592	327.480194
-300.531036	85.179352	912.744812	-263.016571	-99.825638	916.480774	-258.420746	227.373001	495.295868	-294.739227	-85.335548	490.785461	-483.273743	285.353180	168.872009	-358.649689	-28.378908	90.347893	-311.973846	179.908768	1381.209961	-265.169739	-160.971741	1365.425781	-261.875488	4.528662	1380.316406	-267.462616	-51.829437	1668.295654	-375.164124	231.260162	1127.203125	-372.430664	-220.673233	1136.373169	-270.263000	220.313171	894.851196	-288.016785	-213.412140	876.900269	-276.796326	-4.297874	1014.442993	447.587891	162.278488	946.996704	510.861603	327.357452
-300.448029	85.064339	912.720276	-263.017822	-99.933174	916.493591	-258.331207	227.231979	495.242065	-294.837097	-85.404144	490.796234	-483.250488	285.269653	168.887451	-358.633118	-28.304161	90.264671	-311.691376	179.906830	1381.247192	-265.122223	-161.038528	1365.364258	-261.659485	4.447119	1380.278687	-267.179901	-51.912178	1668.260498	-375.146301	231.252014	1127.266602	-372.573669	-220.727310	1136.417725	-270.369690	220.295807	894.907410	-288.225616	-213.526031	876.946777	-276.744995	-4.389060	1014.436035	447.649872	162.434464	946.887878	510.434875	326.944092
-300.420258	84.984917	912.698364	-263.113007	-99.981667	916.472473	-258.240509	227.087463	495.202118	-295.017426	-85.619286	490.789154	-483.235535	285.207367	168.889313	-358.686707	-28.334637	90.310135	-311.356354	179.862915	1381.252563	-265.085571	-161.140442	1365.341553	-261.449860	4.330319	1380.278564	-266.883942	-52.002964	1668.238037	-375.128174	231.242004	1127.365723	-372.696198	-220.755539	1136.463745	-270.490448	220.265823	894.944580	-288.409821	-213.681702	876.967407	-276.724304	-4.444449	1014.411499	447.637329	162.349869	946.783691	510.354462	326.782562
-300.282318	85.006554	912.714417	-263.109650	-100.012016	916.478638	-258.222839	226.990433	495.172241	-295.062195	-85.610542	490.792908	-483.257507	285.144531	168.929672	-358.629364	-28.334604	90.314682	-311.008606	179.849274	1381.290771	-265.077209	-161.210922	1365.328979	-261.271790	4.250815	1380.253662	-266.590485	-52.098465	1668.197266	-375.087708	231.215714	1127.469360	-372.848694	-220.760025	1136.473267	-270.610352	220.258087	894.953125	-288.562408	-213.676514	876.992004	-276.652496	-4.458465	1014.422852	447.590820	162.337982	946.716125	510.242584	326.664795
-300.238007	84.862816	912.655945	-263.167297	-100.114883	916.481445	-258.149628	226.877960	495.105621	-295.186554	-85.718704	490.816895	-483.268799	285.077698	168.946732	-358.417633	-28.164515	90.299995	-310.671570	179.821182	1381.295166	-265.090027	-161.261642	1365.261475	-261.099670	4.148920	1380.181763	-266.292542	-52.189217	1668.178833	-375.053040	231.193207	1127.557617	-373.000885	-220.737732	1136.458252	-270.699127	220.234924	894.997314	-288.684387	-213.777588	877.039612	-276.622253	-4.543470	1014.391968	447.649933	162.315628	946.598328	510.169708	326.520966
-300.208954	84.853043	912.623535	-263.235138	-100.168846	916.441162	-258.110931	226.744400	495.049744	-295.200836	-85.669334	490.801575	-483.255890	284.975433	168.980133	-358.632416	-28.312618	90.266830	-310.331482	179.778305	1381.326538	-265.045776	-161.345703	1365.213257	-260.948639	4.064856	1380.169067	-265.984802	-52.295841	1668.138428	-374.998322	231.189331	1127.638184	-373.141937	-220.710297	1136.424194	-270.835419	220.183273	894.991150	-288.792389	-213.803711	877.031494	-276.600128	-4.574709	1014.353516	447.639587	162.203888	946.528748	510.097687	326.316010
-300.139404	84.768433	912.589478	-263.269348	-100.272743	916.443176	-258.077820	226.643311	495.004089	-295.316071	-85.795006	490.809845	-483.225311	284.809845	168.964600	-358.639801	-28.359285	90.312622	-309.955536	179.759369	1381.343750	-265.047516	-161.442993	1365.158936	-260.773712	3.982156	1380.148193	-265.715057	-52.397049	1668.097168	-374.944092	231.185135	1127.741455	-373.282349	-220.697189	1136.429443	-270.963501	220.148300	895.019531	-288.933411	-213.828262	877.036316	-276.572418	-4.650726	1014.336426	447.620636	161.978439	946.477295	510.078918	325.935974
-300.111542	84.731071	912.562561	-263.320892	-100.326012	916.433594	-257.989349	226.480347	494.917938	-295.292877	-85.723259	490.802490	-483.248566	284.681458	169.035355	-358.597778	-28.296442	90.240768	-309.647949	179.739731	1381.378418	-265.061249	-161.529282	1365.076050	-260.608398	3.884623	1380.095825	-265.445099	-52.493771	1668.051392	-374.874634	231.171753	1127.810547	-373.424347	-220.638855	1136.368652	-271.074707	220.108063	895.014587	-289.025696	-213.807144	877.033142	-276.551392	-4.682659	1014.316040	447.644501	161.581650	946.452881	510.215149	325.335724
-300.078552	84.646523	912.511108	-263.382233	-100.375946	916.418701	-257.897186	226.331848	494.853210	-295.411469	-85.752197	490.776031	-483.162201	284.497314	169.006409	-358.564026	-28.313986	90.220360	-309.288635	179.730942	1381.385620	-265.054810	-161.610214	1364.986206	-260.458893	3.786220	1380.049927	-265.171387	-52.589485	1668.012695	-374.797577	231.178528	1127.888794	-373.552246	-220.557755	1136.290527	-271.185852	220.049911	895.016052	-289.074615	-213.758942	877.035400	-276.519867	-4.723236	1014.279602	447.386749	162.261292	946.471924	509.146942	326.322083
-300.036285	84.504143	912.442810	-263.408875	-100.515717	916.423706	-257.752045	226.134094	494.742126	-295.482666	-85.813744	490.780609	-483.146240	284.303253	169.029709	-358.515533	-28.281578	90.220840	-308.977173	179.737289	1381.380005	-265.085938	-161.693512	1364.923828	-260.254852	3.723902	1380.042480	-264.923157	-52.696968	1667.965332	-374.692596	231.147766	1127.946045	-373.663147	-220.534225	1136.278442	-271.295349	220.018066	894.990479	-289.111389	-213.676926	877.034546	-276.482544	-4.820902	1014.245056	447.296997	162.072342	946.468872	508.891968	326.196014
-299.954102	84.514885	912.429932	-263.433136	-100.525513	916.398438	-257.607758	225.940460	494.672302	-295.591187	-85.879753	490.754059	-483.110138	284.102509	169.057098	-358.279968	-28.135057	90.228012	-308.634460	179.678055	1381.370361	-265.110199	-161.789490	1364.841919	-260.078400	3.647555	1379.957275	-264.653809	-52.800701	1667.908203	-374.583740	231.141998	1127.981812	-373.808228	-220.450989	1136.183228	-271.394989	219.958694	894.941528	-289.135162	-213.532913	877.008057	-276.440521	-4.827882	1014.225525	447.094208	161.754852	946.500183	508.621948	325.900177
-299.841278	84.565674	912.394104	-263.437439	-100.596092	916.383118	-257.474182	225.741211	494.604218	-295.693420	-85.945992	490.759155	-483.131378	283.962524	169.103867	-358.519775	-28.337082	90.167084	-308.299866	179.660522	1381.345581	-265.118805	-161.873108	1364.758667	-259.924988	3.567354	1379.914795	-264.395630	-52.919861	1667.851074	-374.469177	231.138779	1128.015015	-373.913208	-220.300583	1136.084595	-271.494507	219.935913	894.875793	-289.125702	-213.411270	876.976257	-276.366486	-4.828300	1014.198669	446.796143	161.436249	946.605652	508.289520	325.608063
-299.735352	84.649620	912.393066	-263.460114	-100.622139	916.343933	-257.289581	225.464371	494.500244	-295.792175	-85.977051	490.756836	-483.067230	283.782806	169.143509	-358.498383	-28.322262	90.162109	-307.981049	179.631165	1381.342041	-265.116058	-161.953003	1364.676147	-259.786316	3.497518	1379.821289	-264.139191	-53.030361	1667.800049	-374.322388	231.137024	1128.027710	-374.019196	-220.124542	1135.975342	-271.597229	219.906967	894.813660	-289.105804	-213.269073	876.931030	-276.301880	-4.820926	1014.177979	446.664185	161.053650	946.654297	508.086365	325.282593
-299.754364	84.317566	912.228210	-263.572937	-100.810066	916.345337	-257.068085	225.169128	494.373291	-295.996490	-86.225647	490.759399	-483.047852	283.666687	169.228897	-358.570862	-28.336226	90.129555	-307.671997	179.634750	1381.328247	-265.166534	-162.000122	1364.595337	-259.636353	3.438807	1379.781860	-263.891571	-53.177864	1667.757324	-374.176392	231.129028	1128.049316	-374.140991	-219.996033	1135.860596	-271.674927	219.894028	894.759766	-289.082428	-213.107468	876.919678	-276.297119	-4.977860	1014.089172	446.578949	160.645203	946.700256	507.894989	324.960266
-299.574402	84.426910	912.244873	-263.543976	-100.854736	916.319580	-256.904083	224.915344	494.294586	-296.152344	-86.280899	490.766144	-483.023407	283.593109	169.286316	-358.572449	-28.392656	90.151642	-307.383545	179.647995	1381.336670	-265.215973	-162.052094	1364.545776	-259.517517	3.370826	1379.698242	-263.673553	-53.275482	1667.710815	-374.054474	231.178879	1128.088257	-374.225555	-219.835800	1135.784302	-271.756287	219.851212	894.692139	-289.053894	-212.937744	876.868713	-276.199799	-4.976804	1014.086060	446.395691	160.241974	946.799316	507.628387	324.688324
-299.419128	84.409294	912.265442	-263.559387	-100.917427	916.317993	-256.822754	224.720825	494.240295	-296.264038	-86.328934	490.767365	-482.988251	283.568665	169.358398	-358.586761	-28.387274	90.159248	-307.073395	179.615250	1381.340332	-265.213623	-162.138672	1364.470703	-259.388397	3.301038	1379.669067	-263.471344	-53.384304	1667.671021	-373.913086	231.197525	1128.117432	-374.282745	-219.667953	1135.744141	-271.824677	219.860611	894.616760	-289.039093	-212.768692	876.852112	-276.121552	-5.033027	1014.095642	446.139984	159.871628	946.908936	507.353149	324.361053
-299.332123	84.195740	912.200012	-263.609467	-101.072311	916.313538	-256.588593	224.449066	494.126068	-296.390198	-86.401047	490.749603	-482.871155	283.538910	169.357849	-358.548553	-28.365887	90.150009	-306.777039	179.608994	1381.373779	-265.225983	-162.193466	1364.384155	-259.258392	3.253310	1379.623169	-263.260834	-53.514969	1667.652100	-373.760284	231.203842	1128.186523	-374.369324	-219.545853	1135.696899	-271.897858	219.844254	894.579407	-289.009369	-212.581543	876.857361	-276.047089	-5.176652	1014.056335	445.851166	159.480774	947.029602	507.059662	324.103790
-299.263214	84.312119	912.212952	-263.767456	-100.748703	916.049500	-256.374451	224.172516	494.083282	-297.067047	-87.244308	490.721985	-482.784637	283.561981	169.397446	-358.896210	-28.614719	90.226784	-306.473358	179.600281	1381.373413	-265.272186	-162.242783	1364.333130	-259.121460	3.181470	1379.609375	-263.064453	-53.625259	1667.620239	-373.594818	231.244278	1128.250977	-374.397766	-219.359482	1135.641357	-271.921448	219.843597	894.515381	-288.973511	-212.390182	876.834595	-275.988068	-5.089171	1013.929321	445.693665	159.119888	947.101440	506.819244	323.802917
-298.997345	84.165123	912.233765	-263.639801	-101.220970	916.295898	-256.127991	223.879791	493.989197	-297.270966	-87.436867	490.756348	-482.699249	283.628387	169.394836	-358.901337	-28.660398	90.256920	-306.186127	179.592773	1381.390991	-265.285004	-162.308441	1364.277832	-258.989441	3.113105	1379.583740	-262.903687	-53.755630	1667.582275	-373.432495	231.280914	1128.326172	-374.448944	-219.154922	1135.560425	-271.983185	219.842010	894.477417	-288.894867	-212.151550	876.840332	-275.886230	-5.305039	1014.065186	445.526672	158.781906	947.125610	506.601044	323.445984
-298.989258	84.237053	912.190735	-263.873627	-100.971588	916.015747	-256.082489	223.745300	493.953308	-297.286682	-87.372559	490.704346	-482.613770	283.705841	169.434631	-358.839783	-28.607302	90.181168	-305.839874	179.575546	1381.398560	-265.295288	-162.362854	1364.231445	-258.867889	3.027392	1379.512939	-262.795410	-53.922287	1667.543701	-373.237457	231.313995	1128.371216	-374.504211	-218.986404	1135.470215	-272.003632	219.840454	894.457947	-288.858002	-211.972458	876.779602	-275.849274	-5.247870	1013.898621	445.314758	158.462753	947.132996	506.427277	323.085297
-298.844635	84.224792	912.190552	-263.937164	-101.079445	915.985107	-255.999557	223.603348	493.908173	-297.352753	-87.380951	490.663116	-482.588318	283.833344	169.522369	-358.803284	-28.563023	90.198059	-305.538849	179.581238	1381.402832	-265.347656	-162.427292	1364.206177	-258.736267	2.940479	1379.463013	-262.661224	-54.052593	1667.511353	-373.084839	231.343536	1128.395142	-374.536652	-218.787064	1135.371460	-272.018250	219.847595	894.450989	-288.778503	-211.734436	876.818848	-275.767578	-5.324465	1013.881348	445.243683	157.477448	947.099426	506.869995	322.098297
-298.679230	84.165970	912.206787	-263.969849	-101.217216	915.985474	-255.893951	223.460709	493.867645	-297.436462	-87.423828	490.657379	-482.545013	283.985840	169.594528	-358.773743	-28.558554	90.188789	-305.223541	179.557190	1381.428345	-265.372833	-162.454956	1364.174072	-258.588379	2.864183	1379.421875	-262.521820	-54.149769	1667.498901	-372.902283	231.373001	1128.435547	-374.592499	-218.664185	1135.335205	-272.011200	219.870514	894.424255	-288.741699	-211.420502	876.790527	-275.678680	-5.434465	1013.888794	445.052032	157.226288	947.103088	506.751251	321.735718
-298.475067	84.122078	912.184082	-264.012726	-101.348770	915.987427	-255.758575	223.279648	493.849213	-297.580383	-87.549194	490.669250	-482.474426	284.147644	169.641617	-358.796661	-28.527704	90.167641	-304.929565	179.546204	1381.452881	-265.418701	-162.504379	1364.134399	-258.436035	2.781507	1379.420898	-262.395325	-54.242943	1667.486816	-372.724548	231.417221	1128.472656	-374.643738	-218.511765	1135.270142	-271.990387	219.879654	894.380371	-288.703064	-211.134583	876.777466	-275.565979	-5.511971	1013.876221	444.891998	157.018402	947.089050	506.629761	321.417206
-298.273621	84.039177	912.165588	-264.052917	-101.477821	915.986694	-255.698837	223.175568	493.813934	-297.068481	-86.834511	490.648682	-482.472961	284.306030	169.729156	-358.427338	-28.305513	90.150169	-304.647888	179.522614	1381.480103	-265.454773	-162.576340	1364.129517	-258.296844	2.721811	1379.431519	-262.262451	-54.335331	1667.503662	-372.551514	231.457367	1128.512939	-374.687531	-218.372421	1135.249146	-271.963348	219.887817	894.317932	-288.652039	-210.852585	876.784363	-275.477295	-5.615116	1013.866089	444.804047	156.744492	947.061890	506.626038	321.114471
-298.073029	83.963463	912.150085	-264.096497	-101.596130	915.983276	-255.533813	223.008102	493.766144	-297.236816	-86.961479	490.665100	-482.364410	284.447327	169.717682	-358.437439	-28.318575	90.191017	-304.356323	179.504868	1381.490356	-265.488586	-162.637344	1364.130859	-258.144745	2.665055	1379.442017	-262.150665	-54.408783	1667.492920	-372.339020	231.553757	1128.569458	-374.756378	-218.244812	1135.227295	-271.940704	219.931458	894.297974	-288.608612	-210.609467	876.809082	-275.362762	-5.707283	1013.854431	444.680389	156.753098	946.994141	506.329163	321.116272
-297.727356	83.694252	912.150574	-263.858826	-102.204994	916.282288	-255.326233	222.759537	493.708252	-297.274353	-86.996689	490.753784	-482.235413	284.591949	169.681107	-358.434875	-28.298695	90.167770	-304.077240	179.455002	1381.494629	-265.559479	-162.712997	1364.146484	-257.978912	2.612892	1379.473755	-262.026794	-54.486286	1667.492676	-372.135223	231.614395	1128.614258	-374.842957	-218.137238	1135.250244	-271.858765	219.971268	894.266602	-289.045837	-210.423401	876.742188	-275.191711	-6.016967	1014.006897	444.638977	156.304047	946.917786	506.596466	320.556213
-297.679565	83.764908	912.158875	-264.148315	-101.861351	915.977478	-255.331757	222.720795	493.728699	-297.088135	-86.759247	490.656403	-482.224518	284.809723	169.779602	-358.352081	-28.190371	90.130501	-303.766632	179.418060	1381.488892	-265.613953	-162.808029	1364.163086	-257.875885	2.532451	1379.459229	-261.925751	-54.542744	1667.499756	-371.926758	231.688751	1128.647339	-374.924530	-218.020279	1135.247559	-271.783936	219.975632	894.228882	-289.030121	-210.167114	876.727234	-275.171234	-5.958079	1013.855286	444.496490	156.087799	946.866394	506.566101	320.239075
-297.476837	83.756470	912.187683	-264.146545	-102.001755	915.961243	-255.295670	222.635254	493.751495	-297.108215	-86.728073	490.668243	-482.075226	284.946198	169.730927	-358.251282	-28.117687	90.119942	-303.480621	179.375092	1381.470825	-265.702759	-162.901321	1364.175903	-257.760803	2.473213	1379.495361	-261.815765	-54.599323	1667.504883	-371.706512	231.791748	1128.652100	-375.009918	-217.879868	1135.228760	-271.716156	220.027878	894.238159	-288.950806	-209.902786	876.792847	-275.061615	-6.063804	1013.862122	444.342438	155.901840	946.825745	506.500946	319.987183
-297.286224	83.590172	912.163696	-264.141937	-102.197823	915.972046	-255.167923	222.469543	493.724030	-297.162323	-86.888969	490.649323	-482.036133	285.120911	169.783768	-358.235382	-28.114441	90.161758	-303.175537	179.358505	1381.462158	-265.842651	-162.980026	1364.247437	-257.625580	2.379481	1379.464478	-261.707397	-54.656353	1667.520264	-371.490662	231.821091	1128.670044	-375.113556	-217.698868	1135.181274	-271.622986	220.086487	894.215088	-288.881592	-209.684998	876.860840	-274.937164	-6.227795	1013.853455	444.092163	156.339554	946.824158	505.823242	320.270172
-297.080048	83.491890	912.162842	-264.183716	-102.322395	915.970276	-255.095383	222.388138	493.694183	-297.199646	-86.942650	490.646057	-482.020844	285.288147	169.818390	-358.246460	-28.132381	90.161682	-302.866089	179.302032	1381.457764	-265.949707	-163.097672	1364.264771	-257.452301	2.310158	1379.460571	-261.609497	-54.699780	1667.560669	-371.268005	231.901291	1128.719360	-375.214203	-217.509018	1135.185547	-271.525238	220.126373	894.204651	-288.849243	-209.459930	876.900330	-274.831207	-6.343669	1013.850891	443.979919	155.944733	946.806030	505.947540	319.792572
-296.837799	83.377129	912.172485	-264.135895	-102.493210	915.979736	-254.999969	222.264267	493.717102	-297.211334	-86.959068	490.664764	-481.964447	285.409210	169.779724	-358.298340	-28.149881	90.170891	-302.562744	179.222626	1381.473022	-266.088531	-163.179413	1364.319214	-257.266724	2.199239	1379.437988	-261.496765	-54.738579	1667.623779	-371.039734	231.969757	1128.770874	-375.339386	-217.378860	1135.180420	-271.385895	220.184235	894.217224	-288.835541	-209.250854	877.002502	-274.681854	-6.492800	1013.860413	443.822266	155.506210	946.796875	506.042938	319.299103
-296.632935	83.302025	912.174011	-264.143372	-102.626701	915.988892	-255.013977	222.177109	493.715454	-297.222534	-87.013550	490.667175	-481.918549	285.537231	169.775421	-358.227966	-28.148378	90.233345	-302.299133	179.162399	1381.489624	-266.203949	-163.280823	1364.382080	-257.010681	2.092430	1379.444092	-261.374298	-54.761559	1667.679443	-370.838531	232.023285	1128.802002	-375.412140	-217.185104	1135.122437	-271.259125	220.234940	894.219482	-288.417725	-209.041306	877.194336	-274.536499	-6.592494	1013.862915	443.759827	155.129898	946.755554	506.145966	318.987549
-296.385712	83.293198	912.184875	-264.105499	-102.723061	915.987793	-255.006622	222.087891	493.731628	-297.221802	-87.096588	490.672272	-481.964081	285.673767	169.838928	-358.246796	-28.150415	90.229195	-302.034027	179.161209	1381.494507	-266.349274	-163.385101	1364.431519	-256.783569	1.953683	1379.366821	-261.242615	-54.784019	1667.738770	-370.613220	232.080444	1128.832275	-375.506897	-217.047272	1135.143066	-271.116730	220.295624	894.227539	-288.425537	-208.952591	877.251343	-274.377411	-6.656664	1013.867188	443.668396	154.810211	946.732117	506.172058	318.701385
-296.086273	83.333206	912.241394	-264.003784	-102.822464	915.960938	-255.023041	222.044708	493.778015	-297.208435	-87.120926	490.673523	-481.908905	285.761292	169.780685	-358.200867	-28.086000	90.184792	-301.799652	179.120987	1381.491455	-266.496826	-163.480713	1364.524902	-256.528137	1.844304	1379.294312	-261.121185	-54.952400	1667.766357	-370.387604	232.146912	1128.819458	-375.669434	-216.987640	1135.201050	-270.958862	220.356430	894.213928	-288.685089	-208.825317	877.212219	-274.176880	-6.739585	1013.883606	443.474243	154.567123	946.728699	506.070526	318.433594
-295.767426	83.404243	912.299683	-263.862091	-102.949707	915.963135	-255.044968	222.006500	493.798828	-297.137695	-87.132050	490.687012	-481.956085	285.872772	169.815262	-358.157684	-28.071018	90.171364	-301.545990	179.077576	1381.496216	-266.623779	-163.613281	1364.627686	-256.282166	1.771006	1379.285278	-260.979492	-54.928959	1667.844482	-370.167267	232.178955	1128.775024	-375.779266	-216.926697	1135.300781	-270.757721	220.394760	894.192688	-288.671478	-208.621994	877.353882	-273.957855	-6.808368	1013.915710	443.308777	154.321411	946.722107	505.975586	318.140411
-295.317841	83.332199	912.365967	-263.565887	-103.528870	916.212463	-255.081741	221.949844	493.848175	-297.096039	-87.207985	490.739746	-481.982697	285.972382	169.811905	-358.178284	-28.068069	90.173027	-301.316223	179.047028	1381.481689	-266.807434	-163.763687	1364.760132	-256.066925	1.712014	1379.216064	-260.831940	-54.903866	1667.948242	-369.910950	232.191177	1128.753296	-375.875763	-216.872940	1135.452515	-270.562561	220.473602	894.166077	-288.630737	-208.588684	877.525574	-273.717957	-7.071537	1014.079407	443.205444	154.021072	946.662109	505.926361	317.804230
-295.010132	83.329491	912.459656	-263.433258	-103.739037	916.240479	-255.158249	221.912308	493.907654	-297.059296	-87.319649	490.734558	-481.966522	286.021759	169.761124	-358.177673	-28.069992	90.184685	-301.175446	179.027130	1381.471802	-266.957520	-163.907303	1364.937378	-255.761017	1.633370	1379.206055	-260.668152	-54.886353	1668.084229	-369.683563	232.238663	1128.717163	-375.975739	-216.824097	1135.590088	-270.322449	220.553040	894.136719	-288.600067	-208.386719	877.725525	-273.529388	-7.227005	1014.143494	443.111694	153.692200	946.618774	505.863739	317.527039
-294.845123	83.274956	912.502808	-263.379822	-103.560158	915.997437	-255.267242	221.960754	493.974670	-296.943237	-87.276817	490.705170	-481.971283	286.098480	169.760315	-358.190460	-28.001713	90.211349	-301.010986	179.035339	1381.443237	-267.060577	-164.077164	1365.148315	-255.463409	1.511446	1379.258301	-260.458771	-54.855667	1668.218628	-369.457855	232.261551	1128.694092	-376.059784	-216.777512	1135.815918	-270.083191	220.576263	894.072937	-288.584412	-208.291855	877.973572	-273.319244	-7.300416	1014.041687	442.954559	153.404724	946.570862	505.776855	317.216034
-294.545837	83.201897	912.627625	-263.250793	-103.684425	916.007629	-255.361954	221.905823	494.050720	-296.871246	-87.343575	490.694153	-482.015503	286.163818	169.769119	-357.913666	-27.864107	90.219063	-300.770630	179.044891	1381.391968	-267.102081	-164.279327	1365.418213	-255.271973	1.370800	1379.277588	-260.228821	-54.817341	1668.302490	-369.220581	232.285645	1128.641846	-376.097595	-216.782562	1136.123535	-269.827576	220.602844	894.014221	-288.637634	-208.226166	878.241272	-273.149017	-7.473628	1014.113831	442.819336	153.135345	946.531738	505.670593	316.901337
-294.414795	82.971931	912.714355	-263.211395	-103.912460	916.043579	-255.428238	221.902466	494.091705	-296.934998	-87.582848	490.691284	-482.041656	286.211914	169.759949	-358.277466	-28.038843	90.246880	-300.473389	179.042496	1381.357788	-267.086548	-164.429993	1365.753418	-255.112900	1.309331	1379.365845	-259.983124	-54.747490	1668.344604	-368.979828	232.286530	1128.573853	-376.113556	-216.754852	1136.416626	-269.601563	220.625320	893.919006	-288.689484	-208.129456	878.550720	-273.072052	-7.733870	1014.176514	442.621948	152.876114	946.463989	505.553864	316.583344
-294.293610	82.832321	912.818970	-263.181366	-104.119759	916.048584	-255.540787	221.921936	494.141144	-296.645935	-87.422867	490.692566	-482.066528	286.276093	169.787476	-357.935303	-27.815147	90.276299	-300.155731	179.041504	1381.329834	-267.007538	-164.552307	1366.109741	-254.953140	1.267293	1379.471436	-259.790802	-54.801090	1668.394287	-368.696960	232.259354	1128.490967	-376.083038	-216.803558	1136.794800	-269.344788	220.622208	893.865601	-288.732635	-208.075851	878.932373	-273.018585	-7.967944	1014.234253	442.560455	152.589264	946.338745	505.493591	316.270081
-294.111450	82.547119	912.885315	-263.135834	-104.772888	916.358093	-255.630859	221.931290	494.212433	-296.956360	-88.063850	490.749146	-482.081238	286.325165	169.791870	-358.438965	-28.202183	90.352570	-299.888184	179.019684	1381.327148	-266.890411	-164.649765	1366.550293	-254.828110	1.231409	1379.572510	-259.418732	-54.757954	1668.394531	-368.397278	232.236893	1128.417969	-376.021210	-216.878555	1137.170166	-269.109680	220.588638	893.802856	-288.789276	-208.055923	879.287231	-273.037323	-8.338798	1014.427002	442.434387	152.230606	946.276489	505.446198	315.885773
-293.995209	82.400124	912.949890	-263.109955	-105.059250	916.378052	-255.746140	221.923218	494.293671	-297.063324	-88.473320	490.750854	-482.049225	286.375458	169.803360	-358.610229	-28.308435	90.339706	-299.618774	179.029327	1381.364868	-266.758484	-164.726563	1366.957031	-254.708481	1.215050	1379.735352	-258.987488	-54.448925	1668.429321	-368.082458	232.232620	1128.380493	-375.931488	-216.990158	1137.600464	-268.888397	220.548874	893.754211	-288.884460	-208.040604	879.707092	-273.008698	-8.590911	1014.472595	442.292114	151.945709	946.117859	505.328644	315.616241
-293.920471	82.233307	913.007385	-263.111633	-105.291008	916.382507	-255.812469	221.910034	494.360687	-296.495941	-88.048569	490.711334	-482.059784	286.448029	169.846085	-358.261200	-28.069866	90.362946	-299.349792	179.050171	1381.437256	-266.546661	-164.802765	1367.412964	-254.655960	1.201724	1379.925903	-258.485260	-54.452255	1668.411133	-367.741150	232.215439	1128.440430	-375.782104	-217.195084	1138.175659	-268.687378	220.484650	893.730103	-289.040161	-208.152634	880.068298	-273.008698	-8.827605	1014.506653	442.088654	151.653534	946.037781	505.212708	315.183105
-293.842804	82.090309	913.088806	-263.092255	-105.551437	916.390503	-255.854828	221.859253	494.420654	-296.592896	-88.595177	490.699951	-482.017181	286.477539	169.867172	-358.443237	-28.225943	90.464149	-299.137665	179.073105	1381.536377	-266.249481	-164.851120	1367.871948	-254.608032	1.246496	1380.185669	-257.891846	-54.444614	1668.381470	-367.407562	232.226837	1128.470581	-375.573669	-217.476730	1138.788574	-268.515472	220.451416	893.685791	-289.191498	-208.197540	880.506287	-273.005371	-9.079112	1014.555176	441.910797	151.320526	946.020874	505.106293	314.706909
-293.775085	81.906883	913.132813	-263.072083	-105.856575	916.425598	-255.905945	221.849792	494.480988	-296.238007	-88.455620	490.673096	-481.996033	286.548035	169.938980	-358.367035	-28.186075	90.499573	-298.984009	179.114090	1381.684204	-265.900238	-164.903946	1368.383057	-254.604691	1.274665	1380.463379	-257.254578	-54.504204	1668.366089	-367.085205	232.232315	1128.491333	-375.358673	-217.740341	1139.317017	-268.314392	220.348419	893.701050	-289.286896	-208.256180	880.972900	-272.994324	-9.336583	1014.596863	441.762360	150.957062	946.022278	505.027130	314.360199
-293.737305	81.788269	913.204468	-263.050659	-106.142448	916.447144	-256.040558	221.894958	494.601440	-295.933655	-88.389725	490.674683	-482.022430	286.621002	170.049057	-358.270660	-28.092432	90.498383	-298.889648	179.188538	1381.824707	-265.544891	-164.912292	1368.846680	-254.636490	1.333605	1380.711426	-256.564667	-54.545151	1668.317383	-366.721771	232.300613	1128.556641	-375.108612	-218.096939	1139.879883	-268.163849	220.281754	893.684631	-289.398041	-208.306305	881.388000	-272.999237	-9.573822	1014.646240	441.699829	150.531998	945.980103	505.027039	314.014130
-293.820984	81.700478	913.234802	-263.107330	-106.051453	916.202087	-256.095245	221.864288	494.659088	-297.644226	-91.134705	490.658936	-481.979950	286.661896	170.090363	-359.551544	-29.075819	90.667671	-298.884338	179.242416	1382.008545	-265.179047	-164.867111	1369.312744	-254.689590	1.404489	1380.929688	-255.823563	-54.609615	1668.227539	-366.355896	232.358322	1128.565308	-374.786560	-218.457703	1140.426270	-267.974365	220.182037	893.697083	-289.495270	-208.431747	881.786133	-272.945221	-9.695153	1014.535217	441.547394	150.172653	945.984070	504.940735	313.608368
-293.819580	81.490822	913.257324	-263.111084	-106.306427	916.220215	-256.100922	221.781250	494.693237	-297.681793	-91.448105	490.667603	-481.897034	286.649353	170.129501	-359.643188	-29.149424	90.663757	-298.912628	179.285217	1382.193848	-264.806915	-164.784271	1369.736938	-254.728775	1.463840	1381.112915	-255.089050	-54.694832	1668.112549	-366.072418	232.422272	1128.623657	-374.416290	-218.877914	1140.967651	-267.734192	220.058380	893.729980	-289.584198	-208.636826	882.162476	-272.933258	-9.928389	1014.554871	441.376129	149.798203	945.998169	504.870239	313.161957
-293.713135	81.235695	913.331848	-263.005890	-107.001534	916.539490	-256.016693	221.535706	494.757874	-297.605957	-91.521790	490.720642	-481.816101	286.648590	170.165192	-359.644958	-29.152292	90.671997	-298.993103	179.323639	1382.355469	-264.473938	-164.657333	1370.049683	-254.767761	1.568418	1381.280151	-254.247101	-54.990665	1667.982178	-365.764374	232.435242	1128.637817	-374.034790	-219.301270	1141.395142	-267.500702	219.962921	893.742126	-289.628418	-208.865814	882.469727	-272.948975	-10.299335	1014.755798	441.219238	149.411667	946.014282	504.774902	312.760162
-294.222839	80.525879	913.225098	-263.173065	-107.016579	916.286499	-256.050140	221.476364	494.750122	-297.506439	-91.452843	490.684204	-481.743225	286.627258	170.208054	-359.583893	-29.106735	90.671913	-299.110535	179.380371	1382.527344	-264.184082	-164.606964	1370.450317	-254.807846	1.654537	1381.419922	-253.510483	-55.137882	1667.827393	-365.456909	232.500763	1128.693604	-373.589081	-219.819870	1141.864136	-267.224365	219.818298	893.759277	-289.681946	-209.164230	882.737915	-273.057648	-10.682303	1014.563721	441.047607	149.011780	946.059814	504.685150	312.312408
-294.557739	79.654449	913.112915	-263.228180	-107.460823	916.328369	-255.907211	221.163742	494.694916	-297.819061	-91.987587	490.689240	-481.578461	286.539581	170.189835	-359.673462	-29.178728	90.668999	-299.246796	179.431229	1382.627563	-263.749817	-164.392838	1370.723267	-254.837021	1.786635	1381.563477	-252.734238	-55.369522	1667.598267	-365.191406	232.563614	1128.676270	-373.118774	-220.265823	1142.252930	-266.947662	219.719666	893.742615	-289.760712	-209.641129	883.054016	-273.172455	-11.230356	1014.521118	440.913422	148.595978	946.099854	504.644867	311.889252
-294.638947	79.473251	913.176025	-263.140533	-107.746994	916.360046	-255.927795	220.952118	494.789368	-297.710419	-91.776779	490.714050	-481.553314	286.450897	170.240860	-359.630280	-29.144556	90.685333	-299.436493	179.539017	1382.703125	-263.434296	-164.308441	1371.058960	-254.860138	1.979142	1381.736694	-251.994324	-55.632584	1667.328003	-364.967804	232.607010	1128.601807	-372.612335	-220.738266	1142.559448	-266.626526	219.623993	893.713989	-289.759338	-210.044388	883.281189	-273.165497	-11.476495	1014.568604	440.222443	148.268311	946.386169	504.338318	311.251892
-294.698639	79.372681	913.255249	-263.040436	-107.959938	916.394531	-255.936707	220.714172	494.856659	-298.085968	-92.331047	490.716278	-481.531464	286.313629	170.309570	-359.826447	-29.343241	90.742256	-299.606537	179.709869	1382.759521	-263.501190	-164.277695	1371.844849	-254.873703	2.195310	1381.927246	-251.237305	-55.929592	1667.044800	-364.784637	232.642776	1128.492554	-372.183441	-221.197159	1142.926880	-266.331390	219.515640	893.658875	-289.569214	-210.123703	883.396484	-273.157471	-11.655862	1014.626770	440.609955	147.813248	946.214783	504.547913	310.952911
-294.782074	79.229225	913.294434	-262.914764	-108.214897	916.426880	-255.908569	220.449112	494.898315	-298.195190	-92.477249	490.719818	-481.518494	286.122101	170.361771	-359.873779	-29.350235	90.730888	-299.782166	179.935577	1382.734741	-263.070129	-164.123550	1372.137695	-254.852966	2.445277	1382.093506	-250.512329	-56.159157	1666.760010	-364.639526	232.662537	1128.352051	-371.660217	-221.500687	1143.332153	-266.000061	219.404144	893.586975	-289.453125	-210.511932	883.623840	-273.116455	-11.850542	1014.661255	440.520569	147.354874	946.264404	504.529449	310.535309
-294.820770	79.142342	913.341736	-262.704681	-108.815666	916.670410	-255.948975	220.225082	494.988708	-298.409454	-92.814911	490.755646	-481.560333	285.935608	170.442245	-359.956360	-29.418226	90.775787	-299.945801	180.202988	1382.670654	-262.595184	-163.900452	1372.426514	-254.863251	2.670445	1382.173950	-249.837753	-56.524067	1666.333374	-364.527496	232.684387	1128.129639	-371.124603	-221.760864	1143.685791	-265.651672	219.244812	893.512695	-289.346313	-210.895645	883.880737	-273.131409	-12.106952	1014.810059	440.380219	146.873871	946.315796	504.497131	310.031464
-294.970947	79.053406	913.338745	-262.579376	-109.055573	916.686462	-256.084106	220.082855	495.036377	-298.540009	-93.000015	490.718109	-481.607880	285.674957	170.514801	-359.991455	-29.515614	90.750618	-300.024231	180.456787	1382.539795	-262.122467	-163.567093	1372.636597	-254.846573	2.918179	1382.200684	-249.127884	-56.938236	1665.997314	-364.459900	232.687195	1127.915039	-370.615448	-222.106171	1144.086426	-265.344604	219.074417	893.413574	-289.224670	-211.273010	884.063477	-273.122406	-12.251572	1014.814880	440.226624	146.411942	946.378052	504.483063	309.507843
-295.113892	79.087036	913.360046	-262.411774	-109.255569	916.682678	-256.098694	219.767609	495.039917	-298.675964	-93.198151	490.699554	-481.641693	285.298370	170.540176	-360.015778	-29.568247	90.715538	-300.129913	180.766632	1382.407715	-261.529633	-163.211136	1372.846069	-254.770630	3.225048	1382.304565	-248.427948	-57.351173	1665.658813	-364.433319	232.701065	1127.651367	-370.054535	-222.353104	1144.498779	-265.099579	218.922318	893.285828	-289.072296	-211.620316	884.260681	-273.098572	-12.340124	1014.823120	440.115356	145.993546	946.408691	504.469299	309.011658
-295.301086	78.959572	913.324585	-262.263550	-109.501534	916.696533	-256.169647	219.462875	495.018250	-298.806519	-93.409096	490.711761	-481.727020	284.933075	170.537582	-360.048645	-29.604263	90.644936	-300.195313	181.023758	1382.231567	-260.987152	-162.824326	1373.034546	-254.661240	3.530162	1382.295410	-247.756927	-57.727066	1665.305176	-364.431946	232.663010	1127.354492	-369.489075	-222.559967	1144.816284	-264.853333	218.749847	893.179382	-288.903046	-211.991867	884.438599	-273.077515	-12.485332	1014.808838	438.911743	145.624390	946.892822	503.939972	308.205933
-295.577850	78.669205	913.194580	-262.193420	-109.736877	916.701904	-256.272980	219.210999	494.947418	-298.931610	-93.616066	490.702393	-481.802582	284.465302	170.561295	-360.071503	-29.714056	90.656540	-300.279663	181.327133	1382.021362	-260.452454	-162.417511	1373.185059	-254.647232	3.589678	1382.290649	-247.130371	-58.082390	1664.998779	-364.494476	232.646744	1127.070557	-368.884216	-222.697678	1145.079712	-264.633087	218.514221	893.030090	-288.629181	-212.301804	884.652649	-273.105804	-12.652005	1014.739502	438.771576	145.097260	946.930603	503.933350	307.643829
-295.785431	78.505730	913.089661	-262.099579	-109.914757	916.701355	-256.258209	218.831619	494.854095	-299.016327	-93.853401	490.658203	-481.914581	283.936005	170.555191	-360.085358	-29.760748	90.601624	-300.404694	181.557037	1381.827637	-260.036407	-162.036270	1373.292603	-254.331085	4.017581	1382.010864	-246.526474	-58.400757	1664.691772	-364.582855	232.576080	1126.779297	-368.230774	-222.885025	1145.344849	-264.455444	218.250092	892.892395	-288.351929	-212.697174	884.800293	-273.121674	-12.751121	1014.682251	438.644257	144.620865	946.960144	503.893890	307.160126
-296.128937	78.343117	912.942505	-262.130066	-109.716789	916.409668	-256.392639	218.609406	494.775391	-299.188751	-94.160912	490.615082	-482.080841	283.377106	170.595520	-360.110992	-29.866871	90.640663	-300.510559	181.783005	1381.618896	-259.599731	-161.681473	1373.390869	-254.121384	4.289248	1381.838013	-245.938873	-58.598175	1664.422363	-364.686890	232.544388	1126.503052	-367.624298	-223.073425	1145.511108	-264.304535	217.967270	892.771851	-287.993958	-213.035217	884.897400	-273.141968	-12.764797	1014.453918	438.612305	144.203278	946.982788	503.883789	306.703339
-296.363098	78.140022	912.823608	-262.055328	-109.913773	916.406799	-256.379700	218.295654	494.651978	-299.196167	-94.278763	490.580688	-482.186615	282.760223	170.594299	-360.074249	-29.877655	90.684258	-300.559357	182.039963	1381.382690	-259.204437	-161.372879	1373.440918	-253.895920	4.499975	1381.628052	-245.373077	-58.776627	1664.160767	-364.774811	232.415405	1126.260376	-367.096405	-223.212448	1145.662231	-264.215607	217.754562	892.657410	-287.592499	-213.297211	885.008423	-273.192078	-12.888029	1014.388916	438.573792	143.656921	946.994446	503.917938	306.225372
-296.587891	77.927414	912.684387	-262.033966	-110.087242	916.383057	-256.404236	217.943588	494.528900	-299.194946	-94.308266	490.533722	-482.299622	282.139954	170.604446	-359.959625	-29.857790	90.631386	-300.599274	182.228058	1381.133911	-258.833099	-161.097870	1373.450684	-253.648682	4.714326	1381.495361	-244.824005	-58.863213	1663.913940	-364.922607	232.240311	1125.988647	-366.534332	-223.391541	1145.737183	-264.138458	217.467758	892.499634	-287.160034	-213.567993	885.008972	-273.272736	-13.007496	1014.303955	438.518188	143.163773	947.013245	503.940613	305.687286
-296.785034	77.743347	912.559814	-261.982910	-110.273209	916.352966	-256.359924	217.648926	494.455292	-299.214691	-94.473862	490.525635	-482.391174	281.438416	170.708099	-359.929199	-29.853518	90.624512	-300.630005	182.469055	1380.888794	-258.571167	-160.862793	1373.447998	-253.444809	4.901485	1381.337891	-244.332947	-58.854565	1663.687500	-365.087585	232.084137	1125.710449	-365.945251	-223.515869	1145.725464	-264.108368	217.189117	892.355652	-286.675964	-213.927078	884.994324	-273.339386	-13.133270	1014.224426	438.459015	142.702301	947.067383	503.924988	305.176361
-297.031464	77.458679	912.408569	-261.987122	-110.488319	916.312805	-256.304779	217.295166	494.343445	-299.241516	-94.627792	490.484680	-482.443298	280.728668	170.822098	-359.938965	-29.919209	90.634407	-300.589935	182.710541	1380.618408	-258.304382	-160.693924	1373.451050	-253.269577	5.062102	1381.172974	-243.734863	-58.768700	1663.433960	-365.193634	231.894455	1125.463867	-365.402618	-223.558395	1145.647583	-264.107361	216.839371	892.195984	-286.179993	-214.186707	884.960693	-273.457275	-13.313931	1014.126038	438.368469	142.146729	947.093872	503.945984	304.642700
-297.270233	77.165810	912.279053	-261.978271	-110.736771	916.291504	-256.230286	217.023087	494.240417	-299.167694	-94.650627	490.455536	-482.420593	279.984253	170.886810	-359.914764	-29.916264	90.608482	-300.520416	182.918442	1380.325684	-258.045349	-160.544724	1373.416870	-253.125168	5.235957	1381.010254	-243.164627	-58.635834	1663.204590	-365.342865	231.716339	1125.200073	-364.921234	-223.576233	1145.618774	-264.182281	216.341080	891.953979	-285.633301	-214.410751	884.916077	-273.569244	-13.517909	1014.048279	438.368805	141.622726	947.089783	503.947632	304.193420
-297.509186	76.884338	912.108643	-262.007568	-110.967819	916.233337	-256.013062	216.691086	494.070526	-299.114929	-94.708817	490.404053	-482.336365	279.260925	170.944839	-359.867096	-29.905836	90.578026	-300.411224	183.093262	1380.048218	-257.856262	-160.423889	1373.362061	-252.996063	5.395270	1380.896606	-242.574799	-58.430073	1663.002197	-365.455017	231.498520	1124.854126	-364.489014	-223.597549	1145.601929	-264.310730	215.845490	891.748596	-285.036713	-214.659393	884.899170	-273.705017	-13.707267	1013.931885	438.288696	141.159882	947.109863	503.906982	303.721283
-297.755493	76.612000	911.965210	-262.056122	-111.211372	916.195129	-255.827744	216.457504	493.958710	-297.728241	-92.806412	490.335938	-482.301788	278.631012	171.122482	-358.940033	-29.273041	90.477592	-300.296722	183.250534	1379.759521	-257.564545	-160.292114	1373.390259	-252.902832	5.588748	1380.750732	-241.948853	-58.188980	1662.804077	-365.579468	231.299789	1124.557373	-364.017090	-223.563782	1145.609741	-264.617188	215.270157	891.515625	-284.381927	-214.810669	884.921753	-273.856934	-13.903323	1013.839294	438.198059	140.609741	947.116638	503.894012	303.208435
-297.956726	76.357246	911.837036	-262.075439	-111.449524	916.142334	-255.555298	216.137650	493.844177	-298.052917	-93.464844	490.318024	-482.176758	278.011017	171.271042	-359.178009	-29.452168	90.472954	-300.254364	183.427002	1379.507080	-257.330505	-160.142868	1373.424316	-252.869370	5.745435	1380.580566	-241.331451	-57.843353	1662.628296	-365.657867	231.111786	1124.294922	-363.604401	-223.549255	1145.604004	-264.952026	214.688705	891.289978	-283.726074	-214.931793	885.035645	-273.985077	-14.107004	1013.748352	438.110992	140.022110	947.092712	503.869751	302.632111
-298.150177	76.147575	911.733337	-262.126190	-111.686676	916.120972	-255.192200	215.788910	493.746552	-298.127777	-93.778336	490.260437	-481.941742	277.387543	171.417374	-359.287506	-29.587553	90.518845	-300.215302	183.576263	1379.262085	-257.019287	-159.992661	1373.460327	-252.864380	5.921639	1380.450562	-240.691559	-57.508526	1662.501831	-365.727448	230.891647	1124.037598	-363.188965	-223.532425	1145.610596	-265.318542	213.957352	891.078552	-283.095154	-215.025452	885.138489	-274.123291	-14.285733	1013.685303	438.016724	139.513123	947.115906	503.801575	302.058868
-298.328064	75.961052	911.625916	-262.170532	-111.925758	916.094666	-254.907974	215.527435	493.659515	-298.162872	-94.054077	490.215302	-481.644440	276.783051	171.595123	-359.319122	-29.659969	90.499748	-300.264893	183.719864	1379.059937	-256.817535	-159.820007	1373.500732	-252.868164	6.084791	1380.370117	-240.055222	-57.123558	1662.404419	-365.804535	230.606567	1123.782104	-362.820221	-223.531647	1145.655762	-265.756958	213.175949	890.744629	-282.415253	-215.129089	885.275940	-274.260040	-14.457111	1013.618469	437.951660	139.034561	947.074463	503.723999	301.568359
-298.543610	75.701111	911.504822	-262.248627	-112.224632	916.085510	-254.443451	215.200577	493.597717	-298.136292	-94.270569	490.169586	-481.377441	276.307526	171.902679	-359.327301	-29.710577	90.524567	-300.383789	183.921967	1378.849243	-256.674377	-159.621307	1373.604858	-252.879562	6.245902	1380.286499	-239.426758	-56.679485	1662.313477	-365.887421	230.374191	1123.530396	-362.499634	-223.493835	1145.694458	-266.248749	212.422653	890.464355	-281.766785	-215.235596	885.429443	-274.402496	-14.672633	1013.550842	437.860352	138.449570	947.069824	503.703552	301.031738
-298.723511	75.382813	911.384460	-262.315643	-112.458435	916.091980	-253.864410	214.781403	493.509155	-298.174622	-94.467682	490.166595	-480.927307	275.805206	172.096741	-359.333527	-29.720596	90.540863	-300.515717	184.070969	1378.640747	-256.579468	-159.399658	1373.667969	-252.911194	6.450124	1380.213501	-238.805557	-56.180580	1662.222412	-365.973694	230.139420	1123.286865	-362.168488	-223.408539	1145.718018	-266.848175	211.690765	890.129395	-281.061768	-215.426285	885.676636	-274.516144	-14.874315	1013.490601	437.687286	137.841431	947.085815	503.590088	300.466553
-298.887573	75.169144	911.335083	-262.353729	-112.675072	916.103516	-253.353897	214.410034	493.458862	-298.451813	-95.027199	490.160706	-480.469360	275.424316	172.354584	-359.265350	-29.720634	90.595825	-300.667084	184.291946	1378.464722	-256.488068	-159.154083	1373.791382	-252.879547	6.680859	1380.145630	-238.194717	-55.694424	1662.203125	-366.036682	229.851395	1123.013062	-361.837219	-223.426880	1145.849854	-267.427582	210.902786	889.761963	-280.380920	-215.588989	885.947266	-274.642975	-15.058152	1013.472107	437.565582	137.267517	947.091187	503.438263	299.827057
-299.054291	74.872208	911.267334	-262.386139	-112.884895	916.110291	-252.706650	213.924149	493.387970	-298.277222	-94.813248	490.120270	-479.837921	274.978302	172.608002	-359.143372	-29.661322	90.557144	-300.838928	184.446045	1378.178467	-256.419952	-158.910721	1373.916382	-252.885086	6.910458	1380.039429	-237.625763	-55.120861	1662.138794	-366.141663	229.544022	1122.751099	-361.510132	-223.475662	1146.039917	-268.046082	210.118149	889.379578	-279.677368	-215.808838	886.194763	-274.736084	-15.264729	1013.439453	437.463104	136.631821	947.023926	503.346100	299.218536
-299.208832	74.626839	911.242493	-262.435974	-113.066811	916.125488	-251.875519	213.374344	493.317902	-298.269287	-94.841301	490.148712	-479.251007	274.634521	173.060226	-359.097382	-29.628305	90.575172	-300.993530	184.661865	1377.887695	-256.394928	-158.643692	1374.051758	-252.871490	7.187481	1379.943481	-237.063736	-54.496696	1662.090210	-366.214294	229.152298	1122.424072	-361.187042	-223.556900	1146.238770	-268.636444	209.472260	888.978882	-278.948364	-216.020081	886.511047	-274.834717	-15.451824	1013.433411	437.333984	136.067947	947.002441	503.215546	298.611206
-299.387451	74.289406	911.246765	-262.464264	-113.327980	916.175903	-251.026932	212.884247	493.261475	-298.366119	-95.001396	490.140778	-478.541870	274.250732	173.366165	-359.126770	-29.648096	90.535553	-301.139648	184.873901	1377.582520	-256.397949	-158.393478	1374.184814	-252.917160	7.426817	1379.867676	-236.429199	-53.881844	1662.119263	-366.343414	228.786194	1122.066406	-360.864838	-223.664749	1146.380737	-269.302338	208.955719	888.470703	-277.979858	-216.158051	886.916382	-274.918640	-15.716487	1013.458252	437.143433	135.374542	946.989014	503.045654	297.981476
-299.542114	73.979156	911.300110	-262.502472	-113.500160	916.191467	-250.348816	212.581757	493.271362	-297.462708	-93.636642	490.141724	-477.861542	273.784119	173.750732	-358.479218	-29.162470	90.447998	-301.304352	185.148239	1377.246826	-256.341431	-158.144867	1374.350220	-252.991364	7.644986	1379.844604	-235.934052	-53.161247	1662.094116	-366.486206	228.373077	1121.664185	-360.622528	-223.807098	1146.567627	-269.880493	208.498734	888.012512	-277.389893	-216.448532	887.112183	-275.027863	-15.973735	1013.494080	437.018158	134.735138	946.985596	502.902557	297.316956
-299.646484	73.681602	911.392395	-262.525421	-113.639328	916.211670	-249.540359	212.218597	493.246704	-297.399658	-93.593376	490.172638	-477.295441	273.328156	174.300873	-358.468018	-29.162912	90.482155	-301.467621	185.415588	1376.942871	-256.358978	-157.909317	1374.562622	-253.098572	7.920766	1379.832397	-235.438614	-52.402596	1662.070068	-366.667023	228.029404	1121.323242	-360.376282	-223.991348	1146.733887	-270.519531	208.092148	887.436768	-276.463745	-216.569107	887.652771	-275.142578	-16.234692	1013.555054	436.937744	134.034973	946.939636	502.793549	296.640045
-299.697235	73.533569	911.541504	-262.575470	-113.742218	916.198608	-248.701416	211.832352	493.290649	-297.393494	-93.656738	490.154541	-476.666534	272.956055	174.878662	-358.468842	-29.187836	90.525879	-301.591003	185.674911	1376.598145	-256.363403	-157.660187	1374.798828	-253.201050	8.248598	1379.819580	-234.987885	-51.672142	1662.067261	-366.908966	227.709076	1120.922485	-360.163177	-224.297989	1147.140381	-271.049744	207.707520	886.984314	-275.796082	-216.778412	888.158020	-275.264160	-16.459518	1013.630920	436.779541	133.426651	946.945862	502.581329	295.960541
-299.809540	73.325592	911.538513	-262.645233	-113.937035	916.219727	-248.028809	211.703766	493.328735	-297.390808	-93.733849	490.179382	-475.995667	272.466492	175.390289	-358.482544	-29.184034	90.550583	-301.774506	185.974716	1376.180176	-256.290283	-157.383698	1375.139404	-253.301193	8.495595	1379.802734	-234.578491	-50.844284	1662.056885	-367.258392	227.448074	1120.505981	-359.994080	-224.576584	1147.557617	-271.602234	207.437607	886.333252	-275.244965	-217.001617	888.631653	-275.406891	-16.656662	1013.642883	436.648163	132.661057	946.924866	502.423096	295.263672
-299.948853	73.002808	911.450684	-262.775879	-114.226089	916.239807	-247.255966	211.497437	493.362335	-297.386993	-93.893158	490.146240	-475.411865	272.102875	175.932419	-358.542480	-29.213718	90.593872	-302.009766	186.315079	1375.815430	-256.408722	-157.001938	1375.435181	-253.423813	8.798272	1379.770386	-234.170990	-49.992535	1662.049561	-367.621246	227.221939	1120.072632	-359.928986	-224.922760	1148.022217	-272.054474	207.148483	885.805054	-274.708099	-217.045456	888.893982	-275.560242	-16.907816	1013.608032	436.498932	131.968018	946.911255	502.242676	294.574005
-299.945099	72.667351	911.443054	-262.772888	-114.835243	916.513123	-246.078690	210.880890	493.294281	-297.367706	-94.026848	490.162537	-474.633240	271.619659	176.503372	-358.535187	-29.245872	90.566956	-302.209259	186.629654	1375.407837	-256.553467	-156.626556	1375.738281	-253.518204	9.169097	1379.825928	-233.807587	-49.148029	1662.095215	-368.039093	227.061630	1119.573730	-359.842377	-225.221100	1148.462158	-272.375031	206.827728	885.356628	-274.301575	-217.403702	890.010315	-275.713562	-17.267035	1013.745605	436.451111	131.277405	946.836243	502.066956	293.891510
-300.074493	72.373138	911.370056	-262.924225	-115.100868	916.530273	-245.116318	210.487152	493.313995	-297.349335	-94.210464	490.158356	-473.941162	271.201416	177.003006	-358.808472	-29.467884	90.543945	-302.443329	186.977600	1374.992432	-256.560822	-156.239029	1376.115601	-253.631500	9.553988	1379.841187	-233.481079	-48.204662	1662.126465	-368.494751	226.936035	1119.065308	-359.721191	-225.452927	1148.855957	-272.802094	206.541443	884.753723	-273.560486	-217.505844	890.409058	-275.872345	-17.502726	1013.717041	436.302490	130.546326	946.797180	501.846069	293.206696
-300.222809	72.257187	911.331238	-263.132111	-114.960152	916.298706	-244.368088	210.312469	493.415131	-297.743988	-94.987869	490.132904	-473.327820	270.874542	177.570709	-359.116150	-29.660233	90.539764	-302.662872	187.368210	1374.577271	-256.611206	-155.880539	1376.451172	-253.816849	9.882864	1379.826294	-233.205414	-47.206097	1662.140503	-368.962067	226.902863	1118.636353	-359.620148	-225.707687	1149.387085	-273.245087	206.324768	884.182983	-273.071320	-217.707077	891.024048	-275.980988	-17.575817	1013.581177	436.172455	129.781189	946.717102	501.644470	292.494476
-300.264923	72.070221	911.334106	-263.253662	-115.166351	916.296936	-243.464569	210.035080	493.496124	-297.795349	-95.266815	490.120697	-472.674042	270.531219	178.263641	-359.169342	-29.722965	90.569664	-302.891083	187.741837	1374.144043	-256.701965	-155.501938	1376.833862	-254.041336	10.300106	1379.854248	-232.958832	-46.231941	1662.177612	-369.450684	226.837173	1118.084351	-359.564240	-225.960175	1149.910767	-273.682892	206.112793	883.681641	-272.646698	-217.962097	891.736084	-276.112885	-17.787472	1013.585144	436.007141	129.023117	946.661133	501.453644	291.729767
-300.266571	71.843567	911.315918	-263.351044	-115.440529	916.359802	-242.585983	209.656677	493.622345	-297.742737	-95.332382	490.160065	-472.003601	270.232178	178.741074	-359.160828	-29.721201	90.579948	-303.204773	188.206696	1373.764893	-256.856140	-155.049576	1377.220825	-254.268539	10.750147	1379.844971	-232.724686	-45.213791	1662.197754	-369.912903	226.833191	1117.650024	-359.594055	-226.257858	1150.456055	-274.205658	205.931778	883.117798	-272.236481	-218.163193	892.390991	-276.243927	-18.014498	1013.611145	435.810577	128.258270	946.590820	501.195007	291.038208
-300.301636	71.525124	911.278259	-263.515686	-115.709167	916.398926	-241.814209	209.428314	493.663849	-296.997284	-94.412323	490.168152	-471.435730	270.111023	179.416016	-358.683838	-29.396339	90.553162	-303.465485	188.573425	1373.331909	-256.824768	-154.751282	1377.689209	-254.548218	11.126007	1379.814941	-232.554825	-44.097591	1662.215332	-370.427277	226.806534	1117.187622	-359.534393	-226.468750	1151.056641	-274.700745	205.740585	882.561157	-271.864594	-218.489670	892.711304	-276.391754	-18.279375	1013.613525	435.681641	127.541466	946.488342	500.932220	290.294342
-300.282928	71.317162	911.269104	-263.601227	-115.951454	916.418030	-240.897659	209.119232	493.711395	-296.891846	-94.489075	490.136414	-470.710175	269.910339	179.906586	-358.559418	-29.356857	90.541397	-303.730530	189.002838	1372.897339	-257.053955	-154.147797	1378.025635	-254.818848	11.573011	1379.787109	-232.393738	-42.979801	1662.276123	-370.906769	226.812393	1116.655273	-359.524231	-226.677032	1151.616089	-275.157806	205.489151	882.019531	-271.486298	-218.737305	893.372925	-276.496307	-18.507036	1013.622437	435.525421	126.744865	946.351563	500.672028	289.692627
-300.241119	71.084198	911.227661	-263.692657	-116.211578	916.444885	-240.103287	208.910416	493.809052	-297.463379	-95.527229	490.146149	-470.057556	269.731018	180.504669	-358.934875	-29.721807	90.601517	-304.057159	189.434433	1372.433472	-257.307770	-153.671768	1378.379272	-255.061996	12.068319	1379.774414	-232.271820	-41.858425	1662.307617	-371.374237	226.932404	1116.173096	-359.571442	-226.912888	1152.208618	-275.622009	205.263519	881.430664	-271.168427	-219.103546	894.082520	-276.592468	-18.735451	1013.618347	435.424347	125.971474	946.251038	500.400513	288.875214
-300.241150	70.877098	911.185364	-263.841644	-116.416115	916.417786	-239.271851	208.680283	493.853790	-297.475189	-95.677727	490.145660	-469.442383	269.660187	181.003647	-358.887695	-29.839602	90.580246	-304.297516	189.902817	1371.960693	-257.582458	-153.147522	1378.736572	-255.333115	12.502292	1379.687256	-232.198975	-40.635452	1662.342529	-371.849426	227.008728	1115.599854	-359.656494	-227.081421	1152.699097	-276.147339	205.092575	880.837036	-270.848114	-219.398224	894.781616	-276.715668	-18.946781	1013.586426	435.328491	125.180954	946.116394	500.144379	288.145721
-300.217316	70.582085	911.090698	-263.950928	-116.711708	916.444397	-238.463120	208.350525	493.843140	-296.776123	-94.923203	490.140717	-468.709259	269.508942	181.341919	-358.360352	-29.584585	90.454750	-304.488464	190.324051	1371.419922	-257.362183	-152.752045	1379.068481	-255.564682	13.032130	1379.733398	-232.158798	-39.386806	1662.389160	-372.272369	227.081726	1115.073608	-359.639069	-227.040039	1153.178467	-276.593140	204.876709	880.286865	-270.582184	-219.663193	895.344421	-276.816101	-19.192419	1013.553589	435.163879	124.302826	946.013062	499.864838	287.282257
-300.146118	70.344429	911.023865	-264.065796	-116.945114	916.461365	-237.734085	208.161972	493.938629	-296.659058	-95.006615	490.163849	-468.231354	269.598206	181.983826	-358.250366	-29.633425	90.402733	-304.764740	190.828461	1370.899536	-257.629059	-152.260193	1379.401123	-255.795197	13.506608	1379.689331	-232.144440	-38.094849	1662.431152	-372.732666	227.148285	1114.482422	-359.685120	-227.104721	1153.678223	-277.127380	204.696121	879.669617	-270.343262	-220.053833	896.011902	-276.893616	-19.399113	1013.530457	435.009338	123.476067	945.885498	499.614471	286.476440
-300.093292	70.054893	910.908813	-264.206940	-117.236679	916.495544	-237.571136	208.475494	494.079285	-296.486908	-94.985764	490.140869	-467.895355	269.741943	182.763702	-358.079803	-29.657129	90.429367	-304.958282	191.261078	1370.317993	-258.446777	-151.582947	1379.710449	-256.091583	13.946643	1379.618774	-232.177826	-36.804420	1662.447021	-373.117859	227.249039	1113.898804	-359.838013	-227.251831	1154.149780	-277.661407	204.508423	879.048340	-269.900574	-220.247330	897.075989	-276.991913	-19.625959	1013.490295	434.797516	122.595650	945.713074	499.255249	285.710175
-300.015442	69.766457	910.817810	-264.346619	-117.536476	916.541809	-236.956421	208.319031	494.148590	-296.411041	-95.133522	490.113007	-467.356018	269.735413	183.180862	-358.169342	-29.912607	90.646622	-305.142578	191.756348	1369.737305	-258.730621	-151.121826	1379.988037	-256.404266	14.472339	1379.516602	-232.253998	-35.439720	1662.495850	-373.530670	227.318466	1113.356201	-360.006256	-227.247971	1154.542114	-278.184540	204.387985	878.412903	-269.889709	-220.738373	897.138672	-277.089417	-19.865845	1013.469177	434.627716	121.742882	945.532959	498.912811	284.887024
-299.848206	69.387115	910.714661	-264.370819	-118.262970	916.872192	-236.211487	208.020615	494.129944	-296.664063	-95.733009	490.154633	-466.783539	269.790161	183.551559	-359.015289	-31.076330	92.047264	-305.394257	192.262573	1369.153931	-258.871796	-150.658081	1380.276123	-256.665161	14.926204	1379.433838	-232.379944	-34.086079	1662.555054	-373.906189	227.446136	1112.728027	-360.142456	-227.150513	1154.910645	-278.730316	204.278946	877.735352	-269.713654	-221.156570	897.613403	-277.196777	-20.234564	1013.584167	434.560486	120.864441	945.355286	498.653961	284.100250
-299.854340	69.354813	910.599365	-264.606110	-118.032188	916.556763	-235.471863	207.665939	494.099274	-296.296112	-95.384735	490.090149	-466.239502	269.816498	183.860153	-358.810669	-31.095387	92.234482	-305.581970	192.751755	1368.504395	-259.607025	-150.047455	1380.582886	-256.965912	15.401450	1379.280640	-232.559326	-32.651340	1662.587646	-374.313629	227.554260	1112.072144	-360.372681	-227.090729	1155.198975	-279.272186	204.221283	877.033752	-269.265350	-221.313339	898.622253	-277.266754	-20.232454	1013.370361	434.328369	119.910873	945.237305	498.235168	283.242157
-299.769135	69.139458	910.471069	-264.693329	-118.314194	916.532410	-234.400833	207.077423	493.951813	-296.246033	-95.556198	490.081451	-465.720337	269.949585	184.179626	-358.844208	-31.070148	92.169487	-305.797211	193.229721	1367.862427	-259.562256	-149.614365	1380.736694	-257.279083	15.925878	1379.182129	-232.741684	-31.223999	1662.611084	-374.707855	227.679535	1111.438843	-360.619934	-227.054611	1155.610474	-279.781128	204.204239	876.300293	-270.139648	-222.444016	898.208252	-277.292999	-20.436554	1013.293396	434.140320	119.103500	945.087097	497.810730	282.352112
-299.684906	69.010376	910.338806	-264.871796	-118.444893	916.518188	-233.541794	206.545288	493.854553	-296.247925	-95.738533	490.038361	-465.175659	270.066528	184.426590	-358.796906	-31.022842	92.144211	-306.036957	193.767761	1367.204102	-260.046021	-149.046219	1381.000977	-257.534210	16.428427	1379.058105	-232.982788	-29.779902	1662.635254	-375.140503	227.882095	1110.743530	-360.895996	-226.928802	1155.896362	-280.281250	204.197403	875.519836	-270.530151	-223.581924	897.790344	-277.403015	-20.522205	1013.221497	433.973755	118.269485	944.949219	497.456604	281.511719
-299.598358	68.833038	910.202576	-264.986664	-118.649933	916.528076	-232.449188	205.799133	493.708160	-296.094788	-95.691879	490.023041	-464.595276	270.131836	184.565002	-358.755310	-30.981535	92.155251	-306.303284	194.294327	1366.528687	-260.910492	-148.446808	1381.286743	-257.784149	16.993475	1378.876221	-233.281036	-28.317854	1662.663574	-375.562683	228.040451	1110.030762	-361.271851	-226.820602	1156.193481	-280.650146	204.161026	874.847839	-270.400696	-223.945709	898.170288	-277.476868	-20.652500	1013.158630	433.777344	117.309708	944.781433	497.044159	280.615631
-299.514679	68.647682	910.039917	-265.107086	-118.852371	916.520508	-231.846024	205.470154	493.630646	-296.249268	-96.071304	489.995117	-464.243195	270.342407	184.872253	-358.874329	-31.128799	92.204491	-306.497528	194.809021	1365.855591	-261.479279	-147.850403	1381.436035	-258.082092	17.500816	1378.792847	-233.587967	-26.840170	1662.707153	-375.955353	228.284088	1109.284790	-361.570221	-226.590698	1156.479858	-281.117645	204.143555	874.030273	-270.335876	-224.393112	898.523193	-277.552094	-20.779909	1013.073303	433.615906	116.221184	944.508423	496.659973	279.832092
-299.389313	68.495743	909.905823	-265.210022	-119.014801	916.530457	-231.355240	205.245728	493.536285	-296.179108	-96.174530	489.991211	-463.921051	270.596985	185.202652	-358.887451	-31.136515	92.231812	-306.850830	195.428421	1365.088257	-261.621002	-147.331436	1381.541382	-258.386810	18.032127	1378.486084	-233.944534	-25.328112	1662.717529	-376.381409	228.483963	1108.518921	-361.818512	-226.323593	1156.696289	-281.519287	204.129303	873.312622	-270.321259	-224.773178	898.945679	-277.631226	-20.882879	1013.013184	433.194061	114.681908	944.133911	496.328491	278.989044
-299.309998	68.350319	909.746460	-265.333710	-119.193031	916.532776	-230.728302	204.814087	493.398254	-296.106995	-96.291466	489.985382	-463.560150	270.848755	185.417358	-358.897369	-31.146406	92.246010	-307.091187	195.958344	1364.411743	-262.578094	-146.683105	1381.849731	-258.689117	18.609524	1378.328247	-234.342880	-23.774887	1662.752197	-376.813995	228.747818	1107.729004	-362.199463	-226.154404	1156.926880	-281.947418	204.101868	872.439941	-270.283356	-225.134460	899.354187	-277.739166	-20.979984	1012.935791	433.037170	113.768333	943.924683	495.904694	278.024323
-299.213959	68.185875	909.567078	-265.445618	-119.414032	916.559509	-230.221313	204.418777	493.244232	-296.080292	-96.423157	489.990875	-463.259155	271.091248	185.626648	-358.866516	-31.138088	92.248131	-307.402466	196.599548	1363.680786	-262.777008	-146.174408	1381.901733	-259.101501	19.151937	1378.057983	-234.805267	-22.246704	1662.800659	-377.128845	228.945511	1106.965210	-362.524780	-225.737488	1157.176270	-282.396179	204.236237	871.596680	-270.280304	-225.464630	899.753784	-277.836731	-21.085613	1012.859619	432.820679	112.724686	943.704651	495.485565	277.154510
-299.095367	68.095100	909.433105	-265.536072	-119.545914	916.578918	-229.691391	204.009811	493.103760	-295.966278	-96.462997	489.990448	-462.966492	271.379791	185.809570	-358.834595	-31.188009	92.285446	-307.702209	197.223572	1362.986328	-264.337799	-145.627747	1382.265869	-259.490936	19.826263	1377.860229	-235.189194	-20.745361	1662.780396	-377.425201	229.154694	1106.129761	-363.044067	-225.528839	1157.327759	-282.819336	204.388794	870.750061	-270.400391	-225.812286	900.072388	-277.937469	-21.141769	1012.804932	432.626038	111.763519	943.464050	495.085236	276.136169
-299.043213	67.962097	909.265808	-265.693146	-119.706566	916.568054	-229.318298	203.750076	492.934784	-295.914917	-96.628853	489.976013	-462.822876	271.704437	186.051666	-358.811493	-31.157612	92.251259	-307.953186	197.839249	1362.260376	-265.066193	-145.059341	1382.431030	-259.959045	20.433052	1377.737549	-235.676727	-19.149158	1662.720825	-377.665405	229.333862	1105.403320	-363.455017	-225.315430	1157.607910	-283.238129	204.580673	869.892639	-270.581879	-226.210495	900.315979	-278.063660	-21.224051	1012.716064	432.382324	110.734383	943.229736	494.617249	275.155365
-298.948547	67.885712	909.092773	-265.798706	-119.859505	916.588196	-228.840591	203.330444	492.764252	-295.837036	-96.705910	489.992371	-462.589294	271.957947	186.145660	-358.820221	-31.155746	92.250183	-308.339355	198.544113	1361.595825	-265.028473	-144.422226	1382.582275	-260.368042	21.076082	1377.542236	-236.195023	-17.636801	1662.711914	-377.930511	229.581467	1104.597656	-363.782562	-224.819061	1157.932251	-283.632996	204.789963	868.987000	-270.736420	-226.491425	900.698059	-278.175385	-21.261286	1012.640503	432.178558	109.760979	942.996460	494.205261	274.238190
-298.960724	67.726341	908.878906	-265.996368	-119.990936	916.592957	-228.493835	202.995209	492.565918	-295.814362	-96.838287	489.985229	-462.417145	272.258728	186.256744	-358.830139	-31.197115	92.237709	-308.631042	199.223053	1360.857910	-266.251495	-143.722122	1382.914673	-260.906769	21.738657	1377.425049	-236.701080	-16.142838	1662.732422	-378.135620	229.895142	1103.819946	-364.312683	-224.459961	1158.123413	-284.040985	204.964783	868.145142	-270.933533	-226.739441	901.095886	-278.330780	-21.302851	1012.533081	431.928436	108.766403	942.767212	493.723663	273.227142
-299.010101	67.554024	908.648071	-266.220764	-120.140366	916.580994	-228.202972	202.661331	492.348511	-295.705109	-96.912643	489.943329	-462.291870	272.542816	186.369858	-358.834930	-31.176073	92.278732	-308.953003	199.868790	1360.149780	-266.634216	-143.068954	1382.973999	-261.380890	22.532608	1377.405640	-237.245636	-14.609840	1662.636963	-378.373322	230.254761	1102.999634	-364.743774	-224.066818	1158.487183	-284.433319	205.168594	867.242249	-271.204529	-227.069977	901.544739	-278.491852	-21.355049	1012.407349	431.629639	107.731094	942.502136	493.252869	272.227692
-299.005951	67.457619	908.424561	-266.403473	-120.229019	916.603760	-227.822678	202.139633	492.039093	-295.648010	-96.951508	489.930237	-462.230438	272.812073	186.480515	-358.781281	-31.184626	92.284096	-309.362152	200.615646	1359.473511	-267.166260	-142.231644	1383.293701	-261.899719	23.217300	1377.150879	-237.800323	-13.139399	1662.625977	-378.576538	230.665588	1102.228394	-365.236481	-223.647385	1158.796875	-284.874146	205.342896	866.327576	-271.550812	-227.428787	901.907532	-278.650421	-21.332674	1012.304077	431.433563	106.633522	942.209961	492.823730	271.225525
-299.027069	67.445412	908.223572	-266.596130	-120.237350	916.609375	-227.569611	201.766022	491.770599	-295.589417	-97.017464	489.906342	-462.182098	273.093933	186.598892	-358.775208	-31.184206	92.293213	-309.685547	201.341782	1358.779419	-268.296753	-141.395981	1383.573120	-262.447784	24.034197	1376.993652	-238.413025	-11.665556	1662.618286	-378.728271	231.111526	1101.420654	-365.817017	-223.480743	1159.191406	-285.229004	205.463959	865.414185	-271.961151	-227.832001	902.211609	-278.818665	-21.247408	1012.203979	431.214539	105.560684	941.943359	492.361237	270.188202
-299.044830	67.409363	908.034912	-266.767792	-120.277626	916.639587	-227.405426	201.408478	491.516266	-295.558777	-97.038589	489.896820	-462.164612	273.345825	186.671906	-358.749115	-31.204397	92.352448	-310.091522	202.058746	1358.139526	-268.868896	-140.604828	1383.746094	-262.971130	24.834087	1376.945068	-239.032776	-10.161032	1662.558350	-378.914093	231.628311	1100.583008	-366.355621	-223.092865	1159.551636	-285.648590	205.628967	864.582642	-272.351227	-228.165192	902.698669	-278.999939	-21.187586	1012.123108	430.948547	104.466705	941.689819	491.877350	269.114716
-299.080383	67.446739	907.864929	-266.957489	-120.270767	916.680542	-227.138763	200.843338	491.189545	-295.547821	-97.062309	489.907104	-462.209930	273.630432	186.767792	-358.685364	-31.138462	92.301125	-310.496948	202.783096	1357.512695	-269.541168	-139.744873	1384.005493	-263.528687	25.650175	1376.950073	-239.684814	-8.654496	1662.542603	-379.028931	232.143524	1099.823975	-366.916077	-222.802200	1159.938843	-286.023956	205.756409	863.677612	-272.737061	-228.482040	903.187561	-279.175934	-21.068348	1012.055908	430.313110	103.531235	941.124390	491.016418	268.191406
[truncated: 144 more rows]
[truncated: 40 more columns]
