# Supplementary material for: A dyadic stimulus set of audiovisual affective displays for the study of multisensory, emotional, social interactions
Source: Behav Res Methods. 2015 Nov 5;48(4):1285–95. doi: 10.3758/s13428-015-0654-4 (PMC5101291; doi:10.3758/s13428-015-0654-4)
Supplement: Supplementary file 1 — (ZIP 270 MB) [file 13428_2015_654_MOESM1_ESM.zip › supplementary_material_2_stimuli_set_files/E/E23.txt]

-481.132416	180.252426	915.044800	-467.453400	-4.036307	915.334106	-568.352600	267.887421	501.266693	-513.039185	-88.340302	499.236084	-563.651611	327.196228	65.214149	-546.529724	-141.976181	73.973793	-487.027832	275.237915	1373.246826	-447.927368	-71.446136	1364.917725	-443.004333	96.451309	1382.579224	-429.699829	87.871384	1676.705811	-562.823730	316.785065	1117.485962	-555.893799	-131.762848	1136.444336	-460.531525	306.122162	883.331116	-472.833099	-125.197227	875.410645	-464.209259	89.012726	1014.675659	459.414001	-11.507815	959.689819	451.947998	166.238235
-480.217133	180.547440	914.989929	-466.777252	-3.807115	915.179077	-568.162842	268.170654	501.329773	-513.182739	-87.870552	499.283203	-563.643005	327.162170	65.286247	-546.519775	-141.849304	74.005959	-486.064056	275.329285	1373.041138	-447.783386	-71.454453	1364.915527	-442.427155	96.516609	1382.539795	-429.033997	88.167923	1676.632813	-561.892090	317.123413	1117.311279	-555.844421	-131.449768	1136.430542	-459.937683	306.066956	882.957275	-472.400482	-124.674881	875.556946	-463.352142	89.211838	1014.565002	459.609680	-11.601720	959.831848	452.284027	166.224243
-479.253021	180.833298	914.872559	-466.109711	-3.674515	915.044250	-568.055237	268.463745	501.424316	-513.327637	-87.510246	499.395081	-563.626160	327.156830	65.304375	-546.507324	-141.695068	74.007202	-485.133789	275.457062	1372.900391	-447.609039	-71.465431	1364.949097	-441.872009	96.553497	1382.441284	-428.397095	88.369385	1676.640015	-560.931641	317.443604	1117.141357	-555.813538	-131.106277	1136.390015	-459.347351	306.045074	882.605347	-471.945496	-124.215332	875.636841	-462.489532	89.397964	1014.434326	459.807404	-11.504560	959.997620	452.549194	166.232574
-478.355377	181.041672	914.754272	-465.455292	-3.586050	914.935242	-567.720337	268.464386	501.433136	-513.341553	-87.136269	499.487152	-563.563232	327.104065	65.328590	-546.448730	-141.553116	73.980492	-484.237549	275.604523	1372.740356	-447.347473	-71.440208	1364.960205	-441.327057	96.563980	1382.320923	-427.793579	88.684593	1676.571655	-560.026672	317.765442	1116.996704	-555.740601	-130.816116	1136.328857	-458.723633	305.972290	882.240051	-471.578735	-123.892921	875.648132	-461.669708	89.540489	1014.316162	459.926819	-11.467688	960.110840	452.800079	166.235916
-477.411652	181.298828	914.668152	-464.831818	-3.454110	914.822510	-567.284058	268.587646	501.492340	-513.424072	-86.828789	499.515076	-563.468079	327.048187	65.395706	-546.446045	-141.439575	74.019035	-483.284912	275.702972	1372.590820	-447.118927	-71.442734	1364.946777	-440.687469	96.587227	1382.290527	-427.193054	88.968971	1676.479980	-559.087524	317.942688	1116.827515	-555.626343	-130.500137	1136.240234	-458.133667	305.851440	881.937561	-471.216431	-123.614388	875.681396	-460.854156	89.704575	1014.213745	460.095947	-11.407773	960.224182	453.128510	166.246872
-476.531921	181.434021	914.605164	-464.185120	-3.287113	914.719727	-566.603394	268.700012	501.128326	-513.511963	-86.707939	499.593262	-563.303833	326.990082	65.452232	-546.480530	-141.389603	74.059097	-482.362366	275.821472	1372.472778	-446.869537	-71.442558	1364.941528	-440.091522	96.622177	1382.247192	-426.588715	89.297104	1676.322998	-558.183960	318.130615	1116.714111	-555.485840	-130.210098	1136.165283	-457.508728	305.705078	881.676025	-470.799835	-123.237885	875.678894	-460.047028	89.824371	1014.126526	460.227570	-11.346724	960.283081	453.482361	166.255554
-475.633057	181.675903	914.523376	-463.500793	-3.236993	914.622864	-566.608337	269.105530	501.688934	-513.568237	-86.509888	499.635773	-563.484863	327.005096	65.555054	-546.516785	-141.264633	74.072655	-481.480804	275.945404	1372.352905	-446.641510	-71.439941	1364.914307	-439.538971	96.667519	1382.191528	-426.027039	89.570190	1676.300537	-557.283264	318.258545	1116.556519	-555.317627	-129.875961	1136.072388	-456.875793	305.490082	881.423706	-470.427063	-122.925552	875.669189	-459.188446	89.953911	1014.030396	460.276764	-11.389830	960.283875	453.792755	166.300308
-474.793213	181.835815	914.539001	-462.876434	-3.093332	914.540955	-566.247742	269.265686	501.783905	-513.378235	-86.220016	499.616791	-563.496765	326.967438	65.629929	-546.370911	-141.177048	74.088486	-480.612152	276.071259	1372.258667	-446.353424	-71.399101	1364.875854	-438.964172	96.740402	1382.166138	-425.492706	89.835320	1676.341431	-556.367065	318.270294	1116.429443	-555.109863	-129.637802	1136.048096	-456.296753	305.283325	881.119995	-470.011810	-122.548752	875.685974	-458.423157	90.043205	1013.994202	460.326721	-11.387347	960.301575	454.079620	166.327133
-473.865753	181.958160	914.501343	-462.158020	-3.011554	914.481140	-565.794617	269.346283	501.867523	-513.198486	-85.935829	499.651581	-563.472900	326.943176	65.738655	-546.329163	-141.049088	74.122269	-479.738220	276.156860	1372.173340	-446.093506	-71.340202	1364.836182	-438.407288	96.761818	1382.128418	-424.970001	90.040390	1676.342041	-555.489502	318.324066	1116.316650	-554.860718	-129.364166	1136.015991	-455.637024	305.005493	880.870178	-469.683014	-122.214561	875.680420	-457.584991	90.122406	1013.944031	460.361176	-11.369189	960.260559	454.383545	166.340500
-473.025909	181.992813	914.481323	-461.468750	-3.017452	914.454834	-564.978699	269.150696	501.452515	-513.056763	-85.722450	499.674469	-563.205078	326.853516	65.809273	-546.269714	-140.935562	74.157982	-478.845062	276.259827	1372.097656	-445.792358	-71.285721	1364.840088	-437.825897	96.745338	1382.075439	-424.454010	90.310982	1676.278320	-554.652466	318.293274	1116.183105	-554.583435	-129.112061	1136.023560	-455.098694	304.735718	880.541565	-469.355804	-121.937958	875.691406	-456.798431	90.126190	1013.918640	460.409912	-11.331159	960.242188	454.698822	166.402969
-472.215912	182.110428	914.452942	-460.810150	-3.066489	914.432251	-564.998840	269.588928	502.001984	-512.931091	-85.606834	499.764191	-563.420654	326.884918	65.954231	-546.242004	-140.840164	74.253273	-478.014343	276.410461	1372.098389	-445.490387	-71.246796	1364.881836	-437.234192	96.798271	1382.088257	-423.950195	90.478783	1676.252930	-553.815796	318.280304	1116.129395	-554.285950	-128.742889	1135.940186	-454.636322	304.276703	880.133484	-469.033478	-121.700554	875.746155	-456.040649	90.155884	1013.890747	460.477295	-11.246701	960.218811	455.022095	166.487610
-471.454681	182.258453	914.421143	-460.194977	-3.012338	914.387512	-564.614929	269.684113	502.111877	-512.703125	-85.384033	499.764343	-563.410339	326.847687	66.019135	-546.192993	-140.790802	74.277596	-477.218811	276.549652	1372.061401	-445.285309	-71.278175	1364.942505	-436.697662	96.851181	1382.026367	-423.471558	90.702423	1676.211548	-552.967529	318.192749	1116.042603	-554.041016	-128.433990	1135.940186	-453.951447	303.978790	879.998108	-468.734375	-121.450882	875.747559	-455.291351	90.245163	1013.846069	460.499664	-11.176209	960.226563	455.319244	166.514847
-470.713562	182.185699	914.384644	-459.516571	-3.051287	914.349548	-563.836304	269.187927	501.631012	-512.494873	-85.306854	499.783325	-563.077148	326.731812	66.049080	-546.112671	-140.728882	74.339439	-476.425964	276.621826	1372.057251	-444.894806	-71.239220	1364.980103	-436.098175	96.925629	1382.073120	-423.017944	90.817345	1676.261108	-552.127258	318.089447	1115.993530	-553.741150	-128.130753	1135.929810	-453.211487	303.723907	879.866760	-468.421295	-121.197289	875.752258	-454.542572	90.187439	1013.804688	460.536835	-11.128469	960.195923	455.587036	166.584259
-469.985901	182.121536	914.334595	-458.826569	-3.187388	914.329834	-563.498657	269.115326	501.626465	-512.267639	-85.306564	499.830231	-563.013977	326.676514	66.102921	-546.092590	-140.658173	74.412888	-475.652771	276.739136	1371.993164	-444.332916	-71.065346	1364.989746	-435.540344	96.983597	1382.038330	-422.593567	91.051727	1676.280396	-551.325195	318.006256	1115.874146	-553.401245	-127.834404	1135.954224	-452.417847	303.462921	879.777710	-468.115112	-120.991127	875.740784	-453.808167	90.102745	1013.767029	460.542023	-11.055407	960.207825	455.839905	166.602280
-469.290192	182.221954	914.273010	-458.147552	-3.254772	914.293579	-563.570923	269.787933	502.150024	-512.073853	-85.350906	499.909882	-563.287842	326.689575	66.216026	-546.087524	-140.588089	74.473885	-474.971863	276.847137	1371.956055	-443.930786	-71.014816	1365.024780	-434.965363	97.030220	1382.091797	-422.138733	91.102852	1676.282227	-550.532227	317.950714	1115.752686	-553.040588	-127.604965	1135.989990	-451.568451	303.143463	879.681641	-467.782776	-120.743660	875.699280	-453.123108	90.131142	1013.718262	460.541229	-11.035742	960.163025	456.111542	166.659256
-468.616272	182.167435	914.192139	-457.518951	-3.323713	914.242859	-563.131287	269.663574	502.036438	-511.687622	-85.292633	499.941559	-563.193054	326.627258	66.250610	-546.021790	-140.513977	74.540115	-474.307587	276.975433	1371.880493	-443.481323	-70.943054	1365.030518	-434.365540	97.110146	1382.067505	-421.710999	91.253815	1676.252686	-549.776855	317.915039	1115.639038	-552.665955	-127.414864	1136.081543	-450.769867	302.934784	879.640747	-467.510773	-120.551186	875.607666	-452.461517	90.083557	1013.651245	460.533081	-11.053353	960.119263	456.388245	166.681778
-467.933655	182.075165	914.133118	-456.798126	-3.461400	914.242676	-562.432373	269.073761	501.712372	-511.330872	-85.166733	499.915527	-562.920593	326.565765	66.232079	-545.953735	-140.456009	74.579605	-473.632019	277.086334	1371.798950	-442.928772	-70.873795	1365.016479	-433.785461	97.234436	1382.062012	-421.294556	91.283211	1676.308716	-549.018188	317.921143	1115.508667	-552.298096	-127.195129	1136.102661	-449.939026	302.592499	879.592346	-467.218811	-120.353668	875.570129	-451.798218	89.999840	1013.625549	460.548859	-10.974426	960.157715	456.655151	166.685669
-467.278320	182.010269	914.048401	-456.100281	-3.618712	914.240784	-562.179443	269.169098	501.764740	-511.017517	-85.190979	500.013306	-562.913879	326.543152	66.293617	-545.977539	-140.451111	74.635864	-473.079987	277.183563	1371.779541	-442.407196	-70.805229	1365.012329	-433.251617	97.357780	1382.100830	-420.895813	91.490768	1676.315308	-548.280640	317.882843	1115.390015	-551.884460	-126.900787	1136.062012	-448.990387	302.369202	879.575562	-466.900208	-120.142014	875.532410	-451.137360	89.934265	1013.583557	460.524353	-10.933946	960.129700	456.869354	166.754990
-466.669617	181.988907	913.958191	-455.453247	-3.679650	914.167786	-561.844299	269.186218	501.806213	-510.574921	-85.160698	500.019623	-562.952637	326.535156	66.349365	-545.862122	-140.449219	74.712326	-472.479828	277.287506	1371.735596	-441.880524	-70.714371	1364.950439	-432.733978	97.468124	1382.104248	-420.491669	91.579292	1676.324463	-547.521912	317.825165	1115.297729	-551.475098	-126.744690	1136.055664	-448.084106	302.140472	879.515564	-466.614929	-119.949455	875.487000	-450.505035	89.904617	1013.501404	460.522919	-10.908721	960.154114	457.077942	166.763214
-466.112732	181.929886	913.881592	-454.759766	-3.780609	914.137329	-561.513794	269.171051	501.809326	-510.171844	-85.189308	500.071320	-562.826355	326.479889	66.390083	-545.732300	-140.381577	74.768311	-471.910675	277.342499	1371.676514	-441.292358	-70.616974	1364.922485	-432.201630	97.586090	1382.090454	-420.086639	91.638397	1676.341431	-546.807129	317.843018	1115.135986	-551.030640	-126.522018	1136.003174	-447.157776	301.882385	879.477112	-466.270966	-119.821426	875.416077	-449.879791	89.856911	1013.447632	460.518585	-10.884301	960.162415	457.286987	166.806778
-465.549347	181.829895	913.814758	-454.042114	-3.857420	914.093506	-561.222839	269.011322	501.827484	-509.809021	-85.273682	500.085571	-562.827393	326.430969	66.433388	-545.731384	-140.400574	74.806259	-471.446930	277.431671	1371.590332	-440.822296	-70.531815	1364.905762	-431.688660	97.677505	1382.043213	-419.684875	91.623077	1676.413330	-546.092712	317.831116	1115.006836	-550.558167	-126.401016	1136.014648	-446.249512	301.696564	879.453552	-465.900391	-119.671188	875.379822	-449.226257	89.790497	1013.390747	460.495667	-10.848271	960.177673	457.464630	166.855255
-464.974213	181.756470	913.770752	-453.363007	-3.971224	914.082581	-560.963379	268.738220	501.850311	-509.452209	-85.389465	500.118896	-562.759766	326.384705	66.463737	-545.681519	-140.377197	74.883423	-470.963593	277.519043	1371.566406	-440.235657	-70.450401	1364.845093	-431.161743	97.739265	1382.021851	-419.282166	91.739075	1676.349487	-545.395691	317.866333	1114.903442	-550.043213	-126.257416	1135.971558	-445.328674	301.477234	879.445923	-465.517487	-119.579002	875.294556	-448.566772	89.722374	1013.359619	460.457245	-10.862867	960.155273	457.627197	166.895706
-464.381134	181.740204	913.722046	-452.685394	-4.090574	914.053345	-560.754517	268.572876	501.879272	-509.099915	-85.483604	500.083954	-562.724365	326.281616	66.467865	-545.639832	-140.390396	74.914658	-470.512878	277.568542	1371.491943	-439.583679	-70.356567	1364.876953	-430.663666	97.807915	1381.984009	-418.881622	91.685120	1676.352295	-544.693787	317.851013	1114.760498	-549.421997	-126.242310	1136.010620	-444.430634	301.325226	879.494385	-465.092957	-119.503609	875.214844	-447.907440	89.670837	1013.317993	460.468903	-10.826903	960.167786	457.812256	166.933807
-463.855957	181.632904	913.684021	-452.026367	-4.254757	914.067322	-560.494629	268.237427	501.838348	-508.790253	-85.529007	500.060791	-562.620544	326.209412	66.478432	-545.570190	-140.353302	74.935379	-470.105591	277.609497	1371.445679	-438.991577	-70.291130	1364.916382	-430.211548	97.877434	1381.970947	-418.489075	91.678131	1676.378174	-544.040833	317.838776	1114.669434	-548.830078	-126.115250	1135.988892	-443.495087	301.095367	879.529236	-464.619415	-119.446571	875.165833	-447.266266	89.573433	1013.300293	460.501251	-10.805846	960.135193	458.023010	166.985046
-463.302124	181.512207	913.642456	-451.412201	-4.426303	914.065796	-560.237244	268.108246	501.856262	-508.538605	-85.736923	500.056946	-562.596069	326.108246	66.557083	-545.546631	-140.384308	74.979836	-469.752625	277.654633	1371.418701	-438.472656	-70.242493	1364.934814	-429.753021	97.950836	1382.017334	-418.109894	91.782600	1676.403198	-543.416382	317.841461	1114.621338	-548.262512	-125.983780	1135.957153	-442.629395	301.021545	879.559998	-464.070496	-119.306854	875.152710	-446.639252	89.454681	1013.273926	460.546936	-10.774722	960.133179	458.202240	167.027420
-462.773468	181.486954	913.649414	-450.802856	-4.508302	914.036255	-560.066040	268.062469	501.899963	-508.300568	-85.934158	500.098633	-562.592346	326.035370	66.593063	-545.533569	-140.391220	75.010597	-469.335022	277.692017	1371.407715	-438.010773	-70.200081	1364.937622	-429.311279	98.026566	1381.983887	-417.750549	91.864799	1676.370605	-542.779114	317.771118	1114.529907	-547.652893	-125.980324	1135.965698	-441.727966	300.796173	879.643921	-463.572968	-119.285561	875.136780	-446.012604	89.389587	1013.256531	460.599518	-10.751553	960.133240	458.408081	167.046173
-462.241791	181.463257	913.594971	-450.184937	-4.695128	914.026672	-559.886597	267.891785	501.967133	-508.079987	-85.992905	500.029388	-562.618713	325.911316	66.615730	-545.488953	-140.407593	75.039993	-468.945465	277.710114	1371.400146	-437.477905	-70.118652	1364.925781	-428.850769	98.074066	1381.969604	-417.405396	91.926933	1676.358154	-542.197876	317.758484	1114.445679	-547.046326	-126.064316	1136.006714	-440.839966	300.629639	879.658447	-463.168549	-119.362671	875.034302	-445.374115	89.316605	1013.217285	460.676697	-10.732359	960.120239	458.595520	167.053314
-461.738129	181.341980	913.539734	-449.596497	-4.821555	913.960754	-559.648560	267.613800	501.987610	-507.902283	-86.083534	500.029785	-562.564697	325.829712	66.648766	-545.479370	-140.462021	75.042152	-468.608185	277.712860	1371.361572	-436.933868	-70.072060	1364.975464	-428.418304	98.098190	1381.894531	-417.042908	91.970329	1676.318848	-541.639893	317.702911	1114.363037	-546.438110	-126.104103	1136.009033	-439.979126	300.475433	879.767334	-462.634430	-119.422775	874.953125	-444.760132	89.196404	1013.149231	460.732697	-10.685118	960.117676	458.758575	167.095810
-461.230713	181.235519	913.482178	-449.045654	-4.929847	913.915161	-559.454590	267.409790	501.986725	-507.704254	-86.220284	500.009399	-562.505493	325.732819	66.654778	-545.458740	-140.460892	75.061287	-468.267334	277.734650	1371.318481	-436.368744	-70.068420	1364.937256	-427.956177	98.102058	1381.857056	-416.718842	91.969719	1676.320679	-541.115906	317.631531	1114.287598	-545.786011	-126.110733	1135.993530	-439.117462	300.320099	879.809631	-462.019501	-119.525894	874.873962	-444.150848	89.103149	1013.088684	460.788788	-10.659853	960.076294	458.936646	167.124100
-460.751740	181.151535	913.439514	-448.495300	-5.073729	913.877563	-559.157288	267.164337	501.976318	-507.599792	-86.318115	499.995972	-562.454285	325.668121	66.690926	-545.472412	-140.452606	75.071571	-467.845398	277.675079	1371.202271	-435.763123	-70.038429	1364.945313	-427.478119	98.111153	1381.821045	-416.396179	92.032585	1676.336548	-540.611511	317.518494	1114.197998	-545.182434	-126.169662	1135.957031	-438.303284	300.123383	879.838013	-461.397705	-119.584053	874.902466	-443.596375	88.998451	1013.044067	460.890594	-10.632268	960.043396	459.101440	167.133667
-460.223083	181.069580	913.356384	-447.989166	-5.230038	913.832642	-558.779785	266.871185	501.907227	-507.534393	-86.362793	499.955383	-562.306335	325.598907	66.714729	-545.581848	-140.496765	75.094154	-467.449371	277.712463	1371.230957	-435.279541	-70.029770	1364.921265	-427.030701	98.114326	1381.782227	-416.083862	92.031532	1676.337402	-540.123413	317.432556	1114.125122	-544.566528	-126.278740	1135.906860	-437.526489	299.968567	879.924927	-460.801270	-119.709259	874.891602	-443.035248	88.900826	1012.974976	461.029144	-10.600591	960.018555	459.321899	167.162140
-459.727417	181.005859	913.300903	-447.443237	-5.422190	913.800964	-558.456543	266.827789	501.935913	-507.429779	-86.494850	500.031097	-562.253357	325.567780	66.725464	-545.623108	-140.523453	75.134918	-467.065979	277.673767	1371.172852	-434.851898	-70.012955	1364.930298	-426.587372	98.137550	1381.773926	-415.754456	92.066063	1676.317139	-539.606018	317.323792	1114.055908	-543.905579	-126.494652	1135.941528	-436.685272	299.848389	880.040833	-460.206573	-119.839775	874.802429	-442.490204	88.789474	1012.928528	461.144989	-10.549117	959.967041	459.515167	167.219467
-459.252167	180.936340	913.269409	-446.967194	-5.501079	913.738281	-558.234924	266.857666	502.016418	-507.281860	-86.568947	500.014740	-562.260437	325.552673	66.785271	-545.586182	-140.505981	75.177361	-466.676544	277.666534	1371.130371	-434.345520	-70.007195	1364.918457	-426.181763	98.139366	1381.762817	-415.445251	92.090851	1676.245361	-539.144836	317.212280	1113.970215	-543.342102	-126.592995	1135.890259	-435.979340	299.666321	880.107666	-459.555695	-119.935028	874.695190	-441.978027	88.701042	1012.877502	461.300537	-10.504560	959.961243	459.722412	167.198090
-458.797607	180.836014	913.240051	-446.468964	-5.624327	913.693787	-558.067627	266.980652	502.078186	-507.105835	-86.703514	500.074585	-562.279907	325.552551	66.845154	-545.528870	-140.504211	75.195099	-466.293701	277.599609	1371.032471	-433.918030	-69.996986	1364.893555	-425.744568	98.149704	1381.761475	-415.168274	92.095917	1676.308228	-538.701660	317.110504	1113.929321	-542.717834	-126.825150	1135.820068	-435.278625	299.498871	880.176514	-458.913300	-120.095802	874.681152	-441.481812	88.585007	1012.838379	461.421143	-10.445333	959.927490	459.929596	167.237518
-458.343536	180.734741	913.218018	-445.982330	-5.680508	913.645996	-557.855103	267.092987	502.143829	-506.947205	-86.814522	500.081757	-562.321838	325.571625	66.882416	-545.531250	-140.505890	75.213264	-465.864197	277.629913	1371.051147	-433.442200	-70.011238	1364.872925	-425.358398	98.136230	1381.729126	-414.874573	92.124786	1676.296753	-538.235779	316.965057	1113.888672	-542.110779	-127.062157	1135.792725	-434.609558	299.346039	880.224792	-458.242035	-120.258339	874.665771	-440.980804	88.496742	1012.800110	461.585205	-10.428697	959.869629	460.158539	167.264053
-457.910034	180.603378	913.162781	-445.499420	-5.796733	913.620178	-557.608032	267.066345	502.133057	-506.759888	-86.912712	500.123840	-562.273315	325.556305	66.903748	-545.454041	-140.527130	75.252037	-465.505463	277.528412	1370.944458	-432.996033	-70.039444	1364.859741	-424.963440	98.126587	1381.702515	-414.577332	92.135345	1676.234619	-537.752563	316.870697	1113.810791	-541.525269	-127.158638	1135.761963	-433.933929	299.246368	880.313293	-457.548096	-120.372124	874.697876	-440.479187	88.394524	1012.754456	461.778656	-10.376908	959.828796	460.377502	167.299622
-457.457092	180.553070	913.116577	-445.020844	-5.924449	913.587463	-557.309570	266.977417	502.099335	-506.593658	-86.982857	500.091156	-562.236267	325.551910	66.935463	-545.435547	-140.499176	75.247101	-465.133789	277.553986	1370.992554	-432.500946	-70.042091	1364.875610	-424.546631	98.056175	1381.683960	-414.304321	92.196213	1676.238525	-537.303955	316.742065	1113.755493	-540.940857	-127.314400	1135.765747	-433.293091	299.058746	880.369568	-456.931366	-120.608627	874.674988	-439.983215	88.315872	1012.711487	461.941711	-10.319480	959.852051	460.599915	167.331833
-457.014008	180.539795	913.105042	-444.577698	-6.005190	913.570740	-557.007996	266.928925	502.071991	-506.415955	-87.058052	500.070831	-562.163757	325.543335	66.934959	-545.474731	-140.502701	75.257271	-464.753448	277.497955	1370.970825	-432.030334	-70.059517	1364.903687	-424.140778	98.012184	1381.674927	-414.010681	92.182449	1676.229004	-536.881653	316.646729	1113.724121	-540.346802	-127.564751	1135.822754	-432.649506	298.879700	880.431885	-456.346710	-120.867706	874.682068	-439.510010	88.267746	1012.693970	462.112946	-10.261486	959.822327	460.788452	167.401382
-456.568695	180.498260	913.073792	-444.186920	-6.010860	913.508911	-556.749146	266.869629	502.001434	-506.165222	-87.121078	499.994141	-562.115417	325.532074	66.953613	-545.413696	-140.468796	75.274712	-464.380524	277.345581	1370.878906	-431.674164	-70.083588	1364.889893	-423.751495	97.976532	1381.698364	-413.701813	92.115036	1676.181152	-536.479492	316.548981	1113.731201	-539.805969	-127.725128	1135.807983	-432.122559	298.756470	880.436951	-455.666931	-121.005539	874.742676	-439.047485	88.227684	1012.642517	462.323578	-10.152239	959.829590	461.009308	167.462769
-456.138123	180.465897	913.039490	-443.768127	-6.053620	913.477356	-556.594788	266.963501	502.066467	-506.035187	-87.188835	499.939545	-562.162964	325.510681	66.973022	-545.449585	-140.448242	75.279602	-463.982300	277.348511	1370.944214	-431.352356	-70.131775	1364.844116	-423.438782	97.900475	1381.655762	-413.411163	92.117035	1676.219238	-536.048828	316.453979	1113.728149	-539.271667	-127.820839	1135.746582	-431.620514	298.674286	880.482239	-454.962708	-121.237648	874.764771	-438.592896	88.192787	1012.606140	462.501984	-10.069626	959.849426	461.197357	167.506363
-455.684814	180.457153	912.991882	-443.362091	-6.140357	913.445557	-556.457764	266.962769	502.109894	-505.837555	-87.209755	499.903900	-562.174744	325.499817	67.002693	-545.394592	-140.443771	75.283592	-463.630493	277.241943	1370.895386	-431.031860	-70.172279	1364.824951	-423.082458	97.855789	1381.628296	-413.093445	91.989922	1676.203247	-535.639954	316.370667	1113.693970	-538.771362	-127.979164	1135.670288	-431.138824	298.524628	880.481506	-454.264282	-121.417908	874.805298	-438.143707	88.151443	1012.564148	462.701660	-9.993841	959.893188	461.375244	167.589493
-455.189453	180.485504	912.938782	-442.933563	-6.174951	913.382385	-556.224487	267.011444	502.129639	-505.708221	-87.344757	499.968353	-562.176880	325.483398	67.035545	-545.357178	-140.435776	75.326408	-463.256927	277.189789	1370.906372	-430.715485	-70.232231	1364.808716	-422.752563	97.749084	1381.551025	-412.777527	91.967163	1676.143311	-535.252258	316.271667	1113.682617	-538.311035	-128.138687	1135.577393	-430.658234	298.326202	880.489746	-453.599274	-121.557312	874.827209	-437.658752	88.140060	1012.503479	462.921387	-9.916216	959.905090	461.587280	167.672821
-454.785065	180.518753	912.924805	-442.532745	-6.189482	913.324280	-556.051086	267.016327	502.193024	-505.616333	-87.422089	499.998993	-562.172180	325.479187	67.069809	-545.342957	-140.389343	75.362747	-462.866760	277.196594	1370.970703	-430.315643	-70.307587	1364.812256	-422.385773	97.694977	1381.536621	-412.470551	91.917496	1676.126221	-534.837769	316.207916	1113.655396	-537.861450	-128.344254	1135.534058	-430.243835	298.211151	880.482300	-452.972931	-121.689690	874.814758	-437.227112	88.127373	1012.464294	463.122681	-9.847546	959.879211	461.754608	167.754837
-454.387146	180.613556	912.927917	-442.107666	-6.158784	913.248291	-555.862305	267.021057	502.213287	-505.467468	-87.406624	499.989777	-562.124390	325.429810	67.098038	-545.333923	-140.388458	75.395317	-462.495300	277.143890	1370.924316	-429.934662	-70.366920	1364.794312	-422.009949	97.643150	1381.569702	-412.191437	91.822601	1676.197998	-534.434692	316.149872	1113.640747	-537.373657	-128.457825	1135.490479	-429.840790	298.087952	880.445618	-452.267609	-121.869171	874.784729	-436.797485	88.150558	1012.426147	463.388672	-9.725771	959.907349	461.956451	167.829056
-454.047852	180.611954	912.903137	-441.715576	-6.094382	913.176453	-555.684265	266.999176	502.259033	-505.339600	-87.400803	499.958954	-562.122314	325.423157	67.109154	-545.354736	-140.354599	75.426155	-462.096222	277.002014	1370.828613	-429.670990	-70.416695	1364.746948	-421.709839	97.545303	1381.556763	-411.875244	91.749153	1676.189453	-534.036011	316.086792	1113.629150	-536.934570	-128.565643	1135.377197	-429.521545	298.032715	880.446228	-451.637756	-122.045975	874.718140	-436.408661	88.162025	1012.375366	463.589874	-9.692338	959.920227	462.140900	167.887131
-453.622253	180.707260	912.881226	-441.295624	-6.072525	913.125000	-555.510010	266.961517	502.294983	-505.182709	-87.397797	500.000885	-562.076111	325.370178	67.101593	-545.307312	-140.287018	75.474548	-461.701447	276.982697	1370.923462	-429.384674	-70.500908	1364.703125	-421.383789	97.471596	1381.535522	-411.548767	91.699600	1676.078613	-533.657654	316.042419	1113.621948	-536.505432	-128.663467	1135.262207	-429.207520	297.936005	880.439819	-451.061035	-122.169899	874.746155	-435.971588	88.205147	1012.337158	463.767700	-9.654088	959.923706	462.290527	167.959091
-453.241089	180.785660	912.881897	-440.872711	-6.004763	913.050720	-555.417175	267.056305	502.335815	-505.018768	-87.367432	500.015106	-562.135742	325.375397	67.168976	-545.244934	-140.227249	75.507790	-461.330261	276.911255	1370.913086	-429.136261	-70.561729	1364.670776	-421.071381	97.392181	1381.516357	-411.236267	91.596054	1676.042603	-533.317078	316.022552	1113.637085	-536.087219	-128.839737	1135.172119	-428.898193	297.820526	880.419739	-450.459045	-122.278259	874.714111	-435.564148	88.241234	1012.300049	463.943848	-9.591269	959.931396	462.397400	168.039093
-452.903778	180.710220	912.829895	-440.510284	-6.005194	913.016235	-555.251526	267.057800	502.342377	-504.889343	-87.426895	500.005219	-562.074036	325.338593	67.175819	-545.271362	-140.141083	75.591133	-460.924286	276.854950	1370.926636	-428.903259	-70.624901	1364.594238	-420.766937	97.335396	1381.473389	-410.947449	91.506683	1675.995850	-532.963074	316.011047	1113.636963	-535.661865	-128.962906	1135.104980	-428.652527	297.695862	880.371277	-449.839661	-122.394539	874.632568	-435.180969	88.216713	1012.252869	464.113708	-9.509286	959.971436	462.491760	168.111038
-452.530182	180.738495	912.808105	-440.085083	-6.012585	912.969482	-555.146912	267.020599	502.393127	-504.796417	-87.469543	500.011810	-562.048584	325.338593	67.211296	-545.288330	-140.088089	75.675209	-460.541412	276.801208	1370.927612	-428.664307	-70.691032	1364.523071	-420.481384	97.251213	1381.456055	-410.656158	91.354271	1675.995972	-532.594238	315.981903	1113.623535	-535.261230	-128.948685	1134.945923	-428.410095	297.617004	880.351318	-449.231171	-122.478683	874.559692	-434.769318	88.217697	1012.217224	464.281403	-9.409694	960.000427	462.596832	168.186615
-452.180176	180.759247	912.777161	-439.698608	-5.999973	912.922974	-555.040894	267.059692	502.406036	-504.670715	-87.449348	499.973022	-562.050293	325.333496	67.210960	-545.271118	-140.015976	75.723976	-460.180817	276.763519	1370.936768	-428.446716	-70.767075	1364.467407	-420.242218	97.159752	1381.395996	-410.363220	91.258568	1676.022705	-532.252441	315.985687	1113.644897	-534.852051	-129.012924	1134.808228	-428.192047	297.539734	880.314880	-448.747925	-122.497681	874.401855	-434.386108	88.229309	1012.176758	464.457275	-9.300076	960.028442	462.674896	168.258347
-451.914459	180.732330	912.752930	-439.379639	-6.006314	912.887878	-554.902527	267.096741	502.413635	-504.535706	-87.498878	499.993530	-562.025146	325.336182	67.262428	-545.267273	-139.922485	75.783875	-459.800781	276.717377	1370.927856	-428.261169	-70.846581	1364.397217	-419.981018	97.105080	1381.368896	-410.058777	91.231148	1675.892944	-531.952698	316.029480	1113.685303	-534.451172	-129.026810	1134.634644	-427.996887	297.479767	880.287781	-448.250458	-122.458786	874.249512	-434.059814	88.212593	1012.143188	464.552704	-9.254410	960.061646	462.726929	168.336456
-451.642120	180.782516	912.731262	-439.017639	-5.980453	912.841675	-554.779907	267.126770	502.401367	-501.754730	-85.472656	499.200775	-561.960815	325.310577	67.247658	-543.872253	-139.636261	75.556343	-459.412384	276.646484	1370.949097	-428.039063	-70.917015	1364.330322	-419.699097	97.014687	1381.337769	-409.773804	91.171852	1675.874268	-531.655945	316.064270	1113.715454	-534.055359	-129.027557	1134.426880	-427.835449	297.419159	880.283875	-447.667297	-122.420349	874.148376	-433.709595	88.245232	1012.105469	464.648773	-9.174159	960.086060	462.753479	168.397720
-451.382721	180.779968	912.726379	-438.655701	-5.912175	912.778198	-554.641724	267.137939	502.389130	-501.077454	-85.161484	499.052185	-561.955383	325.309601	67.279533	-543.617493	-139.514008	75.591370	-459.003204	276.568268	1370.957275	-427.925354	-71.007172	1364.226318	-419.475159	96.914040	1381.275269	-409.488251	91.011330	1675.820313	-531.371704	316.073822	1113.742798	-533.656555	-128.998352	1134.250732	-427.723053	297.369171	880.255066	-447.118835	-122.405327	873.987610	-433.392151	88.254105	1012.070679	464.722168	-9.114499	960.106201	462.800964	168.454712
-451.170868	180.795685	912.711060	-438.315216	-5.898869	912.717163	-554.519531	267.132538	502.387024	-501.074646	-85.320824	499.098602	-561.908752	325.335114	67.284508	-543.695374	-139.456467	75.698090	-458.638397	276.507233	1370.951416	-427.728088	-71.085663	1364.165405	-419.221649	96.843437	1381.258545	-409.208374	90.885231	1675.777832	-531.108948	316.130127	1113.815063	-533.237488	-128.872986	1134.046631	-427.585999	297.312958	880.236633	-446.591736	-122.318016	873.856628	-433.071625	88.255318	1012.027405	464.783081	-9.038384	960.096069	462.822693	168.550659
-450.946899	180.857941	912.713501	-437.969177	-5.834969	912.652649	-554.387390	267.095367	502.356659	-500.844513	-85.328583	499.075256	-561.859619	325.329010	67.288963	-543.637024	-139.402313	75.793312	-458.310150	276.490845	1370.954834	-427.575897	-71.153900	1364.081909	-419.003571	96.745331	1381.192749	-408.937103	90.763176	1675.802246	-530.844421	316.203156	1113.839600	-532.865234	-128.733643	1133.843384	-427.512848	297.318542	880.199341	-446.123138	-122.142815	873.676453	-432.775574	88.291191	1011.995300	464.806793	-8.928821	960.151062	462.817841	168.602753
-450.776184	180.954498	912.713562	-437.654297	-5.752139	912.583130	-554.268311	267.127197	502.369385	-500.584900	-85.273621	499.041016	-561.843140	325.303162	67.291245	-543.560425	-139.320313	75.857414	-457.939941	276.446289	1370.925659	-427.437714	-71.242775	1364.030640	-418.768005	96.636086	1381.130859	-408.646027	90.699768	1675.651367	-530.611023	316.265350	1113.869141	-532.510437	-128.618195	1133.675781	-427.444397	297.313568	880.151489	-445.625610	-121.908394	873.548096	-432.517242	88.353951	1011.958923	464.827484	-8.876575	960.130005	462.802582	168.693924
-450.600128	181.014420	912.698486	-437.372223	-5.659888	912.528931	-554.157227	267.120087	502.361145	-500.415375	-85.262032	499.022278	-561.836243	325.300842	67.292519	-543.555969	-139.257217	75.976982	-457.586700	276.387115	1370.898438	-427.298737	-71.309792	1363.946533	-418.545807	96.543770	1381.084839	-408.378998	90.620010	1675.636230	-530.387573	316.373657	1113.881958	-532.175110	-128.423691	1133.470825	-427.376801	297.291199	880.085632	-445.210663	-121.697525	873.321289	-432.272247	88.417114	1011.922485	464.825836	-8.780617	960.140503	462.772827	168.773956
-450.456940	181.053116	912.691528	-437.095703	-5.610270	912.503357	-554.062744	267.116730	502.353790	-500.175537	-85.225815	499.054108	-561.795349	325.294281	67.288765	-543.487976	-139.186172	76.057617	-457.238892	276.319366	1370.869873	-427.141083	-71.357475	1363.854004	-418.343750	96.457161	1380.987793	-408.116302	90.521683	1675.573975	-530.154663	316.463959	1113.893677	-531.824951	-128.205765	1133.261719	-427.342316	297.314575	880.031006	-444.776581	-121.487862	873.110474	-432.053772	88.460396	1011.905212	464.695160	-8.683958	960.210815	462.677368	168.798599
-450.341431	181.053009	912.680237	-436.761383	-5.586567	912.478149	-553.940674	267.062103	502.351563	-499.965118	-85.292038	499.078003	-561.755493	325.287903	67.324020	-543.453430	-139.144974	76.169815	-456.940582	276.252289	1370.843994	-426.985474	-71.421074	1363.824585	-418.136017	96.417908	1380.917847	-407.858917	90.304718	1675.556030	-529.915222	316.549164	1113.898071	-531.521545	-127.956650	1133.086426	-427.282898	297.380188	880.010925	-444.362976	-121.180214	873.005066	-431.820984	88.479218	1011.885986	464.812958	-8.568110	960.156738	462.669403	168.971878
-450.219299	181.088715	912.681885	-436.454987	-5.495971	912.413818	-553.840393	266.983032	502.313293	-499.773010	-85.300789	499.049927	-561.691833	325.267914	67.326065	-543.467712	-139.098785	76.231323	-456.641449	276.226532	1370.837158	-426.779999	-71.462021	1363.789307	-417.939880	96.354004	1380.864990	-407.582764	90.301270	1675.435791	-529.709839	316.639069	1113.944214	-531.244934	-127.656708	1132.975708	-427.230438	297.435028	879.964172	-443.975708	-120.834366	872.885559	-431.614777	88.518448	1011.855774	464.678406	-8.295794	960.165039	462.566071	169.493896
-450.133728	181.076813	912.661865	-436.178650	-5.457513	912.385559	-553.775879	266.918945	502.296173	-499.521240	-85.254677	498.961670	-561.645691	325.194946	67.297531	-543.439575	-139.049698	76.314476	-456.383789	276.162811	1370.858032	-426.594208	-71.517662	1363.727295	-417.759399	96.355438	1380.817017	-407.326233	90.111359	1675.460449	-529.516479	316.748230	1113.985229	-531.006287	-127.411385	1132.930054	-427.244598	297.545197	879.940063	-443.624481	-120.476616	872.846497	-431.438629	88.539177	1011.832153	464.730377	-8.350867	960.166138	462.554779	169.146652
-450.024872	181.117889	912.662659	-435.869263	-5.404341	912.336060	-553.724487	266.850342	502.281342	-499.327820	-85.246681	498.972168	-561.610291	325.171722	67.327271	-543.422546	-139.004578	76.360031	-456.189484	276.106628	1370.873413	-426.391235	-71.539558	1363.689697	-417.588928	96.331520	1380.788574	-407.083496	90.117432	1675.355225	-529.359802	316.836639	1114.032593	-530.798096	-127.163956	1132.886353	-427.216461	297.653198	879.918213	-443.363617	-120.119431	872.774841	-431.211609	88.573532	1011.805786	464.650055	-8.278920	960.167480	462.470337	169.214066
-449.959839	181.127686	912.664734	-435.579529	-5.350701	912.269958	-553.667175	266.779327	502.270325	-499.073120	-85.201462	498.902588	-561.567444	325.123352	67.336479	-543.401855	-138.938492	76.429886	-456.023315	276.099823	1370.906616	-426.171631	-71.553444	1363.651611	-417.415527	96.322716	1380.739990	-406.845490	90.041237	1675.325317	-529.217529	316.923126	1114.094971	-530.625732	-126.942513	1132.838135	-427.204193	297.743896	879.915955	-443.112366	-119.734665	872.777222	-431.028839	88.583664	1011.773254	464.567963	-8.188014	960.164429	462.396179	169.318619
-449.904205	181.128586	912.658569	-435.322083	-5.314637	912.227112	-553.662781	266.691406	502.271027	-498.916229	-85.221001	498.929993	-561.548279	325.101318	67.340805	-543.387634	-138.938873	76.487831	-455.895081	276.082886	1370.916016	-425.952820	-71.577156	1363.636230	-417.267273	96.307747	1380.725830	-406.609467	89.973038	1675.296387	-529.088074	316.996368	1114.155762	-530.472046	-126.744553	1132.826050	-427.179993	297.902069	879.901245	-442.894440	-119.326698	872.778503	-430.877594	88.595016	1011.749451	464.486053	-8.115935	960.154236	462.317444	169.394226
-449.810181	181.155777	912.655090	-435.068298	-5.264564	912.182678	-553.588989	266.633087	502.249451	-498.809235	-85.258186	498.929779	-561.463135	325.045715	67.359108	-543.352295	-138.918747	76.573517	-455.828003	276.077881	1370.968018	-425.741058	-71.572495	1363.606079	-417.085785	96.326057	1380.750854	-406.379822	89.935204	1675.310425	-528.990112	317.088989	1114.201904	-530.353638	-126.496895	1132.790649	-427.192657	298.086456	879.896790	-442.681213	-118.901680	872.842712	-430.691406	88.622955	1011.724121	464.396912	-7.993051	960.185913	462.204773	169.514786
-449.753113	181.171860	912.664124	-434.832825	-5.244010	912.168091	-553.601624	266.577789	502.282379	-498.630066	-85.291298	499.023590	-561.457275	325.017639	67.347885	-543.375854	-138.869431	76.634468	-455.731232	276.089996	1370.975220	-425.510773	-71.556679	1363.577271	-416.935944	96.337013	1380.721680	-406.143402	89.893776	1675.288818	-528.916260	317.148651	1114.263062	-530.264954	-126.291130	1132.784912	-427.180298	298.208649	879.875000	-442.548279	-118.470642	872.824341	-430.543518	88.640076	1011.721191	464.305634	-7.886841	960.178345	462.105347	169.616028
-449.696259	181.184570	912.675903	-434.617310	-5.226628	912.168884	-553.578857	266.569672	502.278656	-498.469666	-85.319336	499.044281	-561.442261	324.977295	67.342087	-543.362366	-138.815964	76.702919	-455.697754	276.123413	1371.005737	-425.321320	-71.566200	1363.506226	-416.836517	96.332077	1380.718506	-405.889160	89.687988	1675.309082	-528.877869	317.194763	1114.287720	-530.190369	-126.104034	1132.744141	-427.190552	298.414825	879.894958	-442.468262	-118.071198	872.828247	-430.413330	88.658821	1011.728088	464.164520	-7.721713	960.188599	461.964752	169.733749
-449.670044	181.158768	912.683228	-434.447418	-5.248930	912.181396	-553.508728	266.397034	502.234253	-498.333832	-85.347015	499.101898	-561.360962	324.947723	67.367714	-543.393799	-138.834869	76.740097	-455.684357	276.125092	1371.039917	-425.130981	-71.527931	1363.478027	-416.680206	96.366501	1380.732178	-405.670715	89.671837	1675.292358	-528.854614	317.259735	1114.313599	-530.123352	-125.987831	1132.751221	-427.208740	298.652069	879.931030	-442.423065	-117.707771	872.804504	-430.313416	88.646729	1011.737732	464.034485	-7.655618	960.163574	461.852295	169.862976
-449.624084	181.169266	912.677979	-434.277863	-5.220600	912.179382	-553.557678	266.417389	502.263672	-498.119293	-85.362450	499.153412	-561.393982	324.910126	67.387077	-543.373230	-138.780579	76.792976	-455.680450	276.151794	1371.062500	-424.918884	-71.514481	1363.449463	-416.551422	96.425011	1380.728516	-405.451538	89.762833	1675.188232	-528.867249	317.328796	1114.360840	-530.011292	-125.845245	1132.767944	-427.233154	298.844513	879.939331	-442.313171	-117.320702	872.889282	-430.204590	88.675835	1011.733948	463.902374	-7.515018	960.185425	461.733978	169.983200
-449.608582	181.179306	912.659058	-434.129364	-5.216565	912.183472	-553.529175	266.350494	502.246765	-497.961212	-85.380920	499.154663	-561.354858	324.878479	67.389702	-543.343811	-138.778610	76.836983	-455.655273	276.227173	1371.087891	-424.732971	-71.459061	1363.395264	-416.556274	96.280159	1380.800171	-405.250671	89.773079	1675.158447	-528.891846	317.386444	1114.386108	-529.939148	-125.720337	1132.756958	-427.279999	299.059570	879.965393	-442.311310	-117.051582	872.874146	-430.132263	88.702644	1011.727478	463.769012	-7.379044	960.193176	461.581573	170.121216
-449.586060	181.131317	912.650208	-433.952667	-5.240241	912.194885	-553.510315	266.282532	502.228119	-497.782806	-85.355659	499.110382	-561.313721	324.855713	67.368584	-543.277588	-138.733398	76.893204	-455.680206	276.218140	1371.086182	-424.549011	-71.447411	1363.399780	-416.284180	96.517059	1380.691895	-405.055450	89.805740	1675.124756	-528.921936	317.465790	1114.422607	-529.846802	-125.617668	1132.741943	-427.329346	299.275330	880.006042	-442.257507	-116.819687	872.861572	-430.030090	88.687660	1011.728333	463.614349	-7.272973	960.201904	461.472687	170.267975
-449.573395	181.159622	912.658875	-433.818726	-5.240327	912.188538	-553.536377	266.227661	502.211365	-497.729828	-85.427193	499.119720	-561.295898	324.852386	67.361229	-543.393799	-138.734192	76.902382	-455.727600	276.253937	1371.118408	-424.393555	-71.401306	1363.343262	-416.175812	96.575615	1380.660522	-404.867920	89.740456	1675.174194	-528.988892	317.534485	1114.441772	-529.747742	-125.497803	1132.728149	-427.418243	299.488892	880.028259	-442.203186	-116.619629	872.878540	-429.957916	88.701202	1011.729614	463.502899	-7.136027	960.226135	461.369354	170.403473
-449.563477	181.092377	912.622803	-433.685638	-5.261827	912.182068	-553.561279	266.204163	502.208130	-497.609039	-85.500160	499.108368	-561.281067	324.849640	67.357796	-543.330566	-138.739807	76.926880	-455.751678	276.251495	1371.137451	-424.283051	-71.373268	1363.336548	-416.074860	96.657173	1380.644043	-404.674896	89.823730	1675.186646	-529.059814	317.608185	1114.475464	-529.666321	-125.393372	1132.736328	-427.492554	299.685455	880.061096	-442.160034	-116.431763	872.880798	-429.881714	88.680923	1011.707581	463.306610	-7.042627	960.255127	461.243652	170.494812
-449.563354	181.096252	912.611023	-433.597504	-5.277765	912.180847	-553.648010	266.230652	502.237885	-497.577179	-85.580627	499.142944	-561.311096	324.856171	67.360268	-543.359497	-138.715256	76.958000	-455.803528	276.290131	1371.138306	-424.182648	-71.360558	1363.301147	-416.013947	96.703293	1380.621826	-404.486633	89.869537	1675.099609	-529.140198	317.661255	1114.539185	-529.602539	-125.333473	1132.724609	-427.554443	299.892029	880.100098	-442.119537	-116.314201	872.857178	-429.826477	88.686928	1011.699707	463.165222	-6.885681	960.293335	461.100311	170.597961
-449.565887	181.089935	912.593323	-433.531219	-5.278089	912.180542	-553.656311	266.194641	502.192810	-497.500885	-85.589821	499.113617	-561.278381	324.863678	67.350761	-543.349182	-138.712296	76.958733	-455.833221	276.302673	1371.135742	-424.073639	-71.295959	1363.247925	-415.956940	96.770248	1380.615479	-404.315552	89.966980	1675.050537	-529.248840	317.726501	1114.571899	-529.542114	-125.341972	1132.719971	-427.634583	300.070953	880.116028	-442.069672	-116.213982	872.903748	-429.794952	88.697197	1011.690674	462.968811	-6.738397	960.325500	460.935883	170.717285
-449.562469	181.041885	912.581604	-433.443115	-5.302417	912.175537	-553.680176	266.134644	502.188629	-497.499176	-85.614639	499.114044	-561.271912	324.863495	67.344002	-543.320862	-138.738052	76.967461	-455.900360	276.341278	1371.121948	-424.001587	-71.275597	1363.213013	-415.920380	96.844780	1380.570068	-404.157898	90.070824	1675.059326	-529.370850	317.855591	1114.613037	-529.507446	-125.296684	1132.706787	-427.710907	300.239258	880.116150	-442.027313	-116.131683	872.911804	-429.747559	88.670212	1011.682007	462.741913	-6.604087	960.340820	460.760345	170.845596
-449.553497	181.036102	912.551941	-433.372803	-5.321245	912.156128	-553.753174	266.139130	502.182281	-497.466675	-85.635056	499.102814	-561.267883	324.857086	67.321175	-543.392639	-138.764572	76.979637	-455.961792	276.352753	1371.119751	-423.879028	-71.216949	1363.208618	-415.913147	96.877762	1380.535889	-404.011078	90.166138	1675.018555	-529.495972	317.897888	1114.647095	-529.446167	-125.276237	1132.704224	-427.826599	300.445892	880.153259	-441.990143	-116.138565	872.916870	-429.699463	88.667908	1011.656372	462.582428	-6.401433	960.350281	460.605835	170.996399
-449.541656	181.022018	912.530701	-433.350800	-5.357543	912.159302	-553.821655	266.179535	502.191650	-497.431030	-85.692429	499.117981	-561.287476	324.857849	67.318649	-543.334106	-138.797699	76.966904	-456.049774	276.364105	1371.092773	-423.818237	-71.173569	1363.188721	-415.918152	96.929047	1380.488159	-403.879791	90.295395	1674.972046	-529.638794	317.999878	1114.666992	-529.404724	-125.281296	1132.731323	-427.919342	300.634857	880.184998	-441.920685	-116.130363	872.961304	-429.693634	88.655304	1011.648560	462.336609	-6.243701	960.377869	460.402893	171.128403
-449.548706	180.975220	912.494141	-433.338867	-5.385097	912.134216	-553.864563	266.132629	502.171112	-497.422302	-85.731018	499.123169	-561.311890	324.869812	67.304199	-543.327637	-138.817093	76.949814	-456.120789	276.393219	1371.044922	-423.721741	-71.115288	1363.203857	-415.936066	96.976265	1380.459595	-403.750916	90.417160	1674.885742	-529.765076	318.071564	1114.655396	-529.371643	-125.244278	1132.723145	-428.067657	300.858002	880.210083	-441.849030	-116.178513	872.980896	-429.692902	88.625389	1011.617920	462.149445	-6.096911	960.364624	460.242432	171.295822
-449.599121	180.928192	912.463196	-433.372559	-5.410836	912.117493	-553.887207	266.110229	502.170441	-497.433960	-85.810661	499.078888	-561.334106	324.868500	67.283554	-543.387024	-138.831116	76.962746	-456.209259	276.438416	1371.010010	-423.679901	-71.084373	1363.215576	-415.955048	97.028000	1380.457397	-403.646942	90.559013	1674.834229	-529.912048	318.159882	1114.647949	-529.329285	-125.217522	1132.724854	-428.255585	301.076843	880.185059	-441.790619	-116.287155	873.024780	-429.735107	88.597694	1011.593994	461.921509	-5.863165	960.368408	460.008392	171.525986
-449.583557	180.981750	912.460022	-433.404053	-5.439970	912.114014	-553.879150	266.102600	502.174408	-497.399811	-85.828308	499.079254	-561.305786	324.862061	67.281433	-543.375488	-138.858841	76.932999	-456.292572	276.480469	1370.959595	-423.721161	-71.054855	1363.256104	-416.008087	97.078415	1380.451172	-403.564758	90.720764	1674.784790	-530.056763	318.252197	1114.604980	-529.305115	-125.285889	1132.770508	-428.432617	301.239319	880.143921	-441.706299	-116.427620	873.075745	-429.774872	88.603645	1011.594482	461.698212	-5.691980	960.371033	459.813782	171.726501
-449.639954	180.899307	912.407349	-433.476746	-5.481701	912.106323	-553.854858	266.041748	502.098389	-497.587494	-86.046097	499.098969	-561.328308	324.911621	67.258095	-543.490356	-138.898041	76.951118	-456.392456	276.509583	1370.901001	-423.723328	-70.999992	1363.316040	-416.083008	97.134804	1380.440674	-403.486938	90.872269	1674.756348	-530.194824	318.346741	1114.567017	-529.243164	-125.259026	1132.796387	-428.630951	301.436676	880.118164	-441.661133	-116.626328	873.109985	-429.829102	88.565605	1011.562866	461.496552	-5.543514	960.360596	459.626587	171.899826
-449.686676	180.831360	912.385193	-433.565247	-5.520568	912.095764	-553.868408	266.093872	502.091370	-497.484436	-86.093719	499.083923	-561.372314	324.944000	67.253937	-543.456543	-138.909439	76.954979	-456.491272	276.528687	1370.866455	-423.750061	-70.948784	1363.357544	-416.186249	97.200752	1380.420776	-403.420654	91.040169	1674.720215	-530.365662	318.453949	1114.542480	-529.203430	-125.307449	1132.812744	-428.859772	301.601318	880.026855	-441.579681	-116.818733	873.178040	-429.896606	88.515862	1011.546448	461.242432	-5.307418	960.381653	459.362946	172.096313
-449.707642	180.786407	912.343750	-433.638885	-5.602422	912.099548	-553.854004	266.084442	502.085724	-497.605408	-86.245201	499.123016	-561.334045	324.949524	67.214203	-543.498535	-138.948090	76.963158	-456.611572	276.577789	1370.815063	-423.805267	-70.925117	1363.420044	-416.284760	97.233574	1380.399780	-403.375061	91.176910	1674.710693	-530.529663	318.522125	1114.490723	-529.156433	-125.372566	1132.880615	-429.058502	301.719116	879.971619	-441.496521	-117.031036	873.281067	-429.968903	88.470924	1011.530457	461.006683	-5.135854	960.335144	459.171387	172.277054
-449.773773	180.752914	912.324646	-433.750427	-5.643150	912.088928	-553.865051	266.158600	502.053162	-497.728943	-86.428391	499.127533	-561.387756	324.979736	67.228653	-543.610718	-139.003220	76.934814	-456.723389	276.610016	1370.745850	-423.923523	-70.879814	1363.475708	-416.367004	97.279793	1380.391846	-403.328247	91.354836	1674.668945	-530.711548	318.625336	1114.448242	-529.144531	-125.419067	1132.920776	-429.287903	301.844177	879.909851	-441.388580	-117.231918	873.425659	-430.064148	88.434906	1011.516296	460.749390	-4.919063	960.296570	458.917267	172.471390
-449.807404	180.709442	912.296387	-433.842590	-5.709640	912.088745	-553.822693	266.144287	502.022064	-497.814423	-86.535515	499.100037	-561.391113	325.007324	67.196152	-543.628113	-139.005737	76.945251	-456.864624	276.655731	1370.681763	-424.038818	-70.834106	1363.572266	-416.534027	97.302818	1380.377930	-403.306641	91.526894	1674.645874	-530.894348	318.685333	1114.411499	-529.145874	-125.550629	1132.978149	-429.498627	301.968414	879.847046	-441.322449	-117.440636	873.488159	-430.148529	88.389236	1011.504578	460.507385	-4.655971	960.302917	458.668121	172.702744
-449.856384	180.668396	912.277832	-433.947998	-5.752402	912.074463	-553.814880	266.219818	502.018829	-497.846985	-86.614098	499.095367	-561.417786	325.016479	67.189323	-543.617004	-139.040878	76.934555	-457.031433	276.685852	1370.622925	-424.144775	-70.782600	1363.647461	-416.641846	97.377090	1380.400146	-403.291626	91.685707	1674.624756	-531.070190	318.738525	1114.351929	-529.156799	-125.685875	1133.095337	-429.784271	302.119141	879.757385	-441.326691	-117.687347	873.506287	-430.256104	88.343498	1011.491699	460.247101	-4.410832	960.298218	458.347198	172.968918
-449.912506	180.591339	912.259399	-434.072449	-5.857237	912.097595	-553.781067	266.212067	502.028534	-497.902863	-86.713127	499.117188	-561.465027	325.071503	67.204483	-543.652893	-139.052078	76.922485	-457.186737	276.721008	1370.567261	-424.231018	-70.702843	1363.770508	-416.806915	97.403053	1380.380371	-403.294159	91.864067	1674.578125	-531.240723	318.757813	1114.300903	-529.187012	-125.796585	1133.166748	-430.068420	302.289124	879.652832	-441.327881	-117.989624	873.590210	-430.362396	88.268936	1011.495789	460.006470	-4.185891	960.283691	458.045013	173.199768
-449.963593	180.544357	912.244812	-434.167236	-5.894059	912.089050	-553.745911	266.228302	502.006805	-497.949280	-86.843208	499.142975	-561.470947	325.085266	67.186729	-543.704590	-139.078659	76.926033	-457.356659	276.767426	1370.534180	-424.415894	-70.650558	1363.832764	-416.956207	97.451012	1380.387451	-403.313934	92.021019	1674.558838	-531.432983	318.789734	1114.261719	-529.247192	-125.904510	1133.234497	-430.384735	302.379578	879.536621	-441.312195	-118.241180	873.689514	-430.459808	88.225502	1011.487122	459.720337	-3.918706	960.291260	457.727509	173.448318
-450.044159	180.441376	912.215759	-434.281860	-6.007985	912.097656	-553.727478	266.255188	501.986115	-497.969147	-86.873627	499.096344	-561.468872	325.103180	67.166740	-543.640381	-139.091324	76.914322	-457.528870	276.797913	1370.476074	-424.522949	-70.586205	1363.897583	-417.124481	97.482773	1380.364746	-403.342041	92.224747	1674.586182	-531.639709	318.841431	1114.189819	-529.295227	-126.065498	1133.330811	-430.681000	302.399414	879.428467	-441.368042	-118.511162	873.742493	-430.584381	88.132652	1011.479919	459.464020	-3.705629	960.302307	457.454956	173.640274
-450.107056	180.359833	912.178589	-434.408173	-6.079396	912.100525	-553.697021	266.247467	501.958832	-497.880341	-86.820137	499.047180	-561.463562	325.141144	67.159348	-543.546265	-139.085052	76.868988	-457.720612	276.832977	1370.424316	-424.674805	-70.535545	1363.956055	-417.294281	97.531746	1380.378418	-403.399872	92.524651	1674.470459	-531.859558	318.842102	1114.143921	-529.375671	-126.205788	1133.419922	-430.984467	302.436005	879.297668	-441.437836	-118.763939	873.831604	-430.713135	88.070724	1011.466553	459.200592	-3.421935	960.280518	457.141266	173.924042
-450.194275	180.267471	912.158203	-434.553253	-6.159647	912.115295	-553.709961	266.288208	501.960114	-497.922180	-86.914528	499.074402	-561.484192	325.146027	67.131775	-543.604004	-139.129745	76.852516	-457.893921	276.862335	1370.351440	-424.835327	-70.473312	1364.042480	-417.501160	97.558754	1380.355469	-403.446533	92.598953	1674.521118	-532.077576	318.843658	1114.075317	-529.490662	-126.395966	1133.515991	-431.286774	302.452209	879.182190	-441.504333	-118.987549	873.904602	-430.853241	87.997612	1011.466431	458.933929	-3.135511	960.290466	456.795502	174.237488
-450.295349	180.180130	912.137268	-434.692047	-6.257807	912.109863	-553.707947	266.279938	501.899261	-497.934662	-86.978516	499.044556	-561.572083	325.211304	67.156319	-543.539063	-139.161774	76.819084	-458.121979	276.895721	1370.266602	-424.963806	-70.425133	1364.116455	-417.699036	97.606277	1380.321533	-403.524994	92.766464	1674.487671	-532.318298	318.826355	1113.986328	-529.595154	-126.526634	1133.617065	-431.580414	302.485504	879.065857	-441.649048	-119.155525	873.987427	-431.010223	87.907646	1011.457520	458.650299	-2.847331	960.262024	456.439880	174.575104
-450.393829	180.071091	912.084534	-434.847198	-6.360824	912.105957	-553.670532	266.314911	501.879883	-498.013947	-87.093529	499.007080	-561.511536	325.229248	67.098587	-543.621216	-139.156845	76.806137	-458.328613	276.941193	1370.181519	-425.128876	-70.390457	1364.168823	-417.937927	97.669243	1380.321167	-403.618622	92.940453	1674.441284	-532.561401	318.823059	1113.904541	-529.737732	-126.625328	1133.674438	-431.916992	302.501343	878.955383	-441.745667	-119.337502	874.043701	-431.144714	87.823524	1011.429871	458.398743	-2.547713	960.231201	456.102936	174.828659
-450.475952	180.019745	912.059265	-434.974335	-6.449255	912.118103	-553.694763	266.340851	501.878021	-497.975800	-87.068817	498.967072	-561.575500	325.270111	67.101166	-543.499451	-139.203918	76.767044	-458.536072	276.967804	1370.095093	-425.338348	-70.381386	1364.229126	-418.179413	97.741142	1380.269043	-403.729980	93.228149	1674.328125	-532.842712	318.823486	1113.805176	-529.905701	-126.748848	1133.752441	-432.266632	302.515778	878.829041	-441.893738	-119.462151	874.171570	-431.290619	87.767151	1011.427917	458.111633	-2.280013	960.212280	455.760315	175.086288
-450.564941	179.921799	912.037537	-435.151306	-6.545317	912.153748	-553.710571	266.357452	501.871674	-498.084106	-87.262657	498.970734	-561.592712	325.276459	67.085022	-543.628540	-139.273514	76.786591	-458.772156	277.021698	1369.996704	-425.576355	-70.347389	1364.296753	-418.404663	97.774612	1380.246826	-403.861450	93.299347	1674.367920	-533.117615	318.809357	1113.711914	-530.097595	-126.798965	1133.820801	-432.608917	302.542053	878.726257	-442.070282	-119.586845	874.241333	-431.447449	87.693352	1011.437378	457.840942	-1.999043	960.172668	455.415253	175.402679
-450.679260	179.878983	912.005493	-435.301941	-6.625653	912.145142	-553.710938	266.367340	501.810028	-497.968262	-87.224541	498.898407	-561.618286	325.306122	67.069450	-543.518005	-139.268372	76.739090	-459.028442	277.029816	1369.871460	-425.800781	-70.332603	1364.400879	-418.656799	97.851311	1380.219727	-404.023987	93.475792	1674.341919	-533.399414	318.788513	1113.593384	-530.316406	-126.885208	1133.923096	-432.964966	302.502350	878.577209	-442.265259	-119.732635	874.339355	-431.606903	87.639626	1011.420105	457.561493	-1.712069	960.154236	455.060730	175.721100
-450.789124	179.811584	911.960754	-435.483002	-6.736676	912.168640	-553.712769	266.367676	501.791168	-497.799103	-87.169418	498.831757	-561.617554	325.346924	67.049370	-543.405701	-139.292343	76.708763	-459.290741	277.085510	1369.791870	-426.025452	-70.289360	1364.471924	-418.888214	97.904564	1380.253052	-404.177063	93.643158	1674.258423	-533.690491	318.739899	1113.492188	-530.543640	-126.944916	1134.015625	-433.302124	302.453552	878.414734	-442.494019	-119.839546	874.417236	-431.764404	87.581184	1011.410522	457.257690	-1.374027	960.139404	454.692169	176.035126
-450.913300	179.722473	911.914368	-435.649506	-6.851569	912.173462	-553.762451	266.420563	501.765869	-498.233429	-87.561279	498.953857	-561.626282	325.363251	67.011215	-543.683472	-139.387909	76.737434	-459.567169	277.107056	1369.708252	-426.344116	-70.261406	1364.502930	-419.142426	97.935295	1380.277710	-404.373047	93.817200	1674.252563	-533.994080	318.712921	1113.411987	-530.838196	-126.996353	1134.129272	-433.616730	302.367798	878.278381	-442.738708	-119.927139	874.481750	-431.927582	87.502304	1011.391541	456.933228	-1.005285	960.122986	454.277649	176.379150
-451.021515	179.683182	911.886169	-435.785248	-6.905571	912.165527	-553.810913	266.409210	501.743866	-498.341461	-87.658226	498.950470	-561.703308	325.405090	67.009506	-543.687500	-139.421021	76.693222	-459.859344	277.152557	1369.626953	-426.545258	-70.244408	1364.552246	-419.386505	97.949043	1380.275879	-404.574524	93.966805	1674.307129	-534.299744	318.667175	1113.294556	-531.079895	-127.015976	1134.206177	-433.958954	302.312408	878.199280	-442.960938	-119.963417	874.587097	-432.073486	87.462715	1011.376160	456.670135	-0.659311	960.089722	453.929291	176.725677
-451.174286	179.560638	911.827820	-435.957916	-7.040156	912.167297	-553.850525	266.390503	501.685211	-498.484039	-87.798950	498.943695	-561.686035	325.450378	66.960297	-543.768311	-139.439056	76.707664	-460.139404	277.182251	1369.530273	-426.782471	-70.239174	1364.599731	-419.614777	97.967865	1380.266846	-404.782837	94.120392	1674.298950	-534.619934	318.589905	1113.188721	-531.346802	-127.028938	1134.319458	-434.300293	302.212738	878.075500	-443.238373	-120.035706	874.656067	-432.250275	87.363716	1011.349121	456.382935	-0.332600	960.042480	453.565247	177.091782
-451.297546	179.479523	911.783264	-436.092041	-7.160607	912.183533	-553.929504	266.456879	501.688812	-498.460419	-87.848396	498.911316	-561.732483	325.492401	66.978447	-543.734741	-139.505768	76.680428	-460.433167	277.225891	1369.483521	-427.066925	-70.218147	1364.693726	-419.897400	97.993187	1380.255127	-405.010345	94.256020	1674.275879	-534.918335	318.503906	1113.113892	-531.622192	-127.056656	1134.373901	-434.693298	302.220886	877.979797	-443.513733	-120.045921	874.735168	-432.403198	87.292450	1011.337402	456.071136	0.083368	960.031616	453.195679	177.448288
-451.474152	179.390289	911.746155	-436.250610	-7.240433	912.169739	-554.033875	266.500122	501.669342	-498.464447	-87.866905	498.903198	-561.781921	325.501434	66.931885	-543.711914	-139.481064	76.652550	-460.679626	277.221558	1369.429077	-427.311829	-70.204201	1364.727661	-420.164642	98.065010	1380.254395	-405.258179	94.549316	1674.228271	-535.248901	318.426941	1113.027710	-531.910706	-127.008018	1134.410156	-434.966827	301.941315	877.925476	-443.818878	-120.076973	874.792358	-432.587006	87.220169	1011.313660	455.762451	0.509728	959.978699	452.804352	177.851547
-451.638062	179.318024	911.703064	-436.387268	-7.326049	912.157288	-554.086243	266.453613	501.619354	-498.332520	-87.777420	498.819611	-561.807922	325.530151	66.911903	-543.610657	-139.490234	76.604370	-460.953430	277.262726	1369.366699	-427.624542	-70.201202	1364.784546	-420.450623	98.107651	1380.286499	-405.522339	94.603218	1674.327148	-535.565613	318.297485	1112.968140	-532.203552	-127.054726	1134.491455	-435.275818	301.780548	877.840088	-444.110565	-120.081093	874.823181	-432.744385	87.158508	1011.286499	455.472290	0.949984	959.941528	452.402161	178.264252
-451.853729	179.222336	911.674866	-436.567169	-7.426897	912.153931	-554.163330	266.516205	501.589447	-498.395203	-87.865982	498.788727	-561.850525	325.602020	66.903496	-543.585571	-139.573212	76.593971	-461.247650	277.283295	1369.315308	-427.884491	-70.177414	1364.839600	-420.721283	98.167786	1380.296997	-405.795288	94.761520	1674.336182	-535.871643	318.181091	1112.878662	-532.499512	-127.001740	1134.535645	-435.613312	301.638458	877.752502	-444.446228	-120.070122	874.838989	-432.948242	87.075096	1011.271179	455.164917	1.274526	959.841797	452.065094	178.674026
-452.050812	179.175064	911.655029	-436.735718	-7.498495	912.137573	-554.303589	266.587677	501.581024	-498.482513	-87.940300	498.739807	-561.885254	325.627960	66.857544	-543.642578	-139.584396	76.534019	-461.570953	277.316040	1369.253296	-428.119171	-70.182777	1364.940674	-421.001709	98.185944	1380.304443	-406.095459	95.029434	1674.273315	-536.195374	318.077484	1112.847168	-532.788452	-126.907936	1134.592529	-435.924988	301.442841	877.693481	-444.734863	-120.018723	874.863342	-433.153381	87.017281	1011.255615	454.872070	1.653405	959.760864	451.738129	179.073471
-452.264404	179.116440	911.624817	-436.908661	-7.570573	912.113953	-554.383240	266.643280	501.530212	-498.587830	-88.084053	498.757935	-561.959534	325.678741	66.859306	-543.638306	-139.627213	76.540154	-461.862000	277.359314	1369.205811	-428.370941	-70.156975	1364.968872	-421.262848	98.218414	1380.320923	-406.375427	95.161270	1674.262695	-536.542908	318.004364	1112.751709	-533.070190	-126.853813	1134.651123	-436.245728	301.238800	877.622986	-445.100433	-119.943848	874.865173	-433.352356	86.957336	1011.229309	454.535248	2.066270	959.727600	451.324005	179.536224
-452.514893	178.998764	911.573547	-437.077728	-7.671551	912.099976	-554.417725	266.581787	501.459351	-498.672180	-88.158432	498.708191	-561.950867	325.698517	66.802261	-543.705444	-139.701462	76.475807	-462.140930	277.392456	1369.168701	-428.579102	-70.119469	1365.016846	-421.513794	98.236732	1380.374390	-406.685760	95.225609	1674.368408	-536.874207	317.877594	1112.710693	-533.354858	-126.789116	1134.687378	-436.581390	301.028839	877.545349	-445.440247	-119.868645	874.874512	-433.562805	86.872810	1011.196472	454.161285	2.493771	959.694824	450.930389	179.928741
-452.757355	178.962234	911.560181	-437.299103	-7.754703	912.103699	-554.496826	266.675110	501.427551	-498.719788	-88.240326	498.685455	-562.049683	325.764954	66.783455	-543.717834	-139.747604	76.431145	-462.437592	277.430573	1369.145752	-428.825684	-70.097260	1365.071289	-421.783661	98.272621	1380.413818	-407.024475	95.371872	1674.477539	-537.169495	317.745758	1112.636475	-533.617065	-126.712051	1134.767944	-436.855438	300.837463	877.509644	-445.773773	-119.822777	874.904114	-433.799347	86.822655	1011.192017	453.860565	2.966238	959.699646	450.517487	180.406967
-452.993500	178.896866	911.517822	-437.526306	-7.892329	912.107849	-554.596741	266.751953	501.374725	-501.349182	-90.434898	499.462097	-562.090271	325.796570	66.745674	-545.159302	-140.067947	76.714951	-462.734924	277.453583	1369.122437	-429.054413	-70.077614	1365.170044	-422.079224	98.301025	1380.478638	-407.369904	95.642838	1674.491455	-537.468872	317.632050	1112.597412	-533.864197	-126.652260	1134.827637	-437.163361	300.636200	877.452759	-446.064514	-119.724144	874.937256	-434.010162	86.747658	1011.170227	453.555695	3.404328	959.609009	450.145721	180.920700
-453.261292	178.820023	911.504883	-437.776276	-8.026397	912.108276	-554.677917	266.869812	501.337097	-501.356476	-90.475075	499.409637	-562.155029	325.893982	66.685501	-545.149170	-140.121567	76.666679	-463.053284	277.501648	1369.128296	-429.286469	-70.045341	1365.250488	-422.387024	98.352509	1380.578979	-407.719971	95.788162	1674.586548	-537.757690	317.503479	1112.557861	-534.151733	-126.554329	1134.850952	-437.409027	300.426178	877.436890	-446.391022	-119.647774	874.932739	-434.253326	86.651299	1011.162048	453.190216	3.968499	959.567261	449.763977	181.406860
-453.539276	178.819061	911.526855	-438.048309	-8.087283	912.075012	-554.750549	267.007751	501.271698	-501.355133	-90.562614	499.367371	-562.251282	325.991058	66.664925	-545.101440	-140.186951	76.613838	-463.353638	277.595215	1369.150146	-429.541687	-69.972153	1365.354004	-422.729431	98.389244	1380.666626	-408.073059	95.829880	1674.792969	-538.031250	317.391266	1112.537720	-534.429565	-126.421928	1134.883667	-437.690430	300.196167	877.400818	-446.671509	-119.512154	874.981506	-434.507050	86.592705	1011.154358	452.832916	4.498326	959.481689	449.350769	181.924805
-453.841583	178.672531	911.488525	-438.333984	-8.232446	912.082092	-554.821960	267.163910	501.224274	-501.580841	-90.772209	499.356567	-562.352051	326.076233	66.631630	-545.192993	-140.276779	76.598930	-463.688080	277.644714	1369.187256	-429.837952	-69.928459	1365.447754	-423.040222	98.482796	1380.761719	-408.460571	95.904427	1674.895508	-538.278992	317.290009	1112.520874	-534.673096	-126.322990	1135.001831	-437.951843	300.019470	877.398071	-446.983643	-119.389008	875.043152	-434.756989	86.475647	1011.133362	452.531067	5.010276	959.396118	448.976868	182.502930
-454.079437	178.505035	911.473816	-438.500977	-8.563506	912.191162	-554.805969	267.207275	501.117828	-501.764862	-90.968628	499.330841	-562.360352	326.148926	66.596390	-545.289795	-140.393600	76.542091	-463.991180	277.749268	1369.236816	-430.079132	-69.822029	1365.588989	-423.295624	98.568642	1380.880981	-408.859833	96.058655	1675.093628	-538.517151	317.183807	1112.517944	-534.909180	-126.212006	1135.105347	-438.207031	299.826019	877.397949	-447.293121	-119.205193	875.133972	-434.952148	86.295921	1011.178772	452.185089	5.629965	959.327332	448.581116	183.115463
-454.366730	178.430649	911.476624	-438.814087	-8.689425	912.211731	-554.846191	267.371613	501.058716	-501.887726	-91.085991	499.288849	-562.389160	326.242310	66.547218	-545.320435	-140.460495	76.507957	-464.278503	277.842773	1369.336182	-430.256531	-69.724152	1365.770752	-423.578888	98.621994	1381.000488	-409.268585	96.173241	1675.216187	-538.772278	317.072815	1112.515015	-535.117065	-126.097878	1135.249390	-438.453430	299.604828	877.400146	-447.620026	-119.111374	875.192200	-435.208160	86.206924	1011.185303	451.885040	6.280069	959.222351	448.236023	183.708664
-454.739838	178.417053	911.483459	-439.334564	-8.646819	912.149353	-554.869751	267.506165	500.979858	-502.052734	-91.213135	499.193390	-562.456421	326.322174	66.514503	-545.347534	-140.520035	76.470657	-464.559875	277.928406	1369.433105	-430.503876	-69.656319	1365.925049	-423.870117	98.720314	1381.180176	-409.671387	96.415565	1675.266235	-538.993408	316.967560	1112.539673	-535.293701	-126.032104	1135.381958	-438.642273	299.393219	877.416809	-447.865601	-118.933929	875.296997	-435.540894	86.185463	1011.144836	451.567139	6.863256	959.129456	447.880096	184.408127
-454.842834	178.236359	911.487976	-439.283661	-9.160123	912.362671	-554.884888	267.551666	500.901825	-502.350098	-91.392021	499.227325	-562.450989	326.357513	66.462357	-545.380005	-140.602753	76.428528	-464.810944	278.002167	1369.526489	-430.722687	-69.568771	1366.100098	-424.141632	98.863968	1381.423462	-410.118927	96.508163	1675.534302	-539.209961	316.835968	1112.558472	-535.463196	-125.929695	1135.535400	-438.836914	299.219147	877.432739	-448.120422	-118.820862	875.389587	-435.595490	85.953911	1011.255493	451.222870	7.585920	959.016174	447.474457	185.057877
-455.094025	178.219498	911.482971	-439.614471	-9.290486	912.392944	-554.920105	267.649689	500.831970	-502.404449	-91.366982	499.119476	-562.520813	326.430969	66.453911	-545.314636	-140.637589	76.354439	-465.060150	278.153198	1369.608643	-430.946686	-69.470787	1366.288574	-424.424744	98.948997	1381.633667	-410.572754	96.681358	1675.601074	-539.396729	316.782501	1112.608643	-535.605103	-125.850830	1135.675537	-438.992035	299.049683	877.443848	-448.344025	-118.737747	875.495361	-435.802216	85.900177	1011.258057	450.896729	8.316855	958.940552	447.111725	185.788727
-455.530090	178.366180	911.500549	-440.343994	-9.015896	912.217651	-555.111389	267.893402	500.795044	-502.628326	-91.488419	498.999359	-562.616211	326.520874	66.419502	-546.012878	-140.787445	76.580009	-465.314728	278.285461	1369.673828	-431.230194	-69.325981	1366.471436	-424.675415	99.047676	1381.820557	-411.016602	96.771400	1675.886963	-539.573608	316.699585	1112.635010	-535.757263	-125.705688	1135.802124	-439.123840	298.904022	877.486328	-448.523407	-118.622261	875.584106	-436.188629	86.007294	1011.157654	450.590912	9.115225	958.898682	446.745422	186.497269
-455.803986	178.359375	911.481628	-440.729950	-9.111185	912.233154	-555.177551	267.948334	500.690857	-503.022827	-91.693939	498.993408	-562.639160	326.571564	66.381531	-546.181702	-140.806564	76.563858	-465.526611	278.442535	1369.750000	-431.470642	-69.182587	1366.677368	-424.912628	99.165405	1381.964233	-411.471313	96.914589	1676.002075	-539.736023	316.641541	1112.635010	-535.879883	-125.589157	1135.925903	-439.233490	298.746094	877.494873	-448.729706	-118.542831	875.635071	-436.420288	85.974663	1011.143982	450.278961	9.911196	958.800537	446.415924	187.254822
-456.095978	178.322876	911.493530	-441.115387	-9.204231	912.261230	-555.316223	267.992706	500.619232	-503.333160	-91.821037	498.969513	-562.659241	326.634949	66.328979	-546.264893	-140.841293	76.525620	-465.719452	278.616547	1369.835693	-431.694214	-69.039719	1366.855591	-425.158173	99.331718	1382.071167	-411.912750	97.166122	1676.125000	-539.890320	316.621796	1112.647827	-536.012207	-125.449371	1136.086060	-439.351440	298.558716	877.487610	-448.911774	-118.418266	875.729858	-436.659485	85.920059	1011.151917	449.860413	10.771389	958.646729	445.951630	188.164871
-456.380951	178.387390	911.509033	-441.558838	-9.202385	912.259949	-555.501099	268.033600	500.545166	-503.569885	-91.937195	498.968475	-562.757813	326.707031	66.282013	-546.296265	-140.846375	76.495094	-465.856598	278.752106	1369.889160	-431.936005	-68.888855	1366.995972	-425.402618	99.537720	1382.221069	-412.360809	97.210625	1676.291992	-540.008728	316.600464	1112.612793	-536.132629	-125.318565	1136.249023	-439.427917	298.440735	877.506897	-449.053528	-118.260612	875.844727	-436.910645	85.942665	1011.145508	449.474884	11.630994	958.611877	445.556671	188.904755
-456.686646	178.334259	911.502380	-441.937683	-9.266346	912.307312	-555.707031	268.074860	500.473541	-503.812469	-91.984444	498.910248	-562.736389	326.756317	66.231682	-546.406982	-140.894272	76.465569	-465.970459	278.887024	1369.880127	-432.135742	-68.751297	1367.146606	-425.650787	99.683098	1382.308105	-412.828217	97.438248	1676.421875	-540.114868	316.626526	1112.584106	-536.242737	-125.160011	1136.359375	-439.501526	298.301697	877.480713	-449.242615	-118.205002	875.931091	-437.150055	85.915947	1011.152893	449.213593	12.591274	958.438965	445.158234	189.931625
-456.984467	178.328552	911.509521	-442.360809	-9.263403	912.334412	-555.928955	268.108276	500.431061	-503.950531	-91.948967	498.825897	-562.794434	326.780365	66.232162	-546.444031	-140.907166	76.426651	-466.044922	279.020996	1369.875244	-432.348053	-68.548439	1367.302979	-425.859467	99.812813	1382.425903	-413.262970	97.587814	1676.476318	-540.211060	316.665833	1112.533813	-536.380432	-124.970215	1136.446533	-439.558136	298.175964	877.471558	-449.408936	-118.134712	875.970886	-437.425629	85.923637	1011.159424	448.931061	13.572116	958.275024	444.831696	190.905594
-457.229736	178.322021	911.511108	-442.753998	-9.252389	912.368286	-556.182922	268.083221	500.387024	-504.113556	-91.880562	498.770325	-562.841980	326.824585	66.189743	-546.430054	-140.892395	76.382355	-466.188080	279.183868	1369.833496	-432.606323	-68.394753	1367.429077	-426.055573	99.948898	1382.483276	-413.691406	97.772949	1676.620483	-540.273865	316.729431	1112.454102	-536.498230	-124.848198	1136.582275	-439.559296	298.070068	877.449097	-449.553192	-118.078819	876.055542	-437.678528	85.938538	1011.168823	448.528046	14.535524	958.195007	444.444946	191.831909
-457.527985	178.325851	911.497070	-443.168365	-9.255723	912.395386	-556.441956	268.107178	500.324432	-504.213745	-91.872757	498.733948	-562.877808	326.837250	66.134972	-546.444641	-140.917297	76.330681	-466.286041	279.373657	1369.795654	-432.846619	-68.215981	1367.554932	-426.239868	100.075615	1382.532715	-414.110535	98.031761	1676.604126	-540.301392	316.831451	1112.376831	-536.633972	-124.734230	1136.675049	-439.565338	297.972961	877.379028	-449.717285	-118.015167	876.145813	-437.979980	85.957054	1011.168213	448.147125	15.577485	958.026306	444.020386	192.988800
-457.803741	178.282471	911.459839	-443.545410	-9.332879	912.459778	-556.751038	268.185181	500.335388	-504.326935	-91.845589	498.691284	-562.973877	326.869263	66.102798	-546.494080	-140.947052	76.327187	-466.351929	279.546600	1369.724731	-433.055786	-68.037071	1367.682007	-426.433868	100.212852	1382.552246	-414.539734	98.214569	1676.776489	-540.304932	316.960144	1112.290894	-536.780396	-124.610710	1136.779785	-439.559113	297.897705	877.331421	-449.844330	-117.977684	876.244141	-438.283508	85.945282	1011.178223	447.799774	16.655947	957.927612	443.578674	194.004807
-458.075745	178.234909	911.433167	-443.895477	-9.356384	912.486145	-557.102173	268.236969	500.338226	-504.427551	-91.910240	498.656708	-563.082336	326.894714	66.102364	-546.463806	-141.019135	76.303093	-466.448578	279.718567	1369.651733	-433.295685	-67.902290	1367.733643	-426.642242	100.422058	1382.578613	-414.920593	98.439484	1676.765625	-540.311401	317.119293	1112.174316	-536.931213	-124.499306	1136.851440	-439.529358	297.831879	877.251709	-449.966644	-117.958427	876.336304	-438.581451	85.933830	1011.176147	447.421478	17.835474	957.793579	443.159698	195.145767
-458.147308	178.022644	911.341797	-443.837708	-9.794549	912.695068	-557.301819	268.121552	500.255005	-504.486572	-91.959335	498.734161	-563.061768	326.900940	66.030983	-546.512939	-141.033096	76.267769	-466.520874	279.888611	1369.585815	-433.539124	-67.723038	1367.811157	-426.899353	100.633202	1382.559448	-415.280273	98.780777	1676.785889	-540.279053	317.274078	1112.081665	-537.078003	-124.410889	1136.908203	-439.503937	297.800110	877.170593	-450.081055	-117.899750	876.463989	-438.686646	85.766571	1011.244629	447.046173	18.899527	957.606812	442.739532	196.294846
-458.563812	178.137421	911.295654	-444.539825	-9.444572	912.568298	-557.679565	268.139984	500.296021	-504.878387	-92.240707	498.673492	-563.147278	326.917633	66.035721	-546.647827	-141.093521	76.289574	-466.601044	280.065308	1369.513794	-433.754181	-67.523941	1367.878906	-427.074982	100.851067	1382.546753	-415.605530	99.021408	1676.764893	-540.254150	317.438416	1111.984741	-537.259094	-124.340118	1136.978882	-439.458862	297.751160	877.103210	-450.193146	-117.856262	876.551575	-439.168854	85.945335	1011.149475	446.670502	20.037994	957.494019	442.343933	197.470413
-458.812378	178.144226	911.234497	-444.939545	-9.397707	912.544189	-557.933289	268.103241	500.269836	-505.018829	-92.354965	498.630280	-563.163696	326.924622	66.002808	-546.692871	-141.187897	76.282837	-466.715515	280.249664	1369.431030	-434.038483	-67.331886	1367.914429	-427.206726	101.070313	1382.540283	-415.943512	99.357674	1676.800293	-540.222290	317.596283	1111.891846	-537.455505	-124.211449	1137.046997	-439.423950	297.732208	877.010071	-450.316040	-117.780769	876.629150	-439.494629	85.982025	1011.106873	446.356995	21.278027	957.309937	441.909485	198.691116
-458.877594	177.946381	911.158508	-444.867920	-9.867145	912.767639	-558.079773	268.031464	500.212708	-505.089783	-92.408119	498.697998	-563.119446	326.933350	65.955719	-546.762451	-141.176453	76.268967	-466.789642	280.425537	1369.366699	-434.260803	-67.128418	1367.950073	-427.434601	101.221725	1382.465454	-416.226013	99.625748	1676.751831	-540.179871	317.781372	1111.792725	-537.688354	-124.050545	1137.114136	-439.385834	297.703766	876.934875	-450.423187	-117.750175	876.771851	-439.647461	85.801743	1011.197327	446.028320	22.566051	957.160217	441.436768	199.998337
-459.274109	178.069778	911.095581	-445.562897	-9.500550	912.554321	-558.371094	268.109741	500.196899	-505.257355	-92.537651	498.597626	-563.174072	326.937714	65.931786	-546.726807	-141.202362	76.279114	-466.901367	280.596802	1369.286011	-434.460876	-66.920967	1368.026855	-427.601349	101.369377	1382.459473	-416.489899	99.873459	1676.828369	-540.156677	317.963928	1111.684204	-537.964233	-123.919319	1137.219604	-439.326202	297.722046	876.880676	-450.563904	-117.706055	876.905884	-440.112457	85.955856	1011.050842	445.686737	23.750105	957.019836	441.025696	201.219223
-459.533478	178.027283	911.055725	-445.883789	-9.488730	912.543945	-558.551147	268.029449	500.179565	-505.379364	-92.650993	498.592407	-563.218933	326.979645	65.873047	-546.805725	-141.244934	76.286072	-466.980286	280.776978	1369.190430	-434.731323	-66.734940	1368.062744	-427.798920	101.535942	1382.450195	-416.750275	100.163742	1676.833984	-540.138611	318.161133	1111.598145	-538.225952	-123.836411	1137.326660	-439.273102	297.765320	876.824280	-450.704437	-117.685448	877.106995	-440.417328	85.951508	1011.027344	445.274872	25.050512	956.914490	440.533081	202.473083
-459.816101	177.958160	910.994080	-446.231415	-9.508571	912.557861	-558.712219	267.985260	500.101685	-505.536469	-92.760292	498.631531	-563.189819	326.972046	65.864426	-546.862854	-141.238174	76.293915	-467.088715	280.968048	1369.097046	-435.021576	-66.546303	1368.120239	-428.069122	101.714699	1382.400757	-416.997437	100.493546	1676.828369	-540.139832	318.329987	1111.490967	-538.551331	-123.704506	1137.465454	-439.197296	297.798157	876.775452	-450.901581	-117.640739	877.262268	-440.724091	85.943802	1011.001770	444.900177	26.423998	956.764160	440.074799	203.799164
-459.938477	177.738205	910.944763	-446.165192	-10.012757	912.855164	-558.833679	267.934479	500.043640	-505.638489	-92.832054	498.746826	-563.185791	326.972382	65.804222	-546.908630	-141.218552	76.287598	-467.222321	281.143433	1369.008179	-435.329651	-66.348434	1368.181396	-428.244141	101.930099	1382.415894	-417.224091	100.922409	1676.743530	-540.154480	318.498077	1111.399902	-538.850342	-123.527359	1137.559448	-439.142944	297.837555	876.710571	-451.071014	-117.639816	877.530090	-440.886688	85.764954	1011.139038	444.581787	27.708055	956.566467	439.615631	205.183716
-460.389771	177.859375	910.947327	-446.899902	-9.547327	912.683777	-559.126709	268.025085	500.084534	-505.657867	-92.889397	498.628906	-563.263794	326.995270	65.788277	-546.908325	-141.257858	76.292656	-467.359467	281.352570	1368.919434	-435.562927	-66.132462	1368.246704	-428.470428	102.152786	1382.392822	-417.410065	101.176949	1676.713623	-540.187134	318.658997	1111.314209	-539.204041	-123.336220	1137.653809	-439.098145	297.901062	876.650635	-451.255005	-117.600441	877.757751	-441.369781	85.959015	1011.042908	443.920776	29.035801	956.212830	438.878876	206.524338
-460.695404	177.829941	910.949036	-447.274628	-9.565665	912.739441	-559.262268	268.028992	500.048615	-505.694611	-92.931862	498.596985	-563.269775	327.011932	65.795990	-546.876648	-141.282791	76.269676	-467.496765	281.534119	1368.816162	-435.771759	-65.962105	1368.344727	-428.631226	102.411209	1382.364136	-417.604858	101.503693	1676.767334	-540.233887	318.803802	1111.183228	-539.588501	-123.253632	1137.880127	-439.017212	297.970306	876.633545	-451.440308	-117.537498	878.011353	-441.725006	85.958229	1011.073059	443.716248	30.339750	956.278931	438.703796	207.876724
-460.993866	177.772537	910.943115	-447.597015	-9.641778	912.815796	-559.446228	268.021118	500.015991	-505.709106	-92.992928	498.619171	-563.288269	327.020782	65.811592	-546.874084	-141.281754	76.275665	-467.683990	281.716583	1368.744873	-435.980103	-65.777870	1368.433472	-428.735352	102.599182	1382.421387	-417.779358	101.803604	1676.709961	-540.304077	318.976471	1111.088867	-539.979004	-123.132721	1138.046997	-438.952667	298.038696	876.624878	-451.693909	-117.592026	878.211914	-442.038544	85.933060	1011.107910	443.237183	31.497084	955.927979	438.256958	208.052628
-461.198853	177.765289	910.954468	-447.877045	-9.682506	912.888489	-559.578003	268.004089	500.028839	-505.735046	-93.157928	498.666260	-563.294983	327.029938	65.813713	-546.937378	-141.316040	76.281334	-467.809845	281.901550	1368.630249	-436.159241	-65.598610	1368.522705	-428.964539	102.762222	1382.379517	-417.969391	102.158638	1676.763428	-540.389771	319.146881	1110.979370	-540.372437	-122.986626	1138.171265	-438.926910	298.154633	876.600220	-451.963196	-117.674240	878.396484	-442.304352	85.934639	1011.152283	442.835083	32.966026	955.770508	437.762360	209.408051
-461.451355	177.759872	910.970825	-448.172455	-9.705761	912.956604	-559.708618	267.890381	500.019989	-505.572083	-93.115036	498.593628	-563.263672	327.015045	65.828087	-546.864136	-141.332458	76.255890	-467.979462	282.090057	1368.534058	-436.396454	-65.417542	1368.623779	-429.101410	102.935684	1382.347534	-418.162781	102.585518	1676.687012	-540.508972	319.307556	1110.868652	-540.807922	-122.802330	1138.351563	-438.896057	298.223175	876.579041	-452.281250	-117.642075	878.663757	-442.587616	85.944092	1011.195190	442.484436	34.511055	955.753906	437.491302	211.597412
-461.693970	177.716644	910.975342	-448.440613	-9.728091	913.023010	-559.788696	267.835938	499.988983	-505.614563	-93.309166	498.567078	-563.248169	327.007477	65.835289	-546.906494	-141.388794	76.268974	-468.150238	282.268341	1368.424438	-436.626587	-65.247307	1368.752075	-429.225525	103.143524	1382.368408	-418.327576	102.876175	1676.639404	-540.647461	319.436188	1110.774048	-541.239990	-122.755775	1138.608154	-438.875061	298.338379	876.553284	-452.542480	-117.581184	879.024536	-442.863861	85.941177	1011.232666	441.757141	35.966717	955.465454	436.825806	213.131805
-461.937958	177.685165	910.963501	-448.716919	-9.706363	913.062805	-559.908813	267.805023	499.984955	-505.547516	-93.443481	498.583099	-563.259216	326.999176	65.820122	-546.859802	-141.443436	76.254967	-468.273712	282.443817	1368.325195	-436.894623	-65.052757	1368.865356	-429.379578	103.347885	1382.284546	-418.495758	103.231056	1676.671753	-540.786743	319.584778	1110.679199	-541.669556	-122.704781	1138.828857	-438.882080	298.428314	876.510376	-452.848999	-117.504089	879.353027	-443.107117	85.963226	1011.244019	441.341797	37.431923	955.328796	436.357269	214.602493
-462.197174	177.620773	910.982727	-449.012604	-9.698792	913.120850	-560.031921	267.849304	499.970276	-505.502075	-93.553749	498.537445	-563.264099	327.012024	65.830498	-546.850464	-141.506119	76.283516	-468.458130	282.630615	1368.190918	-437.098969	-64.840874	1368.981323	-429.534119	103.552193	1382.270020	-418.654785	103.552971	1676.670288	-540.933899	319.701965	1110.569336	-542.097046	-122.619186	1139.039673	-438.909882	298.528900	876.502502	-453.110565	-117.464256	879.700684	-443.397552	85.952873	1011.283936	440.748962	38.937160	955.178955	435.787659	216.270721
-462.287811	177.410736	910.957947	-448.965210	-10.047064	913.357117	-560.046936	267.699707	499.870728	-505.487457	-93.673775	498.545410	-563.198914	327.005859	65.803612	-546.814026	-141.558975	76.258675	-468.618774	282.794434	1368.061279	-437.442871	-64.734619	1369.086182	-429.677185	103.780609	1382.287109	-418.810303	103.841911	1676.676758	-541.103394	319.834930	1110.466431	-542.539063	-122.516457	1139.236938	-438.936707	298.649353	876.445313	-453.447815	-117.503120	879.966431	-443.501740	85.813652	1011.396851	440.160950	40.431641	955.064453	435.253601	218.057251
-462.620209	177.518448	910.951782	-449.565643	-9.619888	913.170288	-560.234436	267.857452	499.879272	-505.388397	-93.719872	498.411438	-563.319397	327.010559	65.772179	-546.811951	-141.608994	76.255577	-468.811066	283.007355	1367.962891	-437.615662	-64.584457	1369.187500	-429.843384	104.003082	1382.259644	-418.973785	104.198349	1676.649658	-541.275513	319.926697	1110.358032	-542.949890	-122.415276	1139.444214	-439.021454	298.784943	876.399292	-453.815735	-117.558197	880.166138	-443.879211	85.977646	1011.291626	439.572083	42.116127	954.945557	434.779602	219.940536
-462.839630	177.524918	910.962463	-449.832367	-9.540720	913.176147	-560.342285	267.834106	499.887909	-505.357666	-93.792282	498.348297	-563.251648	327.032806	65.752556	-546.725464	-141.641556	76.241951	-468.987213	283.173676	1367.852539	-437.838531	-64.459099	1369.299316	-430.007507	104.176216	1382.231812	-419.132690	104.509750	1676.658936	-541.472961	320.046112	1110.256836	-543.349915	-122.420822	1139.709106	-439.120239	298.889099	876.325745	-454.222717	-117.604416	880.340393	-444.115784	86.016068	1011.299194	438.962585	43.741180	954.837891	434.193756	221.705063
-463.003906	177.519623	910.940369	-450.074463	-9.536623	913.200500	-560.458435	267.825562	499.821564	-505.261719	-93.746628	498.292114	-563.279480	327.039703	65.751984	-546.701233	-141.653488	76.214310	-469.184082	283.293976	1367.644775	-438.043396	-64.333061	1369.378540	-430.164948	104.343658	1382.209961	-419.286072	104.878151	1676.631714	-541.705688	320.178741	1110.140625	-543.728455	-122.336693	1139.899048	-439.248657	299.004669	876.270386	-454.602020	-117.610435	880.596802	-444.314056	86.035446	1011.299316	438.264709	45.356010	954.728577	433.530609	223.471252
-463.164703	177.496216	910.941589	-450.321960	-9.515839	913.211792	-560.541199	267.876160	499.838776	-505.275452	-93.708443	498.257660	-563.283691	327.046570	65.753006	-546.619629	-141.641815	76.202110	-469.376678	283.521301	1367.632568	-438.127899	-64.171860	1369.476196	-430.326355	104.494514	1382.176392	-419.430908	105.191765	1676.621582	-541.939331	320.290588	1110.047852	-544.105530	-122.315437	1140.151245	-439.423523	299.137360	876.213196	-455.041107	-117.663902	880.805298	-444.514313	86.034569	1011.305115	437.501587	46.980133	954.643921	432.845306	225.154144
-463.330719	177.447586	910.903076	-450.568726	-9.531349	913.254272	-560.684875	267.941742	499.840637	-505.429932	-93.677734	498.201385	-563.310730	327.050873	65.715340	-546.618591	-141.664169	76.184593	-469.577271	283.676422	1367.526245	-438.254425	-64.017830	1369.554321	-430.445435	104.667488	1382.183960	-419.576477	105.491882	1676.611084	-542.158997	320.390198	1109.926025	-544.424622	-122.242828	1140.366577	-439.577698	299.256561	876.167908	-455.489716	-117.714928	881.003662	-444.698914	86.042007	1011.303528	436.746857	48.720615	954.539246	432.108612	226.902512
-463.474152	177.395874	910.920715	-450.655151	-9.687544	913.358459	-560.780457	267.988892	499.814758	-505.572174	-93.660011	498.217987	-563.309387	327.053436	65.743401	-546.647461	-141.682236	76.134727	-469.786560	283.746033	1367.367188	-438.535156	-63.875904	1369.678711	-430.579010	104.834892	1382.192993	-419.716614	105.812378	1676.628784	-542.411194	320.518188	1109.821289	-544.759216	-122.185310	1140.557007	-439.815552	299.335602	876.120972	-455.849915	-117.794289	881.132751	-444.834320	85.985130	1011.365967	435.924377	50.488377	954.432556	431.128723	228.326996
-463.680237	177.459213	910.910828	-451.062012	-9.576401	913.341919	-560.933655	268.062164	499.803131	-505.667969	-93.586197	498.164612	-563.319885	327.042969	65.743011	-546.649048	-141.668900	76.100998	-469.969421	283.884613	1367.284668	-438.698914	-63.712189	1369.746948	-430.781830	105.044693	1382.194946	-419.870605	106.130997	1676.653931	-542.633301	320.579498	1109.746826	-545.061462	-122.087456	1140.711670	-440.044250	299.465820	876.033936	-456.215729	-117.851807	881.258240	-445.096588	86.059189	1011.347595	435.148590	52.147087	954.430908	430.421844	229.947449
-463.832458	177.537521	910.912354	-451.313629	-9.582357	913.401001	-561.042969	268.055084	499.817780	-505.841492	-93.570396	498.168243	-563.327332	327.058075	65.744263	-546.584961	-141.697830	76.078911	-470.169586	284.036682	1367.226929	-438.881378	-63.568066	1369.829224	-430.982239	105.254143	1382.197998	-420.011292	106.423958	1676.616577	-542.869568	320.643951	1109.682739	-545.340515	-122.087387	1140.924438	-440.296204	299.560577	875.992920	-456.624969	-117.976021	881.385559	-445.290466	86.118942	1011.376404	434.337738	53.731327	954.297607	429.754852	231.586731
-464.020508	177.570984	910.929382	-451.562775	-9.575913	913.445740	-561.170593	268.136719	499.830933	-506.027222	-93.604065	498.196564	-563.334717	327.059753	65.749588	-546.644104	-141.741089	76.021439	-470.369415	284.173035	1367.144531	-439.232605	-63.462658	1369.946777	-431.180420	105.409256	1382.215942	-420.176575	106.783958	1676.681641	-543.146057	320.717896	1109.601074	-545.617981	-122.075470	1141.088867	-440.550934	299.641602	875.937866	-456.996460	-118.066429	881.527527	-445.496857	86.150040	1011.405518	433.528900	55.470791	954.232971	429.057922	233.252502
-464.204712	177.622238	910.928650	-451.833527	-9.526196	913.455505	-561.380981	268.185425	499.856171	-506.125610	-93.566750	498.194092	-563.348694	327.050232	65.745102	-546.627197	-141.764420	76.017952	-470.554810	284.323120	1367.078125	-439.121002	-63.281898	1370.088135	-431.369720	105.550896	1382.239624	-420.331177	107.071770	1676.685059	-543.430481	320.824097	1109.570923	-545.808594	-122.017204	1141.236450	-440.788940	299.682587	875.860962	-457.298981	-118.113846	881.684265	-445.708679	86.201393	1011.408081	432.904968	57.105942	954.229919	428.471954	234.910507
-464.387756	177.718491	910.951782	-452.108856	-9.421864	913.477112	-561.550598	268.290710	499.883209	-506.306213	-93.553604	498.159393	-563.451660	327.066345	65.754585	-546.695251	-141.804108	75.980339	-470.754425	284.457428	1366.998901	-439.380707	-63.207504	1370.126953	-431.535706	105.691650	1382.249634	-420.493530	107.357666	1676.688232	-543.714233	320.906586	1109.528320	-546.029785	-121.937454	1141.373169	-441.093445	299.723663	875.763245	-457.647583	-118.251816	881.763184	-445.932526	86.295235	1011.429932	432.068604	58.710918	954.232483	427.812134	236.523468
-464.592102	177.797668	910.956421	-452.398834	-9.311773	913.470337	-561.683777	268.317810	499.892578	-506.513977	-93.645477	498.173981	-563.438965	327.082367	65.731621	-546.777283	-141.847382	75.961632	-470.915527	284.601685	1366.956909	-439.453094	-63.089806	1370.233887	-431.686737	105.808945	1382.258911	-420.651550	107.648621	1676.710449	-543.970520	320.979370	1109.488403	-546.192688	-121.849854	1141.484497	-441.393097	299.782898	875.708740	-457.956329	-118.331085	881.772095	-446.147400	86.380585	1011.425049	431.330261	60.393360	954.265381	427.161652	238.244431
-464.821381	177.912476	910.980042	-452.669281	-9.243043	913.489685	-561.849976	268.434937	499.906769	-506.583496	-93.638206	498.138733	-563.488220	327.094604	65.740440	-546.777588	-141.861847	75.969276	-471.080811	284.722473	1366.907837	-439.549072	-62.947159	1370.311157	-431.787811	105.919121	1382.286011	-420.795929	107.940941	1676.726074	-544.247375	321.047028	1109.427979	-546.350220	-121.802628	1141.559326	-441.731354	299.852722	875.628418	-458.270447	-118.504509	881.817688	-446.381317	86.467857	1011.444641	430.668518	62.079388	954.335632	426.514954	239.819901
-465.015289	178.025909	911.001892	-452.899384	-9.153372	913.493713	-561.979797	268.445953	499.890106	-506.506592	-93.474510	498.030731	-563.486694	327.119263	65.733940	-546.730225	-141.881729	75.932808	-471.241821	284.854523	1366.856689	-439.737976	-62.894058	1370.336304	-431.992340	106.060303	1382.294189	-420.956665	108.226990	1676.749634	-544.532104	321.146393	1109.404663	-546.539185	-121.729614	1141.669678	-442.148682	299.916229	875.565979	-458.496674	-118.577492	881.872620	-446.584839	86.557854	1011.456787	429.989410	63.555576	954.456787	425.962921	241.265137
-465.205811	178.074692	911.026306	-453.099091	-9.063052	913.518860	-562.131165	268.544647	499.886688	-506.549438	-93.472900	497.991425	-563.544739	327.141479	65.734077	-546.751343	-141.893814	75.927666	-471.409546	284.971771	1366.819458	-439.803040	-62.751125	1370.407349	-432.215302	106.188637	1382.281494	-421.122925	108.495331	1676.749512	-544.807922	321.226593	1109.387695	-546.690735	-121.673927	1141.770874	-442.510529	299.969269	875.540039	-458.730560	-118.670891	881.965576	-446.780029	86.627655	1011.481567	429.235901	65.031525	954.643494	425.384735	242.767197
-465.446747	178.167145	911.015015	-453.347748	-8.957268	913.512939	-562.235413	268.564697	499.865082	-506.546021	-93.441177	497.941956	-563.552307	327.186279	65.709045	-546.789917	-141.900864	75.900528	-471.586395	285.091125	1366.768066	-439.928619	-62.581715	1370.529663	-432.403748	106.341248	1382.292847	-421.273285	108.772858	1676.759277	-545.072693	321.260071	1109.384766	-546.838806	-121.669426	1141.888916	-442.885101	300.025726	875.474304	-458.947937	-118.821754	882.068054	-447.017975	86.729675	1011.472046	428.647095	66.590652	954.811768	424.890961	244.227676
-465.645294	178.247818	911.022278	-453.536774	-8.855389	913.527039	-562.317200	268.567047	499.838501	-506.527588	-93.418251	497.924011	-563.507446	327.193115	65.672592	-546.756348	-141.915726	75.883873	-471.795868	285.202057	1366.744507	-440.080322	-62.453976	1370.604248	-432.577148	106.504761	1382.343994	-421.419403	109.015099	1676.781860	-545.382751	321.306305	1109.381348	-547.026062	-121.635132	1141.989258	-443.233276	299.983154	875.446411	-459.127319	-118.901619	882.161865	-447.229004	86.824371	1011.484802	427.989960	68.124855	955.068909	424.336487	245.625946
-465.867920	178.325470	911.020264	-453.753754	-8.718325	913.540344	-562.367798	268.550446	499.765991	-506.445953	-93.398064	497.909760	-563.510193	327.211639	65.654045	-546.727966	-141.925308	75.858597	-471.981415	285.338043	1366.717407	-440.318756	-62.370251	1370.609009	-432.763702	106.646500	1382.356934	-421.561218	109.238136	1676.804688	-545.700378	321.356903	1109.370972	-547.223511	-121.609825	1142.091553	-443.569519	299.908478	875.440857	-459.256439	-118.975327	882.301636	-447.468475	86.939644	1011.492676	427.600952	69.502380	955.449219	424.045593	247.168045
-466.090057	178.406219	911.020874	-454.019409	-8.547302	913.531189	-562.413696	268.575134	499.713409	-506.402954	-93.411194	497.902893	-563.469666	327.223114	65.636238	-546.813782	-141.946030	75.850441	-472.179565	285.445038	1366.711060	-440.491089	-62.236294	1370.671509	-432.936279	106.774582	1382.407349	-421.691742	109.441628	1676.822754	-546.020020	321.400360	1109.362427	-547.411804	-121.544945	1142.189331	-443.901184	299.857300	875.454468	-459.343842	-119.032425	882.454346	-447.711121	87.058624	1011.488464	426.822449	71.040886	955.861328	423.418976	248.677734
-466.305939	178.473633	911.026794	-454.297668	-8.420056	913.567322	-562.525085	268.681580	499.706268	-506.450897	-93.535370	497.881927	-563.491882	327.237549	65.609138	-546.919373	-141.960449	75.870872	-472.363434	285.549805	1366.709351	-440.535217	-62.113228	1370.732300	-433.099243	106.855606	1382.438843	-421.822968	109.647224	1676.840088	-546.381897	321.465118	1109.414307	-547.571106	-121.420547	1142.249878	-444.260223	299.803467	875.477966	-459.427124	-119.133995	882.547729	-447.967804	87.167923	1011.510437	426.564148	72.784424	955.726624	422.887695	250.662918
-466.541565	178.596756	911.064087	-454.571808	-8.232820	913.560120	-562.578613	268.843292	499.695648	-506.383301	-93.596046	497.887848	-563.484497	327.252960	65.608292	-546.965210	-142.032776	75.877625	-472.579895	285.658875	1366.711548	-440.673920	-62.007858	1370.720947	-433.133820	106.985695	1382.505493	-421.949432	109.844627	1676.847168	-546.740234	321.532715	1109.473267	-547.755859	-121.292801	1142.306274	-444.536835	299.794861	875.546143	-459.460358	-119.219231	882.697021	-448.231659	87.297119	1011.527161	426.128815	73.501022	956.031433	423.271240	251.132523
-466.763428	178.729355	911.107422	-454.803131	-8.066145	913.583801	-562.737305	269.045380	499.737366	-506.144775	-93.622910	497.822998	-563.542480	327.324738	65.605698	-547.028931	-142.063187	75.852707	-472.757538	285.786194	1366.729004	-440.703430	-61.862537	1370.759399	-433.393402	106.893341	1382.626587	-422.060211	110.035767	1676.856567	-547.097778	321.568970	1109.519409	-547.921387	-121.159172	1142.344849	-444.797180	299.781830	875.631226	-459.414978	-119.253281	882.877441	-448.460968	87.435921	1011.561218	425.323090	74.590416	956.527771	422.926605	252.251114
-467.010223	178.904953	911.172852	-455.035156	-7.914133	913.609497	-562.905396	269.330292	499.777924	-506.005554	-93.729561	497.799774	-563.606384	327.358032	65.637505	-546.416321	-142.028244	75.571304	-472.931610	285.911865	1366.787231	-440.745087	-61.778053	1370.805298	-433.542877	107.113312	1382.504028	-422.154236	110.203735	1676.884521	-547.424072	321.584106	1109.553467	-548.102905	-121.014992	1142.419189	-445.049713	299.757385	875.782349	-459.359253	-119.357475	883.022949	-448.704956	87.579033	1011.607788	424.477051	76.145210	956.960815	422.193451	253.947372
-467.264496	179.027786	911.233337	-455.295441	-7.792678	913.674255	-563.021179	269.483521	499.763123	-505.785400	-93.791389	497.740814	-563.650269	327.384613	65.611473	-547.086914	-142.176453	75.877235	-473.150299	286.001709	1366.822144	-440.833344	-61.668331	1370.801392	-433.714142	107.238770	1382.585327	-422.222229	110.352051	1676.901611	-547.773987	321.609406	1109.600708	-548.298767	-120.896721	1142.472656	-445.360870	299.660004	875.907288	-459.326874	-119.509773	883.181519	-448.978333	87.702026	1011.672363	424.108215	77.327553	957.334595	422.277618	255.029572
-467.497559	179.100403	911.263489	-455.515594	-7.696167	913.768921	-563.081055	269.547852	499.749176	-505.494934	-93.906799	497.747498	-563.581299	327.410553	65.605553	-547.139404	-142.186768	75.903282	-473.341095	286.085022	1366.838501	-440.836487	-61.556698	1370.801270	-433.921814	107.321777	1382.609375	-422.277008	110.497955	1676.922119	-548.171753	321.649475	1109.688721	-548.512329	-120.757057	1142.572510	-445.611267	299.592224	876.098938	-459.145111	-119.644852	883.417603	-449.208069	87.821762	1011.734436	423.704895	78.677277	957.660461	422.098877	256.322327
-467.765747	179.277466	911.316040	-455.813232	-7.521207	913.806824	-563.173157	269.685120	499.739197	-505.227783	-94.068230	497.768127	-563.620361	327.427612	65.592262	-547.121826	-142.266922	75.944237	-473.542877	286.183716	1366.886353	-440.879547	-61.438744	1370.813965	-434.014008	107.456619	1382.620850	-422.319336	110.599472	1676.939209	-548.588684	321.688660	1109.796631	-548.784302	-120.525986	1142.548340	-445.760773	299.501221	876.350586	-458.881927	-119.767815	883.708435	-449.505798	87.987122	1011.781738	423.361908	80.111931	958.044373	421.948273	257.719543
-467.993713	179.358170	911.342163	-456.003510	-7.397953	913.887939	-563.224365	269.737457	499.673889	-504.959534	-94.164825	497.736755	-563.596558	327.455750	65.583801	-547.292175	-142.319473	75.954575	-473.776733	286.207764	1366.869873	-440.943451	-61.362858	1370.792725	-434.156250	107.556931	1382.666626	-422.344360	110.691757	1676.955078	-548.996399	321.719513	1109.911865	-549.093201	-120.211174	1142.566895	-445.901123	299.405121	876.631470	-458.476379	-119.882774	884.068542	-449.739014	88.119751	1011.837646	423.046387	81.532562	958.335693	421.797821	259.193451
-468.301788	179.462280	911.360291	-456.312134	-7.196640	913.846802	-563.322510	269.786865	499.635834	-504.612030	-94.241615	497.661499	-563.609131	327.451263	65.550911	-547.280029	-142.370789	76.008209	-473.965851	286.293457	1366.914795	-440.815857	-61.225239	1370.760864	-434.281616	107.642220	1382.672974	-422.349731	110.789398	1676.949585	-549.411316	321.727570	1109.987305	-549.379089	-119.861328	1142.583496	-445.915710	299.251099	876.973572	-458.119232	-120.229568	884.311157	-449.999908	88.245010	1011.820862	422.742096	82.994644	958.629150	421.640442	260.649139
-468.622498	179.614471	911.388062	-456.561310	-6.987206	913.740295	-563.372864	269.842468	499.614288	-504.254852	-94.307457	497.575562	-563.525757	327.466827	65.541710	-547.329407	-142.382660	76.002670	-474.188721	286.387268	1366.958130	-440.666199	-61.099586	1370.670654	-434.362701	107.760513	1382.728760	-422.323456	110.846809	1676.947021	-549.876099	321.799561	1110.098633	-549.749756	-119.415375	1142.418091	-445.845490	299.070374	877.340759	-457.583099	-120.661636	884.662354	-450.229645	88.363304	1011.775940	422.550842	84.408295	958.904846	421.509491	262.094391
-468.978851	179.784409	911.422363	-456.821442	-6.776037	913.650696	-563.488281	269.887604	499.579315	-503.903259	-94.377808	497.465942	-563.594604	327.494141	65.516022	-547.354248	-142.410782	76.038910	-474.414703	286.453491	1366.999023	-440.673462	-61.046616	1370.492310	-434.405365	107.853401	1382.755859	-422.281067	110.891098	1676.938232	-550.361084	321.907318	1110.224487	-550.081604	-118.871483	1142.322021	-445.745087	298.860992	877.757874	-456.757996	-121.126579	885.182068	-450.485260	88.498169	1011.742859	422.340576	85.760101	959.206238	421.408569	263.453766
-469.280243	179.923767	911.454773	-457.010437	-6.606320	913.644409	-563.648621	270.055206	499.574219	-503.489349	-94.441147	497.374664	-563.633362	327.538391	65.526421	-547.375549	-142.448517	76.064018	-474.590973	286.518524	1367.059570	-440.701538	-60.997051	1370.329224	-434.583405	107.925148	1382.698730	-422.190704	110.911346	1676.932861	-550.854309	321.978027	1110.330811	-550.517639	-118.346451	1142.247559	-445.537781	298.650665	878.300049	-455.953949	-121.691093	885.634521	-450.742615	88.639137	1011.757690	422.188446	87.128296	959.434998	421.223724	264.814240
-469.629700	180.016037	911.490601	-457.214264	-6.470397	913.650452	-563.786743	270.161835	499.585266	-503.059540	-94.604004	497.366333	-563.648682	327.559326	65.509735	-547.390259	-142.491287	76.082687	-474.817749	286.585144	1367.124512	-440.629456	-60.930462	1370.157104	-434.683472	107.965263	1382.694580	-422.102936	110.908913	1676.927979	-551.343750	322.084839	1110.493652	-550.920227	-117.654404	1141.971680	-445.364410	298.445923	878.818420	-454.833069	-122.321556	886.273560	-451.008453	88.748245	1011.777405	422.239685	88.117409	959.666992	421.428101	265.674530
-469.925629	180.113358	911.554688	-457.371643	-6.328012	913.678101	-563.970581	270.265656	499.572357	-502.667084	-94.804771	497.416138	-563.744263	327.610046	65.479179	-547.187622	-142.527863	76.162903	-475.005280	286.652161	1367.200562	-440.800873	-61.006657	1369.942505	-434.731262	108.028603	1382.752441	-421.976624	110.882538	1676.927734	-551.808472	322.191681	1110.674316	-551.387939	-116.959084	1141.793579	-445.117950	298.217926	879.470581	-453.772369	-123.098633	886.834290	-451.268402	88.856232	1011.827637	421.977905	89.458054	959.911987	420.961365	267.201538
-470.165009	180.143524	911.550293	-457.498657	-6.215176	913.722900	-564.101501	270.424072	499.558014	-502.248291	-94.933945	497.374725	-563.757202	327.632935	65.468498	-547.478821	-142.565109	76.168854	-475.214722	286.676025	1367.289795	-440.954285	-61.064541	1369.726440	-434.755829	108.053658	1382.813599	-421.816742	110.831161	1676.932251	-552.324951	322.265900	1110.859131	-551.809082	-116.244759	1141.613403	-444.731445	297.947174	880.123230	-452.432953	-123.890114	887.544128	-451.479889	88.960381	1011.850708	421.880005	90.744461	960.151184	420.591553	268.613831
-470.654236	179.951385	911.760559	-457.615479	-6.180521	913.806763	-564.428040	270.726440	499.716034	-501.937531	-95.188728	497.362061	-563.912537	327.695770	65.429214	-547.664673	-142.673752	76.152489	-475.399719	286.712769	1367.393555	-441.177155	-61.156830	1369.528564	-434.798737	108.076950	1382.797485	-421.614105	110.768173	1676.912964	-552.762756	322.339935	1111.042480	-552.254822	-115.535782	1141.386597	-444.284088	297.716614	880.855469	-451.096924	-124.761040	888.351746	-451.905182	88.833000	1012.013916	421.806580	91.850830	960.350037	420.341766	269.758911
-470.804993	180.400620	911.873840	-457.931732	-5.989564	914.087769	-564.383179	270.636688	499.543121	-501.441742	-95.384521	497.230011	-563.842651	327.729645	65.404800	-547.072815	-142.641800	75.885231	-475.549316	286.737396	1367.536743	-441.370941	-61.289455	1369.378296	-434.817474	108.101753	1382.843994	-421.395386	110.662109	1676.883667	-553.203064	322.413757	1111.270874	-552.738525	-114.752930	1141.050415	-443.832489	297.418060	881.588867	-449.690582	-125.698517	889.098999	-452.294220	89.218300	1012.228760	421.730347	92.880798	960.589233	420.047516	270.734497
-470.966370	180.993805	911.993347	-458.069641	-5.791851	914.107361	-564.545471	270.791290	499.601227	-500.306274	-95.242401	497.004333	-563.944580	327.787872	65.383575	-546.842041	-142.714752	75.802834	-475.676971	286.766724	1367.720825	-441.623505	-61.452744	1369.250122	-434.838043	108.098129	1382.862427	-421.111359	110.497879	1676.801758	-553.575623	322.414642	1111.523804	-553.096069	-114.138107	1140.932861	-443.271332	297.110962	882.437134	-448.233917	-126.672173	889.928894	-452.493652	89.554550	1012.305603	421.686707	93.791191	960.822021	419.767517	271.578522
-471.171692	181.434265	912.084778	-458.262695	-5.599249	914.104858	-564.725098	270.877197	499.634155	-499.617523	-95.463608	496.911774	-563.945313	327.823700	65.333755	-546.927063	-142.840530	75.844536	-475.719666	286.825867	1367.934082	-441.794952	-61.592697	1369.161377	-434.854309	108.055634	1382.843628	-420.841583	110.401535	1676.831787	-553.896545	322.403046	1111.762451	-553.483948	-113.462540	1140.694824	-442.772644	296.898071	883.241821	-446.679779	-127.590729	890.906677	-452.722656	89.817444	1012.354675	421.604858	94.744698	961.085266	419.411987	272.600800
-471.474792	181.621643	912.150452	-458.524078	-5.429481	914.140381	-565.180847	271.302612	500.031128	-498.995331	-95.837143	496.880859	-564.238159	327.960388	65.329071	-547.054993	-142.905182	75.928696	-475.806458	286.771332	1368.139038	-442.035095	-61.743763	1369.083618	-434.857147	107.996284	1382.902588	-420.508667	110.216049	1676.809937	-554.234009	322.450806	1112.047607	-553.813110	-112.987274	1140.516113	-442.070435	296.565887	884.113708	-445.108948	-128.605637	891.960449	-452.987854	89.983658	1012.403442	421.531097	95.598564	961.390076	419.091248	273.333435
-471.740967	181.781006	912.221497	-458.717072	-5.268298	914.186218	-564.921509	271.117828	499.639587	-497.975555	-95.963310	496.709290	-564.079102	327.951599	65.294128	-547.026489	-142.958817	75.950310	-475.803406	286.773071	1368.351074	-442.158752	-61.887985	1369.053833	-434.884033	107.889610	1382.955566	-420.154175	109.971603	1676.791260	-554.493896	322.460114	1112.375854	-553.961792	-112.431602	1140.308594	-441.338257	296.233063	885.033142	-441.860596	-128.707504	894.047852	-453.225861	90.134705	1012.463074	421.403748	96.413643	961.727722	418.621613	274.178986
-472.075745	181.758270	912.240234	-458.995605	-5.207259	914.255005	-564.937500	271.193298	499.540253	-497.061890	-96.294525	496.630951	-564.093262	328.019043	65.227165	-547.190186	-143.057434	76.038406	-475.778076	286.722870	1368.564087	-442.364288	-62.047329	1369.035767	-434.852661	107.796539	1382.982910	-419.751984	109.690254	1676.709961	-554.652710	322.414703	1112.694214	-554.245239	-112.120399	1140.310547	-440.575592	295.941040	885.967346	-440.647522	-129.924393	894.987732	-453.515350	90.186058	1012.504150	421.302856	97.099014	962.099182	418.232422	274.777679
-472.431641	181.843262	912.320374	-459.308441	-5.117914	914.326538	-564.936890	271.376984	499.490814	-496.078308	-96.677132	496.577087	-564.198242	328.077576	65.219749	-547.269104	-143.106461	76.161362	-475.706665	286.653687	1368.768799	-442.496277	-62.214607	1369.023071	-434.815674	107.671921	1383.039673	-419.380432	109.403442	1676.691284	-554.798340	322.429260	1113.030518	-554.424988	-111.900902	1140.297974	-439.749878	295.584076	886.868103	-439.096283	-131.165359	896.104858	-453.816803	90.273743	1012.575989	421.136505	97.856728	962.477112	417.688446	275.526764
-472.764221	181.813690	912.363098	-459.606750	-5.114608	914.411682	-564.897400	271.560760	499.432800	-494.742462	-96.854698	496.420349	-564.315186	328.164185	65.210815	-548.058411	-143.170380	76.551193	-475.614105	286.528137	1368.997314	-442.639343	-62.429909	1369.001343	-434.718567	107.565987	1383.140381	-418.980896	109.072098	1676.665894	-554.866516	322.408295	1113.356812	-554.535522	-111.708435	1140.280884	-438.860687	295.238007	887.782288	-437.442383	-132.437729	897.437500	-454.117340	90.286697	1012.637573	420.980530	98.530380	962.844666	417.206726	276.110626
-473.099396	181.825500	912.445435	-459.898895	-5.084758	914.497742	-564.721252	271.692780	499.337311	-493.268921	-96.933617	496.279877	-564.488831	328.269440	65.172150	-548.063782	-143.166428	76.669838	-475.461761	286.397522	1369.222778	-442.793121	-62.635960	1368.963867	-434.653381	107.406822	1383.159424	-418.544250	108.646820	1676.626953	-554.843140	322.417389	1113.670898	-554.666931	-111.677429	1140.218994	-437.916290	294.896667	888.743286	-435.948669	-133.857376	898.574829	-454.412292	90.313774	1012.719421	420.741180	99.215317	963.231140	416.627960	276.805725
-473.374512	181.881989	912.543640	-460.200592	-5.066403	914.589722	-564.527832	271.911987	499.296356	-491.232452	-96.758881	495.972656	-564.669373	328.370361	65.186707	-547.828308	-143.081177	76.791290	-475.298492	286.202637	1369.442871	-442.852814	-62.865032	1368.972412	-434.568359	107.231728	1383.195190	-418.112488	108.244377	1676.582642	-554.762695	322.461823	1113.944824	-554.693909	-111.816269	1140.152588	-436.915009	294.460876	889.625671	-434.246002	-135.233170	899.862122	-454.715637	90.344742	1012.816467	420.425995	99.872566	963.639282	416.042358	277.385681
-473.671478	181.933884	912.644958	-460.550171	-5.017638	914.669189	-564.315186	272.159332	499.224091	-489.462158	-96.943985	495.885162	-564.848145	328.482605	65.189964	-547.744141	-143.040894	77.004242	-475.090302	285.967804	1369.663818	-442.813690	-63.172867	1368.976196	-434.500977	106.953438	1383.238892	-417.676117	107.788811	1676.561768	-554.554260	322.483978	1114.227539	-554.662720	-112.134216	1140.202881	-435.832764	294.130951	890.549683	-432.571320	-136.667343	901.125122	-455.070984	90.377808	1012.911072	420.128540	100.440132	964.030029	415.399780	277.933319
-473.969177	181.846527	912.716492	-460.931946	-5.050257	914.816040	-564.414856	272.747894	499.556061	-487.797394	-97.267235	495.809143	-565.250610	328.659912	65.245758	-547.767151	-142.975433	77.332474	-474.862213	285.677551	1369.861572	-442.763153	-63.567677	1368.969238	-434.377899	106.672997	1383.341187	-417.216400	107.306618	1676.562256	-554.226807	322.454132	1114.481689	-554.526550	-112.526749	1140.276855	-434.623474	293.731964	891.408142	-430.820923	-138.197525	902.426147	-455.438049	90.351135	1013.022949	419.772430	101.048912	964.408997	414.783173	278.432770
-474.204803	181.755844	912.780212	-461.280426	-5.113795	914.920776	-564.147278	273.022430	499.483734	-485.471436	-97.305923	495.669617	-565.466858	328.790222	65.282997	-547.534546	-142.816483	77.620987	-474.623322	285.310699	1370.063721	-442.718323	-63.916412	1368.995117	-434.271851	106.296013	1383.438599	-416.700439	106.704742	1676.462158	-553.800659	322.451019	1114.754883	-554.308716	-113.057655	1140.299927	-433.430573	293.362610	892.208496	-429.022308	-139.990952	903.807373	-455.796204	90.284332	1013.114929	419.424255	101.563530	964.762634	414.205994	278.975403
-474.411163	181.579971	912.841919	-461.641663	-5.233469	915.042603	-563.551819	272.998383	499.165588	-482.942596	-97.292366	495.540955	-565.387085	328.840851	65.252419	-547.302979	-142.642365	77.882393	-474.403717	284.878754	1370.251587	-442.652618	-64.320770	1369.023438	-434.179016	105.862564	1383.433838	-416.190247	106.080238	1676.401123	-553.284363	322.373718	1114.980957	-554.078003	-113.716675	1140.334961	-432.107849	292.949463	892.940735	-427.107758	-141.518768	905.141296	-456.157440	90.154015	1013.215637	419.051849	102.101372	965.095337	413.585449	279.494110
-474.638824	181.342804	912.883728	-462.009796	-5.462239	915.096863	-563.329590	273.320068	499.198639	-480.672699	-97.583023	495.359406	-565.594238	328.984344	65.284401	-547.413086	-142.532150	78.240898	-474.152740	284.353699	1370.409546	-442.594543	-64.826828	1369.082153	-434.072754	105.372528	1383.463989	-415.645691	105.405159	1676.294556	-552.722412	322.313507	1115.172607	-553.744263	-114.528778	1140.366943	-430.713654	292.573029	893.717285	-425.188660	-143.141357	906.431458	-456.526031	89.914101	1013.272217	418.634827	102.624489	965.388794	412.954437	279.984680
-474.806274	181.088577	912.899536	-462.393250	-5.686129	915.108887	-563.080566	273.848999	499.216888	-478.264191	-97.991623	495.275208	-565.871948	329.151550	65.330246	-547.519836	-142.456757	78.671158	-473.837921	283.750793	1370.559448	-442.482697	-65.377792	1369.166382	-433.993286	104.752457	1383.449951	-415.142456	104.696579	1676.211304	-552.031067	322.184174	1115.306885	-553.365356	-115.512627	1140.452393	-429.270538	292.199341	894.443481	-423.207062	-144.427887	907.579651	-456.872711	89.655121	1013.294983	418.224579	103.120377	965.666870	412.289917	280.420532
-474.841095	180.837082	912.948364	-462.679108	-5.929071	915.119263	-562.825684	274.150940	499.276947	-475.330231	-98.295517	494.997925	-566.140747	329.320984	65.362167	-547.585938	-142.387833	79.037094	-473.555359	283.089020	1370.645752	-442.290161	-66.025101	1369.172729	-433.914856	104.081306	1383.466431	-414.570038	103.859161	1676.005493	-551.289307	321.962341	1115.421509	-552.914185	-116.584236	1140.483643	-427.708344	291.774323	895.098083	-421.190887	-145.985367	908.755005	-457.167480	89.363235	1013.341248	417.795227	103.570152	965.896729	411.683624	280.770264
-474.867432	180.525894	913.013245	-463.050873	-6.322310	915.121765	-562.502747	274.441315	499.289032	-472.392273	-98.748360	494.619141	-566.348633	329.522156	65.390579	-547.832092	-142.270737	79.470589	-473.270294	282.320190	1370.706543	-442.199432	-66.752342	1369.270874	-433.798737	103.297668	1383.429810	-414.001160	102.966141	1675.827148	-550.475403	321.779114	1115.493286	-552.325500	-117.792000	1140.437012	-426.048523	291.341309	895.779480	-419.249634	-147.864990	909.970154	-457.504761	88.947021	1013.392151	417.364502	103.981133	966.071594	411.027283	281.176727
-474.751434	180.194565	913.043579	-463.320892	-6.814262	915.097229	-562.125427	274.842316	499.365204	-469.362122	-99.371948	494.207550	-566.570740	329.711243	65.417419	-548.165283	-142.170761	80.039894	-472.948395	281.413605	1370.729248	-442.165436	-67.607697	1369.297363	-433.632568	102.489143	1383.381958	-413.385406	102.007980	1675.605591	-549.560364	321.496979	1115.500244	-551.727417	-119.063164	1140.430420	-424.320221	290.882507	896.342163	-417.104645	-149.230591	910.898865	-457.776672	88.469353	1013.418579	416.827576	104.379868	966.224487	410.402740	281.540283
-474.673584	179.798721	913.068359	-463.672821	-7.212547	915.007690	-561.816467	275.165771	499.359436	-465.703644	-99.944176	493.680450	-566.823181	329.963501	65.446831	-548.241211	-142.037949	80.603218	-472.595398	280.394318	1370.682617	-441.948700	-68.579124	1369.332520	-433.546539	101.538414	1383.280029	-412.797180	101.028839	1675.400757	-548.587402	321.168549	1115.449585	-551.014648	-120.576370	1140.413574	-422.501648	290.310089	896.874939	-415.026459	-150.792404	911.837280	-458.096405	87.975166	1013.408447	416.296143	104.738403	966.351563	409.759186	281.763428
-474.500549	179.472488	913.091064	-464.079681	-7.750342	914.856506	-561.479126	275.270691	499.394745	-462.011322	-100.417397	493.174530	-567.045105	330.198303	65.410873	-548.544983	-141.885544	81.281532	-472.264343	279.267578	1370.597412	-441.863037	-69.646950	1369.416870	-433.400238	100.445381	1383.196045	-412.135742	99.843071	1675.074951	-547.564636	320.788147	1115.294556	-550.238770	-122.208115	1140.304810	-420.473755	289.817291	897.488708	-412.997955	-152.330841	912.648865	-458.366486	87.406288	1013.363342	415.753876	105.033577	966.453796	409.081818	282.130066
-474.279877	178.774948	913.017334	-464.462708	-8.446531	914.773560	-561.167908	275.287201	499.399811	-458.107788	-100.845604	492.430725	-567.204773	330.437378	65.355064	-548.472534	-141.880493	81.899216	-471.903107	277.946655	1370.476196	-441.429535	-70.911652	1369.449951	-433.264679	99.273003	1383.099854	-411.474457	98.593773	1674.811523	-546.471802	320.279602	1115.163696	-549.360474	-123.884827	1140.172363	-418.673676	289.271759	897.817566	-410.870422	-153.790970	913.340088	-458.645874	86.659142	1013.307373	415.187714	105.243523	966.539368	408.482269	282.309662
-474.144226	177.893997	912.880005	-464.920013	-9.436755	914.742126	-560.955017	275.477905	499.435181	-454.099213	-101.211952	491.874146	-567.504028	330.723663	65.350395	-548.312378	-141.825836	82.610344	-471.501160	276.466919	1370.317017	-441.222931	-72.292778	1369.485474	-433.082062	97.882462	1382.947144	-410.821228	97.279427	1674.555786	-545.355591	319.613586	1114.999756	-548.489319	-125.831146	1140.053955	-416.592102	288.639130	898.226868	-408.680603	-155.206436	914.039551	-459.035492	85.733879	1013.247253	414.634338	105.495895	966.613342	407.830902	282.613098
-474.949066	175.628571	912.261902	-465.808350	-10.844831	914.643860	-560.516663	275.386780	499.117737	-450.253387	-101.647881	491.353516	-567.637390	330.938568	65.304909	-548.570313	-141.673431	83.357864	-471.208771	274.891998	1370.184570	-440.665497	-73.896446	1369.401367	-432.867767	96.452812	1382.880249	-410.143463	95.906456	1674.325073	-544.157593	318.712860	1114.753784	-547.449036	-127.847321	1139.849487	-414.330841	288.086792	898.669861	-406.542633	-156.811676	914.745667	-459.807434	84.180084	1012.876465	414.065918	105.718582	966.668518	407.195313	282.671356
-475.080200	174.359451	911.896423	-466.888672	-11.939548	914.313293	-560.316589	275.401367	499.078949	-446.256897	-102.059982	490.717499	-567.951660	331.151764	65.280693	-548.546936	-141.452148	84.249451	-470.946381	273.114532	1369.979980	-440.140747	-75.596954	1369.255249	-432.653229	94.756767	1382.797852	-409.427277	94.399559	1674.052734	-542.875244	317.493896	1114.309326	-546.430786	-130.016449	1139.587402	-412.050385	287.414551	899.023193	-404.224762	-158.212830	915.407715	-460.415009	82.964561	1012.529236	413.487732	105.899788	966.753723	406.477325	282.732941
-474.655548	173.199875	911.740723	-467.300964	-13.242083	914.106689	-560.223755	275.354645	499.218475	-442.183197	-102.298714	489.957031	-568.329895	331.374146	65.297348	-549.487610	-140.510132	85.343910	-470.771759	271.188324	1369.781738	-439.548248	-77.398315	1369.265747	-432.474030	93.015793	1382.664673	-408.713379	92.765373	1673.734131	-541.536011	316.175629	1113.778076	-545.338440	-132.234970	1139.318848	-409.574036	286.704712	899.514587	-401.782288	-159.563095	916.130371	-460.618988	81.649544	1012.371643	412.930603	106.026794	966.848389	405.788239	282.838379
-474.070129	171.918945	911.508728	-467.551788	-14.725212	913.813843	-559.836487	274.693268	499.160126	-438.312683	-102.809685	489.407135	-568.476196	331.471924	65.296188	-549.771667	-140.170105	85.927361	-470.666046	269.111084	1369.574219	-438.803162	-79.445518	1369.078369	-432.174957	91.090088	1382.624146	-407.950195	90.993874	1673.321045	-540.346313	314.866302	1113.436768	-544.286499	-134.602310	1139.046997	-407.055878	285.949402	899.972900	-399.141205	-160.581726	916.666748	-460.662628	80.179794	1012.132385	412.349487	105.974625	966.930298	405.100433	282.790985
-473.902374	169.712494	910.985962	-467.933411	-16.652334	913.545410	-559.627136	274.262787	499.075165	-434.837952	-103.301422	488.792084	-568.728577	331.559387	65.299667	-549.065857	-139.649750	86.667824	-470.562469	266.848145	1369.328247	-437.812439	-81.541054	1368.866211	-431.870941	88.983276	1382.495972	-407.176300	89.184792	1672.948608	-539.215027	313.400146	1113.133545	-543.058411	-137.013535	1138.711792	-404.364960	285.078583	900.630188	-396.243286	-161.693420	917.702881	-460.825806	78.219482	1011.740784	411.751526	105.971542	967.060303	404.392792	282.835785
-473.270355	167.809052	910.679260	-468.066895	-18.518156	913.215393	-559.222290	273.259705	498.948578	-431.371368	-103.416573	488.046539	-568.876770	331.548370	65.285271	-548.226501	-139.074051	87.212959	-470.427551	264.430573	1369.040649	-436.952362	-83.836685	1368.593872	-431.446655	86.707954	1382.343506	-406.406647	87.252792	1672.524170	-538.132080	311.755798	1112.821899	-541.883972	-139.752716	1138.441040	-401.485840	284.047791	901.287842	-393.393768	-162.883286	918.673279	-460.775269	76.275993	1011.443359	411.182037	105.906845	967.167969	403.611267	282.665741
-472.736633	165.505341	910.275879	-468.103149	-20.693287	912.893372	-558.806885	271.935638	498.868530	-428.278687	-103.307457	487.353027	-568.862366	331.411194	65.256493	-539.260254	-138.732346	94.920227	-470.336090	261.861877	1368.745972	-435.967529	-86.239731	1368.328491	-431.034729	84.316956	1382.183716	-405.597260	85.215591	1672.065674	-537.074585	309.840576	1112.447144	-540.711060	-142.487885	1138.082031	-398.245667	283.099426	902.810791	-391.003784	-164.725327	919.128296	-460.682861	74.047203	1011.095947	410.577423	105.791710	967.253235	402.891602	282.508759
-472.106140	163.146927	909.881775	-467.961365	-23.058542	912.485657	-558.496582	270.679352	498.889160	-424.799591	-102.629654	486.575134	-568.992188	331.260315	65.273109	-540.955872	-138.329498	87.634361	-470.144806	259.093719	1368.365356	-435.067108	-88.806602	1368.009644	-430.593964	81.724968	1381.909058	-404.760681	83.040253	1671.578247	-536.215759	307.794769	1112.123413	-539.463379	-145.519211	1137.782227	-395.207581	281.908875	904.416748	-387.793518	-165.751984	920.268005	-460.419647	71.649933	1010.707520	409.894196	105.544029	967.416382	402.042969	282.322662
-471.561584	160.442871	909.438782	-467.698425	-25.569805	912.072449	-558.166443	269.201111	498.761902	-421.588531	-101.670219	485.769928	-569.102722	331.117279	65.310242	-539.626892	-138.432816	87.591866	-469.890930	256.203064	1368.015259	-434.288422	-91.520409	1367.701782	-430.055847	78.968742	1381.562988	-403.868835	80.718605	1671.091797	-535.556519	305.608124	1111.854858	-538.219055	-148.631897	1137.504272	-392.356201	280.328583	905.935059	-384.340118	-166.722321	921.698547	-460.109100	69.043503	1010.288391	409.225372	105.290787	967.580444	401.244659	282.024475
-470.941284	157.729858	909.069702	-467.254486	-28.300636	911.692627	-557.815735	267.430176	498.646790	-418.455658	-100.596985	484.924591	-569.136292	330.888428	65.339622	-538.299255	-138.859818	87.306908	-469.603821	253.165283	1367.578247	-433.526062	-94.391823	1367.390015	-429.453949	76.107368	1381.222900	-402.909546	78.261925	1670.548096	-535.110779	303.187164	1111.665771	-536.881104	-152.023483	1137.226563	-389.419830	278.505585	907.501587	-380.725311	-167.770157	923.272522	-459.707001	66.304253	1009.926575	408.591156	104.987923	967.691162	400.448822	281.719513
-470.331055	154.846100	908.696716	-466.621216	-31.213802	911.326172	-557.212830	265.290588	498.470337	-415.365051	-99.560249	484.167114	-569.116943	330.593658	65.355118	-537.279480	-139.489990	87.027847	-469.223358	249.971802	1367.137085	-432.766388	-97.415565	1367.037720	-428.761139	73.076126	1380.911377	-401.887543	75.676605	1670.009155	-534.789795	300.601013	1111.494385	-535.540771	-155.505554	1136.915039	-386.375549	276.585175	909.686768	-376.829315	-168.609665	925.085693	-459.189117	63.408283	1009.566528	407.886047	104.540352	967.816650	399.587250	281.359314
-469.731384	151.826492	908.315674	-465.796326	-34.247604	910.942444	-556.774536	263.251190	498.406494	-412.351135	-98.705734	483.379242	-569.182373	330.280731	65.418007	-536.525818	-140.312897	86.729752	-468.776733	246.649231	1366.689697	-431.879303	-100.598328	1366.599243	-428.023163	69.927582	1380.433472	-400.810669	72.945114	1669.425049	-534.718384	297.783020	1111.394165	-534.184448	-159.045700	1136.568726	-383.420898	274.516968	912.156555	-372.805511	-169.572983	927.077515	-458.585022	60.389091	1009.194031	407.213593	104.065979	967.907166	398.709076	280.582336
-469.200897	148.768326	907.944031	-464.818359	-37.493458	910.521667	-556.209656	261.159424	498.167969	-409.533020	-98.236481	482.588104	-569.237427	329.923340	65.471085	-536.249878	-141.148941	86.608315	-468.410522	243.271973	1366.204102	-430.988464	-103.899765	1366.187988	-427.154633	66.606445	1379.970337	-399.690552	70.081154	1668.816650	-534.856323	294.803650	1111.517456	-532.864868	-162.748077	1136.112427	-380.502686	272.325409	915.029663	-368.479279	-170.467804	929.441833	-457.894531	57.229851	1008.803833	406.436249	103.519310	967.977173	397.784698	279.906708
-468.632050	145.568283	907.556213	-463.665741	-40.909973	910.103516	-555.552734	258.809326	498.119904	-407.102600	-98.150703	481.706116	-569.256897	329.529205	65.490944	-536.329163	-141.945618	86.509964	-468.030273	239.773163	1365.735718	-430.126831	-107.289574	1365.659424	-426.324341	63.270119	1379.479126	-398.495972	67.053833	1668.227661	-535.181396	291.674255	1111.567749	-531.514893	-166.615204	1135.743896	-377.333008	270.055603	918.210693	-364.049225	-171.273468	932.091003	-457.075439	53.930988	1008.404480	405.637726	103.108109	968.071045	396.824127	279.636932
-468.136139	142.134232	907.064636	-462.451813	-44.394073	909.621460	-554.407715	255.826019	497.568085	-405.180145	-99.323967	480.852631	-568.964050	328.978546	65.492584	-536.608704	-142.968430	86.457001	-467.743652	236.193756	1365.268799	-428.974243	-110.819504	1365.086060	-425.398834	59.818176	1379.022095	-397.248077	63.889759	1667.606689	-535.709106	288.303131	1111.852051	-530.093933	-170.562744	1135.367554	-374.135773	267.742706	921.855652	-359.431976	-172.231064	935.087891	-456.220734	50.511471	1007.917053	404.831146	102.472542	968.132141	395.879547	278.897766
-467.641998	138.681870	906.660156	-460.973175	-48.033928	909.139709	-553.421509	253.177612	497.194122	-403.367676	-100.794144	479.807770	-568.775818	328.406830	65.588478	-536.472473	-143.916824	86.246284	-467.522736	232.499329	1364.826172	-427.753540	-114.389351	1364.521484	-424.416199	56.281483	1378.539673	-395.971893	60.599724	1667.031860	-536.251648	284.793976	1111.919067	-528.637207	-174.548981	1134.863037	-370.962891	265.396423	925.835999	-354.712830	-173.190338	938.314941	-455.263733	46.969326	1007.476563	403.950073	101.913940	968.175598	394.949890	278.355042
-467.087219	135.243622	906.305542	-459.213409	-51.675919	908.661316	-552.652161	251.008774	497.226929	-402.275482	-103.228294	479.043671	-569.028870	328.011658	65.818787	-536.294250	-144.737015	86.154205	-467.459686	228.779861	1364.428711	-426.428986	-118.093231	1363.918091	-423.393677	52.652447	1378.068237	-394.616058	57.198551	1666.469482	-537.015503	281.195801	1112.127319	-527.073486	-178.610565	1134.439941	-367.808685	262.994324	930.147339	-349.841949	-174.124344	941.871887	-454.158447	43.417675	1007.064941	403.036102	101.275688	968.224243	393.939545	277.835297
-466.566406	131.860687	906.004883	-457.406036	-55.232063	908.197571	-550.746216	247.635590	496.610382	-401.754242	-106.316986	478.709869	-568.248962	327.168854	65.910126	-536.137573	-145.468704	86.114082	-467.454742	224.941467	1364.058716	-424.968719	-121.764977	1363.390381	-422.266205	48.973236	1377.713379	-393.217316	53.660866	1666.012329	-537.865540	277.462097	1112.303833	-525.374023	-182.741898	1134.114990	-364.760162	260.602295	934.602844	-344.841614	-174.987198	945.635254	-453.084015	39.917347	1006.691284	402.028656	100.609619	968.241211	392.910706	277.188965
-466.188812	128.454224	905.659363	-455.629669	-58.820900	907.754395	-549.377991	245.096420	496.384094	-400.892090	-109.680214	478.005127	-568.291443	326.544983	66.209457	-535.734802	-146.187820	85.998672	-467.610962	221.080460	1363.843994	-423.251892	-125.547096	1362.928101	-421.122040	45.335251	1377.318237	-391.780945	50.061787	1665.621338	-538.761536	273.504425	1112.574341	-523.532166	-186.965424	1133.832520	-361.716339	258.269257	939.346924	-339.733246	-175.809296	949.590027	-452.050385	36.430294	1006.300598	401.247345	100.017426	968.409485	392.104828	276.632019
-465.863281	125.045830	905.365356	-453.826233	-62.261314	907.401367	-547.788513	242.512482	496.130615	-400.529907	-113.275383	477.799469	-568.322083	325.828491	66.563133	-535.660645	-147.052704	86.032257	-467.892334	217.243973	1363.733887	-421.568085	-129.274567	1362.525146	-419.821472	41.566444	1376.972534	-390.324158	46.436081	1665.371826	-539.611938	269.404236	1112.884277	-521.528198	-191.154999	1133.459473	-358.747528	255.947876	944.223999	-334.680756	-176.780441	953.539795	-451.045410	33.040340	1005.981812	400.156403	99.359680	968.417664	390.970978	275.981903
-465.793976	121.920212	905.211914	-452.337372	-65.560135	906.796448	-545.794434	240.025467	495.729706	-400.272003	-116.775352	477.749969	-568.313965	325.096283	66.958435	-535.471741	-147.998184	85.841995	-468.284088	213.363907	1363.726563	-419.797760	-133.046082	1362.171265	-418.515869	37.886642	1376.687256	-388.787842	42.639763	1665.004517	-540.646484	265.446350	1113.568726	-519.361938	-195.547058	1133.232178	-355.988312	253.662933	949.115662	-329.742889	-177.787003	957.396606	-450.173096	29.660044	1005.596985	399.028931	98.574661	968.355774	389.922272	275.250610
-465.313568	118.390671	905.173645	-450.064941	-68.764435	907.031799	-543.206909	237.245819	495.273560	-400.313965	-119.968887	478.136810	-568.160278	324.226349	67.535980	-535.142517	-148.856628	85.482582	-468.732300	209.463440	1363.847046	-417.557709	-136.635544	1361.893555	-417.080780	34.331165	1376.558716	-387.248627	38.841587	1664.752930	-541.394409	261.123871	1114.020142	-516.900513	-199.952103	1133.081421	-353.233734	251.393433	954.049683	-324.658264	-178.682114	961.353149	-449.083496	26.503290	1005.717407	397.911835	97.809494	968.280151	388.808563	274.544098
-464.642426	115.701157	905.691528	-447.723114	-71.505287	907.188660	-540.341980	234.606781	494.845825	-399.552704	-122.919846	477.888000	-567.853088	323.227783	68.204987	-534.479004	-149.572815	84.897629	-469.374054	205.536392	1364.096313	-415.281433	-140.131210	1361.605225	-415.724731	30.762386	1376.350952	-385.716705	35.041100	1664.614502	-541.944153	256.517303	1114.511353	-514.283936	-204.394180	1132.998413	-350.597137	249.205872	958.979858	-319.600983	-179.640457	965.149109	-447.972076	23.636923	1006.090576	396.723938	97.147766	968.104492	387.613922	273.904083
-463.786499	112.890862	906.413818	-445.282013	-74.235718	907.564087	-537.511108	232.418808	494.739044	-399.151825	-125.385986	478.230164	-567.804138	322.217987	69.205330	-534.228027	-150.250137	84.544395	-470.057587	201.616058	1364.464111	-412.911835	-143.533966	1361.365479	-414.352264	27.223909	1376.174072	-384.167023	31.177877	1664.469971	-542.298523	251.697418	1115.081909	-511.390106	-208.991028	1132.838135	-348.057251	247.102661	963.673828	-314.498596	-180.618042	968.803101	-446.843414	20.700901	1006.683289	395.293365	96.216225	967.821167	386.220398	273.056549
-464.286316	109.961426	906.622925	-445.048279	-77.379417	907.156616	-533.871338	229.864395	494.130585	-399.170349	-128.161530	478.107330	-567.239075	320.797455	70.435677	-534.313232	-150.979263	84.408043	-470.808777	197.723846	1364.892700	-410.442047	-146.840057	1361.178101	-413.020386	23.802084	1376.112793	-382.635986	27.341581	1664.336792	-542.531921	246.917755	1115.638428	-508.190063	-213.582001	1132.690186	-345.636292	245.063400	968.147705	-309.287567	-181.645844	972.396118	-446.704773	17.392614	1006.566162	394.226013	95.440613	967.823975	385.225708	272.321503
-464.073151	106.339653	906.848816	-443.099274	-80.595757	907.645386	-529.995422	227.452057	493.804779	-398.739868	-130.161331	477.992767	-566.719116	319.186188	71.928764	-533.922974	-151.148712	84.208893	-471.622894	193.856949	1365.429321	-407.769043	-149.991119	1360.953735	-411.656281	20.496639	1376.145142	-381.133331	23.568403	1664.296875	-542.497375	242.024918	1116.145020	-504.576569	-218.089325	1132.551758	-343.267578	243.368271	972.476135	-303.838318	-182.497101	976.095825	-445.806946	14.169555	1006.935608	392.985626	94.545311	967.624878	384.006958	271.460510
-464.304596	103.117538	907.099670	-442.194061	-83.949333	907.637390	-526.278931	225.515213	493.654175	-399.270905	-132.066620	478.281097	-566.520935	317.498016	73.254395	-534.125488	-151.720139	84.177528	-472.482300	190.041977	1366.046387	-405.008850	-152.992249	1360.808594	-410.492737	17.249365	1376.142822	-379.648071	19.812395	1664.346191	-542.293091	237.152451	1116.654053	-500.599640	-222.697189	1132.424072	-340.974457	241.701294	976.385498	-298.318970	-183.983932	979.198059	-445.338348	10.805696	1007.047607	391.494080	93.584465	967.196106	382.518646	270.539948
-464.642670	98.545532	906.812073	-441.111511	-87.609566	908.008301	-521.911133	223.173538	493.263611	-399.838043	-133.617966	478.538300	-565.854065	315.466125	74.369522	-534.298218	-152.226303	84.152298	-473.313965	186.318192	1366.712036	-402.271393	-155.926529	1360.649780	-409.319427	14.109830	1376.387939	-378.174072	16.143333	1664.543701	-541.781494	232.240555	1117.061768	-496.393402	-227.366898	1132.189331	-338.387146	240.639023	980.504517	-292.876007	-185.169327	982.013489	-444.742462	7.136649	1007.064819	390.344757	92.643227	967.140686	381.437012	269.643738
-463.926483	95.820084	907.875427	-439.360382	-90.409355	908.348450	-518.113647	221.375504	493.714081	-399.741089	-134.783447	478.843475	-565.502502	313.469116	75.816650	-532.170227	-153.583664	92.774475	-474.131989	182.662170	1367.340698	-399.500763	-158.754150	1360.724609	-408.345856	11.047337	1376.630615	-376.732056	12.554928	1664.854370	-541.278015	227.471085	1117.391235	-491.827942	-231.844299	1132.044556	-336.386230	239.076294	983.558899	-287.312408	-186.759094	984.512939	-443.841187	3.987788	1007.798828	389.019775	91.569771	966.873718	380.120209	268.673676
-464.369598	92.790283	908.697327	-438.280426	-93.719246	908.779297	-514.429932	219.827362	494.253998	-399.865814	-136.172745	479.154266	-565.271484	311.068024	77.346878	-532.217590	-154.367096	93.366997	-474.943970	179.104736	1368.065796	-396.893188	-161.460068	1360.813232	-407.315002	8.056663	1377.166992	-375.326111	9.057674	1665.309570	-540.557861	222.680267	1117.677856	-486.880615	-236.212448	1131.901001	-334.336578	237.783157	986.492981	-281.502289	-188.369751	986.802124	-443.383392	0.690192	1008.415771	387.627380	90.418594	966.628540	378.764221	267.555298
-465.367493	90.686493	909.532776	-438.772736	-98.959671	907.343262	-510.393036	217.927704	494.564850	-400.686707	-138.331116	479.165955	-564.947937	307.649750	79.000412	-532.609985	-154.520538	93.275780	-475.615326	175.600449	1368.740479	-394.324646	-164.120163	1361.090698	-406.377899	4.997303	1377.691162	-373.994629	5.622040	1665.932129	-539.784180	218.123566	1117.952759	-481.676453	-240.567215	1131.888916	-332.398285	236.615814	989.186279	-275.742493	-190.095886	988.818481	-443.286987	-4.054958	1008.051514	386.224243	89.198166	966.372192	377.390900	266.321625
-465.336090	87.710922	910.476257	-437.859863	-102.585754	907.604858	-506.621857	216.118713	495.554504	-401.087616	-140.105453	479.572113	-564.621338	303.153809	80.480087	-532.863098	-154.763824	93.378662	-476.112976	172.143448	1369.464966	-391.970734	-166.782745	1361.564941	-405.362122	2.038892	1378.369507	-372.603973	2.373344	1666.577637	-538.884399	213.592606	1118.083984	-476.278687	-244.623001	1131.899170	-330.595917	235.529465	991.725891	-269.616882	-191.795425	990.749939	-442.820679	-7.673176	1008.654297	384.680420	88.027222	966.039429	375.936066	265.222412
-465.081329	84.701691	911.565796	-436.389313	-105.328583	908.056030	-503.094116	214.441620	496.828308	-401.674347	-141.391724	479.684814	-563.665161	297.695770	82.017654	-533.106018	-155.063751	93.579697	-476.377258	168.723694	1370.138062	-389.774506	-169.405640	1362.205811	-404.397308	-0.928713	1379.071655	-371.342529	-0.773705	1667.335327	-537.985413	209.291473	1118.396484	-470.709808	-248.697952	1132.009399	-328.977600	234.463837	994.042725	-263.625732	-193.488235	992.406555	-442.072052	-10.845383	1009.433533	383.187012	86.783791	965.749573	374.487274	264.031219
-464.990753	81.782799	912.734619	-435.060150	-108.084312	908.481445	-499.548370	212.669800	498.221344	-401.982910	-142.744858	480.020233	-562.531494	292.719482	83.761971	-533.184509	-156.200409	94.213509	-476.459778	165.331375	1370.915405	-387.586761	-172.081955	1363.058472	-403.338745	-3.873093	1379.874634	-369.985413	-3.815883	1668.152588	-537.057739	205.083664	1118.732788	-465.020172	-252.460007	1132.190430	-327.537506	233.420715	996.322327	-257.376312	-194.935425	994.134583	-441.373322	-14.018437	1010.229248	381.589874	85.467110	965.453491	372.978821	262.730072
-464.950409	79.171333	914.128296	-433.633911	-110.521492	908.988647	-495.859192	210.716263	499.679901	-402.784027	-143.950195	480.267700	-561.234619	287.526978	85.669037	-533.538452	-156.659760	94.517395	-476.264221	161.965179	1371.646606	-385.464203	-174.746933	1364.063599	-402.298889	-6.801440	1380.755493	-368.671417	-6.718417	1669.034912	-536.251587	201.158783	1119.287476	-459.304352	-256.180878	1132.600098	-326.286011	232.368240	998.645264	-251.478424	-196.539688	995.649841	-440.686707	-16.953592	1011.179321	379.989197	84.196854	965.075928	371.460724	261.513885
-464.957550	76.583351	915.621887	-432.237671	-112.726433	909.530579	-492.490509	208.934845	501.143463	-403.465179	-144.836899	480.602509	-560.422302	282.448639	87.993782	-533.746521	-156.802261	94.573830	-475.932373	158.686218	1372.412598	-383.528625	-177.438950	1365.191650	-401.171875	-9.690037	1381.689941	-367.465179	-9.491574	1669.999512	-535.559937	197.465164	1120.057617	-453.651733	-259.894714	1133.131836	-325.213623	231.238403	1001.110779	-245.686554	-197.935623	997.464661	-439.978424	-19.787014	1012.189331	378.276245	82.955559	964.798279	369.924133	260.290009
-464.982513	74.124237	917.159851	-430.667511	-115.165405	910.282227	-488.428070	206.572098	502.306122	-404.437622	-145.795517	481.118225	-560.003906	277.151276	90.186180	-533.974182	-156.956436	94.652161	-475.387268	155.464920	1373.229370	-381.434448	-180.078171	1366.338135	-399.994873	-12.602515	1382.645996	-366.197937	-12.138575	1670.926270	-534.933228	193.808456	1120.926636	-448.064880	-263.293579	1133.660278	-324.404327	229.870895	1003.641785	-239.576935	-199.065613	999.936035	-439.224915	-22.580688	1013.329285	376.583588	81.713013	964.503418	368.386353	259.085449
-465.047272	72.155144	918.873352	-429.689026	-116.558968	910.757935	-484.222992	203.951981	503.498260	-405.328064	-146.574646	481.618378	-558.791931	271.491364	92.195915	-534.165161	-157.091034	94.688774	-474.752228	152.263916	1373.990234	-379.382294	-182.656937	1367.459473	-398.786194	-15.397217	1383.623291	-365.018646	-14.652255	1671.933472	-534.427429	190.407272	1121.924194	-442.753540	-266.817078	1134.316284	-323.507751	228.749161	1006.515747	-233.622452	-199.799988	1002.829346	-438.625183	-24.846209	1014.397583	374.656433	80.414833	963.999939	366.572571	257.823486
-466.416992	68.427254	918.986572	-429.202454	-119.386078	911.388489	-479.450287	200.804031	504.030548	-406.750153	-147.775711	482.208038	-556.686157	265.562592	94.098244	-534.698303	-156.258331	94.281609	-474.154938	149.149536	1374.877075	-377.047302	-185.164856	1368.528442	-397.501160	-18.040462	1384.563232	-363.844940	-17.089264	1672.866211	-534.037659	187.125366	1122.975342	-437.552826	-270.137390	1135.061768	-322.902832	227.526794	1009.533386	-227.740280	-200.266006	1006.507690	-438.369202	-27.635353	1014.717590	373.055786	79.176872	963.947998	365.197601	256.622314
-465.297089	68.005424	921.783386	-427.057922	-120.373718	912.140137	-474.926849	197.706360	505.215576	-407.489502	-147.971939	482.782898	-553.925842	259.162262	95.599815	-534.666687	-156.050705	94.115974	-473.607971	146.088791	1375.809937	-374.779968	-187.510376	1369.488159	-396.098969	-20.600037	1385.395630	-362.669403	-19.384544	1673.775024	-533.907654	184.019882	1124.160522	-432.645294	-273.370789	1135.753418	-322.554016	226.142899	1012.632935	-222.151688	-200.827225	1010.191223	-437.207825	-29.459066	1016.504822	371.261444	77.869530	963.697876	363.612030	255.445328
-465.185516	66.244461	923.230225	-426.003601	-121.898666	912.735474	-469.949127	194.507767	506.022675	-409.268524	-148.913574	483.751801	-551.791504	252.951538	97.483002	-535.124939	-156.226730	94.136154	-473.196442	143.188599	1376.713623	-372.408630	-189.642792	1370.359619	-394.694305	-23.098082	1386.048462	-361.429199	-21.619144	1674.620850	-533.975586	181.011749	1125.473755	-427.885895	-276.452637	1136.465942	-321.994873	224.946213	1016.242859	-216.549149	-201.117157	1014.591309	-436.467407	-31.477360	1017.498535	369.173950	76.514183	963.253906	361.778931	254.334839
-465.050476	64.691406	924.606384	-424.909698	-123.076759	913.039978	-465.542542	192.285400	507.002228	-409.703217	-149.119980	483.886322	-549.920593	246.881226	99.717354	-534.888672	-156.072601	94.066032	-472.896881	140.377563	1377.680176	-370.081573	-191.639664	1371.128296	-393.245209	-25.388006	1386.824097	-360.248108	-23.775461	1675.430664	-534.151062	178.040161	1126.747681	-423.263397	-279.187042	1137.139038	-321.708679	223.558655	1019.792480	-210.974518	-201.194702	1019.358887	-435.635040	-33.322609	1018.299927	367.348022	74.673630	962.930481	360.106018	253.287292
-464.309631	63.487862	925.483582	-423.920166	-123.893456	913.458984	-460.865692	190.285248	507.942932	-410.271240	-149.426224	483.913330	-547.081543	240.188141	101.334557	-534.766418	-155.918167	93.846733	-472.657043	137.680099	1378.733398	-367.794128	-193.482941	1371.895020	-391.813019	-27.563570	1387.452759	-359.036743	-25.802340	1676.226074	-534.479004	175.200027	1128.077759	-418.773499	-281.812988	1137.818237	-321.462891	222.333023	1023.723328	-205.526230	-201.211319	1024.362061	-434.440735	-34.498657	1018.909485	365.511871	73.321381	962.732666	358.441132	252.016281
-463.797852	61.994762	926.515625	-422.827972	-125.133240	913.890686	-456.081421	188.362518	508.681610	-411.658722	-150.520401	484.862793	-543.292297	233.059570	102.427986	-535.063782	-156.161743	93.854500	-472.532318	135.182632	1379.720581	-365.543396	-195.153931	1372.626465	-390.414185	-29.614462	1387.964844	-357.893799	-27.760229	1676.979980	-534.899902	172.475388	1129.407715	-414.370758	-284.070923	1138.391602	-321.121887	221.269272	1027.921875	-200.147537	-201.014511	1029.665283	-433.510773	-36.130302	1019.617004	363.592102	72.040558	962.619385	356.547424	250.564163
-465.756622	57.863056	925.441833	-422.862732	-127.767563	914.205078	-451.133209	186.201248	508.864105	-413.158478	-152.050095	485.336823	-539.449219	226.463196	103.949562	-535.919495	-157.923126	95.434349	-472.400452	132.820007	1380.663574	-363.302551	-196.805450	1373.327515	-388.940308	-31.510847	1388.520264	-356.611267	-29.670456	1677.718384	-535.387695	169.784744	1130.703369	-410.035919	-286.145172	1138.998047	-320.901367	220.002762	1032.052124	-194.826324	-200.711990	1035.051636	-433.473328	-38.462154	1019.172607	361.941406	70.644096	962.730347	354.835663	248.902206
-465.308441	56.380993	926.204285	-421.957611	-130.034729	914.678040	-446.151459	183.548462	509.436951	-414.252716	-153.258423	485.817871	-534.986816	219.678192	104.910637	-535.700012	-157.040710	94.213318	-472.252197	130.612381	1381.686401	-361.219543	-198.381287	1374.005737	-387.477692	-33.313141	1389.083008	-355.503845	-31.559994	1678.342285	-535.913269	167.182144	1132.032593	-405.803345	-287.897583	1139.446045	-320.693237	218.788712	1036.295532	-189.601440	-200.270905	1040.410645	-432.678101	-40.421143	1019.774292	359.940796	69.093407	962.569702	352.854828	247.175049
-464.433350	55.043064	927.070984	-420.652588	-130.602036	914.965393	-441.173950	180.788452	509.919952	-414.819824	-153.829132	486.171722	-529.775513	212.738998	105.472305	-535.731506	-157.035919	94.033447	-472.078918	128.529282	1382.665405	-359.202515	-199.880081	1374.710449	-385.977814	-34.936192	1389.659058	-354.172150	-33.271461	1679.054932	-536.370300	164.684235	1133.286377	-401.604340	-289.428711	1139.827881	-320.524139	217.652252	1040.539551	-184.290985	-199.694946	1045.863037	-431.435181	-41.635536	1020.324524	358.066284	67.572990	962.617065	351.023315	245.503052
-463.742249	53.759541	927.856018	-419.613251	-131.675980	915.289001	-436.112396	177.847839	510.240326	-415.657867	-154.759491	486.578094	-524.138062	205.764389	105.514252	-535.862732	-157.258804	94.118126	-471.690613	126.564545	1383.535645	-357.210327	-201.281708	1375.365234	-384.595032	-36.524532	1390.110840	-352.944336	-34.935078	1679.686279	-536.774475	162.175949	1134.490723	-397.450439	-290.658691	1140.246460	-320.312408	216.515991	1044.556641	-179.406952	-199.230911	1050.667969	-430.356964	-42.992054	1020.847717	356.295685	65.986778	962.682617	349.378357	243.888840
-462.996399	52.733101	928.694336	-418.557465	-132.594986	915.627991	-431.341644	174.862656	510.460571	-416.286621	-155.510773	486.441193	-518.798157	199.549286	105.952759	-535.830383	-157.453613	94.235291	-471.205261	124.737549	1384.385742	-355.206512	-202.621979	1375.882324	-383.081451	-37.944828	1390.666016	-351.675537	-36.510963	1680.323853	-537.111267	159.786316	1135.662964	-393.382721	-291.655273	1140.490234	-320.121948	215.459824	1048.456177	-174.622650	-198.787521	1055.106689	-429.240784	-44.161690	1021.403381	354.427155	64.608467	962.765930	347.489380	242.728790
-462.319458	51.684036	929.408691	-417.620758	-133.399094	915.960205	-426.912354	171.968842	510.540161	-417.418213	-156.820679	487.317932	-512.773804	193.078644	105.716469	-536.157532	-157.948090	94.446442	-470.619232	123.116341	1385.096558	-353.214050	-203.870926	1376.376587	-381.545319	-39.332100	1391.033325	-350.343109	-38.040848	1680.955933	-537.314514	157.586411	1136.852905	-389.319550	-292.386414	1140.647339	-319.935730	214.739792	1052.718628	-169.839340	-198.115921	1059.606079	-428.171417	-45.216534	1021.890259	352.593872	62.967422	962.888855	345.651306	241.362686
-461.512878	50.681469	930.193787	-416.455566	-134.360672	916.269592	-422.858551	169.011719	510.704071	-418.529602	-157.753937	488.122467	-506.473206	186.758911	105.143326	-536.413574	-158.220871	94.462105	-469.865448	121.530495	1385.840576	-351.211090	-204.992645	1376.838379	-380.087982	-40.615437	1391.454224	-349.060059	-39.469345	1681.442505	-537.475403	155.534180	1137.946899	-385.223419	-292.860443	1140.764526	-319.709381	213.818726	1056.259155	-165.131241	-197.338974	1063.796875	-426.932434	-46.367268	1022.399475	350.808990	61.285545	963.055115	344.030487	239.640137
-460.481262	49.587955	930.744141	-414.613098	-135.086853	916.973511	-419.096588	166.004105	510.726257	-419.146790	-158.503113	488.599854	-499.633179	180.438217	104.373741	-536.431335	-158.407623	94.494629	-469.019989	120.060806	1386.469238	-349.154480	-206.071075	1377.214478	-378.672516	-41.835617	1391.885498	-347.698853	-40.823673	1681.923340	-537.367249	153.501709	1138.819580	-381.172821	-293.088318	1140.907593	-319.361908	213.082733	1059.797485	-160.460709	-196.574661	1067.630493	-425.515839	-47.156395	1023.034546	349.052582	59.615818	963.227417	342.331543	237.960541
-459.884247	49.028240	931.385254	-414.180481	-135.696548	916.925781	-415.903259	163.114807	510.844391	-419.293060	-159.007645	487.837982	-493.382599	174.812378	103.736824	-536.126953	-158.335251	94.488960	-468.176727	118.801132	1387.131714	-347.269012	-206.930237	1377.595703	-377.184601	-42.821606	1392.340576	-346.370667	-42.107399	1682.371582	-537.191223	151.798676	1139.802490	-377.103363	-293.153778	1140.844727	-318.852631	212.593231	1063.189819	-155.926239	-195.959732	1070.667358	-424.639099	-48.026432	1023.273560	347.315399	57.957211	963.401611	340.591919	236.340500
-459.123566	48.384666	931.885864	-413.003723	-136.505112	917.169189	-412.987000	160.254745	510.859741	-420.841034	-160.346054	489.196442	-487.022552	169.494110	103.048904	-536.372498	-159.224548	94.551041	-467.219452	117.679024	1387.680542	-345.302338	-207.771408	1377.765625	-375.732178	-43.717918	1392.802490	-345.025085	-43.297531	1682.735840	-536.806702	150.173538	1140.567627	-373.170746	-292.907837	1140.780884	-318.235382	212.083084	1066.223267	-151.392181	-195.211395	1073.640503	-423.526245	-48.820660	1023.624207	345.628723	56.279984	963.587708	338.879700	234.689514
-458.416260	47.126892	931.883240	-412.009247	-137.356537	917.423645	-410.585052	157.511841	510.819824	-421.330688	-161.230148	489.261078	-480.144348	163.844437	101.869530	-536.655640	-159.083221	94.730598	-466.205261	116.627296	1388.276367	-343.428925	-208.394897	1378.038574	-374.311249	-44.575851	1393.072144	-343.675629	-44.415012	1683.059937	-536.309265	148.731888	1141.335449	-369.198578	-292.548950	1140.654419	-317.496552	211.628357	1068.985474	-146.957977	-194.344208	1076.420776	-422.379822	-49.651615	1023.722778	343.916840	54.571426	963.708801	337.210815	233.015823
-457.310760	46.735901	932.411255	-410.449371	-138.141190	917.734497	-408.238098	154.563416	510.840088	-421.772278	-161.532333	489.068268	-473.274994	159.050888	101.015282	-536.495056	-159.219925	94.755760	-465.261139	115.761795	1388.776733	-341.655548	-208.862061	1378.158325	-372.816650	-45.296192	1393.432495	-342.288025	-45.401306	1683.336426	-535.621033	147.532883	1142.020508	-365.209625	-291.982269	1140.399170	-316.703339	211.202347	1071.395264	-142.482468	-193.349350	1079.339478	-421.046356	-50.314137	1024.138672	342.254913	52.845825	963.818054	335.562378	231.307587
-456.173584	46.258820	932.768677	-409.211304	-138.647858	917.869873	-406.006256	151.442261	510.914337	-422.349365	-161.969223	489.440857	-466.323669	154.281143	99.835907	-536.354065	-159.271408	94.466957	-464.218079	114.965294	1389.282227	-339.773407	-209.370850	1378.129761	-371.399628	-45.872383	1393.750732	-340.934204	-46.295219	1683.585449	-534.694458	146.479752	1142.643311	-361.314880	-291.282623	1140.173950	-315.639496	210.894211	1073.862427	-138.108704	-192.474701	1081.484985	-419.772675	-50.894119	1024.369751	340.647614	51.193634	963.874756	333.937836	229.691940
-455.159515	45.877174	933.042603	-408.014526	-139.084579	917.980591	-403.654083	148.148331	510.752655	-423.461731	-163.027039	490.300598	-459.363922	149.907272	98.535690	-536.692993	-159.555206	94.622063	-463.132538	114.276154	1389.704712	-337.980499	-209.697617	1378.051758	-369.994385	-46.464481	1393.906250	-339.554596	-47.068157	1683.783203	-533.686279	145.695251	1143.219604	-357.512909	-290.378143	1139.742798	-314.551636	210.599060	1075.790039	-133.793625	-191.502808	1083.490601	-418.564636	-51.349133	1024.546387	339.057831	49.566093	963.911682	332.379120	228.044922
-454.041595	45.654545	933.350159	-407.146484	-139.037155	917.979309	-401.465057	144.924194	510.757568	-424.177338	-163.455124	490.493011	-452.113922	146.098160	97.424500	-536.824280	-159.537155	94.545540	-461.977661	113.773705	1390.077148	-336.288391	-209.955856	1377.935547	-368.549225	-46.932133	1394.180420	-338.093323	-47.790401	1684.033691	-532.453369	145.004211	1143.721313	-353.783356	-289.448547	1139.287109	-313.224762	210.381073	1077.625000	-129.644028	-190.700073	1084.779907	-417.414307	-51.584625	1024.671509	337.519867	47.826347	963.931824	330.843842	226.385452
-452.801117	45.389984	933.584473	-405.881714	-139.340668	918.076599	-399.269257	141.768173	510.670929	-424.783142	-163.783157	490.832428	-444.256714	142.370392	95.904503	-536.954041	-159.527176	94.545128	-460.692169	113.288254	1390.478271	-334.591980	-210.153656	1377.804688	-367.132294	-47.239006	1394.393799	-336.685822	-48.337055	1684.194824	-531.138550	144.599045	1144.123413	-350.147675	-288.431671	1138.809082	-311.764343	210.200104	1079.346802	-125.565086	-189.649673	1086.377319	-416.108124	-51.924904	1024.827393	335.986084	46.154194	963.971069	329.304565	224.768280
-451.406982	45.150532	933.711670	-404.610260	-139.589050	918.139404	-396.936493	138.563156	510.430695	-425.523468	-164.275726	491.172028	-436.863373	139.079376	94.368408	-537.020264	-159.541962	94.492355	-459.371429	112.992653	1390.762451	-332.850891	-210.319778	1377.612915	-365.632446	-47.543762	1394.489380	-335.234772	-48.795780	1684.338867	-529.687561	144.263672	1144.469360	-346.648346	-287.368774	1138.380615	-310.195496	210.114319	1080.815308	-121.710495	-188.350861	1088.351074	-414.705444	-52.193256	1024.911865	334.424500	44.513512	963.971313	327.756653	223.121216
-448.992004	43.308228	933.321960	-403.247589	-139.776474	918.156738	-394.020752	135.129303	510.185272	-425.901764	-164.387711	490.565430	-428.744293	136.096161	92.816154	-536.865784	-159.330597	94.381973	-457.941345	112.766464	1391.026978	-331.138214	-210.397690	1377.476318	-364.156586	-47.716400	1394.540527	-333.774261	-49.153172	1684.467773	-528.134277	144.215439	1144.788452	-343.301575	-286.188782	1137.947266	-308.359467	210.117493	1082.137939	-118.056786	-187.214767	1089.845947	-412.664124	-53.070244	1024.711914	332.925507	42.845470	963.980042	326.299072	221.493408
-447.255798	43.307430	933.653625	-401.804718	-139.590851	918.165588	-391.829773	132.219772	510.053101	-426.682281	-165.022415	490.729431	-420.804047	133.597778	91.463371	-537.071960	-159.424255	94.380684	-456.437531	112.605743	1391.241577	-329.500061	-210.391708	1377.378540	-362.662598	-47.811279	1394.683960	-332.278320	-49.412895	1684.618408	-526.460938	144.242310	1145.000732	-340.204315	-285.021820	1137.618286	-306.557861	209.944260	1083.559082	-114.632103	-186.006165	1091.280762	-411.121796	-53.190395	1024.877930	331.456207	41.196011	963.981445	324.834625	219.883179
-446.882385	45.093590	934.034363	-400.506714	-139.847977	918.209778	-390.573639	129.906067	509.860809	-427.972015	-166.223969	492.030579	-413.054321	131.108978	89.878059	-537.557373	-159.783295	94.502312	-454.877563	112.573151	1391.428955	-327.953491	-210.278748	1377.352905	-361.094635	-47.809914	1394.782104	-330.815491	-49.566902	1684.727417	-524.782227	144.470825	1145.198486	-337.176697	-283.760895	1137.287476	-304.582397	209.846802	1084.761353	-111.169914	-184.590439	1093.155029	-410.265747	-52.477612	1025.084961	330.085876	39.431511	963.945374	323.531250	218.076111
-445.145721	45.150219	934.068970	-398.729523	-139.970184	918.272644	-388.752258	127.365494	509.524323	-428.184662	-166.167572	491.362732	-404.829956	128.869156	88.393013	-537.324646	-159.451996	94.344810	-453.216522	112.655029	1391.509888	-326.322662	-210.120224	1377.198730	-359.516998	-47.747761	1394.876587	-329.344971	-49.564056	1684.787231	-522.943237	144.782806	1145.328125	-334.498718	-282.496246	1137.010620	-302.424530	209.799759	1085.903564	-108.359253	-183.314713	1094.430542	-408.536743	-52.494823	1025.138306	328.715210	37.804798	963.927612	322.131653	216.385254
-443.409088	45.461063	934.101501	-397.230713	-139.837021	918.250549	-387.026978	125.056732	509.235840	-428.681580	-166.423752	491.546509	-396.618774	126.683174	86.964005	-537.299255	-159.478165	94.368988	-451.535004	112.846367	1391.598755	-324.705353	-209.901505	1377.150146	-357.941803	-47.672325	1394.810303	-327.835022	-49.522388	1684.914063	-521.113098	145.324310	1145.454346	-332.058624	-281.250977	1136.776733	-300.023590	209.457443	1087.215332	-105.747246	-182.157303	1095.316895	-406.832977	-52.291779	1025.130859	327.325806	36.242130	963.912231	320.677582	214.838455
-441.528656	45.708786	934.062622	-395.691284	-139.483002	918.254883	-385.426483	122.822380	508.952209	-429.636200	-167.269211	492.848541	-388.451263	124.557434	85.605797	-537.013062	-158.365143	92.659088	-449.731293	113.113510	1391.652710	-323.233856	-209.623077	1377.124634	-356.351196	-47.399506	1394.734497	-326.369385	-49.298046	1684.924683	-519.009216	145.857040	1145.523804	-329.789032	-279.877808	1136.561768	-297.821228	209.706879	1087.939453	-103.379051	-180.774918	1096.964722	-405.089325	-51.986820	1025.109131	325.954803	34.729855	963.870605	319.274933	213.270187
-439.572357	45.640827	934.007507	-394.500031	-138.935471	918.148010	-383.772949	120.622841	508.535248	-430.148682	-167.476257	493.041382	-380.213684	122.441872	84.202644	-536.730164	-157.570389	91.990517	-447.912048	113.568367	1391.706055	-321.667114	-209.250153	1377.069336	-354.715881	-47.113468	1394.655396	-324.849426	-49.009941	1684.935791	-516.906372	146.542587	1145.553589	-327.656830	-278.586029	1136.469971	-295.387451	209.743744	1088.809937	-101.095398	-179.424011	1098.326294	-403.349884	-51.805168	1025.002319	324.601746	33.179028	963.810242	317.900909	211.718842
-437.292603	46.205299	933.780090	-392.883667	-138.472458	918.097412	-382.357269	118.681053	508.207733	-430.130615	-166.892578	492.142487	-372.304810	120.533684	83.011299	-536.396118	-157.230621	91.888451	-445.988159	114.029419	1391.653442	-320.293152	-208.847626	1377.056519	-353.048798	-46.684471	1394.617065	-323.303680	-48.648357	1685.053589	-514.717773	147.309891	1145.555786	-325.762787	-277.196106	1136.379028	-292.865753	209.797363	1089.608521	-98.932129	-178.310135	1099.392822	-401.269684	-51.210106	1024.849243	323.351349	31.751112	963.744568	316.537201	210.242279
-435.091614	46.221752	933.684204	-391.263367	-137.979416	918.050598	-380.872894	116.767967	507.751190	-430.453705	-166.802216	492.415161	-364.392303	118.635925	81.909943	-536.364258	-157.201843	92.111862	-443.997986	114.722244	1391.583740	-318.799805	-208.436768	1377.089722	-351.294220	-46.122871	1394.520874	-321.813568	-48.199860	1685.072998	-512.418030	148.195984	1145.513306	-324.032867	-275.747253	1136.256714	-290.247070	209.852554	1090.334839	-97.031914	-176.954758	1101.158691	-399.250061	-50.958416	1024.762451	322.115356	30.302486	963.660339	315.180267	208.753098
-433.006256	47.394821	933.564331	-389.480652	-137.432297	917.947266	-379.704346	114.967232	507.384216	-430.726929	-166.721298	492.766724	-356.925964	116.824677	80.750954	-536.352173	-157.155624	92.253403	-441.872528	115.477371	1391.444458	-317.434265	-207.847366	1377.099854	-349.471649	-45.488209	1394.361694	-320.293060	-47.634880	1685.146606	-510.100830	149.145370	1145.410645	-322.443115	-274.339294	1136.230591	-287.540161	209.976166	1090.950195	-95.268494	-175.732529	1102.529419	-397.206421	-50.068108	1024.636841	320.913055	28.864414	963.599426	313.915375	207.326920
-430.687744	48.367790	933.598938	-387.445068	-136.921143	917.952271	-378.343109	113.171692	506.912048	-430.674927	-166.144272	493.083649	-349.846588	115.001740	79.775490	-536.114380	-156.792969	92.061966	-439.737244	116.339417	1391.267334	-316.129822	-207.251282	1377.110962	-347.677948	-44.794529	1394.252075	-318.817780	-46.993221	1685.123535	-507.667572	150.163223	1145.269897	-321.022919	-272.961853	1136.101074	-284.783752	210.141479	1091.589966	-93.683044	-174.532654	1103.870972	-395.028809	-49.350452	1024.655273	319.772278	27.418825	963.520325	312.696625	205.791306
-428.358948	49.341839	933.422363	-385.894714	-136.026520	917.692139	-377.024353	111.390587	506.434174	-431.013977	-166.178711	493.357422	-342.974426	113.277725	78.818947	-536.189331	-156.640900	92.081787	-437.547668	117.360893	1391.092163	-314.797485	-206.653290	1377.093628	-345.895233	-43.999889	1394.066162	-317.309723	-46.283321	1685.126831	-505.187439	151.328384	1145.071899	-319.647736	-271.453583	1136.056763	-281.947418	210.332184	1092.073608	-92.033913	-173.392166	1105.134155	-393.036896	-48.504463	1024.424927	318.583710	25.940855	963.446472	311.427612	204.346313
-425.790710	50.217747	933.266052	-384.031586	-135.196167	917.562744	-375.496490	109.665741	505.918671	-431.081635	-165.916519	493.649261	-336.423767	111.540619	77.854477	-536.148010	-156.478668	92.153320	-435.343994	118.519585	1390.830078	-313.515472	-205.906235	1377.059082	-344.020844	-43.111488	1393.901978	-315.908844	-45.457405	1685.026123	-502.592438	152.422119	1144.787720	-318.521454	-270.055084	1135.968750	-279.045105	210.563492	1092.547729	-90.631996	-172.295181	1105.928101	-390.808838	-47.686199	1024.278564	317.317627	24.353348	963.531006	310.204010	202.778839
-423.203857	51.057121	933.102478	-381.932770	-134.582092	917.538025	-373.982544	108.105331	505.418152	-430.995850	-165.577988	494.061646	-330.118927	109.777306	77.028305	-536.092834	-156.363632	92.201866	-433.021332	119.761787	1390.516724	-312.249176	-205.117874	1376.963867	-342.230499	-42.109928	1393.663452	-314.450256	-44.603191	1684.999756	-500.017395	153.689804	1144.434204	-317.391754	-268.635773	1135.911377	-276.082275	210.889175	1092.843872	-89.476036	-171.032562	1107.127197	-388.338776	-46.886795	1024.169922	315.845978	22.605108	963.809326	308.872467	201.044128
-420.530273	52.106850	932.839417	-380.074799	-133.703827	917.345703	-372.508087	106.786980	504.827332	-431.347260	-165.718872	495.249115	-324.217133	108.077736	76.061798	-536.445801	-156.490921	92.362732	-430.616730	121.159401	1390.148804	-311.019958	-204.173950	1376.952393	-340.389160	-40.975044	1393.511230	-312.999908	-43.597942	1684.854004	-497.375702	155.052521	1143.973267	-316.466522	-267.188599	1135.809448	-273.099548	211.319290	1093.130737	-88.366638	-169.980881	1107.907959	-386.009064	-45.928177	1023.932739	314.735840	21.174046	963.794312	307.729126	199.556625
-417.725677	53.135342	932.496704	-378.109650	-132.580612	917.227478	-370.906799	105.765228	504.100250	-430.614014	-165.089325	495.130768	-318.844055	106.376335	75.159317	-536.152771	-156.119568	92.308647	-428.164825	122.732811	1389.696899	-309.802948	-203.131836	1376.867920	-338.536469	-39.794571	1393.279907	-311.614868	-42.515182	1684.679199	-494.546448	156.371399	1143.415161	-315.587677	-265.790619	1135.756348	-269.900208	211.984909	1093.219727	-87.314453	-168.917358	1108.587524	-383.624207	-44.800304	1023.704956	313.643616	19.690546	963.732727	306.683136	198.115143
-414.826935	54.296646	932.044922	-376.134888	-131.432419	916.999878	-369.525909	105.059349	503.309113	-429.721588	-163.975998	495.040649	-314.043549	104.748695	74.171234	-535.826294	-155.828003	92.306190	-425.608673	124.408989	1389.165771	-308.816467	-201.990677	1376.783691	-336.683533	-38.492142	1393.118042	-310.217560	-41.372559	1684.539307	-491.809540	157.871597	1142.773804	-314.764343	-264.323090	1135.641235	-266.836945	212.434402	1093.445435	-86.284309	-167.942307	1108.847656	-381.214600	-43.603153	1023.371338	312.713135	18.374361	963.571777	305.646820	196.787125
-411.865021	55.616779	931.516663	-374.047211	-130.376831	916.675781	-367.641937	104.340927	502.490479	-429.420868	-163.772324	495.221588	-309.796936	103.166138	73.202850	-536.041931	-155.825623	92.521103	-423.006256	126.192604	1388.561401	-307.664825	-200.768127	1376.642334	-334.856445	-37.040844	1392.907104	-308.781281	-40.156605	1684.337036	-488.907623	159.461349	1142.019043	-314.032654	-262.759003	1135.536499	-263.613159	213.196152	1093.427612	-85.358826	-166.984848	1109.480469	-378.727783	-42.375000	1022.952698	311.594818	16.778763	963.667053	304.658264	195.261215
-408.996216	57.102150	930.932739	-372.255005	-129.326660	916.146545	-365.784393	103.792290	501.536194	-428.272339	-162.802017	494.984314	-305.991913	101.531265	72.284409	-535.886292	-155.683060	92.635490	-420.402985	128.177261	1387.934570	-306.590912	-199.421539	1376.465820	-333.016296	-35.541367	1392.622192	-307.405884	-38.873688	1684.059204	-485.895111	161.102127	1141.191162	-313.433319	-261.202515	1135.299561	-260.324738	213.950989	1093.291870	-84.390083	-166.125259	1109.459106	-376.352142	-41.139191	1022.388000	310.526947	15.381030	963.599854	303.575867	193.848877
-405.702362	58.362934	930.242737	-369.936646	-127.819885	915.955688	-363.547821	103.305122	500.536713	-427.193695	-162.030640	494.928619	-302.913788	100.012230	71.378586	-535.682434	-155.478333	92.696640	-417.714630	130.231995	1387.222656	-305.479828	-198.002655	1376.175781	-331.205505	-33.883289	1392.279297	-305.997925	-37.449829	1683.706055	-482.910187	162.927307	1140.361328	-312.740479	-259.563446	1135.096680	-256.984253	214.928543	1092.932251	-83.678139	-165.769745	1109.796875	-373.707458	-39.605206	1021.978271	309.593933	14.014887	963.541992	302.647919	192.417053
-402.471191	59.907806	929.457031	-367.727570	-126.528091	915.584045	-361.363037	103.034859	499.583557	-425.659821	-160.734406	494.624481	-300.552734	98.599808	70.500237	-535.354980	-155.131714	92.786507	-415.040588	132.415482	1386.452271	-304.459106	-196.455307	1375.933472	-329.434814	-32.137070	1391.884399	-304.662506	-35.971321	1683.401123	-479.806549	164.805313	1139.450439	-312.260834	-257.980103	1134.909058	-253.490723	215.794388	1092.163574	-82.612999	-164.468735	1109.668091	-371.109741	-38.062595	1021.423035	308.633698	12.632657	963.520935	301.660370	191.057785
-399.181091	61.543060	928.602234	-365.448730	-125.256355	915.119263	-359.068024	102.958115	498.563904	-424.411591	-160.051498	494.480072	-299.419464	97.587646	69.594261	-535.368469	-155.022858	92.929382	-412.337891	134.733719	1385.640381	-303.361755	-194.857620	1375.567383	-327.684967	-30.229641	1391.473145	-303.238495	-34.447384	1682.893188	-476.562195	166.729660	1138.502930	-311.800232	-256.324005	1134.645752	-250.003937	216.852692	1091.448364	-81.778831	-163.907822	1109.218140	-368.441162	-36.491558	1020.785156	307.742401	11.325954	963.417664	300.794983	189.719833
-395.680786	63.256229	927.733459	-363.079132	-123.686821	914.687134	-356.288391	101.686310	497.311188	-422.769257	-159.126099	494.367767	-298.812073	96.942482	68.876114	-535.146606	-154.743652	92.974899	-409.697937	137.159332	1384.832275	-302.494537	-193.035583	1375.209839	-325.901978	-28.258724	1391.053345	-301.891296	-32.779701	1682.482666	-473.351044	168.974701	1137.545654	-311.336639	-254.646851	1134.241089	-246.509842	217.984695	1090.718140	-80.962967	-163.224091	1109.178955	-365.671600	-34.730339	1020.163269	306.828003	9.935847	963.350952	299.909576	188.373459
-392.385284	65.155334	926.837769	-360.734955	-122.326012	914.222107	-353.462585	101.722046	496.332642	-420.855011	-157.947449	494.139923	-299.031464	96.624252	68.191269	-534.791748	-154.392776	92.971100	-407.032043	139.683517	1384.017822	-301.494263	-191.146667	1374.809570	-324.134216	-26.212107	1390.579590	-300.484863	-31.102890	1682.091675	-470.009460	171.233627	1136.494141	-310.955139	-252.853210	1133.839722	-242.966736	219.179504	1089.918823	-80.167122	-162.593689	1108.811523	-363.001068	-32.956718	1019.509949	305.984558	8.533513	963.259216	299.066193	187.016190
-388.848724	66.993355	925.957458	-358.301697	-120.735840	913.827759	-350.587708	102.090439	495.521393	-419.110321	-156.973480	493.818817	-299.415405	96.747108	67.678436	-534.550110	-154.117142	93.128815	-404.374817	142.379868	1383.144775	-300.651978	-189.129410	1374.457764	-322.363586	-24.030956	1390.111938	-299.156555	-29.286518	1681.719360	-466.594574	173.543961	1135.450562	-310.609680	-251.012817	1133.465942	-239.384842	220.423660	1089.018433	-79.351295	-162.049591	1108.296021	-360.183167	-31.089390	1018.901978	305.223480	7.318131	963.143982	298.231049	185.813385
-385.937653	69.677544	925.082581	-356.027557	-119.229736	913.430664	-348.253082	103.178932	494.823517	-417.066711	-155.864349	493.692596	-299.540009	97.167175	67.408607	-534.303772	-153.933578	93.398338	-401.703094	145.083801	1382.370117	-299.726532	-187.148804	1374.095825	-320.731598	-21.788204	1389.748047	-297.734253	-27.392635	1681.443359	-463.250061	176.111816	1134.396240	-310.350922	-249.112701	1133.178223	-235.749176	221.712448	1087.973755	-78.577957	-161.524719	1107.675049	-357.714294	-28.783829	1018.291382	304.430695	5.931379	963.054626	297.392731	184.520477
-382.217133	71.153633	924.521851	-353.513672	-117.360443	913.107239	-345.519684	104.209755	494.385345	-414.766479	-154.367355	493.405701	-298.436829	97.763206	67.422043	-533.962891	-153.733627	93.903374	-398.995087	147.891068	1381.718384	-298.769073	-185.099625	1373.896118	-319.118591	-19.491123	1389.544800	-296.310730	-25.467228	1681.395874	-459.896393	178.687851	1133.460571	-310.143921	-247.134933	1132.981079	-232.049271	222.809601	1086.991333	-77.894814	-160.947662	1107.032104	-354.832520	-27.117485	1017.880310	303.583557	4.533731	962.971069	296.546539	183.193420
-378.763672	72.895966	924.096680	-351.134369	-115.575485	912.857117	-343.292328	105.959373	494.230164	-412.733246	-153.902328	493.657227	-297.372589	98.893028	67.452316	-534.095459	-153.809082	94.751663	-396.272095	150.722305	1381.155151	-297.845093	-183.006363	1373.768066	-317.332062	-17.203140	1389.515869	-294.763916	-23.413422	1681.402588	-456.431427	181.375473	1132.612305	-310.032410	-244.961349	1132.906250	-228.497559	224.259018	1085.599121	-77.152901	-160.431808	1106.091797	-352.114166	-25.367546	1017.567993	302.896637	3.323220	962.879395	295.786865	181.915375
-375.583588	74.825294	923.917969	-348.817078	-113.699623	912.762024	-341.014557	108.034508	494.296478	-410.908295	-154.921692	494.688538	-296.412506	99.815903	67.571404	-534.576416	-153.952255	95.590530	-393.434753	153.494537	1380.736206	-296.887787	-180.981445	1373.913086	-315.539825	-14.878636	1389.642212	-293.289276	-21.311897	1681.547852	-453.039093	184.082611	1131.950806	-310.031342	-242.623474	1132.961792	-224.884857	225.565918	1084.467407	-76.556160	-159.812241	1105.525879	-349.516083	-23.501028	1017.448975	302.200470	1.997000	962.740112	295.069702	180.600174
-373.000732	77.628983	923.941833	-346.627625	-112.029015	912.726868	-339.066071	110.817284	494.614044	-408.423950	-154.079056	494.918945	-296.742981	100.546356	67.799812	-534.522217	-153.717697	96.587212	-390.586853	156.250580	1380.480469	-295.830872	-178.889816	1374.258789	-313.670929	-12.520905	1389.844482	-291.738983	-19.096287	1681.774536	-449.609802	186.802994	1131.453247	-310.103607	-240.122147	1133.187500	-221.266983	227.118210	1083.683350	-75.944893	-159.123978	1105.035645	-347.235260	-21.312119	1017.454773	301.478302	0.617994	962.676025	294.285767	179.297409
-369.841278	79.189514	924.168884	-344.356262	-110.041496	912.695068	-336.367523	113.344826	495.074188	-405.522614	-151.524170	494.393188	-297.507019	100.924995	68.022171	-533.743713	-153.042770	97.330193	-387.643677	158.926865	1380.365967	-294.892029	-176.782822	1374.727417	-311.791931	-10.178366	1390.229614	-290.234772	-16.792362	1682.044800	-446.291473	189.658173	1131.091919	-310.224152	-237.539230	1133.658936	-217.835129	228.437271	1082.745239	-75.453667	-158.485168	1104.679199	-344.667938	-19.762486	1017.561523	300.932434	-0.586372	962.567139	293.689514	178.020020
-367.171509	81.390564	924.475403	-342.217285	-108.065491	912.815308	-333.715149	116.157707	495.663055	-402.449066	-149.817581	494.228760	-298.496155	101.331230	68.160942	-532.863464	-152.297867	98.262161	-384.676819	161.542542	1380.304932	-293.829681	-174.667740	1375.234985	-309.859955	-7.890711	1390.512085	-288.637451	-14.477997	1682.341553	-443.031311	192.442505	1130.887451	-310.457184	-234.852371	1134.207153	-214.427643	229.759186	1081.917969	-75.123726	-157.809326	1104.452393	-342.379913	-17.816912	1017.783081	300.290802	-1.962118	962.473083	293.016785	176.675018
-364.384674	83.474007	924.776001	-339.586243	-105.749054	913.258301	-330.921936	118.582375	496.112823	-399.085907	-147.786606	494.027405	-298.927582	101.662926	68.256470	-531.776184	-151.258438	99.097946	-381.644806	164.125443	1380.307861	-292.843201	-172.578461	1375.816528	-307.923798	-5.637397	1390.737671	-287.130798	-12.095242	1682.746826	-439.832825	195.246170	1130.791748	-310.869629	-232.165344	1134.696045	-211.124252	230.982498	1081.169678	-75.071236	-157.223190	1103.437134	-339.891205	-15.588621	1018.183289	299.752594	-3.225049	962.367249	292.376190	175.440170
-361.864014	85.730942	925.142517	-337.635712	-103.929047	913.514038	-328.517517	121.061386	496.511169	-395.527069	-145.817978	493.376617	-298.807098	102.018295	68.346626	-531.512207	-151.664413	101.857361	-378.677948	166.743378	1380.327637	-291.759247	-170.477859	1376.422363	-305.913269	-3.376015	1390.956055	-285.581604	-9.744745	1682.973755	-436.802155	198.080444	1130.790405	-311.219482	-229.554901	1135.311523	-207.898819	232.232300	1080.575073	-75.026871	-156.591827	1103.254883	-337.683044	-13.637607	1018.493774	299.206085	-4.573848	962.305969	291.763672	174.072678
-359.230072	87.921272	925.458374	-335.836395	-102.021416	913.796631	-326.341309	123.264290	496.696533	-391.874176	-144.787643	493.714874	-298.401062	102.371590	68.485588	-530.922791	-151.075516	103.232719	-375.646240	169.337021	1380.352295	-290.719879	-168.375168	1376.915039	-303.957916	-1.101862	1391.163940	-284.025818	-7.331100	1683.251465	-433.771759	200.963409	1130.772583	-311.616669	-226.819504	1135.804443	-204.725449	233.519440	1080.150146	-74.970512	-155.846603	1103.016846	-335.483673	-11.654362	1018.792053	298.698303	-5.871129	962.242188	291.169128	172.726028
-357.119080	90.762299	925.769043	-334.596069	-100.486671	914.007446	-324.355499	124.843582	496.711151	-387.092163	-142.376480	493.325806	-298.192474	102.717827	68.619003	-529.448608	-149.788132	104.342323	-372.675964	172.025635	1380.423706	-289.763611	-166.192184	1377.434082	-302.002655	1.158041	1391.497437	-282.511261	-4.955608	1683.662476	-430.823792	203.847107	1130.813477	-312.049866	-224.247208	1136.225708	-201.701065	234.718262	1079.896118	-74.912193	-155.243896	1102.866699	-333.683258	-9.525823	1019.034790	298.248474	-7.154309	962.125122	290.613739	171.480133
-354.378418	92.977562	925.969727	-332.903809	-98.446899	914.474731	-322.423828	125.936661	496.617035	-382.760468	-140.923813	493.246246	-298.179871	103.048866	68.695648	-528.363831	-148.932358	105.978310	-369.765533	174.650360	1380.510376	-288.792297	-164.071487	1377.831665	-300.094055	3.425769	1391.819214	-280.920898	-2.569256	1684.057373	-427.971924	206.757767	1130.871704	-312.483398	-221.718674	1136.658081	-198.660233	235.965805	1079.925659	-74.793213	-154.535400	1102.662720	-331.539703	-7.331531	1019.380798	297.785370	-8.404851	962.047119	290.121918	170.186111
-350.462158	93.646957	926.098145	-331.046844	-96.017677	915.010620	-319.920959	125.935997	496.398987	-378.610382	-139.735962	493.119659	-297.935699	103.151848	68.715714	-527.362793	-148.209320	107.656586	-366.857574	177.254959	1380.631958	-287.887360	-162.041580	1378.205078	-298.186798	5.570791	1392.139404	-279.313202	-0.249642	1684.409790	-425.160522	209.687210	1130.974365	-312.852661	-219.272995	1137.064331	-195.911652	237.412170	1079.772583	-74.903877	-153.858780	1102.813843	-328.776978	-5.756890	1019.729187	297.391541	-9.672272	961.962585	289.684021	168.857147
-346.578552	94.316544	926.087341	-329.263763	-93.587051	915.573059	-317.581085	125.967346	496.192352	-374.229095	-138.572815	493.133301	-297.437347	103.076920	68.765800	-526.233154	-147.285751	109.317909	-363.980011	180.140671	1380.752686	-287.110046	-159.728455	1378.544312	-296.254822	7.946170	1392.491333	-277.754059	2.072261	1684.795898	-422.327637	212.578812	1131.051880	-313.219208	-216.901978	1137.454712	-192.959946	238.705200	1080.011230	-74.918549	-153.184036	1102.794678	-326.086365	-4.095336	1020.027222	297.082153	-10.797840	961.894165	289.287628	167.661423
-343.351990	95.966232	926.070740	-327.656921	-91.410698	916.151001	-315.959991	126.422325	496.164795	-369.699341	-137.206863	493.121033	-296.987915	102.936874	68.875435	-524.899902	-146.282150	110.974129	-360.990967	182.983276	1381.076660	-286.362152	-157.489639	1378.783813	-294.451080	10.307060	1392.724854	-276.056274	4.421379	1685.101685	-419.670654	215.350082	1131.308838	-313.586212	-214.530716	1137.737427	-189.970032	239.876419	1080.015991	-74.935013	-152.533432	1102.691528	-323.813965	-1.995852	1020.333191	296.732758	-12.136168	961.601013	288.895935	166.437256
-340.584747	98.242142	926.109314	-326.207764	-89.336128	916.678833	-314.674469	127.112335	496.149048	-364.891815	-135.784531	493.019287	-296.682434	102.781296	68.955406	-523.499756	-145.422867	112.825844	-358.175323	185.811310	1381.274414	-285.850403	-155.173157	1379.024292	-292.702454	12.687175	1392.892334	-274.428101	6.673303	1685.386963	-416.952576	218.144379	1131.538574	-314.011993	-212.248611	1137.980103	-187.047867	241.196609	1080.207642	-74.996704	-151.829407	1102.510742	-321.876495	0.346189	1020.643433	296.448364	-13.245317	961.494507	288.505219	165.258987
-338.144318	100.829956	926.148071	-324.806427	-87.282814	917.091614	-313.895203	128.401093	496.135773	-360.023651	-134.697845	492.913116	-296.663788	102.757263	68.949524	-522.093262	-144.652588	114.877579	-355.364777	188.707291	1381.528564	-285.341858	-152.957199	1379.186401	-290.952087	15.028749	1393.021118	-272.816345	8.914388	1685.640137	-414.278778	220.893661	1131.892578	-314.344879	-209.888641	1138.240601	-184.226044	242.504700	1080.393433	-74.988960	-151.250458	1102.343628	-320.136597	2.798031	1020.895386	296.053772	-14.546882	961.364929	288.086609	164.049286
-335.515472	103.208961	926.190918	-323.385345	-85.069878	917.494629	-312.950653	129.615326	496.259979	-355.059723	-133.910431	492.813019	-296.690033	102.765770	68.969902	-520.499451	-143.952805	117.085655	-352.483795	191.554550	1381.857788	-285.055603	-150.673630	1379.438354	-289.293152	17.322639	1393.310059	-271.113770	11.088858	1685.853760	-411.590210	223.720337	1132.265015	-314.705139	-207.591125	1138.528320	-181.480362	243.757187	1080.636597	-75.001038	-150.626755	1102.162720	-318.348724	5.197990	1021.149231	295.783112	-15.562595	961.232544	287.740997	162.786041
-332.707153	105.212624	926.280334	-321.963867	-82.791733	917.964478	-312.538727	131.375458	496.451111	-349.945313	-133.021942	492.713867	-296.931305	103.096893	69.076485	-518.904175	-143.329071	119.301849	-349.594177	194.359573	1382.244385	-284.636627	-148.427155	1379.653564	-287.622681	19.696787	1393.662476	-269.434509	13.222655	1686.159424	-408.857758	226.508850	1132.653809	-315.052185	-205.301819	1138.806030	-178.640839	244.975693	1081.009644	-75.010315	-149.876404	1102.158569	-316.478363	7.436954	1021.459595	295.481140	-16.870579	961.177612	287.470337	161.571976
-330.129883	107.247696	926.339417	-320.591125	-80.668556	918.447083	-312.040436	133.154266	496.645813	-344.767242	-132.222580	492.613159	-297.088257	103.474319	69.224892	-517.332764	-142.786865	121.563492	-346.754700	197.112289	1382.655396	-284.374451	-146.203430	1379.890869	-286.088806	21.977123	1394.078247	-267.786133	15.296731	1686.415771	-406.178253	229.311035	1133.051025	-315.376251	-202.984360	1139.030884	-175.865158	246.102966	1081.191406	-74.961830	-149.276077	1102.208252	-314.716248	9.656608	1021.758728	295.127991	-17.888857	961.384521	286.912781	160.504456
-327.563080	109.318321	926.419067	-319.217773	-78.472931	918.865295	-311.660645	134.908737	496.723846	-339.985779	-131.952713	492.555969	-297.257935	103.815544	69.284592	-515.797058	-142.325394	124.061295	-343.993927	199.842255	1383.022461	-284.072052	-143.975052	1380.168823	-284.626709	24.248878	1394.367065	-266.127625	17.336197	1686.662354	-403.388306	232.115341	1133.366333	-315.753845	-200.667297	1139.282715	-172.997894	247.389954	1081.551880	-74.861511	-148.525375	1102.350098	-312.968018	11.887879	1022.034729	295.250519	-21.726191	965.440857	285.921295	157.764694
-325.417847	111.696754	926.478943	-318.063904	-76.448410	919.247437	-311.293579	136.591049	496.743652	-334.892670	-131.348068	492.297119	-297.482239	104.169312	69.269608	-514.196838	-141.863586	126.543465	-341.276703	202.541748	1383.360962	-283.769043	-141.739975	1380.376709	-283.154602	26.585842	1394.610718	-264.519379	19.329807	1686.877319	-400.631134	234.969147	1133.654541	-316.122772	-198.355713	1139.535156	-170.144302	248.657928	1081.695435	-75.097206	-147.910156	1102.115479	-311.453979	14.205301	1022.273926	295.150970	-22.474325	965.402771	285.609467	156.634964
-323.356628	113.997322	926.461975	-316.972778	-74.503136	919.558044	-310.848145	138.096268	496.766449	-329.765869	-130.999847	492.338776	-297.554962	104.420654	69.192825	-512.484558	-141.597824	129.076004	-338.677277	205.155411	1383.671265	-283.523590	-139.579102	1380.559814	-281.653534	28.831161	1394.792114	-262.931885	21.263266	1687.032227	-397.867828	237.836777	1133.922729	-316.465179	-196.026169	1139.811646	-167.410736	249.911469	1081.735962	-75.152428	-147.272858	1102.012085	-309.963196	16.451117	1022.433655	294.846405	-23.649908	965.278870	285.307129	155.524124
-321.188141	116.031525	926.474243	-315.855621	-72.574516	919.802368	-310.113281	139.185349	496.811340	-324.692566	-130.429764	492.101013	-297.485840	104.696236	69.204170	-510.664368	-141.151245	131.458160	-336.151550	207.716461	1383.870728	-283.191010	-137.405319	1380.750977	-280.254211	30.979769	1394.902588	-261.374023	23.171324	1687.132568	-395.094147	240.734497	1134.073486	-316.836182	-193.712250	1139.966187	-164.561905	251.227264	1081.835449	-75.069679	-146.421021	1101.848633	-308.420624	18.496580	1022.574341	294.623199	-24.860952	965.167908	285.004272	154.459991
-319.160553	118.036758	926.478760	-314.885223	-70.691689	920.005859	-309.489929	140.382919	496.757690	-319.454498	-129.618515	491.899811	-297.577759	105.024292	69.212860	-508.613251	-140.475281	133.602585	-333.610138	210.210999	1384.026489	-282.893616	-135.250992	1380.804810	-278.940063	32.899071	1395.122314	-259.876892	25.043636	1687.220459	-392.401215	243.690201	1134.237305	-317.135651	-191.314651	1140.078003	-161.729874	252.496323	1081.944458	-75.290649	-145.770859	1101.822144	-306.964325	20.489788	1022.684265	294.383850	-25.867397	965.061035	284.735809	153.371140
-317.135193	119.775574	926.422424	-314.078674	-68.828300	920.189270	-308.781799	141.418274	496.675751	-314.296509	-128.856171	491.767731	-297.692261	105.346024	69.219414	-506.555176	-139.760239	135.707596	-331.154297	212.537918	1384.104492	-282.538483	-133.159668	1380.895508	-277.336884	35.219349	1395.197388	-258.389709	26.867836	1687.267822	-389.594116	246.617767	1134.295288	-317.408142	-188.937241	1140.134277	-158.932526	253.828049	1082.017334	-75.060867	-144.966736	1101.720459	-305.544586	22.350204	1022.749268	294.193848	-26.789078	964.886169	284.480194	152.231888
-315.122528	121.457222	926.479492	-313.372437	-66.803757	920.436951	-307.991669	142.549179	496.656647	-309.588593	-128.541611	491.828827	-297.691589	105.534370	69.249741	-504.506897	-139.150192	137.941666	-328.716919	214.869232	1384.156982	-282.222748	-131.156967	1380.940063	-276.014130	37.139080	1395.295288	-256.951843	28.698639	1687.329834	-386.840027	249.447723	1134.354858	-317.633972	-186.511719	1140.197876	-155.852127	254.823334	1082.196411	-75.072655	-144.236099	1101.621948	-304.260742	24.227522	1022.910034	294.125397	-28.509130	964.963806	284.729309	150.545517
-313.037048	122.944580	926.445129	-312.487183	-64.811829	920.739014	-307.273560	143.773773	496.708191	-305.197083	-128.105865	491.858795	-297.688873	105.709183	69.300613	-502.207947	-138.332016	139.851822	-326.269470	217.040649	1384.142334	-281.880676	-129.231155	1380.995483	-274.751404	39.011135	1395.357788	-255.629089	30.669252	1687.311768	-384.112213	252.415909	1134.331421	-317.851257	-184.146118	1140.281860	-152.948166	256.122375	1082.368896	-75.274391	-143.544144	1101.630981	-302.902649	26.072323	1023.059814	293.759216	-29.742264	965.022339	284.348480	149.391602
-311.213043	124.522812	926.391296	-311.617401	-63.098404	920.911255	-306.677643	144.969238	496.636536	-300.998566	-127.711151	492.052673	-297.621582	105.821228	69.363091	-499.768585	-137.470764	141.697174	-323.857635	219.195908	1384.075806	-281.540894	-127.298828	1381.065186	-273.580353	40.810577	1395.375610	-254.218597	32.285355	1687.372681	-381.564362	255.312500	1134.334229	-317.964478	-181.722885	1140.342896	-149.944427	256.965973	1082.010498	-75.155075	-142.897003	1101.463013	-301.643188	27.785553	1023.129639	293.566132	-30.757982	964.894165	284.102081	148.441864
-309.583679	126.382210	926.277954	-310.832733	-61.601521	920.836121	-306.218506	146.221848	496.564453	-297.262787	-127.465607	492.207550	-297.635986	105.939636	69.418526	-497.321106	-136.330307	143.102829	-321.554077	221.134735	1383.949951	-281.156250	-125.593819	1381.109863	-272.330048	42.581615	1395.391357	-252.883240	34.022507	1687.328857	-378.689880	258.043610	1134.180054	-318.107544	-179.496674	1140.425415	-147.374985	258.675873	1082.300537	-75.094337	-142.111557	1101.274414	-300.469513	29.445818	1023.038147	293.153503	-31.781796	964.869568	283.433167	147.628250
-307.899414	127.995544	926.124023	-309.981873	-60.009735	920.868286	-305.744354	147.478424	496.576080	-293.829163	-127.248428	492.359039	-297.685303	106.075226	69.431618	-494.371246	-134.894424	143.892258	-319.257813	223.117599	1383.809814	-280.891876	-123.927277	1381.235107	-271.132629	44.302715	1395.298340	-251.616577	35.711491	1687.275879	-375.930786	260.684204	1134.029053	-318.228210	-177.274246	1140.462280	-144.734268	260.172028	1082.304565	-74.962326	-141.368088	1101.158447	-299.335175	31.105078	1022.991821	293.077545	-32.815128	964.687622	283.558167	146.311142
-306.285370	129.607269	926.003113	-309.138062	-58.377754	920.836243	-305.366241	148.622604	496.582428	-290.544525	-126.926964	492.556976	-297.717651	106.237801	69.498680	-490.847473	-133.653702	144.398666	-317.055695	224.851883	1383.610352	-280.622772	-122.510849	1381.239502	-269.907715	45.896328	1395.387695	-250.350037	37.447384	1687.096558	-373.204468	263.272522	1133.840942	-318.258148	-175.064606	1140.507202	-142.076904	261.424042	1082.369995	-75.016472	-140.684814	1101.137939	-298.221344	32.735744	1022.926697	292.820679	-33.721359	964.546265	283.198547	145.419495
-311.373322	140.891586	926.219543	-309.667847	-58.272339	921.024109	-308.744507	153.540985	496.991333	-288.410980	-127.228951	492.918518	-299.854767	107.740967	69.491081	-487.087830	-132.394806	144.489243	-314.925262	226.631058	1383.451660	-281.102509	-120.933258	1381.592041	-268.793365	47.396770	1395.209229	-249.089996	38.851383	1687.152588	-370.653687	265.928497	1133.739868	-318.281616	-172.986145	1140.490967	-139.534698	262.356323	1081.993652	-74.529442	-139.988632	1101.115845	-300.972015	38.795544	1023.133179	292.652313	-34.950886	964.504211	283.085022	144.314026
-309.945404	142.241302	926.179260	-308.825043	-56.729916	921.004822	-308.513123	154.825180	496.932159	-285.685242	-126.647354	493.142822	-299.988495	108.015968	69.547935	-482.651642	-130.987701	143.978302	-312.866150	228.318863	1383.346680	-280.876923	-119.463287	1381.669189	-267.559082	48.917992	1395.296997	-247.960114	40.077488	1687.299316	-368.132507	268.474152	1133.617065	-318.321136	-170.919617	1140.560181	-136.995224	263.287933	1081.798340	-74.574280	-139.026382	1100.907837	-299.994904	40.220287	1023.117920	292.455994	-36.063942	964.388367	282.963287	143.166306
-307.079163	141.590317	926.042175	-307.690491	-54.880959	921.088074	-307.477570	155.184677	496.857086	-283.093994	-125.952927	493.597870	-299.566650	107.924095	69.596535	-477.823792	-129.534348	142.907761	-310.866425	229.912109	1383.292603	-280.526031	-118.071556	1381.665894	-266.445862	50.337147	1395.292725	-246.703781	41.554932	1687.237915	-365.441132	270.628998	1133.463989	-318.232513	-168.994049	1140.660767	-134.326889	264.314758	1081.778931	-74.433815	-138.339767	1100.505371	-298.210022	40.816051	1023.110962	292.105713	-36.899475	964.260254	282.375000	141.883881
-305.283936	142.019455	926.082642	-306.768463	-53.335258	921.113708	-306.877991	155.878586	496.774475	-280.794922	-125.162178	493.923279	-299.300079	107.909866	69.575218	-472.563751	-128.175064	141.613358	-308.964844	231.509109	1383.269897	-280.183685	-116.550484	1381.802734	-265.366028	51.724243	1395.292969	-245.534698	42.949322	1687.367432	-363.039948	273.096802	1133.531738	-318.207611	-167.204117	1140.727783	-131.843567	265.277893	1081.715576	-74.217278	-137.602448	1100.343262	-297.001343	41.741207	1023.156128	291.874939	-38.139153	964.184998	282.210999	140.838181
-303.718323	142.937790	926.092651	-305.935730	-51.794910	921.252197	-306.465393	156.607437	496.760193	-278.778534	-124.136978	494.170013	-299.206238	107.986931	69.574181	-466.938080	-126.677826	139.780228	-307.163239	233.068512	1383.347656	-279.835754	-115.077026	1381.932983	-264.252533	53.095528	1395.286255	-244.377823	44.441017	1687.499023	-360.508911	275.114624	1133.562988	-318.126373	-165.395859	1140.863525	-129.222397	266.252808	1081.911133	-74.252556	-136.786911	1100.422241	-295.918243	42.995033	1023.241455	291.627167	-39.279121	964.159546	282.005676	139.657806
-302.423126	144.162872	926.078918	-305.265778	-50.385269	921.450073	-306.299561	157.237518	496.798889	-277.096436	-123.207878	494.578217	-299.198181	108.121010	69.565918	-460.949951	-125.459831	137.658722	-305.393219	234.585907	1383.515137	-279.274414	-113.612846	1382.067627	-263.218903	54.429249	1395.365112	-243.210266	45.868126	1687.607666	-358.061005	276.903290	1133.618042	-318.042847	-163.793777	1141.075928	-126.939606	266.983398	1081.762939	-73.932236	-136.097336	1100.230957	-294.978699	44.390099	1023.339355	291.405243	-40.129524	964.054626	281.825073	138.720673
-301.152832	145.497147	926.148743	-304.651764	-48.985703	921.663635	-306.093628	157.773056	496.837463	-275.691437	-122.349510	495.056458	-299.196625	108.189888	69.568779	-454.569092	-124.169403	135.180206	-303.690399	236.024643	1383.675293	-278.704437	-112.214394	1382.221436	-262.124420	55.736229	1395.530640	-242.081985	47.199974	1687.666992	-355.815002	278.762634	1133.761597	-317.953857	-162.220779	1141.298950	-124.631104	267.669312	1081.852173	-73.769760	-135.322556	1100.197876	-294.069061	45.800343	1023.485046	291.265503	-41.190716	963.954773	281.753357	137.708542
-299.948517	146.723999	926.189697	-304.137848	-47.772678	921.938965	-306.047180	158.410660	496.940674	-274.435852	-121.112373	495.357544	-299.272888	108.286087	69.613731	-447.941772	-122.697792	132.219299	-301.996216	237.409729	1383.872925	-278.257416	-110.809784	1382.378662	-261.061310	56.999016	1395.698120	-240.968536	48.447849	1687.784180	-353.618164	280.377411	1133.882324	-317.874451	-160.794418	1141.467529	-122.430748	268.335541	1082.035522	-73.782936	-134.463715	1100.326050	-293.156647	47.108009	1023.640564	291.029449	-42.300030	963.913208	281.584778	136.608200
-298.752991	147.780411	926.221680	-303.700531	-46.625988	922.186584	-306.122375	159.139282	496.980133	-273.437683	-120.038620	495.801819	-299.279633	108.334000	69.633858	-440.966644	-121.495598	129.373306	-300.355774	238.826874	1384.081665	-277.704041	-109.383057	1382.502075	-259.986359	58.281815	1395.756226	-239.916473	49.965054	1687.824951	-351.500946	281.908844	1134.003296	-317.671204	-159.328690	1141.639526	-120.346199	268.938934	1082.286255	-73.412827	-133.975815	1100.175415	-292.253235	48.282169	1023.774231	290.782532	-43.186649	963.721680	281.443848	135.618439
-297.719696	148.959732	926.256287	-303.907990	-46.381477	922.270020	-306.348724	159.972275	497.104279	-272.990082	-119.063492	496.193298	-299.377686	108.387619	69.685585	-437.121643	-118.657646	117.188530	-298.656769	240.177887	1384.235229	-277.098572	-108.057297	1382.592773	-258.925415	59.610584	1395.821777	-238.848923	51.198975	1687.900635	-349.544220	283.376984	1134.112427	-317.457001	-158.058411	1141.882080	-118.399979	269.485138	1082.501465	-73.363396	-133.100983	1100.370117	-291.662231	48.967648	1023.816406	290.611450	-43.843433	963.528137	281.301361	134.679153
-295.532135	149.113602	926.393555	-303.013885	-44.994743	922.536072	-306.169159	160.260574	497.202362	-272.213440	-117.681984	496.584229	-299.207245	108.205887	69.709595	-429.524170	-117.389862	113.908920	-296.950165	241.554611	1384.405151	-276.602356	-106.719231	1382.716553	-257.933014	60.826424	1395.827026	-237.785797	52.328575	1688.110229	-347.640350	284.689667	1134.265259	-317.317535	-156.751648	1142.081421	-116.383224	269.859619	1082.847168	-72.855507	-132.294128	1100.397461	-290.115997	49.728088	1024.017334	290.292114	-44.815090	963.479492	280.955048	134.498550
-294.232910	149.906250	926.451233	-302.209747	-43.965683	922.807861	-306.309235	160.930557	497.233032	-271.733124	-116.230499	497.029694	-299.278229	108.234932	69.714706	-421.710205	-116.095856	110.535599	-295.336792	242.896759	1384.520508	-276.111267	-105.375954	1382.912109	-256.923462	61.983295	1395.694946	-236.769455	53.440647	1688.260498	-345.817566	285.858826	1134.324463	-316.988495	-155.495010	1142.312622	-114.607224	270.366821	1083.199219	-72.630302	-132.091721	1100.300659	-288.997192	50.719975	1024.177734	289.984680	-46.136414	963.572327	280.636353	133.863419
-293.075531	150.863358	926.519775	-301.652130	-42.883820	923.053894	-306.456909	161.458496	497.289551	-271.310272	-114.570152	497.200287	-299.249481	108.215881	69.760849	-413.545380	-114.756233	107.093956	-293.726440	244.228943	1384.624023	-275.615509	-104.120384	1383.056519	-255.887711	63.139885	1395.775757	-235.813034	54.722023	1688.365845	-344.096191	287.026794	1134.404907	-316.746490	-154.377609	1142.585815	-112.892418	270.796509	1083.467285	-72.527725	-131.439972	1100.535034	-288.093842	51.798702	1024.332153	289.745972	-47.029476	963.543091	280.366028	133.295349
-291.934692	151.532013	926.520813	-300.891510	-42.026329	923.322876	-306.602631	161.850220	497.347137	-271.101166	-113.038048	497.535431	-299.245178	108.209854	69.789093	-405.375153	-113.488243	103.757133	-292.089203	245.488876	1384.713867	-275.125610	-102.974022	1383.342163	-254.929077	64.273384	1395.852661	-234.822876	55.780605	1688.437012	-342.387115	288.220734	1134.465210	-316.477020	-153.198563	1142.890991	-111.255951	271.431091	1083.498779	-72.210022	-130.817719	1100.684937	-287.068268	52.675812	1024.462646	289.669128	-47.933861	963.414978	280.600800	130.783356
-290.881683	152.313995	926.522461	-300.417969	-41.055134	923.553040	-306.838257	162.229370	497.446960	-271.005157	-111.410049	497.663788	-299.235596	108.183060	69.806160	-396.920197	-112.063995	100.501801	-290.519745	246.725983	1384.811157	-274.597198	-101.745964	1383.536377	-254.001572	65.389488	1395.912109	-233.888962	56.834396	1688.526123	-340.878571	289.397278	1134.564453	-316.231995	-152.111313	1143.154297	-109.737129	271.598450	1083.815796	-71.649124	-130.148026	1100.765869	-286.219818	53.635883	1024.572144	289.492554	-48.854275	963.321045	280.498779	129.728790
-289.875488	152.982590	926.530884	-299.813477	-40.187237	923.797241	-306.950226	162.411301	497.510101	-270.891571	-110.007706	497.982635	-299.149811	108.138367	69.824020	-388.436768	-110.890320	97.433479	-289.018555	247.906555	1384.857544	-274.193848	-100.640266	1383.866333	-253.018875	66.436874	1396.070923	-232.974854	57.749298	1688.661621	-339.397644	290.277924	1134.577637	-315.907562	-151.009659	1143.484375	-108.309601	271.673462	1084.163086	-71.140945	-129.962616	1100.754395	-285.312897	54.498859	1024.690674	289.257324	-50.027103	963.324097	280.327515	128.734085
-288.963928	153.690048	926.527527	-299.325775	-39.357231	924.030151	-307.150421	162.577499	497.555725	-271.021790	-108.526192	498.141052	-299.091370	108.000473	69.796799	-379.563477	-109.055252	94.343407	-287.558716	249.083496	1384.875488	-273.680298	-99.494263	1384.104614	-252.116730	67.466301	1396.101074	-232.071075	58.620548	1688.782959	-338.040375	291.368500	1134.613892	-315.638428	-149.952988	1143.761353	-106.935844	271.880951	1084.342285	-71.206802	-129.439728	1101.110474	-284.497406	55.361176	1024.796021	289.149292	-50.716583	963.181335	280.254547	127.862289
-288.055847	154.332138	926.524719	-298.854034	-38.598560	924.262146	-307.473907	162.864899	497.620239	-271.197327	-107.116394	498.312103	-298.775360	107.047096	69.634567	-370.772736	-107.365547	91.562317	-286.138336	250.201584	1384.885742	-273.143494	-98.501022	1384.358276	-251.239410	68.506783	1396.143555	-231.283859	59.642498	1688.833984	-336.574768	292.430237	1134.581055	-315.355957	-148.891739	1144.027466	-105.515747	272.372223	1084.117188	-70.877739	-128.927063	1101.286133	-283.703125	56.153992	1024.902100	288.986115	-51.556553	963.113708	280.143188	126.904984
-287.205841	154.895447	926.500916	-298.352386	-37.853146	924.353333	-307.801056	163.131683	497.674011	-271.173370	-105.546455	498.422028	-299.095917	107.804184	69.772629	-361.950562	-105.667328	89.057785	-284.666840	251.255493	1384.881836	-272.511780	-97.493690	1384.537354	-250.370605	69.440773	1396.073730	-230.487976	60.581097	1688.910278	-335.123474	293.136719	1134.509521	-314.997925	-147.931046	1144.355225	-104.211296	272.590302	1084.054199	-70.302170	-128.375351	1101.383057	-282.868347	56.839474	1024.920532	288.721130	-52.747154	963.166504	279.905365	125.924110
-286.415558	155.557083	926.469727	-297.882416	-37.240696	924.489075	-308.193756	163.389191	497.741272	-270.919922	-103.999550	498.552948	-299.118652	107.857925	69.794029	-353.759796	-104.488930	87.496513	-283.283936	252.226303	1384.834473	-271.824524	-96.577408	1384.766724	-249.461868	70.330421	1396.111694	-229.694061	61.512901	1688.980957	-333.910126	294.280853	1134.518921	-314.649872	-146.916245	1144.531128	-103.020302	272.772369	1083.959106	-70.175308	-128.150803	1101.624756	-282.095795	57.538284	1024.959595	288.560577	-53.852406	963.208008	279.801727	124.945107
-285.624329	156.118057	926.482910	-297.424927	-36.586681	924.595337	-308.694244	163.654083	497.758392	-269.914825	-102.287178	498.594879	-299.050232	107.676773	69.762375	-347.862244	-104.369102	86.434349	-281.873047	253.123978	1384.760132	-271.185730	-95.709526	1384.897705	-248.662979	71.164818	1396.143799	-228.895386	62.401417	1689.114136	-332.673309	295.241180	1134.473022	-314.255280	-145.955048	1144.785400	-101.856674	272.942932	1083.692017	-69.634300	-128.209534	1101.661499	-281.387177	58.170570	1025.011230	288.477905	-54.530632	963.093384	279.732147	124.084518
-284.856079	156.661163	926.430420	-297.064026	-35.932903	924.718201	-309.344849	164.008835	497.857849	-267.553802	-100.339409	498.506134	-299.115906	107.635239	69.734192	-344.471283	-104.204315	85.983406	-280.559875	254.021057	1384.803711	-270.614319	-94.851028	1385.125732	-247.903961	71.937675	1396.193848	-228.080994	63.290543	1689.288452	-331.407745	296.005524	1134.390015	-313.891846	-145.120270	1145.020874	-100.741989	273.033722	1083.457275	-69.296837	-127.900429	1101.805908	-280.717224	58.830605	1025.036499	288.303467	-55.534283	963.048035	279.624908	123.037521
-284.155426	157.201096	926.416321	-296.816650	-35.355507	925.005371	-310.076904	164.391846	497.930969	-264.000061	-98.666206	498.566376	-299.148590	107.366165	69.740555	-342.218414	-103.593414	86.240349	-279.217224	254.887253	1384.859985	-270.000427	-93.995392	1385.296631	-247.135117	72.738846	1396.335571	-227.311386	64.065094	1689.570313	-330.218445	296.745422	1134.427002	-313.621155	-144.268188	1145.260742	-99.694359	273.142517	1083.054932	-69.096443	-127.258705	1102.086792	-280.197845	59.517509	1025.170288	288.159241	-56.649464	963.031555	279.532043	122.118385
-283.488037	157.624756	926.382813	-296.459412	-34.816231	925.142822	-310.755096	164.608612	497.977753	-259.837860	-96.683640	498.700958	-299.190369	107.051422	69.708626	-339.770142	-102.623596	86.770912	-277.912842	255.730194	1384.887817	-269.425079	-93.168816	1385.514771	-246.371109	73.499840	1396.484375	-226.531662	64.885590	1689.706055	-329.092896	297.593567	1134.505981	-313.319275	-143.442673	1145.510132	-98.638474	273.209076	1082.686768	-68.739967	-126.949608	1102.181519	-279.550476	60.060902	1025.208984	288.083862	-57.366749	962.919250	279.457489	121.242989
-282.888824	158.202621	926.414551	-296.152527	-34.326279	925.372131	-311.434814	164.685455	498.058014	-256.142059	-94.923752	499.262238	-299.125122	106.748726	69.650787	-337.714111	-101.523712	87.394722	-276.663696	256.478302	1384.937378	-268.941467	-92.379593	1385.718872	-245.585617	74.208687	1396.526245	-225.779663	65.643051	1689.746704	-327.891113	298.141235	1134.595825	-313.029419	-142.652786	1145.737427	-97.696571	273.247192	1082.226196	-68.419205	-126.618538	1102.243896	-279.028412	60.676937	1025.333374	287.976440	-57.998539	962.782654	279.362823	120.295563
-282.297211	158.715897	926.374207	-295.831940	-33.821522	925.585449	-312.183716	164.664520	498.165985	-253.572037	-93.328300	499.869812	-298.976227	106.604675	69.606468	-337.227692	-100.836739	88.136513	-275.396820	257.161926	1385.001343	-268.469391	-91.597855	1385.923096	-244.884354	74.848869	1396.474487	-225.047653	66.447868	1689.643433	-326.822144	298.818176	1134.657227	-312.600922	-141.892029	1145.966431	-96.761703	273.243042	1081.765503	-67.964409	-126.874901	1102.140747	-278.517578	61.298405	1025.415405	287.801636	-59.245895	962.835571	279.253937	119.335876
-281.695129	159.175369	926.314270	-295.440338	-33.326641	925.750854	-312.886505	164.684769	498.289612	-252.094696	-92.273209	500.304443	-298.812592	106.465858	69.636765	-336.528137	-99.831734	88.842247	-274.217285	257.872253	1384.970093	-268.063782	-90.867126	1386.005615	-244.177338	75.566170	1396.505615	-224.422928	67.123909	1689.578003	-325.820831	299.465332	1134.582886	-312.367859	-141.226822	1146.081543	-95.929779	273.192413	1081.319702	-67.815201	-126.194565	1102.338867	-278.001923	61.878910	1025.467285	287.629791	-60.431454	962.964783	279.130890	118.309052
-281.136017	159.623505	926.194275	-294.975220	-32.793106	925.862488	-313.608826	164.533386	498.324768	-252.212509	-92.225754	500.399750	-298.799255	106.378860	69.604301	-336.854523	-99.383385	89.143501	-273.116608	258.523804	1384.873535	-267.574951	-90.181183	1386.005371	-243.519531	76.112732	1396.443481	-223.784744	67.793350	1689.497681	-324.902802	300.206696	1134.530640	-312.065002	-140.499405	1146.091431	-95.111359	273.157959	1080.829102	-67.467033	-125.893456	1102.320801	-277.467743	62.482220	1025.461914	287.544525	-61.200306	962.927917	279.060760	117.357048
-280.608734	160.112213	926.029175	-294.407074	-32.296249	925.931580	-314.364716	164.402817	498.344727	-252.234528	-92.160248	500.425323	-298.741608	106.238228	69.605377	-336.917480	-99.043297	89.073578	-272.018585	259.118896	1384.709229	-267.126373	-89.631859	1385.988525	-242.856842	76.753700	1396.364868	-223.160950	68.422546	1689.361572	-323.943634	300.828979	1134.301270	-311.808441	-139.938309	1146.073486	-94.326630	273.069458	1080.322266	-67.136948	-125.647041	1102.228394	-276.926056	63.098667	1025.415649	287.494751	-62.090424	962.819458	279.012238	116.433807
-280.123810	160.582748	925.852112	-293.711334	-31.828653	925.920898	-315.272644	164.567490	498.415833	-253.668442	-92.921890	500.400452	-298.664185	106.098602	69.611725	-337.349182	-98.979050	89.030350	-271.034271	259.737183	1384.514771	-266.685120	-89.057655	1385.944458	-242.306412	77.252541	1396.180542	-222.577362	69.026581	1689.233765	-323.026184	301.409973	1134.081055	-311.545349	-139.393082	1146.058594	-93.546013	272.998657	1079.796997	-66.866142	-125.447411	1102.080688	-276.321167	63.664295	1025.320923	287.406281	-63.091106	962.778137	278.940094	115.520317
-279.692810	161.156509	925.674805	-292.980591	-31.295628	925.825378	-316.151276	164.543457	498.420990	-254.930603	-93.509270	500.347473	-298.646118	105.965134	69.591560	-337.488190	-99.087051	88.777641	-270.100525	260.300171	1384.243286	-266.172150	-88.526031	1385.844482	-241.730072	77.780205	1395.994629	-221.987640	69.609619	1689.128906	-322.130554	301.943848	1133.902344	-311.306610	-138.850830	1146.001953	-92.823524	272.962921	1079.180298	-66.634155	-125.160820	1101.881714	-275.685150	64.272789	1025.179077	287.251434	-63.975536	962.738281	278.834778	114.527428
-279.268066	161.690826	925.518188	-292.137543	-30.807653	925.708618	-317.125458	164.636993	498.321014	-256.768829	-94.347694	500.359314	-298.588470	105.801254	69.551910	-337.748291	-99.336021	88.517632	-269.282135	260.811859	1383.990601	-265.621338	-88.025993	1385.728638	-241.116684	78.286102	1395.874512	-221.397980	70.178062	1689.003296	-321.340637	302.628387	1133.621582	-310.991608	-138.369095	1145.956665	-92.143280	272.888824	1078.676270	-66.306152	-125.493645	1101.496704	-275.038940	64.827003	1025.041260	287.154205	-64.900558	962.712952	278.710358	113.617157
-278.920715	162.270340	925.358215	-291.331451	-30.312374	925.492676	-317.943756	164.662125	498.280914	-258.689789	-95.124245	500.449280	-298.429291	105.549904	69.561020	-338.037354	-99.622490	88.143456	-268.510803	261.277008	1383.711304	-265.060974	-87.544647	1385.592285	-240.493820	78.759315	1395.846069	-220.897934	70.645531	1688.980469	-320.544342	303.100555	1133.373413	-310.758972	-137.884613	1145.908203	-91.458275	272.726715	1078.098145	-66.126831	-125.301086	1101.246460	-274.418549	65.358345	1024.848633	287.161255	-65.916428	962.714111	278.749298	112.651619
-278.541382	162.926041	925.143250	-290.480713	-29.808823	925.158508	-318.926788	164.679825	498.266907	-260.113464	-95.350891	500.533447	-298.412292	105.395409	69.541290	-338.078369	-99.738937	87.624138	-267.893707	261.732086	1383.452759	-264.479980	-87.066353	1385.418091	-239.855743	79.196625	1395.846191	-220.374603	71.058640	1688.920410	-319.698181	303.458038	1133.028198	-310.553070	-137.354691	1145.844849	-90.749832	272.553528	1077.651855	-66.043686	-124.603722	1101.033936	-273.713257	65.897575	1024.563965	287.066315	-66.815338	962.699219	278.754791	111.651436
-278.167816	163.516663	924.915100	-289.677521	-29.339725	924.854431	-319.838470	164.720398	498.279510	-261.054382	-95.477882	500.531830	-298.237793	105.201820	69.491745	-338.160156	-99.660080	87.246880	-267.345032	262.144653	1383.216431	-263.881592	-86.646461	1385.220825	-239.225464	79.678246	1395.758789	-219.835693	71.502594	1688.750000	-318.921997	303.928619	1132.643188	-310.314850	-136.901627	1145.671509	-90.115150	272.405670	1077.130981	-65.565338	-124.102234	1100.565430	-273.019928	66.406525	1024.286255	287.112518	-67.421204	962.474976	278.797516	110.726341
-277.769226	164.151810	924.698669	-288.825287	-28.819986	924.489868	-320.596069	164.601425	498.215057	-261.406830	-95.361511	500.319885	-298.033264	105.046059	69.469963	-338.095062	-99.446579	86.928780	-266.844421	262.550873	1382.985718	-263.286346	-86.188393	1384.989502	-238.659302	80.084557	1395.568604	-219.326355	71.835190	1688.554077	-318.280853	304.355133	1132.362549	-310.028473	-136.475281	1145.431396	-89.509468	272.280121	1076.601807	-65.555252	-124.078186	1100.134644	-272.307922	66.928749	1023.985901	287.044159	-68.636177	962.452515	278.758820	109.739510
-277.336517	164.656586	924.481628	-288.037476	-28.302116	924.177856	-321.358978	164.654388	498.256744	-261.181915	-95.000496	499.931885	-298.035553	104.999229	69.397598	-338.023224	-99.296921	86.621964	-266.437225	262.983002	1382.755615	-262.663269	-85.725418	1384.743530	-238.159164	80.496094	1395.265137	-218.850677	72.173485	1688.358154	-317.631409	304.662384	1132.091431	-309.714447	-136.060577	1145.180542	-88.869087	272.123505	1076.055664	-65.286629	-124.425087	1099.402466	-271.612030	67.406593	1023.711609	286.970703	-69.814545	962.427551	278.750916	108.603607
-276.890961	165.233383	924.321350	-287.231781	-27.789925	923.908386	-322.138916	164.888458	498.187195	-260.458160	-94.590179	499.574158	-297.867004	104.910370	69.386017	-337.889984	-99.273788	86.404991	-266.105286	263.414642	1382.550049	-262.008667	-85.397697	1384.452393	-237.661514	80.907616	1394.905396	-218.369125	72.516533	1688.177002	-316.964722	304.859863	1131.818604	-309.437897	-135.661209	1144.929321	-88.294113	271.943634	1075.534790	-65.097717	-124.334129	1098.788330	-270.885345	67.910370	1023.485046	287.012817	-70.768570	962.278625	278.725403	107.644028
-276.423370	165.768921	924.154419	-286.475586	-27.243849	923.649292	-322.751923	164.899017	498.127106	-259.297607	-93.895897	499.124481	-297.682404	104.824760	69.304482	-337.738647	-99.357758	86.225266	-265.781311	263.788635	1382.396973	-261.350800	-85.033081	1384.213745	-237.090836	81.296562	1394.696899	-217.896103	72.808884	1688.030273	-316.417480	305.088776	1131.579102	-309.151550	-135.341629	1144.737305	-87.725471	271.732056	1075.107666	-64.947571	-124.212929	1098.132813	-270.181458	68.415657	1023.261353	287.020264	-71.952263	962.280518	278.746002	106.552490
-275.950378	166.252502	924.007813	-285.682556	-26.750326	923.461670	-323.351257	165.094528	498.100006	-257.826416	-93.167244	498.811279	-297.669281	104.778862	69.281334	-337.487701	-99.525970	86.049362	-265.432648	264.101593	1382.308350	-260.698120	-84.670609	1383.954346	-236.507950	81.594528	1394.688110	-217.432068	73.038116	1687.947510	-315.811310	305.239136	1131.343750	-308.875427	-135.010284	1144.515625	-87.034317	271.487427	1074.645508	-64.527069	-123.957825	1097.497803	-269.509796	68.899788	1023.089844	287.089478	-72.864990	962.216064	278.917908	105.431725
-275.450623	166.787506	923.881287	-284.938873	-26.264170	923.262939	-323.882019	165.344894	498.119019	-256.312744	-92.371506	498.516968	-297.629364	104.755600	69.297577	-337.143768	-99.709869	85.827873	-265.102631	264.424835	1382.220947	-260.049164	-84.343468	1383.751465	-235.873001	81.893913	1394.738037	-216.998260	73.261063	1687.865356	-315.215912	305.274811	1131.126343	-308.517395	-134.723846	1144.309937	-86.476952	271.261200	1074.277222	-64.398392	-123.897499	1096.967285	-268.846985	69.385696	1022.922302	287.184937	-73.982536	962.220398	279.079834	104.245369
-274.980591	167.263214	923.753723	-284.208221	-25.741989	923.070496	-324.320892	165.663910	498.100159	-254.825668	-91.498154	498.183105	-297.558960	104.662773	69.267342	-336.851044	-99.855522	85.640984	-264.736145	264.793365	1382.114014	-259.416260	-84.049423	1383.425049	-235.250702	82.222145	1394.667725	-216.577560	73.449051	1687.766724	-314.715759	305.297241	1130.872681	-308.254150	-134.392197	1144.014160	-86.005661	270.996765	1073.891113	-64.095123	-123.175880	1096.428101	-268.180756	69.863266	1022.754517	287.318604	-74.979362	962.151001	279.268616	103.054169
-274.497955	167.651917	923.595459	-283.574554	-25.342876	922.957031	-324.693634	165.858276	498.038788	-253.608383	-90.925209	497.958344	-297.542419	104.650948	69.313187	-336.597595	-100.001503	85.461815	-264.344177	265.132629	1382.025757	-258.802002	-83.760582	1383.086670	-234.689362	82.518173	1394.502563	-216.172089	73.590538	1687.648438	-314.276398	305.237488	1130.724976	-307.820374	-134.069595	1143.636475	-85.549644	270.781769	1073.537964	-63.722191	-123.378975	1095.565430	-267.574402	70.286865	1022.613464	287.325104	-75.520142	961.940063	279.270538	102.259155
-274.104980	168.075348	923.480591	-283.045746	-24.890427	922.832153	-324.948730	166.090240	497.990814	-252.597229	-90.446930	497.711823	-297.478271	104.586411	69.294846	-336.384338	-100.028633	85.323296	-263.997650	265.415375	1381.866333	-258.221161	-83.465126	1382.716919	-234.196457	82.838921	1394.189331	-215.788925	73.706825	1687.504761	-313.853424	305.179474	1130.578979	-307.386475	-133.849243	1143.220947	-85.137619	270.617584	1073.208252	-63.369308	-123.255013	1094.670776	-267.013824	70.723007	1022.481934	287.417297	-76.692848	961.792969	279.207916	101.446495
-273.677917	168.436172	923.392883	-282.456024	-24.452587	922.759644	-325.082275	166.319366	497.945923	-251.913773	-90.097321	497.514008	-297.498871	104.635651	69.255707	-336.287964	-99.974396	85.281609	-263.586823	265.769684	1381.755615	-257.562286	-83.216141	1382.300171	-233.704727	83.123001	1393.877319	-215.403122	73.779053	1687.381592	-313.472992	305.116730	1130.465088	-307.058655	-133.647934	1142.890137	-84.763123	270.374695	1072.856079	-63.110970	-122.724495	1093.886230	-266.443451	71.136757	1022.394714	287.487488	-77.751808	961.632996	279.217651	100.433250
-273.281158	168.773575	923.340027	-282.012238	-24.086441	922.743835	-325.094025	166.443680	497.969971	-251.563232	-89.794357	497.373047	-297.510895	104.670776	69.277809	-336.274200	-99.802124	85.305611	-263.147400	266.075317	1381.770508	-256.906036	-83.006790	1381.958496	-233.218826	83.352715	1393.750244	-215.014069	73.808907	1687.340576	-313.091339	305.058838	1130.450684	-306.605530	-133.392731	1142.578735	-84.401817	270.151367	1072.548706	-62.733437	-122.672684	1093.052002	-265.955597	71.507271	1022.352661	287.688446	-78.771355	961.501343	279.331177	99.571571
-272.883270	169.112503	923.322632	-281.484741	-23.785326	922.705872	-325.057556	166.517426	498.036652	-251.374115	-89.497162	497.303802	-297.463776	104.636452	69.312256	-336.348877	-99.626709	85.363792	-262.678162	266.321564	1381.891113	-256.329590	-82.720055	1381.770386	-232.690674	83.529434	1393.776001	-214.589478	73.806343	1687.381836	-312.718933	304.999756	1130.534180	-306.175751	-133.107773	1142.328735	-84.072418	269.861938	1072.258667	-62.408165	-122.252174	1092.451538	-265.449890	71.822838	1022.319885	288.091766	-80.046432	961.510742	279.824341	97.925781
-272.509979	169.482635	923.324646	-281.070160	-23.446966	922.658325	-324.856415	166.592926	498.103424	-251.164963	-89.138878	497.319916	-297.428497	104.602242	69.363052	-336.408478	-99.405716	85.426796	-262.201477	266.534454	1382.000977	-255.876266	-82.486435	1381.624146	-232.119354	83.728523	1393.893921	-214.146469	73.806831	1687.418335	-312.374237	305.017639	1130.589355	-305.749908	-132.748840	1142.161987	-83.793228	269.536102	1071.943604	-61.980114	-121.988739	1091.907837	-265.042847	72.153648	1022.295288	288.306488	-80.952049	961.453003	280.071014	96.883232
-272.123108	169.877426	923.281372	-280.722717	-23.085556	922.563965	-324.566071	166.742706	498.154907	-250.941406	-88.703262	497.325531	-297.394287	104.665512	69.385315	-336.504456	-99.247070	85.439545	-261.650574	266.830048	1382.191528	-255.405365	-82.258102	1381.513306	-231.549362	83.960678	1394.041870	-213.707611	73.760292	1687.473389	-311.963837	305.013275	1130.620850	-305.341583	-132.393661	1142.012573	-83.513237	269.218475	1071.542480	-61.594551	-121.735596	1091.279541	-264.662048	72.502602	1022.224670	288.570251	-82.356453	961.526184	280.425385	95.509697
-271.790009	170.224930	923.264160	-280.400116	-22.859367	922.442688	-324.278229	167.063187	498.171661	-250.717407	-88.295471	497.303009	-297.424652	104.712852	69.412636	-336.578094	-99.087227	85.395309	-261.205078	266.930542	1382.220459	-254.908173	-82.120201	1381.355713	-231.100510	84.099419	1393.981812	-213.255051	73.670326	1687.502197	-311.624847	304.931244	1130.812744	-304.936676	-132.121445	1141.811035	-83.266312	268.929199	1071.130249	-61.384480	-121.752525	1090.581909	-264.268982	72.732986	1022.147156	288.906616	-83.080803	961.252136	280.740234	94.518684
-271.529724	170.442764	923.228943	-280.223511	-22.630136	922.326294	-323.948334	167.459930	498.119873	-250.628235	-87.918312	497.247742	-297.430450	104.734711	69.430527	-336.682007	-98.971977	85.369339	-260.772797	267.203033	1382.260132	-254.481140	-82.012695	1381.244019	-230.691696	84.213463	1393.810425	-212.811356	73.584999	1687.474365	-311.302917	304.968262	1130.997925	-304.636322	-131.851013	1141.651245	-83.035316	268.665588	1070.574463	-61.013756	-121.218513	1089.969116	-263.984253	72.906616	1022.062927	289.216400	-84.182579	961.008789	280.991333	93.611938
-271.241974	170.699814	923.244080	-280.166168	-22.337467	922.294495	-323.704956	167.861206	498.095398	-250.493179	-87.492363	497.099426	-297.457428	104.835617	69.426895	-336.859589	-98.864662	85.337303	-260.180145	267.390411	1382.364136	-254.107422	-81.941216	1381.066284	-230.215240	84.299606	1393.670410	-212.361450	73.487450	1687.423462	-310.938873	305.118958	1131.126953	-304.301056	-131.522430	1141.469116	-82.809036	268.354767	1070.005859	-60.707603	-120.843124	1089.421387	-263.756226	73.140450	1022.047546	289.590851	-84.869675	960.659912	281.273529	92.864197
-270.927277	170.995483	923.315979	-279.931458	-22.143852	922.223389	-323.389069	168.108017	498.154480	-250.744431	-87.203369	497.038391	-297.471191	104.929771	69.517166	-337.096161	-98.812088	85.390717	-259.612396	267.591278	1382.476074	-253.753174	-81.860039	1380.923706	-229.815063	84.330139	1393.608887	-211.867859	73.368889	1687.408081	-310.517609	305.196960	1131.219360	-303.977844	-131.214828	1141.307861	-82.585579	268.046875	1069.462646	-60.418476	-120.517647	1088.921997	-263.458405	73.306099	1022.044250	289.945190	-85.976830	960.463989	281.539001	91.872925
-270.616547	171.290894	923.410950	-279.821930	-21.920399	922.247009	-323.054321	168.323441	498.242493	-251.114731	-87.075775	497.115112	-297.535553	104.957474	69.585793	-337.298340	-98.798752	85.472229	-258.822479	267.388245	1382.644531	-253.419601	-81.762421	1380.797119	-229.388580	84.285278	1393.686035	-211.366745	73.258911	1687.413208	-310.079071	305.420044	1131.276001	-303.671356	-130.842804	1141.150269	-82.385208	267.705383	1068.847656	-60.151527	-120.147507	1088.563721	-263.254700	73.517166	1022.103760	290.337830	-86.992706	960.332397	282.055389	90.537567
-270.321320	171.564468	923.547485	-279.750061	-21.618805	922.282715	-322.746643	168.474487	498.307373	-251.546448	-86.949165	497.218933	-297.527313	104.966835	69.646980	-337.446960	-98.818565	85.549004	-258.072174	267.284271	1382.729614	-253.189499	-81.708847	1380.725708	-228.885147	84.270363	1393.867920	-210.797028	73.123589	1687.426636	-309.663544	305.686584	1131.309570	-303.357697	-130.562698	1141.077148	-82.224663	267.336304	1068.106689	-59.927414	-119.848885	1088.204346	-263.115753	73.741104	1022.194519	290.800903	-87.961151	960.235840	282.585632	89.241592
-269.839813	171.974579	923.845581	-279.409424	-21.301336	922.230408	-322.476440	168.550217	498.365295	-251.371811	-86.332878	497.291412	-297.554413	104.982635	69.659615	-337.328033	-98.775978	85.425110	-257.341095	267.272064	1382.747070	-253.034119	-81.667496	1380.670044	-228.426788	84.248672	1393.881714	-210.224503	72.978859	1687.401611	-309.281738	306.052551	1131.355957	-303.143280	-130.369659	1141.036133	-82.081467	266.951630	1067.276123	-59.752296	-119.474144	1087.780884	-262.907898	73.926666	1022.339233	291.211029	-89.169052	960.194092	283.009613	88.114288
-269.519501	172.127884	923.838013	-279.233215	-21.130440	922.190613	-322.295868	168.584930	498.359375	-251.861588	-86.264442	497.371429	-297.492340	104.953918	69.638565	-337.443359	-98.768639	85.415016	-256.603912	267.368164	1382.865479	-252.848022	-81.661285	1380.600342	-228.133728	84.170380	1393.685059	-209.653793	72.817924	1687.322632	-308.798553	306.229462	1131.572266	-302.982758	-130.173233	1140.923706	-81.871407	266.599518	1066.386841	-59.580460	-119.003067	1087.357422	-262.706787	74.065659	1022.320740	291.610046	-89.836433	959.897827	283.313293	87.323929
-269.207672	172.282364	923.785095	-279.067993	-20.991375	922.132446	-322.196075	168.774017	498.348999	-252.369431	-86.182983	497.356079	-297.602356	104.992676	69.612442	-337.623993	-98.803116	85.341301	-255.885544	267.220581	1382.689819	-252.702515	-81.672554	1380.516846	-227.842026	84.124336	1393.499878	-209.074478	72.693871	1687.187622	-308.325348	306.542206	1131.591187	-302.863953	-129.999832	1140.781860	-81.733353	266.315643	1065.422852	-59.221924	-118.440567	1086.813477	-262.495667	74.202377	1022.268311	291.755676	-90.702850	959.702515	283.026703	87.450790
-268.902802	172.427948	923.731812	-278.894928	-20.833490	922.075378	-322.113190	168.921921	498.354492	-252.693817	-86.125648	497.297180	-297.643219	105.045845	69.638733	-337.705994	-98.793121	85.259300	-255.190506	267.264465	1382.774048	-252.576935	-81.717873	1380.371338	-227.523041	84.045029	1393.408203	-208.473923	72.525757	1687.031860	-307.799500	306.832977	1131.664429	-302.745514	-129.839096	1140.596436	-81.560318	265.923096	1064.313232	-59.393452	-118.226974	1086.306152	-262.267395	74.344681	1022.214233	292.369568	-91.692055	959.381226	284.001373	85.715462
-268.509888	172.583145	923.703003	-278.704468	-20.691113	921.996277	-321.965271	168.956390	498.450684	-252.976196	-86.146751	497.335632	-297.586212	104.993073	69.698425	-337.806061	-98.800636	85.221382	-254.555099	267.021027	1382.682617	-252.451935	-81.785240	1380.212646	-227.212906	83.935387	1393.372925	-207.898117	72.332924	1686.928467	-307.281677	307.140900	1131.626587	-302.632690	-129.679977	1140.400269	-81.351181	265.619965	1063.152588	-59.337269	-117.891335	1085.810669	-261.993774	74.456436	1022.161804	292.914368	-92.456734	959.072815	284.611786	84.624397
-268.139587	172.733765	923.686584	-278.525452	-20.463486	921.927795	-321.786591	168.873459	498.518036	-252.903244	-85.923073	497.204559	-297.537354	104.939064	69.764618	-337.740173	-98.766380	85.154205	-253.959564	266.897217	1382.727051	-252.359482	-81.828094	1380.082275	-226.835297	83.805916	1393.422607	-207.282349	72.117958	1686.836548	-306.703674	307.471497	1131.607300	-302.502045	-129.504089	1140.198242	-81.171455	265.229126	1061.857422	-59.281719	-117.608780	1085.363647	-261.707275	74.606102	1022.117371	293.315796	-93.403145	958.898315	284.999268	83.789848
-267.672272	172.877136	923.635681	-278.255341	-20.304295	921.834778	-321.648895	168.875397	498.530640	-252.707123	-85.796097	497.182129	-297.516602	104.923973	69.858467	-337.694244	-98.753716	85.133377	-253.376480	266.783875	1382.791626	-252.323151	-81.857155	1379.959106	-226.474915	83.679062	1393.431396	-206.665314	71.941147	1686.756714	-306.153168	307.839325	1131.558838	-302.456879	-129.401016	1140.079956	-81.006294	264.875000	1060.405029	-59.224915	-117.258041	1084.869507	-261.382019	74.726105	1022.050049	293.731628	-94.054062	958.736877	285.421143	82.934616
-267.270691	173.041763	923.549500	-277.985504	-20.139032	921.695984	-321.518402	168.890396	498.547150	-252.289749	-85.625526	497.191895	-297.442169	104.886887	69.816734	-337.584259	-98.669754	85.101570	-252.894669	266.686981	1382.853638	-252.269058	-81.893150	1379.849976	-226.214554	83.610397	1393.327271	-206.090057	71.736450	1686.649536	-305.474884	308.066193	1131.562012	-302.439606	-129.302368	1139.998169	-80.818604	264.527954	1058.873901	-59.290649	-117.011536	1084.274414	-261.068237	74.857277	1021.939575	294.137421	-94.870163	958.528809	285.833191	82.043945
-266.855072	173.220749	923.469543	-277.657806	-19.944147	921.561768	-321.459961	169.008453	498.529602	-251.625153	-85.320206	497.088470	-297.457001	104.886185	69.825226	-337.343781	-98.495697	85.060585	-252.409958	266.636871	1382.865112	-252.197540	-81.928169	1379.725220	-225.993408	83.573669	1393.141113	-205.521362	71.518898	1686.502686	-304.877472	308.359985	1131.648682	-302.461212	-129.204544	1139.874146	-80.639458	264.212555	1057.195313	-59.428276	-116.751221	1083.529053	-260.739044	75.013245	1021.836853	293.059509	-99.343208	960.105896	285.573822	80.167885
-266.336365	173.197052	923.365662	-277.329407	-19.676083	921.796265	-321.307861	169.084549	498.489288	-250.745087	-84.950760	496.910126	-297.448517	104.904198	69.799644	-337.060211	-98.301109	84.992256	-251.860855	266.687561	1383.039551	-252.107147	-81.954422	1379.549561	-225.787323	83.530174	1392.946899	-204.980881	71.337029	1686.319092	-304.264618	308.603088	1131.565674	-302.533020	-129.156387	1139.752563	-80.490952	263.860657	1055.338135	-59.600002	-116.642723	1082.643066	-260.479614	75.305046	1021.923767	294.371246	-97.566048	958.571045	286.207001	80.206413
-265.934326	173.318848	923.314148	-277.046967	-19.463423	921.795715	-321.228638	169.063019	498.471558	-249.898895	-84.777451	496.726868	-297.366943	104.852180	69.803909	-336.801025	-98.164406	84.959503	-251.382568	266.557007	1383.054810	-252.028244	-81.989311	1379.397461	-225.597000	83.415169	1392.833862	-204.484253	71.153915	1686.155029	-303.549591	308.841309	1131.484009	-302.612915	-129.085541	1139.544067	-80.443756	263.562103	1053.343018	-59.872135	-116.799423	1081.630371	-260.163239	75.492287	1021.900940	294.739716	-96.245338	957.693481	285.433014	82.044174
-265.602875	173.558655	923.239014	-276.879822	-19.284111	921.676819	-321.267670	169.205002	498.572540	-249.101898	-84.628571	496.523468	-297.409271	104.826668	69.857582	-336.592987	-98.041862	84.976921	-250.961746	266.418976	1383.142822	-251.928101	-82.070221	1379.237915	-225.319885	83.284340	1392.818848	-203.991547	70.911064	1686.024658	-302.871063	309.027283	1131.366943	-302.721558	-128.998550	1139.324707	-80.359673	263.200409	1051.225830	-59.945713	-116.441414	1080.705322	-259.827576	75.665131	1021.793518	295.421509	-96.625580	957.533203	286.037994	81.380814
-265.380005	173.835464	923.032532	-276.773041	-19.207056	921.532166	-321.254517	169.320023	498.619171	-248.262253	-84.363724	496.330627	-297.359100	104.826942	69.947273	-336.359863	-97.949196	85.006447	-250.546692	266.286682	1383.263550	-251.819305	-82.137810	1379.058960	-225.015717	83.119614	1392.859741	-203.498917	70.651146	1685.918213	-302.062622	309.126190	1131.050171	-302.811462	-128.933350	1139.082275	-80.250992	262.926910	1049.004517	-60.140205	-116.293968	1079.592041	-259.528656	75.860756	1021.602722	295.908417	-97.152115	957.343323	286.531891	80.448982
-265.266968	174.138168	922.869263	-276.653076	-19.166904	921.406799	-321.269165	169.479843	498.635040	-247.475586	-84.111755	496.159546	-297.407318	104.844215	69.982834	-336.149231	-97.899849	85.033821	-250.107697	266.148682	1383.319214	-251.656250	-82.198647	1378.843018	-224.730408	82.994148	1392.763672	-203.046677	70.397499	1685.804077	-301.232727	309.216797	1130.632568	-302.873596	-128.915802	1138.890869	-80.232452	262.730621	1046.570801	-60.395824	-116.300903	1078.251343	-259.325043	76.048965	1021.448486	296.664703	-97.672813	957.505981	287.023773	79.444595
-265.244720	174.532990	922.677002	-276.363342	-19.069658	921.093994	-321.320496	169.705002	498.597931	-246.589905	-83.686546	495.890900	-297.457550	104.847237	69.985725	-335.920074	-97.836166	85.004883	-249.637772	266.039032	1383.337036	-251.515961	-82.254692	1378.661987	-224.476181	82.913620	1392.643677	-202.617538	70.174347	1685.661743	-300.539398	309.250244	1130.523071	-302.955566	-128.926544	1138.683960	-80.198273	262.567657	1043.805298	-60.720570	-116.420059	1076.653687	-259.001465	76.241982	1021.175354	297.602234	-96.187645	956.063843	287.800934	79.419640
-264.730164	175.187286	923.136841	-275.851868	-18.530422	920.817871	-321.377716	170.054092	498.606934	-245.563232	-83.537903	495.814484	-297.523285	104.935539	69.990021	-335.712830	-97.774200	84.997635	-249.206879	265.807861	1383.183472	-251.417145	-82.281319	1378.457642	-224.275742	82.835289	1392.388184	-202.212326	69.934273	1685.477661	-299.843567	309.319855	1130.309448	-303.061249	-129.020401	1138.543701	-80.185974	262.509521	1040.906616	-61.069592	-116.475845	1074.777710	-258.767120	76.477913	1021.293945	297.840179	-94.949966	953.344727	288.636475	79.836922
-264.445465	175.466690	923.045105	-275.626587	-18.204744	920.486450	-321.373230	170.246384	498.573364	-244.801544	-83.642021	495.782135	-297.568573	104.953094	69.949966	-335.583191	-97.721931	85.021873	-248.760742	265.711212	1383.149902	-251.257431	-82.327225	1378.263306	-224.081009	82.751633	1392.148071	-201.823380	69.685188	1685.289673	-299.195587	309.426788	1130.085815	-303.108917	-129.120529	1138.355713	-80.354187	262.417145	1037.739014	-61.426571	-116.909843	1072.612793	-258.467590	76.651123	1021.074646	298.478271	-95.651810	952.492798	289.160675	79.517715
-264.091553	175.670868	922.923584	-275.373016	-18.010151	920.311218	-321.311035	170.351364	498.542328	-244.255402	-83.722862	495.636444	-297.556946	104.910019	69.928802	-335.525848	-97.707047	85.036392	-248.302246	265.750214	1383.262329	-251.196365	-82.391106	1378.137451	-223.896973	82.637749	1392.001953	-201.467712	69.394745	1685.148193	-298.349640	309.371857	1129.866943	-303.228607	-129.229279	1138.174683	-80.616432	262.477875	1034.467041	-61.846737	-117.029755	1070.225098	-258.190826	76.818565	1020.928772	298.373230	-96.709038	953.239441	289.168793	78.369438
-263.717804	175.783249	922.873535	-275.262207	-18.196808	920.267456	-321.220520	170.394989	498.579773	-243.886856	-83.746933	495.482758	-297.536652	104.879951	69.994377	-335.517609	-97.772110	85.059959	-247.840103	265.569611	1383.326660	-251.133942	-82.480385	1378.014648	-223.679077	82.463387	1391.951904	-201.157013	69.119392	1685.027100	-297.526550	309.244843	1129.599365	-303.325684	-129.386215	1138.006470	-80.764305	262.533752	1031.125000	-62.278500	-117.128998	1067.603638	-258.018494	76.776199	1020.889832	298.952820	-97.038124	953.241882	289.399658	77.917709
-263.295166	175.957870	922.832703	-274.936340	-17.868233	920.058105	-321.119690	170.465561	498.648682	-243.323135	-83.595741	495.205963	-297.490967	104.893402	70.068138	-335.423248	-97.791214	85.047287	-247.389084	265.410522	1383.410034	-251.080719	-82.501190	1377.974243	-223.452881	82.305183	1391.921509	-200.843552	68.814064	1684.933105	-296.694000	309.166321	1129.231201	-303.398712	-129.528366	1137.854492	-81.078751	262.660889	1027.476318	-62.768265	-117.289146	1064.593994	-257.649750	76.934425	1020.763489	299.478271	-97.449677	953.231323	289.621399	77.472221
-262.801361	176.075546	922.742676	-274.582947	-17.485857	919.872742	-320.965790	170.504593	498.729279	-242.837250	-83.514740	495.059082	-297.456146	104.854729	70.130989	-335.402710	-97.829338	85.072548	-246.964310	265.274567	1383.430786	-251.041794	-82.554359	1378.003784	-223.220474	82.194328	1391.909180	-200.539719	68.536453	1684.833984	-295.851563	309.105469	1128.995605	-303.415924	-129.667877	1137.743896	-81.576485	262.742004	1023.478760	-63.479198	-117.633316	1061.253174	-257.260620	77.126404	1020.628479	299.872803	-98.016853	953.324524	289.780701	77.071190
-262.364532	176.185898	922.665283	-274.339539	-17.371836	919.740234	-320.837769	170.667984	498.752930	-242.422638	-83.565788	494.968048	-297.433533	104.858559	70.155861	-335.415100	-97.849556	85.122505	-246.594086	265.112213	1383.440674	-251.012222	-82.595024	1378.121704	-223.041870	82.084229	1391.833252	-200.243469	68.239311	1684.733643	-294.973877	308.915771	1128.820557	-303.414520	-129.734833	1137.697144	-82.315735	262.814484	1018.808472	-64.099770	-118.039368	1057.346558	-256.964996	77.201546	1020.527832	299.764771	-99.123940	953.434937	289.823547	76.394524
-261.884064	176.165405	922.559753	-273.964447	-17.423927	919.831055	-320.657379	170.706146	498.680939	-242.039658	-83.621666	494.948090	-297.360046	104.850151	70.094902	-335.494019	-97.838020	85.170227	-246.244934	264.992188	1383.462158	-250.962814	-82.605789	1378.278076	-222.891220	81.968712	1391.674683	-199.919525	68.106064	1684.497437	-294.145721	308.790619	1128.646973	-303.360107	-129.814117	1137.715210	-83.327751	262.968872	1014.344666	-65.177856	-118.752716	1052.973999	-256.697327	77.269829	1020.540955	300.156281	-99.779060	953.383057	290.009216	75.874023
-261.442932	176.274185	922.511475	-273.687500	-17.315577	919.676392	-320.479950	170.856400	498.656006	-241.532745	-83.492928	494.829010	-297.398376	104.886292	70.060173	-335.478577	-97.783867	85.175026	-245.901276	264.795868	1383.497192	-250.931274	-82.604980	1378.477051	-222.781937	81.846489	1391.515625	-199.708649	67.747612	1684.489258	-293.232697	308.587341	1128.431519	-303.258850	-129.826736	1137.805786	-84.327919	263.248566	1009.676575	-66.442596	-119.522469	1048.178345	-256.402832	77.318283	1020.445496	300.630096	-100.253548	953.391479	290.095184	75.494667
-261.026031	176.359482	922.490112	-273.422485	-17.228989	919.562500	-320.335968	171.226273	498.764191	-240.875427	-83.081245	494.609222	-297.487061	104.973145	70.127670	-335.418396	-97.710182	85.160728	-245.629181	264.620483	1383.628906	-250.968506	-82.536148	1378.754761	-222.673126	81.700691	1391.479614	-199.457428	67.492645	1684.411255	-292.365204	308.417053	1128.253540	-303.186066	-129.791580	1137.917236	-85.472076	263.611969	1004.804993	-67.848862	-120.273643	1043.031250	-256.104767	77.350677	1020.381470	301.046234	-100.628548	953.462097	290.157867	75.117332
-261.169250	176.091995	921.935120	-273.525574	-17.549391	919.506348	-320.152649	171.265274	498.751160	-240.595459	-83.086464	494.569000	-297.536591	104.970215	70.211235	-335.425201	-97.673462	85.252037	-245.423309	264.367676	1383.833374	-250.976578	-82.463326	1379.097046	-222.548630	81.544518	1391.564331	-199.247986	67.281311	1684.378662	-291.474945	308.140778	1128.140259	-303.126343	-129.679596	1138.144653	-86.890282	264.036530	999.622070	-69.414978	-120.986847	1037.528564	-255.954285	77.298477	1020.049988	301.539001	-101.081512	953.555542	290.259430	74.730133
-260.734772	176.151657	921.894653	-273.243042	-17.519232	919.410339	-319.834076	170.926758	498.791290	-240.077576	-82.836647	494.484406	-297.431793	104.917557	70.242500	-335.303223	-97.553551	85.291702	-245.245422	264.110901	1384.055664	-250.965958	-82.370605	1379.471558	-222.397415	81.385841	1391.699585	-199.070587	67.064697	1684.378174	-290.688568	307.942841	1128.006470	-303.092072	-129.613998	1138.419312	-88.623695	264.738068	994.483826	-71.359383	-121.310760	1031.560913	-255.642776	77.309212	1019.986450	301.952454	-101.464905	953.682556	290.493317	74.109657
-260.284851	176.232635	921.923218	-273.034515	-17.542162	919.265686	-319.545227	170.939285	498.871613	-239.604645	-82.373833	494.316162	-297.487213	104.918282	70.303589	-335.222839	-97.459496	85.354073	-245.078568	263.863800	1384.251099	-250.985031	-82.285591	1379.836426	-222.241058	81.298340	1391.815918	-198.917328	66.902641	1684.384521	-289.909119	307.646149	1127.904419	-303.064636	-129.422501	1138.609375	-90.624413	265.454895	988.933716	-73.278725	-122.222534	1024.997803	-255.349899	77.238747	1019.930481	302.345642	-101.820061	953.753296	290.402313	74.007805
-259.713440	176.094482	921.924683	-272.507782	-17.539240	919.529053	-319.148285	170.926056	498.934967	-238.966080	-82.001083	494.233887	-297.418884	104.877022	70.325005	-335.184662	-97.316101	85.435478	-244.901611	263.659790	1384.405396	-250.917038	-82.211220	1380.187500	-222.087311	81.198608	1391.844727	-198.765717	66.770332	1684.371338	-289.256622	307.406403	1127.788086	-302.946045	-129.111832	1138.818970	-92.974312	266.366638	983.271912	-75.857155	-123.466545	1018.112305	-254.967072	77.312065	1020.084595	302.725891	-102.285362	953.849426	290.445221	73.548370
-258.117432	175.228073	922.112854	-271.792542	-17.161236	919.441223	-318.296783	170.439941	498.927765	-237.947479	-81.593033	494.263947	-297.100708	104.733093	70.291405	-335.006653	-97.133278	85.505730	-244.752151	263.468079	1384.469604	-250.786972	-82.135170	1380.485107	-221.930374	81.168930	1391.862061	-198.631317	66.697166	1684.358887	-288.653992	307.167358	1127.667969	-302.808350	-128.677917	1138.956543	-95.616325	267.456757	977.590698	-78.833191	-124.828033	1010.906555	-253.979706	76.873329	1020.149475	303.209045	-102.865601	953.889343	290.659302	72.706146
-257.665710	175.141556	922.014282	-271.400543	-17.196821	919.391663	-317.834625	170.449860	498.937775	-237.276230	-81.239090	494.193359	-297.057983	104.813454	70.331627	-334.972839	-96.986687	85.603790	-244.606308	263.285339	1384.521362	-250.596558	-82.115570	1380.692383	-221.754349	81.122940	1391.831299	-198.534027	66.648224	1684.344238	-288.155640	306.933807	1127.396851	-302.723358	-128.070419	1138.994507	-98.621880	268.608002	971.806335	-82.051216	-126.365784	1003.429382	-253.559814	76.833763	1020.076050	303.623474	-103.262474	953.938965	290.753448	72.317162
-257.516846	174.817795	921.810974	-271.120422	-17.387520	919.353333	-317.450806	170.458923	498.948029	-236.705582	-80.964417	494.084839	-297.050720	104.783974	70.369835	-334.858826	-96.881493	85.673714	-244.467606	263.124908	1384.573975	-250.344666	-82.127769	1380.771973	-221.580917	81.051079	1391.919312	-198.443222	66.662148	1684.357300	-287.785339	306.717621	1127.273682	-302.746185	-127.421906	1138.940186	-101.970985	269.995117	966.020203	-85.943108	-128.240936	995.511658	-253.257843	76.661781	1019.947327	304.114655	-103.698967	953.981873	290.857727	72.017380
-257.576385	174.215775	921.454895	-270.950073	-17.618961	919.309570	-317.093445	170.447144	498.933716	-236.256165	-80.712784	493.901459	-297.097107	104.760460	70.439468	-334.848724	-96.817490	85.779579	-244.306168	262.992157	1384.570068	-250.039276	-82.156158	1380.704468	-221.368164	80.973869	1392.012817	-198.385223	66.686905	1684.401001	-287.498230	306.477631	1127.065063	-302.809631	-126.718269	1138.739258	-105.593544	271.454895	960.308716	-90.077995	-129.947952	987.670837	-253.030701	76.404297	1019.731323	304.588715	-104.033096	954.029785	291.017059	71.633865
-257.474579	173.960190	921.284363	-270.645630	-17.828072	919.296143	-316.817810	170.524963	498.958649	-235.598694	-80.378075	493.748444	-297.190552	104.790062	70.518829	-334.690430	-96.776566	85.824707	-244.138382	262.859070	1384.547241	-249.664673	-82.252045	1380.529785	-221.156052	80.900330	1392.092041	-198.343689	66.712456	1684.463135	-287.386353	306.314819	1126.766846	-303.009979	-126.139145	1138.509521	-109.476990	273.054474	954.748901	-94.721451	-131.656082	979.690491	-252.774246	76.261116	1019.635010	305.068329	-104.373596	954.094788	291.214569	71.223923
-255.473587	174.878983	922.352417	-269.445068	-16.904594	918.902405	-316.308411	170.453735	499.191833	-234.375107	-79.763283	493.705475	-297.062897	104.736717	70.553055	-334.339417	-96.693947	85.814758	-243.949478	262.804291	1384.475952	-249.359055	-82.297272	1380.285889	-220.907532	80.832970	1392.125244	-198.291061	66.763786	1684.517822	-287.483093	306.231659	1126.473755	-303.353546	-125.744911	1138.213379	-113.860474	274.695770	948.980774	-99.988159	-133.024979	971.754089	-251.775665	76.420876	1020.021912	305.553131	-104.862801	954.140808	291.371429	70.827248
-254.976105	174.618576	922.553589	-268.636139	-17.096338	919.103271	-315.809235	170.371262	499.145813	-233.727417	-79.497154	493.729309	-297.026031	104.755302	70.571510	-334.384888	-96.718178	85.904816	-243.778854	262.770233	1384.308350	-249.030640	-82.368324	1380.026123	-220.642868	80.815720	1392.031982	-198.222717	66.824890	1684.538574	-287.795776	306.200470	1126.169922	-303.967590	-125.442711	1137.920044	-118.831047	276.289703	942.798401	-105.385468	-133.594589	963.437256	-251.450867	76.233856	1020.258728	306.057678	-105.290344	954.125488	291.518951	70.412476
-254.739136	174.429352	922.340332	-268.174805	-17.257408	919.021851	-315.454926	170.398926	499.099213	-233.317764	-79.555969	493.633698	-297.012238	104.740219	70.546051	-334.507751	-96.734772	86.016808	-243.532364	262.741577	1384.106201	-248.616928	-82.462097	1379.687012	-220.345154	80.836494	1391.916626	-198.160568	66.923042	1684.528687	-288.199890	306.215118	1125.791992	-304.690552	-125.265930	1137.549561	-124.312073	278.168060	937.229309	-110.851112	-134.061646	954.928528	-251.025375	76.133598	1020.105286	306.556091	-105.668098	954.078430	291.679474	69.976288
-254.197144	174.475220	922.260315	-267.575867	-17.192989	918.880493	-315.245056	170.496170	499.132446	-232.654495	-79.497803	493.464600	-297.096954	104.794945	70.556503	-334.451050	-96.748894	86.054337	-243.291763	262.744324	1383.929810	-248.102524	-82.553673	1379.233276	-219.983444	80.834259	1391.834473	-198.069092	67.054512	1684.493286	-288.739349	306.202911	1125.469482	-305.670105	-125.284805	1137.197510	-129.759216	280.360779	931.837402	-116.477043	-133.205887	946.399414	-250.474960	76.161148	1019.995972	307.153290	-106.057831	954.057922	291.886597	69.610207
-253.533569	174.286835	922.204407	-266.539063	-17.028938	918.932922	-314.927887	170.498718	499.154907	-231.827560	-79.282547	493.284851	-297.072021	104.776443	70.580193	-334.247131	-96.731995	86.009499	-243.036041	262.734650	1383.756226	-247.564590	-82.618294	1378.828125	-219.601532	80.862328	1391.793091	-197.973083	67.175201	1684.470703	-289.556976	306.264771	1125.231079	-306.699463	-125.436363	1136.887817	-135.518890	282.625580	926.623169	-123.436829	-133.320190	938.542358	-249.746216	76.229012	1020.008850	307.711182	-106.387413	954.035400	292.056427	69.268959
-253.039825	174.378616	922.172058	-266.053741	-17.405613	918.615234	-314.685944	170.553040	499.233063	-231.519653	-79.459923	493.191040	-297.102234	104.773277	70.659782	-334.289459	-96.797997	86.068108	-242.766724	262.768097	1383.652588	-247.009827	-82.708405	1378.359619	-219.207642	80.814545	1391.752075	-197.892807	67.282997	1684.438232	-290.566040	306.371552	1125.088013	-306.873138	-125.269653	1136.310425	-141.524277	285.303040	922.061462	-133.601349	-140.842819	932.678467	-249.260040	75.944344	1019.830627	308.280273	-106.752998	954.057373	292.246765	68.931114
-252.439789	174.362122	922.125427	-265.288116	-17.456629	918.507690	-314.379639	170.510223	499.295410	-230.917068	-79.502708	493.017700	-297.089874	104.750816	70.688370	-334.170837	-96.826889	86.092163	-242.525406	262.815552	1383.546143	-246.556030	-82.742989	1378.023315	-218.778229	80.792480	1391.674194	-197.802521	67.363388	1684.427368	-291.870880	306.597595	1124.954590	-308.100220	-125.513725	1135.931274	-148.040924	287.898926	917.416260	-141.600235	-141.944214	925.585693	-248.639938	75.892387	1019.759583	308.890717	-107.103279	954.015015	292.430908	68.665581
-251.871841	174.288803	922.030762	-264.526642	-17.509014	918.417542	-314.066925	170.431976	499.301270	-230.283493	-79.580559	492.905762	-296.989990	104.686935	70.705322	-334.131500	-96.889816	86.117218	-242.234528	262.871582	1383.405151	-246.044571	-82.828262	1377.683716	-218.336426	80.809700	1391.555054	-197.686279	67.409500	1684.422363	-293.406311	306.906158	1124.931763	-309.483459	-125.833717	1135.833984	-154.826431	290.457184	912.967529	-149.994583	-142.644257	918.706482	-247.989822	75.842873	1019.669006	309.467957	-107.543205	953.956543	292.623932	68.346909
-251.336090	174.219910	921.906677	-263.732941	-17.579660	918.304749	-313.777802	170.387497	499.277527	-229.673080	-79.744278	492.828094	-296.929108	104.649460	70.699432	-334.064056	-96.882149	86.174644	-241.905029	262.933075	1383.188599	-245.456802	-82.885284	1377.339478	-217.898056	80.862740	1391.415771	-197.562286	67.457993	1684.384644	-295.173309	307.270508	1124.900879	-310.980652	-126.118515	1135.763428	-161.918839	293.158752	908.780884	-158.894165	-143.706604	912.387695	-247.344513	75.793900	1019.553101	310.180359	-108.143059	953.888733	293.124939	67.726921
-250.856705	174.112045	921.773254	-262.916077	-17.646706	918.113953	-313.542450	170.318726	499.231781	-229.261490	-79.879295	492.703644	-296.924713	104.664703	70.671135	-334.096466	-96.918549	86.267738	-241.548813	263.035370	1382.964355	-244.979645	-82.937355	1377.070679	-217.471954	80.900345	1391.246094	-197.421936	67.500961	1684.349121	-297.141724	307.731262	1124.853394	-312.643707	-126.443283	1135.718628	-169.219543	295.879242	904.934387	-168.072372	-144.825027	906.526978	-246.659149	75.691849	1019.386780	310.798096	-108.615860	953.694336	293.547852	67.019936
-250.248077	174.215088	921.761414	-262.100433	-17.653847	918.000610	-313.243469	170.255844	499.236694	-228.521469	-79.807426	492.579285	-296.824036	104.652519	70.716217	-334.021393	-96.908806	86.329330	-241.216476	263.161041	1382.781250	-244.433853	-83.040443	1376.792236	-216.934326	80.938072	1391.165405	-197.244156	67.542389	1684.318359	-299.330719	308.314789	1124.936768	-314.423401	-126.846596	1135.885132	-176.682053	298.672760	901.467102	-177.559021	-145.982040	901.140137	-245.955765	75.700218	1019.324036	311.494446	-108.951210	953.658569	293.942719	65.229538
-249.633545	174.201172	921.727478	-261.236938	-17.716049	917.945068	-312.672119	169.796692	499.284088	-227.738983	-79.850906	492.444977	-296.611816	104.495361	70.715073	-333.847717	-96.851395	86.414452	-240.881760	263.269562	1382.607300	-243.718445	-83.132828	1376.479004	-216.344940	80.969978	1391.134155	-197.047607	67.550499	1684.309937	-301.659271	308.912445	1125.071289	-316.408112	-127.100311	1136.028442	-184.475021	301.933563	898.216980	-187.249878	-146.841415	896.183655	-245.259186	75.667358	1019.283813	312.118195	-109.281967	953.678345	294.161469	65.499138
-249.056244	174.149780	921.722229	-260.377686	-17.717459	917.899231	-312.625244	169.979523	499.415924	-227.020508	-79.888962	492.379883	-296.653198	104.502510	70.793831	-333.723267	-96.846947	86.492584	-240.534058	263.401489	1382.448242	-243.116699	-83.220146	1376.221924	-215.819977	80.982147	1391.123413	-196.850967	67.541618	1684.337402	-304.282013	309.655487	1125.298462	-318.611816	-127.539902	1136.332153	-192.284134	304.709686	895.398560	-197.143280	-147.780228	891.787842	-244.534760	75.633858	1019.257446	312.704620	-110.502594	953.533813	294.438538	66.042877
-248.539932	174.082367	921.739746	-259.504089	-17.771755	917.867126	-312.314209	170.018784	499.531281	-226.361465	-79.790321	492.256256	-296.609833	104.468872	70.842003	-333.610474	-96.886497	86.572563	-240.195358	263.552216	1382.322388	-242.426331	-83.283211	1376.004517	-215.313110	80.986816	1391.108887	-196.659286	67.478996	1684.347168	-307.012390	310.464111	1125.626709	-321.049530	-128.001938	1136.718750	-200.078369	307.482635	892.944214	-207.276276	-148.664749	887.816345	-243.808273	75.564323	1019.246704	313.664032	-110.765221	953.649841	294.899384	66.596283
-248.017365	174.036545	921.713501	-258.678009	-17.844706	917.830933	-311.984833	169.596115	499.507599	-225.709885	-79.718948	492.160797	-296.495972	104.380836	70.840805	-333.537506	-96.844421	86.673561	-239.827011	263.686981	1382.163696	-241.666916	-83.412086	1375.760254	-214.797607	81.055069	1391.077515	-196.441376	67.435577	1684.355347	-309.937073	311.299591	1126.062134	-323.525391	-128.418243	1137.383057	-207.934906	310.348663	890.703735	-217.356598	-149.392685	884.510437	-243.114746	75.515251	1019.213806	314.332886	-110.852264	953.689941	295.074890	67.173714
-247.563797	173.927795	921.640259	-257.878174	-17.992363	917.751526	-311.720276	169.561096	499.530334	-224.456757	-79.290894	492.021027	-296.454041	104.370613	70.859261	-333.182037	-96.726219	86.704834	-239.533966	263.857178	1381.999634	-240.950516	-83.500237	1375.534546	-214.252884	81.113564	1390.991455	-196.178680	67.358955	1684.375244	-312.986359	312.143707	1126.531860	-326.221161	-128.809525	1137.981934	-216.045822	313.092072	889.166870	-227.507843	-150.279358	881.507813	-242.426697	75.399689	1019.131470	314.767792	-111.089111	953.635132	295.055786	67.370087
-247.018250	173.885712	921.577393	-257.035461	-18.085747	917.691589	-311.472931	169.530212	499.518372	-223.653458	-79.367607	492.100922	-296.422974	104.310852	70.843544	-333.002350	-96.651512	86.795113	-239.274307	264.033905	1381.833740	-240.277817	-83.553146	1375.297607	-213.609085	81.202896	1390.945557	-195.901306	67.297279	1684.386719	-316.118408	313.083740	1127.137207	-329.126923	-129.361664	1138.921631	-223.900879	315.663177	887.677307	-238.095734	-150.633926	879.582214	-241.728592	75.349884	1019.070068	315.375092	-111.566345	953.641724	295.459930	65.502266
-246.528748	173.871353	921.585632	-256.192200	-18.163500	917.583984	-311.352661	169.740356	499.623596	-222.533768	-79.032738	492.130249	-296.528473	104.342934	70.870674	-332.697418	-96.536697	86.799500	-239.009048	264.205536	1381.653076	-239.413620	-83.724327	1374.982910	-212.971375	81.298935	1390.942749	-195.603195	67.273056	1684.386597	-319.313080	314.132874	1127.791626	-332.095459	-129.835098	1139.791748	-231.581711	318.158905	886.276367	-248.156662	-151.093643	877.715027	-240.979858	75.259727	1019.010742	316.157349	-111.626434	953.701050	295.770935	65.353828
-245.955536	173.882599	921.591248	-255.310501	-18.223005	917.463318	-311.112061	169.694366	499.704559	-222.074539	-78.981697	492.032959	-296.487854	104.323883	70.870972	-332.713959	-96.519318	86.938095	-238.781799	264.350494	1381.528442	-238.616058	-83.938721	1374.687134	-212.365005	81.327316	1390.879150	-195.285202	67.269234	1684.392578	-322.520721	314.941223	1128.542847	-335.104126	-130.156662	1140.697876	-239.435135	320.995880	885.428223	-258.304413	-151.715820	876.096191	-240.283371	75.189323	1018.955200	317.046295	-111.681656	953.805969	296.080597	65.336136
-245.444519	173.899902	921.612122	-254.507248	-18.316135	917.432312	-310.922089	169.802048	499.824646	-221.191956	-78.404350	491.692688	-296.572754	104.331207	70.937653	-332.487640	-96.451103	86.944260	-238.532913	264.502686	1381.426270	-237.774918	-84.117142	1374.321899	-211.739014	81.375862	1390.874512	-194.980209	67.249573	1684.413696	-325.766113	315.769775	1129.432983	-338.160187	-130.492096	1141.622070	-247.059479	323.480499	884.627197	-267.286346	-151.649658	875.785156	-239.619904	75.141548	1018.949219	317.800446	-111.587074	953.992615	296.328918	65.213791
-244.469727	174.608795	921.747742	-253.546616	-18.258493	917.406982	-310.854431	170.022110	500.037598	-220.612213	-78.429680	491.582214	-296.719574	104.343994	70.993423	-332.500946	-96.435326	87.089264	-238.311707	264.652313	1381.346069	-236.896759	-84.356621	1374.023193	-211.172028	81.414009	1390.869019	-194.649323	67.246834	1684.433716	-329.041656	316.586151	1130.431641	-341.425690	-130.888199	1142.731689	-254.506134	326.085571	884.045105	-276.998962	-151.561447	874.962646	-238.718231	75.453041	1019.009277	318.514343	-111.823860	954.053711	296.643402	65.194557
-244.357056	174.266708	921.598633	-252.687988	-18.806646	917.151733	-310.455750	169.815323	499.991241	-220.082092	-78.474800	491.601593	-296.683899	104.286819	71.017136	-332.506226	-96.444679	87.227585	-238.135254	264.784637	1381.276367	-236.145905	-84.517471	1373.731934	-210.516953	81.466789	1390.828613	-194.293945	67.223816	1684.451294	-332.335541	317.453918	1131.452515	-344.765686	-131.199738	1143.819702	-261.696991	328.466217	884.091980	-286.543457	-151.870926	874.504944	-238.061325	74.988945	1018.788696	319.322845	-111.812668	954.329407	296.881805	65.151833
-244.029694	174.297821	921.579529	-252.301331	-18.658600	917.118042	-310.184753	169.739151	500.018616	-219.720978	-78.506302	491.530884	-296.660492	104.239731	71.004944	-332.484985	-96.386345	87.399300	-237.948486	264.900146	1381.201050	-235.357330	-84.766151	1373.294189	-209.855835	81.557999	1390.732300	-193.913345	67.222961	1684.454346	-335.573792	318.167542	1132.546387	-347.885925	-131.226044	1144.976563	-268.389465	330.634918	884.000366	-294.454529	-151.919785	874.719299	-237.689728	75.071945	1018.760559	319.925079	-111.871918	954.340759	297.059875	65.180313
-243.643417	174.284698	921.551636	-251.583359	-18.743341	917.041504	-309.888245	169.693787	500.008423	-219.045853	-78.279427	491.462250	-296.655121	104.243530	71.010445	-332.377655	-96.351013	87.456223	-237.762711	265.026245	1381.150269	-234.661697	-84.946655	1372.903564	-209.231735	81.667526	1390.675171	-193.520691	67.306427	1684.413452	-338.783264	318.877136	1133.718872	-351.154663	-131.371399	1146.260864	-275.165985	332.909912	884.249634	-303.802399	-152.915405	875.879700	-237.105057	75.015739	1018.704773	320.738953	-111.891808	954.509155	297.322205	65.236237
-243.243027	174.246490	921.500854	-250.725403	-18.597918	916.912476	-309.604462	169.688004	500.039673	-218.589340	-78.071381	491.263245	-296.693451	104.273407	71.000435	-332.340057	-96.356712	87.537415	-237.616714	265.118286	1381.160156	-234.092850	-85.192314	1372.551270	-208.504761	81.768295	1390.594604	-193.056213	67.352104	1684.392456	-342.016876	319.598267	1135.074707	-354.651031	-131.547958	1147.679565	-281.815979	335.340576	884.597717	-312.064087	-152.269180	876.009094	-236.423843	75.049454	1018.608765	321.399963	-111.713905	954.610413	297.532196	65.371582
-242.769257	174.346527	921.512634	-249.997864	-18.653168	916.846741	-309.322327	169.712128	500.104645	-218.084000	-77.994202	491.176514	-296.641785	104.234436	71.036087	-332.354706	-96.317253	87.630234	-237.475937	265.183960	1381.189697	-233.519516	-85.480141	1372.212280	-207.878830	81.792137	1390.539185	-192.549500	67.407364	1684.356689	-344.943359	319.980896	1136.042358	-358.001343	-131.513947	1148.957520	-288.108063	337.446411	885.101563	-320.300568	-152.313675	876.503113	-235.810303	75.047600	1018.579712	322.229034	-111.639122	954.747803	297.860870	65.550476
-242.230286	174.444244	921.278137	-249.374100	-18.637573	916.725342	-309.035461	169.699005	500.190338	-217.684433	-78.159096	491.128876	-296.631195	104.226204	71.046631	-332.405914	-96.372810	87.775032	-237.326218	265.253571	1381.214966	-233.118332	-85.726257	1371.966431	-207.235962	81.807602	1390.537720	-192.022003	67.464920	1684.290527	-347.764832	320.299988	1137.128906	-361.349609	-131.405075	1150.303345	-294.131287	339.421936	885.684387	-328.203125	-152.370377	877.174988	-235.105515	75.164032	1018.390259	323.020538	-111.387314	955.008240	298.127991	65.684845
-241.880219	174.312256	921.271606	-248.601303	-18.649921	916.683411	-308.693512	169.643219	500.225403	-217.139206	-78.075424	491.080811	-296.587128	104.209976	71.122597	-332.434265	-96.360817	87.867935	-237.168701	265.316406	1381.270630	-232.682281	-85.985146	1371.642578	-206.643112	81.799316	1390.452515	-191.434479	67.466896	1684.225342	-350.585693	320.602386	1138.312012	-364.634888	-131.164108	1151.678467	-299.877014	341.317078	886.400391	-335.754852	-152.365448	877.945984	-234.545670	75.095383	1018.366272	323.739044	-111.099586	955.041565	298.404694	66.024544
-241.514069	174.056107	921.169922	-248.080750	-18.602854	916.813660	-308.359833	169.527039	500.258484	-216.855270	-78.034088	490.950256	-296.525360	104.149261	71.151489	-332.490082	-96.375877	88.008904	-237.015320	265.396637	1381.298340	-232.292282	-86.265099	1371.424072	-206.154129	81.765823	1390.324829	-190.836792	67.505470	1684.145874	-353.385132	321.140198	1139.576538	-368.265686	-131.312592	1153.367432	-305.455139	342.912811	887.038208	-346.063721	-152.741898	876.747681	-234.115860	75.115150	1018.385376	324.519531	-110.799690	955.296387	298.618561	66.251823
-241.153214	174.026672	921.174316	-247.381699	-18.420565	916.791809	-308.049255	169.462006	500.252991	-216.407532	-77.881706	490.846954	-296.495941	104.119408	71.152077	-332.392792	-96.352921	88.101448	-236.858963	265.470184	1381.315186	-231.936050	-86.519051	1371.190308	-205.704636	81.753578	1390.175415	-190.201508	67.521965	1684.085449	-356.041962	321.441345	1140.766724	-371.304871	-130.779739	1154.688721	-310.577087	344.505219	887.840576	-352.276794	-152.500137	877.811707	-233.594711	75.194160	1018.377625	325.125122	-110.740623	955.410339	298.855499	66.599342
-240.840286	174.018723	921.203857	-246.747894	-18.326929	916.801697	-307.789368	169.420486	500.283081	-216.026245	-77.797043	490.795776	-296.462189	104.104225	71.169289	-332.331940	-96.317841	88.204109	-236.680115	265.528473	1381.354126	-231.711700	-86.771210	1371.064819	-205.261780	81.752327	1390.060669	-189.528778	67.542809	1684.050049	-358.520447	321.721130	1141.939697	-374.266205	-130.366425	1156.057861	-315.614258	346.025726	888.893677	-358.350250	-152.326462	878.920227	-233.114502	75.243095	1018.396790	325.846191	-110.294083	955.548401	299.102356	66.974800
-240.500610	173.998047	921.196594	-246.110199	-18.203030	916.795410	-307.495117	169.381454	500.293091	-215.598648	-77.601410	490.677551	-296.462830	104.090775	71.153198	-332.238403	-96.263481	88.296364	-236.489639	265.541473	1381.354126	-231.635330	-87.054695	1371.104248	-204.844208	81.731606	1390.008789	-188.882187	67.550758	1683.988525	-360.894806	322.036652	1143.090942	-377.141327	-129.702362	1157.331543	-320.029175	347.255981	889.630981	-364.052917	-152.153641	879.994812	-232.627426	75.309853	1018.390564	326.528931	-109.940445	955.706299	299.385071	67.378777
-240.181503	174.530365	921.405090	-245.745209	-17.860891	916.632690	-307.338165	169.496597	500.384857	-215.169250	-77.627724	490.664368	-296.508850	104.123482	71.186653	-332.140228	-96.218521	88.384018	-236.332565	265.458832	1381.304199	-231.586182	-87.272957	1371.051147	-204.446991	81.696709	1390.000000	-188.229309	67.567284	1683.912598	-363.097870	322.189514	1144.198486	-379.861176	-129.208023	1158.713379	-324.186188	348.491028	890.405884	-369.330261	-151.912735	881.214539	-232.318008	75.561363	1018.411987	327.253021	-109.518494	955.869812	299.684753	67.812698
-239.828110	174.331299	921.389832	-244.935104	-17.996300	916.703247	-307.009888	169.444504	500.401825	-214.650223	-77.484322	490.730774	-296.514130	104.126175	71.194229	-332.045502	-96.178467	88.452690	-236.170486	265.523651	1381.344604	-231.531876	-87.453773	1370.983276	-204.095566	81.663437	1390.011719	-187.617264	67.593857	1683.838501	-365.091827	322.327545	1145.257568	-382.426727	-128.588333	1159.917969	-328.064453	349.613037	891.249573	-374.163910	-151.619080	882.477173	-231.767883	75.463554	1018.444885	328.066681	-108.971771	955.995667	299.981659	68.282890
-239.601395	174.355392	921.374451	-244.513885	-18.487600	916.539856	-306.796661	169.472885	500.478241	-214.517975	-77.535713	490.738312	-296.479401	104.068291	71.223198	-332.150238	-96.174118	88.563644	-235.985931	265.546204	1381.380249	-231.480026	-87.648331	1370.937866	-203.773026	81.569344	1389.954834	-187.014587	67.590218	1683.775635	-366.921539	322.483582	1146.191895	-384.801697	-127.971352	1161.039307	-331.540924	350.592743	892.099854	-378.580597	-151.437378	883.389465	-231.375397	75.170074	1018.346497	328.738525	-108.546349	956.145874	300.290619	68.734779
-239.355408	174.320984	921.362732	-244.133743	-18.561672	916.504883	-306.547791	169.478226	500.479034	-214.199677	-77.444649	490.694336	-296.493530	104.063957	71.258942	-332.070740	-96.118950	88.613113	-235.770142	265.594147	1381.398804	-231.432297	-87.833405	1370.896362	-203.503571	81.526314	1389.873657	-186.452637	67.562683	1683.713867	-368.557953	322.521790	1147.074951	-386.974030	-127.311424	1162.064209	-334.570190	351.502533	892.867249	-382.507324	-151.201096	884.407593	-231.063095	75.111877	1018.323181	329.441498	-108.064453	956.351501	300.594208	69.207535
-239.130600	174.339539	921.384888	-243.768707	-18.508478	916.498108	-306.360809	169.501968	500.503174	-213.923340	-77.435036	490.693329	-296.503998	104.072502	71.277153	-332.071594	-96.090057	88.705376	-235.523315	265.625122	1381.398560	-231.382416	-88.003639	1370.847900	-203.285629	81.453812	1389.731812	-185.924316	67.542992	1683.643066	-369.950165	322.599152	1147.914673	-388.933960	-126.536392	1163.018311	-337.323792	352.335052	893.593079	-386.092010	-151.010132	885.492859	-230.768112	75.140091	1018.330627	330.182373	-107.539703	956.442017	300.975067	69.730682
-238.875732	174.340637	921.351868	-243.461502	-18.517353	916.494995	-306.165283	169.587799	500.498047	-213.738312	-77.408104	490.692444	-296.549072	104.083290	71.263992	-332.095215	-96.074364	88.789253	-235.263092	265.636383	1381.383789	-231.415833	-88.144371	1370.852783	-203.066422	81.452507	1389.656860	-185.417191	67.556503	1683.561401	-371.167664	322.661652	1148.668823	-390.711456	-125.911194	1163.974243	-339.712524	352.965515	894.303955	-389.176239	-150.722076	886.429321	-230.492188	75.154762	1018.313599	330.887848	-106.921188	956.550720	301.280975	70.153473
-238.661606	174.300751	921.315186	-243.222015	-18.546965	916.478760	-305.751099	169.370026	500.443939	-213.485748	-77.274734	490.585663	-296.484253	104.299187	71.300735	-332.063477	-96.026833	88.827606	-234.995468	265.657135	1381.411133	-231.402481	-88.243652	1370.875488	-202.877426	81.395897	1389.617432	-184.934845	67.543640	1683.497437	-372.177032	322.755554	1149.361694	-392.302338	-125.296181	1164.760498	-341.855560	353.454041	894.922363	-391.874939	-150.447418	887.254883	-230.263916	75.131790	1018.287354	331.559509	-106.323303	956.649719	301.622101	70.768768
-238.451416	174.351974	921.307007	-243.028107	-18.474171	916.449829	-305.602722	169.402481	500.453186	-213.257645	-77.195198	490.522247	-296.555511	104.427887	71.348770	-332.035248	-95.980972	88.883850	-234.730820	265.674011	1381.430664	-231.472565	-88.306557	1370.902710	-202.727554	81.369995	1389.626587	-184.479019	67.525116	1683.413086	-373.027252	322.768646	1149.886841	-393.694092	-124.665695	1165.474854	-343.850739	353.835846	895.404785	-394.136963	-150.171234	887.991272	-230.061005	75.181854	1018.268372	332.401337	-105.541428	956.721741	302.097137	71.426559
-238.256989	174.339020	921.299744	-242.846298	-18.474464	916.442749	-305.479340	169.483124	500.487000	-213.047455	-77.061462	490.468750	-296.595001	104.519775	71.394279	-331.988129	-95.902267	88.892067	-234.518539	265.702515	1381.434448	-231.525909	-88.350700	1370.922974	-202.631119	81.316757	1389.616943	-184.054871	67.505188	1683.348267	-373.657349	322.822968	1150.341309	-394.842560	-124.127991	1166.119629	-345.291687	354.090179	895.798828	-396.023529	-149.966599	888.663025	-229.915344	75.175385	1018.265747	332.922211	-105.047195	956.855713	302.446045	71.933395
-238.123032	174.412140	921.313904	-242.743484	-18.050051	916.374878	-305.364960	169.538483	500.514801	-212.757004	-76.909058	490.351807	-296.550629	104.429909	71.370850	-331.909149	-95.838264	88.890152	-234.281448	265.719330	1381.421265	-231.629974	-88.378822	1370.962036	-202.561966	81.313599	1389.574341	-183.717056	67.498390	1683.290039	-374.082886	322.862274	1150.634399	-395.784180	-123.555397	1166.619263	-346.310150	354.238495	896.073547	-397.485962	-149.791611	889.184875	-229.794128	75.375000	1018.237244	333.736267	-104.073296	956.912781	302.891907	72.706429
-237.943970	174.383652	921.284912	-242.679901	-18.443872	916.350037	-305.212250	169.524765	500.481384	-212.772263	-76.927887	490.351501	-296.444031	104.218857	71.351631	-331.951080	-95.873596	88.921280	-234.056595	265.791351	1381.389038	-231.754410	-88.361374	1370.950928	-202.538132	81.308937	1389.509277	-183.428894	67.487007	1683.218262	-374.370026	322.941528	1150.914795	-396.504578	-123.076790	1166.951172	-346.993042	354.290710	896.249390	-398.516602	-149.678696	889.526794	-229.717361	75.165878	1018.215149	334.230560	-103.643921	956.998108	303.260010	73.345932
-237.813828	174.374283	921.238892	-242.702133	-18.433004	916.304871	-305.092621	169.575302	500.462036	-212.703064	-76.897942	490.291840	-296.510925	104.408928	71.360481	-331.907257	-95.834465	88.901695	-233.873489	265.843262	1381.328613	-231.902740	-88.352478	1370.965210	-202.540115	81.274178	1389.435669	-183.188919	67.468185	1683.134521	-374.431519	323.005341	1150.980103	-397.068695	-122.630440	1167.054321	-347.304657	354.275085	896.287048	-399.107941	-149.448303	889.693848	-229.668884	75.158546	1018.169861	334.864990	-102.955315	956.954102	303.738007	74.024521
-237.701981	174.376419	921.194458	-242.758118	-18.406065	916.261597	-304.949402	169.646515	500.433929	-212.623993	-76.888748	490.320099	-296.558228	104.554474	71.376251	-331.875885	-95.814201	88.892494	-233.676971	265.892670	1381.247314	-232.044388	-88.317581	1370.914795	-202.530197	81.282379	1389.365479	-182.983780	67.446724	1683.074341	-374.267517	323.044250	1150.915039	-397.356781	-122.335632	1167.094360	-347.238464	354.121490	896.185791	-399.289032	-149.280792	889.785645	-229.649475	75.164291	1018.126709	335.635590	-102.084648	957.128601	304.298553	74.688850
-237.635559	174.422440	921.174316	-242.861008	-18.359385	916.205322	-304.823425	169.726517	500.412567	-212.596573	-76.865646	490.316895	-296.485809	104.481201	71.359627	-331.869690	-95.769066	88.871979	-233.449570	265.952972	1381.165894	-232.221680	-88.263222	1370.896362	-202.554642	81.282654	1389.304932	-182.812347	67.445358	1683.014893	-373.901733	323.075256	1150.775513	-397.433960	-122.062180	1167.003174	-346.813568	353.864502	895.992859	-399.120209	-149.149506	889.695190	-229.671738	75.182816	1018.088135	335.865540	-101.998619	957.683350	304.721100	75.030533
-237.534805	174.412354	921.124756	-242.973480	-18.369644	916.185059	-304.773407	169.832382	500.424194	-212.505432	-76.799057	490.305267	-296.551910	104.612885	71.403404	-331.812927	-95.749863	88.850067	-233.279175	266.014648	1381.081787	-232.363144	-88.188446	1370.866089	-202.572952	81.321640	1389.322632	-182.651978	67.580002	1682.859131	-373.408264	323.107300	1150.493042	-397.340881	-121.849014	1166.820801	-346.075012	353.589935	895.647705	-398.591583	-149.067856	889.540344	-229.707062	75.176811	1018.056458	337.051025	-100.565674	957.294556	305.648743	76.050133
-237.495422	174.424072	921.114014	-243.123367	-18.301903	916.163879	-304.714752	169.898834	500.406281	-212.440277	-76.655426	490.256927	-296.607544	104.649658	71.411575	-331.769501	-95.683586	88.809128	-233.097229	266.101166	1380.969971	-232.541153	-88.094818	1370.886353	-202.702377	81.354675	1389.289307	-182.642044	67.538277	1682.900757	-372.689636	323.160828	1150.111938	-397.086273	-121.696815	1166.499146	-344.918640	353.055878	895.229309	-397.623505	-149.022049	889.272278	-229.781464	75.200470	1018.042053	337.672089	-99.755859	957.731262	306.265289	76.712280
-237.486343	174.445831	921.104248	-243.305878	-18.251661	916.144775	-304.674927	169.967575	500.397858	-212.516357	-76.694962	490.249390	-296.537323	104.552963	71.394897	-331.818054	-95.692032	88.816360	-232.945816	266.153992	1380.863770	-232.749954	-88.010139	1370.846802	-202.817047	81.365074	1389.291870	-182.647278	67.575699	1682.871094	-371.814240	323.208618	1149.636719	-396.648682	-121.581184	1166.110229	-343.444519	352.488800	894.739136	-396.328278	-148.944000	888.839966	-229.899155	75.221634	1018.030457	338.524780	-98.593582	957.768250	307.046387	77.514122
-237.453476	174.438110	921.068237	-243.496994	-18.213223	916.135315	-304.660889	170.028564	500.399048	-212.507477	-76.629585	490.246918	-296.599365	104.615303	71.378647	-331.719696	-95.679443	88.743828	-232.817337	266.221527	1380.748901	-232.983902	-87.894943	1370.839844	-202.982178	81.380547	1389.221436	-182.673996	67.637375	1682.846069	-370.761475	323.237976	1149.027100	-395.991028	-121.523956	1165.547363	-341.460480	351.863586	894.147766	-394.638397	-148.896133	888.360901	-230.005203	75.238594	1018.010620	339.446136	-97.361328	957.747437	307.922089	78.487808
-237.489822	174.454712	921.037048	-243.748764	-18.154926	916.111755	-304.669830	170.127472	500.383636	-212.694809	-76.679039	490.266937	-296.635254	104.724136	71.415878	-331.801849	-95.696022	88.682388	-232.696793	266.287567	1380.655029	-233.306503	-87.722389	1370.833984	-203.184250	81.407524	1389.177246	-182.758072	67.706451	1682.816284	-369.463165	323.165344	1148.280151	-395.235718	-121.586678	1164.932373	-339.307098	351.172791	893.490295	-392.472565	-148.863373	887.788025	-230.170471	75.268288	1017.985229	340.295593	-96.178329	957.751282	308.784088	79.477631
-237.491684	174.515060	921.012939	-243.989563	-18.113337	916.067566	-304.635040	170.177963	500.347412	-212.783127	-76.717041	490.357880	-296.531097	104.426811	71.359398	-331.768677	-95.687668	88.640633	-232.600739	266.338470	1380.553101	-233.638489	-87.545044	1370.864868	-203.377396	81.444122	1389.143311	-182.854538	67.799538	1682.797363	-368.046265	323.174988	1147.554932	-394.265900	-121.505486	1164.179077	-336.730255	350.246429	892.761780	-390.008270	-148.855728	887.090759	-230.308350	75.296730	1017.952209	341.384399	-94.624695	957.763306	309.831238	80.462845
-237.524612	174.531601	920.949890	-244.245804	-18.100471	916.050232	-304.860565	170.522217	500.352264	-212.947510	-76.721535	490.351654	-296.618683	104.500610	71.340439	-331.785858	-95.703506	88.545578	-232.555038	266.396729	1380.469727	-233.966156	-87.371803	1370.891724	-203.554916	81.525620	1389.202759	-182.974625	67.889557	1682.790283	-366.476166	323.133453	1146.780884	-393.092865	-121.522881	1163.359985	-333.871643	349.315857	891.998901	-387.142517	-148.880524	886.305847	-230.445862	75.322731	1017.911560	342.332977	-93.274200	957.765991	310.767883	81.613541
-237.612915	174.607803	920.918335	-244.544571	-18.083418	916.040466	-304.928009	170.661316	500.331116	-213.073349	-76.731056	490.438171	-296.702240	104.579720	71.334999	-331.766418	-95.716217	88.461884	-232.546799	266.452118	1380.408691	-234.279175	-87.207504	1370.918945	-203.774902	81.609695	1389.262573	-183.145538	67.987900	1682.774902	-364.751404	323.039795	1145.885254	-391.806061	-121.506714	1162.493408	-330.728516	348.238037	891.173645	-383.938629	-148.856750	885.640808	-230.629807	75.369789	1017.889893	343.320282	-91.786110	957.722290	311.862762	82.762978
-237.665085	174.670212	920.904968	-244.834625	-18.014050	916.041138	-304.967834	170.704544	500.334167	-213.160629	-76.585518	490.425507	-296.695465	104.603554	71.365707	-331.740021	-95.684891	88.386681	-232.574860	266.497223	1380.356445	-234.618622	-87.034561	1370.967651	-204.075226	81.703735	1389.295166	-183.363159	68.137634	1682.760742	-362.954498	323.103729	1144.984741	-390.409149	-121.561249	1161.588623	-327.396698	347.049316	890.392273	-380.377838	-148.807159	884.817078	-230.842529	75.431335	1017.887817	343.774719	-90.982880	957.840271	312.771484	83.975929
-237.698776	174.823563	920.955750	-245.089767	-17.970829	916.072510	-305.076233	170.787415	500.348785	-213.224396	-76.378448	490.348022	-296.706451	104.625397	71.352417	-331.711029	-95.670235	88.284309	-232.580826	266.550110	1380.319458	-234.956696	-86.834114	1371.078735	-204.433823	81.763885	1389.277832	-183.611816	68.271385	1682.771973	-360.973663	322.948151	1144.017212	-388.868622	-121.633865	1160.650269	-323.676819	345.833527	889.621582	-376.488495	-148.913177	883.863342	-231.048050	75.511520	1017.934753	345.016846	-87.976067	957.902466	313.977966	85.385124
-237.865311	174.487015	920.750671	-245.495590	-18.014534	916.104309	-305.114777	170.774582	500.267639	-213.556580	-76.435837	490.390381	-296.739075	104.668915	71.349304	-331.768707	-95.666550	88.236740	-232.657150	266.609558	1380.260498	-235.381744	-86.573753	1371.206543	-204.806290	81.829781	1389.235229	-183.907623	68.434891	1682.783691	-358.934387	322.852234	1143.023926	-387.238586	-121.655342	1159.641235	-319.678284	344.626953	888.950500	-372.253204	-148.959686	883.027222	-231.264450	75.423805	1017.843750	345.841583	-86.854958	958.049194	315.337372	86.286446
-237.986588	174.533218	920.711731	-245.849182	-17.999557	916.098328	-305.206116	170.800690	500.242767	-213.847031	-76.486130	490.448914	-296.761780	104.647491	71.323120	-331.811981	-95.680168	88.186783	-232.741241	266.667480	1380.213135	-235.820251	-86.309624	1371.363281	-205.132813	81.914467	1389.220215	-184.222931	68.608086	1682.804077	-356.666382	322.607483	1141.885010	-385.524536	-121.625664	1158.563721	-315.162170	343.293243	888.155396	-367.752258	-148.921249	882.184448	-231.513458	75.459747	1017.822693	346.652863	-85.685760	958.176392	316.643005	87.400246
-237.042603	173.095978	920.600891	-243.822067	-16.151823	918.127136	-304.739655	170.121307	500.138306	-212.793961	-75.514389	490.430420	-296.409576	104.517876	71.311150	-331.249084	-95.512352	87.888603	-232.861221	266.701508	1380.163330	-236.204010	-86.110695	1371.443115	-205.449219	81.996658	1389.264648	-184.571075	68.792549	1682.820801	-354.399231	322.443329	1140.813843	-383.683350	-121.541382	1157.410400	-310.376801	341.814789	887.325439	-362.879242	-148.980835	881.362610	-230.897675	76.829514	1018.894897	347.271942	-84.165695	958.276611	317.495911	89.358620
-237.128128	173.062347	920.578369	-243.970520	-16.305746	918.246399	-304.815155	170.173157	500.112579	-213.001190	-75.484528	490.507172	-296.388947	104.516396	71.302139	-331.276611	-95.509315	87.806221	-232.980118	266.737518	1380.100098	-236.629227	-85.904251	1371.524902	-205.831787	82.105476	1389.322876	-184.962036	69.005310	1682.854248	-351.998108	322.246704	1139.701172	-381.752319	-121.549080	1156.401245	-305.402161	340.317657	886.591370	-357.767670	-148.960495	880.613525	-231.073395	76.810158	1018.950073	347.770264	-83.612587	958.443970	318.699951	90.720154
-237.300797	173.103729	920.558350	-244.301300	-16.255301	918.251404	-304.961792	170.222229	500.078979	-213.154739	-75.417572	490.540039	-296.400116	104.554573	71.299736	-331.321106	-95.508240	87.741470	-233.095520	266.887421	1380.183716	-237.068268	-85.655289	1371.636353	-206.245941	82.237457	1389.364014	-185.360291	69.243530	1682.856201	-349.486511	322.028015	1138.573975	-379.757446	-121.476875	1155.296143	-300.107971	338.701477	885.982178	-352.316437	-148.905090	880.054382	-231.348022	76.862061	1018.944824	348.606689	-82.086792	958.572937	320.024506	92.288750
-237.522156	173.419357	920.679016	-244.610886	-16.132441	918.262085	-305.142365	170.352097	500.085022	-213.351761	-75.417282	490.526306	-296.465271	104.589409	71.288277	-331.337280	-95.533058	87.675156	-233.277420	266.931458	1380.155518	-237.486374	-85.358009	1371.783936	-206.641449	82.397125	1389.390747	-185.782837	69.448006	1682.891724	-347.006165	321.874939	1137.523804	-377.723328	-121.483101	1154.202881	-294.561981	337.127594	885.649536	-346.772095	-149.054977	879.358093	-231.669815	77.022804	1019.014893	349.528473	-80.427238	958.746765	321.372742	93.889084
-237.727692	173.466705	920.645203	-244.940292	-16.069349	918.237061	-305.354034	170.524185	500.081482	-213.552124	-75.522598	490.583008	-296.524933	104.615479	71.290199	-331.357269	-95.537827	87.651039	-233.503632	266.957916	1380.147095	-237.834091	-85.033211	1371.875122	-207.027634	82.543571	1389.411499	-186.232910	69.656075	1682.929932	-344.486298	321.797607	1136.566528	-375.654907	-121.489311	1153.200806	-288.834839	335.369843	885.241394	-341.063660	-149.024597	879.051331	-231.951813	77.076859	1018.986816	350.584747	-78.879082	958.965515	322.874268	95.507507
-237.837769	173.746155	920.798096	-245.205032	-15.944264	918.245605	-305.586914	170.754730	500.151306	-213.742599	-75.531326	490.585205	-296.631012	104.649910	71.309341	-331.404938	-95.531433	87.626190	-233.793518	266.845703	1380.014282	-238.253922	-84.793495	1372.059814	-207.529327	82.651062	1389.434692	-186.746613	69.886871	1682.966797	-342.021332	321.769836	1135.733032	-373.572083	-121.463913	1152.166504	-282.908173	333.327209	884.966431	-335.398804	-149.239243	878.417236	-232.261169	77.201660	1019.077637	351.631104	-77.301094	959.134399	324.326782	97.074959
-238.265930	173.507507	920.839050	-245.547333	-15.974707	918.277039	-305.712738	170.568375	500.027985	-213.903275	-75.520187	490.677582	-296.604492	104.641731	71.266457	-331.447174	-95.572891	87.565002	-234.054321	266.859222	1380.036377	-238.233078	-84.272102	1372.652344	-208.007965	82.782623	1389.496094	-187.216217	70.145691	1682.996094	-339.304932	321.459778	1134.618652	-371.469696	-121.482513	1151.149658	-276.982574	331.525421	884.771851	-329.670563	-149.462280	877.882996	-232.724167	77.067345	1019.121094	352.687408	-75.627739	959.340271	325.656464	98.930649
-238.457428	173.574631	920.824219	-245.847977	-15.903708	918.283875	-305.911713	170.559128	499.980957	-214.035736	-75.464470	490.651031	-296.615295	104.645233	71.256737	-331.483490	-95.580254	87.501991	-234.298004	267.004395	1380.232666	-238.614929	-84.006882	1372.804565	-208.436920	82.963974	1389.560181	-187.724213	70.393280	1683.028564	-336.561859	321.147461	1133.648193	-369.326752	-121.448822	1150.225342	-270.761383	329.611023	884.743835	-323.552948	-149.447144	877.582458	-233.017227	77.144249	1019.121521	353.736633	-73.963196	959.526123	327.076080	100.680756
-238.689301	173.652802	920.782227	-246.147903	-15.824697	918.254333	-306.199799	171.008499	500.034180	-214.154114	-75.423668	490.657227	-296.751434	104.730415	71.281624	-331.530518	-95.584229	87.494179	-234.627686	266.897186	1380.128906	-239.019196	-83.629677	1372.906982	-208.923752	83.115395	1389.534790	-188.244446	70.684631	1683.040283	-333.836426	320.907013	1132.741211	-366.700714	-121.003372	1148.915161	-264.697357	327.845642	884.642639	-314.592804	-149.500671	879.072144	-233.308868	77.227043	1019.088196	355.217407	-71.916077	959.623657	328.705292	102.471031
-238.937103	173.761292	920.750183	-246.439835	-15.734257	918.214539	-306.317230	170.837189	499.944458	-214.235199	-75.363815	490.683502	-296.677673	104.673500	71.221992	-331.600128	-95.573280	87.447243	-234.929443	267.076355	1380.322021	-239.469635	-83.252052	1373.097168	-209.426163	83.265343	1389.490967	-188.743027	70.958969	1683.057373	-331.187988	320.646973	1131.845459	-364.086975	-120.737480	1147.687988	-257.974274	325.401733	884.664795	-305.426117	-149.512695	880.816223	-233.600479	77.321327	1019.054138	356.425079	-70.198410	959.800049	330.272797	104.138115
-239.164154	173.940536	920.749268	-246.725525	-15.702617	918.202637	-306.723389	171.139008	499.948120	-214.282867	-75.267258	490.680725	-296.846344	104.793747	71.241005	-331.608154	-95.583313	87.406342	-235.294327	267.111237	1380.333130	-239.847687	-82.946754	1373.296387	-209.896637	83.455017	1389.549927	-189.282074	71.231232	1683.072510	-328.547699	320.384216	1131.020996	-361.506409	-120.476494	1146.608398	-251.660645	323.582489	885.362549	-296.510742	-149.513947	882.549255	-233.893936	77.420952	1019.051025	357.406921	-68.910126	959.957520	331.760559	105.728996
-239.166397	174.385818	920.862854	-246.942093	-15.534311	918.194580	-306.525879	170.830597	499.947144	-214.406891	-75.216705	490.632202	-296.592438	104.691040	71.233467	-331.588501	-95.599976	87.370308	-235.662338	267.112152	1380.364502	-240.273453	-82.717712	1373.434082	-210.427170	83.597679	1389.583008	-189.834641	71.519676	1683.079102	-325.995422	320.172150	1130.244873	-359.258484	-120.450073	1145.777710	-245.166962	321.575867	886.115601	-288.873169	-149.329880	883.528748	-234.104675	77.660248	1019.111755	358.757965	-67.143562	960.120789	333.358368	107.543907
-239.343918	174.511871	920.973694	-247.136444	-15.428481	918.205933	-306.480103	170.484970	499.867096	-214.385208	-75.081688	490.616974	-296.440491	104.618263	71.196350	-331.584869	-95.514862	87.363663	-236.067383	267.006744	1380.251953	-240.761719	-82.425865	1373.622437	-210.940353	83.747986	1389.616333	-190.382767	71.806358	1683.108887	-323.473785	320.005829	1129.541138	-357.141785	-120.435516	1144.919312	-238.656906	319.692902	886.987305	-281.545105	-149.269852	884.476807	-234.383286	77.727104	1019.180298	360.098480	-65.232368	960.279053	334.965057	109.320648
-240.020172	173.928284	920.796204	-247.559753	-15.587736	918.242798	-306.493195	170.306885	499.689880	-214.593185	-75.146362	490.656647	-296.359589	104.603920	71.196358	-331.673218	-95.537331	87.391914	-236.459702	267.157288	1380.373291	-241.519897	-82.761078	1373.631226	-211.419250	83.916420	1389.639893	-190.944839	72.101860	1683.137207	-320.984100	319.751129	1128.844360	-356.118652	-120.946609	1144.887573	-232.104813	317.628540	887.888123	-280.396149	-149.080673	881.372314	-234.885178	77.474213	1019.107788	361.530945	-63.292084	960.370667	336.509125	111.215034
-240.056854	174.472107	920.805359	-247.754089	-15.432723	918.197632	-306.692261	170.378372	499.767822	-214.630539	-75.017509	490.612793	-296.318665	104.583435	71.197861	-331.605499	-95.543167	87.372025	-236.860245	267.060455	1380.162354	-241.936005	-82.558197	1373.760498	-211.946152	84.126961	1389.670288	-191.537857	72.389565	1683.138306	-318.608246	319.527863	1128.117798	-354.164642	-120.891754	1144.168457	-225.577820	315.662292	889.107788	-273.530182	-148.892944	882.206055	-235.055115	77.793365	1019.094116	362.991608	-61.302959	960.449219	338.097260	113.107513
-241.087494	172.253525	920.097839	-248.362579	-15.772609	918.212402	-306.350616	169.669342	499.364990	-214.908279	-75.076920	490.645721	-295.969757	104.417412	71.149460	-331.727325	-95.565689	87.422165	-237.193863	267.258240	1380.243042	-242.319931	-82.250252	1373.930664	-212.407135	84.327232	1389.683594	-192.103043	72.692551	1683.136230	-316.263916	319.291931	1127.489258	-352.226318	-120.820732	1143.407837	-218.990341	313.618805	890.494568	-266.479370	-148.624100	883.680359	-235.560150	76.887398	1018.725037	364.476349	-59.241604	960.607666	339.765900	115.195992
-241.432312	172.236328	920.052795	-248.584869	-15.727736	918.187561	-306.585815	169.742981	499.361084	-214.876099	-74.984367	490.645111	-295.964417	104.389778	71.166000	-331.741089	-95.544930	87.460258	-237.608231	267.361938	1380.177368	-242.749908	-81.903847	1374.145874	-212.895386	84.526878	1389.645752	-192.656128	73.033218	1683.139526	-314.127747	319.095490	1126.816284	-350.393127	-120.732185	1142.770508	-212.543335	311.622559	892.005554	-259.614838	-148.138397	884.905212	-235.876236	76.918694	1018.693298	366.287872	-56.567818	960.674438	341.417236	117.400299
-241.721359	172.386063	920.037170	-248.836563	-15.653414	918.188049	-306.376465	169.291336	499.298462	-214.964874	-74.913322	490.602295	-295.714325	104.315926	71.169487	-331.728088	-95.524208	87.456673	-238.043091	267.467133	1380.013428	-243.076309	-81.617622	1374.276611	-213.442795	84.691307	1389.612305	-193.265030	73.359573	1683.136719	-312.104004	318.837280	1126.184448	-348.574829	-120.670998	1142.164795	-206.008881	309.502045	893.742798	-252.791611	-147.821716	886.542908	-236.185226	77.042999	1018.689453	367.587830	-54.706070	960.866028	343.059479	119.501045
-242.023956	172.412766	920.005249	-249.031586	-15.578243	918.195190	-307.096497	169.904022	499.368042	-214.840820	-74.740097	490.541504	-296.108276	104.463913	71.154305	-331.721649	-95.478706	87.485046	-238.380020	267.569153	1379.862671	-243.367935	-81.346458	1374.426758	-214.003281	84.843010	1389.565918	-193.865799	73.688782	1683.116211	-310.226776	318.584259	1125.665283	-346.818420	-120.596649	1141.587402	-199.777527	307.456665	895.693909	-246.245819	-147.628586	888.208557	-236.470123	77.120804	1018.680725	369.233215	-52.381489	960.950134	344.768127	121.825279
-242.305222	172.464401	919.970276	-249.231735	-15.523937	918.182617	-307.317535	169.958374	499.364899	-214.792084	-74.660309	490.534027	-296.112030	104.432602	71.147354	-331.744934	-95.445145	87.518906	-238.749054	267.654877	1379.686523	-243.679367	-81.034103	1374.651367	-214.510071	84.986382	1389.546997	-194.469986	73.962311	1683.123047	-308.460297	318.305298	1125.055908	-345.054199	-120.524117	1141.146118	-193.438797	305.113861	897.746887	-239.876816	-147.443359	890.026001	-236.740158	77.190598	1018.659851	370.823822	-49.975674	961.124207	346.485260	124.150589
-242.594376	172.541885	919.931335	-249.448715	-15.458577	918.164551	-307.279694	169.726532	499.350525	-214.914764	-74.730415	490.558899	-295.951691	104.365463	71.119110	-331.771423	-95.407127	87.576225	-239.123016	267.710419	1379.488770	-243.960037	-80.704849	1374.901978	-214.988083	85.179184	1389.567261	-195.099167	74.269287	1683.133057	-306.743713	317.984985	1124.530762	-343.418335	-120.421654	1140.694458	-187.468018	303.261902	899.852356	-233.584152	-147.207581	891.967590	-237.053223	77.278778	1018.636963	372.518005	-47.425957	961.210205	348.265350	126.621292
-242.893860	172.619934	919.906860	-249.607971	-15.357281	918.116760	-307.712616	170.031372	499.329407	-214.804733	-74.525887	490.505585	-296.115997	104.465538	71.107346	-331.726227	-95.412804	87.576355	-239.432419	267.755493	1379.314575	-244.284805	-80.218338	1374.972290	-215.431610	85.371353	1389.554077	-195.746094	74.618988	1683.146729	-305.067291	317.617828	1124.019653	-341.779205	-120.276482	1140.198853	-181.590652	301.502258	902.126709	-227.341080	-146.929733	894.021057	-237.316071	77.363770	1018.603821	374.513763	-44.554245	961.263062	350.143494	129.325775
-243.161560	172.682236	919.848389	-249.731171	-15.264675	918.051758	-307.889465	170.071594	499.325043	-214.789688	-74.506241	490.503815	-296.200073	104.478165	71.101494	-331.769165	-95.412598	87.589577	-239.802032	267.820923	1379.111328	-244.583679	-79.990639	1375.205933	-215.800690	85.578773	1389.578613	-196.390442	74.959885	1683.170898	-303.526123	317.267822	1123.523560	-340.220642	-121.389671	1140.917236	-175.898193	299.775482	904.488831	-220.161102	-145.781906	897.275574	-237.558899	77.446053	1018.546326	375.995636	-42.405373	961.393616	351.852142	131.827225
-243.399582	172.786133	919.835510	-249.854889	-15.171604	918.041321	-308.010437	170.074860	499.323761	-214.716568	-74.327095	490.404785	-296.153442	104.492355	71.103157	-331.694153	-95.414185	87.570023	-240.188705	267.806610	1378.734253	-244.882828	-79.737839	1375.434204	-216.211578	85.815750	1389.576538	-197.063477	75.317871	1683.165039	-302.189423	316.921234	1123.098145	-338.959778	-121.056396	1140.448120	-170.481323	298.082336	906.964783	-214.545517	-145.461563	899.445007	-237.817947	77.553940	1018.541748	377.852692	-39.714344	961.475220	353.769440	134.591751
-243.665466	172.909225	919.803833	-250.147415	-15.037350	918.005371	-308.156128	170.136566	499.310333	-214.715759	-74.282440	490.365967	-296.225830	104.495651	71.094421	-331.781677	-95.376144	87.622780	-240.560776	267.923553	1378.524292	-245.200943	-79.479477	1375.608521	-216.689423	85.991943	1389.547852	-197.748825	75.701454	1683.201904	-300.947144	316.578583	1122.688354	-337.491638	-120.382111	1139.801270	-165.323578	296.469818	909.460876	-209.296967	-145.608078	901.698059	-238.144638	77.680603	1018.512085	379.765869	-37.017853	961.501343	355.636230	137.424316
-244.025208	173.113632	919.806824	-250.670883	-14.757442	917.867065	-308.368134	170.274460	499.281616	-214.687973	-74.293289	490.281555	-296.255005	104.509224	71.062798	-331.798798	-95.351128	87.665237	-240.979538	268.163025	1378.424805	-245.483658	-79.241768	1375.799438	-217.073776	86.200691	1389.571045	-198.418579	76.033707	1683.236084	-299.821594	316.207764	1122.302246	-335.853516	-120.208054	1139.263184	-160.619965	295.008179	911.893250	-204.934616	-145.839722	903.233398	-238.563828	77.838928	1018.441406	381.775146	-33.854706	961.606812	357.474518	140.259872
-244.295593	173.195221	919.779236	-250.855057	-14.668176	917.796936	-308.509949	170.347137	499.272614	-214.642303	-74.261406	490.322754	-296.255157	104.557060	71.085106	-331.819183	-95.323174	87.730972	-241.436340	268.284546	1378.226318	-245.693253	-79.007057	1375.990356	-217.418869	86.348824	1389.561768	-199.120453	76.386009	1683.326050	-298.831238	315.879761	1121.950928	-334.545868	-120.204498	1139.044922	-155.853546	293.460266	914.467529	-199.907043	-145.712463	905.497986	-238.820313	77.906784	1018.394836	383.491425	-31.535854	961.604553	359.356018	143.163132
-244.515671	173.278549	919.739929	-250.998642	-14.608529	917.750671	-308.634613	170.407852	499.279083	-214.525360	-74.120720	490.369232	-296.345032	104.590340	71.052025	-331.798523	-95.320648	87.736855	-241.897354	268.433716	1378.047974	-246.451935	-79.038414	1375.790527	-217.775558	86.524529	1389.531006	-199.787567	76.801201	1683.380371	-297.861450	315.490265	1121.620605	-333.314056	-120.397911	1139.057129	-151.594711	292.162170	917.054321	-195.037338	-145.343109	907.863586	-239.037262	77.979530	1018.355164	385.363678	-28.715990	961.648254	361.110474	145.975464
-244.753143	173.335876	919.729736	-251.144012	-14.491107	917.701233	-308.744141	170.433395	499.239075	-214.402008	-74.016045	490.354828	-296.319183	104.574867	71.052734	-331.828888	-95.314262	87.737595	-242.421204	268.595123	1377.871460	-246.651520	-78.874847	1375.939331	-218.121246	86.713593	1389.533691	-200.443451	77.143921	1683.446777	-297.076385	315.120331	1121.329346	-332.108734	-120.459877	1138.895142	-147.607849	290.748291	919.494324	-190.593979	-145.206619	910.158875	-239.259995	78.050972	1018.327881	387.169891	-26.173706	961.736511	362.894745	148.832611
-244.965363	173.373917	919.702637	-251.287720	-14.429086	917.691223	-308.829346	170.480026	499.228760	-214.429138	-73.912003	490.341797	-296.282562	104.575813	71.039375	-331.808350	-95.293404	87.729729	-242.877487	268.642517	1377.588989	-246.814407	-78.645424	1376.192017	-218.402298	86.966591	1389.631104	-201.103668	77.562233	1683.499512	-296.407166	314.769623	1121.084839	-330.989502	-120.553360	1138.823486	-143.892685	289.383545	921.992798	-186.342743	-144.891083	912.448730	-239.452896	78.113533	1018.310791	388.994781	-23.418472	961.941589	364.657166	151.491165
-245.087967	173.462280	919.700195	-251.381393	-14.398901	917.686523	-308.958557	170.823624	499.300507	-214.426529	-73.899330	490.366058	-296.297913	104.621895	71.065140	-331.854889	-95.301994	87.767021	-243.341446	268.892029	1377.524780	-247.004807	-78.367348	1376.428833	-218.739990	87.239227	1389.676514	-201.738098	78.001251	1683.562256	-295.806976	314.394196	1120.973389	-329.971710	-120.823677	1138.900024	-140.419571	288.245819	924.478638	-182.327621	-144.659958	914.676270	-239.608597	78.174911	1018.311401	390.741333	-21.943062	961.965210	366.412170	154.374359
-245.228577	173.490097	919.664795	-251.501953	-14.356280	917.689514	-308.996796	170.584091	499.228668	-214.442902	-73.808189	490.330505	-296.246155	104.601517	71.066162	-331.893555	-95.293274	87.787445	-243.896072	269.031494	1377.337524	-247.129257	-78.106682	1376.648438	-219.052597	87.447273	1389.694946	-202.363342	78.316437	1683.663574	-295.365570	314.036377	1120.869873	-329.097076	-121.087959	1138.968506	-137.255203	287.082611	926.894714	-178.738739	-144.486557	916.799500	-239.758667	78.231934	1018.297180	392.613861	-19.449730	962.069763	368.184509	157.107040
-245.367386	173.575684	919.660095	-251.636429	-14.342087	917.711304	-309.089386	170.507843	499.199493	-214.480438	-73.808907	490.356720	-296.247803	104.597687	71.036407	-331.903564	-95.245461	87.784958	-244.404129	269.222290	1377.222534	-247.180649	-77.910301	1376.844360	-219.372482	87.634216	1389.730347	-203.001984	78.816048	1683.706421	-294.989777	313.662231	1120.799683	-328.278442	-121.409584	1139.066162	-134.450912	286.104431	929.144653	-175.242996	-144.145355	918.848450	-239.922241	78.297455	1018.308228	395.212311	-15.034513	962.059570	370.111267	160.008240
-245.530029	173.630356	919.656555	-251.717621	-14.273466	917.692627	-309.180115	170.570786	499.227020	-214.460083	-73.743477	490.421021	-296.272797	104.595787	71.052643	-331.924225	-95.237465	87.819626	-244.883545	269.380341	1377.123657	-247.201660	-77.682602	1377.014893	-219.611252	87.886246	1389.790894	-203.583893	79.269157	1683.750977	-294.723511	313.323212	1120.693481	-327.383820	-121.687263	1139.203247	-132.048447	285.188293	931.246460	-172.289444	-144.083939	920.832275	-240.057999	78.355148	1018.298279	397.258148	-12.383046	962.132019	371.912140	162.691025
-245.658844	173.653503	919.652222	-251.757202	-14.208013	917.680115	-309.278748	170.594101	499.224152	-214.479584	-73.672028	490.429352	-296.309998	104.577759	71.036507	-331.906494	-95.210556	87.804466	-245.349182	269.578003	1377.046631	-247.186356	-77.423630	1377.180054	-219.865143	88.146744	1389.806763	-204.135681	79.714310	1683.838257	-294.502808	313.000031	1120.578735	-326.563965	-121.861298	1139.210449	-129.838791	284.372559	933.358887	-169.254578	-143.808929	922.645264	-240.157059	78.399345	1018.291138	399.201172	-10.057963	962.165283	373.659546	165.215118
-245.787903	173.709259	919.651672	-251.797852	-14.160943	917.668335	-309.352051	170.598938	499.221832	-214.418274	-73.554680	490.424164	-296.281036	104.589966	71.039970	-331.914185	-95.212151	87.795944	-245.814819	269.867767	1377.007813	-247.155624	-77.146774	1377.356567	-220.113251	88.427353	1389.849487	-204.673004	80.138008	1683.899902	-294.381226	312.679962	1120.479858	-325.944550	-122.148361	1139.296753	-127.888519	283.680298	935.309021	-166.842834	-143.335068	924.168152	-240.246948	78.449043	1018.285339	401.343048	-7.661675	962.244080	375.460388	167.756958
-245.940018	173.700851	919.646851	-251.854752	-14.133737	917.691162	-309.414948	170.635834	499.254974	-214.382172	-73.476425	490.413483	-296.300140	104.572662	71.059097	-331.897949	-95.207428	87.783745	-246.277130	270.028412	1376.921509	-247.159348	-76.911888	1377.537354	-220.299408	88.659538	1389.904297	-205.207901	80.587654	1683.937744	-294.387024	312.467255	1120.409424	-325.353790	-122.522682	1139.450684	-126.344742	283.009186	936.902283	-164.794403	-142.991257	925.513000	-240.373627	78.477829	1018.296509	403.387085	-6.343915	962.170227	377.244263	170.153259
-246.087280	173.730881	919.630005	-251.892639	-14.160620	917.732483	-309.521759	170.935165	499.293640	-214.460556	-73.482765	490.441559	-296.390533	104.617073	71.073952	-331.949097	-95.218330	87.813469	-246.819305	270.164246	1376.776001	-247.134338	-76.701012	1377.697754	-220.525528	88.886925	1389.952148	-205.712646	81.032036	1683.976196	-294.518280	312.406952	1120.344482	-324.714539	-122.838066	1139.658203	-125.080521	282.493652	938.381531	-162.899048	-143.325058	926.994141	-240.482285	78.516090	1018.310608	405.508209	-4.060483	962.241638	379.078247	172.330444
-246.098175	173.678329	919.624756	-251.988098	-14.123407	918.071716	-309.463409	170.565491	499.194031	-214.460236	-73.448555	490.422150	-296.250702	104.569283	71.015427	-331.953186	-95.180420	87.813766	-247.314102	270.374146	1376.658813	-247.092621	-76.497276	1377.878418	-220.764114	89.106232	1389.933350	-206.218933	81.476402	1684.023315	-294.767212	312.331970	1120.333984	-324.265259	-123.132927	1139.811523	-124.063553	281.999451	939.735596	-161.150223	-143.140457	928.079895	-240.675964	78.691055	1018.491638	407.596161	-1.930555	962.302734	380.857361	174.367584
-246.289612	173.877106	919.632324	-252.000290	-14.133801	917.791504	-309.579773	170.627655	499.193451	-214.509079	-73.525017	490.522491	-296.311005	104.568283	70.983391	-331.999481	-95.169250	87.860657	-247.792191	270.587677	1376.598145	-247.032883	-76.243431	1378.015991	-220.995377	89.322327	1389.908691	-206.694794	81.868423	1684.060425	-295.065094	312.244629	1120.251587	-323.869659	-123.454575	1139.921265	-123.156876	281.687347	940.815186	-159.984619	-143.221451	929.138550	-240.668457	78.638664	1018.344360	409.737091	0.086393	962.251465	382.802551	176.246902
-246.375534	173.944260	919.651550	-251.991150	-14.078989	917.810120	-309.597260	170.571716	499.207031	-214.539429	-73.559616	490.530121	-296.278107	104.535042	71.021698	-332.023804	-95.142883	87.880196	-248.237228	270.775421	1376.518066	-246.933533	-76.005432	1378.106934	-221.212402	89.588737	1389.898315	-207.169144	82.300964	1684.132080	-295.420776	312.234802	1120.236328	-323.447388	-123.769829	1140.031372	-122.766060	281.439484	941.695557	-158.878494	-143.180618	929.987976	-240.740707	78.704674	1018.366211	411.793243	2.195210	962.331177	384.460205	178.419464
-246.497406	173.923859	919.668335	-251.969025	-14.066136	917.835388	-309.648682	170.498047	499.208099	-214.556625	-73.553085	490.544922	-296.263000	104.522644	71.039925	-332.048859	-95.178932	87.897301	-248.694107	270.999756	1376.456055	-246.821625	-75.761475	1378.221313	-221.329056	89.846397	1389.963623	-207.569427	82.760597	1684.160156	-295.864075	312.323151	1120.206665	-323.108765	-124.028061	1140.138916	-122.661385	281.214020	942.385864	-158.064987	-143.028519	930.453796	-240.794662	78.711784	1018.387695	413.837860	4.365933	962.289063	386.195007	180.556061
-246.575363	173.889847	919.668213	-251.921173	-14.081086	917.868225	-309.666748	170.485657	499.226807	-214.499847	-73.533653	490.543701	-296.229340	104.508881	71.041122	-332.014282	-95.224335	87.892174	-249.092468	271.180664	1376.394653	-246.682907	-75.564064	1378.299072	-221.462677	90.100700	1389.990723	-207.963913	83.193497	1684.197998	-296.418976	312.414795	1120.096680	-322.820648	-124.238403	1140.270386	-122.893158	281.099182	942.738770	-157.339691	-142.782959	930.685364	-240.837189	78.711044	1018.406738	416.074341	6.362507	962.204285	388.381256	182.102951
-246.698441	173.872696	919.623901	-251.953613	-14.088021	917.876099	-309.730499	170.479614	499.206482	-214.485703	-73.461349	490.475250	-296.236755	104.511436	71.037415	-332.034607	-95.206802	87.880402	-249.587006	271.348511	1376.298462	-246.595856	-75.373039	1378.377930	-221.594742	90.327454	1390.045166	-208.325104	83.578300	1684.218994	-297.028748	312.537170	1120.053467	-322.568604	-124.377090	1140.385010	-123.478378	281.078003	942.854919	-157.202652	-143.089584	931.007996	-240.914368	78.730644	1018.388855	418.066437	8.670109	962.102112	389.987061	184.432770
-246.812592	173.851028	919.557190	-251.983307	-14.135309	917.883179	-309.820374	170.676224	499.242523	-214.452911	-73.482979	490.436127	-296.286926	104.508820	71.042969	-332.073700	-95.242035	87.897690	-250.047089	271.492554	1376.219360	-246.543930	-75.220543	1378.400513	-221.769745	90.576271	1390.056641	-208.670975	83.962357	1684.226929	-297.810303	312.654358	1119.957275	-322.492950	-124.616272	1140.515991	-124.343010	281.126923	942.758606	-157.071503	-142.808945	930.823669	-240.989883	78.739296	1018.359802	419.920624	10.945306	961.984314	391.372620	186.943329
-246.900986	173.919342	919.524292	-251.984009	-14.089729	917.863525	-309.865112	170.706177	499.237823	-214.444641	-73.558990	490.439484	-296.272614	104.530045	71.037529	-332.078827	-95.234070	87.906715	-250.464722	271.702240	1376.144897	-246.417557	-75.015602	1378.434570	-221.957535	90.810974	1390.038940	-209.046021	84.453857	1684.239258	-298.537598	312.845642	1119.905762	-322.404449	-124.795166	1140.577148	-125.354897	281.327118	942.520508	-157.495255	-143.079285	930.633850	-241.035141	78.807350	1018.333679	421.846283	13.329559	961.748901	392.989532	189.173035
-246.990082	173.956085	919.500244	-251.985992	-14.116758	917.859009	-309.974762	170.736115	499.224243	-214.874680	-74.303734	491.012909	-296.329865	104.555794	71.023056	-332.399139	-95.315170	88.128517	-250.767517	272.110352	1376.134155	-246.233215	-74.819298	1378.487183	-222.140305	91.023430	1389.977417	-209.339066	84.799515	1684.237793	-299.362671	312.960785	1119.805176	-322.352051	-124.917381	1140.686279	-126.677483	281.540588	941.757080	-157.837952	-142.879395	930.078369	-241.094070	78.827156	1018.320679	423.538818	15.496984	961.417786	394.527832	191.206375
-247.085327	173.918945	919.511353	-251.954422	-14.126441	917.890076	-310.013275	170.633835	499.216736	-214.465073	-73.242485	490.487885	-296.328278	104.494087	71.008209	-332.117950	-95.209053	87.942268	-251.409470	272.121124	1375.802002	-246.108582	-74.673347	1378.490845	-222.317123	91.215904	1389.917969	-209.629135	85.147781	1684.271240	-300.298187	313.192322	1119.642822	-322.336243	-124.988327	1140.733398	-128.177017	281.909790	941.017822	-158.533356	-142.943481	929.519531	-241.159103	78.820656	1018.344788	425.542786	18.272343	961.273438	396.151550	193.444016
-247.167328	173.873520	919.511414	-251.917847	-14.127172	917.887207	-309.995636	170.391937	499.194031	-213.993042	-71.860413	489.745270	-296.218658	104.409996	71.013321	-331.759125	-95.095261	87.726822	-251.770691	272.219269	1375.790039	-246.062836	-74.537704	1378.522095	-222.493408	91.431145	1389.992065	-209.927063	85.651405	1684.276367	-301.178711	313.330017	1119.506348	-322.392731	-124.997719	1140.749878	-129.891312	282.363159	940.001465	-159.568558	-142.996689	928.682007	-241.192703	78.801323	1018.344299	427.176514	20.895731	961.075134	397.804810	196.809479
-247.294174	173.795074	919.504028	-251.923309	-14.144848	917.916443	-309.986542	170.288239	499.156891	-213.385468	-70.847885	489.054352	-296.118927	104.315140	71.019173	-331.391174	-95.030594	87.522903	-252.029312	272.380066	1375.658569	-245.838715	-74.401093	1378.557861	-222.553360	91.600571	1389.964722	-210.124176	86.003227	1684.229492	-302.203583	313.524536	1119.444336	-322.478027	-124.976578	1140.809082	-131.888992	282.920990	938.730835	-160.890839	-143.299698	927.917786	-241.261642	78.777794	1018.355713	428.908417	23.493647	960.829834	399.772614	200.501221
-247.401596	173.816406	919.494080	-251.933990	-14.126793	917.893738	-310.006775	170.237076	499.143860	-213.254410	-70.625946	488.855194	-296.041382	104.263916	71.019676	-332.100708	-95.225304	87.720947	-252.502930	272.507416	1375.543457	-245.848282	-74.270035	1378.586060	-222.715851	91.803871	1390.026489	-210.401123	86.429405	1684.242310	-303.306549	313.738800	1119.287598	-322.648438	-124.993408	1140.869019	-134.237762	283.514709	937.154236	-162.411041	-143.690964	926.753052	-241.332077	78.795288	1018.340332	430.748871	25.970787	960.587952	401.794830	203.351669
-247.472137	173.800018	919.450317	-251.934921	-14.157516	917.876587	-309.992188	170.183823	499.137817	-213.238449	-70.694756	488.884552	-296.046448	104.297813	71.026627	-332.150330	-95.244888	87.752266	-252.843430	272.629456	1375.423828	-245.774994	-74.143417	1378.573853	-222.833572	91.998260	1389.990356	-210.600143	86.828484	1684.223633	-304.384888	313.989624	1119.171143	-322.845001	-124.954521	1140.874512	-136.711304	284.245148	935.461060	-163.975250	-144.160400	925.634949	-241.365250	78.788963	1018.309875	432.297424	28.422993	960.367371	403.477386	205.431534
-247.589020	173.829391	919.445679	-251.919205	-14.182894	917.877258	-310.051422	170.229370	499.142517	-213.178207	-70.715332	488.873627	-296.123688	104.365898	71.003029	-332.198120	-95.229866	87.761703	-253.160233	272.804688	1375.312866	-245.649963	-74.021515	1378.540771	-222.965576	92.171257	1389.898682	-210.762497	87.157806	1684.189941	-305.544250	314.175385	1118.983887	-323.265076	-125.002884	1141.005615	-139.521378	285.019684	933.498901	-165.974731	-143.520065	924.091248	-241.421021	78.800079	1018.308411	433.912964	30.885494	960.043396	405.318939	207.711914
-247.654053	173.786758	919.427917	-251.875671	-14.210208	917.837463	-310.030243	170.203033	499.129242	-213.027313	-70.652885	488.763306	-296.174438	104.382919	70.981995	-332.159882	-95.207756	87.784279	-253.493851	272.934204	1375.181763	-245.383621	-73.975815	1378.412842	-223.110031	92.326065	1389.822388	-210.908066	87.534981	1684.158936	-306.657837	314.406586	1118.757690	-323.575348	-124.977158	1141.047974	-142.438889	285.977814	931.368408	-168.104370	-143.719757	922.509827	-241.451218	78.758575	1018.281189	435.178467	32.934311	959.733765	407.147797	210.114487
-247.731689	173.774033	919.413391	-251.823090	-14.217102	917.821289	-310.026398	170.136093	499.125305	-212.764618	-70.481613	488.646362	-296.167511	104.371902	71.001335	-332.145050	-95.182831	87.762871	-253.745453	273.210876	1375.050049	-245.376694	-73.636841	1378.390381	-223.168686	92.617973	1389.834473	-211.032120	87.914398	1684.139160	-307.899170	314.597534	1118.752930	-323.985138	-124.970406	1141.067993	-145.667099	287.023895	929.095520	-170.458176	-143.862534	920.849548	-241.492737	78.754189	1018.268311	436.996979	36.449718	959.881409	409.021820	212.502640
-247.833298	173.757080	919.402161	-251.818039	-14.233941	917.810852	-310.058807	170.142715	499.165771	-212.566605	-70.356216	488.549835	-296.137543	104.310440	70.979492	-332.134186	-95.166801	87.803047	-253.877426	273.368958	1374.934326	-245.170029	-73.493912	1378.369385	-223.168762	92.830544	1389.844604	-211.144592	88.285072	1684.113281	-308.682922	314.037048	1118.166870	-324.415314	-124.909698	1141.094604	-148.998474	288.025085	926.539185	-173.085373	-144.124832	919.169556	-241.554352	78.742729	1018.258667	438.486359	38.491192	959.692688	411.015228	215.040192
-247.916183	173.696533	919.391907	-251.781464	-14.218809	917.795532	-310.063293	170.074478	499.158539	-212.414612	-70.270302	488.489532	-296.102936	104.273293	71.025787	-332.437134	-95.383965	87.990402	-254.163742	273.470123	1374.796997	-245.070435	-73.397026	1378.339966	-223.245087	92.937553	1389.883057	-211.253876	88.695374	1684.128784	-309.841736	314.082611	1117.954224	-324.896820	-124.874092	1141.166992	-152.654572	289.238312	923.951477	-175.930344	-144.386948	917.386658	-241.600693	78.722618	1018.247803	439.429169	40.636822	959.289856	412.978302	218.575287
-248.020294	173.646027	919.373657	-251.756271	-14.255660	917.777649	-310.119232	170.090881	499.123688	-212.369904	-70.327126	488.446899	-296.099945	104.285469	70.997185	-332.152893	-95.178993	87.832405	-254.451752	273.619720	1374.698608	-245.029999	-73.330475	1378.298706	-223.344711	93.087639	1389.895142	-211.304855	89.043816	1684.086426	-311.096527	314.246613	1117.767334	-325.467957	-124.881386	1141.252197	-156.521622	290.420776	921.165222	-178.972565	-144.658005	915.456360	-241.662354	78.685165	1018.231628	440.560547	42.505062	959.043274	415.277832	220.240723
-248.118637	173.671173	919.339355	-251.758301	-14.262671	917.743896	-310.133087	170.110672	499.105988	-212.222488	-70.344345	488.419250	-296.118561	104.324593	71.011124	-332.127228	-95.156960	87.869896	-254.713364	273.653625	1374.543091	-244.978210	-73.290535	1378.249878	-223.506180	93.164230	1389.772339	-211.332886	89.335358	1683.997803	-312.327667	314.425995	1117.545898	-326.053131	-124.817192	1141.302979	-160.583313	291.741943	918.267334	-182.353775	-145.270370	913.637878	-241.728180	78.699196	1018.198914	441.844513	45.495781	958.988464	416.991119	222.944138
-248.236908	173.635544	919.277954	-251.788300	-14.256229	917.666382	-310.180115	170.097229	499.091522	-212.113525	-70.431503	488.348083	-296.129303	104.330627	70.984779	-332.162262	-95.168976	87.900330	-254.927200	273.728516	1374.396118	-244.876358	-73.237358	1378.138428	-223.617065	93.272774	1389.717407	-211.373535	89.689491	1683.925537	-313.546844	314.575684	1117.346558	-326.771027	-124.778214	1141.357544	-164.843170	293.149292	915.297546	-185.705521	-145.387161	911.586121	-241.804199	78.679741	1018.129578	442.869232	47.910294	958.830505	418.956940	225.360931
-248.364731	173.591614	919.259338	-251.783981	-14.265563	917.623230	-310.193024	170.083588	499.078064	-211.859833	-70.405800	488.299500	-296.127441	104.309120	70.953415	-332.112030	-95.133995	87.906006	-255.127701	273.807556	1374.257568	-244.813156	-73.191795	1378.024536	-223.712585	93.361275	1389.662598	-211.378250	90.016998	1683.863403	-314.761169	314.683472	1117.121826	-327.501770	-124.713402	1141.382080	-169.268753	294.584473	912.260925	-189.315857	-145.754013	909.548462	-241.887329	78.646049	1018.100403	443.884460	50.412853	958.680115	420.872559	227.934189
-248.432587	173.591934	919.269836	-251.735519	-14.283680	917.574280	-310.203033	170.029175	499.075500	-211.617126	-70.360283	488.245056	-296.124725	104.285011	70.950035	-332.069641	-95.125908	87.931503	-255.302551	273.865601	1374.087158	-244.731277	-73.164970	1377.960205	-223.810303	93.417046	1389.612183	-211.361664	90.338524	1683.815918	-316.059052	314.839508	1116.963135	-328.314423	-124.685966	1141.443848	-174.047440	296.129761	909.145386	-193.105011	-146.092621	907.516541	-241.951080	78.611679	1018.085327	444.893738	53.106766	958.469910	422.661896	230.713348
-248.568512	173.475174	919.261108	-251.708679	-14.276284	917.538757	-310.153076	169.946121	499.041077	-211.430191	-70.290321	488.183624	-296.045135	104.222321	70.966576	-332.061340	-95.062996	87.940819	-255.465729	273.909729	1373.916260	-244.665649	-73.162086	1377.904785	-223.857056	93.508530	1389.651367	-211.299622	90.606964	1683.779785	-317.266693	314.993866	1116.784668	-329.188477	-124.693756	1141.587891	-178.862213	297.782166	906.136108	-197.052094	-146.465195	905.627502	-242.018265	78.549362	1018.064148	445.781860	55.763962	958.286194	424.557495	233.304382
-248.667953	173.358749	919.215698	-251.684448	-14.319693	917.541382	-310.150238	169.995071	499.037720	-211.267654	-70.252304	488.115326	-296.150909	104.286812	70.978767	-332.057465	-95.039650	88.015633	-255.636261	273.935150	1373.723755	-244.624390	-73.176903	1377.838013	-223.894272	93.601173	1389.710083	-211.252869	90.910500	1683.736816	-318.585724	315.156738	1116.635498	-330.095764	-124.707268	1141.796143	-183.876587	299.385773	902.936035	-201.190781	-146.804443	903.693237	-242.089111	78.500412	1018.045776	446.726898	58.405067	958.283203	426.647156	236.112457
-248.797852	173.297623	919.162720	-251.684357	-14.310181	917.496216	-310.112549	169.980331	498.982422	-211.112183	-70.256065	488.104736	-296.141296	104.289520	70.955154	-331.992218	-94.986824	88.056717	-255.756577	273.973358	1373.497925	-244.571793	-73.192986	1377.790894	-223.990891	93.674881	1389.723511	-211.241867	91.330078	1683.709229	-319.837952	315.417175	1116.503296	-331.136963	-124.626595	1141.913696	-189.114838	301.183167	899.847290	-205.513687	-147.135910	901.773682	-242.160675	78.484077	1017.997375	447.596375	60.905483	958.135864	428.774414	238.685928
-248.917892	173.231216	919.122070	-251.715988	-14.349919	917.465759	-310.072601	169.964706	498.934509	-211.000153	-70.246078	488.091614	-296.186279	104.364403	70.960251	-331.986420	-94.881813	88.112144	-255.876205	273.991913	1373.263672	-244.541916	-73.229195	1377.737183	-224.102310	93.726273	1389.656860	-211.126266	91.606682	1683.684448	-321.208588	315.722137	1116.356689	-332.207886	-124.602135	1142.105347	-194.396896	302.987000	896.920715	-209.849091	-147.448624	900.034668	-242.244995	78.440193	1017.962585	448.334076	63.423748	957.954590	430.717926	241.211914
-248.785172	173.652313	919.164307	-251.672638	-14.276401	917.413635	-309.700439	169.561752	498.935425	-210.779938	-70.169998	488.047913	-295.942810	104.308212	70.946373	-331.942078	-94.791328	88.177277	-255.992416	274.040283	1373.059326	-244.506210	-73.292229	1377.678223	-224.166290	93.740311	1389.556885	-211.053436	91.948807	1683.607544	-322.588531	316.103851	1116.209351	-333.335297	-124.653847	1142.359863	-199.840927	304.894836	893.963562	-214.316910	-147.886475	898.243164	-242.182999	78.635864	1017.959229	449.184692	65.902855	957.770691	432.779022	243.713242
-249.098740	173.230774	919.134583	-251.691452	-14.372671	917.407043	-309.970581	169.808853	498.914978	-210.602585	-70.140724	488.083740	-296.050873	104.327759	70.945702	-332.387115	-94.866806	88.361092	-256.083313	274.072876	1372.855713	-244.450989	-73.346077	1377.637695	-224.191772	93.766380	1389.510620	-210.923706	92.194565	1683.508789	-324.097748	316.545105	1116.202393	-334.487457	-124.657799	1142.595215	-205.433029	306.876862	891.172424	-217.966125	-147.513245	897.236267	-242.356125	78.400116	1017.941833	449.891815	68.440430	957.596436	434.766174	246.198349
-249.255096	173.115433	919.131714	-251.754654	-14.434299	917.394043	-310.131958	169.954346	498.965179	-210.509583	-70.137779	488.046448	-296.170563	104.340675	70.938904	-332.000427	-94.681000	88.299644	-256.195923	274.113708	1372.683838	-244.439423	-73.377968	1377.627930	-224.189331	93.788651	1389.510376	-210.807434	92.442291	1683.478882	-325.610352	316.994598	1116.210205	-335.716003	-124.630089	1142.813599	-210.813599	308.674957	888.578247	-222.226395	-147.739166	895.759094	-242.453506	78.309792	1017.932922	450.644073	70.810806	957.408936	436.753784	248.691101
-249.352707	173.000214	919.120056	-251.763321	-14.495774	917.413757	-309.358032	168.971298	498.848419	-210.398880	-70.088226	488.065552	-295.643768	104.115234	70.961494	-331.983948	-94.586960	88.319214	-256.260040	274.136353	1372.550781	-244.412598	-73.478218	1377.623291	-224.195572	93.807175	1389.492920	-210.681396	92.703522	1683.454834	-327.189301	317.449890	1116.217773	-337.165100	-124.672554	1143.188354	-217.247742	311.538513	886.015381	-227.633224	-148.404770	894.137268	-242.523682	78.241852	1017.938477	451.553223	72.885132	957.251160	439.108826	251.095428
-249.347168	172.667252	919.096375	-251.393753	-14.823173	917.546204	-309.876617	169.463531	498.890991	-210.215683	-70.007050	488.178009	-296.008789	104.249100	70.972427	-331.951294	-94.494759	88.342354	-256.289124	274.146393	1372.432617	-244.344528	-73.551842	1377.617920	-224.171371	93.848701	1389.553833	-210.557480	93.018227	1683.393921	-328.910187	317.976227	1116.330322	-338.586609	-124.679077	1143.587646	-223.103333	313.569122	883.831421	-232.615189	-148.886185	892.744446	-242.409058	78.010986	1017.999695	452.257141	75.081528	957.069519	441.049683	253.345810
-249.419830	172.517853	919.079773	-251.337311	-14.971786	917.579895	-309.910370	169.372391	498.877045	-210.060822	-69.966850	488.188232	-296.034912	104.257980	70.960281	-332.199066	-94.646469	88.549210	-256.328461	274.182220	1372.277710	-244.267426	-73.623634	1377.578613	-224.125656	93.888550	1389.573730	-210.391815	93.234970	1683.409546	-330.794861	318.586853	1116.516724	-340.052765	-124.767036	1144.111938	-229.000916	315.581482	881.872803	-237.504593	-149.303925	891.560669	-242.429214	77.894318	1018.009460	452.883270	77.216507	956.978760	442.854279	255.494202
-248.694595	173.836548	919.220276	-251.221268	-14.771909	917.554138	-310.244171	169.726089	499.141144	-209.874725	-69.887817	488.182129	-296.242188	104.326958	70.947830	-332.136078	-94.561272	88.566299	-256.336365	274.242188	1372.145630	-244.170685	-73.737114	1377.534546	-224.134232	93.907036	1389.468994	-210.238525	93.492249	1683.380859	-332.693939	319.131866	1116.784058	-341.588928	-124.764587	1144.478271	-234.796692	317.509338	880.044495	-242.557755	-149.834366	890.385071	-242.089691	78.546326	1018.072266	453.567596	79.247513	956.873840	444.726746	257.488007
-248.909225	173.584976	919.162354	-251.326584	-14.887048	917.535522	-310.178589	169.579239	499.068665	-209.810638	-69.853561	488.136810	-296.186279	104.324287	70.908546	-332.133759	-94.462204	88.608742	-256.333252	274.286621	1372.008423	-244.052261	-73.808159	1377.490356	-224.142715	93.911041	1389.378906	-210.079437	93.734833	1683.358521	-334.657715	319.737518	1117.010132	-343.244263	-124.880638	1144.914429	-240.719940	319.635651	878.553528	-247.619415	-150.318359	889.370239	-242.214966	78.387177	1018.031555	454.249939	81.155518	956.752136	446.561310	259.409088
-249.207092	173.147903	919.076843	-251.503113	-15.069234	917.547607	-310.150299	169.528793	498.988129	-209.804092	-69.933258	488.119720	-296.261230	104.355629	70.896797	-332.114319	-94.401917	88.620346	-256.327148	274.353943	1371.887695	-243.902527	-73.905518	1377.452271	-224.096619	93.929138	1389.338013	-209.913239	93.983795	1683.326904	-336.754333	320.417725	1117.375977	-344.849152	-124.972176	1145.536255	-246.626282	321.649139	877.183777	-252.601837	-150.750275	888.442322	-242.399582	78.132431	1017.991150	454.310760	82.299171	956.809509	448.097626	261.016449
-249.389038	172.893570	919.056641	-251.590271	-15.180144	917.579956	-310.250397	169.584167	498.964050	-209.734482	-69.934631	488.105896	-296.353577	104.404556	70.923569	-332.106934	-94.345757	88.637604	-256.313263	274.403748	1371.779419	-243.401123	-74.191910	1377.312744	-224.029907	93.950165	1389.347290	-209.727448	94.238853	1683.325073	-338.887115	321.020416	1117.768677	-346.477844	-124.989159	1146.035278	-252.374237	323.537384	876.074097	-257.692200	-151.226776	887.611938	-242.529587	77.980896	1017.997131	455.305847	84.286392	956.679749	449.973145	262.805267
-249.564819	172.674286	919.048828	-251.728821	-15.307107	917.606689	-310.372528	169.702438	498.983978	-209.812546	-70.014824	488.134216	-296.447296	104.474579	70.921089	-332.103638	-94.334061	88.641319	-256.285858	274.461121	1371.699951	-243.292633	-74.297554	1377.268433	-223.993713	93.928841	1389.340332	-209.557526	94.572098	1683.239014	-341.072845	321.720123	1118.264038	-348.169983	-125.143158	1146.609863	-258.027344	325.335358	875.060669	-262.525208	-151.628159	886.956848	-242.667191	77.827034	1018.005188	456.153900	86.155029	956.485962	451.640778	264.478088
-249.681625	172.544296	919.076050	-251.818909	-15.408937	917.649719	-310.242981	169.552261	498.959290	-209.850540	-70.070541	488.147400	-296.405518	104.424393	70.923927	-332.087372	-94.278679	88.679131	-256.269226	274.537506	1371.614746	-243.150055	-74.405205	1377.220459	-223.897049	93.958725	1389.398926	-209.335297	94.720779	1683.302734	-343.501740	322.692505	1119.161865	-349.897888	-125.181061	1147.200562	-263.634918	327.082428	874.268188	-267.538300	-152.162918	886.358704	-242.774506	77.720566	1018.040710	456.683594	87.835846	956.430237	453.029175	265.879883
-249.850189	172.382629	919.074829	-251.962112	-15.510736	917.693604	-310.382996	169.729935	498.993011	-209.901459	-70.157242	488.135498	-296.541473	104.481804	70.920876	-332.103882	-94.238319	88.684578	-256.257385	274.601868	1371.540649	-243.432297	-74.363594	1377.277466	-223.785812	93.980217	1389.404297	-209.107208	94.977730	1683.285278	-345.846222	323.449097	1119.901978	-351.780762	-125.317604	1147.733765	-268.934570	328.675476	873.796021	-272.422455	-152.609146	885.858459	-242.881607	77.613037	1018.058350	457.215729	89.309189	956.394531	454.509796	267.100037
-249.972443	172.283661	919.089844	-252.107864	-15.605661	917.733887	-310.330414	169.632065	498.967865	-210.018051	-70.284348	488.178772	-296.547150	104.501434	70.936066	-332.155853	-94.225975	88.715469	-256.182068	274.687592	1371.483643	-243.304459	-74.463112	1377.209595	-223.719223	93.975693	1389.335327	-208.867859	95.215973	1683.277588	-348.047241	324.027740	1120.485229	-353.528961	-125.460770	1148.384888	-274.384277	330.667328	873.640686	-277.100159	-153.065674	885.501953	-242.986313	77.528168	1018.083679	457.976166	90.792450	956.324280	456.232605	268.737366
-250.100037	172.186661	919.125305	-252.235611	-15.666756	917.785278	-310.326813	169.591385	498.953735	-210.148209	-70.439346	488.195068	-296.577850	104.493797	70.912735	-332.165405	-94.204086	88.738289	-256.141479	274.738647	1371.450073	-243.197113	-74.584320	1377.165039	-223.642426	93.986656	1389.306641	-208.604263	95.861549	1683.148071	-350.220184	324.533966	1121.067139	-355.282227	-125.507141	1149.023315	-279.613770	332.417847	873.424072	-281.861877	-153.577713	885.237854	-243.108154	77.457344	1018.126709	458.731476	92.063454	956.237671	458.140442	270.238708
-250.257187	172.051132	919.155640	-252.402649	-15.778477	917.851990	-310.324036	169.581390	498.949646	-210.275650	-70.521263	488.205109	-296.596222	104.450371	70.919212	-332.178833	-94.217010	88.708000	-256.107788	274.797943	1371.431030	-243.112564	-74.664642	1377.131226	-223.572937	93.976006	1389.265991	-208.371460	96.087852	1683.141113	-352.446350	324.989807	1121.666870	-357.052704	-125.642654	1149.648926	-284.571899	333.875580	873.274780	-286.441681	-154.064911	884.991089	-243.258820	77.352379	1018.174500	459.357819	93.432907	956.150757	459.604675	271.667236
-250.385895	171.955383	919.197449	-252.560043	-15.855103	917.894836	-310.285889	169.499069	498.956390	-210.383179	-70.690262	488.217468	-296.616913	104.477234	70.939880	-332.149902	-94.231384	88.684326	-256.123749	274.891449	1371.427490	-242.667084	-74.912025	1376.978149	-223.466141	93.953201	1389.247681	-208.169571	95.853600	1683.275757	-354.512817	325.304810	1122.292847	-358.680328	-125.707397	1150.330811	-289.386475	335.521301	873.353577	-290.696503	-154.465652	884.978516	-243.405273	77.265450	1018.217102	460.068634	94.837639	956.072571	461.207245	272.992706
-250.555054	171.808975	919.236267	-252.737289	-15.952809	917.968262	-310.101013	169.273056	498.944427	-210.475723	-70.756882	488.235718	-296.567566	104.437386	70.961525	-332.176208	-94.279610	88.644295	-256.079407	274.953705	1371.444092	-242.548477	-75.035065	1376.951416	-223.360352	93.966286	1389.261230	-207.864639	96.461006	1683.153442	-356.625458	325.661469	1122.984497	-360.307587	-125.595985	1150.951904	-293.982788	337.024811	873.470337	-294.532227	-154.832855	885.095276	-243.562164	77.161034	1018.272034	460.768799	96.293991	955.921448	462.745514	274.369781
-250.166397	172.566330	919.314209	-252.760132	-15.895060	918.020081	-310.255219	169.446167	499.103455	-210.507950	-70.709572	488.256592	-296.762421	104.497246	70.952690	-332.103973	-94.321106	88.556068	-256.074860	274.998291	1371.468872	-242.477005	-75.143524	1376.940918	-223.248398	93.985069	1389.288818	-207.617813	96.251640	1683.261475	-358.805389	326.073395	1123.802368	-361.898285	-125.613274	1151.571655	-298.331451	338.323792	873.755249	-297.900543	-155.108200	885.325500	-243.402161	77.540253	1018.338562	461.432617	97.817078	955.749878	464.194122	275.715179
-250.496048	172.148758	919.288513	-253.028900	-15.995181	918.082520	-310.179718	169.373260	499.045898	-210.910049	-70.979912	488.329376	-296.793182	104.563866	70.945816	-332.210602	-94.409035	88.518784	-256.057404	275.056793	1371.478882	-242.412872	-75.241760	1376.901855	-223.205063	93.983696	1389.231445	-207.368256	96.442505	1683.284912	-360.917480	326.449646	1124.587402	-363.480499	-125.647995	1152.218872	-302.545807	339.651001	874.093262	-301.458344	-155.483063	885.901978	-243.658081	77.328796	1018.353760	462.251648	99.228516	955.545349	465.811768	277.137512
-250.763412	171.845444	919.283630	-253.204681	-16.071852	918.120483	-310.062500	169.269684	498.967834	-211.150604	-71.153137	488.428925	-296.818329	104.553909	70.931313	-332.213898	-94.473061	88.439491	-256.025787	275.085236	1371.505371	-242.307877	-75.370575	1376.870239	-223.157074	93.980515	1389.220337	-207.066711	96.607315	1683.261108	-362.987671	326.768799	1125.338989	-364.987579	-125.581177	1152.803955	-306.455139	340.929230	874.417236	-304.942261	-155.989014	886.318359	-243.848114	77.164207	1018.367920	462.994080	100.779648	955.338684	467.188873	278.662964
-251.100693	171.493088	919.395874	-253.386078	-16.128336	918.178955	-309.744507	168.942444	498.897766	-211.508469	-71.420189	488.501770	-296.738739	104.505707	70.896408	-332.248260	-94.582504	88.387154	-256.085632	275.170319	1371.559204	-242.669830	-75.265877	1376.954590	-223.112930	93.982010	1389.193481	-206.774796	96.781525	1683.241211	-364.945190	327.052734	1126.135742	-366.709686	-125.796608	1153.456055	-310.297699	342.334564	874.907288	-309.067932	-156.458221	886.494934	-244.126083	76.937050	1018.454651	463.805573	102.341377	955.107666	468.758759	280.106171
-251.368073	171.617416	919.588257	-253.522873	-16.177139	918.260254	-309.451874	168.673050	498.838837	-211.842102	-71.670685	488.562103	-296.708405	104.530319	70.914185	-332.304016	-94.679123	88.316002	-256.081543	275.197052	1371.649536	-242.221207	-75.565880	1376.813354	-223.088638	93.966614	1389.206055	-206.471634	96.928642	1683.249512	-367.020416	327.714172	1127.207764	-368.071167	-125.838249	1154.182373	-313.727509	343.407837	875.442688	-312.545135	-156.908432	886.722107	-244.397476	76.922943	1018.596680	464.487488	103.856911	954.987488	470.252472	281.670929
-251.566147	171.838425	919.707092	-253.702347	-16.180000	918.354675	-309.399628	168.697006	498.893433	-212.266434	-72.002975	488.620819	-296.785370	104.560799	70.935074	-332.339264	-94.769775	88.244720	-256.140991	275.223846	1371.748291	-242.168472	-75.660164	1376.838623	-223.066742	93.994255	1389.301147	-206.181290	97.066154	1683.263428	-368.876129	328.011627	1128.042603	-369.430054	-125.797020	1154.785889	-316.878754	344.415497	876.019348	-315.776367	-157.312332	886.990967	-244.604019	77.021011	1018.704651	465.154663	105.292374	954.727417	471.277954	283.292816
-251.773041	171.827179	919.780884	-253.894302	-16.249969	918.466187	-309.366364	168.675430	498.912323	-212.843460	-72.524239	488.768280	-296.837219	104.592690	70.944893	-332.486206	-94.885078	88.238739	-256.223450	275.258850	1371.860107	-242.518250	-75.559769	1376.975220	-223.034271	93.990517	1389.352783	-205.847595	97.618820	1683.078003	-370.599274	328.241913	1128.832520	-370.899567	-125.976585	1155.343506	-319.782715	345.245056	876.487488	-318.789825	-157.660751	887.242310	-244.804565	77.001312	1018.797546	466.215607	107.078049	954.200134	472.772430	284.994873
-252.025543	171.744980	919.883972	-254.103439	-16.322914	918.589172	-309.265778	168.619385	498.908569	-213.370483	-72.871849	488.830505	-296.929443	104.638321	70.973587	-332.559692	-95.001213	88.139107	-256.331024	275.300690	1371.997437	-242.458344	-75.641037	1376.999756	-223.021011	94.033356	1389.425293	-205.558472	97.677475	1683.133423	-372.169495	328.378601	1129.524658	-372.153595	-125.943108	1155.961182	-322.567200	346.199707	877.346191	-321.576660	-158.016190	887.552612	-245.023315	76.935959	1018.909729	467.097595	108.504295	953.908386	474.350739	286.470245
-252.294922	171.711456	919.961060	-254.366379	-16.341059	918.677551	-309.254913	168.677582	498.885803	-213.922531	-73.110001	488.854980	-296.958496	104.635010	70.964775	-332.316833	-94.873634	87.850327	-256.495728	275.334778	1372.126343	-242.431656	-75.714287	1377.028320	-223.061935	94.069305	1389.443604	-205.283737	97.793037	1683.108276	-373.652039	328.510376	1130.220215	-373.259644	-126.071655	1156.560791	-325.004913	346.894836	877.950928	-324.240967	-158.407501	887.831787	-245.240997	76.915817	1018.988586	467.777893	109.961601	953.519958	475.435822	287.926300
-252.569519	171.408783	919.910767	-254.629822	-16.434649	918.768494	-309.159943	168.574768	498.830261	-214.561371	-73.409668	489.002716	-296.996490	104.667366	70.944626	-332.345886	-94.926949	87.722160	-256.629944	275.368622	1372.253174	-242.423752	-75.744995	1377.032349	-223.108688	94.076233	1389.420166	-205.033890	97.968170	1683.106934	-375.013611	328.728333	1130.889038	-374.316681	-126.039810	1157.056030	-327.171936	347.425659	878.264282	-326.668915	-158.780960	888.057007	-245.416351	76.791252	1019.001831	468.661011	111.473923	953.278015	476.674622	289.406982
-252.866074	171.345734	919.971375	-254.928284	-16.490622	918.880615	-309.068481	168.529877	498.757843	-215.200546	-73.713531	489.112823	-296.933105	104.653328	70.932487	-332.503174	-95.003105	87.635193	-256.790680	275.401886	1372.392700	-242.391434	-75.797104	1377.052368	-223.147141	94.115265	1389.469360	-204.795349	98.118813	1683.051758	-376.217712	328.769165	1131.507446	-375.316223	-126.199409	1157.571777	-328.925842	347.983551	878.675964	-328.813843	-159.181549	888.410217	-245.650101	76.758286	1019.083130	469.422668	112.842049	952.984863	477.605957	290.668579
-253.177551	171.309586	920.039429	-255.244308	-16.517075	918.973938	-309.121887	168.607483	498.761871	-215.947037	-74.043221	489.153442	-297.026367	104.721603	70.932457	-332.650970	-95.063477	87.529732	-256.994476	275.458313	1372.567139	-242.387695	-75.808586	1377.079224	-223.231079	94.105408	1389.482788	-204.566528	98.231125	1683.038208	-377.271240	328.836365	1132.036499	-376.168945	-126.201019	1157.971924	-330.433167	348.451080	879.140076	-330.693542	-159.534241	888.711060	-245.930283	76.739830	1019.161072	470.252808	113.737511	952.681396	478.882843	291.603424
-253.438904	171.257690	920.095032	-255.542908	-16.557337	919.074646	-309.136597	168.535400	498.748871	-216.497360	-74.274178	489.326447	-297.041382	104.703056	70.908028	-332.771942	-95.151772	87.445160	-257.213623	275.471161	1372.733643	-242.332397	-75.808495	1377.097290	-223.312973	94.148972	1389.569702	-204.344955	98.319244	1683.040649	-378.202148	328.935455	1132.570190	-376.957916	-126.359810	1158.459961	-331.735718	348.925232	879.589111	-332.467224	-159.905380	889.016479	-246.195038	76.715843	1019.238098	471.193787	114.937187	952.536072	479.967285	292.771027
-253.750977	171.202972	920.164978	-255.860001	-16.563375	919.164978	-309.163757	168.575943	498.737213	-216.895615	-74.429840	489.472290	-297.119049	104.723114	70.942726	-333.034943	-95.417740	87.446556	-257.444611	275.488098	1372.907471	-242.277496	-75.807663	1377.112915	-223.402344	94.163940	1389.648560	-204.146255	98.389191	1683.034790	-378.946869	328.907959	1132.940063	-377.591675	-126.485847	1158.844727	-332.720032	349.265350	880.002686	-334.003479	-160.223694	889.250305	-246.489426	76.695663	1019.316650	471.734589	116.391060	952.230469	480.437439	294.237732
-254.081985	171.143631	920.219788	-256.222961	-16.558725	919.255676	-309.239166	168.620361	498.744812	-217.430145	-74.624390	489.533417	-297.161346	104.773834	70.943436	-333.071533	-95.488350	87.368126	-257.686432	275.491333	1373.073853	-241.888702	-75.932259	1376.997314	-223.492767	94.217148	1389.707520	-203.967377	98.427811	1683.052124	-379.570557	328.893311	1133.251587	-378.060303	-126.504082	1159.172974	-333.449036	349.554260	880.376099	-335.241180	-160.546906	889.482544	-246.832016	76.685699	1019.389099	472.679016	117.479317	952.112732	481.413422	295.362427
-254.441879	171.081696	920.236938	-256.650604	-16.526997	919.303162	-309.346832	168.689774	498.683655	-217.905884	-74.778908	489.570526	-297.177917	104.827316	70.928848	-333.170380	-95.537918	87.275162	-257.917358	275.512604	1373.223755	-241.858139	-75.900391	1376.959351	-223.608978	94.256577	1389.698975	-203.808228	98.497467	1683.029785	-380.021973	328.906952	1133.518677	-378.518921	-126.641380	1159.456055	-333.927368	349.769775	880.680847	-336.248627	-160.848450	889.696533	-247.165512	76.682693	1019.416504	473.445435	118.562599	951.874329	482.062866	296.358765
-254.741165	171.115204	920.263489	-257.029114	-16.469160	919.325012	-309.441467	168.773956	498.664154	-218.276932	-74.887642	489.594269	-297.238251	104.857574	70.902847	-333.260162	-95.597870	87.231239	-258.171021	275.515717	1373.350586	-241.823502	-75.860947	1376.885742	-223.758026	94.269104	1389.699341	-203.654053	98.563141	1682.920044	-380.335632	328.898895	1133.708618	-378.824768	-126.752960	1159.606934	-334.149872	349.952759	880.935974	-336.973541	-161.173248	889.854248	-247.492752	76.722130	1019.439697	474.218964	119.556862	951.682251	482.656799	297.328979
-255.137390	171.075348	920.270142	-257.502777	-16.424391	919.331482	-309.602997	168.899933	498.628937	-218.682556	-74.973808	489.537689	-297.347046	104.907555	70.896660	-333.346313	-95.670280	87.153603	-258.494690	275.542542	1373.488159	-241.856613	-75.774101	1376.835571	-223.909302	94.308571	1389.647949	-203.530060	98.636185	1682.867554	-380.523132	328.901367	1133.842163	-379.085114	-126.956894	1159.705444	-334.077637	350.072601	881.136292	-337.531281	-161.445389	889.892273	-247.884262	76.720215	1019.442505	475.054962	120.615662	951.448120	483.236206	298.427795
-255.507156	171.066956	920.270508	-257.978790	-16.389158	919.351013	-309.747162	168.927551	498.605011	-218.887558	-75.022766	489.558441	-297.395538	104.930153	70.888367	-333.402649	-95.672195	87.082138	-258.783997	275.535400	1373.606567	-241.914307	-75.733978	1376.791138	-224.055588	94.363495	1389.690674	-203.449966	98.715485	1682.856323	-380.566803	328.884277	1133.883301	-379.227753	-127.166389	1159.803833	-333.757324	350.183441	881.265137	-337.843536	-161.728470	889.949097	-248.268280	76.738426	1019.449219	475.879303	121.584709	951.293091	483.823578	299.338715
-255.882278	171.068283	920.300720	-258.436035	-16.351925	919.382813	-309.800964	168.879837	498.592804	-219.161423	-75.060867	489.636078	-297.450531	104.975311	70.886162	-333.490631	-95.675240	87.079346	-259.066101	275.537079	1373.717285	-242.010574	-75.674240	1376.801025	-224.275635	94.372375	1389.664673	-203.390472	98.752853	1682.824219	-380.491882	328.820587	1133.857056	-379.279114	-127.353928	1159.834717	-333.180786	350.152710	881.346619	-337.985992	-162.003952	890.024353	-248.680847	76.754669	1019.479858	476.740753	122.493965	951.117004	484.145905	300.291260
-256.274048	171.054138	920.336060	-258.939362	-16.326233	919.447510	-309.947784	168.905838	498.555389	-219.360718	-75.108559	489.723450	-297.447388	104.973251	70.907135	-333.539612	-95.654243	87.031128	-259.352570	275.532196	1373.804810	-242.123596	-75.625618	1376.804688	-224.473877	94.424545	1389.684814	-203.354645	98.781387	1682.783936	-380.284027	328.816467	1133.764282	-379.274353	-127.539261	1159.864624	-332.381653	350.073639	881.428528	-337.844666	-162.200348	890.067688	-249.138489	76.770996	1019.530823	477.669281	123.216240	950.974121	484.409454	301.152313
-256.682404	171.038132	920.334473	-259.438080	-16.323210	919.493286	-310.131958	168.944382	498.554108	-219.653809	-75.200844	489.795227	-297.506592	104.979698	70.896194	-333.618744	-95.637138	87.065437	-259.541748	275.490112	1373.844360	-242.202896	-75.594063	1376.831421	-224.737717	94.447983	1389.661865	-203.357697	98.810852	1682.739746	-379.964966	328.760345	1133.606934	-379.153442	-127.742393	1159.837891	-331.208008	349.826569	881.351624	-337.507172	-162.440750	890.107483	-249.593613	76.785576	1019.553162	478.641266	123.980507	950.868286	484.611176	301.875824
-257.149902	171.083420	920.316711	-259.961365	-16.282530	919.497864	-310.316650	168.942047	498.492859	-219.785828	-75.176880	489.823914	-297.526886	104.960770	70.841095	-333.637726	-95.609886	87.037468	-259.770386	275.465546	1373.866821	-242.381271	-75.562683	1376.832520	-224.960587	94.469391	1389.635620	-203.353104	98.795151	1682.611328	-379.508179	328.730347	1133.315308	-378.938599	-127.899300	1159.724365	-329.866577	349.663544	881.281433	-336.859619	-162.677933	890.160522	-250.075485	76.837761	1019.545471	479.533813	124.573257	950.830750	484.838837	302.537994
-257.595428	171.083542	920.268250	-260.454315	-16.244110	919.455200	-310.567505	168.943817	498.421112	-219.844574	-75.081879	489.767426	-297.562683	104.996750	70.820313	-333.676300	-95.599274	87.017883	-260.039581	275.455170	1373.865601	-242.593567	-75.465736	1376.864380	-225.199707	94.482483	1389.543457	-203.394150	98.835114	1682.522827	-378.890076	328.666382	1133.023438	-378.692688	-128.065186	1159.569946	-328.330597	349.365112	881.209595	-336.044189	-162.837769	890.130249	-250.519012	76.857468	1019.497742	480.507477	125.120087	950.806335	485.020050	303.211060
-258.018280	171.336151	920.386353	-260.887238	-16.090410	919.386169	-310.856995	169.066986	498.397034	-219.818970	-74.901482	489.737457	-297.628662	105.042992	70.786591	-333.620514	-95.544647	86.986183	-260.249756	275.432678	1373.858643	-242.798462	-75.411423	1376.879272	-225.409378	94.449257	1389.522339	-203.443878	98.856712	1682.444336	-378.212311	328.590240	1132.658081	-378.360840	-128.179001	1159.391846	-326.351837	348.850983	881.135010	-334.952942	-163.019638	890.036499	-250.993759	76.961693	1019.525635	481.395447	125.646729	950.823425	485.081665	303.806885
-258.433685	171.358353	920.359314	-261.335297	-15.999851	919.329285	-311.124420	169.086395	498.381134	-219.856201	-74.786011	489.722473	-297.656860	105.063347	70.799644	-333.647766	-95.536880	86.963600	-260.452301	275.385590	1373.876465	-243.066345	-75.341797	1376.931641	-225.661301	94.458717	1389.511963	-203.521225	98.882233	1682.374878	-377.420410	328.586182	1132.274170	-377.953583	-128.226379	1159.094360	-324.395355	348.495209	881.109192	-333.654816	-163.127136	889.995300	-251.438095	77.000656	1019.484680	482.351013	126.238968	950.859131	485.068024	304.438934
-258.865295	171.398026	920.336365	-261.798431	-15.907179	919.305664	-311.457367	169.174118	498.384277	-219.954651	-74.635490	489.650787	-297.748505	105.108040	70.782143	-333.661224	-95.543449	86.928413	-260.614990	275.322357	1373.859131	-243.331757	-75.317505	1376.986572	-225.950928	94.457649	1389.556396	-203.650146	98.905243	1682.327393	-376.537811	328.527130	1131.918701	-377.496826	-128.264816	1158.767334	-322.149902	348.158997	881.127319	-332.157166	-163.241913	889.938599	-251.906342	77.065163	1019.463135	483.252472	126.726555	950.894653	484.914886	305.043701
-259.184845	171.310181	920.323486	-262.178772	-15.984836	919.564026	-311.670624	169.071945	498.369659	-219.999496	-74.459061	489.670074	-297.714966	105.112976	70.766098	-333.707123	-95.490509	86.965996	-260.848938	275.272919	1373.865234	-243.716187	-75.250839	1377.088013	-226.276688	94.465523	1389.556763	-203.814987	98.929329	1682.270142	-375.559906	328.470581	1131.416504	-377.056885	-128.391602	1158.517212	-319.729248	347.753479	881.079529	-330.509827	-163.280746	889.903564	-252.416107	77.126457	1019.600098	484.230255	127.225639	950.964539	484.848877	305.591766
-259.607269	171.382172	920.290100	-262.545441	-15.923095	919.531616	-311.956421	169.164337	498.352997	-220.092987	-74.321342	489.667999	-297.701202	105.070908	70.776878	-333.738739	-95.443031	86.953415	-261.116730	275.221863	1373.850708	-244.107590	-75.224724	1377.124878	-226.614746	94.488693	1389.554688	-204.006348	98.933357	1682.210205	-374.519318	328.399506	1130.970947	-376.515930	-128.500107	1158.257202	-317.009979	347.215607	880.861816	-328.628479	-163.379959	889.922424	-252.847260	77.196892	1019.570251	485.205597	127.541763	951.074707	484.798615	306.007965
-260.066772	171.520676	920.307617	-262.983795	-15.815245	919.485718	-312.235291	169.315353	498.320953	-220.170441	-74.233002	489.668030	-297.726624	105.125847	70.728546	-333.800415	-95.404396	86.994591	-261.381287	275.168579	1373.814819	-244.480957	-75.176407	1377.164063	-227.014099	94.439461	1389.420898	-204.233109	98.996773	1682.175415	-373.378204	328.290283	1130.418457	-375.936646	-128.510132	1157.902466	-314.110321	346.583954	880.619385	-326.603607	-163.393997	889.839661	-253.311813	77.287567	1019.557190	486.131836	128.008469	951.131531	484.689789	306.393768
-260.393280	171.737854	920.299927	-263.326599	-15.664473	919.424805	-312.523987	169.273270	498.302795	-220.256409	-74.107185	489.649811	-297.646545	105.093056	70.718910	-333.868652	-95.388702	87.010048	-261.705627	275.176514	1373.806641	-244.927155	-75.068359	1377.183472	-227.336090	94.422447	1389.337524	-204.457626	99.048325	1682.105957	-372.164520	328.192139	1129.862549	-375.243561	-128.424255	1157.390137	-311.179474	345.989410	880.484192	-323.879272	-163.407410	889.908325	-253.681519	77.443283	1019.525635	487.017456	128.433456	951.276367	484.512756	306.781708
-260.829926	171.864380	920.386536	-263.660828	-15.537004	919.373718	-312.812836	169.181107	498.245026	-220.224426	-73.890991	489.583496	-297.631104	105.053452	70.653320	-333.838867	-95.370010	87.005058	-261.945374	275.108002	1373.824097	-245.283401	-75.031197	1377.249390	-227.678009	94.457993	1389.369385	-204.714920	99.080345	1682.017090	-370.913513	328.106567	1129.368408	-374.631836	-128.553726	1157.066650	-307.998901	345.303223	880.604126	-321.532288	-163.335617	889.600098	-254.134384	77.502495	1019.548462	487.859680	128.873184	951.368530	484.284973	307.138458
-261.613617	171.835327	920.375305	-264.103790	-15.329595	919.013489	-313.216461	169.227722	498.164917	-220.284348	-73.777626	489.594727	-297.687347	105.070244	70.662987	-333.908203	-95.367393	87.030251	-262.232452	275.051392	1373.857788	-245.729523	-74.962151	1377.316040	-228.000854	94.442001	1389.311035	-204.998413	99.104698	1681.974365	-369.639557	328.045746	1128.866089	-374.056366	-128.642181	1156.750610	-304.644867	344.461517	880.496643	-319.425385	-163.214386	889.511536	-254.645126	77.418472	1019.353027	488.840698	129.259125	951.445129	484.211182	307.514343
-262.020081	171.925781	920.358215	-264.417419	-15.239469	918.988159	-313.495331	169.210373	498.108429	-220.294891	-73.580208	489.536163	-297.662079	105.067566	70.670364	-333.970917	-95.348076	87.027245	-262.614136	275.055450	1373.908569	-246.218323	-74.834488	1377.380615	-228.343292	94.460968	1389.278687	-205.326385	99.143143	1681.931885	-368.293610	327.935608	1128.342651	-373.474518	-128.640244	1156.348999	-301.114227	343.733521	880.746643	-317.114990	-163.173721	889.092346	-255.042633	77.508919	1019.334900	489.737976	129.542633	951.486877	484.069672	307.803558
-262.421356	172.061859	920.348938	-264.725800	-15.160172	918.969299	-313.808746	169.243668	498.116241	-220.309753	-73.401421	489.491516	-297.735291	105.071541	70.650444	-334.003174	-95.344734	87.016350	-262.964417	275.043976	1373.968872	-246.639725	-74.757126	1377.443359	-228.732651	94.531868	1389.312866	-205.672424	99.158424	1681.904419	-366.934784	327.818726	1127.847168	-372.854584	-128.693954	1155.987549	-297.726929	343.078278	880.916992	-314.865234	-163.160995	889.074890	-255.449493	77.616394	1019.325073	490.655029	129.864227	951.540955	483.998566	308.090973
-262.819824	172.186401	920.324890	-265.027618	-15.051002	918.908936	-314.125916	169.286713	498.089691	-220.332352	-73.256470	489.443298	-297.733154	105.056335	70.609077	-334.075439	-95.335976	87.044289	-263.349884	275.043213	1374.023682	-247.071259	-74.644714	1377.482300	-229.128571	94.557434	1389.324829	-206.040649	99.157288	1681.825195	-365.533081	327.706848	1127.369141	-372.222931	-128.772629	1155.626831	-294.033020	342.213379	881.082520	-312.456970	-163.139801	889.096863	-255.830444	77.718559	1019.285278	491.511871	130.152817	951.605530	483.870514	308.341675
-263.216064	172.287521	920.229797	-265.345184	-14.933955	918.815125	-314.503967	169.490448	498.087982	-220.353333	-73.087486	489.383240	-297.835419	105.124710	70.620239	-334.099274	-95.279778	87.070763	-263.724701	275.028931	1374.116455	-247.534363	-74.518990	1377.506958	-229.594559	94.585442	1389.230591	-206.442245	99.201485	1681.761353	-364.101105	327.529419	1126.883057	-371.511932	-128.719772	1155.105347	-290.257294	341.330994	881.401855	-309.444611	-163.094513	889.216614	-256.198883	77.831757	1019.191772	492.329956	130.432648	951.643433	483.684296	308.612030
-263.622681	172.361633	920.170166	-265.614563	-14.859430	918.786682	-314.739227	169.546677	498.063660	-220.372574	-72.951057	489.368561	-297.788086	105.105873	70.589951	-334.162079	-95.257103	87.118866	-264.125946	275.001190	1374.187134	-247.955399	-74.408936	1377.572388	-230.050156	94.632599	1389.168091	-206.876694	99.240112	1681.721924	-362.739258	327.492676	1126.461548	-370.879517	-128.713028	1154.709961	-286.573334	340.557526	881.707092	-306.611053	-162.612000	889.458008	-256.569611	77.928902	1019.150574	493.118134	130.826263	951.676941	483.573181	308.839233
-264.030365	172.485504	920.163269	-265.897217	-14.773869	918.770630	-315.096863	169.653137	498.043945	-220.312012	-72.777061	489.330017	-297.868988	105.086823	70.551796	-334.222137	-95.232376	87.160149	-264.526733	274.985107	1374.281982	-248.377426	-74.288124	1377.612183	-230.501770	94.664764	1389.112183	-207.365417	99.331055	1681.754883	-361.335205	327.382263	1125.945313	-370.089630	-128.692474	1154.275757	-282.586395	339.565277	882.149536	-303.281921	-162.504059	889.759583	-256.954590	78.034698	1019.142273	493.947845	131.027542	951.701843	483.497711	309.038727
-264.457733	172.568695	920.159607	-266.176300	-14.619703	918.756470	-315.410309	169.748703	498.038513	-220.303482	-72.680344	489.348114	-297.915741	105.120949	70.557671	-334.226776	-95.192261	87.175987	-264.966400	274.991608	1374.379761	-248.784348	-74.175430	1377.647827	-230.933517	94.695084	1389.127686	-207.861572	99.371368	1681.750366	-359.950378	327.262512	1125.517700	-369.328491	-128.669662	1153.838135	-278.584442	338.652863	882.739929	-300.070679	-162.248276	890.086609	-257.311340	78.153854	1019.133728	494.772308	131.211716	951.728882	483.430267	309.233734
-264.754120	172.726379	920.154236	-266.373535	-14.472651	918.699707	-315.187531	169.248611	498.028717	-220.302872	-72.544861	489.319580	-297.631592	104.989418	70.552208	-334.276978	-95.182144	87.194077	-265.426208	275.025116	1374.494385	-249.210464	-74.036942	1377.697388	-231.383301	94.795593	1389.179199	-208.368896	99.420219	1681.732178	-358.553833	327.176605	1125.086182	-368.583496	-128.548141	1153.439209	-274.541901	337.669464	883.408142	-296.846039	-161.884750	890.409607	-257.625793	78.283684	1019.107849	495.614929	131.486618	951.713379	483.342529	309.389832
-264.960938	172.999588	920.204224	-266.527130	-14.262678	918.636108	-315.263428	169.160080	498.007507	-220.134979	-72.323929	489.288696	-297.536285	104.973587	70.557022	-334.245270	-95.170517	87.159439	-265.877411	275.048981	1374.574951	-249.664597	-73.907730	1377.777832	-231.853851	94.882088	1389.178101	-208.896530	99.459793	1681.673096	-357.207611	327.068207	1124.703003	-367.826263	-128.477386	1153.070190	-270.534943	336.703583	884.100464	-293.463287	-161.492599	890.823120	-257.901978	78.468117	1019.108154	496.430939	131.636826	951.722412	483.263153	309.585236
-265.137146	173.327103	920.264648	-266.681732	-14.086806	918.588928	-315.487885	169.310074	498.009003	-219.996857	-72.147789	489.254181	-297.566864	104.995323	70.547241	-334.233643	-95.170540	87.130714	-266.237122	275.039032	1374.619507	-250.097153	-73.788490	1377.864746	-232.338165	94.982956	1389.153687	-209.487854	99.561836	1681.698364	-355.900665	326.928101	1124.291626	-367.062012	-128.416489	1152.632446	-266.465393	335.668793	884.852905	-290.180206	-161.168198	891.253967	-258.149170	78.664787	1019.120667	497.103882	131.824570	951.719849	483.120422	309.681610
-265.393738	173.528259	920.309692	-266.857880	-13.918550	918.555237	-315.667419	169.344757	497.955017	-220.001846	-72.014740	489.210663	-297.615112	105.025879	70.508163	-334.231354	-95.124001	87.174950	-266.660187	275.063232	1374.661133	-250.495911	-73.637711	1377.923462	-232.861435	95.052521	1389.105713	-210.103027	99.618607	1681.721191	-354.653229	326.880707	1123.913574	-366.288605	-128.365768	1152.140747	-262.536560	334.660645	885.681396	-286.729218	-160.745224	891.808289	-258.451904	78.811760	1019.132629	497.851929	132.025879	951.724670	483.041992	309.800018
-266.154877	172.986404	920.137451	-267.225403	-13.968283	918.515564	-315.749603	169.366241	497.788971	-220.019409	-71.900803	489.211060	-297.592865	105.039787	70.485954	-334.261200	-95.123291	87.196785	-267.060791	275.075165	1374.733643	-250.925858	-73.546082	1377.961548	-233.330017	95.119347	1389.125122	-210.728210	99.701637	1681.751221	-353.328156	326.721710	1123.518799	-365.553711	-128.308548	1151.778320	-258.633301	333.728577	886.560547	-283.317719	-160.254364	892.322083	-258.984711	78.600052	1019.025024	498.594849	132.234222	951.756287	483.019226	309.875946
-266.557465	173.083450	920.118835	-267.483643	-13.815482	918.442383	-316.010986	169.956726	497.911438	-220.019485	-71.796165	489.207794	-297.720673	105.124619	70.518509	-334.300659	-95.107071	87.226357	-267.430908	275.111267	1374.770264	-251.342987	-73.457710	1377.986450	-233.827820	95.198326	1389.167969	-211.387466	99.749298	1681.750122	-352.144226	326.617523	1123.169922	-364.813385	-128.252213	1151.390137	-254.429855	332.491699	887.299133	-279.970276	-159.742294	892.898804	-259.349243	78.701660	1018.981567	499.308350	132.256348	951.759705	482.939453	309.899200
-266.892120	173.245117	920.115784	-267.683258	-13.681168	918.391357	-316.015503	169.594406	497.752930	-219.973038	-71.714279	489.239594	-297.633057	105.080994	70.497292	-334.291748	-95.078110	87.226631	-267.834137	275.186249	1374.796265	-251.717743	-73.282906	1378.090942	-234.337784	95.232178	1389.121582	-212.110687	99.860504	1681.811523	-350.976349	326.520660	1122.841309	-364.056641	-128.177261	1150.935669	-250.291779	331.119873	888.062744	-276.611908	-159.193329	893.524719	-259.668213	78.829926	1018.958313	500.051666	132.295181	951.718994	482.914215	309.972595
-267.191132	173.410233	920.095947	-267.872437	-13.558217	918.338867	-316.118439	169.684937	497.710358	-219.899002	-71.499466	489.142731	-297.630127	105.078407	70.503311	-334.279968	-95.043037	87.196541	-268.208374	275.210327	1374.792358	-252.080063	-73.143829	1378.158813	-234.846390	95.309166	1389.183960	-212.892899	100.033203	1681.924561	-349.815521	326.459167	1122.495850	-363.278717	-128.110245	1150.623901	-246.512833	330.035950	889.220398	-273.268524	-158.646347	894.142090	-259.975250	78.961449	1018.926819	500.525879	132.586578	951.689941	482.436584	309.678009
-267.227142	173.871506	920.146179	-267.966736	-13.293787	918.257141	-316.263306	169.774002	497.742645	-219.705399	-71.244087	489.079010	-297.604034	105.116890	70.489799	-334.180176	-95.020767	87.164459	-268.535461	275.208191	1374.780273	-252.440262	-73.019066	1378.239014	-235.346909	95.376015	1389.215454	-213.640991	100.134361	1681.902588	-348.746185	326.440704	1122.138672	-362.526886	-127.981209	1150.193604	-242.841263	329.004578	890.465820	-270.061096	-158.124619	894.740723	-260.153168	79.253014	1018.918823	501.131683	132.730179	951.648865	482.274994	309.628601
-267.723846	173.756546	920.034241	-268.253723	-13.237542	918.197632	-316.425385	170.197128	497.739349	-219.652405	-71.145126	489.048737	-297.670380	105.184998	70.516418	-334.194519	-94.979515	87.196419	-268.804474	275.184814	1374.786255	-252.673019	-72.914291	1378.286011	-235.940918	95.402512	1389.192261	-214.467911	100.355751	1681.992554	-347.591095	326.381439	1121.876709	-361.700897	-127.958916	1149.890625	-239.153671	327.852936	891.616272	-266.800659	-157.444153	895.396423	-260.550903	79.259026	1018.833923	501.867859	132.667038	951.660400	482.330780	309.660034
-268.024536	173.845520	919.985657	-268.462219	-13.122307	918.146240	-316.492828	170.394241	497.736481	-219.589706	-71.015533	489.027527	-297.711578	105.211655	70.480621	-334.224335	-94.961563	87.225418	-269.157227	275.181366	1374.781372	-252.965454	-72.780632	1378.325073	-236.455048	95.431732	1389.179688	-215.304520	100.540047	1682.061279	-346.525848	326.317017	1121.594238	-360.867584	-127.881691	1149.583130	-235.589691	326.705139	892.774292	-263.712769	-157.233917	896.242981	-260.854034	79.363235	1018.787537	502.589691	132.589554	951.643311	482.449829	309.647125
-268.297424	174.053711	919.980713	-268.688263	-12.914968	918.065552	-316.354340	170.205170	497.662354	-219.512878	-70.909691	489.005127	-297.616425	105.187416	70.497604	-333.833069	-94.827995	87.033348	-269.507324	275.157898	1374.822144	-253.251526	-72.662231	1378.404785	-236.958435	95.522804	1389.212280	-216.141602	100.756058	1682.110718	-345.504547	326.248627	1121.369751	-360.187134	-127.857109	1149.288086	-232.149506	325.542236	893.798523	-260.527832	-156.089905	896.859741	-261.136566	79.532516	1018.746826	503.551025	132.444260	951.897522	482.977234	309.190796
-268.497925	174.251358	919.986938	-268.863922	-12.759397	918.021423	-316.259064	169.936203	497.563599	-219.447769	-70.772865	488.964325	-297.464722	105.148285	70.498604	-333.870361	-94.817375	87.048882	-269.819550	275.128815	1374.877563	-253.459213	-72.541153	1378.543945	-237.534073	95.552994	1389.288574	-217.031815	100.999191	1682.196167	-344.474060	326.221771	1121.196289	-359.440918	-127.805679	1148.985596	-228.350845	323.804535	895.140320	-257.627655	-155.443085	897.546326	-261.401062	79.683556	1018.733215	504.266541	132.285507	951.909302	483.042816	309.095917
-268.679108	174.404556	919.975098	-269.010193	-12.558661	917.960999	-316.351990	169.935593	497.499054	-219.299545	-70.577202	488.923523	-297.470367	105.152252	70.471230	-333.844147	-94.782623	87.052597	-270.245331	275.105225	1374.941162	-253.819107	-72.361206	1378.733765	-238.088791	95.610298	1389.304688	-217.911301	101.241249	1682.280884	-343.489899	326.064819	1120.982300	-358.745331	-127.817574	1148.760498	-225.109299	322.675598	896.295105	-254.680969	-154.706177	898.293213	-261.641388	79.835793	1018.702393	504.914185	132.024094	951.630920	483.070160	309.104675
-268.834503	174.604080	919.953857	-269.195740	-12.435692	917.917908	-316.433533	170.070160	497.463470	-219.173782	-70.351395	488.847687	-297.519989	105.242714	70.457596	-333.845795	-94.770500	87.029358	-270.665344	275.054993	1375.013062	-254.214371	-72.209671	1378.839355	-238.626770	95.681900	1389.339600	-218.824463	101.510002	1682.349365	-342.501495	325.972168	1120.865234	-357.978729	-127.826424	1148.572998	-221.933411	321.544800	897.497986	-251.889175	-153.989670	898.969482	-261.894714	79.984756	1018.676025	505.486237	132.014328	951.637146	482.942780	308.983582
-269.073730	174.867737	919.917236	-269.604675	-12.132804	917.758728	-316.539825	170.231995	497.436066	-219.087799	-70.221588	488.725220	-297.547577	105.246086	70.441986	-333.894440	-94.787888	87.062073	-271.052185	275.012665	1375.061890	-254.487839	-72.126129	1378.956909	-239.235962	95.725822	1389.335205	-219.713837	101.741692	1682.342163	-341.614685	325.923889	1120.672974	-357.193573	-127.670425	1148.284424	-218.955444	320.483429	898.638672	-249.169006	-153.285446	899.638306	-262.221893	80.195976	1018.577515	506.077545	131.970032	951.648132	482.860596	308.872040
-269.324768	175.078705	919.853210	-270.002045	-11.861739	917.617798	-316.604156	170.438858	497.403259	-218.991394	-70.086342	488.607819	-297.553009	105.306625	70.440125	-334.321564	-94.807701	87.324890	-271.506317	274.985016	1375.129883	-254.896469	-72.005920	1379.015503	-239.769073	95.760895	1389.329224	-220.678818	102.074188	1682.427734	-340.738892	325.817688	1120.510742	-356.531097	-127.657082	1148.110840	-216.055527	319.336121	899.730469	-246.561676	-152.605179	900.331299	-262.554321	80.390045	1018.475037	506.226074	132.334854	951.931702	481.810425	308.626984
-269.503418	175.320969	919.850098	-270.181030	-11.672719	917.525452	-316.724609	170.685669	497.390900	-218.825165	-69.888115	488.549683	-297.644135	105.378326	70.455093	-334.141205	-94.780739	87.175354	-271.983521	274.945587	1375.168335	-255.299561	-71.894463	1379.140747	-240.201843	95.835686	1389.437622	-221.587646	102.304092	1682.437378	-339.932312	325.726746	1120.369873	-355.888977	-127.696106	1147.829956	-213.354996	318.371368	900.815491	-244.049728	-151.926697	900.975281	-262.774200	80.558548	1018.429626	506.696045	132.249863	951.941467	481.590912	308.439240
-269.641510	175.583481	919.851685	-270.321777	-11.504072	917.442810	-316.889862	171.262680	497.471558	-218.706528	-69.735352	488.477509	-297.760742	105.464546	70.467262	-334.008240	-94.701172	87.150719	-272.445526	274.943268	1375.214233	-255.715118	-71.745644	1379.270752	-240.858627	95.851112	1389.365356	-222.544205	102.624451	1682.531250	-339.184052	325.671844	1120.219971	-355.266388	-127.624588	1147.532715	-210.589371	317.191650	901.820679	-241.680267	-151.256317	901.590698	-262.976013	80.729942	1018.392944	507.272400	132.040588	951.951965	481.507172	308.303192
-269.754547	175.784531	919.825378	-270.406219	-11.339507	917.378357	-316.594574	170.964798	497.418457	-218.552338	-69.543243	488.414886	-297.585724	105.432396	70.484161	-334.008881	-94.671295	87.157768	-272.933624	274.918762	1375.267334	-256.160522	-71.607056	1379.352051	-241.417862	95.954521	1389.356079	-223.483704	102.883255	1682.545044	-338.469818	325.534119	1120.087280	-354.669739	-127.539665	1147.293213	-208.108597	316.267914	902.855103	-239.368225	-150.588608	902.211243	-263.148987	80.893936	1018.352539	507.770782	131.919769	951.976135	481.385773	308.175079
-269.869446	176.024200	919.816895	-270.523529	-11.153641	917.299622	-316.823395	171.325409	497.438934	-218.440964	-69.420464	488.375916	-297.739258	105.523048	70.472069	-334.016663	-94.663490	87.183060	-273.406860	274.953888	1375.264648	-256.604980	-71.494194	1379.394287	-241.924026	96.004051	1389.359741	-224.422852	103.228928	1682.642090	-337.803070	325.467621	1119.945801	-354.061371	-127.418640	1147.052734	-205.688278	315.236450	903.770569	-236.932053	-149.796722	902.892456	-263.336853	81.069733	1018.313354	508.241486	131.758606	952.003540	481.250000	308.052612
-269.978210	176.180801	919.780396	-270.647003	-10.959835	917.233398	-317.182831	171.993286	497.506409	-218.259262	-69.293922	488.367096	-297.936615	105.675850	70.499481	-333.998108	-94.586311	87.216156	-273.893036	274.924133	1375.257935	-257.082123	-71.410942	1379.460938	-242.354553	96.093376	1389.480225	-225.381561	103.516495	1682.690674	-337.214966	325.331329	1119.758911	-353.539825	-127.361198	1146.861694	-203.521545	314.401184	904.588623	-235.148102	-149.276474	903.396545	-263.507751	81.228447	1018.265503	508.847321	131.966278	951.871704	481.164276	308.009796
-270.112701	176.310074	919.727417	-270.763275	-10.786962	917.145813	-317.345520	172.390747	497.526123	-218.083572	-69.150902	488.332520	-298.083649	105.762810	70.492302	-333.965057	-94.479019	87.225784	-274.411041	275.014679	1375.243042	-257.610748	-71.239304	1379.537109	-242.923340	96.188835	1389.410400	-226.311981	103.799568	1682.747559	-336.692200	325.218811	1119.543335	-353.100555	-127.336266	1146.676514	-201.599121	313.604218	905.398010	-233.457382	-148.737396	903.799622	-263.690979	81.361572	1018.198914	509.274292	131.856476	951.908936	480.996338	307.843597
-270.227722	176.459503	919.661011	-270.904999	-10.606614	917.062683	-317.345459	172.558014	497.490387	-218.000122	-69.063232	488.303802	-298.110992	105.764580	70.451248	-334.378265	-94.482681	87.506279	-274.903198	275.081787	1375.228394	-258.062805	-71.090126	1379.593750	-243.494125	96.290344	1389.380493	-227.249802	104.061134	1682.775146	-336.245361	325.137543	1119.351196	-352.691467	-127.267494	1146.466675	-199.891251	312.742737	906.144958	-231.925430	-148.227203	904.200134	-263.861328	81.516449	1018.126831	509.686829	131.793777	951.983032	480.852539	307.723480
-270.378632	176.540161	919.593018	-271.003296	-10.514190	916.991272	-317.313934	172.490707	497.411102	-217.786407	-68.881889	488.286896	-298.001404	105.782784	70.422508	-334.377960	-94.417061	87.555878	-275.408905	275.137421	1375.183228	-258.524078	-71.021370	1379.545532	-243.985092	96.400650	1389.417603	-228.178040	104.337448	1682.833252	-335.875641	325.085632	1119.146484	-352.332947	-127.148407	1146.225464	-198.408157	311.987457	906.836487	-230.954681	-148.276825	903.976990	-264.029022	81.603065	1018.059998	510.091095	131.765427	952.075989	480.740234	307.634216
-270.530914	176.678452	919.528748	-271.087860	-10.388818	916.937195	-317.275238	172.489822	497.338043	-217.619644	-68.657356	488.199860	-298.016052	105.830849	70.464050	-334.327789	-94.333443	87.570831	-275.871063	275.225555	1375.144775	-258.933777	-70.896309	1379.564331	-244.487137	96.501457	1389.378174	-229.093658	104.586823	1682.848389	-335.552551	324.975311	1118.958740	-352.000580	-127.013840	1145.963623	-196.938385	311.254700	907.573914	-229.529236	-147.744720	904.297241	-264.194916	81.742912	1018.004150	510.389069	131.694397	952.193298	480.623596	307.548431
-270.572174	176.945648	919.530884	-271.117218	-10.216067	916.845520	-317.308411	172.816849	497.376984	-217.438049	-68.478416	488.169067	-298.005066	105.888626	70.500114	-334.267761	-94.262703	87.596977	-276.396759	275.348175	1375.094849	-259.462128	-70.722679	1379.561646	-244.926895	96.639565	1389.341064	-229.999573	104.863014	1682.884521	-335.312897	324.870941	1118.727417	-351.760559	-126.813553	1145.647095	-195.665802	310.468597	908.060486	-228.283585	-147.267044	904.593567	-264.316742	81.914207	1017.964355	510.400696	131.134415	952.517578	480.352997	307.301300
-270.632874	177.159103	919.513062	-271.150299	-10.046309	916.810608	-317.415253	173.202835	497.450287	-217.258392	-68.275620	488.112823	-298.095428	105.957130	70.527634	-334.270813	-94.204582	87.615570	-276.881592	275.473969	1375.023804	-259.874268	-70.570007	1379.568359	-245.467056	96.765419	1389.317383	-230.839905	105.069908	1682.848389	-335.112579	324.751678	1118.559692	-351.545074	-126.644119	1145.452148	-194.685593	309.841919	908.602783	-227.077301	-146.689438	904.871704	-264.427155	82.098145	1017.942017	510.898254	131.711517	952.459717	480.310577	307.405853
-270.663757	177.331055	919.486145	-271.159119	-9.908736	916.755432	-317.326569	172.674316	497.272766	-217.136017	-68.111427	488.060638	-297.913635	105.862495	70.466927	-334.241425	-94.121346	87.684288	-277.414246	275.589325	1374.950073	-260.356934	-70.377350	1379.577271	-245.909470	96.931236	1389.276611	-231.711685	105.321022	1682.878174	-334.968201	324.622650	1118.355957	-351.391327	-126.489731	1145.246460	-193.916611	309.197876	908.840027	-226.064926	-146.181244	905.151794	-264.520996	82.238960	1017.905518	510.690308	131.123657	952.673279	479.952850	307.200348
-270.704773	177.555267	919.474731	-271.174408	-9.756379	916.706604	-317.459808	173.010910	497.297241	-216.990021	-68.000633	488.069733	-297.994781	105.893333	70.497589	-334.213135	-94.027771	87.719650	-277.903412	275.731628	1374.896729	-260.863647	-70.178894	1379.556274	-246.355087	97.035416	1389.261353	-232.568619	105.554146	1682.910400	-334.898865	324.503784	1118.186646	-351.292908	-126.302078	1145.076172	-193.244644	308.628052	909.123535	-225.189789	-145.738815	905.369263	-264.624634	82.408913	1017.879944	510.841858	131.133423	952.786560	479.821014	307.156830
-270.791565	177.710678	919.433777	-271.227631	-9.655375	916.656433	-317.454926	172.865189	497.236206	-216.959198	-67.926247	488.036804	-297.917694	105.859222	70.420372	-334.207611	-93.922516	87.789017	-278.415588	275.887878	1374.811279	-261.371063	-70.012810	1379.529663	-246.753189	97.185471	1389.229126	-233.393982	105.753601	1682.943848	-334.839539	324.347290	1117.992310	-351.228088	-126.125305	1144.889771	-192.740082	308.113983	909.301392	-224.499557	-145.369156	905.499878	-264.753174	82.533852	1017.838013	511.000183	131.175522	952.920837	479.756409	307.191681
-270.811340	177.880341	919.392090	-271.229248	-9.566722	916.621460	-317.565369	173.184769	497.299194	-216.875305	-67.861626	487.987518	-297.964417	105.930954	70.449013	-334.167633	-93.827080	87.846680	-278.943756	276.057373	1374.769653	-261.823181	-69.886292	1379.483276	-247.208130	97.320236	1389.130249	-234.232391	106.037354	1683.017944	-334.921051	324.230652	1117.846313	-351.214111	-125.928413	1144.716797	-192.553070	307.655243	909.294617	-223.968124	-145.027237	905.600525	-264.823242	82.667892	1017.803467	511.057159	131.244217	953.046326	479.654877	307.221069
-270.863342	178.018387	919.335388	-271.244171	-9.470811	916.590576	-317.740967	173.616684	497.398712	-216.776062	-67.802299	487.991577	-298.091309	105.990196	70.480339	-334.138397	-93.720627	87.915695	-279.521484	276.223694	1374.734619	-262.338043	-69.744415	1379.460449	-247.544571	97.490417	1389.017578	-235.033218	106.239105	1683.036621	-335.027649	324.057373	1117.634277	-351.248413	-125.694656	1144.578369	-192.372787	307.208954	909.288208	-223.585388	-144.590042	905.670044	-264.882263	82.800232	1017.761475	511.384949	131.970261	953.012695	479.655548	307.473328
-270.832977	178.205811	919.331665	-271.173553	-9.401586	916.575012	-317.785645	173.482452	497.337677	-216.661896	-67.660767	487.955994	-298.018951	105.955986	70.451691	-334.090668	-93.601028	87.945496	-280.018280	276.463074	1374.687378	-262.843628	-69.577789	1379.431885	-247.850586	97.598885	1388.792480	-235.819275	106.397873	1682.991943	-335.241730	323.898804	1117.449585	-351.337708	-125.483559	1144.408081	-192.486816	306.796448	909.115051	-223.322830	-144.220291	905.703491	-264.897949	82.924553	1017.755859	511.420990	132.146973	953.152161	479.495300	307.728760
-270.829956	178.391586	919.333252	-271.069458	-9.334903	916.563721	-317.906494	173.557358	497.334808	-216.612930	-67.605217	487.967438	-297.991943	105.922424	70.439774	-334.029785	-93.518600	87.997063	-280.531647	276.737946	1374.681519	-263.324341	-69.377663	1379.491455	-248.098877	97.748688	1388.548218	-236.637543	106.664856	1683.092896	-335.531891	323.660522	1117.246948	-351.506104	-125.273819	1144.246094	-192.769257	306.452057	908.843201	-223.293015	-143.924484	905.670105	-264.893097	83.048172	1017.753906	511.419281	132.296341	953.292419	479.433899	307.870819
-270.782990	178.555542	919.403259	-270.887604	-9.282275	916.602356	-318.040283	173.554520	497.301178	-216.558334	-67.470444	488.026398	-297.930939	105.939644	70.462372	-333.877960	-93.391014	87.997169	-280.974335	277.085632	1374.646118	-263.781860	-69.211922	1379.577271	-248.322037	97.920219	1388.296265	-237.402618	106.840996	1683.092285	-335.854553	323.348022	1117.078613	-351.720428	-125.044151	1144.172729	-193.238556	306.173523	908.513672	-223.427139	-143.631805	905.653503	-264.864319	83.144997	1017.813232	511.382813	132.481033	953.436340	479.404724	308.043457
-270.777130	178.605606	919.462646	-270.670349	-9.325704	916.693604	-318.218872	173.740234	497.312683	-216.624756	-67.321365	488.158936	-297.917358	105.898392	70.438049	-333.744263	-93.278137	88.040985	-281.258972	277.484924	1374.643677	-264.151001	-69.138779	1379.594116	-248.595444	98.063850	1388.075806	-238.193344	107.090210	1683.177734	-336.239380	323.009979	1116.910767	-351.983917	-124.805702	1144.211792	-193.883026	305.964478	908.160156	-223.741409	-143.360062	905.624878	-264.816376	83.172607	1017.892700	511.414978	132.657074	953.601929	479.444397	308.258087
-270.762756	178.726715	919.545166	-270.503448	-9.292337	916.785645	-318.378845	173.681671	497.232269	-216.751785	-67.186760	488.257446	-297.838470	105.902832	70.439217	-333.591278	-93.193916	88.096786	-281.415741	277.925415	1374.647339	-264.379852	-69.048988	1379.773926	-248.886032	98.247154	1387.857910	-238.969864	107.316734	1683.233398	-336.698730	322.627075	1116.702393	-352.254883	-124.524696	1144.267578	-194.574234	305.805969	907.798523	-224.158615	-143.086533	905.618042	-264.792847	83.260223	1017.984070	511.427368	132.915039	953.722900	479.499054	308.524567
-270.836639	178.789001	919.656128	-270.385742	-9.250357	916.935242	-318.523773	173.715225	497.186096	-216.933075	-67.028320	488.385895	-297.784454	105.884163	70.434029	-333.477081	-93.087784	88.110847	-281.450531	278.382141	1374.638672	-264.532593	-68.933624	1379.982544	-249.249847	98.418564	1387.639771	-239.729797	107.558372	1683.210693	-337.271271	322.295685	1116.617432	-352.548157	-124.333244	1144.475342	-195.636841	305.525085	907.263428	-224.858780	-142.859482	905.562195	-264.792664	83.338890	1018.116028	511.444763	133.144821	953.846130	479.605072	308.732117
-270.946625	178.858475	919.752258	-270.304688	-9.281207	917.112976	-318.626587	173.440796	497.065277	-217.062958	-66.858070	488.556396	-297.666779	105.899406	70.418198	-333.393127	-93.031891	88.167412	-281.375854	278.746277	1374.593140	-264.668243	-68.741661	1380.246460	-249.589920	98.637077	1387.478149	-240.442184	107.777267	1683.126465	-337.860046	321.892792	1116.487915	-352.937561	-124.223450	1144.810913	-196.875916	305.334869	906.631897	-225.833054	-142.600998	905.624878	-264.843262	83.408012	1018.255798	511.428467	133.396515	953.935974	479.695007	308.978790
-271.129425	179.000122	919.829773	-270.312744	-9.306490	917.259827	-318.787720	173.581177	497.104950	-217.352661	-66.756599	488.717804	-297.655060	105.919746	70.434311	-333.351410	-92.978416	88.230042	-281.227142	279.010956	1374.557251	-264.755341	-68.543198	1380.533569	-249.971497	98.865448	1387.307251	-241.158142	108.114250	1683.148193	-338.524506	321.590637	1116.408691	-353.362213	-124.134285	1145.252930	-198.270065	305.080994	905.949402	-226.949585	-142.468689	905.578918	-264.952484	83.509468	1018.369324	511.193359	132.993713	954.216248	479.767761	309.015015
-271.343719	179.087616	919.894897	-270.340271	-9.336307	917.406433	-318.971588	174.063782	497.173645	-217.594849	-66.578979	488.881165	-297.687805	106.034210	70.470840	-333.300079	-92.896751	88.283974	-281.168793	279.211334	1374.546021	-264.924011	-68.246361	1380.920044	-250.338211	99.100815	1387.312988	-241.851074	108.439445	1683.167480	-339.219391	321.305084	1116.344482	-353.854614	-124.038376	1145.793213	-199.887589	304.853973	905.130249	-228.285782	-142.290756	905.655457	-265.107910	83.587807	1018.477844	511.269592	133.237854	954.293396	479.926788	309.234955
-271.567505	179.181396	919.939941	-270.397400	-9.357692	917.546082	-319.130249	174.346008	497.191406	-217.875626	-66.510033	489.080048	-297.745209	106.091805	70.486900	-333.256226	-92.842079	88.319557	-281.274414	279.446167	1374.543213	-265.151733	-67.887222	1381.355225	-250.685104	99.352371	1387.276489	-242.471359	108.742279	1683.168457	-339.887177	321.053101	1116.257080	-354.360229	-123.964256	1146.302246	-201.610794	304.686768	904.146912	-229.706345	-142.278946	905.642090	-265.300507	83.679550	1018.573853	511.395538	133.467331	954.394226	480.166992	309.492981
-271.806152	179.295319	919.945251	-270.589844	-9.345134	917.639648	-319.157867	174.076675	497.069580	-218.278763	-66.467361	489.210083	-297.601257	106.078751	70.423576	-333.306335	-92.803032	88.368027	-281.449097	279.675964	1374.536255	-265.344330	-67.585541	1381.808594	-251.135422	99.579811	1387.248169	-243.163315	109.146988	1683.319336	-340.538818	320.779205	1116.243164	-354.898773	-124.023453	1146.926880	-203.549561	304.569519	903.056274	-231.282181	-142.186569	905.653015	-265.567749	83.791191	1018.626831	511.432861	133.696274	954.426270	480.311768	309.705841
-272.014435	179.410400	919.943420	-270.747894	-9.405236	917.758545	-319.207520	173.912048	497.005310	-218.643463	-66.403793	489.362610	-297.527588	106.079468	70.416351	-333.333618	-92.772514	88.428192	-281.822174	279.990295	1374.512817	-265.647217	-67.295677	1382.273438	-251.516922	99.877480	1387.352295	-243.765640	109.543404	1683.360352	-341.196503	320.543823	1116.148682	-355.458984	-124.065414	1147.520264	-205.571106	304.531586	901.941772	-232.970367	-142.382843	905.633301	-265.770844	83.884949	1018.687195	511.572968	133.754898	954.450012	480.677460	309.706940
-272.228363	179.578552	919.966492	-270.908356	-9.481214	917.885498	-319.378601	174.024612	496.999359	-219.043915	-66.403587	489.520996	-297.575714	106.084084	70.391953	-333.373230	-92.762398	88.477676	-282.323212	280.390869	1374.486572	-266.044464	-66.944206	1382.724121	-251.969025	100.223213	1387.446899	-244.360397	109.992805	1683.479248	-341.865265	320.344055	1116.014160	-356.149017	-124.162498	1148.126587	-207.607910	304.461029	900.686768	-234.719833	-142.457214	905.530334	-265.990784	83.988686	1018.764709	511.500763	133.902039	954.400146	480.707886	309.842102
-272.443848	179.642029	919.968994	-271.087982	-9.581313	918.046692	-319.616669	174.359619	497.123199	-219.436356	-66.341034	489.622589	-297.694885	106.069923	70.397972	-333.391113	-92.719658	88.493912	-282.823303	280.793579	1374.406616	-266.408295	-66.610542	1383.159424	-252.397858	100.553688	1387.593506	-244.979797	110.569458	1683.682495	-342.583313	320.228729	1115.839844	-356.816315	-124.168571	1148.691650	-209.857651	304.436798	899.403381	-236.528000	-142.767075	905.420410	-266.194885	84.056030	1018.847778	511.585114	134.024719	954.441223	480.837646	309.989136
-272.694275	179.766113	919.993225	-271.269409	-9.721230	918.202942	-319.819519	174.286179	497.112213	-219.848557	-66.305458	489.807404	-297.721771	106.058800	70.402885	-333.414337	-92.671783	88.516861	-283.374878	281.241241	1374.302490	-266.892517	-66.279358	1383.561890	-252.802139	100.909622	1387.761597	-245.561722	111.067917	1683.790527	-343.356873	320.123840	1115.603394	-357.534088	-124.253151	1149.196533	-212.219193	304.511841	898.102600	-238.414841	-142.955704	905.315430	-266.381866	84.121269	1018.937073	511.679230	134.185043	954.472656	480.942474	310.135040
-272.915771	179.819077	920.034546	-271.432770	-9.904625	918.402527	-320.120331	174.221436	497.128387	-220.244904	-66.212090	489.939178	-297.735321	105.989883	70.417419	-333.408173	-92.635063	88.529495	-283.943359	281.682251	1374.137329	-267.409424	-65.881310	1383.931030	-253.262817	101.319168	1387.899292	-246.150558	111.717499	1683.955811	-344.211090	320.025299	1115.373779	-358.372131	-124.272141	1149.714111	-214.755508	304.620880	896.655640	-240.421921	-143.419891	905.130066	-266.546265	84.142418	1019.056702	511.823456	134.244003	954.516785	481.062653	310.208496
-273.153778	179.896530	920.073120	-271.609528	-10.010917	918.576355	-320.283142	173.422638	496.988403	-220.633301	-66.042236	490.057709	-297.548828	105.839470	70.346359	-333.343994	-92.567154	88.467545	-284.513885	282.142273	1373.896973	-267.854156	-65.525627	1384.206177	-253.724640	101.730370	1388.037354	-246.741577	112.297256	1684.091064	-345.072601	320.006226	1115.052490	-359.168915	-124.222466	1150.150879	-217.265518	304.738525	895.192627	-242.401169	-143.812775	904.930542	-266.717468	84.201988	1019.161499	511.937195	134.352905	954.560974	481.144318	310.332672
-273.469910	179.895859	920.076477	-271.849945	-10.165209	918.750488	-320.532349	173.017197	496.921295	-221.161713	-65.965073	490.188354	-297.402069	105.695030	70.266426	-333.366730	-92.503746	88.437103	-285.009003	282.574585	1373.552490	-268.468384	-65.125175	1384.379272	-254.165237	102.120697	1388.177246	-247.364517	113.052719	1684.266479	-346.050873	319.989471	1114.658813	-360.082001	-124.318558	1150.565674	-220.008804	305.034668	893.705322	-244.499176	-144.332870	904.646667	-266.925018	84.217728	1019.246826	512.109192	134.483765	954.617188	481.261810	310.422272
-273.847717	179.760757	920.042542	-272.146240	-10.355883	918.933777	-320.845215	172.703995	496.869934	-221.803436	-66.096542	490.400787	-297.363068	105.646034	70.267319	-333.453979	-92.525970	88.441689	-285.511932	283.068878	1373.215942	-268.977325	-64.710266	1384.574585	-254.617157	102.548042	1388.288452	-247.931305	113.742882	1684.351074	-347.074524	320.016052	1114.266235	-360.977600	-124.216980	1150.895020	-222.703018	305.264221	892.145752	-246.526779	-144.819763	904.378418	-267.147217	84.172607	1019.315491	512.603210	135.163864	954.536072	481.464508	310.715942
-274.179901	179.698486	920.077393	-272.409271	-10.554019	919.108276	-321.244843	172.616760	496.839966	-222.223511	-66.076431	490.558838	-297.302399	105.565063	70.242325	-333.507416	-92.545486	88.374702	-285.950928	283.462677	1372.823730	-269.534821	-64.328346	1384.698975	-255.085709	103.028664	1388.409058	-248.567032	114.594223	1684.531738	-348.148529	320.082336	1113.810181	-361.939880	-124.120087	1151.264282	-225.492310	305.462311	890.475891	-248.694336	-145.317123	904.175232	-267.364716	84.118942	1019.415833	512.524597	134.705215	954.807922	481.461029	310.627350
-274.425751	179.518280	920.102112	-272.476288	-10.890789	919.392761	-321.634216	172.427368	496.853088	-222.821457	-66.147987	490.786530	-297.271759	105.570320	70.225143	-333.563721	-92.548485	88.361206	-286.457764	283.946930	1372.401978	-270.158020	-63.834705	1384.913940	-255.515305	103.470184	1388.452148	-249.104126	115.390778	1684.604614	-349.287537	320.170624	1113.385376	-362.800171	-123.984772	1151.528442	-228.414917	305.696167	888.836731	-250.328888	-145.845642	904.688477	-267.512726	84.002663	1019.570496	512.735901	134.774384	954.932495	481.537231	310.705933
-274.710419	179.263977	920.116638	-272.560150	-11.267515	919.679138	-322.177277	172.284180	496.810883	-223.471680	-66.222145	491.092224	-297.333893	105.550949	70.222633	-333.638428	-92.619041	88.280006	-286.968384	284.438507	1371.981201	-270.736694	-63.433678	1385.071655	-255.872772	103.963562	1388.497437	-249.729721	116.323303	1684.803955	-350.433716	320.290222	1112.963623	-363.765015	-123.761124	1151.898804	-231.361832	305.921326	887.284302	-252.448914	-146.470123	904.505005	-267.672699	83.836319	1019.719849	512.960754	134.865585	955.060120	481.577454	310.803436
-275.028534	178.978958	920.131226	-272.820038	-11.624886	919.945251	-322.815857	172.360123	496.781982	-224.243164	-66.456635	491.309814	-297.399231	105.596878	70.206673	-333.751434	-92.682152	88.235176	-287.353333	285.114136	1371.720337	-271.337158	-62.930759	1385.322632	-256.300476	104.507278	1388.510010	-250.289444	117.277191	1684.895752	-351.588104	320.315979	1112.576294	-364.818298	-123.628059	1152.221436	-234.408905	306.220337	885.672974	-254.653351	-146.967026	904.225891	-267.941620	83.648956	1019.859070	513.405090	135.560471	955.007751	481.665894	311.053986
-275.402710	178.721436	920.126404	-273.166534	-11.973017	920.164795	-322.854950	171.738510	496.707672	-225.217514	-66.757576	491.420776	-297.137787	105.451538	70.179176	-333.921265	-92.796257	88.207893	-287.757874	285.596527	1371.195313	-271.803894	-62.544720	1385.494385	-256.717072	104.975754	1388.497070	-250.869400	118.221504	1684.962402	-352.654816	320.216400	1111.749146	-365.889648	-123.365967	1152.686157	-237.545135	306.522369	884.068176	-256.952393	-147.463547	903.973328	-268.268707	83.464851	1019.964417	513.363525	134.952576	955.275085	481.626801	310.892212
-275.814056	178.437088	920.089111	-273.537170	-12.264097	920.346191	-322.938904	171.211884	496.614502	-225.933731	-67.025917	491.638885	-296.909851	105.330223	70.116547	-334.035370	-92.886345	88.159821	-288.037903	286.369019	1370.908203	-272.339111	-62.121113	1385.691650	-257.130554	105.516869	1388.522583	-251.476959	119.268135	1685.069824	-353.852722	320.310455	1111.371948	-367.099396	-123.208076	1153.138306	-241.145203	307.363403	882.412231	-260.203705	-148.215820	903.400452	-268.615570	83.293427	1020.033630	513.888367	135.657654	955.202454	481.727600	311.167450
-276.285187	178.092834	920.027832	-273.948395	-12.541554	920.536804	-323.654510	171.170761	496.506409	-226.805603	-67.406387	491.836182	-297.021637	105.364029	70.076614	-334.131897	-93.009903	88.062233	-288.284790	286.986389	1370.528564	-272.836304	-61.639740	1385.926270	-257.584351	106.034943	1388.428955	-252.025269	120.312531	1685.054443	-355.334961	320.679260	1111.453003	-368.275085	-122.893951	1153.652588	-244.441864	307.632111	880.927612	-262.884247	-148.647842	903.050537	-268.981964	83.117340	1020.093384	513.788940	135.090118	955.427429	481.612518	311.024597
-276.531219	178.121475	920.100464	-274.306519	-12.828987	920.815186	-324.075897	171.040024	496.455170	-227.720795	-67.891228	492.143982	-297.039368	105.353767	70.006393	-334.321136	-93.170219	88.036331	-288.472107	287.598450	1370.117432	-273.290039	-61.177765	1386.232422	-257.995209	106.519722	1388.385986	-252.609863	121.442444	1685.082153	-356.512238	320.670685	1110.759766	-369.479614	-122.631607	1154.248291	-247.700500	307.846558	879.535095	-265.582855	-148.816986	902.858276	-269.323792	83.090866	1020.270935	514.011658	135.115311	955.461426	481.585083	311.073944
-276.816833	178.167831	920.183105	-274.762024	-13.122631	921.107910	-324.575287	171.207123	496.526764	-228.678375	-68.386017	492.259369	-297.117737	105.428375	70.016609	-334.458771	-93.299988	88.003036	-288.678680	288.222534	1369.729126	-273.888214	-60.595730	1386.542236	-258.409180	107.067642	1388.358887	-253.176910	122.626053	1685.159546	-357.815796	320.880402	1110.441162	-370.701019	-122.343933	1154.895996	-251.078522	308.144592	878.244812	-268.502106	-149.183823	902.790894	-269.742859	83.070114	1020.460999	514.342529	135.221771	955.604431	481.635345	311.167419
-277.336792	177.963715	920.249207	-275.303009	-13.443633	921.379822	-324.923706	170.784622	496.399017	-229.645447	-68.849251	492.517456	-297.095062	105.414833	69.969124	-334.586029	-93.394379	88.004990	-288.792358	288.707123	1369.362549	-274.363617	-60.112083	1386.934692	-258.880951	107.596779	1388.333740	-253.667145	123.628365	1685.136597	-359.229950	321.209717	1110.250610	-371.902893	-121.967751	1155.576538	-254.479767	308.281128	876.911316	-271.407959	-149.681686	902.753235	-270.316803	82.913429	1020.632019	514.552246	135.329025	955.648376	481.593628	311.181671
-277.990753	177.633087	920.232178	-276.007141	-13.736327	921.577271	-325.283600	170.590683	496.326599	-230.495728	-69.372993	492.775421	-297.148865	105.440247	69.912170	-334.651428	-93.448517	88.012077	-288.924316	289.213776	1369.052490	-274.923615	-59.536530	1387.447510	-259.320923	108.119522	1388.365234	-254.186493	124.856613	1685.209717	-360.744904	321.804291	1110.370972	-373.145477	-121.743080	1156.346069	-257.866608	308.525848	875.695068	-274.288818	-150.205048	902.853149	-271.008209	82.712090	1020.722168	515.053345	134.366943	955.617798	481.461395	311.247345
-278.709869	177.209869	920.237976	-276.822571	-14.170520	921.837463	-325.547241	170.393021	496.263062	-231.504715	-70.133774	493.164642	-297.091736	105.417084	69.886375	-334.873871	-93.597160	88.110130	-289.125244	289.721680	1368.693604	-275.453522	-59.022800	1387.927124	-259.801849	108.641121	1388.383667	-254.698151	126.200089	1685.309082	-362.065796	322.158173	1110.252441	-374.386658	-121.496490	1157.163452	-261.293945	308.732544	874.342468	-277.201813	-150.757614	902.971252	-271.796204	82.412781	1020.855408	514.879028	135.439072	955.579041	481.335663	311.249268
-279.557983	176.691071	920.224731	-277.766388	-14.578747	922.110596	-325.795837	170.265320	496.203461	-232.340591	-70.637360	493.321594	-297.077911	105.476006	69.855103	-334.917511	-93.680801	88.181831	-289.280640	290.234711	1368.337036	-275.942993	-58.596237	1388.413818	-260.269196	109.114609	1388.443848	-255.136475	127.496620	1685.350342	-363.426025	322.612427	1110.038086	-375.618652	-121.189857	1157.958374	-264.620819	308.943634	873.084839	-280.055908	-151.231476	903.184814	-272.705475	82.096123	1020.984680	514.814209	136.573563	955.538391	481.265961	311.217438
-280.416718	176.304886	920.255554	-278.820831	-14.877401	922.290710	-326.454468	170.581406	496.163971	-233.189651	-71.143585	493.496643	-297.350006	105.596420	69.808922	-334.946838	-93.741737	88.213257	-289.454590	290.769318	1368.001465	-276.494049	-58.072746	1388.901489	-260.687561	109.619011	1388.453979	-255.589554	129.075287	1685.385376	-364.649414	322.992065	1109.816040	-376.917938	-121.034706	1158.803101	-267.802155	309.187592	871.897766	-282.952850	-151.650864	903.390503	-273.640503	81.826172	1021.088074	515.245789	138.292313	955.279236	481.295776	311.447754
-281.263794	175.843750	920.250610	-279.900146	-15.337162	922.527771	-326.775848	170.652054	496.150513	-233.863968	-71.588493	493.740021	-297.322662	105.644501	69.808014	-334.938385	-93.790245	88.257126	-289.596497	291.248779	1367.684692	-276.918762	-57.679119	1389.433472	-261.184906	110.118134	1388.435669	-255.957184	130.465057	1685.414185	-365.945557	323.527740	1109.659302	-378.264069	-120.852264	1159.689087	-271.290924	309.812317	871.173157	-285.934021	-152.132629	903.643555	-274.572327	81.485008	1021.200867	515.965088	136.357254	955.373962	481.229218	311.470490
-282.230438	175.337433	920.270691	-281.049988	-15.786736	922.761414	-327.259674	170.236496	495.962097	-234.675644	-72.168831	494.063965	-297.340485	105.673698	69.729988	-334.981384	-93.818924	88.324829	-289.758759	291.743073	1367.336914	-277.362610	-57.113907	1389.901245	-261.686066	110.601746	1388.411499	-256.296112	131.900681	1685.386597	-367.202026	323.981415	1109.524536	-379.614044	-120.661049	1160.581543	-274.613251	310.096069	870.004456	-288.922089	-152.710938	903.998352	-275.588501	81.113441	1021.323792	516.254333	136.287674	955.369934	481.192017	311.451904
-283.100677	174.901443	920.299683	-282.270447	-16.225790	922.981079	-327.710999	170.043350	495.868988	-235.393265	-72.544487	494.251373	-297.274048	105.662872	69.669548	-335.011353	-93.858696	88.383698	-289.982666	292.222168	1366.919189	-277.852661	-56.674683	1390.288696	-262.045868	111.093170	1388.486694	-256.615753	133.391510	1685.370117	-368.510468	324.483002	1109.323242	-380.993134	-120.601830	1161.542725	-277.983673	310.570801	869.289429	-291.842529	-153.180008	904.350342	-276.595062	80.764488	1021.444519	516.580444	136.327805	955.335388	481.124939	311.453369
-284.091248	174.458527	920.337891	-283.622070	-16.730673	923.227356	-328.356873	170.644241	495.945831	-236.163742	-72.976219	494.457123	-297.396362	105.794266	69.705307	-335.037018	-93.916199	88.437103	-290.183807	292.712341	1366.546509	-278.399902	-56.120289	1390.696533	-262.504028	111.549255	1388.446411	-256.879059	134.907776	1685.305298	-369.744141	324.955322	1109.200684	-382.408875	-120.474983	1162.459473	-281.067444	310.809692	868.438293	-294.639038	-153.621231	904.794189	-277.667175	80.387360	1021.579224	516.413696	135.374908	955.396118	480.883301	311.185638
-285.154541	173.995834	920.320190	-285.024811	-17.112667	923.441528	-328.945099	170.398987	495.792023	-236.916122	-73.564774	494.790131	-297.265564	105.783600	69.627289	-335.045471	-93.893059	88.516846	-290.334717	293.146393	1366.146362	-278.935211	-55.609188	1391.112671	-263.028931	111.993973	1388.306152	-257.096130	136.437073	1685.215332	-370.968994	325.428864	1108.997803	-383.861389	-120.351761	1163.370483	-283.955383	310.964539	867.445679	-297.413849	-154.085815	905.250610	-278.757751	80.075691	1021.666809	517.160156	136.277359	955.232605	480.911652	311.399750
-286.228363	173.450745	920.297302	-286.462036	-17.655733	923.701477	-329.529541	169.636429	495.491302	-237.686569	-73.961113	495.086182	-297.095154	105.775711	69.586365	-335.022217	-93.871063	88.563942	-290.529449	293.609711	1365.704834	-279.485443	-55.098434	1391.567139	-263.543488	112.455620	1388.192627	-257.258301	138.038239	1685.097412	-372.212738	325.892517	1108.727783	-385.264313	-120.210373	1164.239624	-286.891083	311.131714	866.547546	-300.023712	-154.503677	905.772156	-279.902039	79.666924	1021.775879	517.541016	136.313904	955.185913	480.882355	311.409210
-287.297882	173.011765	920.289185	-287.909088	-18.131742	923.918945	-330.348053	169.611862	495.312836	-238.488403	-74.264122	495.249939	-297.190155	105.882713	69.535965	-334.981476	-93.832115	88.593941	-290.698761	294.047913	1365.207031	-280.054382	-54.639729	1391.986084	-264.063141	112.831841	1388.070435	-257.391571	139.673660	1684.978149	-373.404205	326.321747	1108.559204	-386.755341	-120.166695	1165.096313	-289.695648	311.377747	865.672668	-302.721222	-154.911301	906.277832	-281.054840	79.313644	1021.871826	517.922546	136.338959	955.117371	480.786102	311.338562
-288.520721	172.462891	920.265991	-289.455688	-18.633293	924.171387	-331.217010	169.375137	495.101440	-239.553268	-74.790260	495.577667	-297.363953	106.067284	69.595406	-335.092041	-93.864632	88.681618	-290.850861	294.484406	1364.785767	-280.623535	-54.271641	1392.371704	-264.635742	113.243385	1387.925781	-257.476837	141.323090	1684.812622	-374.595398	326.737427	1108.308105	-388.281616	-119.969116	1165.867920	-292.494019	311.600616	864.881042	-305.388062	-155.396194	906.762634	-282.286774	78.920700	1021.973694	517.810059	135.215149	955.224365	480.595917	310.980225
-289.762634	171.770966	920.146729	-290.945557	-18.923723	924.360779	-332.349792	169.436722	494.920593	-240.326782	-75.283287	495.884033	-297.532349	106.295143	69.624313	-335.049805	-93.795692	88.647736	-290.934296	294.946899	1364.386353	-281.158386	-54.003647	1392.742798	-265.111969	113.638031	1387.726929	-257.517853	142.947708	1684.525269	-375.718994	327.110870	1108.090088	-389.817017	-119.827980	1166.671021	-295.130035	311.764221	864.162415	-307.946564	-155.818115	907.297607	-283.507568	78.585281	1021.995667	519.082214	138.283722	955.324402	480.756531	311.178528
-291.047272	171.187057	920.085632	-292.527557	-19.715841	924.626099	-333.322998	169.073502	494.724396	-241.472092	-75.838661	496.134583	-297.480072	106.327812	69.536705	-335.075439	-93.684372	88.628006	-291.023285	295.460846	1363.937866	-281.684509	-53.691582	1393.235107	-265.559357	113.987511	1387.565674	-257.545807	144.705704	1684.310669	-376.871643	327.493683	1107.903198	-391.404510	-119.694695	1167.461914	-297.766663	311.875549	863.509460	-310.563293	-156.124603	907.863403	-284.836761	78.053734	1022.087097	519.411804	138.204926	955.324402	480.686859	310.956635
-292.508972	170.427414	919.997742	-294.114655	-20.366869	924.891052	-334.417084	169.303421	494.580750	-242.790253	-76.581955	496.486206	-297.203766	106.143311	69.252655	-335.256653	-93.572319	88.653717	-290.984283	295.929321	1363.533447	-282.154755	-53.417530	1393.683105	-266.136230	114.292511	1387.306030	-257.519318	146.395813	1684.028687	-377.960236	327.812378	1107.729492	-392.950836	-119.513985	1168.399536	-300.239624	311.900238	862.727905	-313.186951	-156.477737	908.464600	-286.247406	77.528328	1022.163269	519.829346	138.212830	955.298218	480.617004	310.826782
-294.228271	169.485428	919.822021	-295.810486	-20.923553	925.085083	-335.515381	168.763336	494.225800	-244.138290	-77.294815	496.729065	-297.185577	106.184357	69.132393	-335.397980	-93.352661	88.629639	-290.895966	296.369598	1363.242676	-282.590942	-53.132961	1394.130371	-266.758942	114.577576	1387.051147	-257.457794	148.205475	1683.648315	-379.032776	328.159698	1107.562256	-394.485321	-119.300034	1169.326782	-302.739349	311.888184	862.279968	-315.669037	-156.713089	909.165771	-287.736542	76.976158	1022.151611	520.370605	138.266388	955.313721	480.584747	310.666321
-295.723755	168.943817	919.777893	-297.476501	-21.467947	925.336426	-336.710327	168.302963	493.896515	-245.570374	-78.058975	496.914246	-297.399231	106.527267	69.218857	-335.620483	-93.121780	88.576309	-290.891205	296.628540	1362.830566	-283.140625	-52.785797	1394.615234	-267.394989	114.870705	1386.793213	-257.335388	149.975815	1683.284668	-380.049133	328.556641	1107.465576	-396.053925	-119.160744	1170.303955	-305.123901	311.848877	861.791016	-318.167389	-156.993454	909.930969	-289.214386	76.580032	1022.243530	520.478271	137.544678	955.289978	480.475098	310.295532
-297.363739	168.491089	919.687500	-299.275757	-21.879303	925.508484	-338.037506	168.379059	493.776031	-247.096420	-79.044540	497.280304	-297.449280	106.685608	69.189888	-336.076416	-92.942863	88.588364	-290.982544	296.813660	1362.503540	-283.705444	-52.410591	1395.101685	-268.004791	115.119614	1386.599121	-257.171265	151.733612	1682.836060	-380.979034	328.881653	1107.383667	-397.583038	-119.007683	1171.308350	-307.215332	311.895599	861.463989	-320.391968	-157.148483	910.745911	-290.779327	76.277832	1022.268982	521.335632	138.067383	955.247131	480.548126	310.211029
-299.182800	167.830566	919.529785	-301.144135	-22.531223	925.766174	-339.318146	167.775497	493.419373	-248.677490	-79.829948	497.461578	-297.136414	106.286179	68.797989	-336.540710	-92.747223	88.591034	-291.147675	296.940063	1362.220581	-284.271973	-52.121861	1395.574951	-268.730194	115.379257	1386.384399	-257.050049	153.502121	1682.566895	-381.948425	329.202789	1107.325928	-399.067322	-118.929779	1172.275879	-309.357758	311.819855	860.984070	-322.785431	-157.440521	911.566956	-292.440399	75.834724	1022.298462	521.850586	137.975266	955.267212	480.544403	309.976501
-301.027771	167.503555	919.505188	-303.107147	-22.926636	925.892029	-340.599121	167.653214	493.183258	-250.117599	-80.595787	497.656219	-297.191376	106.307777	68.668930	-337.143158	-92.651993	88.594795	-291.471161	297.058075	1361.953369	-284.990570	-51.759945	1396.058960	-269.439697	115.594864	1386.242798	-256.943420	155.147812	1682.054077	-382.803101	329.561890	1107.291382	-400.568329	-118.914322	1173.127930	-311.430023	311.760864	860.701233	-324.975372	-157.661530	912.310059	-294.175049	75.543953	1022.333496	522.337646	137.776382	955.195068	480.511536	309.723999
-302.953430	166.905228	919.344116	-305.042755	-23.510529	926.087708	-341.984680	167.791138	493.031281	-251.395813	-81.187401	497.732819	-297.295746	106.380402	68.590927	-337.637177	-92.490540	88.604942	-291.935303	297.192322	1361.709473	-285.654755	-51.494045	1396.485718	-270.168579	115.784843	1386.116089	-256.635071	157.214890	1681.684326	-383.622894	329.775238	1107.099609	-402.031403	-118.826622	1173.952271	-313.017670	311.754089	860.366089	-327.251404	-157.949829	912.914795	-295.907562	75.136368	1022.328796	522.879700	137.677200	955.153442	480.488953	309.414032
-305.003754	166.405594	919.241394	-307.070068	-23.969009	926.209290	-343.287842	167.074326	492.619019	-252.707336	-82.005295	498.043427	-297.483856	107.060791	68.864433	-338.038910	-92.090614	88.392693	-292.495911	297.308350	1361.461792	-286.441193	-51.289070	1396.813354	-270.916687	116.041565	1386.035400	-256.428345	158.986725	1681.267822	-384.421875	330.048492	1106.967041	-403.430267	-118.929459	1174.704712	-314.565948	311.688110	860.015869	-329.257324	-158.280899	913.568848	-297.711731	74.773026	1022.314758	523.511719	137.572952	955.119934	480.505371	309.114838
-307.103333	165.848541	919.078918	-309.148682	-24.517677	926.363342	-344.486084	166.259201	492.221436	-254.137360	-82.592567	498.173004	-297.104767	106.343552	68.367767	-339.355042	-91.883743	88.522507	-293.246613	297.435883	1361.133911	-287.300049	-51.042721	1397.105957	-271.681335	116.287025	1385.937378	-256.239227	160.753159	1680.849609	-385.236053	330.196686	1106.714600	-404.815430	-119.073868	1175.434448	-315.950256	311.654846	859.645935	-331.220825	-158.658051	914.076294	-299.550323	74.383064	1022.283325	524.029602	137.345642	955.038635	480.528137	308.747711
-309.196503	165.236679	918.948181	-311.164490	-25.164886	926.584351	-345.842438	166.124100	491.996521	-255.201523	-83.057800	498.388733	-297.395264	107.049232	68.622505	-340.060852	-91.187920	88.476517	-294.112732	297.531891	1360.752441	-288.088745	-50.762348	1397.352905	-272.383026	116.497551	1385.776367	-256.185486	162.245285	1680.412964	-386.087769	330.312683	1106.435303	-406.112061	-119.189697	1176.144531	-317.229492	311.575439	859.289063	-333.201416	-159.046585	914.581360	-301.361053	73.936630	1022.300171	524.381653	137.538116	955.021973	479.893616	309.043365
-311.358978	164.701813	918.883789	-313.133240	-25.685907	926.740601	-347.063721	165.303131	491.582733	-256.539185	-83.756683	498.670074	-297.110107	106.235565	68.125107	-341.218170	-90.034546	88.652023	-295.157440	297.616516	1360.351196	-289.069122	-50.515423	1397.544800	-273.236237	116.764557	1385.615479	-256.073517	163.939789	1679.980591	-386.966400	330.372589	1106.058960	-407.422089	-119.400719	1176.739136	-318.399384	311.395233	858.815430	-335.881775	-160.192596	914.273682	-303.167297	73.529671	1022.317993	525.425354	136.811981	954.905701	480.535126	306.849060
-313.555420	164.066849	918.752502	-315.126038	-26.381609	926.986938	-348.678009	165.288223	491.435394	-257.928680	-84.259750	498.914825	-297.426758	106.883316	68.315720	-342.604340	-88.496399	88.810493	-296.337433	297.750244	1359.927979	-289.889648	-50.328110	1397.577881	-274.160797	117.025986	1385.512695	-256.064514	165.474197	1679.514282	-387.935669	330.342163	1105.592529	-408.603790	-119.558540	1177.173584	-319.398285	311.235992	858.421997	-337.561218	-160.618423	914.499817	-305.004700	73.066574	1022.343323	525.947693	136.132446	954.887268	480.573578	306.187500
[truncated: 40 more columns]
