# Supplementary material for: A dyadic stimulus set of audiovisual affective displays for the study of multisensory, emotional, social interactions
Source: Behav Res Methods. 2015 Nov 5;48(4):1285–95. doi: 10.3758/s13428-015-0654-4 (PMC5101291; doi:10.3758/s13428-015-0654-4)
Supplement: Supplementary file 1 — (ZIP 270 MB) [file 13428_2015_654_MOESM1_ESM.zip › supplementary_material_2_stimuli_set_files/E/E24.txt]

-565.604736	239.860855	914.481689	-550.889221	54.710075	912.795227	-635.471680	221.318405	497.587952	-457.421478	12.024598	490.714661	-610.987854	154.483170	70.874054	-406.150604	-19.894304	79.377174	-543.813660	339.521545	1370.957275	-519.526794	-4.945198	1376.415771	-507.951080	162.076965	1384.090576	-485.308716	149.026962	1676.999634	-624.415710	382.831940	1117.541992	-623.038513	-67.256279	1149.573486	-529.184937	373.632599	881.259216	-533.531921	-83.951416	891.792358	-544.735840	147.456802	1012.721313	521.391296	-9.085596	959.709045	516.839905	168.193069
-565.473877	239.953445	914.513062	-550.711060	54.705772	912.822632	-635.458801	221.235535	497.644348	-457.402740	12.110243	490.649292	-610.961548	154.421158	70.887825	-406.143860	-19.893467	79.368797	-543.744690	339.558411	1370.975098	-519.343079	-4.913752	1376.426147	-507.859711	162.073639	1384.092041	-485.095062	149.413208	1676.959351	-624.458191	382.799286	1117.550537	-622.761841	-67.273811	1149.594604	-529.264526	373.594177	881.272156	-533.200562	-83.997696	891.833435	-544.578125	147.502441	1012.750305	520.776367	-8.864992	959.697388	516.485901	168.432907
-565.314636	240.061295	914.541748	-550.525085	54.697052	912.831116	-635.414124	221.162720	497.656281	-457.409180	12.057996	490.645935	-610.921875	154.413605	70.897766	-406.127808	-19.888536	79.375641	-543.663757	339.571960	1370.959473	-519.096741	-4.872313	1376.475220	-507.775665	162.098557	1384.068359	-484.878296	149.521698	1676.939697	-624.494568	382.771301	1117.585327	-622.494629	-67.307808	1149.615723	-529.385193	373.551208	881.217773	-532.946960	-84.074287	891.825012	-544.408325	147.542831	1012.769287	520.192261	-8.623552	959.640564	516.161682	168.631241
-565.226196	239.989899	914.538635	-550.421570	54.646103	912.861206	-635.292725	220.999710	497.684052	-457.446411	12.016918	490.625214	-610.830933	154.408524	70.874046	-406.154938	-19.913033	79.355919	-543.591248	339.605957	1370.964600	-518.932495	-4.841409	1376.499512	-507.640900	162.128159	1384.050659	-484.671844	149.567307	1676.930664	-624.515442	382.764130	1117.599854	-622.220337	-67.322899	1149.614380	-529.458496	373.489777	881.214050	-532.628052	-84.129898	891.854797	-544.277039	147.503372	1012.777893	519.608459	-8.441031	959.568604	515.867432	168.864670
-565.123413	239.962646	914.538208	-550.260376	54.599258	912.882385	-635.241272	220.926620	497.723267	-457.449951	12.012527	490.625214	-610.425598	154.214920	70.817589	-406.135895	-19.907906	79.357498	-543.501282	339.634369	1370.949585	-518.749939	-4.802469	1376.557617	-507.489807	162.177460	1384.115356	-484.477142	149.649826	1676.920532	-624.512695	382.717621	1117.618530	-621.950562	-67.312088	1149.628662	-529.563965	373.476501	881.186096	-532.273438	-84.143806	891.897522	-544.142029	147.482376	1012.787842	519.015015	-8.263716	959.498840	515.575256	169.047195
-565.017883	239.902817	914.536011	-550.161682	54.579266	912.893677	-635.167908	220.825134	497.726349	-457.518372	12.008728	490.594971	-610.754700	154.375504	70.879478	-406.129211	-19.906183	79.356697	-543.406250	339.658356	1370.974976	-518.600769	-4.720632	1376.687622	-507.376892	162.209564	1384.162598	-484.264435	149.594925	1676.924683	-624.520630	382.690216	1117.630859	-621.684265	-67.366249	1149.662720	-529.640259	373.424622	881.162598	-531.850586	-84.114830	891.984619	-544.014648	147.451294	1012.788940	518.456970	-8.162051	959.474487	515.285522	169.218658
-564.949097	239.884903	914.560425	-550.063538	54.573910	912.916077	-635.142639	220.735321	497.738373	-457.549042	11.946977	490.608307	-610.770264	154.365005	70.879654	-406.153168	-19.912121	79.359970	-543.334229	339.681946	1370.983154	-518.472656	-4.670896	1376.741211	-507.214447	162.244125	1384.228271	-484.099640	149.373642	1676.999756	-624.519226	382.676300	1117.649292	-621.379639	-67.436348	1149.762207	-529.730103	373.372345	881.135803	-531.443848	-84.141647	892.095825	-543.913025	147.442215	1012.809875	517.880127	-7.947182	959.493713	514.972534	169.409714
-564.848206	239.863953	914.553528	-549.945435	54.533131	912.946411	-635.125854	220.613052	497.758209	-457.566681	11.925509	490.654266	-610.745239	154.330780	70.885979	-406.146240	-19.954412	79.388870	-543.239319	339.704987	1370.969116	-518.299194	-4.647020	1376.769775	-507.033600	162.291763	1384.279907	-483.883545	149.423752	1677.017090	-624.501831	382.647125	1117.658569	-621.088318	-67.533371	1149.832886	-529.837158	373.320648	881.106812	-531.108887	-84.204155	892.165588	-543.795532	147.433151	1012.820374	517.294128	-7.858290	959.436707	514.699890	169.562958
-564.765564	239.899826	914.589111	-549.808411	54.523975	912.958374	-635.097351	220.575211	497.782623	-457.718079	11.851580	490.593140	-610.715881	154.351852	70.897980	-406.252747	-19.974636	79.418793	-543.148315	339.748444	1370.965088	-518.076965	-4.578286	1376.836182	-506.898224	162.352371	1384.296997	-483.682678	149.518097	1677.054321	-624.468201	382.616058	1117.646729	-620.771667	-67.566872	1149.850952	-529.869934	373.291992	881.055420	-530.658386	-84.185867	892.251465	-543.689026	147.437531	1012.844666	516.770813	-7.727042	959.413025	514.468872	169.755035
-564.720703	239.983948	914.608093	-549.781067	54.503323	912.950195	-635.076904	220.471527	497.801270	-457.731354	11.857531	490.559692	-610.699402	154.297409	70.890015	-406.151276	-19.926943	79.340546	-543.019470	339.754364	1370.953003	-517.874329	-4.530581	1376.845703	-506.826813	162.377167	1384.241089	-483.453613	149.593521	1677.043213	-624.432922	382.580933	1117.627563	-620.461731	-67.602127	1149.850220	-529.940430	373.237305	880.998657	-530.278625	-84.242973	892.291321	-543.612244	147.456665	1012.844482	516.249084	-7.524645	959.391907	514.199280	169.954468
-564.600586	240.053619	914.645020	-549.649719	54.497330	912.953735	-635.069458	220.396439	497.802338	-457.762939	11.818748	490.496124	-610.638489	154.320786	70.884430	-406.215485	-19.859226	79.254951	-542.915222	339.806915	1370.920044	-517.639771	-4.492224	1376.838379	-506.698517	162.384079	1384.184937	-483.243683	149.679367	1677.021606	-624.390747	382.575684	1117.615112	-620.139709	-67.592758	1149.828613	-530.016296	373.184692	880.910828	-529.964661	-84.326294	892.317078	-543.476379	147.472275	1012.863403	515.835144	-7.326171	959.417236	513.973145	170.085587
-564.539124	240.066299	914.646362	-549.575928	54.470539	912.951233	-635.006836	220.299835	497.818146	-457.873779	11.818501	490.442413	-610.205750	154.112564	70.848854	-406.206909	-19.906187	79.236389	-542.793030	339.855988	1370.883301	-517.412231	-4.437979	1376.848022	-506.547546	162.436035	1384.181030	-483.000824	149.732101	1676.970459	-624.317627	382.518982	1117.596802	-619.872925	-67.591599	1149.823242	-530.058899	373.131073	880.852844	-529.662964	-84.346657	892.289856	-543.373596	147.466934	1012.857910	515.357300	-7.137881	959.406311	513.755676	170.232040
-564.517700	240.046677	914.658142	-549.561951	54.479168	912.943665	-634.962524	220.245026	497.822418	-457.885681	11.814527	490.438385	-610.592651	154.304733	70.896767	-406.191071	-19.913893	79.248642	-542.705078	339.875488	1370.872803	-517.181396	-4.401412	1376.889282	-506.394958	162.488846	1384.193359	-482.749115	149.827423	1676.914307	-624.263977	382.504730	1117.558716	-619.614563	-67.652039	1149.910400	-530.067383	373.071320	880.834412	-529.655212	-84.728279	891.951172	-543.312683	147.454117	1012.854065	514.867126	-6.943820	959.390625	513.531555	170.397812
-564.453491	240.043365	914.681396	-549.460876	54.390614	912.996948	-634.893677	220.162384	497.853638	-457.949127	11.772403	490.430389	-610.600769	154.303986	70.869774	-406.206329	-19.919888	79.262177	-542.575989	339.910980	1370.859863	-516.942017	-4.364155	1376.935547	-506.271484	162.484314	1384.214844	-482.562988	149.869583	1676.973877	-624.195618	382.466888	1117.574097	-619.322388	-67.689674	1149.953369	-530.106262	373.006439	880.771729	-529.323181	-84.858025	892.004028	-543.201233	147.429199	1012.888306	514.433472	-6.779448	959.421509	513.335083	170.546310
-564.445313	240.017975	914.698547	-549.499451	54.424755	912.979492	-634.904968	220.087860	497.845642	-457.987000	11.715135	490.467560	-610.633423	154.267288	70.892075	-406.159637	-19.905283	79.261635	-542.456055	339.959503	1370.862793	-516.704895	-4.295440	1377.017578	-506.078430	162.540421	1384.265259	-482.329498	149.941055	1676.981812	-624.134583	382.444061	1117.572632	-618.983948	-67.752846	1150.028809	-530.138855	372.930939	880.712646	-528.914612	-84.917877	892.075745	-543.168396	147.415619	1012.881470	513.960327	-6.658764	959.414063	513.120056	170.739166
-564.391663	239.932785	914.693054	-549.440369	54.352589	913.030518	-634.835999	220.000488	497.815643	-458.056305	11.640931	490.498383	-610.564270	154.233459	70.882973	-406.214508	-19.952398	79.315796	-542.326233	339.993530	1370.827637	-516.436890	-4.236677	1377.142822	-505.926178	162.583984	1384.303223	-482.108643	150.028473	1676.980591	-624.051025	382.387299	1117.535522	-618.663269	-67.803917	1150.133301	-530.152039	372.865784	880.641602	-528.511108	-84.935036	892.176941	-543.088440	147.369446	1012.900940	513.307800	-6.259733	959.388916	512.332642	171.355164
-564.394165	239.999878	914.723145	-549.462830	54.370174	913.035828	-634.882385	220.034363	497.847382	-458.015625	11.653908	490.487000	-610.570862	154.234055	70.884460	-406.160767	-19.894712	79.294479	-542.174622	340.016357	1370.786865	-516.200623	-4.211839	1377.205322	-505.728607	162.661972	1384.334229	-481.859650	150.111496	1676.981323	-623.951965	382.350342	1117.499634	-618.350403	-67.882851	1150.197266	-530.141113	372.807709	880.581421	-528.073059	-84.965675	892.273682	-543.072815	147.399307	1012.914734	512.818420	-6.002580	959.394958	511.954773	171.644287
-564.297852	239.948273	914.729065	-549.348938	54.377705	913.056946	-634.811462	219.940002	497.868652	-458.069397	11.632896	490.452881	-610.558289	154.236496	70.892860	-406.174805	-19.886942	79.281807	-542.035645	340.063141	1370.773193	-515.924561	-4.156809	1377.276855	-505.517822	162.726624	1384.334473	-481.611633	150.203232	1676.965820	-623.879883	382.318390	1117.454346	-618.050232	-67.874519	1150.221313	-530.125244	372.735168	880.515503	-527.654602	-84.896957	892.404114	-542.953369	147.387970	1012.926208	512.363037	-5.831326	959.342712	511.714478	171.831314
-564.272095	239.923935	914.741150	-549.276917	54.316261	913.070313	-634.811707	219.904037	497.868011	-458.092438	11.622924	490.460602	-610.599976	154.230225	70.906456	-406.214020	-19.900518	79.290810	-541.912537	340.101807	1370.739990	-515.666321	-4.125756	1377.268799	-505.255676	162.773880	1384.359619	-481.380463	150.335052	1676.993896	-623.794128	382.266846	1117.409424	-617.759705	-67.873833	1150.222900	-530.104309	372.631409	880.467346	-527.275208	-84.840103	892.468384	-542.884216	147.350815	1012.936035	511.976410	-5.657993	959.278320	511.524414	172.020126
-564.184387	239.920456	914.771973	-549.197144	54.292114	913.091125	-634.770142	219.886154	497.888397	-458.042358	11.622094	490.445709	-610.569214	154.217560	70.915977	-406.177032	-19.910650	79.279343	-541.785889	340.117950	1370.697754	-515.443237	-4.068564	1377.287231	-505.085175	162.833954	1384.368652	-481.117371	150.432770	1676.989258	-623.710327	382.263123	1117.391357	-617.437805	-67.884567	1150.239258	-530.101929	372.554413	880.424255	-526.928955	-84.855057	892.558533	-542.781372	147.332596	1012.959229	511.614288	-5.477236	959.258057	511.341431	172.169250
-564.146790	239.891251	914.775208	-549.133667	54.257999	913.102295	-634.734436	219.838898	497.894409	-458.107941	11.587064	490.392059	-610.606201	154.227982	70.913864	-406.202362	-19.886864	79.223572	-541.662231	340.166748	1370.678467	-515.267639	-4.034845	1377.281860	-504.838440	162.845932	1384.403076	-480.878845	150.544968	1676.969727	-623.623291	382.209747	1117.375244	-617.172302	-67.937225	1150.312378	-530.064026	372.457336	880.359985	-526.668335	-84.912163	892.619324	-542.708618	147.308960	1012.963257	511.250092	-5.256028	959.239075	511.165283	172.340958
-564.088562	239.886826	914.778809	-549.094543	54.230587	913.089111	-634.746826	219.846451	497.909790	-458.119324	11.491759	490.426270	-610.602051	154.224136	70.898125	-406.156677	-19.912771	79.263329	-541.528015	340.203369	1370.635864	-515.065979	-3.994719	1377.322144	-504.686096	162.894608	1384.311401	-480.603424	150.634796	1676.887207	-623.544312	382.188599	1117.334229	-616.910095	-67.982819	1150.351929	-530.016663	372.364136	880.278320	-526.344055	-84.968239	892.697083	-542.626221	147.285370	1012.953735	510.924896	-5.067448	959.183960	511.047729	172.476379
-564.040955	239.802826	914.760681	-549.074036	54.215961	913.092773	-634.719727	219.820145	497.874664	-458.094177	11.502581	490.437805	-610.594543	154.208023	70.894264	-406.094208	-19.970287	79.303383	-541.389404	340.242981	1370.598145	-514.871582	-3.947482	1377.363647	-504.457153	162.935471	1384.275024	-480.353699	150.778549	1676.920288	-623.454895	382.149139	1117.315063	-616.626709	-68.046593	1150.460693	-529.950500	372.278259	880.238647	-525.997559	-85.025330	892.776611	-542.550049	147.249176	1012.940552	510.600403	-4.849091	959.166321	510.871124	172.683990
-563.954651	239.696686	914.756592	-548.960083	54.148624	913.115295	-634.680359	219.803253	497.871521	-458.009033	11.515764	490.477448	-610.582275	154.206314	70.893898	-406.046844	-19.979134	79.289322	-541.264221	340.293030	1370.535522	-514.677734	-3.865406	1377.450928	-504.210114	163.014297	1384.292114	-480.046722	151.381729	1676.665527	-623.350586	382.101349	1117.286987	-616.353455	-68.133041	1150.542847	-529.870850	372.176178	880.200012	-525.664917	-85.097725	892.846985	-542.458923	147.178040	1012.950989	510.266479	-4.730793	959.128967	510.717346	172.825195
-563.866394	239.679916	914.760437	-548.904663	54.129093	913.138611	-634.688049	219.811600	497.896179	-458.140747	11.443794	490.467590	-610.590576	154.188660	70.891716	-406.106598	-19.972477	79.301521	-541.110413	340.307892	1370.510010	-514.497253	-3.808814	1377.462524	-504.036163	163.078506	1384.289063	-479.763611	151.294647	1676.769531	-623.261047	382.062836	1117.276489	-616.090698	-68.174606	1150.608154	-529.815186	372.086945	880.164063	-525.314148	-85.127808	892.939636	-542.383606	147.168106	1012.964050	509.947754	-4.614696	959.066101	510.560486	172.989136
-563.641052	239.997787	914.881958	-548.733704	54.220577	913.160400	-634.721252	219.837051	497.957947	-457.907745	11.564189	490.469818	-610.591309	154.185730	70.910683	-405.965027	-19.933722	79.310089	-540.986694	340.357574	1370.482666	-514.301819	-3.741706	1377.536011	-503.833771	163.161682	1384.346069	-479.528961	151.105453	1676.834473	-623.145203	382.026123	1117.255249	-615.857788	-68.250954	1150.667236	-529.690369	371.979523	880.150879	-525.031616	-85.139999	892.957642	-542.240356	147.310699	1013.043579	509.585693	-4.472704	959.040283	510.387726	173.118790
-563.501587	240.054794	914.903137	-548.616089	54.237816	913.171509	-634.717834	219.808441	497.998505	-457.924072	11.518091	490.479980	-610.601440	154.177963	70.928406	-405.969940	-19.934916	79.314003	-540.854187	340.400269	1370.457031	-514.125854	-3.687399	1377.556152	-503.682678	163.218140	1384.340088	-479.217255	151.269211	1676.782593	-623.023376	381.982635	1117.217407	-615.612000	-68.241409	1150.658569	-529.609436	371.871979	880.131409	-524.769409	-85.185814	892.989990	-542.107361	147.341141	1013.059143	509.254944	-4.293796	958.990295	510.196838	173.304520
-563.336426	240.234695	914.997925	-548.470947	54.282669	913.181030	-634.790710	219.864044	498.060333	-457.782318	11.579832	490.504730	-610.685425	154.174500	70.916992	-405.930298	-19.924753	79.315926	-540.721924	340.435608	1370.426270	-513.920898	-3.640033	1377.616821	-503.594177	163.264038	1384.347534	-478.924683	151.901535	1676.579834	-622.923706	381.957672	1117.200195	-615.376892	-68.288414	1150.668091	-529.492859	371.761841	880.107483	-524.473022	-85.227043	893.035217	-541.981812	147.404068	1013.115540	508.932678	-4.115944	958.969604	510.014008	173.432678
-563.240112	240.212540	915.004150	-548.405273	54.276352	913.206238	-634.793335	219.872955	498.077576	-457.717316	11.550012	490.486725	-610.645569	154.179459	70.947647	-405.903900	-19.934824	79.303383	-540.568726	340.484558	1370.412964	-513.702576	-3.597877	1377.621704	-503.452545	163.251358	1384.266357	-478.632935	151.810013	1676.694214	-622.792603	381.934692	1117.165649	-615.134460	-68.253586	1150.692627	-529.368958	371.664368	880.075134	-524.219299	-85.278900	893.137207	-541.882080	147.399185	1013.128601	508.595032	-3.970556	958.908630	509.764221	173.649338
-563.122742	240.338882	915.051147	-548.309387	54.255650	913.226196	-634.803833	219.895691	498.094513	-457.637207	11.563537	490.528534	-610.711426	154.164246	70.937180	-405.842102	-19.916466	79.298798	-540.446411	340.536072	1370.365234	-513.530151	-3.572697	1377.663696	-503.293396	163.311005	1384.218506	-478.347504	151.871948	1676.679199	-622.656799	381.930084	1117.107788	-614.956177	-68.282310	1150.732666	-529.234802	371.556488	880.063843	-523.974731	-85.321381	893.209412	-541.772156	147.436157	1013.161682	508.292236	-3.816839	958.867859	509.558441	173.823532
-563.092041	240.276871	915.026245	-548.291626	54.252247	913.235291	-634.844910	219.952606	498.112823	-457.636902	11.510804	490.528931	-610.305054	153.951859	70.870995	-405.894501	-19.930147	79.308838	-540.324097	340.535522	1370.324463	-513.326416	-3.515023	1377.710083	-503.136810	163.345566	1384.219238	-478.063049	151.991302	1676.660522	-622.551025	381.888641	1117.082642	-614.751648	-68.292160	1150.809814	-529.082642	371.421661	880.006653	-523.746216	-85.305664	893.312622	-541.710876	147.423645	1013.148499	508.030243	-3.600912	958.829590	509.340332	174.006989
-562.965576	240.299026	915.049561	-548.179565	54.260708	913.253845	-634.822693	219.876587	498.095764	-457.555450	11.470168	490.583862	-610.240723	153.943375	70.848618	-405.882111	-19.928013	79.319412	-540.208862	340.631622	1370.442993	-513.154053	-3.458514	1377.797607	-503.009735	163.392563	1384.187866	-477.787262	152.089905	1676.628418	-622.413940	381.859741	1117.045532	-614.588013	-68.328888	1150.899780	-528.938354	371.306213	879.989868	-523.591187	-85.410599	893.394409	-541.592285	147.435242	1013.169495	507.728760	-3.434129	958.816345	509.120758	174.193253
-562.858643	240.304214	915.062866	-548.101013	54.221466	913.288391	-634.852478	219.878906	498.103851	-457.584900	11.403326	490.596466	-610.693787	154.160675	70.925262	-405.922852	-19.937971	79.321129	-540.035645	340.638489	1370.264038	-512.942749	-3.404813	1377.895264	-502.847046	163.430481	1384.219116	-477.560944	152.490616	1676.509277	-622.277893	381.818024	1117.011841	-614.406494	-68.340958	1150.995850	-528.780762	371.178467	879.978577	-523.381653	-85.444382	893.467834	-541.495117	147.427719	1013.192810	507.506409	-3.276231	958.755798	508.968628	174.362671
-562.733337	240.302307	915.068420	-547.990112	54.225140	913.325012	-634.860657	219.870010	498.133240	-457.438416	11.443439	490.623901	-610.701172	154.163956	70.933289	-405.837494	-19.913162	79.318329	-539.895020	340.659607	1370.234497	-512.793518	-3.359492	1377.918823	-502.674042	163.474106	1384.250977	-477.224396	152.352158	1676.602295	-622.142090	381.773407	1116.997314	-614.243042	-68.351662	1151.084106	-528.602783	371.085663	879.949585	-523.160339	-85.472855	893.583374	-541.376404	147.444092	1013.213806	507.259155	-3.060430	958.704590	508.806091	174.533859
-562.612732	240.299332	915.059998	-547.851074	54.186131	913.342896	-634.901733	219.844223	498.161377	-457.322937	11.416848	490.658539	-610.268066	153.917618	70.871384	-405.802673	-19.839907	79.320419	-539.757874	340.706635	1370.206665	-512.599304	-3.298810	1378.008545	-502.502228	163.493637	1384.268066	-476.958008	152.531113	1676.621338	-622.002930	381.727173	1116.947021	-614.033264	-68.322845	1151.141724	-528.434204	370.973938	879.919373	-522.922607	-85.501411	893.724915	-541.226318	147.440048	1013.215637	506.980988	-2.951886	958.615540	508.655029	174.735321
-562.477051	240.264191	915.043640	-547.690369	54.162300	913.391296	-634.944031	219.825897	498.190338	-457.268402	11.457104	490.654755	-610.281128	153.918243	70.903519	-405.895599	-19.921383	79.325798	-539.607605	340.748718	1370.179932	-512.477478	-3.248254	1378.073853	-502.364075	163.546585	1384.261475	-476.662903	152.438995	1676.614990	-621.838013	381.677124	1116.896484	-613.873108	-68.362724	1151.173462	-528.263977	370.896545	879.913879	-522.711548	-85.488716	893.802979	-541.075439	147.447144	1013.231140	506.756470	-2.755997	958.597534	508.482178	174.882889
-562.299988	240.378189	915.094116	-547.521362	54.224888	913.384644	-634.829224	219.697647	498.201263	-457.128632	11.493570	490.630707	-610.219910	153.871216	70.892807	-405.822723	-19.908602	79.339951	-539.440308	340.819977	1370.148071	-512.309692	-3.203852	1378.117676	-502.204559	163.602936	1384.259521	-476.403351	152.686691	1676.556519	-621.696655	381.653595	1116.868774	-613.680603	-68.361916	1151.207886	-528.118042	370.812683	879.879333	-522.540222	-85.559669	893.855957	-540.912231	147.503601	1013.254517	506.537506	-2.570232	958.542603	508.316925	175.096283
-562.204834	240.379395	915.081421	-547.409973	54.219429	913.380371	-634.832031	219.643661	498.203339	-457.055084	11.439038	490.651855	-610.588257	154.095688	70.953987	-405.703979	-19.871792	79.346245	-539.265869	340.850616	1370.138550	-512.160706	-3.187951	1378.102295	-502.069611	163.638870	1384.243530	-476.129822	152.840897	1676.520752	-621.539856	381.626617	1116.821045	-613.520996	-68.339539	1151.239258	-527.997314	370.752960	879.838074	-522.416443	-85.641861	893.854614	-540.791748	147.508560	1013.243591	506.362152	-2.338678	958.489624	508.192566	175.269852
-562.188782	240.266800	915.031433	-547.340088	54.109718	913.388428	-634.814819	219.593643	498.162720	-457.069946	11.359153	490.687195	-610.116577	153.848358	70.875893	-405.862244	-19.927795	79.315239	-539.058044	340.900757	1370.092407	-511.965271	-3.141957	1378.123291	-501.911957	163.679611	1384.207031	-475.865326	152.942581	1676.498291	-621.365906	381.587891	1116.770508	-613.391113	-68.364143	1151.317139	-527.849487	370.676270	879.797058	-522.290039	-85.709473	893.888428	-540.700867	147.436234	1013.215759	506.175568	-2.176178	958.421814	508.077087	175.445816
-562.081970	240.281219	915.025330	-547.217407	54.112854	913.389099	-634.952515	219.655930	498.205109	-456.997253	11.323968	490.698425	-610.611511	154.039520	70.938416	-405.785400	-19.907322	79.328751	-538.925476	340.918610	1370.084595	-511.835876	-3.143269	1378.115601	-501.781708	163.694458	1384.252441	-475.616272	153.051117	1676.494873	-621.208008	381.610840	1116.745972	-613.266907	-68.368675	1151.366821	-527.703308	370.589569	879.749207	-522.205750	-85.808044	893.927917	-540.578430	147.450378	1013.211914	505.992737	-2.074840	958.368530	507.993927	175.602142
-562.000122	240.221680	915.031494	-547.098206	54.058208	913.433899	-634.899170	219.628586	498.205811	-456.945496	11.331388	490.709351	-610.600525	154.038620	70.943832	-405.616333	-19.863113	79.347832	-538.781738	340.961121	1370.056763	-511.706696	-3.114438	1378.157227	-501.649719	163.750931	1384.236206	-475.366333	153.129883	1676.492798	-621.040405	381.596100	1116.724121	-613.133118	-68.379059	1151.421265	-527.517395	370.534912	879.726196	-522.118835	-85.894493	893.975098	-540.466919	147.417587	1013.235779	505.811981	-1.903346	958.344177	507.889343	175.756348
-561.916931	240.191788	915.041016	-546.981018	54.054573	913.458374	-634.866516	219.625885	498.226715	-456.853729	11.322642	490.720520	-610.599426	154.022705	70.935059	-405.630371	-19.866474	79.349846	-538.611694	341.030701	1370.010986	-511.542816	-3.063322	1378.123291	-501.487427	163.792374	1384.281616	-475.139160	153.222672	1676.487183	-620.865173	381.612091	1116.709106	-613.013672	-68.352074	1151.432739	-527.380127	370.433929	879.686829	-522.014160	-85.929253	894.037170	-540.359070	147.411987	1013.251648	505.633759	-1.734207	958.316589	507.807526	175.935791
-561.891052	240.119339	915.036682	-546.880432	54.000622	913.476379	-634.823486	219.609039	498.219574	-456.831726	11.283397	490.728668	-610.604370	154.028275	70.970978	-405.714325	-19.843569	79.319717	-538.411682	341.073608	1369.968384	-511.358643	-3.000321	1378.162964	-501.238617	163.860916	1384.321899	-474.887329	153.299622	1676.479248	-620.673767	381.616974	1116.672852	-612.884094	-68.369316	1151.488525	-527.167358	370.329224	879.666748	-521.890930	-85.935135	894.111267	-540.267944	147.368652	1013.254456	505.482025	-1.546912	958.283447	507.737610	176.103683
-561.769409	240.108963	915.058411	-546.729553	54.001328	913.513550	-634.776062	219.625183	498.255981	-456.722717	11.301305	490.741913	-610.580322	154.027054	70.975060	-405.633850	-19.824455	79.382133	-538.263245	341.102478	1369.950195	-511.201721	-2.938445	1378.184204	-500.989624	163.966110	1384.383789	-474.636017	153.426773	1676.473633	-620.492981	381.608582	1116.618042	-612.761292	-68.321388	1151.544922	-526.988831	370.233765	879.629272	-521.847412	-86.012703	894.112732	-540.141296	147.373505	1013.285278	505.328735	-1.369698	958.267517	507.657196	176.251450
-561.696472	240.038239	915.053528	-546.595276	53.962769	913.545410	-634.663391	219.570831	498.248108	-456.696320	11.302074	490.696198	-610.541443	154.029755	70.989700	-405.669678	-19.843378	79.389816	-538.088196	341.160309	1369.925781	-511.030426	-2.883135	1378.213867	-500.857971	164.029465	1384.358032	-474.376770	153.532379	1676.469238	-620.314880	381.636047	1116.568970	-612.636963	-68.309753	1151.588623	-526.831116	370.182678	879.616638	-521.796631	-86.079849	894.146667	-540.035278	147.343277	1013.298340	505.158417	-1.238688	958.205261	507.580994	176.416199
-561.625183	240.075577	915.072998	-546.502502	53.940777	913.564392	-634.627319	219.571655	498.245483	-456.593414	11.279408	490.738495	-610.516052	154.002960	70.985733	-405.694580	-19.830484	79.409935	-537.930237	341.186096	1369.891479	-510.882660	-2.825972	1378.266479	-500.701263	164.101288	1384.387817	-474.107361	153.618027	1676.464111	-620.132263	381.653351	1116.530640	-612.546021	-68.337578	1151.697998	-526.659851	370.124603	879.587646	-521.743774	-86.067818	894.202576	-539.944275	147.352951	1013.316284	505.033203	-1.062701	958.238586	507.536530	176.540161
-561.552002	240.052841	915.109497	-546.405518	53.910000	913.614075	-634.594482	219.575623	498.258820	-456.538361	11.219132	490.751556	-610.551941	154.013535	70.988998	-405.686646	-19.812014	79.445343	-537.756348	341.248322	1369.880615	-510.727295	-2.765879	1378.317383	-500.536530	164.168121	1384.392578	-473.847809	153.823288	1676.486450	-619.943848	381.637085	1116.510254	-612.417847	-68.311470	1151.795532	-526.485962	370.069946	879.567810	-521.707397	-86.122353	894.243896	-539.847534	147.335983	1013.357666	504.920471	-0.907816	958.198853	507.510498	176.737793
-561.477844	239.989838	915.084656	-546.330078	53.887466	913.621887	-634.565430	219.543610	498.255615	-456.482422	11.164877	490.774841	-610.534607	153.979813	70.976379	-405.710388	-19.818264	79.451485	-537.590637	341.274658	1369.868286	-510.505371	-2.692761	1378.372681	-500.514282	164.199539	1384.363770	-473.579681	153.930664	1676.462280	-619.778381	381.648132	1116.504883	-612.294800	-68.291626	1151.873169	-526.346619	370.048767	879.557312	-521.690552	-86.125328	894.306335	-539.757141	147.312042	1013.346863	504.804138	-0.752212	958.186096	507.481964	176.854935
-561.365601	240.035370	915.113892	-546.217163	53.824013	913.662781	-634.435547	219.495422	498.292664	-456.343628	11.152161	490.875824	-610.497009	153.958069	70.984833	-405.938995	-19.896210	79.413712	-537.425232	341.336212	1369.854736	-510.366302	-2.649592	1378.389893	-500.381409	164.234085	1384.377930	-473.327240	154.023346	1676.462402	-619.610718	381.681061	1116.512573	-612.184692	-68.257317	1151.946045	-526.167725	370.013062	879.572571	-521.710083	-86.191490	894.332947	-539.649109	147.308716	1013.382568	504.677399	-0.587266	958.144226	507.466522	176.998291
-561.311646	239.919128	915.084290	-546.159241	53.772175	913.694580	-634.350708	219.458694	498.287964	-456.282135	11.134818	490.890045	-610.449768	153.936905	70.998878	-405.927338	-19.890568	79.405907	-537.305847	341.355988	1369.835205	-510.249359	-2.601167	1378.432861	-500.220490	164.304184	1384.385376	-473.046021	154.130875	1676.458740	-619.458130	381.688782	1116.501343	-612.094666	-68.282051	1152.030640	-526.010803	369.995850	879.554626	-521.691589	-86.184624	894.397583	-539.571960	147.259521	1013.380493	504.582611	-0.441958	958.126709	507.464539	177.144836
-561.189392	239.891312	915.100769	-546.041931	53.704765	913.732910	-634.289612	219.440063	498.286346	-456.197449	11.098433	490.898590	-610.468567	153.957596	71.011497	-405.865875	-19.871704	79.416801	-537.138123	341.404938	1369.800659	-510.116272	-2.540936	1378.496094	-500.055023	164.362122	1384.388428	-472.762451	154.245316	1676.440430	-619.317322	381.720520	1116.494141	-612.019043	-68.253494	1152.129883	-525.858032	369.989655	879.548279	-521.695007	-86.186966	894.428040	-539.461914	147.222244	1013.409241	504.465820	-0.293562	958.120117	507.429382	177.275055
-561.101929	239.885086	915.103821	-545.950867	53.693893	913.754578	-634.244934	219.425186	498.305756	-456.065887	11.114719	490.916199	-610.491150	153.958313	71.000877	-405.862854	-19.853804	79.439682	-536.996216	341.426270	1369.789429	-509.892731	-2.498285	1378.506714	-499.885406	164.391434	1384.389404	-472.481812	154.314590	1676.407104	-619.175476	381.741699	1116.475220	-611.914185	-68.232224	1152.209839	-525.698242	369.996429	879.557922	-521.698059	-86.164490	894.452148	-539.347595	147.225937	1013.417908	504.326019	-0.145034	958.060059	507.414948	177.446609
-560.938843	239.919266	915.124451	-545.846008	53.690498	913.781799	-634.147156	219.412064	498.335968	-455.990875	11.105626	490.907166	-610.495911	153.942551	71.000511	-405.761841	-19.920420	79.530716	-536.840393	341.419067	1369.697876	-509.775665	-2.449183	1378.547363	-499.682343	164.483063	1384.406006	-472.212158	154.418884	1676.390381	-619.063049	381.741486	1116.479126	-611.835327	-68.205948	1152.240234	-525.546753	369.949646	879.548889	-521.674866	-86.150650	894.505920	-539.218933	147.239899	1013.442627	504.179657	0.028696	958.012939	507.376984	177.619293
-560.751770	239.991348	915.205322	-545.694885	53.695999	913.805359	-634.093201	219.395325	498.338928	-455.899841	11.062168	490.915405	-610.469788	153.946304	71.022087	-405.758667	-19.935829	79.554337	-536.669983	341.521210	1369.755981	-509.527924	-2.393336	1378.608765	-499.515717	164.526672	1384.418945	-471.938354	154.519531	1676.375610	-618.925903	381.759674	1116.469238	-611.742676	-68.153168	1152.268677	-525.370117	369.926819	879.558289	-521.641785	-86.131378	894.527649	-539.069641	147.243713	1013.497864	504.088959	0.145769	957.981567	507.389893	177.747177
-560.591492	240.045395	915.232849	-545.562317	53.727051	913.809265	-634.028137	219.394897	498.389557	-455.660645	11.166464	490.934204	-610.468201	153.948135	71.029991	-405.662384	-19.905453	79.554848	-536.527344	341.575714	1369.738403	-509.390320	-2.354641	1378.572876	-499.363525	164.557205	1384.417114	-471.670166	154.658447	1676.359619	-618.799683	381.759338	1116.461182	-611.644897	-68.164314	1152.337036	-525.231079	369.932678	879.559998	-521.645447	-86.126595	894.546326	-538.920105	147.271805	1013.513123	503.989227	0.294938	957.962280	507.367676	177.904282
-560.445129	239.994339	915.240967	-545.433960	53.694794	913.836121	-633.926880	219.359161	498.399353	-455.575562	11.143265	490.930908	-610.468201	153.930511	71.025902	-405.665070	-19.902990	79.556473	-536.377441	341.592682	1369.721069	-509.243927	-2.312165	1378.581543	-499.208740	164.589676	1384.401978	-471.394135	154.776764	1676.345703	-618.673889	381.779602	1116.432495	-611.537292	-68.070435	1152.344116	-525.064758	369.932556	879.564758	-521.614136	-86.113823	894.591003	-538.778320	147.239151	1013.529968	503.903046	0.393343	957.953613	507.362030	178.017288
-560.295410	239.988419	915.247986	-545.300842	53.673645	913.840393	-633.826355	219.280655	498.386444	-455.490936	11.116749	490.968201	-610.446960	153.927002	71.020477	-405.605286	-19.884460	79.556297	-536.234070	341.627625	1369.683716	-509.095642	-2.289948	1378.578857	-499.067627	164.615097	1384.366333	-471.113708	154.886780	1676.332520	-618.552734	381.772095	1116.398438	-611.487244	-68.059395	1152.387451	-524.932922	369.945374	879.528503	-521.639038	-86.088448	894.567505	-538.631470	147.223297	1013.534851	503.796539	0.505510	957.932617	507.325714	178.144958
-560.164795	240.000992	915.265442	-545.182739	53.609676	913.860107	-633.777893	219.307556	498.399445	-455.455048	11.044137	490.979218	-610.414124	153.881805	71.004272	-405.606445	-19.963785	79.566673	-536.099609	341.663849	1369.650391	-508.948242	-2.266704	1378.600830	-498.937408	164.634293	1384.331909	-470.847992	155.018692	1676.299438	-618.429993	381.799561	1116.354614	-611.422913	-68.032021	1152.436157	-524.823303	369.936127	879.496582	-521.696777	-86.117256	894.542175	-538.495850	147.198593	1013.551819	503.725647	0.672753	957.901245	507.294220	178.326416
-560.078064	239.905991	915.238586	-545.100891	53.580868	913.872681	-633.628418	219.236267	498.373627	-455.395447	10.984858	490.959656	-610.381775	153.875336	71.015274	-405.709747	-19.969707	79.517982	-535.934937	341.708649	1369.610107	-508.780945	-2.241425	1378.585815	-498.778198	164.648529	1384.291260	-470.572174	155.168839	1676.257568	-618.305542	381.823303	1116.341919	-611.370911	-68.029076	1152.498535	-524.705566	369.975800	879.475830	-521.639771	-86.039963	894.602478	-538.377075	147.160217	1013.539612	503.608398	0.776319	957.878479	507.271149	178.397568
-559.988159	239.814148	915.208496	-544.992249	53.531719	913.862976	-633.535156	219.179367	498.355621	-455.329132	10.999449	490.938324	-610.389526	153.884888	71.030495	-405.616486	-19.934187	79.516907	-535.767212	341.756775	1369.580566	-508.628143	-2.250060	1378.563721	-498.639435	164.655106	1384.261475	-470.298096	155.280197	1676.251465	-618.166260	381.843872	1116.311523	-611.303223	-67.945000	1152.473755	-524.602783	369.974304	879.427734	-521.610901	-86.022346	894.618164	-538.244263	147.104797	1013.514832	503.527893	0.895672	957.852295	507.208588	178.545563
-559.794983	239.845734	915.253906	-544.849182	53.539352	913.878540	-633.473450	219.186386	498.395599	-455.229248	10.995953	490.959625	-610.365479	153.913940	71.036766	-405.676544	-19.933079	79.439255	-535.592651	341.778107	1369.537476	-508.419373	-2.230229	1378.561279	-498.456512	164.678238	1384.252563	-470.011536	155.386063	1676.234741	-618.014160	381.886292	1116.296021	-611.247437	-67.903961	1152.524780	-524.477234	369.988281	879.412964	-521.572754	-85.987961	894.621765	-538.085327	147.103958	1013.546753	503.398254	0.988065	957.828674	507.153412	178.653168
-559.694092	239.728867	915.227539	-544.725586	53.466454	913.915283	-633.393921	219.161835	498.398285	-455.169495	10.991080	490.943420	-610.327698	153.894806	71.051056	-405.630463	-19.977037	79.460136	-535.417603	341.803070	1369.520874	-508.247253	-2.216640	1378.582397	-498.236725	164.721512	1384.304199	-469.759613	155.564331	1676.251953	-617.856140	381.899994	1116.276367	-611.185608	-67.855232	1152.563110	-524.390503	369.993988	879.376099	-521.466675	-85.855568	894.679260	-537.954224	147.045944	1013.549072	503.297241	1.087246	957.786987	507.134460	178.742401
-559.504761	239.706329	915.243652	-544.569458	53.437084	913.957458	-633.324768	219.133026	498.404999	-455.094299	10.961522	490.976593	-610.344727	153.872253	71.042664	-405.630310	-19.988155	79.477081	-535.237915	341.834106	1369.536743	-508.101074	-2.196446	1378.592285	-498.062836	164.770386	1384.305054	-469.496246	155.628052	1676.225342	-617.691345	381.926788	1116.276001	-611.146057	-67.807838	1152.580933	-524.308472	370.002075	879.357483	-521.357056	-85.754982	894.787415	-537.792480	147.030396	1013.579773	503.189270	1.175013	957.767334	507.091370	178.834946
-559.306030	239.715622	915.300842	-544.393005	53.415550	913.977478	-633.219788	219.099060	498.421783	-454.980743	10.894040	491.022522	-610.348206	153.881607	71.050713	-405.593933	-19.988752	79.564255	-535.050293	341.860718	1369.520508	-507.932861	-2.166079	1378.630371	-497.926392	164.757675	1384.267334	-469.236786	155.731689	1676.228516	-617.545898	381.955872	1116.243530	-611.106750	-67.793495	1152.635010	-524.242676	369.977875	879.287109	-521.229736	-85.644302	894.856079	-537.614929	147.001938	1013.619873	503.100098	1.271787	957.702209	507.031982	178.953308
-559.121094	239.743225	915.329041	-544.224670	53.396164	914.007202	-633.152771	219.097443	498.453339	-454.850250	10.916039	491.012909	-610.336121	153.894775	71.064667	-405.603333	-19.967468	79.518890	-534.888428	341.843750	1369.424561	-507.760162	-2.158723	1378.570190	-497.762146	164.800934	1384.256714	-468.980713	155.842819	1676.202515	-617.396118	381.959229	1116.218506	-611.045471	-67.741524	1152.701294	-524.172607	369.983002	879.245361	-521.152466	-85.574448	894.858459	-537.448181	147.004715	1013.650269	502.983551	1.344423	957.655457	506.992310	179.044083
-559.035095	239.662033	915.301453	-544.146912	53.371567	914.011230	-633.057922	219.093918	498.427490	-454.772583	10.867216	491.032471	-610.370483	153.889786	71.043983	-405.547974	-20.053089	79.576920	-534.723022	341.860596	1369.370483	-507.574127	-2.110431	1378.592407	-497.604858	164.830917	1384.260132	-468.743896	155.955368	1676.189331	-617.262573	382.015167	1116.182373	-611.029724	-67.697937	1152.708374	-524.109863	369.966217	879.159302	-521.024658	-85.442825	894.892029	-537.328125	146.971191	1013.632935	502.885681	1.450476	957.611328	506.952789	179.144623
-558.866943	239.679764	915.334167	-543.983093	53.353397	914.054871	-633.012512	219.107117	498.459198	-454.738068	10.840558	491.003845	-610.338196	153.860657	71.061974	-405.561798	-20.042118	79.530640	-534.538391	341.881012	1369.340820	-507.451904	-2.100523	1378.557495	-497.445831	164.878845	1384.248413	-468.486542	156.052490	1676.170654	-617.090454	382.063477	1116.164673	-610.989624	-67.623520	1152.727783	-524.019226	369.938904	879.072205	-520.892700	-85.391022	894.961243	-537.162720	146.976303	1013.671143	502.791718	1.557054	957.614624	506.894470	179.212891
-558.753113	239.670990	915.312378	-543.891663	53.305050	914.041748	-632.942017	219.074127	498.468536	-454.674591	10.776237	491.009674	-610.364868	153.838623	71.058914	-405.334412	-20.029495	79.554024	-534.335083	341.929382	1369.308960	-507.240417	-2.100889	1378.525757	-497.287994	164.873795	1384.246582	-468.256226	156.163956	1676.163818	-616.900452	382.081024	1116.125610	-610.940796	-67.585342	1152.748779	-523.970276	369.905762	878.993530	-520.691284	-85.282776	895.056213	-537.023438	146.953506	1013.648376	502.693115	1.660133	957.580627	506.859161	179.327911
-558.577026	239.762482	915.363892	-543.757080	53.364582	914.047913	-632.879578	219.095810	498.501923	-454.588806	10.739462	491.001587	-610.334351	153.828705	71.084290	-405.318481	-19.988358	79.542030	-534.160706	341.955261	1369.286377	-507.111450	-2.075144	1378.536987	-497.152740	164.903580	1384.237061	-468.002838	156.280197	1676.173218	-616.717896	382.116547	1116.119385	-610.878113	-67.503326	1152.801636	-523.885986	369.859436	878.945557	-520.441528	-85.144646	895.213806	-536.873718	147.001221	1013.678162	502.621765	1.725584	957.554749	506.830292	179.408691
-558.490784	239.728516	915.348938	-543.653198	53.296986	914.063538	-632.816162	219.104752	498.505859	-454.637207	10.611159	491.022644	-610.322388	153.841370	71.084000	-405.368256	-19.991777	79.541969	-533.961365	342.049316	1369.314087	-506.941864	-2.058296	1378.587891	-496.990417	164.938599	1384.260376	-467.764160	156.365402	1676.181641	-616.511841	382.166656	1116.118164	-610.807617	-67.425049	1152.810059	-523.821716	369.799927	878.869812	-520.171570	-84.950531	895.376709	-536.760986	146.969345	1013.675903	502.551239	1.783648	957.554504	506.789520	179.476089
-558.397278	239.587997	915.309387	-543.534180	53.229313	914.126343	-632.722717	219.052124	498.522766	-454.483856	10.623141	491.070709	-610.269043	153.832626	71.070465	-405.292542	-20.067028	79.631325	-533.772217	342.067322	1369.313110	-506.813263	-2.021734	1378.628052	-496.835510	164.980255	1384.278076	-467.534851	156.450653	1676.184937	-616.313354	382.213226	1116.082397	-610.715820	-67.362122	1152.894043	-523.748596	369.756134	878.799255	-519.822632	-84.721451	895.585999	-536.640808	146.922882	1013.685181	502.478027	1.861875	957.544373	506.777740	179.534637
-558.226990	239.626755	915.342590	-543.359558	53.217957	914.155762	-632.643127	219.071014	498.526917	-454.365265	10.608744	491.130402	-610.270508	153.832764	71.072731	-405.596771	-20.083437	79.621017	-533.567444	342.090424	1369.281006	-506.685181	-1.985828	1378.651001	-496.642639	165.031586	1384.338257	-467.292084	156.537140	1676.188110	-616.140930	382.264893	1116.049683	-610.633240	-67.248039	1152.925537	-523.679321	369.691376	878.729431	-519.510925	-84.548607	895.707031	-536.480652	146.933746	1013.718323	502.401428	1.923610	957.498779	506.752228	179.583359
-558.058289	239.657745	915.380615	-543.216919	53.219284	914.186157	-632.564087	219.099014	498.544800	-454.280029	10.601496	491.160614	-610.297424	153.852737	71.071106	-405.648712	-20.047705	79.551147	-533.375305	342.129333	1369.263306	-506.611908	-1.968440	1378.694824	-496.456696	165.095535	1384.387817	-467.081635	156.840195	1676.063965	-615.961487	382.316986	1116.063477	-610.515930	-67.165253	1152.994751	-523.593933	369.601776	878.691711	-519.145935	-84.317513	895.825195	-536.331177	146.943314	1013.753418	502.365753	1.989649	957.457520	506.751831	179.686676
-557.871887	239.661606	915.393616	-543.060120	53.191902	914.217957	-632.455200	219.070938	498.561249	-454.196960	10.528508	491.157196	-610.291992	153.839859	71.096062	-405.582123	-20.063917	79.589211	-533.147156	342.167358	1369.245850	-506.496429	-1.900344	1378.767334	-496.239746	165.181961	1384.397949	-466.816162	156.770020	1676.171753	-615.782166	382.340546	1116.030640	-610.400391	-67.091995	1153.061279	-523.480225	369.530090	878.653137	-518.729614	-84.014824	896.024292	-536.160217	146.939102	1013.775879	502.291199	2.037429	957.441589	506.731079	179.722946
-557.714905	239.630112	915.392578	-542.915100	53.165203	914.252502	-632.361755	219.089371	498.568665	-454.138458	10.509684	491.122833	-610.283142	153.803635	71.090805	-405.616364	-20.101665	79.579819	-532.923218	342.229675	1369.217041	-506.374725	-1.848601	1378.830933	-496.106018	165.163879	1384.364624	-466.586151	156.842865	1676.177002	-615.609680	382.388428	1116.044434	-610.274780	-66.960876	1153.049805	-523.368347	369.427551	878.629211	-518.352295	-83.854630	896.137024	-536.007446	146.928146	1013.792297	502.231995	2.146265	957.434326	506.723663	179.770798
-557.549133	239.609039	915.416931	-542.754761	53.119015	914.275391	-632.268372	219.045364	498.617188	-454.090790	10.479769	491.131348	-610.264099	153.765732	71.082886	-405.664124	-20.113678	79.578529	-532.696350	342.267242	1369.213013	-506.235413	-1.842249	1378.802124	-495.946625	165.203461	1384.371338	-466.366150	156.940216	1676.151733	-615.402832	382.432434	1116.042603	-610.136047	-66.840218	1153.046875	-523.257690	369.348328	878.606689	-517.959290	-83.708282	896.244873	-535.835938	146.893921	1013.814697	502.188354	2.191196	957.391479	506.734192	179.866531
-557.403442	239.582520	915.418701	-542.640259	53.110729	914.285522	-632.161987	219.045670	498.626465	-453.984283	10.434626	491.156769	-610.257568	153.791092	71.105415	-405.659363	-20.127707	79.565674	-532.465393	342.303864	1369.204590	-506.155090	-1.817046	1378.828613	-495.779999	165.231506	1384.405518	-466.164429	157.021973	1676.146851	-615.210022	382.454620	1116.023926	-609.998230	-66.782013	1153.094360	-523.151367	369.240753	878.583862	-517.540344	-83.540039	896.359863	-535.683960	146.880371	1013.817444	502.189240	2.282592	957.394348	506.737061	179.910706
-557.241333	239.554749	915.441711	-542.479187	53.055805	914.328003	-632.064392	219.015747	498.626526	-453.831757	10.422467	491.151093	-610.283081	153.797745	71.084724	-405.657440	-20.126549	79.570206	-532.265381	342.334686	1369.211670	-506.008636	-1.785402	1378.871826	-495.647491	165.261993	1384.338013	-465.942871	157.108124	1676.142944	-615.021606	382.504059	1116.020752	-609.840149	-66.670105	1153.105713	-523.039307	369.126251	878.556091	-517.120300	-83.407806	896.425171	-535.513977	146.849869	1013.848938	502.125793	2.360949	957.409363	506.710083	179.982620
-557.057678	239.525070	915.415771	-542.317017	52.987839	914.364441	-631.902222	218.997971	498.618774	-453.728790	10.400578	491.192993	-610.206116	153.766602	71.100006	-405.622925	-20.178436	79.591141	-532.091797	342.391602	1369.177368	-505.882599	-1.732577	1378.902588	-495.483673	165.293121	1384.369629	-465.725708	157.194672	1676.166748	-614.856262	382.532928	1116.003540	-609.669189	-66.574898	1153.107056	-522.900146	368.978210	878.528442	-516.609253	-83.236870	896.563293	-535.346802	146.831924	1013.854797	502.078888	2.373672	957.351379	506.731262	179.998291
-556.878845	239.557190	915.451782	-542.189636	53.022861	914.397095	-631.827087	219.032669	498.647156	-453.662384	10.324620	491.211731	-610.211304	153.758530	71.086372	-405.636627	-20.144707	79.579407	-531.907471	342.427521	1369.177979	-505.750214	-1.689365	1378.928467	-495.347626	165.334259	1384.383911	-465.511292	157.346909	1676.204590	-614.674805	382.551208	1116.013184	-609.465088	-66.461876	1153.104980	-522.740723	368.844666	878.538696	-516.035583	-83.011864	896.810120	-535.182861	146.860611	1013.887634	502.104309	2.421644	957.328308	506.755035	180.068924
-556.540710	239.684036	915.501282	-541.942017	53.074059	914.416687	-631.660095	218.998291	498.706116	-453.504730	10.366579	491.238983	-610.146912	153.755524	71.100975	-405.608185	-20.140041	79.647781	-531.737549	342.469910	1369.170044	-505.637360	-1.631431	1378.940552	-495.140472	165.424301	1384.441772	-465.285309	157.425598	1676.187622	-614.497437	382.597260	1115.995483	-609.291016	-66.356079	1153.130981	-522.614868	368.734100	878.505005	-515.450745	-82.746429	897.030884	-534.937012	146.922897	1013.929138	502.046997	2.440755	957.284546	506.777496	180.093048
-556.348022	239.708237	915.525391	-541.797546	53.081879	914.448608	-631.575867	219.028351	498.708191	-453.367310	10.348715	491.237579	-610.190186	153.772827	71.116562	-405.624512	-20.153044	79.662262	-531.583862	342.457520	1369.093018	-505.499054	-1.567822	1378.978149	-494.995819	165.460388	1384.492065	-465.059753	157.525803	1676.197266	-614.326477	382.633820	1115.976074	-609.105286	-66.281891	1153.109253	-522.471436	368.580780	878.506958	-514.857239	-82.510117	897.195313	-534.773315	146.938919	1013.957825	502.045898	2.476590	957.260620	506.791473	180.161026
-556.320801	239.460922	915.433960	-541.706360	52.939701	914.508057	-631.491516	219.019928	498.686554	-453.313721	10.315454	491.223145	-610.181274	153.767822	71.122467	-405.608276	-20.208879	79.678612	-531.402588	342.495209	1369.096802	-505.339355	-1.487184	1379.025146	-494.829559	165.521042	1384.520142	-464.843109	157.642838	1676.214233	-614.132385	382.676727	1115.970825	-608.910400	-66.192017	1153.083130	-522.309753	368.432556	878.486206	-514.296387	-82.349449	897.331787	-534.668945	146.832977	1013.934814	502.034790	2.486628	957.253845	506.817993	180.144485
-555.991577	239.693634	915.504517	-541.484558	53.011749	914.512451	-631.343384	219.035004	498.733154	-453.177368	10.311374	491.256592	-610.122009	153.718201	71.115723	-405.315552	-20.136194	79.716232	-531.223145	342.532959	1369.099121	-505.118744	-1.423600	1379.025513	-494.679993	165.573196	1384.501465	-464.636597	157.745743	1676.213745	-613.946716	382.721375	1115.976685	-608.665222	-66.131401	1153.063843	-522.146545	368.269531	878.481079	-513.693970	-82.179886	897.482849	-534.420776	146.939362	1013.976501	502.071320	2.554941	957.221008	506.850311	180.196396
-555.825378	239.708405	915.524841	-541.385193	53.032322	914.524963	-631.194214	219.016449	498.733704	-453.133514	10.229487	491.221375	-610.116394	153.729218	71.098320	-405.642517	-20.237967	79.671562	-531.053772	342.575775	1369.124634	-504.999237	-1.376636	1378.988892	-494.532898	165.613007	1384.484741	-464.431061	157.844788	1676.219238	-613.736511	382.713959	1115.958862	-608.448364	-66.143684	1153.064331	-521.976074	368.142090	878.497742	-513.130920	-82.091682	897.552979	-534.270508	146.949127	1013.990417	502.060242	2.598883	957.210266	506.859528	180.240799
-555.779846	239.563553	915.468811	-541.275818	52.951958	914.552368	-631.070129	218.991974	498.704620	-453.013367	10.217607	491.228088	-610.076843	153.738007	71.112045	-405.683655	-20.247734	79.670349	-530.871033	342.685486	1369.185791	-504.807983	-1.300341	1378.981567	-494.393188	165.646225	1384.478271	-464.226257	157.954865	1676.212402	-613.556458	382.738373	1115.954468	-608.240662	-66.157692	1153.065186	-521.811218	367.990723	878.488892	-512.521973	-81.973511	897.678101	-534.154785	146.888870	1013.970276	502.094421	2.673060	957.215637	506.871521	180.237762
-555.627441	239.505920	915.442078	-541.125916	52.934898	914.591431	-630.939636	219.021942	498.700073	-452.881073	10.232341	491.241516	-610.012390	153.730362	71.122620	-405.609589	-20.289059	79.691460	-530.691406	342.746796	1369.198730	-504.679077	-1.226231	1378.981812	-494.241241	165.714554	1384.490234	-464.018494	158.076706	1676.248047	-613.377747	382.746429	1115.970215	-608.023499	-66.224655	1153.081787	-521.611694	367.840271	878.504822	-511.805908	-81.816879	897.989258	-534.002258	146.886490	1013.976013	502.132904	2.660502	957.196533	506.932922	180.281372
-555.439514	239.534485	915.440491	-540.944214	52.930370	914.615417	-630.848572	219.102844	498.724091	-452.702454	10.245387	491.297516	-610.048035	153.710358	71.129517	-405.592468	-20.291603	79.703705	-530.534546	342.827576	1369.243774	-504.510437	-1.132461	1378.986816	-494.102997	165.764938	1384.495117	-463.801331	158.161789	1676.268799	-613.234436	382.769592	1116.000122	-607.800049	-66.292587	1153.129639	-521.454346	367.742950	878.549377	-511.029724	-81.702553	898.355835	-533.830566	146.910446	1013.989014	502.144562	2.686832	957.190491	506.947357	180.279312
-555.311340	239.492981	915.409790	-540.767212	52.909962	914.661194	-630.786194	219.139542	498.721405	-452.585846	10.255898	491.337921	-610.081848	153.725830	71.126450	-405.552612	-20.308558	79.762291	-530.378662	342.874054	1369.290527	-504.330963	-1.046870	1378.940552	-493.939209	165.851837	1384.540161	-463.585083	158.257416	1676.300171	-613.074890	382.775879	1116.059204	-607.598999	-66.440063	1153.218384	-521.281555	367.584320	878.590515	-510.318909	-81.764084	898.605286	-533.664001	146.925003	1013.994202	502.188416	2.715273	957.173218	506.987396	180.315430
-555.095642	239.555038	915.449707	-540.573425	52.973763	914.707275	-630.656982	219.217117	498.754211	-452.411011	10.247178	491.358307	-610.099121	153.724960	71.129807	-405.540131	-20.294165	79.797668	-530.227051	342.960449	1369.349243	-504.119812	-0.956947	1378.852173	-493.753448	165.931870	1384.623657	-463.360260	158.298447	1676.301514	-612.914490	382.780121	1116.106689	-607.436707	-66.575851	1153.255981	-521.103271	367.466827	878.677490	-509.455170	-81.861549	899.018921	-533.482727	146.987671	1014.040588	502.205139	2.719300	957.172913	507.003937	180.321228
-554.890076	239.591110	915.469360	-540.325256	52.981182	914.749573	-630.542480	219.227493	498.761627	-452.278076	10.262025	491.385803	-610.100647	153.753845	71.137894	-405.534821	-20.255028	79.743317	-530.091614	343.048859	1369.428467	-503.838715	-0.855962	1378.797485	-493.579224	166.046600	1384.654785	-463.132385	158.394547	1676.324707	-612.755615	382.794739	1116.193237	-607.322021	-66.738029	1153.307251	-520.912476	367.287567	878.739624	-508.452118	-81.833107	899.541931	-533.279663	147.022720	1014.074951	502.283813	2.668163	957.124756	507.060669	180.302261
-554.713440	239.627045	915.475830	-540.105408	53.047909	914.807068	-630.441467	219.325699	498.797272	-452.162292	10.252353	491.409393	-610.108154	153.738602	71.148552	-405.466278	-20.179625	79.704430	-529.936523	343.144073	1369.523071	-503.566956	-0.752714	1378.722168	-493.404755	166.146927	1384.689453	-462.903717	158.478271	1676.332886	-612.586365	382.789032	1116.257446	-607.260132	-66.912506	1153.349976	-520.734314	367.131226	878.812317	-507.439972	-82.087578	900.145386	-533.090759	147.103806	1014.108032	502.312500	2.682476	957.141846	507.061493	180.306824
-554.463623	239.757721	915.521118	-539.855896	53.133488	914.838928	-630.237183	219.323517	498.786438	-452.011383	10.268437	491.444946	-610.076294	153.707687	71.138046	-405.475708	-20.175495	79.700172	-529.806396	343.250244	1369.617554	-503.277466	-0.663113	1378.577026	-493.214447	166.278229	1384.734131	-462.670410	158.561722	1676.366089	-612.410767	382.774078	1116.325317	-607.261902	-67.131271	1153.386963	-520.569946	367.007690	878.887329	-506.384491	-82.331123	900.781067	-532.865662	147.202682	1014.150269	502.349213	2.693064	957.170593	507.084106	180.296555
-554.288330	239.808517	915.535889	-539.647278	53.227634	914.868164	-630.114685	219.448929	498.789246	-451.907654	10.257969	491.422760	-610.074646	153.745255	71.150574	-405.512451	-20.224262	79.759613	-529.700500	343.296539	1369.660522	-502.973511	-0.594582	1378.447266	-493.052277	166.340973	1384.717773	-462.455811	158.838394	1676.265625	-612.258728	382.815369	1116.397461	-607.342285	-67.324760	1153.460083	-520.395569	366.899384	878.983521	-505.219147	-82.562561	901.588257	-532.661804	147.286514	1014.170471	502.379059	2.650985	957.175964	507.100983	180.288422
-554.119385	239.873947	915.532898	-539.390625	53.268379	914.906799	-629.807922	219.447510	498.757721	-451.756104	10.253873	491.483582	-609.976318	153.692734	71.132027	-405.500488	-20.261772	79.833176	-529.561401	343.412994	1369.749390	-502.607819	-0.510361	1378.349731	-492.853760	166.440170	1384.803589	-462.204620	158.892960	1676.289795	-612.093811	382.853943	1116.483765	-607.447998	-67.464798	1153.518066	-520.215332	366.809113	879.089905	-503.926758	-82.882828	902.441101	-532.456665	147.367676	1014.189148	502.431519	2.642174	957.153687	507.131104	180.271179
-553.920837	240.035339	915.591980	-539.157837	53.374203	914.928589	-629.743347	219.618683	498.802643	-451.650543	10.259485	491.492981	-610.052063	153.714813	71.133560	-405.487701	-20.219812	79.814163	-529.437744	343.488251	1369.858398	-502.305908	-0.428302	1378.267212	-492.662323	166.550659	1384.800903	-461.906464	158.784286	1676.421753	-611.949463	382.895935	1116.581787	-607.630615	-67.635063	1153.673828	-520.051941	366.693634	879.206970	-502.630615	-83.233231	903.393555	-532.248413	147.483307	1014.230774	502.525879	2.662002	957.156982	507.156769	180.269531
-553.739380	240.078613	915.589966	-538.872803	53.428001	914.981506	-629.536621	219.746841	498.821716	-451.393341	10.281240	491.554840	-610.029419	153.734055	71.121452	-405.476349	-20.187086	79.831413	-529.292603	343.580170	1370.003296	-502.064850	-0.372375	1378.225708	-492.483856	166.624283	1384.823242	-461.656036	158.830780	1676.441162	-611.773682	382.946045	1116.687866	-607.809326	-67.808968	1153.818359	-519.875061	366.650391	879.341492	-501.244690	-83.642578	904.547058	-532.029663	147.567764	1014.258057	502.544861	2.642961	957.154480	507.163818	180.237747
-553.501282	240.255310	915.650146	-538.570740	53.562122	915.010498	-629.341064	219.838013	498.838470	-451.267975	10.292104	491.583130	-610.031921	153.747543	71.117287	-405.597260	-20.191511	79.855927	-529.127258	343.685394	1370.151733	-501.803741	-0.327100	1378.158569	-492.252106	166.767044	1384.876709	-461.354645	158.877518	1676.488647	-611.614563	383.026215	1116.800293	-608.017273	-68.016876	1154.059692	-519.704407	366.549927	879.487488	-499.766357	-84.034798	905.782349	-531.783081	147.709442	1014.306152	502.581879	2.593637	957.147461	507.156799	180.226151
-553.313232	240.310211	915.646179	-538.253174	53.623524	915.066223	-629.173157	219.947220	498.860840	-451.028198	10.350402	491.627686	-610.027649	153.766754	71.149467	-405.584961	-20.202454	79.935547	-528.986023	343.791748	1370.261353	-501.581635	-0.243016	1378.174072	-492.088562	166.857773	1384.938843	-461.044281	158.964874	1676.551514	-611.459900	383.090393	1116.912964	-608.264038	-68.134346	1154.247925	-519.540466	366.516449	879.622070	-498.204102	-84.450180	907.099854	-531.542664	147.808182	1014.333435	502.641510	2.567663	957.148193	507.146912	180.202057
-553.105347	240.392639	915.671753	-537.931396	53.734695	915.104004	-629.010193	220.071838	498.871338	-450.782349	10.416604	491.625092	-610.049988	153.751450	71.161407	-405.611115	-20.174202	79.915405	-528.925476	343.878052	1370.361328	-501.390472	-0.192919	1378.180176	-491.979950	166.969940	1384.984253	-460.717468	158.997208	1676.548462	-611.321960	383.179321	1117.002686	-608.533447	-68.283005	1154.493286	-519.360413	366.452972	879.760681	-496.545074	-84.708382	908.562195	-531.300354	147.918411	1014.368286	502.656891	2.517026	957.132629	507.131592	180.165817
-552.911133	240.420441	915.650146	-537.597534	53.814323	915.143372	-628.902100	220.118149	498.840179	-450.370392	10.425786	491.626770	-609.993408	153.784790	71.173447	-405.528870	-20.151415	79.985947	-528.787781	343.952454	1370.458862	-501.204956	-0.127826	1378.264648	-491.820465	167.030701	1385.059448	-460.370728	159.059784	1676.575562	-611.154419	383.257813	1117.118652	-608.769836	-68.348785	1154.759399	-519.155579	366.424652	879.897217	-494.850555	-85.092957	910.026489	-531.037781	148.015244	1014.376953	502.709076	2.479673	957.139099	507.136261	180.141159
-552.638611	240.513687	915.669250	-537.214905	53.965054	915.189941	-628.794006	220.202560	498.867584	-450.044312	10.515888	491.651642	-609.975708	153.776367	71.163925	-405.533905	-20.150978	80.021240	-528.634583	343.998077	1370.513428	-500.931793	-0.115483	1378.297974	-491.654510	167.107239	1385.144775	-460.012085	159.138916	1676.578491	-610.983215	383.365570	1117.206299	-609.009338	-68.499870	1155.057495	-518.985474	366.373535	879.983948	-493.071289	-85.386795	911.573792	-530.753662	148.156876	1014.415833	502.747070	2.434211	957.142761	507.141754	180.111649
-552.403076	240.571564	915.659912	-536.867920	54.008717	915.239075	-628.712524	220.258133	498.873413	-449.856537	10.537613	491.740448	-609.981140	153.785950	71.163338	-405.638336	-20.129015	80.069107	-528.438354	344.074127	1370.624390	-500.757141	-0.094326	1378.382690	-491.522919	167.151199	1385.201416	-459.650360	159.237457	1676.601196	-610.789246	383.500732	1117.282349	-609.228333	-68.642952	1155.280396	-518.783875	366.338348	880.074219	-491.298828	-85.695450	913.139038	-530.484436	148.245209	1014.438538	502.780914	2.418375	957.164246	507.106445	180.047333
-552.117371	240.698807	915.679504	-536.537231	54.124573	915.309631	-628.520508	220.271698	498.833984	-449.590515	10.407977	491.810516	-609.960449	153.794525	71.141121	-405.753052	-20.147291	80.107475	-528.255310	344.157471	1370.702148	-500.595490	-0.053249	1378.497559	-491.369232	167.240829	1385.287598	-459.268311	159.310577	1676.602905	-610.555115	383.602997	1117.374634	-609.401245	-68.847984	1155.550659	-518.585449	366.332184	880.127380	-489.467865	-86.082512	914.685181	-530.200195	148.395142	1014.486816	502.856934	2.414098	957.159607	507.091309	180.052872
-551.778137	240.867798	915.715881	-536.127075	54.240692	915.357666	-628.435242	220.353073	498.844055	-449.316467	10.283644	491.930542	-609.959961	153.820663	71.144089	-405.890442	-20.137882	80.170471	-528.090454	344.223145	1370.768433	-500.549316	-0.095868	1378.546997	-491.311829	167.271210	1385.338867	-458.914001	159.505020	1676.486206	-610.340027	383.750977	1117.413574	-609.527039	-69.010941	1155.807373	-518.387207	366.317017	880.161560	-487.635895	-86.439384	916.211670	-529.877258	148.544601	1014.536316	502.890259	2.336527	957.149475	507.097412	180.001633
-551.437378	240.965805	915.737061	-535.715210	54.291737	915.450684	-628.353577	220.425751	498.837830	-449.293091	10.352010	491.983734	-609.957336	153.862030	71.096664	-406.072357	-20.095829	80.178093	-527.915405	344.327698	1370.837280	-500.434906	-0.030292	1378.731934	-491.197021	167.326706	1385.444580	-458.532837	159.576752	1676.491333	-610.111389	383.878601	1117.436646	-609.600220	-69.159409	1156.089600	-518.212891	366.328400	880.177246	-485.730652	-86.694908	917.827515	-529.562683	148.657120	1014.601746	502.913849	2.271193	957.155273	507.060547	179.937943
-551.050232	241.046844	915.743347	-535.256348	54.345997	915.554016	-628.249573	220.489578	498.860535	-448.959106	10.280406	492.042725	-609.904724	153.892395	71.115631	-406.135681	-20.108273	80.286118	-527.658691	344.519836	1370.979004	-500.411621	0.030216	1378.885986	-491.044312	167.439011	1385.589722	-458.095062	159.505692	1676.593140	-609.835449	384.026489	1117.503906	-609.612061	-69.332474	1156.289673	-517.988220	366.337891	880.203613	-483.775574	-87.019157	919.372742	-529.215454	148.775070	1014.666748	503.001312	2.241566	957.159180	507.081299	179.920715
-550.669250	241.062256	915.748718	-534.772583	54.383240	915.695557	-628.209839	220.645355	498.884064	-448.384674	10.050591	492.222229	-609.992737	153.933197	71.120247	-405.850403	-19.984488	80.417496	-527.477234	344.541107	1370.958618	-500.341064	0.105106	1379.025635	-490.921814	167.501221	1385.732422	-457.701874	159.607956	1676.599121	-609.558472	384.245636	1117.533936	-609.521851	-69.460365	1156.498535	-517.752441	366.332489	880.198181	-481.742706	-87.343597	920.937317	-528.848938	148.875809	1014.748596	503.054382	2.178296	957.186462	507.075684	179.823135
-550.081238	241.387054	915.874023	-534.182007	54.500881	915.809753	-627.995178	220.746765	498.946198	-447.776855	10.068597	492.338715	-609.940979	153.951538	71.135674	-406.086975	-20.068686	80.495018	-527.194519	344.773102	1371.080688	-500.287659	0.161069	1379.230591	-490.764313	167.625778	1385.848389	-457.343414	159.743347	1676.583496	-609.196411	384.425140	1117.535645	-609.364197	-69.615936	1156.664307	-517.486328	366.324371	880.170715	-479.719147	-87.626686	922.418335	-528.385071	149.079407	1014.886047	503.103333	2.110216	957.173767	507.043884	179.800018
-549.538635	241.708038	915.981812	-533.677551	54.687881	915.891602	-627.815491	220.744522	499.003632	-447.591522	10.184509	492.323700	-609.974304	153.925018	71.122002	-406.289001	-20.116932	80.490631	-527.025330	344.788513	1371.047974	-500.236359	0.235106	1379.386597	-490.629852	167.740860	1385.957520	-457.014191	159.918503	1676.611450	-608.841187	384.698364	1117.483032	-609.125000	-69.800583	1156.791138	-517.158569	366.266113	880.119019	-477.727600	-87.887901	923.815796	-527.962158	149.307465	1014.995056	503.134857	2.049973	957.202209	507.041504	179.704742
-549.560669	241.107620	915.770386	-533.308350	54.425499	916.050171	-627.613220	220.771378	498.919189	-446.990967	9.851803	492.411743	-610.151917	153.952606	71.109688	-406.351654	-20.112553	80.560806	-526.836182	344.944702	1371.062378	-500.156189	0.325773	1379.558472	-490.459229	167.865311	1386.058105	-456.683289	159.990280	1676.591797	-608.443909	384.973999	1117.411499	-608.819336	-69.989601	1156.891357	-516.826294	366.198212	880.060425	-475.729828	-88.186852	925.179260	-527.756775	149.105774	1014.961426	503.205627	1.989210	957.215210	507.028473	179.663162
-548.764465	241.672546	915.964111	-532.609314	54.636261	916.155212	-627.258423	220.667511	498.974304	-446.501984	9.714798	492.522644	-610.141113	153.927399	71.109123	-406.497650	-20.157042	80.683182	-526.657349	345.076721	1371.076050	-500.105621	0.383700	1379.718872	-490.268677	168.040878	1386.180298	-456.397156	160.120621	1676.620483	-608.027832	385.277405	1117.306274	-608.515381	-70.257248	1157.019165	-516.420471	366.083984	880.004395	-473.639832	-87.525879	926.228149	-527.185791	149.421799	1015.135986	503.263062	1.970207	957.258118	507.023865	179.606384
-548.770203	241.144409	915.809814	-532.259399	54.467278	916.339355	-627.012146	220.584595	498.876282	-446.131714	9.425937	492.640503	-609.795044	153.871002	71.123383	-406.715668	-20.274605	80.839577	-526.429932	345.192444	1371.080200	-499.979736	0.468550	1379.900513	-490.165192	168.192169	1386.283691	-456.147522	160.300110	1676.634277	-607.546387	385.589752	1117.233398	-607.899048	-70.451363	1157.048462	-515.993103	365.955048	879.953491	-471.741821	-88.609383	927.492371	-526.981506	149.283813	1015.143555	503.336365	1.866183	957.250122	507.036316	179.526733
-548.390625	241.087677	915.780212	-531.755188	54.483379	916.489929	-626.738403	220.571869	498.877686	-445.467834	9.287048	492.743683	-609.783875	153.850189	71.130920	-406.881439	-20.341251	80.990746	-526.247070	345.355042	1371.090942	-499.891541	0.585255	1380.073730	-490.051178	168.330139	1386.429443	-455.927185	160.474976	1676.660767	-607.048706	385.897217	1117.139404	-607.298706	-70.606682	1157.141479	-515.458923	365.818512	879.864990	-469.763184	-88.763191	928.546753	-526.600708	149.363358	1015.210876	503.411469	1.807620	957.274841	507.049683	179.481873
-547.950317	241.146194	915.823120	-531.177124	54.504082	916.651917	-626.451111	220.607712	498.913055	-444.957214	9.042701	492.885254	-609.753967	153.816132	71.143990	-407.066742	-20.370102	81.160973	-526.042419	345.498596	1371.085938	-499.716370	0.692368	1380.223145	-489.955811	168.487442	1386.570313	-455.743622	160.635315	1676.695679	-606.485413	386.253174	1117.007202	-606.601135	-70.733757	1157.165161	-514.874817	365.626221	879.770874	-467.932709	-88.941132	929.411560	-526.190063	149.467026	1015.325623	503.435211	1.722877	957.270020	507.041016	179.397964
-547.480103	241.162094	915.876770	-530.546082	54.466560	916.866882	-626.110779	220.576965	498.953400	-444.262787	8.863106	493.054840	-609.696838	153.856461	71.154518	-407.245544	-20.347933	81.298492	-525.829407	345.635254	1371.101074	-499.534576	0.818407	1380.395508	-489.840759	168.660141	1386.765137	-455.579712	160.793335	1676.746582	-605.856995	386.575378	1116.841187	-605.844055	-70.931496	1157.154785	-514.217773	365.432434	879.759094	-466.000641	-88.980698	930.187256	-525.767761	149.541321	1015.475708	503.470978	1.653412	957.263428	507.038605	179.368164
-546.935669	241.255325	915.981445	-529.875671	54.482170	917.093384	-625.608093	220.516708	498.990662	-443.390137	8.705214	493.263000	-609.620483	153.825821	71.144394	-407.407959	-20.379583	81.541412	-525.590515	345.846497	1371.105957	-499.239502	0.976533	1380.618164	-489.705811	168.860306	1386.942505	-455.434387	160.961960	1676.804443	-605.178528	386.856476	1116.763794	-604.922058	-71.110878	1157.194336	-513.419189	365.142761	879.753723	-464.213440	-89.036781	930.866943	-525.295715	149.656311	1015.658203	503.567169	1.634198	957.264404	507.058167	179.287460
-546.454834	241.236176	916.027405	-529.298950	54.503983	917.313721	-625.131165	220.491760	499.006958	-442.645874	8.341474	493.447388	-609.532776	153.783096	71.157234	-407.674377	-20.397383	81.696541	-525.409485	346.014801	1371.132690	-498.894348	1.150813	1380.842285	-489.586456	169.067886	1387.102905	-455.306580	161.122803	1676.889893	-604.455017	387.150146	1116.579346	-603.911377	-71.201782	1157.255127	-512.634644	364.912750	879.742798	-462.313721	-88.917068	931.470276	-524.868042	149.748138	1015.803040	503.618256	1.532891	957.262146	507.067017	179.252579
-545.931030	241.154602	916.087097	-528.603943	54.424225	917.603760	-624.672913	220.442963	499.025360	-441.877472	8.041955	493.788208	-609.461609	153.796753	71.154800	-407.734192	-20.311306	81.965004	-525.227783	346.146667	1371.133057	-498.518463	1.277668	1381.071655	-489.408936	169.327454	1387.279907	-455.205994	161.314194	1676.989990	-603.717468	387.432892	1116.483032	-602.877625	-71.288246	1157.246582	-511.676361	364.651337	879.753662	-460.631226	-88.837959	931.983276	-524.386841	149.789932	1015.992188	503.659088	1.489512	957.321289	507.067841	179.155243
-545.456665	241.084457	916.145142	-527.991333	54.344189	917.851135	-624.264160	220.463257	499.066406	-440.915741	7.745580	494.017029	-609.401733	153.785004	71.153160	-408.381592	-20.409920	82.174561	-525.034302	346.268951	1371.135010	-498.100281	1.446565	1381.295776	-489.226654	169.627151	1387.482544	-455.105347	161.484482	1677.076416	-602.959778	387.742676	1116.287109	-601.778320	-71.319389	1157.298950	-510.688629	364.206512	879.473572	-458.765015	-88.642235	932.460083	-523.948120	149.815079	1016.156433	503.735382	1.415966	957.301086	507.072998	179.139160
-544.932251	241.028854	916.209351	-527.316467	54.218601	918.109680	-624.026367	220.538742	499.119385	-440.043030	7.237375	494.259735	-609.423218	153.746094	71.160980	-408.655060	-20.466259	82.455284	-524.836182	346.381104	1371.106934	-497.583557	1.612882	1381.460815	-489.010010	169.844635	1387.690674	-455.014282	161.689194	1677.177734	-602.142334	387.932953	1116.108276	-600.661072	-71.294212	1157.334229	-509.410919	363.875397	879.972595	-457.030334	-88.413445	932.966675	-523.457031	149.827026	1016.329468	503.837036	1.380200	957.334412	507.105072	179.042542
-544.294128	240.981705	916.308777	-526.562073	54.108494	918.433655	-623.495972	220.434326	499.141388	-439.587677	7.020479	494.614746	-609.285645	153.718369	71.173553	-409.193787	-20.711838	82.744225	-524.637268	346.500000	1371.098511	-496.972839	1.806100	1381.692017	-488.749695	170.081345	1387.946045	-454.885925	161.852615	1677.270142	-601.430664	388.218384	1115.994141	-599.587708	-71.147461	1157.343506	-508.191864	363.331787	879.644226	-455.034058	-88.043716	933.473755	-522.906860	149.861023	1016.557190	503.893036	1.305930	957.365356	507.113403	178.968460
-543.722778	240.866318	916.379517	-525.886169	54.086868	918.713623	-623.106567	220.364807	499.149841	-437.653931	6.314778	494.736450	-609.221436	153.668823	71.158287	-409.268860	-20.676971	83.100464	-524.452881	346.606628	1371.064575	-496.327332	1.974440	1381.837280	-488.473816	170.288849	1388.117065	-454.759552	162.031662	1677.337402	-600.625671	388.399536	1115.779175	-598.591187	-70.965660	1157.448853	-506.723145	362.958801	879.769043	-453.081940	-87.495956	934.172058	-522.393005	149.901459	1016.743774	503.989136	1.231993	957.401855	507.154541	178.904358
-543.173096	240.688080	916.446960	-525.149048	53.939468	919.040344	-622.755493	220.341583	499.168945	-436.805115	5.708158	495.069427	-609.203308	153.680908	71.162659	-409.686554	-20.825644	83.397820	-524.298645	346.711273	1371.067627	-495.681274	2.122972	1381.962524	-488.131042	170.539978	1388.296997	-454.615540	162.197144	1677.424683	-599.888428	388.533051	1115.618896	-597.765381	-70.792900	1157.419800	-505.120117	362.386932	879.823730	-450.909485	-86.854050	934.967590	-521.874512	149.877335	1016.952881	504.055023	1.147668	957.396729	507.155518	178.835754
-542.580322	240.599823	916.546204	-524.360535	53.782631	919.332947	-622.411621	220.308197	499.232208	-435.762878	5.343201	495.562683	-609.151184	153.642395	71.191040	-410.105774	-21.022388	83.751785	-524.154602	346.820221	1371.062134	-494.981049	2.248345	1381.971802	-487.716736	170.768982	1388.445923	-454.436859	162.398376	1677.485596	-599.122864	388.585785	1115.494751	-597.060242	-70.454994	1157.337158	-503.291992	361.945892	880.384827	-448.717560	-86.019997	935.989807	-521.327942	149.855560	1017.163879	504.115082	1.088273	957.416870	507.182495	178.786118
-542.042480	240.383698	916.553711	-523.563965	53.565636	919.644287	-622.141724	220.323151	499.248047	-434.656982	4.823947	495.974945	-609.424988	153.597702	71.179138	-410.466583	-21.161642	83.995583	-524.045288	346.895355	1371.118042	-494.195404	2.328070	1382.046021	-487.254822	170.992569	1388.579956	-454.204437	162.544861	1677.538574	-598.351929	388.568481	1115.421265	-596.481689	-70.074089	1157.313232	-501.257477	361.505127	880.999878	-446.299347	-85.014275	937.325623	-520.770813	149.806442	1017.332031	504.191559	1.052930	957.439514	507.198059	178.735748
-541.416870	240.282990	916.587463	-522.711914	53.415077	919.892212	-621.869385	220.361221	499.315491	-433.399780	4.305600	496.296692	-609.807739	153.801727	71.166893	-410.513062	-21.167011	84.304054	-523.953125	346.945496	1371.214355	-493.483551	2.431663	1382.122192	-486.762268	171.162796	1388.640747	-453.967529	162.958069	1677.464722	-597.639343	388.503479	1115.386353	-596.070801	-69.561821	1157.346558	-499.102478	361.059296	881.722900	-443.781067	-83.973671	939.082764	-520.154785	149.796295	1017.484375	504.255798	0.972793	957.471069	507.224518	178.628708
-540.807556	240.108978	916.622681	-521.912659	53.300739	920.158813	-621.468628	220.333023	499.357666	-432.030365	3.775548	496.592468	-609.824707	153.863586	71.176765	-411.234314	-21.638594	84.694832	-523.876587	346.940552	1371.355347	-492.684601	2.488077	1382.217773	-486.143372	171.310486	1388.719360	-453.638062	162.960907	1677.623535	-596.956543	388.301239	1115.438721	-595.737732	-68.781036	1157.410034	-496.794708	360.649384	882.615417	-441.211487	-82.894470	941.155029	-519.561035	149.777084	1017.644653	504.330566	0.930664	957.478577	507.239471	178.582932
-540.192078	239.849289	916.627197	-521.036316	53.077530	920.421631	-621.044861	220.287415	499.415771	-430.635193	3.319041	496.990723	-609.775208	153.857620	71.174057	-411.744720	-21.970592	85.145775	-523.777100	346.931091	1371.545532	-491.768738	2.521638	1382.298096	-485.504395	171.431641	1388.784790	-453.262878	163.102859	1677.619629	-596.352173	388.031342	1115.650879	-595.460938	-68.002113	1157.561035	-494.313080	360.218353	883.675354	-438.286499	-81.634140	943.781921	-518.924194	149.678970	1017.786682	504.385864	0.870704	957.465759	507.257355	178.534149
-539.603210	239.535538	916.623962	-520.059387	52.832478	920.640320	-620.658142	220.185150	499.427765	-428.946381	2.669559	497.396423	-609.730164	153.853912	71.196159	-412.146149	-22.324734	85.627655	-523.634460	346.884460	1371.792969	-491.032562	2.504597	1382.372559	-484.879120	171.512070	1388.862427	-452.807983	163.233749	1677.632080	-595.871887	387.644012	1115.988281	-595.325928	-66.980736	1157.736816	-491.533875	359.913208	885.309570	-435.141449	-80.431984	946.837585	-518.245667	149.532272	1017.902283	504.476257	0.795400	957.484985	507.300293	178.457855
-538.893921	239.388870	916.678467	-519.013794	52.642258	920.815247	-620.246155	220.058319	499.507904	-427.180115	2.214224	497.748779	-609.199280	153.437790	71.171936	-412.625641	-22.785362	86.165306	-523.415405	346.807281	1372.088013	-490.260406	2.428433	1382.480225	-484.118317	171.551254	1388.989380	-452.281097	163.320831	1677.664185	-595.564148	387.166962	1116.411011	-595.209473	-65.893288	1157.949341	-488.547699	359.555115	887.153870	-431.865143	-79.048569	950.321777	-517.517151	149.432404	1018.031921	504.528412	0.758577	957.509338	507.293671	178.419724
-538.263367	239.177124	916.708557	-518.064270	52.501003	920.978149	-619.830078	219.846481	499.575775	-425.085327	1.832135	498.058746	-609.116455	153.343399	71.162865	-412.895569	-23.054222	86.766144	-523.150696	346.725677	1372.399780	-489.519073	2.258716	1382.556641	-483.296631	171.546722	1389.010620	-451.669678	163.401260	1677.666016	-595.417664	386.647339	1116.856079	-595.240479	-64.798149	1158.212646	-485.350739	359.184052	889.314087	-428.423340	-77.746544	954.194031	-516.809021	149.338654	1018.134949	504.599792	0.688281	957.519165	507.344086	178.332291
-537.575317	238.873108	916.778198	-516.914978	52.178841	921.183289	-619.432190	219.632782	499.627533	-422.849640	1.376099	498.500824	-609.683228	153.807724	71.165604	-413.229370	-23.328112	87.322876	-522.837219	346.660004	1372.676270	-488.733429	2.074220	1382.737915	-482.448090	171.475494	1389.135620	-451.015594	163.546890	1677.697510	-595.486145	386.177429	1117.370117	-595.220703	-63.610416	1158.419678	-482.049103	358.814331	891.751465	-424.777161	-76.406311	958.455444	-515.983948	149.115158	1018.279846	504.665680	0.608263	957.519104	507.386627	178.281815
-536.855103	238.692993	916.878174	-515.790100	51.956657	921.365173	-619.088745	219.430420	499.757690	-420.353790	1.101854	498.885773	-609.708496	153.786484	71.173943	-413.317505	-23.615194	88.006706	-522.420532	346.583069	1372.968262	-487.976074	1.832450	1382.926147	-481.648682	171.405685	1389.137573	-450.265808	163.500565	1677.670044	-595.650635	385.727570	1117.993164	-595.333374	-62.602840	1158.741211	-478.631317	358.357941	894.524231	-421.123199	-74.983658	963.058228	-515.156250	148.970703	1018.429382	504.717285	0.566509	957.548828	507.394653	178.214890
-536.104431	238.555847	916.956970	-514.615662	51.804066	921.509949	-618.645020	219.089218	499.837616	-417.421509	0.657834	499.140228	-609.311401	153.673065	71.166611	-412.835632	-23.531738	88.737213	-521.998657	346.497833	1373.233154	-487.305878	1.517389	1383.078735	-480.727264	171.240189	1389.127075	-449.457825	163.567993	1677.652100	-595.941833	385.293182	1118.607788	-595.383728	-61.467739	1158.943237	-475.180634	358.001770	897.601379	-417.383606	-73.616684	967.854980	-514.279297	148.876282	1018.548889	504.644043	0.452247	957.627014	507.389923	178.072891
-535.250854	238.238388	917.060852	-513.293701	51.459171	921.738342	-618.177002	218.806961	499.950195	-415.002930	0.646474	499.777252	-609.454590	153.621384	71.165955	-413.533875	-24.269438	89.601639	-521.478088	346.399506	1373.500244	-486.565094	1.174378	1383.302490	-479.760101	171.049988	1389.197266	-448.551361	163.118958	1677.777832	-596.277710	384.935425	1119.215454	-595.371460	-60.549896	1159.314819	-471.600006	357.494690	900.872864	-412.914825	-71.671028	973.642517	-513.299744	148.626068	1018.723999	504.836304	0.442280	957.590332	507.443451	178.069595
-534.494995	237.922913	917.193970	-512.056702	51.227863	921.948608	-617.663879	218.442795	500.043030	-412.192657	0.633129	500.172485	-609.343323	153.545242	71.186218	-413.629028	-24.717878	90.506981	-520.910889	346.269226	1373.764771	-485.875427	0.886863	1383.582886	-478.815338	170.888687	1389.311035	-447.608002	163.550415	1677.701050	-596.585693	384.606049	1119.939819	-595.276672	-59.733654	1159.592041	-467.954468	357.105713	904.719116	-409.009521	-70.301079	978.878357	-512.385742	148.413940	1018.902405	504.863373	0.339849	957.581665	507.461914	178.027908
-533.779907	237.532349	917.263489	-510.748779	50.855434	922.199463	-617.210999	218.131271	500.138611	-409.014160	0.524088	500.327332	-608.975403	153.425751	71.189522	-412.782654	-24.641611	91.483383	-520.311646	346.086639	1374.001221	-485.058533	0.490035	1383.795776	-477.692017	170.705109	1389.478638	-446.522400	163.285629	1677.700195	-596.906433	384.389099	1120.725586	-595.043457	-58.940311	1159.964844	-464.264282	356.651398	908.355652	-405.445831	-69.655449	983.947449	-511.441772	148.155640	1019.065125	504.920380	0.290229	957.611145	507.504639	177.927673
-533.004211	237.085388	917.305420	-509.450745	50.484791	922.417664	-616.690002	217.791901	500.179993	-406.366058	0.663613	500.856903	-608.832458	153.329865	71.207359	-413.242493	-25.472448	92.450066	-519.694519	345.955322	1374.218994	-484.258698	0.064737	1383.972656	-476.618011	170.506195	1389.549683	-445.445953	163.005981	1677.669922	-597.175659	384.197845	1121.478516	-594.620117	-58.301247	1160.244995	-460.613434	356.230591	912.066895	-401.146851	-68.467758	989.566101	-510.461914	147.865417	1019.196594	504.998199	0.213892	957.588257	507.540588	177.899689
-532.239441	236.598846	917.315369	-508.039856	50.070831	922.638916	-616.211792	217.444458	500.232849	-403.278534	0.824085	501.167145	-608.648376	153.057449	71.125191	-412.257599	-25.402317	93.330170	-519.108337	345.765930	1374.434937	-483.402527	-0.211853	1384.267822	-475.502747	170.231674	1389.531860	-444.230713	163.230774	1677.613770	-597.242432	383.948181	1122.307007	-594.084045	-57.881187	1160.568359	-456.983368	355.949219	915.813416	-398.162903	-67.959358	994.290527	-509.421906	147.560349	1019.311279	505.026520	0.149461	957.614807	507.556671	177.837555
-530.980469	235.940079	917.425354	-505.925385	49.379868	923.362732	-615.499146	217.022217	500.326904	-399.822449	1.214745	501.457306	-608.475464	152.955933	71.138199	-412.229919	-26.082933	94.392075	-518.432922	345.508911	1374.681030	-482.367554	-0.608708	1384.484009	-474.346802	170.013885	1389.537109	-442.939514	162.930069	1677.572876	-597.217285	383.732574	1123.023193	-593.282288	-57.538383	1160.910278	-453.292206	355.711884	919.608704	-393.806702	-66.845482	999.405090	-508.095154	147.213120	1019.751892	504.982025	0.098810	957.684082	507.534027	177.722168
-530.025818	235.746948	917.587708	-504.760406	49.732727	923.642395	-614.846497	216.691132	500.503021	-396.582001	1.831080	501.709045	-608.286255	152.855515	71.173927	-411.774536	-26.494722	95.392494	-517.848328	345.264740	1374.951172	-481.357819	-0.919627	1384.722656	-473.152374	169.728210	1389.596191	-441.655090	162.353699	1677.643433	-596.993591	383.527679	1123.726685	-592.229553	-57.334457	1161.213379	-449.494202	355.643890	923.393433	-389.624939	-66.008240	1004.630554	-507.198395	147.359055	1019.986755	505.205048	0.053013	957.610779	507.638458	177.720123
-529.990906	235.026062	917.398438	-504.262207	48.966370	923.208435	-614.426453	216.477005	500.583740	-394.146881	1.970875	502.116913	-608.547363	152.966980	71.242584	-410.644806	-26.591478	96.387711	-517.222412	345.057404	1375.154541	-480.672150	-1.023610	1384.877930	-471.940826	169.464310	1389.694214	-440.290863	162.577866	1677.572754	-596.648926	383.316437	1124.350220	-590.972351	-57.266701	1161.251953	-445.670715	355.704132	927.150574	-385.696564	-65.904068	1009.747375	-506.538940	146.562134	1019.636475	505.261536	0.027268	957.626465	507.666046	177.670609
-528.372864	235.124924	917.770630	-502.007324	48.423641	923.751831	-613.618225	216.033539	500.770477	-390.846039	2.744467	502.592346	-608.472534	152.851837	71.256958	-408.611237	-23.985252	93.420296	-516.634277	344.755249	1375.354248	-479.559204	-1.297086	1384.988525	-470.684204	169.187363	1389.743164	-438.837769	162.178741	1677.524536	-596.150879	383.103943	1124.830811	-589.426941	-57.329727	1161.404053	-441.710602	355.832703	930.825562	-381.568024	-65.497108	1014.579346	-505.018311	146.394272	1020.135254	505.316376	-0.044882	957.644043	507.697510	177.579666
-527.749512	233.981979	917.586670	-500.640991	47.871956	924.015137	-612.828857	215.604507	500.738586	-387.814026	3.058423	502.880615	-608.149048	152.752472	71.275002	-406.094849	-21.603670	92.197647	-515.983582	344.472900	1375.545288	-478.285828	-1.591153	1385.118286	-469.314606	168.922974	1389.810547	-437.405273	161.921829	1677.526123	-595.542419	382.997681	1125.248535	-587.704651	-57.624695	1161.464844	-437.644257	356.121368	934.493469	-377.284729	-64.985550	1019.270813	-503.987427	145.845688	1020.156860	505.369019	-0.144577	957.628662	507.742523	177.550934
-526.502014	234.199524	917.867920	-499.049835	47.705643	924.154663	-612.216309	215.442505	500.953705	-384.793121	3.673168	503.217102	-608.192566	152.670013	71.272217	-405.589722	-21.819002	92.807098	-515.300110	344.271545	1375.722168	-476.904633	-1.817293	1385.227295	-467.955475	168.629349	1389.861206	-435.896118	161.539246	1677.531494	-594.662109	382.706757	1125.732666	-585.713013	-58.119209	1161.523560	-433.533142	356.419403	937.978638	-373.066925	-64.562416	1023.740601	-502.742493	145.779587	1020.389526	505.394073	-0.201102	957.606995	507.747253	177.529037
-525.386780	233.685928	917.932190	-497.278412	47.397778	924.473816	-611.275452	215.086731	501.032898	-381.737457	4.363655	503.548218	-608.037170	152.595993	71.301888	-404.330627	-22.378136	94.022270	-514.555908	343.914612	1375.873047	-475.390106	-2.150300	1385.257935	-466.522980	168.328049	1389.903076	-434.378967	161.240921	1677.537476	-593.549927	382.259369	1126.127686	-583.611328	-58.850761	1161.505859	-429.296326	356.795166	941.446045	-368.864746	-64.421684	1027.974609	-501.459045	145.521652	1020.589661	505.425690	-0.244964	957.644348	507.751526	177.457962
-524.169373	233.295181	918.037109	-495.457672	47.051113	924.725769	-610.392090	214.728302	501.084564	-378.832092	4.746926	504.008514	-607.872620	152.491333	71.321487	-402.775665	-22.633884	94.879219	-513.719238	343.598419	1376.033081	-473.434753	-2.633252	1384.900024	-465.070953	168.014313	1389.970093	-432.849762	160.804855	1677.654297	-592.300232	381.900055	1126.463745	-581.144409	-59.698608	1161.484741	-424.996765	357.240570	944.904541	-364.475494	-64.233559	1032.158203	-500.067780	145.245193	1020.776062	505.496368	-0.283625	957.648987	507.797729	177.393326
-523.326843	233.245895	918.209778	-494.258575	46.507561	924.484741	-609.745605	214.586334	501.290741	-376.146759	5.009493	504.235077	-608.119446	152.458038	71.371567	-400.903900	-22.714331	95.446236	-512.790894	343.246185	1376.167480	-471.794037	-2.935226	1384.795410	-463.559753	167.720856	1390.004639	-431.248840	160.348785	1677.702393	-590.925964	381.558807	1126.707031	-578.568359	-60.710571	1161.351929	-420.700714	357.661194	948.230652	-360.072418	-64.154396	1036.143433	-498.898682	144.756653	1020.736877	505.565857	-0.323848	957.660828	507.816284	177.352844
-522.873962	233.437180	918.378662	-493.417633	45.910347	923.445984	-609.122742	214.475662	501.498413	-373.942535	4.915753	504.489899	-608.177612	152.390106	71.411430	-398.919922	-22.639887	95.760742	-511.831726	342.818390	1376.346313	-470.095581	-3.159231	1384.845093	-461.983337	167.405136	1390.084106	-429.665192	160.105515	1677.666382	-589.405151	381.271271	1126.935181	-575.867249	-61.910721	1161.245972	-416.371399	358.117645	951.534729	-355.527100	-64.016472	1040.070313	-497.677856	144.002838	1020.268677	505.631226	-0.367514	957.688354	507.848297	177.339722
-522.228027	233.355515	918.491272	-492.777893	43.533985	923.301819	-608.345642	214.261047	501.693756	-372.153107	4.162251	504.733185	-608.229065	152.306305	71.463112	-396.849457	-23.026758	96.229042	-510.760345	342.468353	1376.500977	-468.259247	-3.435051	1384.798218	-460.402527	167.051773	1390.124878	-428.063873	159.068558	1678.032715	-587.761047	380.962128	1127.156982	-572.968140	-63.204700	1161.196289	-412.031586	358.563385	954.861572	-350.800140	-63.448536	1043.646362	-496.844391	142.615982	1020.239380	505.706604	-0.407948	957.684387	507.901337	177.288437
-520.986084	233.063065	918.633606	-491.109711	42.945271	923.430420	-607.423523	214.024139	501.863708	-369.900177	4.187981	505.094208	-608.147949	152.201385	71.524956	-394.025330	-23.200956	96.615128	-509.647949	341.985443	1376.658325	-466.320282	-3.788540	1384.635010	-458.756165	166.681061	1390.115112	-426.450409	158.588425	1678.061157	-585.970764	380.682373	1127.230347	-569.846985	-64.458504	1161.076660	-407.585175	358.983643	958.149536	-346.218628	-63.567635	1047.373779	-495.454620	142.175552	1020.381775	505.750641	-0.459793	957.718506	507.947723	177.195251
-519.766907	232.459763	918.681580	-489.288574	42.491245	923.610962	-606.287903	213.620987	501.907440	-367.687531	4.445856	505.431885	-607.495056	151.959000	71.551155	-390.913940	-23.383703	96.893471	-508.444885	341.506805	1376.808716	-464.285950	-4.126290	1384.587646	-457.005341	166.268250	1390.194702	-424.803253	158.134109	1678.101440	-584.106018	380.423676	1127.482910	-566.450256	-65.872261	1160.884033	-403.133545	359.399750	961.471252	-341.705170	-64.553879	1051.327026	-493.970123	141.747314	1020.495605	505.786285	-0.502134	957.734131	507.924744	177.178528
-518.693909	232.182037	918.741699	-487.739227	41.915932	923.375305	-605.415894	213.376053	502.018555	-365.492493	4.321825	505.659210	-607.795227	151.989014	71.639977	-387.550476	-23.735067	97.031540	-507.220734	341.021057	1376.943970	-462.148621	-4.419318	1384.516113	-455.206848	165.829147	1390.163452	-423.114868	157.508728	1678.193359	-582.083923	380.094696	1127.614258	-563.068176	-67.372162	1160.695557	-398.550873	359.709625	964.793579	-336.950073	-64.870476	1055.129761	-492.485962	141.213898	1020.393860	505.824280	-0.560113	957.728821	507.961182	177.131058
-516.587646	232.337494	919.359741	-485.076385	42.435429	923.625061	-604.304260	213.096069	502.250061	-362.880707	4.996408	505.993439	-607.684204	151.904663	71.686653	-383.603424	-23.896318	97.100723	-505.879944	340.417603	1377.090332	-460.016876	-4.856041	1384.436157	-453.353485	165.363632	1390.036499	-421.391724	156.927628	1678.282227	-579.975891	379.747101	1127.749512	-559.704956	-68.854340	1160.610596	-393.961060	360.025391	968.217834	-332.094360	-64.323235	1058.752075	-490.480103	141.336426	1020.876648	505.861572	-0.583831	957.757324	507.955780	177.108383
-514.714050	232.567688	919.982605	-482.803619	42.445847	923.656311	-603.023315	212.680664	502.343201	-360.373627	5.454731	506.211639	-607.561340	151.802948	71.693291	-379.376801	-24.038124	96.949188	-504.511536	339.844086	1377.178955	-457.818207	-5.239907	1384.315918	-451.414154	164.878754	1389.909790	-419.589844	156.276413	1678.322266	-577.762695	379.343109	1127.954834	-556.097778	-70.401054	1160.381470	-389.343384	360.347107	971.778992	-326.991302	-64.422546	1062.853271	-488.670135	141.121246	1021.243591	505.933533	-0.624818	957.767761	507.997803	177.057785
-513.799011	231.355164	919.493347	-480.971161	42.127308	923.548340	-602.029846	212.487244	502.351929	-358.067017	5.502398	506.364868	-607.455688	151.731873	71.743515	-375.138733	-24.548222	96.806595	-503.059814	339.236084	1377.257202	-455.497833	-5.710063	1384.262329	-449.420624	164.335526	1389.801392	-417.764404	155.673141	1678.309692	-575.481934	378.958099	1128.149902	-552.357727	-72.013710	1160.184326	-384.656036	360.573669	975.414734	-322.062439	-64.670914	1066.859131	-487.020172	140.669098	1020.904663	505.975647	-0.653837	957.749573	508.032990	177.012192
-511.700439	231.631973	920.102417	-478.626740	41.624146	923.709290	-600.772522	212.248337	502.512482	-355.698456	5.660891	506.451141	-607.283020	151.649063	71.780922	-370.505676	-24.942028	96.639526	-501.516846	338.579193	1377.311035	-453.239929	-6.234540	1384.147461	-447.341248	163.767563	1389.642456	-415.878723	154.968094	1678.437622	-573.111267	378.494019	1128.387695	-548.541321	-73.563133	1160.052612	-379.902374	360.759583	979.255615	-316.997253	-64.788368	1070.884399	-485.095978	140.267838	1021.331177	506.013153	-0.685324	957.773315	508.035065	176.959366
-510.086517	231.129700	920.140015	-476.419891	41.169704	923.689148	-599.483032	211.969498	502.606323	-353.358734	5.742760	506.623962	-607.095825	151.548950	71.840012	-365.588287	-25.360785	96.370369	-499.856232	337.860992	1377.383057	-450.892822	-6.799037	1384.085571	-445.158112	163.162598	1389.524536	-413.946655	154.354584	1678.372192	-570.755798	378.086609	1128.587036	-544.526489	-75.095566	1159.813477	-375.182190	360.809479	983.076416	-311.155304	-64.565582	1075.509033	-483.183685	139.791946	1021.339661	506.044281	-0.741128	957.804932	508.056335	176.897415
-508.500793	230.508942	920.188110	-474.193481	40.671219	923.639099	-598.275513	211.819153	502.685303	-350.761810	5.817813	506.193085	-606.968323	151.471359	71.878166	-360.457275	-25.873587	96.154564	-498.145569	337.104218	1377.461182	-448.452484	-7.367620	1384.184082	-442.972778	162.468719	1389.293945	-411.902039	154.102264	1678.148682	-568.321960	377.654572	1128.806274	-540.558228	-76.554489	1159.619995	-370.439697	360.748993	987.041382	-306.862213	-65.052017	1078.919067	-481.283783	139.216156	1021.339844	506.088318	-0.780487	957.807129	508.062164	176.881943
-508.298004	227.788010	918.638123	-472.683746	38.909969	923.742432	-596.932434	211.431900	502.356201	-349.172729	5.179639	506.617432	-606.872131	151.427109	71.902481	-355.557129	-26.787960	96.041779	-496.404053	336.307098	1377.506714	-446.103943	-8.050933	1384.107300	-440.691193	161.750580	1389.123047	-409.766418	152.973846	1678.255371	-565.859863	377.144592	1129.061768	-536.385742	-78.028229	1159.358521	-365.731781	360.625366	991.054016	-301.657257	-65.173698	1082.965820	-479.764740	138.055313	1020.501892	506.135956	-0.818405	957.828430	508.108154	176.822556
-506.788208	227.177094	918.286072	-470.492859	38.266586	923.678894	-595.704529	211.310654	502.416138	-346.926880	4.995268	506.645416	-606.708435	151.316574	71.932320	-350.138611	-27.403700	95.725677	-494.547424	335.468536	1377.596436	-443.644745	-8.710307	1384.066895	-438.325958	161.042404	1388.921265	-407.636749	151.760788	1678.379395	-563.370728	376.688568	1129.316772	-532.105225	-79.396530	1159.079468	-361.009186	360.407440	995.049072	-296.383362	-65.250725	1086.946655	-477.745178	137.649368	1020.264954	506.173401	-0.869538	957.825073	508.114014	176.786041
-504.969635	226.698669	918.358032	-468.075470	37.819420	923.592834	-594.272339	211.070343	502.460510	-344.590912	5.012366	506.679565	-606.479126	151.239426	71.984901	-344.525970	-27.912418	95.385567	-492.641266	334.617554	1377.711426	-441.175323	-9.406254	1384.129639	-435.964996	160.250290	1388.762207	-405.352600	150.681213	1678.353149	-560.682190	376.045959	1129.565674	-527.602234	-80.771538	1158.685913	-356.331818	360.093506	998.975464	-290.603088	-65.217308	1091.143921	-475.633850	137.137665	1020.261047	506.203400	-0.918055	957.834656	508.118256	176.772751
-503.109283	226.059113	918.333313	-465.563782	37.271683	923.488770	-592.892761	210.910309	502.498657	-342.290527	4.836614	506.671631	-606.352173	151.172195	71.985245	-338.834290	-28.427050	95.029266	-490.708466	333.693451	1377.803467	-438.521210	-10.115796	1384.052734	-433.549469	159.465607	1388.591797	-403.079346	149.830658	1678.255249	-557.885254	375.450989	1129.806152	-522.949341	-82.056229	1158.294189	-351.688171	359.745117	1002.834595	-284.770142	-65.086327	1095.063477	-473.446960	136.542389	1020.196655	506.246277	-0.954328	957.848022	508.140961	176.719879
-501.298035	225.135788	918.305908	-463.060059	36.660431	923.383301	-591.335876	210.552338	502.410553	-339.780884	4.708220	506.127228	-606.201111	151.071533	72.015724	-332.909851	-28.909306	94.841919	-488.724213	332.717682	1377.960938	-435.846222	-10.868384	1383.891602	-431.126770	158.654190	1388.436890	-400.683167	148.902496	1678.187744	-554.972107	374.799927	1130.041138	-518.179443	-83.339111	1157.802612	-347.061340	359.277313	1006.451111	-279.629059	-65.411957	1098.660156	-471.175507	135.804825	1020.116211	506.268616	-0.990025	957.864258	508.138855	176.680008
-499.314026	224.450180	918.340149	-460.533813	36.106514	923.313843	-589.788940	210.353912	502.480682	-337.540802	4.395129	506.121460	-606.045654	151.159714	72.203384	-327.013855	-29.328842	94.482735	-486.718506	331.722961	1378.138306	-433.015167	-11.629455	1383.824097	-428.651611	157.770447	1388.353149	-398.235901	147.912415	1678.168701	-551.962708	374.105896	1130.249268	-513.392334	-84.587189	1157.345093	-342.318420	358.484955	1009.927124	-274.312195	-65.521057	1101.336914	-468.851624	135.179474	1020.091187	506.310028	-1.045768	957.853333	508.172546	176.651810
-497.104340	223.661789	918.377441	-457.810944	35.627846	923.151428	-588.155334	210.020859	502.491608	-335.309937	3.994289	506.103668	-605.866028	150.931381	72.125343	-321.009796	-29.758303	94.130981	-484.700195	330.672058	1378.296997	-430.190735	-12.464163	1383.687134	-426.149902	156.899292	1388.277954	-395.673431	146.877975	1677.963745	-548.759644	373.294189	1130.450195	-508.274200	-85.694527	1156.694702	-337.613556	357.674255	1013.265198	-268.193115	-65.646736	1104.770630	-466.350128	134.486130	1020.027649	506.349152	-1.072066	957.867676	508.182159	176.645081
-496.030762	224.161942	918.115540	-455.191040	34.673351	923.120728	-587.227905	210.192032	502.701019	-332.633148	3.584926	505.569580	-606.128174	150.898361	72.226028	-314.989990	-30.033205	93.864899	-482.613007	329.554871	1378.481201	-427.330048	-13.243993	1383.584106	-423.679413	155.989014	1388.231934	-393.078979	145.741318	1677.918701	-545.430359	372.565582	1130.573486	-503.102234	-86.838570	1156.094727	-332.864258	356.715179	1016.371399	-262.749146	-66.155540	1107.514893	-464.423370	134.450333	1019.862793	506.373962	-1.092687	957.904358	508.173767	176.599152
-493.961243	223.697891	918.269470	-452.474548	34.148182	923.076172	-585.968628	210.955734	503.076080	-330.289185	3.306734	505.483826	-606.265564	150.868866	72.389313	-308.853424	-30.197809	93.487175	-480.531830	328.449707	1378.643066	-424.289825	-14.057911	1383.404053	-421.177521	155.026566	1388.153564	-390.425903	144.547028	1677.797485	-541.957153	371.771576	1130.706421	-497.693115	-88.034447	1155.487671	-328.205597	355.763123	1019.191528	-257.225311	-66.691559	1109.803833	-461.894989	133.917648	1019.904114	506.434326	-1.128888	957.887878	508.239471	176.554047
-491.563293	222.691788	918.185974	-449.505737	33.493816	922.933594	-584.050903	210.455246	503.073303	-327.912140	2.857924	505.406555	-606.119690	150.798187	72.438950	-302.882599	-30.551849	93.255013	-478.409546	327.286499	1378.870850	-421.187500	-14.840341	1383.322388	-418.602936	154.062851	1388.160400	-387.681976	143.113556	1677.804565	-538.339355	371.028595	1130.771729	-492.256714	-89.064224	1154.755493	-323.362976	354.536346	1021.788025	-250.817841	-66.773834	1111.845093	-459.222595	133.097443	1019.791809	506.462006	-1.179390	957.894226	508.235077	176.550583
-489.173737	222.014145	918.116333	-446.516113	32.817253	922.794739	-582.332825	210.304077	503.189423	-325.416260	2.408411	505.282898	-606.008911	150.891525	72.672752	-296.944092	-31.122698	93.190208	-476.255371	326.095154	1379.060913	-417.877167	-15.700391	1383.051636	-415.999725	153.073700	1388.189697	-384.963867	142.044342	1677.564087	-534.541870	370.149933	1130.818604	-486.672119	-90.139687	1153.940918	-318.387604	353.125488	1024.163940	-245.504745	-67.655159	1113.332886	-456.562134	132.413467	1019.691223	506.465027	-1.185644	957.893982	508.243927	176.515396
-486.717255	221.247894	918.072876	-443.449646	32.100979	922.687744	-580.667480	210.118576	503.256500	-322.798981	1.947276	505.246216	-605.988708	150.682083	72.633606	-291.090881	-31.593374	93.005104	-474.088898	324.858795	1379.241821	-414.684540	-16.703657	1382.858521	-413.384247	152.048096	1388.125610	-382.187073	141.281586	1677.202637	-530.524658	369.255768	1130.790283	-480.905182	-91.177788	1153.160278	-313.651001	352.086365	1026.192871	-239.683289	-68.198402	1114.498413	-453.802216	131.676224	1019.615967	506.486450	-1.241020	957.919006	508.256012	176.497330
-484.901337	220.231323	917.861267	-440.549927	31.149382	922.561584	-579.125610	209.979843	503.319855	-320.080444	1.357482	505.079346	-605.945862	150.593887	72.701584	-285.231903	-32.046337	92.905617	-471.776855	323.560852	1379.401489	-411.476379	-17.637333	1382.591919	-410.615845	150.995651	1388.175903	-379.328369	139.248337	1677.318726	-526.399292	368.270386	1130.725586	-475.086456	-92.200035	1152.371948	-308.779816	350.919006	1028.129028	-233.580063	-68.901947	1115.184326	-451.367676	130.820999	1019.431763	506.546204	-1.232126	957.912903	508.275482	176.481598
-481.753082	219.359070	917.900208	-437.148560	30.625034	922.390198	-577.182678	209.574387	503.345734	-317.004852	0.660085	505.338165	-605.810364	150.521683	72.799751	-279.378082	-32.463528	92.733948	-469.394501	322.203186	1379.534912	-408.209991	-18.706636	1382.380859	-407.799255	149.864426	1388.113159	-376.437134	137.737244	1677.142700	-522.080139	367.204407	1130.588623	-469.144958	-93.253105	1151.528931	-303.805725	349.630768	1029.857788	-227.484131	-69.534218	1115.792114	-448.194366	130.013214	1019.382751	506.577637	-1.261398	957.893860	508.287811	176.494843
-478.356995	218.399475	917.911499	-433.765778	30.146723	922.176270	-575.145325	209.159897	503.453033	-313.779633	0.414188	505.310120	-605.577515	150.427155	72.855324	-273.497223	-32.739731	92.523483	-466.949402	320.820831	1379.612305	-404.886292	-19.725580	1382.029175	-404.917206	148.697296	1388.069336	-373.495239	136.228821	1676.980591	-517.770203	366.039429	1130.419800	-463.021606	-94.294304	1150.663330	-298.825073	348.007080	1030.675293	-221.084656	-70.217850	1116.193604	-444.892273	129.167252	1019.297607	506.581818	-1.277902	957.894836	508.272308	176.484650
-475.094574	217.415634	917.846558	-430.365204	29.517162	921.924866	-573.156494	208.866852	503.490875	-310.366669	0.955859	504.682007	-605.044617	150.127563	72.834587	-267.558502	-33.003361	92.404984	-464.371948	319.386414	1379.668335	-401.421265	-20.817356	1381.756958	-401.920776	147.469070	1388.028076	-370.513916	134.521790	1676.909424	-513.324524	364.848755	1130.192627	-456.946228	-95.248550	1149.828125	-293.802948	346.490753	1031.711914	-214.826477	-71.012291	1115.809814	-441.613129	128.267273	1019.149841	506.588684	-1.271067	957.926025	508.254761	176.459656
-473.152100	216.755661	917.537598	-427.142120	28.305912	921.756653	-571.131226	208.560104	503.050720	-307.193298	0.335845	504.437103	-604.849976	150.044174	72.890388	-262.334229	-33.935200	92.316391	-461.572205	317.936279	1379.705200	-397.866882	-21.921839	1381.442749	-398.919220	146.178207	1387.900513	-367.518250	132.997742	1676.634399	-508.763947	363.474640	1129.929321	-450.725616	-96.185074	1148.960205	-288.802979	344.826202	1032.538574	-208.317780	-71.742500	1115.687378	-438.967499	127.482323	1018.896790	506.613220	-1.300300	957.909973	508.271637	176.440491
-470.177704	215.741791	917.368408	-423.648132	27.429411	921.480957	-568.957520	207.962494	503.074188	-303.702698	-0.008213	504.222260	-605.128418	150.358612	73.285103	-255.084396	-33.026608	93.383156	-458.677002	316.454773	1379.693481	-394.159180	-23.117966	1381.031738	-395.760254	144.876556	1387.811890	-364.466125	131.353714	1676.570801	-504.171631	362.103210	1129.656250	-444.547546	-97.106819	1148.115112	-283.684296	343.210724	1033.357422	-201.983902	-72.451241	1115.381836	-435.764801	126.507767	1018.679382	506.654480	-1.312129	957.930664	508.301025	176.423874
-467.187775	214.668686	917.072937	-420.161652	26.386076	921.226868	-566.810547	207.422791	502.965881	-300.176270	-0.310828	503.894257	-605.046509	150.280624	73.418259	-249.559143	-33.272163	93.078751	-455.607513	314.893188	1379.630615	-390.406158	-24.343782	1380.583130	-392.490173	143.439545	1387.637695	-361.377319	129.660645	1676.393066	-499.604645	360.618652	1129.387329	-438.350281	-97.998657	1147.232910	-278.768433	341.343719	1033.866211	-195.711838	-73.221245	1114.795532	-432.484985	125.511772	1018.396790	506.688965	-1.340887	957.919067	508.310272	176.437988
-464.068909	213.442673	916.736450	-416.569946	25.324114	920.931396	-564.399170	206.805847	502.868195	-296.506287	-0.707451	503.606781	-604.725769	150.143600	73.495903	-244.448807	-33.945522	92.968880	-452.435486	313.323151	1379.559326	-386.438141	-25.651297	1380.177246	-389.144470	142.006180	1387.535522	-358.182495	128.347672	1676.123901	-494.959320	359.010132	1129.061157	-432.256134	-98.967346	1146.435547	-273.676239	339.462250	1034.394897	-189.494888	-73.916077	1114.013184	-429.091064	124.431488	1018.073242	506.712494	-1.348985	957.909485	508.301880	176.411682
-460.654999	212.141846	916.544983	-412.754639	24.337997	920.566101	-561.970642	206.141251	502.797607	-292.850159	-1.033345	503.238220	-604.595093	150.067474	73.594330	-239.167099	-34.114658	92.506836	-449.172516	311.674286	1379.493408	-382.331696	-27.009237	1379.795654	-385.675629	140.562698	1387.457275	-354.984955	126.123413	1676.124512	-490.277161	357.283142	1128.824341	-426.259338	-99.914063	1145.567993	-268.702271	337.559082	1035.043213	-183.456482	-74.620819	1113.512817	-425.502991	123.221985	1017.801208	506.748322	-1.386235	957.923767	508.321198	176.379822
-457.126251	210.889160	916.438477	-408.830872	23.420378	920.190613	-559.377258	205.461792	502.669647	-288.949799	-1.134596	502.843475	-604.297546	149.958237	73.695953	-234.386749	-34.291645	91.770821	-445.727112	309.905273	1379.409790	-378.115112	-28.396633	1379.270996	-382.156281	138.964966	1387.250366	-351.692230	124.219986	1675.958862	-485.626282	355.472382	1128.550903	-420.445923	-100.836647	1144.705566	-263.768463	335.517426	1035.550781	-177.496948	-75.238190	1112.742676	-421.798950	122.021378	1017.568420	506.753357	-1.375850	957.929443	508.318451	176.385452
-453.486328	209.542831	916.318359	-404.800537	22.326021	919.799927	-556.636353	204.785217	502.569244	-285.299194	-2.291443	502.927734	-604.173218	149.867889	73.790321	-229.673096	-34.822830	91.642662	-442.255371	308.130402	1379.338379	-373.793213	-29.869627	1378.797729	-378.460022	137.355759	1387.064087	-348.345428	122.461662	1675.754150	-481.078918	353.519623	1128.379395	-414.720490	-101.865860	1143.968506	-259.040680	333.011810	1035.295532	-171.805252	-75.793144	1112.387085	-417.989441	120.680992	1017.321716	506.792938	-1.380222	957.939331	508.320221	176.362671
-449.817047	208.126877	916.158264	-400.675964	21.195005	919.409546	-553.463745	203.827744	502.211273	-281.235504	-2.353299	502.409393	-603.815735	149.782120	73.843910	-224.892929	-34.491608	90.887009	-438.674988	306.287903	1379.247070	-369.389374	-31.404842	1378.284912	-374.690613	135.649399	1386.813110	-344.937103	120.302475	1675.920166	-476.500549	351.457855	1128.133789	-409.149750	-102.957397	1143.164429	-254.152802	330.800690	1035.781982	-166.208542	-76.306351	1111.982666	-414.107025	119.315872	1017.052429	506.836945	-1.395930	957.962158	508.334961	176.318161
-446.080750	206.808807	915.955688	-396.402191	20.043890	918.964783	-550.429993	203.062317	502.003937	-277.131256	-2.138093	501.901825	-603.529358	149.656433	73.899796	-220.710373	-34.094990	90.206490	-435.010956	304.352905	1379.166138	-364.964020	-33.051121	1377.735962	-370.761047	133.858612	1386.576172	-341.476563	118.474266	1675.649414	-471.894073	349.249054	1127.927124	-403.750122	-103.952072	1142.304810	-249.253372	328.659576	1036.510742	-160.661972	-76.857559	1111.503540	-410.097961	117.989899	1016.732544	506.861389	-1.409495	957.965942	508.340424	176.320496
-442.314148	205.450058	915.714050	-392.071198	18.845463	918.454163	-546.993652	201.969498	501.717499	-273.031616	-2.058784	501.322296	-603.175598	149.574234	73.945274	-216.974594	-33.566776	89.388748	-431.286713	302.363800	1379.065430	-360.358093	-34.795692	1377.213623	-366.742004	132.050064	1386.295166	-337.927673	116.447968	1675.582031	-467.401367	346.982880	1127.685791	-398.471588	-105.096558	1141.537476	-244.442581	326.378418	1037.205688	-155.342743	-77.179749	1111.359131	-406.036316	116.609360	1016.359619	506.887421	-1.435839	957.951843	508.340485	176.317184
-438.351196	203.980209	915.430908	-387.516571	17.507570	917.967285	-544.049561	201.669891	501.680176	-268.705048	-1.569569	500.704010	-602.981445	149.249863	73.880379	-213.658875	-32.791531	88.360741	-427.468872	300.353210	1378.916138	-355.767365	-36.639439	1376.706055	-362.626953	130.178116	1386.064087	-334.266937	114.428825	1675.331543	-462.935211	344.575684	1127.524414	-393.251221	-106.247658	1140.770874	-239.543839	324.260101	1038.059937	-150.254242	-77.621223	1111.300293	-401.748077	115.143585	1015.974060	506.971710	-1.386986	957.982666	508.370911	176.310226
-434.290405	202.444885	915.088257	-382.782074	16.079195	917.448547	-540.904053	201.308533	501.549438	-264.419098	-0.692813	499.898529	-602.334595	149.171844	74.127525	-210.695480	-31.888391	87.327354	-423.579163	298.289459	1378.771729	-351.143097	-38.532688	1376.100220	-358.411285	128.220779	1385.711060	-330.555878	112.484612	1675.126953	-458.603760	342.151062	1127.263306	-388.155701	-107.451248	1139.958984	-234.829834	321.889771	1038.823608	-144.972168	-77.955475	1110.926270	-397.406708	113.595467	1015.552612	506.966339	-1.444626	957.951782	508.370544	176.319260
-430.292206	200.848892	914.763062	-378.077209	14.535664	916.968323	-537.247620	200.706345	501.191132	-260.119415	0.857332	498.545197	-602.455872	149.101807	74.251564	-208.766479	-30.870367	86.174904	-419.690155	296.126678	1378.551147	-346.374664	-40.511047	1375.556396	-354.118835	126.260628	1385.327759	-326.742676	110.228172	1674.922485	-454.296204	339.613770	1127.109497	-383.069916	-108.675903	1139.154053	-230.178894	319.498749	1039.593994	-140.040802	-78.398926	1111.002075	-392.974304	112.009087	1015.141479	506.987549	-1.461054	957.989502	508.360321	176.278488
-425.985107	199.096390	914.406067	-373.132813	12.987189	916.352539	-533.587463	200.223465	500.903534	-255.650833	2.083688	497.708069	-602.224243	149.066254	74.527168	-207.975769	-30.644297	85.308868	-415.736237	293.924713	1378.342163	-341.603363	-42.505608	1374.980835	-349.693481	124.235176	1384.973633	-322.876801	108.025314	1674.724121	-450.137787	337.040680	1126.828613	-378.017761	-110.039604	1138.401489	-225.759003	316.976898	1040.069092	-135.028793	-78.752647	1110.753174	-388.339691	110.266220	1014.658081	507.010162	-1.466883	957.952332	508.359070	176.329529
-421.674713	197.453430	914.119873	-368.085876	11.399089	915.771362	-529.541748	199.558716	500.432587	-251.137177	2.798200	497.461426	-601.979431	149.072906	74.865746	-207.903137	-30.798285	84.179749	-411.737732	291.689697	1378.090576	-336.808380	-44.612450	1374.414795	-345.258911	122.138382	1384.574219	-318.947662	105.675476	1674.647217	-445.915955	334.399536	1126.622070	-372.977386	-111.314522	1137.648682	-221.051102	314.743683	1041.187500	-130.125565	-79.200081	1110.781372	-383.674866	108.535034	1014.230896	507.061920	-1.448157	957.966309	508.370544	176.289581
-417.276337	195.519379	913.695251	-363.043427	9.654333	915.221985	-525.133728	198.802719	499.857178	-246.767273	4.524080	496.435730	-601.621277	149.218826	75.430489	-207.195541	-30.631947	83.267120	-407.722198	289.402496	1377.863770	-331.892151	-46.694706	1373.911377	-340.782623	120.022911	1384.298828	-314.904938	103.340973	1674.402100	-441.788788	331.605255	1126.302124	-367.953796	-112.771881	1136.940552	-216.554550	312.341278	1041.886963	-125.226250	-79.646339	1110.629517	-378.931580	106.678642	1013.741943	507.080292	-1.502160	957.956177	508.374146	176.270844
-412.899292	193.658798	913.306396	-357.930664	7.885239	914.688416	-520.561279	198.132568	499.314545	-242.130676	5.193541	496.170959	-601.044800	149.058594	75.758911	-206.080307	-30.446344	82.536392	-403.656616	287.119720	1377.616089	-326.883636	-48.887287	1373.350464	-336.286072	117.846954	1383.933838	-310.814697	101.328896	1674.076538	-437.767609	328.938507	1126.138794	-362.957214	-114.163536	1136.262573	-212.277191	309.828979	1042.358521	-120.280968	-80.109093	1110.345947	-374.202972	104.828163	1013.284058	507.136383	-1.465698	957.963196	508.381561	176.270157
-408.408051	191.701813	912.950806	-352.785492	6.136319	914.257629	-515.761169	197.446152	498.724457	-237.538864	5.947829	495.642029	-599.913757	148.683228	75.911987	-204.349747	-29.852564	82.493805	-399.540558	284.841675	1377.417114	-321.205780	-50.554783	1373.210693	-331.733948	115.705818	1383.712524	-306.734192	98.876358	1674.108643	-433.620056	326.009064	1125.843872	-357.973175	-115.741333	1135.576538	-207.766708	307.651428	1043.303345	-115.564171	-80.686234	1109.555054	-369.427826	102.966171	1012.896057	507.136261	-1.463319	957.963135	508.353577	176.272873
-403.875153	189.677811	912.580688	-347.675964	4.258426	913.972778	-511.677856	197.407166	498.412903	-232.964218	5.533817	495.475372	-600.044128	149.018082	76.864822	-202.776093	-29.248028	82.488037	-395.453369	282.586670	1377.231079	-316.184387	-52.751556	1372.810547	-327.218842	113.464615	1383.434448	-302.496521	96.577888	1673.947021	-429.668518	323.174408	1125.775879	-353.020416	-117.281853	1135.038696	-203.446762	305.295624	1043.957764	-110.754181	-81.317741	1108.825562	-364.667908	101.080254	1012.572815	507.161987	-1.448166	957.966125	508.367340	176.290344
-399.497253	187.780441	912.361938	-342.670502	2.468542	913.832581	-507.026276	197.021774	497.548340	-228.379211	5.046063	495.532776	-599.542725	149.069260	77.838989	-201.853088	-29.311214	82.728745	-391.340210	280.351074	1377.175659	-311.106201	-54.890915	1372.445679	-322.703857	111.344643	1383.455933	-298.254913	93.911743	1674.176147	-425.620087	320.203979	1125.614746	-347.963470	-118.822098	1134.537598	-199.573105	302.918274	1044.232422	-105.895447	-82.008560	1108.104004	-360.021484	99.304878	1012.395569	507.172974	-1.475938	957.928345	508.371552	176.290985
-394.417297	185.098251	911.927917	-337.733490	0.493043	913.934631	-501.947418	195.997452	496.853394	-223.726379	4.162280	495.786224	-598.630188	148.997208	78.735748	-201.641327	-29.901592	83.084167	-387.178864	278.131439	1377.237671	-306.941956	-57.686466	1371.861206	-318.242676	109.168907	1383.444458	-293.965881	91.610374	1674.322388	-421.704559	317.248230	1125.685791	-343.058197	-120.439850	1134.232910	-195.223419	300.657593	1045.275635	-101.053993	-82.771767	1107.206177	-355.073395	97.253204	1012.224243	507.178741	-1.493083	957.934509	508.348724	176.325027
-389.742371	182.987625	911.831909	-332.797638	-1.435618	914.265625	-498.812378	195.980820	497.020996	-218.976791	2.971405	495.976563	-598.699890	149.044571	80.178909	-201.672028	-30.260780	83.490898	-383.016571	275.920959	1377.424072	-301.863617	-59.569118	1371.725098	-313.749481	106.996841	1383.589722	-289.609680	89.092766	1674.535034	-417.767731	314.198547	1125.766235	-338.021332	-122.063797	1133.900757	-191.004791	298.091309	1045.921021	-96.209175	-83.521446	1106.252075	-350.493317	95.414078	1012.358154	507.190369	-1.500043	957.904114	508.340363	176.322128
-385.145447	180.804184	911.887634	-327.913361	-3.328532	914.714417	-494.523285	195.417099	496.981598	-214.461365	1.439025	496.098938	-597.606384	148.710754	81.297218	-201.496674	-30.475946	83.880119	-378.911011	273.768372	1377.739380	-296.903290	-61.562233	1371.664185	-309.293884	104.964096	1383.917847	-285.192688	86.725494	1674.637451	-413.961914	311.117249	1126.037476	-333.054688	-123.739388	1133.732910	-187.153915	295.492615	1046.222778	-91.330040	-84.363739	1105.021240	-345.906158	93.564445	1012.617920	507.187653	-1.508959	957.868530	508.318176	176.361404
-380.449310	178.798737	911.986206	-323.106354	-5.389741	915.304260	-489.628815	194.578949	497.014557	-210.204269	-0.400640	496.340881	-596.947693	148.914948	83.342361	-201.130646	-30.681736	84.164894	-374.748566	271.637939	1378.193726	-291.938385	-63.571754	1371.657104	-304.776886	102.900917	1384.183960	-280.853149	84.138039	1675.014282	-410.255829	308.122314	1126.427368	-328.077301	-125.440125	1133.595093	-183.307068	293.117188	1046.907471	-86.635307	-85.196304	1104.199951	-341.346863	91.741257	1012.972107	507.192352	-1.485670	957.870911	508.286926	176.340347
-375.784973	176.668030	912.270874	-318.240479	-7.414892	915.964844	-485.197968	193.919601	497.296875	-206.366257	-1.881012	496.571808	-596.151794	148.705521	85.181442	-200.776337	-31.024788	84.449242	-370.569946	269.537994	1378.736450	-287.092529	-65.499390	1371.746948	-300.357452	100.844276	1384.594238	-276.534302	81.222191	1675.477173	-406.387817	305.001007	1126.848633	-323.197052	-127.099449	1133.505859	-179.307663	290.887054	1048.033569	-81.778915	-86.102623	1103.068970	-336.700226	89.843506	1013.447815	507.195862	-1.502338	957.843201	508.283234	176.333160
-371.038940	174.488312	912.711121	-313.352234	-9.489648	916.630127	-480.582947	193.173889	497.589142	-202.783661	-3.329666	496.796844	-594.881714	148.307541	86.393913	-200.514740	-31.480715	84.905876	-366.465118	267.462799	1379.364136	-282.171936	-67.453964	1371.880493	-296.062073	98.759842	1385.024536	-272.184845	79.061310	1675.756470	-402.724060	301.943512	1127.372070	-318.268555	-128.820084	1133.551025	-175.500290	288.438538	1048.743164	-77.204208	-87.245895	1102.296631	-332.040222	87.799698	1014.012329	507.196472	-1.506137	957.841736	508.239136	176.280258
-366.300385	172.354553	913.245117	-308.411194	-11.476710	917.260742	-476.874298	193.012619	498.452393	-199.545197	-4.497469	496.814484	-594.121765	148.231522	88.214973	-200.339188	-31.954594	85.288101	-362.352875	265.355988	1380.072021	-277.249695	-69.399750	1372.123657	-291.704224	96.734253	1385.579956	-267.850983	76.379196	1676.328125	-399.090118	298.996002	1127.993530	-313.494812	-130.555374	1133.679443	-171.785400	286.019104	1049.193604	-72.617645	-88.179626	1101.584961	-327.271851	85.784515	1014.599487	507.070251	-1.535233	957.931274	508.214111	176.195663
-361.747711	170.272186	913.914673	-303.412689	-13.496979	917.867615	-472.985779	192.891602	499.355316	-196.458145	-5.575970	496.836395	-593.341064	148.383179	90.617661	-200.185638	-32.197044	85.471931	-358.314117	263.187958	1380.838989	-272.609070	-71.470535	1372.426270	-287.402161	94.648529	1386.233643	-263.495453	73.929085	1676.771118	-395.511810	296.025635	1128.725220	-308.774078	-132.335205	1133.899292	-168.348877	283.347900	1049.553223	-68.038536	-89.029648	1100.969482	-322.526764	83.715988	1015.241699	507.128632	-1.497947	957.937073	508.182495	176.220963
-357.230316	168.217178	914.672791	-298.437378	-15.477717	918.415222	-468.617554	192.645691	500.124451	-193.589828	-6.372431	496.723053	-592.113586	148.298630	92.637581	-199.992233	-32.249676	85.522217	-354.316742	261.003387	1381.672852	-267.809570	-73.526184	1372.837524	-283.153595	92.520470	1386.897339	-259.179810	71.383713	1677.451782	-391.874908	293.092865	1129.427612	-304.164246	-134.084518	1134.148682	-164.662979	281.015045	1050.531860	-63.607933	-90.007629	1100.512939	-317.759705	81.618179	1015.896729	507.122650	-1.518254	957.942871	508.185730	176.228577
-352.826324	165.963287	915.522949	-293.383728	-17.562008	918.987671	-463.846619	192.249741	500.961151	-191.011765	-6.964593	496.792450	-590.748108	148.292160	94.748299	-199.748291	-32.128307	85.655632	-350.344299	258.701843	1382.508545	-263.064667	-75.670898	1373.347046	-278.939575	90.351257	1387.647583	-254.895721	68.854172	1678.264893	-388.429382	290.308655	1130.255615	-299.650208	-135.750870	1134.535278	-161.349823	278.449310	1050.901367	-59.316689	-90.994934	1100.231934	-313.022278	79.342087	1016.612732	507.194977	-1.503766	957.888916	508.193298	176.300781
-348.529572	163.792297	916.443420	-288.338379	-19.525959	919.519348	-458.972382	191.928452	501.750397	-188.643158	-7.669968	496.878235	-588.814270	147.988007	96.500137	-199.563736	-32.080257	85.789467	-346.491394	256.351959	1383.376953	-258.398590	-77.890549	1373.947754	-274.737518	88.212563	1388.488647	-250.632401	66.421608	1678.913452	-384.907684	287.496368	1131.074585	-295.245636	-137.485718	1135.107544	-157.746964	276.266357	1051.911865	-55.096478	-92.014610	1100.047729	-308.315765	77.122589	1017.342957	507.224640	-1.550628	957.825562	508.163452	176.301178
-344.244751	161.575531	917.366089	-283.301788	-21.448645	920.036194	-454.114990	191.684723	502.552887	-186.640350	-8.612024	497.041443	-587.389282	148.045654	98.821442	-199.387573	-32.071716	85.851540	-342.752106	254.032501	1384.226807	-253.717499	-80.097763	1374.578735	-270.507080	86.049522	1389.349243	-246.426254	63.950130	1679.699219	-381.485962	284.789337	1131.971191	-290.909637	-139.173325	1135.693970	-154.380707	273.867310	1052.604370	-50.937489	-92.969353	1100.157715	-303.603607	74.899300	1018.065125	507.229767	-1.522689	957.819153	508.147064	176.367538
-340.129486	159.436981	918.295349	-278.299408	-23.473413	920.658813	-449.080444	191.508591	503.353760	-184.687683	-9.761764	497.226288	-586.097412	148.471069	101.660072	-199.193802	-32.082134	85.961426	-339.071472	251.664307	1385.085938	-249.085220	-82.276634	1375.376831	-266.357361	83.821266	1390.153809	-242.252869	61.669270	1680.521973	-378.234833	282.220337	1132.834717	-286.671600	-140.906677	1136.282104	-151.011932	271.396942	1053.475342	-46.961765	-93.975067	1100.362427	-299.014984	72.713486	1018.842957	507.230713	-1.528092	957.828247	508.104645	176.335510
-336.129303	157.267105	919.273132	-273.434479	-25.300825	921.306458	-444.253479	191.606857	504.158142	-182.811523	-11.107061	497.346252	-584.625549	148.577774	104.204369	-199.071625	-32.215649	86.146034	-335.478943	249.289536	1385.897461	-244.430313	-84.547905	1376.168945	-262.228210	81.637337	1391.024780	-238.127960	59.162636	1681.314209	-374.980865	279.703217	1133.736450	-282.519287	-142.631882	1137.016602	-147.723328	269.114075	1054.247192	-42.974430	-94.958130	1100.754639	-294.534546	70.608810	1019.655762	507.261902	-1.579438	957.835815	508.076080	176.345703
-332.279633	154.840271	920.224426	-268.634338	-27.203543	921.914307	-439.212555	191.751587	504.687439	-181.275177	-12.763754	497.505066	-582.703735	148.402603	106.235924	-199.035782	-32.534031	86.294556	-331.905518	246.832764	1386.648315	-239.691772	-86.689163	1376.953003	-258.162933	79.478508	1391.828735	-234.060669	56.833038	1682.096191	-371.792847	277.125641	1134.557983	-278.416138	-144.379807	1137.794189	-144.857880	266.917053	1054.851440	-39.048866	-95.998474	1101.214844	-290.133728	68.349892	1020.431824	507.273621	-1.570423	957.837402	508.053833	176.331985
-328.409821	152.746902	921.143311	-263.910004	-28.992298	922.559814	-434.014648	191.946671	505.301575	-179.803314	-14.632209	497.618958	-581.377625	148.806442	109.259064	-198.995178	-32.989838	86.527130	-328.448578	244.464966	1387.382324	-235.162476	-88.800415	1377.842041	-254.203339	77.319481	1392.536133	-230.046402	54.578796	1682.871582	-368.516846	274.459167	1135.232300	-274.389313	-146.139023	1138.627075	-141.410095	265.315857	1056.612671	-35.111774	-97.068024	1101.616089	-285.773376	66.337921	1021.210632	507.312225	-1.638639	957.885254	508.037445	176.411133
-324.793671	150.491211	922.056824	-259.402191	-30.759209	923.100891	-428.970184	192.368820	505.752106	-178.339508	-16.521271	497.643433	-579.249146	148.503159	111.326889	-198.925919	-33.371262	86.727287	-325.035858	242.129257	1388.057617	-230.507370	-90.901459	1378.610474	-250.238968	75.185867	1393.252319	-226.101624	52.426449	1683.654053	-365.235809	271.999878	1135.898926	-270.312103	-148.000854	1139.385010	-137.959656	264.274841	1059.421753	-31.305170	-98.217674	1102.472412	-281.572388	64.235687	1021.927307	507.139252	-2.233570	957.603088	508.019836	176.485901
-321.417267	147.875381	922.922485	-254.987946	-32.184658	923.526611	-423.887543	192.954010	506.136047	-176.813248	-18.417042	497.664825	-577.430176	148.539841	113.969460	-198.785492	-33.731892	86.923492	-321.664185	239.837677	1388.702515	-225.807404	-92.928490	1379.346313	-246.338898	73.146317	1393.922729	-222.205475	50.205986	1684.294556	-362.841278	269.654205	1136.695557	-266.260651	-149.845886	1140.091675	-135.796600	260.342865	1057.337402	-27.427057	-99.432159	1103.073975	-277.509918	62.123489	1022.559143	507.177887	-2.224277	957.611755	508.047119	176.500778
-317.977997	145.793930	923.707092	-250.649887	-34.398045	924.112854	-418.724976	193.494370	506.465820	-175.572891	-20.523176	497.793579	-575.889343	148.895187	117.150566	-198.768906	-34.114193	87.092720	-318.369354	237.557922	1389.276245	-221.228638	-94.865234	1380.033325	-242.473221	71.152359	1394.517822	-218.396332	48.171665	1684.946777	-359.839233	267.108704	1137.302124	-262.192871	-151.767990	1140.795044	-132.581894	258.647766	1058.569092	-23.578028	-100.628853	1103.703369	-273.563965	59.938278	1023.239990	507.173676	-2.198368	957.617920	508.006439	176.555557
-314.746246	143.772964	924.420898	-246.478271	-36.001209	924.477661	-413.484161	194.014175	506.626617	-174.437531	-22.907604	497.670929	-573.539429	148.362793	119.161560	-198.815018	-34.551109	87.207153	-315.179657	235.325134	1389.785156	-216.786926	-96.729660	1380.578003	-238.652115	69.176926	1395.013306	-214.649887	45.798935	1685.699707	-356.987091	264.570526	1137.882690	-258.047882	-153.667908	1141.399048	-129.777344	256.609436	1059.295410	-19.681828	-101.946831	1104.280396	-269.685028	58.066761	1023.762512	507.175934	-2.190615	957.623413	507.963745	176.571960
-311.574432	141.792206	925.073425	-242.344269	-37.611565	924.803894	-407.981171	194.370819	506.639221	-173.438248	-25.020016	497.684448	-571.583191	148.213486	121.693558	-198.804901	-34.892593	87.188080	-312.034241	233.150772	1390.264526	-212.320038	-98.530037	1381.029907	-234.875488	67.296822	1395.519531	-210.917969	43.930321	1686.021973	-354.212036	262.230865	1138.458984	-253.884216	-155.729691	1141.930786	-126.887238	254.857422	1060.161499	-15.735920	-103.307396	1104.792236	-265.972168	56.180946	1024.249023	507.156403	-2.186126	957.611206	507.901550	176.586151
-308.656860	139.860748	925.646118	-238.505768	-39.153568	925.091187	-402.683167	194.914719	506.658905	-172.298187	-26.868292	497.658630	-569.459351	147.752441	124.173828	-198.740356	-35.212730	87.205299	-309.023682	231.018936	1390.664795	-207.917007	-100.272476	1381.375000	-231.182877	65.446365	1395.859985	-207.192749	41.815823	1686.385254	-351.436676	259.811310	1138.908447	-249.701874	-157.695663	1142.290283	-123.814308	253.376373	1061.472046	-11.728976	-104.629059	1105.266235	-262.465637	54.401726	1024.666504	507.226563	-2.195051	957.597229	507.877472	176.608612
-305.733612	138.001984	926.085327	-234.743271	-40.541798	925.316895	-397.204956	195.191193	506.540131	-170.984100	-28.633438	497.581573	-567.539368	147.639969	127.322853	-198.575211	-35.389275	87.167809	-306.113617	229.009857	1391.041382	-203.585861	-101.886124	1381.646973	-227.629517	63.711430	1396.125244	-203.557861	39.921185	1686.713867	-348.830902	257.503052	1139.370117	-245.525650	-159.781967	1142.617188	-121.175758	251.569839	1061.994263	-7.716118	-106.022400	1105.657715	-259.078888	52.739864	1024.995483	507.193085	-2.180201	957.626648	507.815491	176.601883
-302.495819	138.216309	926.649170	-230.923752	-41.518356	925.487488	-391.891724	195.469803	506.621887	-169.838593	-30.094952	497.610565	-564.858887	146.460297	129.160110	-198.388947	-35.571732	87.208847	-303.287842	227.034531	1391.395142	-198.752518	-103.028358	1382.107178	-224.095383	62.033588	1396.379883	-199.966232	37.757828	1686.978760	-346.296234	255.350525	1139.911377	-241.300674	-161.872086	1142.854980	-118.332779	249.974243	1063.024536	-3.701799	-107.413261	1106.008789	-255.600098	52.131104	1025.377319	507.196320	-2.133025	957.604980	507.767242	176.649826
-299.734955	136.499680	926.964172	-227.351303	-42.822548	925.628235	-386.691772	195.766937	506.340485	-168.448578	-31.261211	497.453949	-562.228699	145.398376	131.410400	-198.194626	-35.868992	87.311646	-300.584900	225.167252	1391.667236	-194.611481	-104.477127	1382.214844	-220.691345	60.453667	1396.526733	-196.399612	35.966084	1687.113770	-343.800140	253.319046	1140.412231	-237.121231	-163.958862	1143.053833	-115.622688	248.453262	1063.872437	0.418378	-108.839142	1106.111450	-252.416397	50.590054	1025.604492	507.195190	-2.114924	957.631165	507.731262	176.697098
-297.136292	134.756042	927.093384	-223.957260	-44.325230	925.768372	-381.653870	196.001175	506.051239	-167.578171	-33.144897	497.533844	-559.346191	144.477737	134.096527	-198.219467	-36.374596	87.417259	-297.941193	223.354294	1391.909790	-190.622589	-105.854355	1382.287964	-217.411484	58.908276	1396.627808	-192.898819	34.163433	1687.150513	-341.376343	251.294617	1140.517578	-232.839890	-166.154938	1143.198120	-112.946602	246.914871	1064.805298	4.402739	-110.243347	1106.602051	-249.405685	49.033321	1025.734985	507.207001	-2.077053	957.665955	507.707092	176.719650
-294.514191	133.052719	927.246033	-220.685501	-45.532005	925.821167	-376.739075	196.057632	505.720886	-166.343277	-34.481701	497.488495	-555.265198	142.514511	135.045837	-198.137329	-36.625721	87.456268	-295.426697	221.639908	1392.100342	-186.725235	-107.115288	1382.282349	-214.210403	57.481907	1396.723999	-189.465240	32.412430	1687.143921	-338.826782	249.221649	1140.793457	-228.630432	-168.261719	1143.249390	-110.195381	245.639603	1065.989746	8.421200	-111.646584	1106.812866	-246.482513	47.564053	1025.840942	507.231750	-2.071067	957.658264	507.672150	176.782532
-292.080658	131.312271	927.315186	-217.565964	-46.954517	925.912354	-372.077759	196.060303	505.364563	-165.284363	-36.063469	497.385590	-551.429688	141.275391	136.940475	-198.076187	-36.861568	87.442093	-292.919250	220.045959	1392.273315	-183.094666	-108.306221	1382.175293	-211.137375	56.076649	1396.757202	-186.079361	30.367832	1687.329590	-336.451752	247.160889	1140.944824	-224.506989	-170.296463	1143.303955	-107.698143	244.124146	1066.628174	12.535730	-113.057892	1106.739014	-243.716629	46.039963	1025.920044	507.237000	-2.057381	957.667358	507.632233	176.827454
-290.067383	127.778320	927.093750	-214.686584	-48.750896	925.973694	-367.745270	196.040604	504.872345	-164.303375	-37.820351	497.317474	-546.775085	139.621460	137.809189	-198.060806	-37.159302	87.461540	-290.513580	218.453461	1392.435547	-179.579498	-109.453300	1382.099243	-208.223389	54.835686	1396.813354	-182.720078	28.854752	1687.145752	-334.048370	245.272354	1141.121948	-220.352631	-172.306793	1143.285522	-105.149353	242.877304	1067.514038	16.496469	-114.476089	1107.016968	-241.235352	43.641388	1025.825317	507.228821	-2.005174	957.659241	507.600891	176.870895
-287.189148	128.009659	927.387329	-211.450531	-49.378807	925.997253	-363.598419	195.645340	504.925812	-163.137634	-39.061699	497.274872	-541.967651	138.086746	138.418457	-197.874115	-37.285748	87.590813	-288.106140	217.030380	1392.618164	-175.978943	-110.455124	1381.974243	-205.321426	53.561932	1396.856079	-179.436829	27.295544	1687.093872	-331.676941	243.384628	1141.313721	-216.229370	-174.148895	1143.198120	-102.551941	241.812485	1068.673340	20.523527	-115.848480	1107.045288	-238.250275	43.263531	1025.999268	507.255005	-1.964716	957.602600	507.550018	176.919724
-285.122803	124.528778	927.251038	-208.583221	-50.874771	926.142822	-359.710266	195.222549	504.600372	-162.402679	-40.693821	497.156860	-536.130859	135.927567	137.470001	-197.821899	-37.484360	87.658684	-285.836151	215.531998	1392.803589	-172.663284	-111.564911	1381.913574	-202.587234	52.346516	1396.938477	-176.221954	25.445787	1687.151123	-329.461273	241.687805	1141.493896	-212.178452	-175.946625	1143.182007	-100.281372	240.641144	1069.333374	24.571613	-117.200317	1106.909790	-235.748917	41.045071	1025.988892	507.206543	-1.931605	957.608826	507.461090	176.961685
-282.730591	123.123055	927.340820	-205.705933	-52.201401	926.252441	-355.911621	194.497391	504.516418	-161.801544	-42.288418	497.242157	-530.153931	134.316086	136.742584	-197.841949	-37.689575	87.696304	-283.663605	214.079483	1393.074829	-169.598984	-112.538673	1381.804321	-199.926819	51.137943	1397.062378	-173.047409	24.073399	1687.037354	-327.117279	239.957565	1141.722778	-208.199753	-177.646576	1143.149292	-97.792763	239.783997	1070.435669	28.417915	-118.529587	1107.192383	-233.149887	39.707039	1026.091431	507.193420	-1.906235	957.599426	507.402924	177.000977
-280.070526	123.720642	927.755127	-202.924866	-53.024456	926.310791	-352.485504	193.707779	504.786255	-160.934799	-43.642502	497.094635	-524.040588	132.961044	135.778473	-197.617416	-37.735596	87.769936	-281.509857	212.709381	1393.343018	-166.385147	-113.589417	1381.902710	-197.346542	50.036301	1397.195068	-169.983978	22.439651	1687.164551	-325.017273	238.463760	1142.045410	-204.357040	-179.206055	1143.207153	-95.511711	238.851395	1071.260376	32.316998	-119.689438	1107.169067	-230.483307	39.344109	1026.344116	507.163361	-1.833521	957.612000	507.364136	177.012863
-277.900269	122.449532	927.901123	-200.384109	-54.344151	926.427917	-348.969360	192.609314	504.666809	-160.542191	-45.052662	497.186646	-517.389587	131.711655	134.243637	-197.552124	-37.953506	87.873375	-279.392639	211.357788	1393.715210	-163.639343	-114.441780	1381.799927	-194.792816	48.949814	1397.335571	-166.957214	20.974850	1687.168701	-322.937927	236.985779	1142.428467	-200.583389	-180.695740	1143.115479	-93.442375	237.833008	1071.840210	35.981400	-120.846237	1107.595215	-228.052063	38.087749	1026.465698	507.174469	-1.772654	957.602722	507.325623	177.050308
-276.271454	119.150124	927.807617	-198.064713	-55.955597	926.465149	-345.529266	191.370605	504.197266	-160.378510	-46.897526	497.174774	-510.284729	130.641205	132.113785	-197.597870	-38.209957	88.003349	-277.455566	210.148621	1394.078735	-160.409210	-115.455910	1381.920898	-192.308701	47.845078	1397.419312	-164.034821	19.784805	1686.988403	-320.893646	235.718353	1142.804077	-196.962234	-182.113922	1143.191162	-91.328835	237.024490	1072.594482	39.546360	-121.983162	1107.870972	-225.868546	35.882900	1026.403442	507.153412	-1.731973	957.605286	507.271332	177.122131
-273.818848	119.872787	928.196350	-195.439896	-56.892544	926.613220	-342.363586	189.979614	504.225128	-160.145401	-48.286179	497.200256	-503.058258	129.826340	129.664978	-197.496704	-38.282730	87.999374	-275.386017	208.905258	1394.384399	-157.833298	-116.309235	1381.839355	-189.863541	46.889019	1397.536987	-161.220383	18.194811	1687.247681	-318.211029	233.416840	1143.022705	-193.546219	-183.369659	1143.132813	-88.979530	236.516022	1073.594360	43.050568	-122.994446	1108.250732	-223.367279	35.594639	1026.683716	507.123505	-1.690666	957.603638	507.216064	177.193008
-271.911804	118.769875	928.296448	-193.080704	-57.891708	926.687134	-339.192780	188.428696	503.887177	-160.041855	-49.742088	497.122864	-495.565887	129.189209	126.876114	-197.476486	-38.483162	88.054329	-273.418823	207.710159	1394.604370	-154.998322	-117.263664	1381.842529	-187.447220	45.957249	1397.648804	-158.458450	17.240631	1686.868286	-316.264435	232.373413	1143.304199	-190.186584	-184.574997	1143.090820	-86.989700	235.903900	1074.318970	46.400864	-124.016098	1108.653076	-221.098755	34.620735	1026.752075	507.117523	-1.613006	957.595032	507.141632	177.296738
-270.009216	117.577278	928.363037	-190.450562	-58.450249	926.643799	-336.136780	186.827103	503.524414	-160.000336	-50.852528	497.199432	-487.882996	128.923721	123.964836	-197.284515	-38.496750	88.046036	-271.430664	206.565048	1394.808472	-152.195480	-118.051254	1381.787231	-185.083786	44.996468	1397.577271	-155.772919	15.952065	1686.846680	-314.520416	231.490570	1143.566772	-186.961868	-185.648697	1142.918823	-85.238106	235.148621	1074.769043	49.659859	-124.908165	1109.174316	-218.703445	33.803806	1026.746338	507.080597	-1.521529	957.604797	507.060181	177.372604
-268.168518	116.468437	928.372437	-187.906555	-59.121090	926.676880	-333.146790	184.981522	503.042847	-159.987625	-52.313274	497.210083	-479.776367	128.658615	120.606537	-197.245163	-38.611969	88.087593	-269.490448	205.462982	1394.993286	-149.736984	-118.799332	1381.656860	-182.768311	44.097393	1397.596069	-153.301575	14.468812	1687.109863	-312.703918	230.682693	1143.811523	-183.900482	-186.727051	1142.891113	-83.361313	234.680511	1075.512939	52.762012	-125.756470	1109.631958	-216.429947	33.021313	1026.753540	507.067444	-1.495777	957.587463	507.016083	177.407013
-266.826904	113.457230	928.077759	-185.593521	-60.361084	926.655090	-330.233246	183.249573	502.255371	-160.334000	-53.979137	497.162811	-471.248962	128.621521	116.804489	-197.319931	-38.903835	88.157867	-267.598450	204.376907	1395.073120	-147.029221	-119.535042	1381.500488	-180.531067	43.232094	1397.520020	-150.728943	13.644512	1686.751953	-310.774872	229.861847	1143.925903	-180.888733	-187.561584	1142.718506	-81.213676	235.025223	1077.020996	55.793713	-126.620758	1110.145142	-214.475021	31.220558	1026.565552	506.989777	-1.418412	957.602051	506.904907	177.446259
-264.768707	114.267525	928.159241	-182.977814	-60.559715	926.554932	-327.544952	181.317932	501.966187	-160.525620	-55.383915	497.199005	-462.848907	128.776947	113.024986	-197.333130	-39.029663	88.185577	-265.796661	203.322159	1395.170288	-144.830093	-120.599815	1381.230103	-178.325012	42.455658	1397.421875	-148.342758	12.610435	1686.608154	-309.136993	229.230423	1144.091309	-177.991180	-188.506454	1142.552490	-79.479935	234.645935	1077.651611	58.710590	-127.369781	1110.703247	-212.132629	31.436256	1026.559692	506.940186	-1.352065	957.584839	506.803040	177.537064
-263.170654	113.346001	927.956055	-180.654907	-61.206799	926.468750	-325.024078	179.366257	501.439606	-160.511124	-56.578102	497.108582	-454.131500	128.929077	109.053566	-197.218597	-39.072620	88.266266	-264.069855	202.303238	1395.230957	-142.372620	-121.295914	1381.031006	-176.267700	41.702118	1397.204102	-145.975327	11.556623	1686.584961	-307.701355	228.956757	1144.306641	-175.232925	-189.342819	1142.440674	-77.883270	234.331757	1077.922974	61.497936	-128.161285	1111.141113	-210.107468	30.805164	1026.400146	506.899414	-1.300858	957.605896	506.698975	177.639481
-261.478424	112.284737	927.828979	-178.257889	-61.702297	926.328369	-322.403351	177.287415	500.756226	-160.804062	-58.007267	497.108307	-445.122772	129.169846	104.927277	-197.168320	-39.117500	88.243317	-262.481842	201.338959	1395.265869	-139.963364	-121.829765	1380.785034	-174.210419	40.991837	1396.987427	-143.858871	10.255648	1686.612305	-306.012360	228.169998	1144.316162	-172.528351	-190.062759	1142.199097	-76.222229	234.178528	1078.427246	64.240334	-128.811829	1111.579590	-208.023300	30.101383	1026.258057	506.889496	-1.205788	957.577026	506.629578	177.744583
-260.068695	111.323555	927.388123	-175.930344	-62.323112	926.210876	-320.174408	175.289230	500.116455	-160.972153	-59.237698	497.030762	-436.040619	129.584076	101.022766	-197.078690	-39.104080	88.195236	-260.911987	200.461914	1395.249634	-137.607407	-122.361755	1380.450928	-172.165115	40.411034	1396.708740	-141.667908	9.685661	1686.022949	-304.425537	227.625534	1144.376343	-169.919861	-190.833923	1141.858032	-74.589012	234.070160	1078.831299	66.880089	-129.553177	1111.890015	-206.101883	29.592810	1025.958496	506.863831	-1.110922	957.573853	506.525909	177.869919
-258.444366	110.390884	927.061829	-173.597977	-62.735706	925.990845	-317.697052	173.045044	499.246307	-161.502289	-60.663910	497.030029	-426.636017	129.856003	96.961426	-197.133804	-39.189548	88.124390	-259.420990	199.566879	1395.201660	-135.336334	-122.796539	1380.057495	-170.199890	39.835339	1396.376465	-139.605255	9.304913	1685.544922	-302.994720	227.271820	1144.452637	-167.376312	-191.592957	1141.514648	-73.038193	234.149078	1079.267456	69.521484	-130.145676	1111.961914	-204.113327	29.050058	1025.677368	506.789917	-1.031034	957.572083	506.433960	177.954163
-257.139130	109.515167	926.710449	-171.487701	-63.342056	925.840759	-315.461334	170.938950	498.416595	-161.815125	-61.971889	496.922638	-417.537445	130.205383	93.050476	-197.009323	-39.167336	88.019279	-258.015717	198.760345	1395.057495	-133.049637	-123.128746	1379.566650	-168.269958	39.351841	1396.014282	-137.673553	7.992875	1685.312500	-301.476868	226.838837	1144.399170	-164.858917	-192.299454	1141.034790	-71.427452	234.250061	1079.645752	71.991684	-130.785263	1112.371826	-202.238083	28.571259	1025.392212	506.749481	-0.976829	957.568054	506.356110	178.052765
-255.692383	108.599068	926.281067	-169.256256	-63.843113	925.650452	-313.181885	168.718048	497.482941	-162.159470	-63.267563	496.958771	-408.148132	130.441269	89.266563	-196.872711	-39.112377	87.963181	-256.695099	198.060303	1394.885132	-130.850693	-123.416298	1379.080078	-166.430618	38.943817	1395.592163	-135.952393	6.914183	1685.114258	-300.056580	226.510971	1144.303101	-162.343552	-192.937149	1140.491699	-69.909706	234.528152	1079.968140	74.488266	-131.332550	1112.502441	-200.327133	28.104351	1025.059937	506.692444	-0.868101	957.577637	506.223114	178.124390
-254.342438	107.744789	925.789368	-167.126984	-64.370064	925.448914	-310.905884	166.403442	496.483612	-162.689270	-64.418091	497.006866	-398.576843	130.706223	85.492546	-196.814514	-39.252151	87.953957	-255.478607	197.371628	1394.653931	-128.674622	-123.722412	1378.495972	-164.721146	38.523232	1395.076416	-134.068451	6.403618	1684.494385	-298.796600	226.404068	1144.215698	-159.941620	-193.603271	1139.983032	-68.446022	234.735565	1080.250977	76.979225	-131.935623	1112.244019	-198.460251	27.711226	1024.680054	506.647156	-0.800907	957.583801	506.143646	178.220749
-252.856613	106.982574	925.184082	-164.977203	-64.712784	925.145081	-308.493774	164.046600	495.446350	-163.239594	-65.572380	496.963104	-389.345947	130.999313	82.079590	-196.669327	-39.318253	87.873833	-254.347626	196.499329	1394.329468	-126.534386	-124.192444	1377.840698	-163.097397	37.983131	1394.529175	-132.490845	5.492795	1684.154907	-297.342834	225.912369	1143.894043	-157.568176	-194.071991	1139.410767	-66.981598	235.228058	1080.332520	79.342957	-132.437637	1112.362061	-196.664474	27.383581	1024.214233	506.611572	-0.712850	957.594116	506.055298	178.297501
-251.576859	106.257622	924.570984	-162.987961	-65.103386	924.786621	-305.903503	161.624786	494.297638	-163.821548	-66.781677	497.024261	-380.521240	131.391251	79.158943	-196.693359	-39.548153	87.796867	-253.279053	195.900360	1393.985229	-124.550346	-124.325012	1377.158691	-161.575623	37.690746	1393.912964	-130.870865	4.840405	1683.665283	-296.149902	225.778152	1143.649170	-155.190628	-194.554352	1138.757813	-65.588448	235.613647	1080.506592	81.798073	-133.015808	1111.983032	-195.001297	27.050734	1023.710388	506.562531	-0.630036	957.550110	505.970245	178.402725
-250.236465	105.584282	923.884216	-161.101349	-65.404144	924.469604	-302.719055	159.202332	493.093079	-164.396683	-67.818420	497.001190	-374.958862	132.567490	76.832870	-196.568344	-39.739967	87.755501	-252.241440	195.391113	1393.611328	-122.650177	-124.396606	1376.488037	-160.104752	37.432034	1393.334717	-129.362793	4.199526	1683.164307	-294.912903	225.536453	1143.305054	-152.873856	-195.062683	1138.001099	-64.286873	236.056259	1080.681274	84.082993	-133.496063	1111.958496	-193.404465	26.822412	1023.193359	506.496460	-0.574998	957.555481	505.865631	178.449966
-248.940063	104.886093	923.276550	-159.228043	-65.710152	924.117310	-297.941956	156.845673	491.813904	-164.737427	-68.815887	496.888519	-374.066345	132.657272	76.587730	-196.532104	-39.949863	87.694641	-251.303802	194.898178	1393.278931	-120.831429	-124.532219	1375.768677	-158.702545	37.183498	1392.838379	-127.819321	3.726649	1682.580078	-293.850037	225.539032	1143.021240	-150.653976	-195.476608	1137.356323	-63.068066	236.548599	1080.857544	86.378586	-133.929382	1111.651489	-191.860291	26.504051	1022.705750	506.466827	-0.484509	957.537292	505.787781	178.526016
-247.555573	104.254852	922.593750	-157.348541	-66.082535	923.690674	-291.779572	154.919449	490.755035	-164.932739	-69.386490	496.808685	-375.060272	132.066437	77.017372	-196.464264	-40.099903	87.583641	-250.341324	194.468277	1392.955322	-119.031975	-124.652542	1375.076538	-157.347244	36.960857	1392.489136	-126.447433	3.723897	1682.205811	-292.771271	225.433884	1142.745483	-148.439316	-195.819656	1136.693359	-61.865448	237.052338	1081.030762	88.608231	-134.333511	1111.321167	-190.414856	26.098492	1022.167114	506.429077	-0.390146	957.547791	505.708710	178.630219
-246.443802	103.541718	922.095764	-155.749008	-66.667702	923.443054	-285.207764	154.504120	490.085663	-164.966171	-69.901955	496.784119	-374.799042	131.273590	77.974541	-196.426804	-40.146973	87.555779	-249.439850	194.024261	1392.736328	-117.240616	-124.769501	1374.516968	-156.091690	36.751110	1392.159180	-124.954201	2.713730	1681.977173	-291.718536	225.366440	1142.549438	-146.267609	-196.099594	1136.007324	-60.703278	237.606873	1081.151245	90.824127	-134.696228	1110.968872	-189.039169	25.645308	1021.777771	506.342194	-0.294701	957.543640	505.588989	178.784592
-245.221634	102.880913	921.635620	-154.283691	-67.242340	923.226929	-280.079834	154.676010	489.834290	-164.953766	-70.467621	496.792542	-374.698975	131.270828	79.523712	-196.432678	-40.315052	87.530304	-248.599213	193.542389	1392.551758	-115.523163	-124.851006	1374.001343	-154.764297	36.471249	1391.830688	-123.662209	2.239653	1681.591675	-290.708435	225.231918	1142.431274	-144.182587	-196.297501	1135.518066	-59.622211	238.182846	1081.251221	92.928436	-134.959427	1110.627319	-187.752914	25.159704	1021.436951	506.268219	-0.174256	957.547180	505.470795	178.939484
-243.990875	102.265480	921.234680	-152.991028	-67.800743	923.056458	-277.417175	155.031815	489.726288	-164.579285	-70.688393	496.935822	-375.401062	131.545746	80.833397	-196.337540	-40.254147	87.554214	-247.557632	193.371918	1392.449341	-113.870743	-124.671829	1373.587524	-153.456085	36.490707	1391.539551	-122.494675	1.550578	1681.507690	-289.798004	225.217331	1142.470459	-142.238205	-196.424698	1135.038208	-58.618172	238.745758	1081.287354	95.016380	-135.229324	1109.982178	-186.569275	24.672089	1021.153259	506.224487	-0.070774	957.545593	505.386230	179.047913
-242.599121	101.682167	920.828613	-151.638412	-68.570786	922.875854	-277.242981	155.889832	490.077118	-164.121857	-71.096062	497.144928	-376.405579	131.899551	81.360413	-196.288940	-40.224861	87.528816	-246.712051	192.977081	1392.285278	-112.360588	-124.785637	1373.168823	-152.281326	36.225395	1391.136963	-121.231384	1.316420	1681.073975	-288.941315	225.104919	1142.412109	-140.375259	-196.458954	1134.560303	-57.671993	239.310944	1081.246704	96.988068	-135.434738	1109.640869	-185.334366	24.042410	1020.872864	506.137787	0.011309	957.520752	505.233887	179.180008
-240.970139	101.165703	920.501465	-150.367905	-69.250473	922.741333	-278.212067	156.633377	490.072113	-163.339737	-71.319702	497.094269	-376.792938	132.528290	81.218544	-196.143616	-40.165985	87.621841	-245.806763	192.590485	1392.152222	-110.972656	-124.934181	1372.842529	-151.182465	35.979568	1390.863892	-120.196548	0.778645	1680.803589	-288.098907	224.985458	1142.321899	-138.519653	-196.412964	1134.208618	-56.862232	239.815491	1081.166504	98.828468	-135.540710	1109.478516	-184.107391	23.406254	1020.671143	506.096680	0.164181	957.517639	505.106110	179.299240
-239.287720	100.686043	920.234680	-149.195724	-70.096092	922.678284	-279.373199	157.528839	489.924164	-162.709732	-72.019371	497.237061	-376.625366	133.101334	80.810432	-196.167099	-40.264973	87.671204	-244.807220	192.265930	1391.955933	-109.751579	-125.164864	1372.494141	-150.083679	35.608582	1390.654541	-118.983650	0.571772	1680.522949	-287.348267	224.957794	1142.227051	-136.724594	-196.460892	1133.783936	-56.106003	240.339157	1081.011597	100.637848	-135.622589	1109.145996	-182.880692	22.705811	1020.532227	506.044678	0.287601	957.538391	504.985779	179.413300
-237.533737	100.179581	920.064941	-148.108505	-71.070534	922.684814	-280.493500	158.442596	489.912628	-161.717270	-72.328270	497.139496	-376.986176	133.853149	80.355347	-196.047913	-40.278568	87.765053	-243.717590	191.948288	1391.815308	-108.519943	-125.462753	1372.294312	-149.049484	35.245815	1390.509155	-117.952713	0.096666	1680.415039	-286.556671	224.902069	1142.162842	-135.113449	-196.346680	1133.407715	-55.395573	240.823151	1080.823975	102.393715	-135.694138	1108.795288	-181.593674	21.933393	1020.468262	505.996368	0.433489	957.526917	504.856445	179.542542
-235.743347	99.697884	919.992676	-147.177002	-71.795540	922.693054	-280.746277	158.838074	489.719604	-160.894409	-72.679382	497.069153	-377.303894	134.359329	80.098991	-195.941055	-40.299767	87.833977	-242.500793	191.719589	1391.690918	-107.441605	-125.735916	1372.141846	-148.075500	34.875477	1390.455200	-116.747398	0.033363	1680.067139	-285.841705	224.913559	1142.141113	-133.517502	-196.295151	1133.208984	-54.744331	241.328857	1080.490356	104.023376	-135.735321	1108.471802	-180.318848	21.265604	1020.450745	505.909637	0.545947	957.565063	504.731354	179.672638
-233.931259	99.272911	919.952576	-146.263077	-72.702881	922.757385	-280.876648	159.058456	489.574402	-160.116608	-73.201637	497.172546	-378.186584	134.653442	80.301308	-195.971756	-40.384956	87.983475	-241.286636	191.365143	1391.585327	-106.482338	-126.216171	1372.148315	-147.098007	34.436787	1390.469727	-115.686172	0.237963	1679.954102	-285.138763	225.004715	1142.180542	-132.117401	-196.209473	1133.104736	-54.115372	241.804123	1080.200684	105.479614	-135.717041	1108.254272	-178.999100	20.558987	1020.470703	505.857819	0.756976	957.589844	504.638519	179.871658
-232.416229	97.171425	919.738342	-145.323059	-73.975121	922.859009	-280.661041	159.125595	489.391205	-159.384430	-73.753036	497.225342	-378.986969	134.678909	80.731232	-195.935425	-40.451160	88.145355	-240.004395	191.060486	1391.476074	-105.681602	-126.642967	1372.299072	-146.166718	33.930691	1390.522705	-114.736374	-0.555591	1680.125366	-284.479858	225.008545	1142.201294	-130.851578	-196.224564	1133.104370	-53.568352	242.209381	1079.671021	106.772614	-135.687012	1108.140869	-177.801620	19.037569	1020.405457	505.815643	0.875449	957.601196	504.560822	179.984818
-230.311523	98.462158	919.868530	-144.233856	-74.275871	922.777893	-280.674652	159.143082	489.870605	-158.741821	-73.793800	497.222900	-379.327698	134.384567	81.285591	-195.833008	-40.382252	88.322769	-238.738480	190.708023	1391.390991	-104.925041	-127.176224	1372.387817	-145.208832	33.403030	1390.535278	-113.769165	-0.758146	1679.954590	-283.853455	225.081360	1142.230347	-129.644318	-196.204483	1133.143433	-53.015507	242.614670	1079.112915	108.072968	-135.634811	1107.922119	-176.303650	19.228947	1020.463318	505.766724	1.063021	957.628418	504.494934	180.141724
-229.079529	96.201660	919.593506	-143.271805	-75.489548	922.805420	-280.449585	158.974670	489.765961	-157.865097	-74.295990	497.258698	-378.889069	133.964706	81.475502	-195.779800	-40.440895	88.427193	-237.470673	190.379486	1391.218750	-104.240211	-127.659561	1372.458862	-144.341949	32.869282	1390.514771	-112.952637	-1.372217	1680.319580	-283.147491	225.102127	1142.225098	-128.578842	-196.231323	1133.104126	-52.520176	242.970535	1078.461426	109.053551	-135.584030	1108.032349	-175.157623	17.716915	1020.317688	505.766785	1.224764	957.610535	504.390411	180.297333
-227.598328	95.925903	919.454346	-142.170868	-76.049080	922.656799	-280.367310	158.833221	489.897491	-157.197983	-74.674988	497.224243	-378.144501	133.509369	81.470116	-195.702606	-40.390106	88.454079	-236.202011	190.026657	1391.044800	-103.562355	-128.297821	1372.521851	-143.447601	32.284275	1390.417480	-112.015244	-1.261182	1679.870117	-282.585571	225.286224	1142.137817	-127.639267	-196.258652	1133.004639	-52.013569	243.314819	1077.684814	110.036087	-135.441681	1107.992676	-173.867111	17.257065	1020.176941	505.705750	1.399823	957.588440	504.314758	180.436020
-225.811768	97.559219	919.581055	-140.930237	-75.878410	922.486694	-280.368134	158.673920	490.353119	-156.654022	-74.804771	497.178406	-377.324432	133.271210	81.333481	-195.635864	-40.340775	88.392982	-234.954391	189.677063	1390.925171	-102.998459	-128.917145	1372.537231	-142.584381	31.839417	1390.341309	-111.308159	-1.036839	1679.684326	-281.863281	225.331207	1142.072388	-126.786972	-196.519836	1132.958862	-51.563065	243.649261	1076.821167	110.840027	-135.365768	1107.943237	-172.394196	17.873543	1020.180481	505.640717	1.581052	957.587830	504.202179	180.600815
-224.513733	97.315491	919.456726	-139.705124	-76.084785	922.353760	-280.249969	158.478226	490.286224	-155.851074	-74.886711	497.050720	-376.586639	133.121567	81.055489	-195.487961	-40.338390	88.431183	-233.832520	189.230087	1390.743408	-102.508476	-129.643661	1372.569702	-141.806183	31.213528	1390.219971	-110.601379	-1.385974	1679.597168	-281.199677	225.481628	1141.924927	-126.029137	-196.719696	1132.896729	-51.106182	243.965439	1075.778442	111.627480	-135.308411	1107.665894	-171.088745	17.661852	1020.046021	505.562317	1.741348	957.576233	504.077148	180.778214
-223.319153	97.088440	919.381226	-138.506271	-76.331406	922.303040	-280.082184	158.303391	490.193024	-155.197510	-75.072784	497.053802	-376.331665	133.135254	80.906929	-195.415634	-40.333927	88.493156	-232.543411	188.934509	1390.604614	-101.701416	-130.176880	1372.528076	-140.861176	30.791153	1390.095459	-109.926880	-2.151531	1679.648438	-280.435486	225.575653	1141.873291	-125.310677	-197.000015	1132.888062	-50.613377	244.291183	1074.728394	112.267700	-135.299271	1107.620605	-169.867294	17.450659	1019.978333	505.448822	1.939234	957.617615	503.975830	180.944351
-222.073532	96.880196	919.472900	-137.232056	-76.339088	922.186035	-279.782135	158.178741	490.100281	-154.728622	-75.143539	496.843079	-376.432343	133.206909	80.857658	-195.443542	-40.463696	88.639221	-231.448929	188.547760	1390.450806	-101.140282	-130.816360	1372.484741	-140.014587	30.234621	1389.976685	-109.280571	-2.098217	1679.608276	-279.711578	225.722672	1141.801758	-124.682625	-197.375000	1132.787109	-50.140900	244.506851	1073.523193	112.805122	-135.394775	1107.607178	-168.591385	17.241234	1019.971069	505.401123	2.162607	957.671082	503.921509	181.152832
-220.912979	96.667130	919.348755	-135.858429	-76.540771	922.089539	-279.415863	158.038010	489.981689	-154.104446	-75.121384	497.101776	-376.620880	133.257355	80.803329	-195.384842	-40.393169	88.668289	-230.286285	188.217255	1390.245972	-100.450874	-131.281250	1372.404053	-139.077194	29.853909	1390.027222	-108.708580	-2.512180	1679.548584	-278.403656	225.208817	1141.113403	-124.174461	-197.728607	1132.777954	-49.538940	244.750153	1072.201294	113.312485	-135.505402	1107.496826	-167.341553	17.055237	1019.861145	505.396637	2.358178	957.698975	503.890778	181.344727
-219.880753	96.519615	919.172424	-134.569092	-76.546600	921.905334	-279.065125	158.072220	489.826813	-156.927643	-81.508362	494.659210	-376.771332	133.330185	80.732384	-197.610397	-42.650417	88.980492	-229.110123	188.064804	1390.029175	-99.680000	-131.572586	1372.288940	-138.135681	29.520126	1389.898682	-108.219460	-2.892038	1679.512329	-278.144257	225.916901	1141.390747	-123.651970	-198.179153	1132.676025	-49.171227	244.967072	1070.810547	113.757523	-135.681290	1107.181152	-166.197693	16.987875	1019.682129	505.368896	2.515671	957.719055	503.865997	181.529633
-218.946869	96.349068	919.022949	-133.334473	-76.511078	921.714905	-278.734955	158.167480	489.663483	-156.312134	-81.684700	494.586670	-376.663757	133.392487	80.509102	-197.620987	-42.814323	89.113091	-227.979935	187.935013	1389.756958	-98.816078	-131.858444	1372.051025	-137.183594	29.337463	1389.694458	-107.749512	-3.113044	1679.428955	-277.393829	226.040070	1141.267212	-123.106506	-198.590637	1132.382324	-48.713108	245.189224	1069.273682	114.174492	-135.978516	1106.905640	-165.072739	16.944466	1019.505920	505.355347	2.735293	957.679626	503.788788	181.798843
-218.092087	96.152290	918.810120	-132.055206	-76.305801	921.539551	-278.483917	158.412903	489.543518	-155.586990	-81.552666	494.566772	-376.463715	133.535965	80.306458	-197.558273	-42.767120	89.068703	-226.925430	187.702621	1389.495850	-97.949165	-132.149612	1371.773682	-136.345306	29.139946	1389.448120	-107.230797	-3.591743	1679.436035	-276.544403	226.128448	1140.839111	-122.679947	-199.000458	1132.212891	-48.276352	245.455673	1067.517456	114.590332	-136.399017	1106.132446	-164.029297	17.002100	1019.310669	505.316193	2.856250	957.620483	503.692993	182.027069
-217.365051	95.991470	918.637939	-130.798630	-76.092125	921.311035	-278.379578	158.712433	489.441711	-154.985153	-81.755608	494.523346	-376.311035	133.707352	80.145050	-197.562622	-42.915981	89.041634	-225.988571	187.513153	1389.226074	-97.103935	-132.332062	1371.508545	-135.497986	28.995268	1389.229980	-106.742180	-4.079453	1679.307373	-275.584717	226.087234	1140.452759	-122.222878	-199.490921	1132.010620	-47.812305	245.705765	1065.699219	114.999016	-136.863388	1105.109131	-163.005432	17.061497	1019.104431	505.261719	3.052703	957.616882	503.621490	182.185898
-216.660202	95.868034	918.524414	-129.747772	-75.887360	921.220032	-278.277008	159.019241	489.387878	-154.402374	-81.837891	494.487732	-376.258942	133.785065	80.050499	-197.520996	-43.032234	89.093872	-225.139679	187.380051	1389.038818	-96.128548	-132.435989	1371.185425	-134.711182	28.965437	1389.098022	-106.298958	-4.348866	1679.204712	-274.468506	225.915741	1139.916382	-121.729919	-199.863480	1131.730225	-47.279659	246.020172	1063.735718	115.472725	-137.316345	1103.751343	-162.090652	17.169592	1018.993103	505.179504	3.337902	957.613831	503.541321	182.448944
-216.005768	95.740646	918.434814	-128.573364	-75.720390	921.191284	-278.208527	159.188660	489.391205	-153.952393	-81.927788	494.553406	-376.383514	133.823425	80.066788	-197.564941	-43.136448	89.099579	-224.406937	187.146851	1388.947388	-95.158714	-132.554214	1371.030762	-133.912537	28.851355	1389.063232	-105.777588	-4.702992	1679.199219	-273.485016	225.894791	1139.708740	-121.331657	-200.201797	1131.566528	-46.849991	246.291275	1061.571411	115.876572	-137.783844	1102.534180	-161.170319	17.273514	1018.927124	505.152649	3.630193	957.668640	503.477020	182.709732
-215.444946	95.600433	918.357178	-127.446053	-75.597107	921.173645	-278.140289	159.215775	489.415558	-153.637222	-82.172188	494.675385	-376.504089	133.864426	80.118889	-197.567810	-43.205372	89.166374	-223.706802	186.938004	1388.895874	-93.974022	-132.163834	1370.914795	-133.125977	28.827087	1389.065918	-105.257103	-5.251236	1679.224365	-272.531006	225.977219	1139.466431	-120.872726	-200.560303	1131.391357	-46.410732	246.661423	1059.216064	116.237640	-138.272995	1101.376099	-160.308502	17.356716	1018.870789	505.160156	3.945187	957.696594	503.479309	182.944290
-214.941177	95.544785	918.292358	-126.424660	-75.419441	921.160706	-278.023041	159.088257	489.430634	-153.327698	-82.269890	494.785706	-376.598480	133.862610	80.067986	-197.622116	-43.341579	89.260590	-223.230484	186.737854	1388.859131	-93.073219	-132.060226	1370.735840	-132.415390	28.821478	1388.970215	-104.821098	-5.697599	1679.217896	-271.593842	226.105408	1139.245728	-120.437996	-200.889618	1131.267212	-46.091110	247.012756	1056.619019	116.609283	-138.752350	1099.680176	-159.535049	17.497074	1018.824707	505.213928	4.237510	957.700378	503.483704	183.262817
-214.467285	95.511024	918.284973	-125.461273	-75.078583	921.124573	-277.956177	158.813690	489.496674	-152.944061	-82.055763	494.822327	-376.603668	133.851837	79.990097	-197.507111	-43.366299	89.330627	-222.844467	186.478653	1388.862427	-92.095436	-131.968338	1370.592407	-131.765717	28.839966	1388.856079	-104.355148	-6.055254	1679.181396	-270.592468	226.105927	1139.157715	-120.005768	-201.128693	1131.137939	-45.797573	247.471451	1053.777588	116.972565	-139.293640	1097.604858	-158.789352	17.696247	1018.796509	505.229950	4.556390	957.653870	503.487946	183.575912
-213.979263	95.499535	918.207214	-124.459572	-74.703072	920.961914	-277.864471	158.471542	489.475586	-152.625748	-81.930672	494.822754	-376.499298	133.858704	79.869232	-197.572403	-43.450794	89.353081	-222.415451	186.248718	1388.888428	-91.089066	-131.880325	1370.455200	-131.119019	28.943201	1388.756104	-103.971214	-6.301602	1679.132446	-269.558533	226.206543	1138.881226	-119.649612	-201.414124	1131.063599	-45.603222	247.967209	1050.777588	117.310989	-139.847458	1094.863892	-158.046249	17.878632	1018.676453	505.210266	4.851517	957.585022	503.443268	183.875809
-213.593521	95.483025	918.137268	-123.571487	-74.503532	920.846680	-277.917664	158.169617	489.497894	-152.276947	-81.732529	494.831573	-376.500366	133.785400	79.783028	-197.555923	-43.460999	89.291855	-222.137436	186.027252	1388.881958	-90.135544	-131.762604	1370.325806	-130.510681	29.097887	1388.681763	-103.478203	-6.992849	1679.152588	-268.641144	226.446106	1138.634644	-119.190132	-201.681061	1131.009644	-45.540024	248.528595	1047.406372	117.613297	-140.294022	1092.323120	-157.400223	17.991102	1018.581238	505.167267	5.165869	957.571228	503.367828	184.169388
-213.228333	95.418556	918.042664	-122.793770	-74.388527	920.851624	-278.039581	157.955536	489.719666	-151.916504	-81.536705	494.824005	-376.678040	133.664276	79.831886	-197.525925	-43.480515	89.300690	-221.883728	185.809784	1388.881958	-89.209534	-131.619751	1370.152100	-129.922028	29.173365	1388.640869	-103.065331	-7.306939	1679.125122	-267.651031	226.661026	1138.411133	-118.655380	-201.753174	1130.861816	-45.590199	249.112961	1043.881836	118.005867	-140.771454	1089.201782	-156.808350	18.120232	1018.526184	505.028412	5.726866	957.567810	503.131714	184.895340
-213.017242	95.379448	917.793091	-122.095718	-74.590233	920.910645	-278.010925	157.499069	489.783020	-151.645569	-81.511467	494.896912	-376.787537	133.521835	79.889404	-197.527252	-43.511307	89.366013	-221.616699	185.609573	1388.863770	-88.199516	-131.450089	1370.058594	-129.348419	29.184099	1388.682007	-102.650253	-7.598312	1679.093506	-266.660583	226.982834	1138.238892	-118.076019	-201.762527	1130.730591	-45.770882	249.774307	1040.028442	118.424500	-141.182144	1085.832520	-156.292068	18.237074	1018.405457	504.975708	6.058320	957.619263	503.069611	185.192398
-212.598175	95.553032	918.049683	-121.191696	-74.393089	920.869934	-277.779572	156.935593	489.811890	-151.336243	-81.410713	495.001129	-376.788055	133.391174	79.921295	-197.518661	-43.516590	89.480057	-221.335510	185.385712	1388.875488	-87.282341	-131.266220	1370.060059	-128.732254	29.206503	1388.744507	-102.200760	-7.998701	1679.255127	-265.682709	227.337158	1138.010010	-117.398392	-201.836472	1130.608398	-46.142487	250.321365	1035.997314	118.851700	-141.589371	1082.162231	-155.731537	18.228512	1018.539978	504.862366	6.379635	957.673767	503.017212	185.401810
-212.136124	95.559990	918.057678	-120.533287	-74.339798	920.841858	-277.533478	156.401627	489.773926	-151.079605	-81.551468	495.068695	-376.794250	133.273560	79.950127	-197.500885	-43.523350	89.596245	-220.994797	185.182465	1388.848999	-86.417984	-131.083206	1370.090576	-128.192245	29.247744	1388.760498	-101.669121	-7.999573	1679.148682	-264.576141	227.651230	1137.679321	-116.746803	-201.753540	1130.620972	-46.500816	251.130203	1031.767212	119.179901	-142.077927	1077.660767	-155.202850	18.235657	1018.535278	504.835022	6.718370	957.695374	502.986053	185.804123
-211.537659	95.542671	917.992432	-119.795921	-74.185654	920.753052	-277.318848	156.076477	489.790192	-150.775848	-81.564507	495.121979	-376.669769	133.187851	79.909752	-197.524353	-43.531429	89.688148	-220.666702	184.994614	1388.814819	-85.923447	-131.502075	1369.974243	-127.744102	29.306704	1388.710938	-101.125961	-7.862334	1679.054199	-263.615997	228.068527	1137.427246	-116.003120	-201.522522	1130.705688	-47.322681	251.883774	1027.031128	119.395798	-142.523529	1072.913452	-154.611923	18.265697	1018.469788	504.951996	6.788556	957.642395	503.212128	185.675461
-210.868454	95.412910	917.949768	-119.187782	-73.794884	920.858765	-276.972870	155.891403	489.905090	-150.363327	-81.311668	495.086090	-376.571747	133.111618	79.886658	-197.431549	-43.459461	89.713852	-220.318954	184.817581	1388.767700	-84.959587	-131.115433	1370.169800	-127.267418	29.406694	1388.701294	-100.652924	-7.985494	1679.050781	-262.721497	228.661057	1137.132080	-115.257294	-201.344788	1130.645996	-48.335636	252.561050	1021.873840	119.370415	-143.146393	1067.432495	-154.084061	18.442566	1018.510010	504.852386	7.261172	957.606018	502.976196	186.433655
-210.632797	95.494164	917.939819	-118.570618	-74.219185	920.464783	-276.703522	155.600632	489.886200	-150.112320	-81.406403	495.160919	-376.459717	133.039154	79.933006	-197.508224	-43.468246	89.697952	-219.945923	184.647537	1388.701294	-84.187721	-130.926208	1370.311768	-126.825768	29.398573	1388.652832	-100.394188	-8.473512	1679.213013	-261.922943	229.343735	1136.927124	-114.421684	-201.028503	1130.612671	-49.865738	253.251129	1016.614868	119.392807	-143.631897	1061.974487	-153.441299	18.165758	1018.291992	504.849426	7.630450	957.593018	502.949402	186.839920
-210.030365	95.468994	917.977112	-117.973724	-74.003204	920.555115	-276.148102	155.330093	489.907715	-149.823807	-81.175049	495.121521	-376.269989	132.934753	80.007187	-197.477676	-43.385021	89.655380	-219.515610	184.430893	1388.649170	-83.471161	-130.739288	1370.414673	-126.373726	29.394285	1388.694702	-99.939644	-8.500982	1679.216797	-260.954773	229.918289	1136.658936	-113.570045	-200.677597	1130.639648	-51.410225	253.946075	1011.249878	119.352562	-143.953903	1056.505859	-152.925446	18.257149	1018.365540	504.861328	8.062407	957.613281	502.912628	187.254959
-209.504166	95.415184	918.035095	-117.340652	-74.015228	920.570801	-275.578918	155.081802	489.951233	-149.533524	-80.985924	495.153748	-376.087311	132.856873	80.133804	-197.374619	-43.248787	89.679482	-219.098358	184.196762	1388.625854	-82.786652	-130.575836	1370.567749	-125.901810	29.342087	1388.757080	-99.558197	-8.507070	1679.208252	-260.031494	230.520859	1136.455078	-112.635475	-200.413040	1130.517944	-53.218658	254.740280	1005.725525	119.249702	-144.363388	1050.598999	-152.365860	18.197504	1018.406677	504.837952	8.463510	957.661194	502.869415	187.603943
-209.024109	95.415306	918.070618	-116.792686	-74.051178	920.562195	-275.096069	155.008667	489.996979	-149.359085	-81.012672	495.162140	-375.977509	132.762573	80.292023	-197.327209	-43.146114	89.794914	-218.667297	183.938538	1388.594238	-82.069435	-130.432861	1370.637207	-125.426010	29.313633	1388.849487	-98.995705	-8.141122	1678.979492	-259.103271	231.155212	1136.214111	-111.749962	-200.062775	1130.533936	-55.353172	255.605850	1000.016663	118.850761	-144.754623	1044.457886	-151.829865	18.168526	1018.418457	504.783264	8.851496	957.673767	502.818329	187.931763
-208.445251	95.408043	918.041931	-116.138580	-74.031342	920.474548	-274.752319	155.042694	490.031891	-149.167908	-81.075562	495.191681	-375.865204	132.724670	80.447639	-197.311981	-43.143394	89.913025	-218.258514	183.727478	1388.543335	-81.317223	-130.276505	1370.757690	-124.972137	29.289465	1388.823364	-98.698898	-7.708725	1678.930176	-258.182922	231.808517	1135.962769	-110.929855	-199.845398	1130.468750	-57.652351	256.506378	994.347046	117.995949	-145.346634	1037.949951	-151.230133	18.137409	1018.364990	504.730133	9.180769	957.700867	502.772034	188.195175
-207.929199	95.450958	917.985840	-115.629135	-74.043007	920.336548	-274.463928	155.186386	490.030975	-149.025711	-81.231270	495.216644	-375.680176	132.730530	80.512794	-197.357040	-43.188702	89.963310	-217.896942	183.488556	1388.501831	-80.684593	-130.108688	1370.783569	-124.570694	29.242830	1388.699341	-98.288277	-7.662075	1679.001343	-257.401825	232.481964	1135.635254	-110.168907	-199.702713	1130.318115	-60.482861	257.257782	987.931030	117.000999	-145.922806	1031.196899	-150.670441	18.127848	1018.264587	504.675049	9.432211	957.661499	502.734680	188.477570
-206.996216	94.958549	918.175293	-115.091537	-73.747032	920.440247	-274.051971	155.421158	489.880035	-148.792068	-81.137238	495.231873	-375.523651	132.826813	80.575661	-197.373550	-43.226131	90.032722	-217.488541	183.271103	1388.458862	-79.956734	-129.940536	1370.820923	-124.171158	29.227554	1388.574341	-97.937164	-7.575333	1678.881714	-256.637909	233.154465	1135.324097	-109.471222	-199.579468	1130.154419	-63.482574	258.133575	981.602295	115.699631	-146.458374	1024.465332	-150.121460	17.886818	1018.442444	504.645203	9.714746	957.606995	502.707428	188.843506
-206.447372	94.979805	918.060913	-114.414597	-73.500137	920.427917	-273.867188	155.773071	489.920105	-148.518814	-80.873215	495.259216	-375.437439	132.927109	80.602570	-197.311996	-43.123348	89.922554	-217.104050	183.068161	1388.470459	-79.281754	-129.799377	1370.770020	-123.732491	29.216244	1388.500488	-97.651039	-7.453558	1678.851807	-255.773163	233.699615	1135.011719	-108.858292	-199.594727	1129.963013	-66.754662	259.257446	975.447754	114.189148	-146.992004	1017.841064	-149.521515	18.091892	1018.375305	504.587006	10.074607	957.613647	502.726715	189.288010
-205.908691	95.045601	918.040955	-113.799736	-73.524712	920.371338	-273.769287	156.127518	489.925629	-148.293884	-80.844154	495.283234	-375.473541	133.031952	80.664886	-197.281097	-43.119816	89.890961	-216.660553	182.880127	1388.505737	-78.594521	-129.617065	1370.765869	-123.245079	29.197454	1388.536255	-97.466553	-7.149307	1678.889404	-254.866257	234.080872	1134.725098	-108.375214	-199.616714	1129.740112	-70.038193	260.398712	970.040405	112.367172	-147.471939	1011.073059	-148.936798	18.096258	1018.337341	504.670471	10.200938	957.617615	502.859802	189.225693
-205.463760	95.109505	917.977966	-113.353004	-73.774231	920.278992	-273.744843	156.512100	489.922485	-148.085205	-80.876862	495.299072	-375.508362	133.128601	80.704788	-197.278763	-43.124229	89.911705	-216.220444	182.730667	1388.528809	-77.894081	-129.402054	1370.752808	-122.753357	29.192755	1388.551636	-97.110153	-7.047830	1678.817627	-254.380249	234.490051	1134.516724	-107.869484	-199.641068	1129.522827	-74.552742	260.825897	963.786377	110.210411	-147.930145	1004.222900	-148.477264	17.980232	1018.259888	504.688110	10.435188	957.664124	502.862366	189.504730
-204.978546	95.163559	917.905823	-112.771400	-73.883286	920.187439	-273.768463	156.881165	489.967560	-147.870331	-81.005508	495.307831	-375.582855	133.293884	80.724510	-197.254517	-43.157467	89.930450	-215.739090	182.582443	1388.497192	-77.231293	-129.261978	1370.599121	-122.278297	29.201252	1388.499268	-96.801353	-6.865742	1678.789063	-253.755646	234.673157	1134.342041	-107.491821	-199.874390	1129.363770	-78.745872	261.513336	957.996826	107.692696	-148.332275	997.308533	-148.008057	17.905642	1018.188538	504.665741	10.713088	957.729980	502.822205	189.823715
-204.052109	94.639526	917.800842	-112.093315	-73.683510	920.115234	-273.558807	157.136063	489.840210	-147.586090	-81.032509	495.273041	-375.523438	133.455032	80.629028	-197.212097	-43.138699	89.962486	-215.230118	182.460419	1388.419678	-76.489349	-129.041641	1370.496826	-121.785179	29.200499	1388.401489	-96.451584	-6.662798	1678.773682	-252.978958	234.105759	1133.653931	-107.262344	-200.121109	1129.125732	-83.330574	262.321899	951.991638	104.753410	-148.719498	990.355652	-147.231125	17.764212	1018.101196	504.587799	11.005468	957.742188	502.751404	190.166763
-203.730377	95.003120	917.605774	-111.509972	-73.496170	919.972046	-273.693665	157.399231	489.863281	-147.244202	-80.910912	495.223267	-375.653473	133.586716	80.544121	-197.133606	-43.185745	90.080330	-214.696701	182.445053	1388.308716	-75.732307	-128.822113	1370.272705	-121.310730	29.220346	1388.235107	-96.092491	-6.568831	1678.708496	-252.536301	233.394135	1133.165771	-107.132408	-200.767792	1128.968994	-88.173225	263.052795	946.321045	101.306114	-148.972107	983.492126	-146.762680	18.088053	1017.926758	504.540314	11.339776	957.729797	502.690369	190.509140
-203.266830	95.151306	917.474365	-110.919159	-73.305687	919.815125	-273.740814	157.580399	489.757263	-147.018906	-80.974129	495.220062	-375.707886	133.748505	80.391258	-197.190247	-43.289806	90.100960	-214.107559	182.472336	1388.163818	-75.031479	-128.643188	1370.026245	-120.776588	29.331072	1388.093018	-95.796570	-6.395142	1678.603638	-253.052460	234.446136	1132.956299	-107.296349	-201.113358	1128.622681	-93.442268	263.661499	941.081299	97.584824	-149.169769	976.749817	-146.231506	18.254581	1017.782410	504.476257	11.709941	957.673218	502.657837	190.810379
-202.735809	95.096161	917.358398	-110.177734	-73.089630	919.750366	-273.721558	157.669846	489.707062	-146.712631	-80.880089	495.231262	-375.775543	133.855270	80.296333	-197.133286	-43.346523	90.035835	-213.540802	182.496948	1387.990723	-74.284927	-128.488892	1369.730957	-120.237778	29.428432	1387.952393	-95.442665	-6.246149	1678.568359	-252.939514	233.465210	1132.309204	-107.525208	-201.611786	1128.330811	-99.021309	264.886841	935.875732	93.456703	-149.339676	970.327087	-145.620697	18.376654	1017.691711	504.414337	12.105781	957.664429	502.602753	191.143158
-201.884354	95.885559	917.575623	-109.537773	-72.710983	919.711975	-273.556702	157.446960	489.698639	-146.316940	-80.738403	495.220581	-375.752869	133.865433	80.154289	-197.076218	-43.303143	90.028801	-212.910110	182.604996	1387.866577	-73.467300	-128.347366	1369.441895	-119.653877	29.557594	1387.908081	-95.129631	-6.086446	1678.547607	-253.473297	233.242142	1132.016113	-107.909531	-202.138611	1128.046265	-104.633179	265.373627	931.258667	89.097160	-149.515091	964.339905	-144.930756	18.748554	1017.802795	504.348999	12.481103	957.656677	502.581573	191.480148
-201.462372	95.955208	917.526611	-109.155212	-72.776283	919.691162	-273.444702	157.303528	489.725250	-146.012634	-80.716240	495.204590	-375.786346	133.837097	80.133202	-197.019073	-43.347382	90.074707	-212.319794	182.768524	1387.745483	-72.735100	-128.168015	1369.073608	-119.022728	29.661343	1387.865112	-94.744576	-5.968240	1678.552368	-254.276016	232.964523	1131.764893	-108.489082	-202.539139	1127.725830	-110.454880	265.859711	926.822998	84.639793	-149.715652	958.828064	-144.502441	18.773230	1017.763367	504.326172	12.797099	957.724487	502.572540	191.799774
-200.989227	95.974228	917.489990	-108.488548	-72.824417	919.641541	-273.208832	157.202362	489.817383	-145.687164	-80.746231	495.205078	-375.732910	133.771683	80.154900	-196.936905	-43.245090	90.019882	-211.686432	182.971680	1387.560669	-71.942825	-127.974243	1368.743408	-118.304825	29.776117	1387.805420	-94.385796	-5.862749	1678.542236	-255.608017	233.454895	1131.721436	-109.269463	-202.795700	1127.440918	-116.478149	266.360931	922.841858	80.014160	-150.142761	953.640930	-143.895508	18.780769	1017.714600	504.270660	13.106374	957.807312	502.536255	192.121780
-200.813477	95.579758	917.745178	-107.949219	-72.795868	919.577881	-273.053009	157.015106	489.768066	-145.393753	-80.864838	495.194611	-375.681396	133.658508	80.210930	-197.003357	-43.306583	90.096451	-211.119751	183.121277	1387.338867	-71.101219	-127.826332	1368.357422	-117.612373	29.926802	1387.738037	-94.001068	-5.687273	1678.524414	-256.994019	233.166016	1131.346558	-110.222710	-202.884857	1127.245117	-122.670425	266.739777	918.984558	75.362183	-150.651627	948.884705	-143.491821	18.477077	1017.814087	504.175568	13.307105	957.850586	502.486816	192.427597
-199.215469	94.940605	917.562012	-106.182381	-70.286003	920.640869	-272.167419	156.570984	489.463501	-144.657700	-79.463547	495.142883	-375.273254	133.608078	80.076538	-196.589035	-42.884560	90.114357	-210.503174	183.340271	1387.092407	-70.294502	-127.708649	1367.981934	-116.925323	30.109409	1387.519653	-93.547577	-5.547317	1678.488770	-258.897278	232.876022	1130.856445	-111.425781	-202.937241	1127.076172	-129.229095	267.045685	915.479736	70.672646	-151.303253	944.492859	-142.588959	19.868366	1018.302856	503.813110	13.560272	957.636597	502.135223	192.745728
-199.226303	95.033951	917.451782	-106.276772	-70.441795	920.139832	-272.046204	156.367584	489.424011	-144.459366	-79.605057	495.053009	-375.214203	133.508240	80.072388	-196.559128	-42.944527	90.164841	-209.933868	183.586029	1386.871460	-69.533104	-127.627991	1367.616943	-116.221199	30.311235	1387.295044	-93.108269	-5.450607	1678.426270	-260.074036	231.266220	1130.422485	-112.837280	-202.873016	1126.883057	-135.617203	267.262695	912.130432	65.995628	-151.961548	940.464050	-142.286804	19.785164	1017.964355	503.711273	13.852174	957.596619	502.067810	193.085052
-198.316376	94.872864	917.411499	-105.116859	-70.139923	920.639282	-271.483704	156.062881	489.297913	-144.155075	-79.447884	495.079559	-374.919220	133.411163	80.089050	-196.534485	-42.955143	90.132889	-209.331573	183.891068	1386.679810	-68.711060	-127.531845	1367.246582	-115.450722	30.512289	1387.173706	-92.542557	-5.376276	1678.379150	-262.118408	230.723724	1130.258301	-114.453979	-202.738174	1126.776245	-142.254669	267.426361	909.128967	61.284714	-152.578430	936.710266	-141.561203	20.042410	1018.211792	503.669037	14.150045	957.609070	502.060638	193.406128
-197.829346	94.870728	917.437927	-104.538834	-70.095779	920.676086	-271.064117	155.842224	489.298096	-143.885803	-79.398430	495.067871	-374.719727	133.331711	80.160553	-196.525681	-42.920387	90.073448	-208.694183	184.199478	1386.552246	-67.997467	-127.504143	1367.002808	-114.698746	30.716311	1387.154907	-92.093124	-5.222480	1678.387085	-264.374023	230.186066	1130.168701	-116.228439	-202.628021	1126.774658	-148.951782	267.461334	906.489746	56.549431	-153.247452	933.298462	-141.039108	20.071548	1018.243835	503.650635	14.487782	957.610657	502.054443	193.768387
-197.382416	94.778297	917.440430	-103.896645	-70.119148	920.743347	-270.742920	155.711273	489.322479	-143.623581	-79.454865	495.072235	-374.592560	133.254959	80.273621	-196.499283	-42.907261	90.069061	-208.078552	184.467850	1386.445435	-67.254257	-127.506615	1366.779175	-113.948593	30.949999	1387.209839	-91.512718	-5.190845	1678.382813	-267.185760	230.480682	1130.493896	-118.045883	-202.421967	1126.802002	-155.660538	267.176453	904.208374	51.809429	-153.689423	930.374634	-140.485657	20.072779	1018.273254	503.692139	14.820906	957.665405	502.103668	194.057587
-196.908371	94.672401	917.420410	-103.314354	-70.106781	920.743469	-270.492767	155.624100	489.378632	-143.402161	-79.522385	495.094879	-374.531982	133.224655	80.384476	-196.443436	-42.937855	90.135559	-207.481201	184.752640	1386.324951	-66.525154	-127.526535	1366.652832	-113.187775	31.092873	1387.140869	-90.917107	-5.088456	1678.420044	-269.739960	229.772186	1130.619629	-119.873306	-202.366928	1127.071655	-162.387360	267.019714	902.091187	47.155930	-154.510712	927.362244	-139.943665	20.058105	1018.259338	503.683563	15.115213	957.699524	502.114258	194.361450
-196.256943	94.566025	917.417419	-102.229797	-70.069649	920.838440	-270.145538	155.567871	489.361694	-143.158173	-79.505005	495.181549	-374.418365	133.207275	80.407646	-196.413239	-42.926525	90.257011	-206.898422	185.000473	1386.168945	-65.809914	-127.516968	1366.451538	-112.440781	31.232674	1387.043213	-90.372749	-4.884084	1678.412354	-272.338989	229.033081	1130.681030	-121.658539	-202.268219	1127.226196	-169.247925	266.959808	900.176086	42.747051	-154.932434	924.910339	-139.134628	20.082413	1018.306763	503.606506	15.447316	957.717773	502.094116	194.633255
-195.956528	94.591537	917.404663	-101.900421	-70.101151	920.673279	-270.141937	155.635651	489.423737	-142.926239	-79.529701	495.146454	-374.435333	133.226257	80.499146	-196.358200	-42.908573	90.291710	-206.339111	185.276932	1386.016235	-65.171318	-127.473267	1366.292114	-111.727798	31.399879	1386.955811	-89.732483	-4.719566	1678.396851	-275.093079	228.380051	1130.886841	-123.476891	-202.131332	1127.549194	-176.076050	266.885193	898.482483	37.752357	-156.208130	921.960571	-138.634613	20.091997	1018.197754	503.607330	15.701901	957.768921	502.126617	194.912094
-195.558304	94.588287	917.350891	-101.446068	-70.084145	920.563171	-269.643555	155.580322	489.385284	-142.625458	-79.499977	495.116394	-374.266418	133.301666	80.507942	-196.355301	-42.918526	90.338745	-205.797714	185.576767	1385.875610	-64.429977	-127.472672	1366.166748	-111.125214	31.626892	1386.840088	-89.035439	-4.624276	1678.331543	-277.813354	227.701981	1131.058228	-125.245773	-202.043060	1127.858521	-182.697556	266.774292	897.095947	33.020565	-157.282974	919.308044	-138.129532	20.114288	1018.106384	503.589172	16.026213	957.786316	502.188110	195.202301
-195.189362	94.539047	917.352966	-101.072166	-70.140274	920.547791	-269.858368	155.673172	489.519165	-142.379333	-79.369881	495.129303	-374.355774	133.310837	80.592003	-196.338074	-42.920223	90.327690	-205.290421	185.857635	1385.768555	-63.783680	-127.454010	1366.054077	-110.437592	31.821447	1386.811279	-88.455544	-4.400014	1678.338867	-281.089905	227.536896	1131.835327	-126.968575	-201.994537	1128.334595	-189.260849	266.440857	895.909973	28.400814	-158.297165	916.827942	-137.666626	20.103106	1018.086792	503.574188	16.404356	957.823853	502.218506	195.511078
-194.720413	94.610176	917.388733	-100.664139	-70.108856	920.527100	-269.804016	155.671631	489.605652	-142.117325	-79.209808	495.084564	-374.384460	133.317261	80.674973	-196.278458	-42.901726	90.259460	-204.805344	186.154480	1385.716797	-63.175682	-127.399857	1366.005005	-109.783241	31.940977	1386.770874	-87.773842	-4.249132	1678.350220	-283.986267	226.965958	1132.396606	-128.639633	-202.051285	1128.600708	-195.644104	265.998749	894.912292	23.851471	-159.471039	914.469055	-137.188507	20.137184	1018.091553	503.653259	16.749676	957.878540	502.342651	195.774963
-194.225281	94.642235	917.398560	-100.175179	-70.163109	920.554993	-269.674438	155.649933	489.740753	-141.930420	-79.244072	495.133087	-374.349640	133.282776	80.703140	-196.277496	-42.916302	90.247734	-204.354980	186.412827	1385.655518	-62.525066	-127.372238	1365.962646	-109.195526	32.106682	1386.752686	-87.210457	-4.099044	1678.267090	-286.764343	226.260071	1132.878052	-130.154358	-202.116074	1129.061768	-201.905701	265.626251	893.952820	19.320375	-160.724777	912.212402	-136.707474	20.126171	1018.111511	503.737976	17.027239	957.902161	502.423676	196.132050
-193.070435	95.419479	916.972717	-99.718048	-70.094627	920.565002	-269.040009	155.504562	489.787903	-141.705368	-79.229141	495.159027	-374.119354	133.331558	80.693695	-196.230850	-42.895451	90.259903	-203.938965	186.641800	1385.598389	-61.978500	-127.319290	1365.931274	-108.591797	32.260742	1386.778687	-86.505783	-3.973742	1678.246948	-289.505341	225.591019	1133.425903	-131.545471	-202.390869	1129.577271	-208.239288	265.459503	893.196533	14.739201	-162.111908	909.941101	-135.834335	20.769403	1017.878723	503.798462	17.302843	957.978333	502.530945	196.440704
-192.955948	95.235519	917.106689	-99.370537	-70.151810	920.564575	-269.389557	155.533813	489.913055	-141.560501	-79.353630	495.160889	-374.270813	133.296356	80.809425	-196.256500	-42.938187	90.376633	-203.486343	186.830841	1385.493042	-61.351448	-127.265854	1365.935669	-108.038918	32.463875	1386.777710	-85.893066	-3.677853	1678.264160	-292.270599	225.060577	1134.110352	-132.818710	-202.543152	1129.991455	-214.534409	265.162292	892.599854	10.367529	-163.498932	907.742004	-135.558578	20.614702	1017.943481	503.856232	17.557142	957.975525	502.613983	196.711975
-192.923370	94.716812	917.227112	-99.065086	-70.240738	920.506714	-269.501373	155.491379	489.896423	-141.409027	-79.513199	495.184082	-374.350800	133.305756	80.834702	-196.289459	-43.014843	90.487144	-203.110641	187.031784	1385.379639	-60.720181	-127.123711	1365.949951	-107.513199	32.629227	1386.663940	-85.141808	-3.531192	1678.192627	-294.871674	224.518860	1134.678101	-133.894791	-202.867432	1130.502197	-220.443298	264.796326	892.199463	6.101547	-165.000931	905.539185	-135.334686	20.273495	1017.971924	503.919678	17.835957	958.017517	502.723938	196.973160
-192.796860	94.313736	917.211487	-98.795113	-70.356369	920.483398	-269.623657	155.447922	489.876770	-141.291473	-79.625778	495.194946	-374.431915	133.295959	80.875084	-196.248520	-43.005379	90.503922	-202.733780	187.195953	1385.257446	-60.191383	-126.992554	1365.885498	-106.983330	32.788342	1386.559937	-84.524902	-3.305802	1678.083008	-297.476166	224.066711	1135.341187	-134.851852	-203.150238	1130.961060	-226.320480	264.514038	891.836609	1.864339	-166.504654	903.423279	-135.063080	20.074446	1017.939636	504.007843	18.083279	958.007813	502.853210	197.226517
-192.476013	94.275032	917.150452	-98.459297	-70.418106	920.434631	-269.707642	155.388077	489.911469	-141.174377	-79.656235	495.199463	-374.503906	133.259689	80.925758	-196.183762	-43.034294	90.453690	-202.355988	187.359497	1385.180664	-59.686230	-126.853432	1365.853638	-106.492943	32.931057	1386.503662	-83.838379	-3.096003	1678.043579	-299.943085	223.621399	1136.029175	-135.667358	-203.540283	1131.405273	-231.960464	264.192139	891.646606	-2.227694	-168.125336	901.393982	-134.677505	20.063963	1017.875244	504.212311	18.457687	958.033813	503.026550	197.500595
-192.115463	94.200600	917.130249	-98.134415	-70.491989	920.460510	-269.405457	155.251480	489.930939	-141.020889	-79.666512	495.198730	-374.397766	133.175049	80.933151	-196.203903	-42.986870	90.330574	-202.030884	187.510056	1385.125610	-59.084438	-126.671425	1365.861206	-106.019821	33.077812	1386.476074	-83.203796	-2.865546	1678.023560	-302.470032	223.298950	1136.950562	-136.365814	-203.981247	1131.839722	-237.378265	263.894897	891.610413	-6.277545	-169.790771	899.401367	-134.308533	20.030090	1017.871887	504.336517	18.767563	958.069824	503.190735	197.775360
-191.679596	93.125893	916.779358	-97.923615	-70.886932	920.527222	-269.185669	155.197021	489.843109	-140.933990	-79.766022	495.200256	-374.281921	133.128998	80.949745	-196.242050	-43.010250	90.315880	-201.749542	187.623993	1385.089600	-58.547165	-126.476791	1365.794434	-105.583740	33.218121	1386.447754	-82.639679	-2.634155	1677.993896	-304.776703	222.732193	1137.717773	-137.011993	-204.490341	1132.269775	-242.611145	263.669373	891.614929	-10.358595	-171.728989	897.398682	-133.892456	19.618706	1017.692444	504.535736	19.070513	958.098694	503.374695	198.084702
-191.576813	92.598587	916.601013	-97.746635	-71.129326	920.530457	-269.100861	155.120422	489.806854	-140.866226	-79.892197	495.169281	-374.223206	133.065308	80.959763	-196.298203	-43.056469	90.343811	-201.514664	187.735764	1385.069946	-58.018509	-126.275574	1365.801392	-105.184151	33.375916	1386.462769	-82.106888	-2.274331	1678.062378	-307.029480	222.162918	1138.535034	-137.581802	-205.056503	1132.740479	-247.711533	263.502899	891.830627	-14.287967	-173.488388	895.694214	-133.693222	19.396929	1017.584167	504.690704	19.265299	958.134338	503.579468	198.352127
-191.428909	92.352081	916.533203	-97.542610	-71.213165	920.532349	-269.167847	155.099762	489.795135	-140.831100	-80.061790	495.149261	-374.244659	133.009796	80.987175	-196.322205	-43.178555	90.471924	-201.322464	187.835724	1385.046997	-57.480545	-126.085594	1365.806885	-104.818466	33.495689	1386.392456	-81.413589	-2.225478	1677.940063	-309.212128	221.533325	1139.251221	-138.023331	-205.639465	1133.206299	-252.450424	263.312988	892.066162	-17.886372	-175.483536	894.189392	-133.471542	19.312311	1017.539063	504.877808	19.505167	958.129883	503.739258	198.609253
-191.226257	92.277855	916.507080	-97.295792	-71.183159	920.501892	-268.902954	154.980545	489.682343	-140.729980	-80.091980	495.148254	-374.160156	133.014145	80.924240	-196.300705	-43.212711	90.538521	-201.156235	187.934250	1384.977661	-56.928093	-125.829536	1365.746948	-104.474838	33.647980	1386.328491	-80.782028	-1.990314	1677.881104	-311.302399	220.802856	1139.922241	-138.386398	-206.207062	1133.651123	-256.817688	263.252533	892.249451	-21.394960	-177.765549	892.395447	-133.197220	19.324398	1017.502258	505.066071	19.798273	958.149963	503.842560	198.909851
-191.043274	92.308762	916.453186	-97.044487	-71.125061	920.433655	-268.744202	154.946548	489.619415	-140.603897	-79.957108	495.122620	-374.094604	133.010712	80.900864	-196.245056	-43.100880	90.534233	-201.048111	188.001297	1384.930542	-56.359200	-125.594109	1365.696777	-104.143074	33.795601	1386.250000	-80.237495	-1.679209	1677.831055	-313.300049	219.986267	1140.591431	-138.692154	-206.722885	1134.032104	-261.014557	263.370331	892.496643	-24.727186	-180.132706	890.870300	-132.949234	19.383928	1017.436340	505.329010	20.156666	958.169434	503.954041	199.186127
-190.836655	92.337471	916.409973	-96.750488	-71.060020	920.388855	-268.724854	154.892105	489.644989	-139.999084	-78.610123	495.082733	-374.139587	133.003098	80.897415	-195.790466	-42.556820	90.398430	-200.992264	188.067917	1384.907104	-55.786472	-125.347061	1365.670044	-103.804283	33.957691	1386.204102	-79.708801	-1.482029	1677.736084	-315.616364	219.449448	1141.597656	-138.995117	-207.211304	1134.386841	-265.057526	263.508362	892.945862	-27.908852	-182.668900	889.499512	-132.724442	19.423122	1017.395935	505.811676	20.154589	958.227905	504.753265	199.061203
-190.725830	92.348000	916.427307	-96.543900	-71.043213	920.401184	-268.668030	154.859421	489.627380	-138.523468	-75.045837	494.889221	-374.093018	132.981796	80.909271	-194.655304	-41.320087	90.109718	-200.977493	188.116211	1384.898560	-55.244705	-125.116455	1365.589722	-103.484718	34.128624	1386.169312	-79.159584	-1.292374	1677.651855	-317.562408	218.516312	1142.302002	-139.275894	-207.707779	1134.733154	-268.731750	263.721588	893.385132	-30.842875	-185.249603	888.247864	-132.558075	19.444984	1017.409180	506.183685	20.304676	958.287903	505.142731	199.214874
-190.654892	92.302185	916.420898	-96.342552	-71.027908	920.387268	-268.594147	154.834503	489.654175	-138.665344	-75.612656	494.944122	-374.045441	132.976227	80.895760	-194.884933	-41.557808	90.143188	-201.014206	188.133804	1384.932251	-54.702835	-124.892761	1365.502808	-103.202179	34.262653	1386.119507	-78.575699	-1.119257	1677.643799	-319.405609	217.517258	1143.036865	-139.559174	-208.251892	1135.080444	-272.050934	264.114868	893.768188	-33.530590	-187.966873	887.174561	-132.405411	19.446724	1017.395630	506.483917	20.425688	958.334473	505.469910	199.303192
-190.592316	92.321205	916.411194	-96.169022	-70.950722	920.373047	-268.767517	154.851410	489.713623	-138.312256	-74.930695	494.918488	-374.115173	132.967422	80.930267	-194.649612	-41.419956	90.155472	-201.104431	188.160034	1384.982544	-54.213135	-124.705124	1365.505371	-102.933311	34.392193	1386.112671	-78.036957	-1.043840	1677.548584	-320.984985	216.261581	1143.620605	-139.867676	-208.849579	1135.475098	-275.298645	264.810883	894.602478	-36.055473	-190.803833	886.216919	-132.285370	19.503891	1017.382629	507.110657	20.617500	958.555054	506.059204	199.498062
-190.604874	92.210724	916.415222	-96.038239	-70.896599	920.353821	-268.624207	154.798340	489.616119	-138.300476	-75.061508	494.923676	-374.060455	132.980179	80.876190	-194.727005	-41.494686	90.201309	-201.216263	188.202194	1385.047729	-53.737659	-124.513870	1365.479492	-102.719765	34.517471	1386.001709	-77.547493	-0.913644	1677.519775	-322.517029	214.999847	1144.180542	-140.248245	-209.605026	1135.937378	-278.384613	265.320862	895.331848	-38.603756	-193.329361	885.274353	-132.172073	19.511473	1017.365784	507.593658	20.830214	958.623169	506.428925	199.644424
-190.596466	92.212891	916.402832	-95.885277	-70.731689	920.343262	-268.343292	154.713913	489.515350	-138.168671	-74.970131	494.891815	-373.924713	133.024033	80.811928	-194.707489	-41.519875	90.272758	-201.403000	188.204391	1385.088623	-53.312096	-124.350700	1365.447510	-102.531830	34.650513	1385.931763	-77.128273	-0.679314	1677.465454	-323.736633	213.453537	1144.329590	-140.538315	-210.250687	1136.307861	-281.134155	265.964111	895.953186	-40.413479	-196.345062	884.150940	-132.069687	19.627354	1017.348938	507.996399	21.014158	958.643188	506.744507	199.808182
-190.668427	92.260124	916.401428	-95.703003	-70.394325	920.095886	-268.438293	154.719345	489.522644	-138.027405	-74.841942	494.858459	-373.960480	133.020432	80.791924	-194.646133	-41.453518	90.250687	-201.613312	188.200790	1385.164307	-52.857765	-124.169739	1365.434570	-102.342819	34.773621	1385.876709	-76.692200	-0.552404	1677.403809	-324.973358	212.037903	1144.559937	-140.765976	-210.980896	1136.710327	-283.718842	266.658813	896.610474	-42.621418	-199.898117	883.811279	-131.894318	19.773254	1017.215088	508.457794	21.106644	958.684814	507.144501	199.911407
-190.588531	92.239143	916.390137	-95.432999	-70.448868	920.284912	-268.562653	154.726074	489.574341	-137.986343	-74.910316	494.872528	-373.974457	132.981186	80.809448	-194.721802	-41.506302	90.273430	-201.858948	188.193649	1385.231323	-52.445671	-124.040771	1365.409790	-102.154602	34.878426	1385.835938	-76.201378	-0.378053	1677.404785	-326.188599	210.659454	1144.862549	-140.981491	-211.768005	1137.101074	-286.016815	267.296661	897.281555	-44.594318	-203.019012	883.306458	-131.869888	19.781004	1017.316956	508.918243	21.224659	958.716980	507.570526	199.986603
-190.623138	92.196426	916.397034	-95.238335	-70.366402	920.257935	-268.490936	154.629562	489.554749	-137.889832	-74.843727	494.872894	-373.937592	132.951782	80.783165	-194.691422	-41.593315	90.280273	-202.111725	188.142639	1385.346680	-52.123676	-123.936119	1365.392334	-101.974312	34.996754	1385.873535	-75.836395	-0.271013	1677.320679	-327.390289	209.535828	1145.261963	-141.155823	-212.545273	1137.413086	-288.191345	267.961670	897.995667	-46.346375	-206.168854	882.836243	-131.789902	19.802742	1017.306702	509.421143	21.412125	958.718872	507.977966	200.137802
-190.695313	92.253670	916.447632	-95.037903	-70.230110	920.245239	-268.607544	154.602341	489.591522	-137.782318	-74.767403	494.896667	-373.924164	132.932266	80.776421	-194.664001	-41.554993	90.229309	-202.462326	187.976669	1385.466187	-51.781208	-123.844414	1365.383545	-101.657883	35.296265	1386.291992	-75.437965	-0.143586	1677.278687	-328.656860	208.694275	1145.656494	-141.294006	-213.430695	1137.750366	-290.150085	268.669403	898.728516	-47.940147	-209.223846	882.486023	-131.747055	19.871574	1017.330566	509.960175	21.586601	958.697327	508.411652	200.314682
-190.803055	92.232124	916.496216	-94.861000	-70.143761	920.258057	-268.597473	154.550858	489.596313	-137.682495	-74.735298	494.940277	-373.864075	132.908722	80.746635	-194.678757	-41.545544	90.178459	-202.730972	187.865540	1385.565308	-51.479774	-123.725311	1365.368774	-101.539131	35.384285	1386.280396	-75.076729	-0.110045	1677.159912	-329.700562	207.841187	1146.032104	-141.372971	-214.406555	1138.107422	-291.924316	269.453735	899.460938	-49.464817	-212.437439	882.162659	-131.697906	19.916092	1017.358582	510.434937	21.724340	958.666321	508.787109	200.454880
-190.894592	92.199806	916.530457	-94.722694	-70.028427	920.252869	-268.669281	154.511597	489.597198	-137.571747	-74.714989	494.950439	-373.821259	132.907684	80.723450	-194.686584	-41.573235	90.174538	-202.995270	187.763245	1385.645874	-51.181301	-123.637695	1365.385864	-101.450310	35.434338	1386.255737	-74.740753	-0.059785	1677.157959	-330.676849	207.135773	1146.375732	-141.432236	-215.440216	1138.526733	-293.456635	270.195770	900.118469	-50.833145	-215.783875	881.879150	-131.667984	19.961229	1017.372009	510.871613	21.716095	958.631531	509.172089	200.460876
-190.971405	92.123047	916.521912	-94.591362	-69.905624	920.228943	-268.715851	154.467728	489.572327	-137.471313	-74.649879	494.919312	-373.777374	132.944351	80.670876	-194.706604	-41.699894	90.289604	-203.288681	187.609116	1385.714966	-50.880154	-123.535629	1365.355957	-101.392990	35.483738	1386.210693	-74.452934	-0.003023	1677.093994	-331.505157	206.628326	1146.626831	-141.444077	-216.488861	1138.892334	-294.792053	271.085480	900.893433	-52.069939	-219.076614	881.729553	-131.631042	20.005777	1017.352783	511.248077	21.769617	958.570068	509.472107	200.537155
-191.105713	92.082130	916.539673	-94.510017	-69.790337	920.214661	-268.752930	154.422134	489.521057	-137.357147	-74.566994	494.864716	-373.732544	132.953857	80.577911	-194.675980	-41.720398	90.337646	-203.522842	187.451172	1385.754395	-50.614922	-123.434280	1365.356812	-101.341324	35.536465	1386.186035	-74.162071	0.080656	1677.055054	-332.251404	206.276001	1146.887695	-141.412125	-217.648193	1139.340698	-295.950378	271.909485	901.473877	-53.000309	-222.304169	881.190918	-131.627701	20.064503	1017.349182	511.825256	21.661304	958.514221	510.141846	200.237793
-191.191925	91.998596	916.534546	-94.354065	-69.716690	920.237427	-268.836792	154.358704	489.496857	-137.211594	-74.384598	494.806030	-373.700287	132.980133	80.505379	-194.633804	-41.695900	90.327324	-203.774338	187.290329	1385.823486	-50.396404	-123.357780	1365.371460	-101.311996	35.538857	1386.170410	-73.900269	0.184759	1677.040039	-332.824158	206.016022	1147.108643	-141.330536	-218.828308	1139.758179	-296.893005	272.774658	902.060059	-53.939445	-225.629684	881.210388	-131.642990	20.072090	1017.362549	512.259155	22.035074	958.432800	510.180359	200.662094
-191.321793	91.932465	916.545532	-94.289841	-69.655159	920.219116	-269.005493	154.314133	489.528961	-137.085281	-74.278236	494.749176	-373.746399	132.962585	80.450172	-194.642776	-41.778881	90.356850	-203.983780	187.160767	1385.890015	-50.148460	-123.262535	1365.375000	-101.299347	35.566822	1386.188354	-73.702461	0.278705	1677.042725	-333.486664	205.961411	1147.411377	-141.135941	-219.984131	1140.156860	-297.626465	273.680176	902.600403	-54.740627	-229.199905	881.525391	-131.693802	20.061533	1017.361633	512.886047	22.385998	958.239624	510.369934	201.096008
-191.443253	91.869637	916.560059	-94.185036	-69.565498	920.210693	-269.185516	154.268890	489.546234	-136.957596	-74.269218	494.725555	-373.742371	132.955643	80.401253	-194.610504	-41.703098	90.286171	-204.191101	186.996201	1385.964722	-49.942036	-123.164734	1365.363281	-101.283974	35.556423	1386.188843	-73.488022	0.338508	1677.002197	-333.671997	205.820953	1147.544922	-140.929718	-221.227509	1140.556641	-298.191711	274.678009	903.117249	-55.398499	-232.458008	881.672241	-131.751419	20.055380	1017.371948	513.210693	22.259594	958.304749	510.600922	201.026321
-191.692078	91.879761	916.584839	-94.177933	-69.226105	919.918030	-269.363251	154.223969	489.566101	-136.878326	-74.327728	494.765289	-373.812988	132.950241	80.336891	-194.669846	-41.674465	90.251640	-204.432541	186.821854	1386.027710	-49.768078	-123.084106	1365.353638	-101.324043	35.485508	1386.157227	-73.306885	0.408033	1676.938110	-334.057739	205.945236	1147.770142	-140.693207	-222.560638	1140.946411	-298.531281	275.639313	903.619080	-55.794895	-235.538849	881.737854	-131.737015	20.152555	1017.229797	513.643860	22.153273	958.273926	510.847046	200.942139
-191.847656	91.831451	916.577271	-94.127464	-69.188881	919.885254	-269.546021	154.153610	489.556458	-136.880768	-74.472397	494.778046	-373.827454	132.946289	80.243057	-194.746536	-41.827934	90.291153	-204.657471	186.576263	1386.063354	-49.603542	-123.023033	1365.395386	-101.381950	35.429226	1386.106201	-73.144333	0.457504	1676.889282	-334.156403	206.054367	1147.834839	-140.382675	-223.763733	1141.340210	-298.654755	276.757111	904.073303	-56.107178	-238.666595	881.867065	-131.809052	20.138790	1017.212524	514.634094	22.421211	957.798706	511.299530	201.189606
-191.999252	91.740982	916.550720	-94.128593	-69.119835	919.841064	-269.737976	154.126373	489.524139	-136.843674	-74.484673	494.804565	-373.864532	132.967102	80.159363	-194.745789	-41.908905	90.359200	-204.865921	186.353104	1386.106689	-49.486832	-122.986153	1365.424194	-101.468208	35.376980	1386.055420	-73.009544	0.515005	1676.831909	-334.221313	206.289810	1147.901611	-140.057037	-225.080170	1141.714111	-298.583496	277.828796	904.468262	-56.387947	-241.635452	882.182556	-131.882538	20.138136	1017.175903	514.948303	22.150057	957.853638	511.435242	200.960999
-192.168030	91.716774	916.540527	-94.114731	-69.049850	919.810181	-269.895447	154.082458	489.486816	-136.807510	-74.448318	494.803375	-373.888977	133.032379	80.090553	-194.702255	-41.842785	90.357033	-205.082260	186.125595	1386.163818	-49.396523	-122.939674	1365.461182	-101.578606	35.304420	1386.021729	-72.898773	0.582495	1676.785034	-334.302917	206.642181	1148.013428	-139.747604	-226.290573	1142.083130	-298.298798	278.980927	904.866272	-56.530254	-244.564606	882.448792	-131.979675	20.154207	1017.158264	515.119446	21.911972	957.972046	511.432007	200.640411
-192.326340	91.620338	916.515991	-94.115570	-69.001762	919.784241	-269.978943	154.041611	489.429077	-136.767899	-74.471985	494.795502	-373.891510	133.049759	79.987549	-194.732040	-41.864952	90.353806	-205.286743	185.889221	1386.249878	-49.376385	-122.936646	1365.547852	-101.685097	35.217773	1386.041870	-72.815636	0.620234	1676.773071	-334.190460	206.986694	1147.998657	-139.412796	-227.545746	1142.462769	-297.834106	280.113708	905.237915	-56.545597	-247.436218	882.835327	-132.073776	20.139170	1017.133850	515.290955	21.678801	958.108276	511.367737	200.308136
-192.495865	91.529816	916.499451	-94.106689	-68.999138	919.777893	-270.121887	153.964401	489.426971	-136.739166	-74.510849	494.774261	-373.893860	133.039688	79.922028	-194.785736	-41.924129	90.363396	-205.496063	185.680222	1386.338989	-49.383175	-122.955132	1365.627319	-101.845078	35.086727	1386.054199	-72.780365	0.641139	1676.761597	-333.981750	207.432999	1147.968628	-139.057358	-228.712204	1142.843018	-297.147919	281.194031	905.622192	-56.358891	-250.083099	883.294495	-132.214600	20.082100	1017.130371	515.875549	21.009293	958.179565	512.155945	200.276016
-192.718536	91.446648	916.507202	-94.197441	-68.964417	919.740051	-270.224518	153.855194	489.398926	-136.752472	-74.499382	494.788177	-373.919434	133.051361	79.849846	-194.789825	-41.947323	90.343010	-205.737961	185.465210	1386.423218	-49.447563	-123.043358	1365.740234	-102.026360	34.949913	1386.071045	-72.749191	0.664428	1676.760254	-333.805115	207.914078	1147.950439	-138.706955	-229.944534	1143.246460	-296.352631	282.235504	905.986938	-56.136982	-252.616531	883.662170	-132.381699	20.039017	1017.118164	516.227783	20.727047	958.218262	512.259460	199.966614
-192.832962	91.320610	916.531799	-94.219765	-69.193260	919.987671	-270.329315	153.773743	489.403442	-136.758438	-74.529152	494.777985	-373.915833	133.045761	79.784889	-194.837357	-41.953896	90.288528	-205.950409	185.205994	1386.502563	-49.538239	-123.111160	1365.803833	-102.200905	34.814857	1386.079346	-72.750168	0.663977	1676.739868	-333.574005	208.430542	1147.941650	-138.357941	-230.986023	1143.478516	-295.381042	283.267548	906.305420	-55.940292	-255.089798	884.201599	-132.617752	19.897182	1017.269653	516.594299	20.398323	958.277832	512.333069	199.616882
-193.016174	91.237587	916.540710	-94.306602	-69.215767	919.967590	-270.587921	153.707535	489.419281	-136.750290	-74.541908	494.782715	-373.981689	133.057785	79.748428	-194.857208	-41.967316	90.282478	-206.155991	184.967484	1386.535034	-49.625057	-123.178551	1365.883179	-102.406189	34.652218	1386.087769	-72.769798	0.666616	1676.707642	-333.196533	208.995712	1147.849487	-138.004623	-231.889862	1143.668091	-294.192749	284.362579	906.575439	-55.367435	-257.393555	884.579773	-132.770386	19.825640	1017.267761	516.946899	20.038132	958.300659	512.326904	199.302139
-193.164825	91.149429	916.548279	-94.383301	-69.212799	919.946045	-270.643646	153.643509	489.380554	-136.719955	-74.569969	494.781372	-374.017059	133.083755	79.669441	-194.884888	-42.020557	90.351509	-206.320709	184.739624	1386.601440	-49.754967	-123.270027	1365.969116	-102.593277	34.482956	1386.071411	-72.783012	0.660162	1676.703369	-332.730499	209.519287	1147.684692	-137.621918	-232.801834	1143.876343	-292.832886	285.395752	906.822449	-54.679806	-259.440674	885.049866	-132.901016	19.763998	1017.264404	517.230103	19.683115	958.344666	512.285461	198.928253
-193.343582	91.053085	916.562439	-94.463356	-69.285614	919.939636	-270.828247	153.619614	489.403717	-136.729843	-74.615944	494.763977	-374.044373	133.078171	79.613899	-194.929504	-42.110493	90.393333	-206.481369	184.539459	1386.644287	-49.914955	-123.363876	1366.046753	-102.795998	34.314182	1386.068481	-72.815933	0.647501	1676.681030	-332.231873	210.089081	1147.533691	-137.256866	-233.644455	1144.081055	-291.302338	286.419006	907.068726	-53.830391	-261.299896	885.495850	-133.029083	19.675545	1017.268433	517.521973	19.374008	958.388000	512.267883	198.593643
-193.490479	90.907806	916.559387	-94.568398	-69.377426	919.991211	-270.979614	153.557770	489.397461	-136.726578	-74.609680	494.758392	-374.079559	133.093353	79.579193	-194.894867	-42.083832	90.412727	-206.622421	184.356979	1386.680908	-50.139076	-123.481163	1366.153076	-102.991890	34.110760	1386.119507	-72.863297	0.604117	1676.689453	-331.544403	210.606689	1147.310181	-136.892685	-234.444717	1144.298950	-289.621185	287.465485	907.297363	-52.966423	-263.005676	885.952820	-133.218552	19.557467	1017.299622	517.822815	19.038397	958.415405	512.237671	198.232880
-193.648849	90.714401	916.594971	-94.698380	-69.526833	920.088013	-271.103943	153.532394	489.360687	-136.762924	-74.742813	494.776489	-374.092712	133.105881	79.537552	-194.925980	-42.209084	90.426270	-206.780182	184.122864	1386.739746	-50.432365	-123.698341	1366.304810	-103.224831	33.906017	1386.139038	-72.944138	0.550129	1676.700195	-330.819427	211.054688	1147.059204	-136.541382	-235.260269	1144.489502	-287.638855	288.526276	907.509888	-51.961578	-264.568024	886.477966	-133.412735	19.397438	1017.370239	518.082214	18.697306	958.451233	512.175537	197.844513
-193.668243	90.515808	916.666016	-94.848389	-69.608398	920.162720	-271.229523	153.467026	489.377319	-136.748947	-74.730057	494.788818	-374.128754	133.094742	79.496529	-194.885605	-42.077442	90.341782	-206.919907	183.908417	1386.803223	-50.775272	-123.896225	1366.458862	-103.501091	33.650188	1386.186890	-73.086891	0.465267	1676.691406	-329.979614	211.530640	1146.793335	-136.214767	-235.891464	1144.540039	-285.513214	289.439240	907.645752	-50.796413	-265.937805	886.989380	-133.588837	19.201172	1017.458008	518.407227	18.373074	958.484680	512.108093	197.468399
-193.944305	90.420349	916.641235	-95.044640	-69.808029	920.275757	-271.460571	153.431946	489.412476	-136.811127	-74.880989	494.807068	-374.242188	133.087692	79.459450	-194.981003	-42.154942	90.315491	-207.046509	183.702377	1386.828735	-51.126205	-124.136734	1366.600098	-103.781380	33.399715	1386.204346	-73.208344	0.388417	1676.690063	-329.102203	211.949997	1146.453613	-135.882965	-236.435577	1144.605835	-283.249207	290.317963	907.731384	-49.536701	-266.937897	887.441895	-133.886063	19.100805	1017.504517	518.698242	17.952269	958.496765	512.019714	197.114227
-194.098618	90.234955	916.634888	-95.255737	-69.962143	920.345337	-271.597260	153.375946	489.385010	-136.885010	-75.124596	494.777435	-374.300171	133.074844	79.391243	-195.057968	-42.201256	90.280632	-207.162994	183.485870	1386.872681	-51.494656	-124.398842	1366.717407	-104.059395	33.163258	1386.193481	-73.339493	0.311559	1676.667725	-328.248566	212.390884	1146.181519	-135.560120	-236.944366	1144.575073	-280.990784	291.000458	907.853027	-48.281040	-268.000854	887.841370	-134.136032	18.934622	1017.542969	518.907776	17.595276	958.466309	511.936096	196.738251
-194.195786	90.038063	916.581360	-95.390823	-70.158875	920.408630	-271.706299	153.306290	489.346558	-136.940491	-75.230949	494.759155	-374.350067	133.118774	79.318420	-195.106827	-42.345924	90.368881	-207.269196	183.245987	1386.837402	-51.892311	-124.660789	1366.849976	-104.323013	32.919296	1386.194702	-73.476059	0.218459	1676.648682	-327.368805	212.849380	1145.862305	-135.228622	-237.348175	1144.516113	-278.614227	291.601776	907.985046	-46.931194	-268.773315	888.294128	-134.330322	18.759533	1017.554260	519.072327	17.265957	958.435913	511.799957	196.274902
-194.353241	89.878342	916.563293	-95.638527	-70.321213	920.435730	-271.836304	153.275681	489.280365	-137.028549	-75.450706	494.745300	-374.420288	133.139740	79.252335	-195.156464	-42.452732	90.426949	-207.338196	183.071884	1386.866943	-52.297436	-124.907906	1366.965454	-104.601364	32.662529	1386.195313	-73.616730	0.147761	1676.631104	-326.264252	213.185608	1145.492676	-134.879028	-237.732651	1144.452271	-276.051605	292.113251	907.974243	-45.465748	-269.313019	888.626770	-134.558594	18.604563	1017.560913	519.238159	16.925419	958.382874	511.668213	195.849503
-194.482681	89.695679	916.535400	-95.838379	-70.519493	920.447632	-271.936188	153.265884	489.241547	-137.079041	-75.570518	494.713654	-374.479919	133.174240	79.206383	-195.162354	-42.419266	90.383354	-207.412262	182.904282	1386.854370	-52.747898	-125.175957	1367.108643	-104.872406	32.379429	1386.195557	-73.761688	0.047845	1676.641113	-325.243378	213.563354	1145.153687	-134.547638	-238.045746	1144.369385	-273.331726	292.570862	908.098633	-43.971729	-269.711578	889.044250	-134.786163	18.394753	1017.561279	519.434326	16.544134	958.343323	511.564178	195.503448
-194.623260	89.562561	916.481079	-95.984436	-70.820427	920.396118	-271.833801	153.198166	489.173462	-137.166855	-75.751984	494.739746	-374.480652	133.235199	79.100609	-195.160370	-42.418564	90.340424	-207.505310	182.704315	1386.871948	-53.225578	-125.485672	1367.249390	-105.169258	32.099472	1386.215088	-73.903450	-0.043821	1676.655762	-324.181915	213.952713	1144.815552	-134.228317	-238.314590	1144.256470	-270.578339	292.912811	908.200928	-42.458698	-269.881409	889.456543	-134.956314	18.153475	1017.513306	519.626770	16.136059	958.331604	511.462585	195.072388
-194.766586	89.302773	916.445740	-96.253250	-71.075546	920.411926	-272.088409	153.176239	489.177368	-137.260788	-75.931015	494.769928	-374.675690	133.253006	79.103996	-195.129639	-42.340794	90.283852	-207.620178	182.491867	1386.866943	-53.713501	-125.792107	1367.413086	-105.503235	31.816095	1386.219360	-74.104126	-0.223760	1676.578979	-322.993225	214.199905	1144.422607	-133.922852	-238.574829	1144.108276	-267.698181	293.148163	908.307312	-40.892403	-269.966187	889.868286	-135.194977	17.899836	1017.506592	519.771484	15.690333	958.328064	511.301575	194.594681
-194.947250	89.170296	916.420227	-96.594322	-71.293182	920.412048	-272.208588	153.175842	489.150177	-137.356522	-76.046013	494.744171	-374.748962	133.294968	79.032257	-195.204453	-42.417427	90.297546	-207.727631	182.282944	1386.858398	-54.234871	-126.119484	1367.519043	-105.830742	31.533136	1386.219727	-74.305435	-0.358497	1676.552124	-321.892670	214.513519	1144.032715	-133.622253	-238.752594	1143.932617	-264.700928	293.370850	908.421631	-39.269207	-269.857544	890.064697	-135.483261	17.708920	1017.498169	519.931519	15.199415	958.307251	511.136017	194.202835
-195.108047	89.061073	916.418701	-96.938820	-71.540314	920.421631	-272.157135	153.125534	489.050934	-137.496704	-76.210617	494.731384	-374.778778	133.305862	78.960472	-195.242584	-42.475082	90.260933	-207.786560	182.076065	1386.836304	-54.744057	-126.409653	1367.567017	-106.167686	31.227224	1386.193115	-74.508972	-0.503699	1676.533447	-320.686920	214.750839	1143.607056	-133.375214	-238.880234	1143.727539	-261.647644	293.545532	908.534363	-37.692173	-269.557861	890.365723	-135.740219	17.515713	1017.503967	520.102539	14.693587	958.320496	510.983368	193.728638
-195.122269	89.259285	916.432800	-97.189209	-71.662529	920.377930	-272.123688	153.059784	489.013062	-137.559158	-76.312233	494.680969	-374.840210	133.358505	78.887840	-195.235214	-42.503166	90.299118	-207.799698	181.955414	1386.786621	-55.265633	-126.698570	1367.657227	-106.644112	30.671717	1385.762085	-74.754135	-0.684394	1676.486694	-319.438599	214.909302	1143.188599	-133.100769	-238.934158	1143.495972	-258.523773	293.551178	908.628174	-36.035175	-269.103943	890.664612	-135.912704	17.461475	1017.501404	520.218445	14.117779	958.332642	510.846619	193.174622
-195.178314	89.316643	916.459473	-97.528488	-71.703163	920.378113	-272.183380	153.055237	488.975922	-137.483643	-76.055573	494.596588	-374.863770	133.342789	78.765106	-195.178085	-42.428295	90.246750	-207.870926	181.772522	1386.734375	-55.750458	-127.016365	1367.730713	-106.932205	30.378469	1385.767700	-74.963867	-0.798607	1676.454224	-318.235626	215.117630	1142.727539	-132.847366	-238.896622	1143.255737	-255.330597	293.469055	908.722595	-34.416809	-268.461639	890.916016	-136.194412	17.379646	1017.531372	520.296082	13.661418	958.344055	510.675446	192.665558
-195.669510	88.242081	916.398804	-97.674454	-72.423271	920.406677	-272.552704	153.166397	488.841339	-137.764069	-76.624947	494.636047	-375.157684	133.399384	78.845680	-195.324478	-42.677967	90.344925	-207.960129	181.580109	1386.662720	-56.234344	-127.355446	1367.782349	-107.228287	30.086250	1385.778442	-75.196732	-0.945822	1676.409180	-317.015717	215.211884	1142.287476	-132.590469	-238.760864	1142.957764	-252.032440	293.383392	908.872803	-32.725163	-267.677948	891.153931	-136.514877	16.576740	1017.507324	520.391052	13.175383	958.374451	510.485321	192.160446
-195.861603	87.979362	916.366150	-98.091660	-72.596901	920.393311	-272.459106	153.156601	488.764130	-137.820953	-76.738182	494.595123	-375.181580	133.446381	78.821571	-194.973160	-41.568726	89.379440	-208.056793	181.377640	1386.612915	-56.745106	-127.671791	1367.809204	-107.566620	29.785639	1385.766724	-75.441811	-1.109252	1676.396362	-315.758606	215.309525	1141.841919	-132.352692	-238.591904	1142.649048	-248.719406	293.227814	909.133118	-31.047136	-266.724243	891.453369	-136.835342	16.351515	1017.486511	520.456848	12.754709	958.396545	510.269409	191.644226
-196.056152	87.772842	916.332703	-98.393410	-72.911446	920.348022	-272.466522	153.175232	488.726929	-137.963959	-76.935417	494.628754	-375.270844	133.458878	78.805382	-194.816772	-40.936108	88.774681	-208.134201	181.172806	1386.575684	-57.266445	-127.958015	1367.900879	-107.908119	29.489914	1385.786621	-75.725121	-1.263710	1676.360107	-314.617065	215.368759	1141.442139	-132.149063	-238.415115	1142.288818	-245.463776	292.667725	909.178833	-29.389511	-265.669525	891.699829	-137.097992	16.062361	1017.451111	520.516296	12.238194	958.443420	510.083282	191.140823
-196.223907	87.516396	916.259277	-98.698868	-73.233177	920.306030	-272.440826	153.191116	488.660492	-138.117157	-77.186157	494.612885	-375.301392	133.489243	78.776810	-194.796066	-40.744080	88.492172	-208.279022	180.956741	1386.531616	-57.732304	-128.280563	1367.954590	-108.224091	29.193947	1385.755371	-75.985809	-1.465645	1676.355835	-313.443115	215.360062	1141.032104	-131.974945	-238.153610	1141.993896	-242.107605	292.186737	909.336182	-27.854813	-264.477356	891.920105	-137.373871	15.756796	1017.398865	520.567139	11.668498	958.472839	509.864227	190.569794
-196.426315	87.258469	916.189697	-99.023422	-73.562645	920.265930	-272.390350	153.149109	488.550049	-138.196854	-77.294624	494.606567	-375.362122	133.522537	78.757408	-194.742386	-40.639198	88.392586	-208.406860	180.772797	1386.497314	-58.267010	-128.615829	1367.961792	-108.528191	28.899157	1385.721802	-76.296387	-1.725989	1676.251953	-312.238617	215.352539	1140.607666	-131.843369	-237.928452	1141.662842	-238.622574	291.736328	909.606201	-26.245365	-263.090393	892.052673	-137.653412	15.460069	1017.345886	520.586304	11.019052	958.517212	509.671143	189.978531
-196.408386	88.713951	916.451172	-99.197052	-73.319557	920.160522	-272.359741	153.098053	488.700317	-138.199570	-77.213196	494.590240	-375.412292	133.533310	78.708931	-194.813339	-40.961838	88.656822	-208.561081	180.563324	1386.460083	-58.798267	-128.981644	1368.003906	-108.824364	28.614491	1385.710205	-76.557022	-1.939635	1676.220947	-311.080719	215.432495	1140.208984	-131.755981	-237.655014	1141.358643	-234.931046	291.483032	910.029236	-24.642914	-261.468140	892.167603	-137.810867	15.961686	1017.461548	520.603210	10.469660	958.568909	509.465424	189.426971
-196.573273	88.503288	916.439819	-99.490158	-73.624886	920.118042	-272.243774	153.046555	488.598175	-138.225372	-77.303131	494.533234	-375.477631	133.515060	78.701332	-195.030701	-41.728725	89.316193	-208.675797	180.362015	1386.443970	-59.265923	-129.299850	1368.020996	-109.102959	28.311638	1385.679688	-76.823547	-2.135092	1676.181274	-309.980286	215.435471	1139.949707	-131.652649	-237.299042	1141.019287	-231.518631	290.869720	910.317505	-23.180281	-259.884491	892.330811	-138.036575	15.673932	1017.436829	520.641602	9.971338	958.603455	509.208557	188.839264
-196.732147	88.264221	916.370422	-99.756111	-73.999313	920.082764	-272.131165	152.965164	488.518646	-138.316635	-77.542885	494.490021	-375.459656	133.523148	78.646584	-195.324234	-42.759125	90.088318	-208.825867	180.143524	1386.398560	-59.695084	-129.636459	1368.009277	-109.399422	28.018764	1385.619141	-77.063210	-2.395094	1676.167236	-308.918945	215.372513	1139.649902	-131.535904	-236.977356	1140.734619	-228.300995	290.011078	910.603394	-21.761116	-258.213684	892.564209	-138.285889	15.352628	1017.389404	520.695129	9.425441	958.650330	508.998688	188.290161
-196.879456	88.047516	916.309326	-100.015884	-74.346062	920.039917	-272.070374	152.914658	488.418488	-138.323853	-77.652664	494.461853	-375.498505	133.534973	78.677124	-195.325241	-42.896370	90.193230	-208.959076	179.937286	1386.377197	-60.195530	-129.992844	1367.990967	-109.679367	27.741089	1385.627808	-77.332481	-2.641791	1676.131348	-308.017365	215.420425	1139.446533	-131.479614	-236.649323	1140.409790	-225.020340	289.119446	910.841064	-20.427130	-256.444122	892.833252	-138.535782	15.041129	1017.344543	520.718506	8.926692	958.696655	508.786285	187.769028
-197.041275	87.831161	916.256592	-100.282013	-74.655464	920.020081	-271.984772	152.892029	488.377502	-138.345917	-77.741524	494.441528	-375.510712	133.537796	78.694412	-195.278290	-42.755177	90.087524	-209.083435	179.790482	1386.384399	-60.687981	-130.336044	1368.018311	-109.976204	27.468351	1385.609741	-77.606415	-2.895703	1676.114746	-307.225006	215.590469	1139.453491	-131.426300	-236.261154	1140.044189	-221.606964	288.109985	911.102966	-19.157654	-254.622971	893.095703	-138.783768	14.767109	1017.312561	520.700256	8.314962	958.728210	508.519165	187.153473
-197.199188	87.678886	916.247864	-100.563530	-74.922966	919.992493	-271.954071	152.883148	488.345001	-138.370255	-77.903664	494.424561	-375.581085	133.523697	78.702095	-194.796936	-41.275387	88.673683	-209.212555	179.601303	1386.404053	-61.102745	-130.603989	1368.039795	-110.261337	27.167065	1385.572144	-77.864288	-3.150990	1676.081543	-305.681885	214.898392	1138.550293	-131.396225	-235.838913	1139.681519	-218.262497	287.001007	911.405029	-17.925364	-252.784927	893.390686	-139.005432	14.531267	1017.296753	520.676025	7.690570	958.783020	508.278137	186.598953
-197.336395	87.500320	916.226074	-100.795166	-75.212509	919.980530	-271.856171	152.851303	488.320068	-138.420776	-78.009872	494.405396	-375.521667	133.491837	78.650780	-194.660400	-40.859848	88.250145	-209.355316	179.434677	1386.411621	-61.561047	-130.905594	1368.044434	-110.578934	26.876867	1385.523560	-78.095734	-3.408651	1676.067505	-304.088715	213.950394	1137.773926	-131.373245	-235.423538	1139.339844	-214.865067	285.873322	911.735291	-16.706942	-250.953888	893.601196	-139.231049	14.267651	1017.286377	520.618164	7.178370	958.818848	508.003021	185.948196
-197.442337	87.300644	916.130737	-100.996201	-75.540237	919.951416	-271.791077	152.830017	488.284607	-138.451981	-78.195099	494.397888	-375.525299	133.504395	78.659340	-195.295670	-42.687904	89.869232	-209.496628	179.253677	1386.417969	-61.995316	-131.239990	1368.044556	-110.895370	26.581755	1385.525146	-78.349243	-3.677360	1676.006714	-303.154541	213.623871	1137.386108	-131.370880	-234.944199	1138.960449	-211.529221	284.522583	912.128967	-15.492193	-249.108032	893.817627	-139.449509	13.993814	1017.231384	520.601074	6.642768	958.800110	507.739594	185.367920
-197.541061	87.107857	916.020081	-101.203949	-75.827057	919.919800	-271.067627	152.704391	488.101868	-138.370407	-78.224777	494.358337	-375.326355	133.584518	78.636475	-195.336609	-43.069904	90.253304	-209.653076	179.120880	1386.398682	-62.420509	-131.538300	1368.039673	-111.207245	26.283787	1385.450317	-78.574997	-3.971745	1675.968506	-302.157898	213.046112	1137.044922	-131.362244	-234.422668	1138.573853	-208.197662	283.050171	912.639526	-14.323212	-247.224045	893.965698	-139.666779	13.753232	1017.166626	520.639282	6.010264	958.831482	507.527496	184.702057
-197.615479	86.972801	915.908447	-101.427193	-76.104652	919.914429	-271.140106	152.729752	488.046051	-138.331726	-78.312340	494.311157	-375.402527	133.608414	78.649078	-195.339493	-42.980312	90.106819	-209.745392	178.967819	1386.362549	-62.792271	-131.814987	1368.029297	-111.498611	26.010986	1385.413208	-78.789444	-4.230124	1675.923584	-301.387512	212.555801	1136.748657	-131.393692	-233.911530	1138.229858	-204.884064	281.467102	913.159180	-13.289691	-245.285172	894.124878	-139.858994	13.570024	1017.110474	520.627686	5.325439	958.831238	507.277161	184.059723
-197.800201	86.758858	915.871582	-101.799812	-76.464798	919.998108	-271.037354	152.692581	487.989807	-138.334869	-78.465134	494.270660	-375.408905	133.629761	78.654037	-195.284790	-42.971188	90.081573	-209.870392	178.792526	1386.324219	-63.175613	-132.110611	1367.996460	-111.759628	25.750246	1385.401489	-78.991898	-4.509779	1675.874023	-301.024414	212.349915	1136.702271	-131.440872	-233.449417	1137.897095	-201.535751	279.623596	913.809265	-12.316555	-243.260483	894.271423	-140.040115	13.394753	1017.115051	520.611816	4.570779	958.866272	507.036133	183.394394
-197.771072	86.629501	915.710876	-101.912239	-76.666748	919.911865	-270.867584	152.635330	487.925812	-138.297699	-78.508247	494.239288	-375.408478	133.617340	78.659943	-195.307144	-43.054504	90.101311	-209.986404	178.627274	1386.305054	-63.543526	-132.407959	1367.960205	-112.026718	25.438620	1385.381958	-79.179962	-4.745481	1675.853760	-299.658295	210.715561	1135.872437	-131.483002	-232.972427	1137.574829	-198.172058	277.871582	914.414368	-11.381374	-241.236954	894.432312	-140.235809	13.172268	1017.011353	520.574707	3.945680	958.884766	506.786011	182.675354
-198.054550	86.234550	915.772034	-102.106049	-76.938919	919.876709	-270.657715	152.572205	487.815125	-138.260529	-78.610382	494.255432	-375.324280	133.637955	78.632713	-195.316483	-43.107422	90.016800	-210.079468	178.441254	1386.293457	-63.884426	-132.730194	1367.920410	-112.302216	25.176273	1385.347656	-79.380669	-5.022365	1675.806152	-299.157379	210.127106	1135.640503	-131.529678	-232.483719	1137.290405	-194.985657	275.865417	915.115479	-10.583682	-239.232376	894.571838	-140.560593	12.741381	1017.040649	520.623962	3.318542	958.892578	506.629120	182.028351
-198.453110	85.716621	915.865967	-102.341103	-77.240921	919.867859	-270.634521	152.501526	487.691071	-138.219589	-78.744385	494.219482	-375.351227	133.611221	78.632927	-195.350174	-43.137566	90.019394	-210.223755	178.241257	1386.284790	-64.189964	-133.038452	1367.902344	-112.569252	24.893135	1385.334106	-79.629669	-5.187306	1675.780396	-298.718842	209.507278	1135.469849	-131.584198	-232.091095	1137.068604	-191.796356	273.639954	915.872314	-9.851079	-237.249084	894.663391	-140.901489	12.275068	1017.090088	520.625977	2.578164	958.888794	506.452728	181.283142
-198.778702	85.274620	915.901123	-102.517960	-77.512314	919.858032	-270.767548	152.433182	487.651855	-138.211578	-78.872002	494.198578	-375.439575	133.592590	78.666542	-195.377136	-43.169388	90.033104	-210.393158	178.027725	1386.270508	-64.466995	-133.328064	1367.862793	-112.799110	24.622633	1385.320923	-79.759506	-5.543142	1675.775879	-298.195465	208.758606	1135.295044	-131.630692	-231.640045	1136.803711	-188.356842	271.621490	917.147278	-9.236503	-235.421021	894.781067	-141.222733	11.866903	1017.113586	520.605957	1.888914	958.899841	506.231262	180.626755
-199.084488	84.834229	915.941833	-102.702797	-77.775215	919.870789	-270.701263	152.334198	487.572083	-138.195923	-79.032631	494.174927	-375.415344	133.583038	78.651001	-195.449432	-43.227707	90.056274	-210.564087	177.787476	1386.262939	-64.753418	-133.581879	1367.812012	-113.019524	24.352741	1385.309570	-79.897224	-5.802275	1675.766357	-297.808563	208.056320	1135.174438	-131.686203	-231.230103	1136.517578	-185.445648	269.437103	918.059875	-8.634321	-233.422867	894.851563	-141.508286	11.490214	1017.146118	520.558350	1.195910	958.920166	506.017853	179.930252
-199.306549	84.478981	915.906006	-102.888802	-78.004395	919.864563	-270.627197	152.191635	487.499695	-138.191254	-79.182899	494.165985	-375.329193	133.581177	78.640579	-195.459290	-43.362541	90.154922	-210.769119	177.509750	1386.257935	-64.965027	-133.846237	1367.780029	-113.242523	24.098600	1385.344238	-80.027817	-6.027330	1675.753906	-297.385986	207.220245	1135.042969	-131.733154	-230.751205	1136.230713	-182.549438	267.178101	919.005676	-8.101592	-231.515671	894.966553	-141.771988	11.189091	1017.131470	520.543396	0.578669	958.906616	505.790924	179.298416
-200.358368	80.953049	915.368408	-103.288078	-79.382477	919.977173	-270.766296	152.152542	487.031067	-138.414978	-79.908287	494.196594	-375.339081	133.560898	78.662201	-195.611176	-43.556149	90.147614	-211.015686	177.227203	1386.256836	-65.174561	-134.127853	1367.725586	-113.434982	23.815502	1385.340454	-80.148186	-6.221992	1675.755737	-297.069916	206.401855	1134.964966	-131.769287	-230.371948	1135.995972	-179.738373	264.889008	920.006042	-7.656281	-229.678955	894.951904	-142.424744	9.326521	1016.863098	520.513184	0.051012	958.910828	505.562073	178.652222
-200.697113	80.459419	915.326782	-103.520432	-79.691574	919.973328	-270.791626	152.006027	487.007904	-138.429031	-80.002510	494.188263	-375.331055	133.561325	78.681274	-195.610764	-43.555901	90.102150	-211.301498	176.959702	1386.250366	-65.308342	-134.384445	1367.656250	-113.653542	23.544701	1385.329590	-80.298073	-6.358211	1675.758423	-296.747498	205.527084	1134.869995	-131.813431	-229.984299	1135.734741	-176.960953	262.621765	921.109924	-7.271204	-227.812210	895.045471	-142.717239	8.960327	1016.838013	520.444580	-0.606445	958.940491	505.316315	177.985184
-200.935349	80.377769	915.403748	-103.741760	-79.797691	919.970581	-270.854553	151.882385	487.049316	-138.442108	-80.154434	494.126007	-375.295990	133.539215	78.686989	-195.636612	-43.680393	90.122658	-211.577347	176.673935	1386.245361	-65.398308	-134.673386	1367.563721	-113.844933	23.293371	1385.323730	-80.428490	-6.562647	1675.738037	-296.335541	204.531433	1134.800293	-131.864273	-229.662216	1135.481445	-174.299194	260.370911	922.109131	-7.010263	-225.900497	894.985474	-142.939209	8.821579	1016.878174	520.433350	-1.322968	958.938416	505.126709	177.384247
-201.277451	80.084763	915.451660	-103.967461	-79.993912	919.967224	-270.933258	151.719345	487.074646	-138.436172	-80.259560	494.085876	-375.303040	133.548126	78.688271	-195.663300	-43.695999	90.066559	-211.899658	176.326920	1386.257690	-65.442657	-134.890350	1367.482422	-114.023705	23.032974	1385.327759	-80.458916	-6.859870	1675.741089	-296.111481	203.658539	1134.714355	-131.888992	-229.284943	1135.217041	-171.708038	258.060852	923.228516	-6.791637	-224.325073	894.919556	-143.222778	8.557425	1016.902161	520.418335	-1.949328	958.918518	504.856384	176.682190
-201.697525	79.599800	915.428101	-104.185753	-80.287239	919.953796	-271.071503	151.541580	487.057617	-138.466797	-80.407715	494.066284	-375.288757	133.540909	78.695656	-195.743912	-43.826454	90.072685	-212.270218	175.969116	1386.303101	-65.426674	-135.097336	1367.391602	-114.182281	22.736977	1385.359863	-80.520523	-7.064237	1675.746826	-295.788818	202.604248	1134.601440	-131.926285	-229.020767	1135.040161	-169.181976	255.640671	924.288269	-6.701147	-222.637589	894.870483	-143.532486	8.202318	1016.879822	520.291809	-2.642041	958.795715	504.544586	176.067200
-202.024338	79.382721	915.510864	-104.346756	-80.437584	919.976440	-271.264618	151.380325	487.136383	-138.477448	-80.506996	494.038452	-375.300598	133.526505	78.681786	-195.759155	-43.931252	90.120811	-212.553268	175.663986	1386.332520	-65.366226	-135.294586	1367.327026	-114.354919	22.481274	1385.395264	-80.577759	-7.196460	1675.823486	-295.599915	201.628265	1134.598511	-131.959137	-228.841171	1134.935791	-166.830658	253.087204	925.272583	-6.660681	-221.011124	894.823059	-143.789215	7.986887	1016.936462	520.253723	-3.280173	958.768738	504.393372	175.398987
-202.304642	79.181000	915.589539	-104.540268	-80.538475	919.982910	-271.453735	151.186340	487.181183	-138.466553	-80.570473	494.003052	-375.271484	133.526947	78.678764	-195.806122	-43.946800	90.078064	-212.895309	175.302200	1386.357666	-65.246094	-135.488007	1367.278320	-114.487114	22.243845	1385.447876	-80.574150	-7.417590	1675.760620	-295.644867	200.757690	1134.618042	-131.958145	-228.591904	1134.802979	-165.080872	250.027130	925.841125	-6.714469	-219.496902	894.636841	-144.023193	7.803084	1016.981567	520.165833	-4.000896	958.776794	504.234009	174.689194
-202.604553	78.983902	915.651001	-104.706909	-80.670242	919.976685	-271.681122	151.035477	487.279602	-138.451080	-80.595985	493.984619	-375.246155	133.541077	78.674370	-195.832840	-43.965473	90.069969	-213.286591	174.927979	1386.405273	-65.107018	-135.673355	1367.254639	-114.626678	21.988058	1385.498901	-80.536186	-7.490715	1675.928467	-295.496063	199.722305	1134.568726	-131.928726	-228.432648	1134.683838	-162.990982	247.467545	926.874695	-6.845868	-217.966125	894.577209	-144.257889	7.607142	1017.012024	520.154968	-4.598996	958.754395	504.080139	174.018707
-203.014313	78.703003	915.704834	-104.872375	-80.825974	919.958252	-271.925262	150.841110	487.363922	-138.525253	-80.826317	493.972809	-375.222534	133.535583	78.679390	-195.865234	-44.013870	90.103081	-213.653412	174.503189	1386.448242	-64.977699	-135.860321	1367.208130	-114.760185	21.750320	1385.546997	-80.479736	-7.671868	1676.006104	-295.479614	198.848083	1134.608032	-131.906555	-228.347397	1134.593628	-161.135086	244.923294	927.936523	-7.157269	-216.467606	894.352051	-144.560959	7.355506	1017.033936	520.179138	-5.154477	958.776306	503.992706	173.373917
-203.471542	78.345505	915.799683	-105.060310	-80.979088	919.961426	-272.218781	150.662125	487.501190	-138.550858	-81.038040	493.964294	-375.203339	133.541809	78.700722	-195.946304	-44.125938	90.102692	-214.036011	174.111664	1386.493286	-64.815338	-136.026962	1367.160645	-114.867104	21.499056	1385.608643	-80.447708	-7.850429	1676.038086	-295.520752	197.979294	1134.596680	-131.833969	-228.228333	1134.509521	-158.996567	242.184402	929.128723	-7.405418	-215.139862	894.193909	-144.859238	7.084793	1017.082031	520.088135	-5.880731	958.730347	503.752991	172.684677
-203.877014	78.065331	915.911316	-105.276070	-81.124947	919.950378	-272.545654	150.443146	487.615692	-138.607803	-81.338737	493.920990	-375.199463	133.550064	78.718407	-196.018982	-44.270649	90.091415	-214.427307	173.654480	1386.551758	-64.599350	-136.183578	1367.134277	-114.976646	21.221384	1385.619263	-80.358444	-8.082072	1676.035156	-295.485260	197.052185	1134.669678	-131.722504	-228.143890	1134.457642	-157.246414	239.481155	930.084045	-7.690406	-214.003891	893.968201	-145.148773	6.826725	1017.134094	520.039246	-6.606105	958.663269	503.544159	171.963242
-204.275894	77.880280	916.043457	-105.476959	-81.214081	919.955444	-272.846375	150.255997	487.739227	-138.566742	-81.394066	493.884247	-375.102753	133.550049	78.709679	-196.066727	-44.371246	90.076042	-214.780655	173.180496	1386.644653	-64.288666	-136.329987	1367.104614	-115.043076	20.969093	1385.729858	-80.266396	-8.251692	1676.100952	-295.550812	196.324203	1134.738037	-131.587845	-228.076004	1134.414063	-155.572281	236.774902	930.976440	-8.029125	-212.943039	893.748291	-145.440445	6.632325	1017.206726	520.012451	-7.254579	958.577332	503.370850	171.337234
-204.844238	77.416092	916.127319	-105.731766	-81.447037	919.982727	-273.147675	150.018387	487.780853	-138.565048	-81.532356	493.839142	-375.055511	133.550293	78.708488	-196.157227	-44.494541	90.069794	-215.126694	172.731934	1386.726807	-63.942139	-136.499802	1367.053955	-115.107491	20.697506	1385.834106	-80.161903	-8.419663	1676.137573	-295.458038	195.534836	1134.850586	-131.419586	-228.089111	1134.405884	-154.026871	234.109100	931.852783	-8.387411	-211.913620	893.529785	-145.797928	6.312696	1017.254700	519.993225	-7.911739	958.490845	503.148895	170.626160
-205.388931	77.055672	916.253418	-105.996674	-81.595436	920.012512	-273.418030	149.774811	487.830719	-138.537323	-81.678703	493.781342	-375.004761	133.529785	78.721146	-196.223267	-44.696156	90.090500	-215.468948	172.170242	1386.838257	-63.606201	-136.680588	1367.060303	-115.122055	20.451931	1385.900269	-80.006958	-8.632051	1676.240967	-295.353149	194.745865	1134.962158	-131.222961	-228.102783	1134.382324	-152.528549	231.408661	932.756653	-8.782083	-210.963318	893.304993	-146.157410	6.054219	1017.328674	519.923523	-8.636085	958.429749	502.941376	169.926987
-205.811493	76.956985	916.439270	-106.196617	-81.588051	919.990723	-273.726013	149.495285	487.993286	-138.419632	-81.559494	493.719727	-374.940643	133.527267	78.704269	-196.215469	-44.677486	90.117043	-215.856552	171.655228	1386.930420	-63.251320	-136.862534	1367.076416	-115.138939	20.212444	1385.988892	-79.864304	-8.801490	1676.326904	-295.334564	194.131271	1135.107544	-131.010132	-228.206619	1134.456177	-151.120422	228.781723	933.646973	-9.250264	-210.199402	893.031860	-146.443451	5.913611	1017.416199	519.860107	-9.358561	958.366333	502.739227	169.186935
-206.494110	76.382912	916.550659	-106.439453	-81.795914	920.039734	-274.089417	149.249161	488.112671	-138.416870	-81.720665	493.667206	-374.912079	133.507645	78.738747	-196.265579	-44.795448	90.100945	-216.179993	171.112228	1387.041016	-62.928177	-136.980240	1367.094849	-115.164459	19.927109	1386.065674	-79.747490	-8.950674	1676.368896	-295.232971	193.393799	1135.264160	-130.787796	-228.312561	1134.490234	-149.862015	226.134521	934.400146	-9.690946	-209.380524	892.764954	-146.868362	5.552908	1017.490234	519.740295	-10.035178	958.222107	502.389282	168.482834
-207.045105	76.139923	916.768921	-106.730293	-81.796135	920.032837	-274.477448	149.020386	488.275391	-138.358109	-81.736282	493.638519	-374.891083	133.488678	78.791519	-196.266907	-44.837406	90.063553	-216.485535	170.529404	1387.135376	-62.506306	-137.135468	1367.102905	-115.142555	19.625460	1386.130249	-79.511078	-9.072397	1676.450317	-295.088470	192.660019	1135.403198	-130.511612	-228.396759	1134.476685	-148.782623	223.665298	935.380615	-10.127228	-208.806931	892.481445	-147.228271	5.357148	1017.596130	519.740051	-10.762998	958.145569	502.124115	167.723022
-207.422974	76.243622	917.085510	-106.934219	-81.601028	919.990601	-274.810455	148.738052	488.506531	-138.271484	-81.551987	493.551544	-374.821075	133.479202	78.803719	-196.242477	-44.884338	90.085197	-216.816757	169.977509	1387.250122	-62.109474	-137.319687	1367.112305	-115.144363	19.304607	1386.196167	-79.254326	-9.244914	1676.538330	-295.055298	191.961868	1135.556396	-130.195282	-228.521698	1134.572388	-147.488968	221.004425	936.071777	-10.559907	-208.263214	892.178345	-147.512741	5.300864	1017.749451	519.804077	-11.582600	958.233948	502.033142	166.978806
-208.494064	75.429337	917.271362	-107.425934	-82.003502	920.184631	-275.383392	148.435455	488.617676	-138.280273	-81.734406	493.507446	-374.846222	133.422867	78.840866	-196.329987	-44.998428	90.031654	-217.004471	169.449326	1387.332642	-61.598606	-137.459335	1367.109863	-115.076042	19.016218	1386.289795	-79.037910	-9.388786	1676.640869	-294.877106	191.056366	1135.685913	-129.874557	-228.627136	1134.632080	-146.095322	218.335831	936.863159	-11.043609	-207.850647	891.838501	-148.021927	4.927974	1017.893250	519.588745	-12.590469	958.433472	501.764526	166.028168
-208.916107	75.295403	917.317871	-107.510056	-81.952042	920.073853	-275.569977	148.088226	488.745667	-138.218185	-81.708611	493.434509	-374.607483	133.332504	78.695122	-196.348648	-45.055614	89.998581	-217.211594	168.945084	1387.412720	-61.190918	-137.569962	1367.124390	-115.022179	18.719095	1386.360107	-78.755684	-9.551858	1676.698120	-295.580627	191.831177	1136.276611	-129.508621	-228.856140	1134.688721	-145.184631	216.190338	937.733032	-11.530476	-207.539124	891.522888	-148.402527	4.736806	1017.886108	519.253723	-13.653458	958.704224	501.438263	165.025497
-209.864197	74.627075	917.564819	-107.975761	-82.202217	920.211609	-276.090576	147.784729	488.833862	-138.249481	-81.876701	493.394104	-374.610657	133.307800	78.719795	-196.416626	-45.218330	90.041908	-217.503036	168.286804	1387.523071	-60.779869	-137.730957	1367.151245	-114.773758	18.633221	1386.850220	-78.421127	-9.667160	1676.753662	-295.471893	191.043228	1136.424194	-129.113663	-229.198166	1134.800903	-144.268890	214.287231	938.296143	-12.017400	-207.247452	891.232178	-148.899673	4.395901	1018.047791	519.326660	-14.413627	958.750854	501.218811	164.264481
-210.450409	74.393814	917.797058	-108.271049	-82.171394	920.213379	-276.483398	147.440353	488.961273	-138.239624	-81.808762	493.306335	-374.629272	133.341949	78.782158	-196.483917	-45.306923	90.052658	-217.734451	167.757324	1387.644287	-60.295132	-137.877716	1367.137451	-114.697586	18.365919	1386.936035	-78.088806	-9.830579	1676.675171	-295.169800	190.000580	1136.549438	-128.750137	-229.433350	1134.877075	-143.385834	212.490646	938.810181	-12.488763	-207.087204	890.898804	-149.303467	4.205345	1018.168396	519.332947	-15.192485	958.857544	500.996613	163.428055
-211.268036	73.868690	917.936157	-108.634758	-82.328308	920.232666	-276.965240	147.164474	489.133820	-138.234238	-81.824066	493.283142	-374.576233	133.338196	78.776443	-196.500214	-45.385586	90.023903	-217.947220	167.195740	1387.801147	-59.769192	-138.014175	1367.140259	-114.657677	18.082664	1386.973755	-77.733269	-10.012066	1676.719727	-294.858124	188.957092	1136.756836	-128.396133	-229.694839	1135.008911	-142.773026	210.902664	939.032227	-13.005751	-206.984863	890.543396	-149.830414	3.878304	1018.239990	519.144348	-16.064615	958.839172	500.608002	162.526428
-211.908524	73.512016	918.132019	-108.978554	-82.365715	920.278564	-277.532684	146.881012	489.333252	-138.181717	-81.704369	493.232971	-374.532654	133.304016	78.789032	-196.516815	-45.403664	90.018311	-218.189667	166.655884	1387.943359	-59.302940	-138.128647	1367.190186	-114.598846	17.780167	1387.000854	-77.344704	-10.172947	1676.794678	-294.507996	187.906998	1136.879883	-127.991234	-230.086243	1135.166382	-142.288361	209.552597	939.233276	-13.469964	-207.009995	890.248108	-150.288452	3.644234	1018.360413	519.194946	-16.948414	958.972290	500.408905	161.666275
-212.630997	73.017479	918.349915	-109.299660	-82.509705	920.305176	-277.949463	146.480637	489.506256	-138.191177	-81.707939	493.180145	-374.439178	133.271194	78.764458	-196.523880	-45.421486	89.953484	-218.453369	166.088943	1388.126953	-58.827522	-138.274826	1367.183960	-114.428040	17.580881	1387.125977	-76.926353	-10.331067	1676.839600	-293.227661	185.151947	1136.454834	-127.525719	-230.576233	1135.250977	-141.823196	208.332855	939.105164	-13.920143	-207.115082	889.900940	-150.745941	3.290105	1018.478882	519.356079	-17.746256	959.132263	500.267517	160.782715
-213.251572	72.796501	918.623108	-109.599495	-82.505791	920.306580	-278.365143	146.083832	489.669128	-138.165115	-81.716202	493.132111	-374.341370	133.257660	78.720253	-196.562759	-45.460728	89.947678	-218.719299	165.539459	1388.314941	-58.231770	-138.364716	1367.154297	-114.324158	17.298098	1387.190430	-76.489655	-10.474294	1676.845093	-294.008942	185.982941	1137.114746	-127.073158	-230.998810	1135.356323	-141.937302	207.108673	939.072815	-14.352944	-207.240509	889.563049	-151.166779	3.067102	1018.621338	519.461365	-18.485212	959.256836	500.118469	159.915237
-213.870697	73.224342	918.617065	-109.921150	-82.548149	920.336792	-278.895721	145.730209	489.994293	-138.121140	-81.527489	493.071930	-374.344299	133.233276	78.726257	-196.552567	-45.546085	89.953255	-218.933838	165.029770	1388.492920	-57.663792	-138.472198	1367.151367	-114.295822	16.910551	1387.199463	-75.981575	-10.629724	1676.840942	-293.861420	185.029663	1137.194702	-126.646942	-231.321640	1135.423706	-142.000580	206.037430	938.837585	-14.804563	-207.474380	889.226379	-151.556183	3.332522	1018.619141	519.502014	-19.475643	959.436768	499.891663	159.016525
-214.527115	73.023369	918.838745	-110.272095	-82.567413	920.344910	-279.458221	145.330246	490.271667	-138.154358	-81.633804	493.013580	-374.337067	133.201828	78.707855	-196.608398	-45.607502	89.910637	-219.123550	164.498093	1388.667480	-57.102432	-138.564621	1367.111328	-114.166649	16.596010	1387.241943	-75.430435	-10.759499	1676.838623	-293.737457	184.093018	1137.244263	-126.174362	-231.942108	1135.512695	-142.249664	205.185272	938.578857	-15.282495	-207.705048	888.860291	-152.000992	3.155379	1018.733276	519.512573	-20.425423	959.579102	499.655975	158.066452
-215.314972	72.482491	919.014160	-110.709267	-82.723228	920.372437	-279.982391	144.984970	490.428741	-138.249146	-81.793991	492.985443	-374.201019	133.182541	78.691925	-196.633499	-45.673397	89.877266	-219.300125	163.984970	1388.813110	-56.517235	-138.676666	1367.039551	-114.027061	16.304695	1387.281250	-74.886803	-10.891192	1676.812500	-293.809143	183.349106	1137.345825	-125.703789	-232.399933	1135.612061	-142.728882	204.393967	938.237854	-15.695082	-208.088409	888.569824	-152.526062	2.814553	1018.824951	519.546021	-21.237494	959.728149	499.439575	157.213989
-216.013275	71.278412	919.481140	-111.095139	-82.845566	920.417664	-280.475372	144.559128	490.426605	-138.338837	-81.851700	492.904877	-374.111725	133.165970	78.656776	-196.698318	-45.724522	89.883835	-219.429321	163.481522	1388.956909	-55.936028	-138.770844	1367.039917	-113.878578	16.008713	1387.314087	-74.310257	-11.061829	1676.802368	-293.875824	182.492569	1137.371704	-125.238617	-232.830139	1135.741943	-143.270493	203.632477	937.877319	-16.104012	-208.477493	888.292603	-153.020416	1.989630	1019.088806	519.659851	-22.151743	959.906433	499.271912	156.280411
-216.891312	71.482979	919.401672	-111.530884	-83.047760	920.437927	-281.157837	144.205383	490.759552	-138.447281	-81.921486	492.847321	-374.167450	133.138763	78.681969	-196.744110	-45.838955	89.904442	-219.541382	162.980133	1389.071045	-55.328205	-138.913071	1367.022705	-113.730766	15.727597	1387.354126	-73.705986	-11.205104	1676.776123	-294.137085	181.826324	1137.523926	-124.717491	-233.417709	1135.859863	-143.993454	202.944473	937.507874	-16.497957	-208.891327	888.031433	-153.563721	2.141732	1019.035095	519.671814	-23.003571	960.079773	499.037079	155.360962
-217.538391	71.037720	919.578735	-111.872978	-83.199013	920.471802	-281.861969	143.926956	490.985352	-138.601410	-82.084824	492.782776	-374.196625	133.095459	78.694298	-196.788544	-45.899433	89.911430	-219.634644	162.495743	1389.159912	-54.743587	-139.041275	1366.971802	-113.528152	15.433157	1387.394531	-73.080048	-11.359382	1676.745483	-294.397644	181.157455	1137.702026	-124.222939	-234.033127	1136.036011	-144.805298	202.322235	937.253479	-16.900948	-209.311615	887.761414	-153.990540	1.834018	1019.134033	519.654175	-24.008944	960.260681	498.773987	154.373093
-218.317993	70.478828	919.761169	-112.227081	-83.426926	920.512207	-282.432648	143.491302	491.149628	-138.769287	-82.217903	492.728058	-374.163483	133.044891	78.687386	-196.885193	-45.939018	89.858543	-219.684494	162.009232	1389.223999	-54.137043	-139.141708	1366.963379	-113.325111	15.121876	1387.408081	-72.422638	-11.482207	1676.695313	-294.872437	180.690094	1137.935791	-123.754967	-234.498398	1136.195557	-145.689011	201.673950	937.039734	-17.315374	-209.834442	887.466248	-154.464828	1.459558	1019.233826	519.626038	-24.988920	960.389282	498.499603	153.345871
-219.075241	69.909103	919.936768	-112.571960	-83.644020	920.532837	-282.897736	143.048172	491.297119	-138.924561	-82.387192	492.652863	-374.050446	133.056213	78.619965	-196.914993	-45.967052	89.850967	-219.714127	161.597839	1389.316162	-53.550251	-139.247711	1366.905884	-113.110992	14.860087	1387.416504	-71.735146	-11.615755	1676.656494	-295.412384	179.938995	1137.961060	-123.254501	-235.068985	1136.360596	-146.743210	201.103729	936.823669	-17.803846	-210.401306	887.369934	-154.925522	1.076004	1019.321289	519.627075	-25.820644	960.501038	498.184814	152.397995
-219.791428	69.596672	920.160034	-112.999908	-83.730461	920.523193	-283.465271	142.585419	491.534393	-139.071564	-82.424431	492.601105	-373.987366	133.061050	78.645218	-196.935135	-46.073681	89.825035	-219.748306	161.109253	1389.389771	-52.870205	-139.365311	1366.877441	-112.899139	14.577432	1387.402100	-71.014465	-11.732787	1676.654541	-295.999634	179.429123	1138.180664	-122.728325	-235.642731	1136.440918	-147.924103	200.602676	936.680664	-18.060120	-210.874237	886.944336	-155.375671	0.843140	1019.417297	519.571411	-26.734415	960.656494	497.914948	151.403061
-220.544830	69.240845	920.395935	-113.446434	-83.840744	920.513611	-284.083496	142.160995	491.752838	-139.200165	-82.574593	492.550446	-374.033875	133.034103	78.640778	-196.946121	-46.095982	89.833183	-219.815765	160.658875	1389.499512	-52.245575	-139.448883	1366.782227	-112.675339	14.332102	1387.386475	-70.289200	-11.815778	1676.556030	-296.811890	179.135559	1138.499634	-122.234406	-236.127518	1136.533691	-149.167374	200.062332	936.587952	-18.407495	-211.362549	886.645142	-155.851532	0.572799	1019.519531	519.467651	-27.828287	960.819702	497.535431	150.395508
-221.292725	68.787712	920.589355	-113.897255	-84.017433	920.547119	-284.575531	141.737473	491.943634	-139.386124	-82.757805	492.492035	-373.936371	133.018814	78.638481	-196.943970	-46.091434	89.749786	-219.912659	160.166260	1389.659058	-51.622757	-139.566208	1366.696655	-112.201454	14.251274	1387.371948	-69.510811	-11.936962	1676.530273	-297.648621	178.752411	1138.856445	-121.723320	-236.700195	1136.684204	-150.473389	199.536026	936.555603	-18.782745	-211.900558	886.387512	-156.325912	0.277976	1019.617310	519.371887	-28.710419	960.941589	497.215546	149.344635
-222.133545	68.160797	920.784485	-114.319778	-84.278198	920.606384	-285.195801	141.231018	492.143585	-139.602203	-82.942711	492.438416	-373.864746	132.970169	78.650139	-197.016373	-46.190052	89.747589	-219.970932	159.670334	1389.814697	-50.931107	-139.683426	1366.689819	-111.943855	14.014119	1387.348267	-68.742256	-12.011851	1676.482178	-298.464233	178.511108	1139.216919	-121.177025	-237.322876	1136.874512	-151.795502	199.098511	936.641724	-19.132978	-212.369507	886.125732	-156.858994	-0.134564	1019.730713	519.253784	-29.685593	961.086487	496.859070	148.265823
-223.006683	66.677376	921.217957	-114.739388	-84.583359	920.676208	-285.744781	140.765259	492.213013	-139.782013	-83.085663	492.397919	-373.657562	132.930115	78.626060	-197.052963	-46.195450	89.698174	-220.027115	159.202591	1390.003174	-50.219639	-139.717606	1366.592163	-111.714241	13.732082	1387.345703	-67.973770	-12.035194	1676.395752	-299.447662	178.258499	1139.760254	-120.646072	-237.830780	1136.992188	-153.218384	198.469788	936.609131	-19.512108	-212.919022	885.845947	-157.391205	-1.089363	1019.973999	519.105774	-30.802284	961.197205	496.587189	147.212326
-223.876175	66.764030	921.186523	-115.205841	-84.814957	920.744629	-286.409424	140.391357	492.549561	-140.015991	-83.238503	492.311340	-373.452301	132.846069	78.655670	-197.072327	-46.319851	89.737823	-220.057770	158.694992	1390.271851	-49.482071	-139.695389	1366.531250	-111.695518	13.355361	1387.411133	-67.166206	-12.087472	1676.329712	-300.267975	177.982895	1140.244263	-120.097771	-238.434372	1137.128052	-154.654892	197.973755	936.764771	-19.847775	-213.410233	885.554321	-157.923981	-0.985562	1019.962585	518.921692	-31.839554	961.275940	496.272522	146.115936
-224.864319	65.357330	921.605652	-115.920593	-85.120338	920.733215	-287.158691	139.991211	492.715912	-140.228729	-83.419609	492.237244	-373.317383	132.711288	78.671768	-197.118347	-46.362679	89.675697	-220.182083	158.151642	1390.539551	-48.729107	-139.696320	1366.404419	-111.272385	13.232233	1387.315552	-66.342415	-12.085516	1676.271973	-301.174316	177.658310	1140.723022	-119.516975	-238.983002	1137.268188	-156.080414	197.429565	936.916687	-20.178774	-213.916153	885.276917	-158.597763	-1.916193	1020.151428	518.663574	-32.841698	961.336731	495.892120	145.018204
-225.856064	65.429337	921.615356	-116.708000	-85.356697	920.698181	-287.802765	139.525955	493.009399	-140.503311	-83.716316	492.154358	-373.089783	132.509506	78.699768	-197.197952	-46.449886	89.663788	-220.318222	157.634460	1390.863159	-47.907059	-139.717010	1366.310181	-111.035858	12.980013	1387.272705	-65.500786	-12.056992	1676.202759	-302.139954	177.559875	1141.351807	-118.981277	-239.361160	1137.358032	-157.432800	196.780426	937.109741	-20.665802	-214.252777	885.503235	-159.256805	-1.860924	1020.099915	518.227417	-33.767273	961.338440	494.953094	143.750473
-226.749771	64.319519	922.072205	-117.233055	-85.618080	920.725098	-288.373322	138.980682	493.117035	-140.762207	-83.870277	492.090393	-372.782379	132.309814	78.722069	-197.247086	-46.508842	89.604752	-220.484085	157.079468	1391.173950	-47.140270	-139.628601	1366.149902	-110.787819	12.765130	1387.232056	-64.656975	-12.027267	1676.122559	-303.143433	177.479019	1141.942993	-118.346359	-239.923355	1137.474487	-158.862579	196.152939	937.380188	-20.885607	-214.685532	885.004456	-159.814575	-2.643978	1020.331177	518.020020	-34.855843	961.395142	494.614746	142.652847
-227.862823	63.228420	922.165344	-117.733902	-86.114189	920.794922	-289.237640	138.561218	493.338165	-141.036591	-84.145531	492.037262	-372.534973	132.039444	78.781013	-197.257477	-46.555862	89.577072	-220.613358	156.537491	1391.492310	-46.262325	-139.561249	1366.064331	-110.556969	12.523569	1387.226929	-63.806252	-11.949936	1676.102051	-304.039886	177.251663	1142.552612	-117.712173	-240.362839	1137.550781	-160.235275	195.427322	937.641235	-21.202711	-215.107513	884.724121	-160.457230	-3.249734	1020.376892	517.809082	-36.082432	961.452637	494.474670	141.625015
-228.611420	62.960922	922.590088	-118.183632	-86.129158	920.810120	-289.989807	138.088638	493.720062	-141.240692	-84.168739	491.969543	-372.236633	131.687927	78.789680	-197.213440	-46.516712	89.542763	-220.774994	155.893036	1391.831421	-45.421917	-139.523453	1365.866821	-110.323753	12.265191	1387.219971	-62.934536	-11.896106	1676.016235	-305.015167	177.171661	1143.123047	-117.084045	-240.761078	1137.630737	-161.523468	194.571106	937.853210	-21.539024	-215.510330	884.430298	-160.895554	-3.504763	1020.585999	517.515747	-37.148003	961.503174	494.285400	140.603638
-229.466507	62.682522	922.939941	-118.727005	-86.194885	920.800659	-290.717560	137.445450	494.074371	-141.496567	-84.218018	491.910645	-371.892090	131.349960	78.760880	-197.210068	-46.490875	89.494644	-220.927658	155.337616	1392.222656	-44.538570	-139.432709	1365.780396	-110.081085	12.044952	1387.247681	-62.072948	-11.791128	1675.960083	-305.745728	176.772034	1143.720825	-116.395905	-241.196548	1137.736694	-162.835114	193.738235	938.174927	-21.873577	-215.858490	884.138672	-161.406219	-3.737262	1020.737122	517.196167	-38.148396	961.562866	493.985870	139.591751
-230.472549	62.045296	923.285889	-119.235016	-86.387756	920.853333	-291.400757	136.828201	494.314941	-141.710892	-84.223358	491.824341	-371.514221	130.995575	78.747467	-197.198257	-46.460056	89.464005	-221.144730	154.700790	1392.621826	-43.723957	-139.340347	1365.596069	-109.848022	11.832178	1387.280640	-61.189529	-11.686192	1675.937622	-306.694702	176.715088	1144.385620	-115.736595	-241.577545	1137.803345	-164.109985	192.839478	938.453369	-22.183247	-216.116852	883.857544	-161.997101	-4.156216	1020.915283	516.804260	-39.302753	961.631592	493.662354	138.536331
-231.233185	62.271454	923.470886	-119.528473	-86.409279	920.976440	-291.963470	136.172775	494.653076	-142.324585	-84.467873	491.788330	-371.077148	130.654373	78.786301	-197.352936	-46.626484	89.403458	-221.337784	154.111069	1392.999023	-42.743114	-139.241516	1365.504395	-109.608292	11.635466	1387.279541	-60.326202	-11.566031	1675.876465	-307.350861	176.344711	1144.990479	-115.035896	-241.820969	1137.859009	-165.230453	191.894638	938.724792	-22.506634	-216.353516	883.527771	-162.421127	-3.990259	1021.050720	516.378906	-40.305599	961.691528	493.249817	137.499802
-232.368973	60.959747	923.994507	-120.338531	-86.670280	920.961609	-292.906433	135.537903	494.957092	-142.366821	-84.662628	491.658447	-370.766205	130.244659	78.817177	-197.337128	-46.579201	89.337303	-221.369812	153.593384	1393.302124	-41.889359	-139.091034	1365.315674	-109.485023	11.247699	1387.021851	-59.421692	-11.383435	1675.845703	-307.876190	175.825302	1145.608154	-114.277878	-242.292572	1137.951660	-166.295471	190.822891	938.923462	-22.802567	-216.520203	883.234741	-163.153961	-4.868268	1021.280762	515.823425	-41.416950	961.698181	492.842804	136.484192
-233.419037	60.253647	924.338440	-120.908371	-86.874039	921.024170	-293.639160	134.842010	495.274292	-142.616364	-84.845551	491.580505	-370.304657	129.819519	78.824600	-197.371780	-46.723885	89.377724	-221.584747	152.969864	1393.678223	-40.976898	-138.981445	1365.191284	-109.242203	11.007575	1387.027710	-58.529575	-11.208173	1675.780273	-308.516327	175.551376	1146.199097	-113.516380	-242.570419	1138.032227	-167.358536	189.791397	939.128235	-23.178619	-216.696976	883.105103	-163.777817	-5.298896	1021.457031	515.218201	-42.380707	961.711792	492.353882	135.433334
-234.470200	59.491043	924.699646	-121.421509	-87.061287	921.091675	-294.352295	134.109497	495.557556	-143.285477	-85.310287	491.566711	-369.886841	129.383408	78.810509	-197.593613	-46.954113	89.306076	-221.837326	152.266739	1394.052124	-40.108360	-138.850464	1365.016479	-109.006538	10.790292	1387.058350	-57.630104	-11.021358	1675.735962	-309.007874	175.064865	1146.758423	-112.733871	-242.775803	1138.038574	-168.306000	188.651535	939.322327	-23.473110	-216.855225	882.738831	-164.373367	-5.746552	1021.643677	514.619141	-43.331226	961.712830	491.903259	134.477951
-235.575333	59.614532	924.803345	-121.908409	-87.229477	921.180664	-295.136658	133.296158	495.858429	-143.647552	-85.485809	491.532715	-369.482330	128.956238	78.831467	-197.652985	-47.013432	89.277481	-222.085587	151.616425	1394.458618	-39.151260	-138.690659	1364.905151	-108.763596	10.586274	1387.063599	-56.728886	-10.815210	1675.710449	-309.475494	174.603378	1147.288940	-111.889488	-243.082413	1138.089600	-169.157089	187.421906	939.487183	-23.778425	-216.938141	882.373474	-164.984802	-5.593750	1021.700073	513.947754	-44.306213	961.738220	491.483093	133.498398
-236.642517	59.210297	925.200256	-122.514252	-87.243118	921.181641	-296.022491	132.510071	496.273132	-143.528946	-85.175690	491.422516	-369.065399	128.500565	78.815247	-197.502182	-46.821438	89.266754	-222.352753	150.930023	1394.785034	-38.349350	-138.512466	1364.741943	-108.527420	10.418339	1387.136108	-55.843563	-10.597372	1675.645752	-309.875580	174.109680	1147.768677	-111.080635	-243.325562	1138.135986	-169.953995	186.041962	939.662476	-24.022783	-216.946564	882.018127	-165.623474	-5.849470	1021.875061	513.250488	-45.209717	961.730713	491.031616	132.580292
-237.661911	58.624241	925.614807	-123.110817	-87.271515	921.254883	-296.739136	131.627594	496.647003	-143.836197	-85.181000	491.403381	-368.674622	128.042725	78.855247	-197.534409	-46.886131	89.268822	-222.665359	150.249237	1395.156982	-37.365952	-138.334091	1364.683350	-108.283981	10.221360	1387.177856	-54.959454	-10.333780	1675.598633	-310.152588	173.438538	1148.207397	-110.180092	-243.483032	1138.153076	-170.713867	184.658524	939.671204	-24.157099	-216.893356	881.482727	-166.269470	-6.188128	1022.098572	512.546204	-46.148846	961.769897	490.604492	131.633728
-238.600082	58.245880	926.084229	-123.686005	-87.211555	921.314026	-297.283997	130.692230	497.005615	-144.138336	-85.205788	491.342316	-368.084045	127.627609	78.833221	-197.574463	-46.889202	89.197861	-222.927307	149.550034	1395.504272	-36.531807	-138.148071	1364.525635	-108.051842	10.021319	1387.218262	-54.064026	-10.096732	1675.534668	-310.343048	172.810364	1148.657837	-109.294960	-243.704437	1138.223633	-171.345795	183.171478	939.745605	-24.347183	-216.842468	881.151550	-166.871750	-6.443390	1022.348511	511.774689	-47.062927	961.814880	490.189087	130.729935
-239.602219	57.435749	926.506470	-124.239594	-87.334251	921.402344	-298.015137	129.743668	497.219177	-144.905731	-85.599075	491.340851	-367.578796	127.133629	78.778542	-197.712738	-47.027546	89.090309	-223.193970	148.896988	1395.830200	-35.667458	-137.954605	1364.426636	-107.822693	9.855723	1387.236084	-53.196125	-9.821094	1675.480103	-310.553162	172.252182	1149.018677	-108.447525	-243.799713	1138.257202	-171.983932	181.683151	939.788635	-24.616159	-216.753082	881.014160	-167.437653	-6.884909	1022.570862	511.010406	-47.880398	961.811279	489.789673	129.835770
-240.566711	56.915619	926.910706	-124.822952	-87.317604	921.413025	-298.687744	128.756317	497.587280	-145.257385	-85.774475	491.282227	-367.016418	126.639107	78.718208	-197.746338	-47.058983	89.065231	-223.446289	148.194824	1396.142212	-34.751266	-137.718842	1364.304688	-107.615913	9.688041	1387.248901	-52.338455	-9.524895	1675.426270	-310.674988	171.516602	1149.343750	-107.531448	-243.976227	1138.290527	-172.501038	180.093872	939.756592	-24.748922	-216.621277	880.714355	-168.004959	-7.170568	1022.750488	510.126129	-48.853687	961.778442	489.307159	128.951965
-241.664429	55.797886	927.255188	-125.427139	-87.482216	921.473999	-299.465302	127.761269	497.822266	-145.164902	-85.802177	491.185577	-366.535309	126.149796	78.687416	-197.651154	-46.963093	89.060509	-223.783127	147.499954	1396.449463	-33.928368	-137.476410	1364.203979	-107.389374	9.540224	1387.286743	-51.481255	-9.249264	1675.324951	-310.880310	170.916092	1149.627319	-106.606514	-244.110046	1138.312866	-172.882996	178.423599	939.744385	-24.888380	-216.425842	880.382385	-168.651093	-7.735173	1022.916199	509.337952	-49.636246	961.738464	488.909119	128.124268
-242.496582	55.168293	927.779114	-126.052139	-87.352501	921.530090	-300.261597	126.699615	498.157532	-145.525543	-85.873085	491.117523	-366.028992	125.621162	78.688461	-197.715302	-47.069397	89.063278	-223.996933	146.831024	1396.661621	-33.004543	-137.266434	1364.091919	-107.150444	9.363935	1387.288574	-50.644707	-8.938786	1675.280518	-311.021027	170.246094	1149.838745	-105.669708	-244.138885	1138.304688	-173.365952	176.721619	939.642578	-24.990402	-216.157837	880.075378	-169.189362	-8.087345	1023.185669	508.430298	-50.556255	961.694885	488.492584	127.289619
-243.481750	54.174232	928.206299	-126.652176	-87.418495	921.561646	-301.159576	125.730148	498.401337	-146.360062	-86.174484	491.099304	-365.426056	125.082184	78.650032	-197.891037	-47.336960	88.974403	-224.204956	146.174042	1396.828125	-32.208214	-137.050552	1363.989502	-106.937653	9.263690	1387.362427	-49.853416	-8.613556	1675.219482	-311.095184	169.589783	1150.054565	-104.781952	-244.156509	1138.306274	-173.633057	174.959595	939.647644	-25.085714	-215.971649	879.593628	-169.795303	-8.643908	1023.388428	507.588654	-51.427578	961.609863	488.246979	126.259521
-247.202591	57.421383	923.625488	-127.342606	-90.049210	922.012024	-302.843597	124.467911	499.219482	-147.077927	-87.538818	491.139648	-365.207611	124.393204	78.643074	-198.301208	-47.877575	89.000298	-224.398849	145.557892	1397.016357	-31.340403	-136.764053	1363.915283	-106.732796	9.159621	1387.383423	-49.021675	-8.284012	1675.159180	-311.140137	168.990494	1150.247681	-103.796745	-244.239639	1138.264648	-173.971939	173.247833	939.640442	-25.101015	-215.694626	879.271606	-171.618774	-4.663956	1020.896484	506.757782	-52.392239	961.527832	488.164917	125.094307
-248.507751	56.816856	924.022278	-127.974365	-90.069107	922.018127	-303.880859	123.368980	499.595642	-147.002441	-87.416634	491.057098	-364.784698	123.792847	78.633087	-198.241348	-47.797272	88.999954	-224.568298	145.001495	1397.197021	-30.526114	-136.476593	1363.808105	-106.525162	9.054171	1387.408936	-48.244881	-7.955338	1675.093994	-311.146820	168.348083	1150.433594	-102.772194	-244.330856	1138.254272	-174.153717	171.373260	939.602112	-25.125137	-215.352402	879.058960	-172.373718	-4.943217	1021.059692	505.819977	-53.301769	961.398804	487.775024	124.314667
-249.662857	56.155327	924.245972	-128.585739	-90.176033	922.085510	-304.832306	122.225395	499.899536	-147.278214	-87.469849	491.010773	-364.211517	123.182167	78.573311	-198.284149	-47.848461	88.980629	-224.756851	144.395294	1397.348022	-29.678864	-136.226715	1363.769775	-106.290268	8.946872	1387.441406	-47.471771	-7.570605	1675.025391	-311.204987	167.801483	1150.601929	-101.856148	-244.327774	1138.276855	-174.378662	169.666504	939.656006	-25.113754	-214.923386	878.814026	-173.063812	-5.168330	1021.154663	505.134705	-54.327679	961.237732	488.016998	122.903542
-250.815872	55.669701	924.660278	-129.235077	-90.135818	922.150879	-305.902435	121.025734	500.203949	-148.085892	-87.727051	491.021362	-363.537964	122.539330	78.471329	-198.489517	-48.089287	88.946999	-224.963882	143.912079	1397.518188	-29.004889	-135.983307	1363.695190	-106.075836	8.876200	1387.462036	-46.721241	-7.187708	1674.967285	-311.206024	167.150269	1150.697632	-101.002663	-244.295334	1138.392334	-174.599594	167.773178	939.577576	-25.047722	-214.433243	878.582153	-173.787827	-5.379083	1021.363831	503.981079	-54.864460	961.031128	486.960510	122.750343
-252.050156	55.113342	925.100525	-129.832550	-90.138428	922.221924	-306.924805	119.749886	500.535950	-148.410339	-87.772095	490.950897	-363.072876	121.850655	78.403427	-198.520050	-48.158062	88.918343	-225.152969	143.384521	1397.697266	-28.203196	-135.662811	1363.658447	-105.886139	8.780272	1387.462158	-46.008808	-6.781859	1674.909302	-311.277344	166.661835	1150.821655	-99.967155	-244.378830	1138.365845	-174.725845	165.858597	939.545349	-24.981670	-214.012070	878.410095	-174.532288	-5.646384	1021.589478	502.435944	-56.221775	960.938110	486.314514	121.846848
-253.246567	54.490364	925.364258	-130.435913	-90.199608	922.257080	-308.004730	118.498871	500.836609	-148.731598	-87.929344	490.921143	-362.506287	121.226273	78.378464	-198.582230	-48.208260	88.873283	-225.315262	142.884308	1397.869751	-27.467316	-135.385574	1363.602661	-105.724197	8.728634	1387.493286	-45.285168	-6.380543	1674.828369	-311.245911	166.025635	1150.895264	-99.057465	-244.281876	1138.335205	-174.894302	164.013016	939.471069	-24.853981	-213.482986	878.259399	-175.256271	-5.879633	1021.695984	501.943054	-56.417854	960.510742	485.980896	121.341728
-254.487122	53.969791	925.780945	-131.072189	-90.182335	922.305481	-309.138794	117.217934	501.149658	-149.086929	-87.825401	490.870087	-361.935150	120.557816	78.338638	-198.613693	-48.235016	88.830406	-225.500900	142.412964	1398.036377	-26.742376	-135.067368	1363.516235	-105.539841	8.706308	1387.511108	-44.624668	-5.912981	1674.767334	-311.274475	165.590332	1151.051880	-98.178360	-244.110947	1138.313232	-175.001312	162.023972	939.387695	-24.676079	-212.910477	878.098816	-176.016846	-6.114071	1021.896118	500.944550	-56.875088	960.123047	485.107941	120.765457
-255.622147	53.393715	926.059570	-131.798569	-90.276939	922.374878	-310.268982	115.881615	501.494110	-149.514084	-87.966728	490.825348	-361.337616	119.865616	78.287033	-198.673431	-48.343304	88.797462	-225.649490	141.923950	1398.186646	-26.048885	-134.781540	1363.475586	-105.341812	8.711514	1387.537354	-43.979721	-5.454146	1674.691650	-311.195557	164.998047	1151.093018	-97.410049	-243.988358	1138.456299	-175.189621	160.146408	939.355225	-24.445654	-212.297577	877.965820	-176.741714	-6.325379	1022.019409	500.176910	-57.627831	959.774963	484.700287	120.056480
-256.789764	52.876778	926.444153	-132.433990	-90.276421	922.444275	-311.300537	114.433342	501.787140	-149.433167	-87.851425	490.757385	-360.753357	119.187592	78.226875	-198.622742	-48.225811	88.743332	-225.848862	141.512604	1398.319702	-25.386932	-134.406311	1363.362305	-105.153824	8.748490	1387.578125	-43.330200	-4.963955	1674.613403	-311.160400	164.597305	1151.171143	-96.554626	-243.894073	1138.431152	-175.328735	158.106064	939.219727	-24.222202	-211.654221	877.905945	-177.443405	-6.517259	1022.203247	499.367279	-58.389481	959.423584	484.343079	119.338387
-259.545410	51.418743	927.370850	-133.042007	-90.643997	922.507751	-313.192902	113.026756	502.029266	-150.379898	-88.298805	490.747223	-360.559784	118.367928	78.201874	-198.856049	-48.490433	88.686172	-226.041656	141.165009	1398.478882	-24.717848	-134.094818	1363.346924	-104.957474	8.779815	1387.543701	-42.731129	-4.433290	1674.526001	-311.012299	163.994675	1151.165649	-95.685974	-243.825058	1138.356079	-175.451843	156.104691	939.061401	-23.918768	-210.903915	877.812317	-178.970947	-7.533137	1022.683899	498.706604	-59.018158	959.080811	483.985199	118.769333
-259.308533	51.693321	927.111633	-133.709091	-90.311844	922.565186	-313.661255	111.679443	502.249207	-150.802628	-88.290512	490.691650	-359.509674	117.711578	78.048027	-198.894531	-48.536396	88.653214	-226.206833	140.762955	1398.598511	-24.141855	-133.773346	1363.222900	-104.754265	8.851652	1387.525879	-42.143723	-3.896004	1674.509155	-310.889038	163.577423	1151.216187	-94.913841	-243.602600	1138.270142	-175.728409	154.196411	938.850220	-23.581213	-210.200027	877.734924	-178.985245	-6.937225	1022.510620	498.126801	-59.691078	958.841980	483.664520	118.043304
-260.362244	51.215603	927.395813	-134.393890	-90.325073	922.637817	-314.722015	110.292633	502.548889	-150.724304	-88.187943	490.624756	-358.873871	117.070435	77.994339	-198.805130	-48.331867	88.627258	-226.396637	140.407166	1398.709351	-23.549759	-133.383820	1363.194214	-104.587097	8.893720	1387.468140	-41.611759	-3.395015	1674.392334	-310.697052	163.050110	1151.203613	-94.224136	-243.335220	1138.360840	-175.961670	152.206772	938.583801	-23.272305	-209.463440	877.657104	-179.674850	-7.081023	1022.643677	497.750458	-60.505592	958.704407	483.408264	117.407104
-261.618835	50.707699	927.855713	-135.050583	-90.274788	922.692139	-315.844971	108.762413	502.942749	-151.201279	-88.174942	490.634369	-358.173706	116.360603	77.935303	-198.840912	-48.440159	88.639282	-226.540497	140.081451	1398.807373	-22.940290	-133.086517	1363.106812	-104.456696	8.976454	1387.459106	-41.079224	-2.765015	1674.380005	-310.424316	162.563141	1151.187012	-93.447273	-243.233994	1138.353882	-176.198868	150.210175	938.296814	-22.883770	-208.683151	877.682739	-180.458923	-7.309897	1022.869324	497.473297	-61.140060	958.646545	483.242432	116.668442
-262.814453	50.180737	928.116089	-135.738892	-90.275711	922.756653	-317.143616	107.305695	503.146576	-151.713989	-88.351494	490.617676	-357.521973	115.573204	77.908806	-198.947617	-48.476673	88.597626	-226.725555	139.771423	1398.870483	-22.414877	-132.738586	1362.958008	-104.333252	9.072552	1387.459473	-40.585720	-2.216815	1674.284546	-310.147766	162.020020	1151.103027	-92.730530	-243.128693	1138.342773	-176.464417	148.277359	937.909180	-22.496710	-207.781158	877.631104	-181.191711	-7.407132	1022.971802	497.278992	-61.897533	958.708801	483.114746	115.850891
-264.070496	49.622139	928.457214	-136.393036	-90.298141	922.789612	-318.168091	105.801735	503.383087	-152.736572	-88.520401	490.550934	-356.863190	114.880096	77.888306	-199.086975	-48.637310	88.507240	-226.937393	139.467514	1398.919556	-21.857725	-132.305618	1362.910156	-104.250267	9.153033	1387.415283	-40.052071	-1.562736	1674.239502	-309.790802	161.489349	1151.074707	-91.986908	-242.923615	1138.196777	-176.831848	146.389359	937.360718	-22.127035	-207.047867	877.618042	-181.959976	-7.613871	1023.113098	497.235016	-62.708366	958.836609	483.043701	115.025406
-265.350983	49.120613	928.849854	-137.138687	-90.280334	922.827271	-319.657166	104.284470	503.735016	-152.815720	-88.618210	490.475128	-356.347656	114.039650	77.827766	-199.026703	-48.573444	88.490395	-227.148254	139.177841	1398.951172	-21.321033	-131.990250	1362.805420	-104.157516	9.278919	1387.408447	-39.608753	-0.966634	1674.090820	-309.430389	160.980087	1150.981445	-91.347839	-242.573929	1138.188721	-177.221985	144.524918	936.812256	-21.722868	-206.227325	877.581787	-182.779037	-7.806157	1023.285217	497.205200	-63.507874	959.034119	483.014221	114.096901
-266.530640	48.636894	929.127014	-137.856857	-90.295609	922.860229	-321.032898	102.714043	504.007294	-153.765289	-88.771988	490.445007	-355.738434	113.188362	77.775040	-199.220779	-48.770741	88.392593	-227.375504	138.905151	1398.970703	-20.876024	-131.552734	1362.656128	-104.089554	9.434535	1387.386719	-39.171661	-0.325054	1674.043579	-309.047272	160.403854	1150.793579	-90.624023	-242.442932	1137.974609	-177.612640	142.889481	936.230896	-21.302746	-205.408127	877.547791	-183.532547	-7.939205	1023.387695	497.229340	-64.286980	959.301453	482.935059	113.241127
-267.583618	48.266323	929.415955	-138.499664	-90.255035	922.915771	-322.297516	101.128380	504.243713	-154.253601	-88.631668	490.419128	-355.047638	112.481110	77.824799	-199.194046	-48.718925	88.342293	-227.665436	138.711105	1398.939697	-20.405743	-131.049164	1362.580200	-104.043808	9.616812	1387.339355	-38.792828	0.337710	1673.903687	-308.687958	159.854202	1150.544800	-90.122337	-242.087173	1138.111572	-178.031250	141.286514	935.525696	-20.876524	-204.546051	877.567993	-184.195435	-8.000085	1023.510437	497.368683	-65.124504	959.619446	482.891266	112.276031
-268.745819	47.761841	929.663452	-139.312210	-90.326447	922.951843	-323.610931	99.542450	504.532562	-154.373947	-88.713921	490.367310	-354.439331	111.613983	77.847763	-199.155518	-48.632282	88.262543	-227.934906	138.541870	1398.881104	-19.946962	-130.665512	1362.503174	-104.009727	9.836046	1387.304932	-38.410141	1.039879	1673.794678	-308.345062	159.232849	1150.338867	-89.536209	-241.734146	1138.057739	-178.496994	139.960663	934.761536	-20.438654	-203.637421	877.589722	-184.974030	-8.150017	1023.593018	497.538391	-66.051125	960.002808	482.894012	111.332481
-269.929596	47.437145	930.065002	-140.125122	-90.228897	922.972656	-324.939423	97.930122	504.833282	-154.885529	-88.707352	490.358795	-353.829498	110.816597	77.907516	-199.168793	-48.627369	88.242409	-228.233231	138.413361	1398.833984	-19.534420	-130.194534	1362.416504	-104.005592	10.034331	1387.268799	-38.057213	1.750312	1673.741333	-308.042267	158.621735	1150.025269	-88.874268	-241.561203	1137.910034	-178.971481	138.680511	933.989136	-19.993704	-202.799103	877.642456	-185.775055	-8.252903	1023.763916	497.679169	-66.924095	960.393738	482.878845	110.350891
-271.234039	46.888474	930.297546	-141.003616	-90.325989	923.020752	-326.369537	96.327133	505.133453	-155.843887	-88.846649	490.277130	-353.177490	110.091064	77.923523	-199.281342	-48.787727	88.238075	-228.550995	138.273468	1398.758545	-19.157747	-129.752075	1362.370972	-104.013306	10.251390	1387.231934	-37.691151	2.459908	1673.658081	-307.815674	158.025146	1149.675293	-88.325356	-241.308182	1137.876709	-179.430862	137.569458	933.116638	-19.576775	-201.925613	877.728088	-186.636154	-8.380984	1023.831787	497.659302	-67.178146	960.508484	482.842743	109.428879
-272.355652	46.455486	930.513306	-141.878616	-90.400146	923.097168	-327.701477	94.742935	505.370239	-155.932739	-89.215210	490.274078	-352.448639	109.218864	77.828636	-199.328110	-48.813938	88.205688	-228.907974	138.152603	1398.688232	-18.739292	-129.311615	1362.340820	-104.022812	10.461587	1387.192505	-37.361687	3.183367	1673.536743	-307.596161	157.349731	1149.333130	-87.831474	-240.977356	1137.912842	-179.980499	136.668671	932.140137	-19.202114	-201.098251	877.809387	-187.438004	-8.472787	1023.916016	498.026398	-68.240501	960.965393	482.967499	108.436264
-273.450043	46.052216	930.700256	-142.688354	-90.441635	923.165527	-328.928345	93.208344	505.704071	-156.910751	-89.393387	490.244720	-351.979889	108.633385	78.005379	-199.511261	-49.007671	88.120995	-229.299179	138.067093	1398.598389	-18.283390	-128.840836	1362.266846	-104.049568	10.714210	1387.144775	-37.060944	3.961882	1673.456665	-307.393738	156.707123	1148.949463	-87.401489	-240.550980	1138.052979	-180.585709	135.858337	931.166443	-18.856730	-200.359421	877.827454	-188.217773	-8.534487	1023.986084	498.419983	-69.163414	961.385193	483.000427	107.632912
-274.631287	45.740555	931.111633	-143.492386	-90.350464	923.213745	-330.196777	91.572266	506.086884	-157.140472	-89.615135	490.269745	-351.517609	108.029373	78.036812	-199.537369	-49.071682	88.141586	-229.703171	137.981873	1398.516602	-17.942350	-128.408249	1362.194702	-104.093399	10.961332	1387.065430	-36.788841	4.706299	1673.323486	-307.155426	156.013901	1148.575073	-86.914063	-240.241211	1138.061646	-181.177261	135.138412	930.146179	-18.533070	-199.635452	877.822876	-189.016785	-8.619170	1024.172485	498.920563	-70.108772	961.783508	483.115082	106.819305
-275.883942	45.388653	931.530212	-144.420349	-90.288048	923.270752	-331.506470	89.968811	506.338074	-157.625061	-89.505714	490.210785	-350.770935	107.455986	77.926315	-199.561508	-49.017075	88.053810	-230.116974	137.896439	1398.458740	-17.530289	-127.849876	1362.124756	-104.147919	11.248125	1386.991211	-36.537819	5.486189	1673.153931	-307.053284	155.420715	1148.216797	-86.425346	-239.885193	1138.022583	-181.860275	134.432358	929.177612	-17.801260	-197.843933	878.369629	-189.930237	-8.759048	1024.372803	499.264435	-70.671738	962.131226	483.154968	105.961693
-277.163666	45.026192	931.929504	-145.258331	-90.222939	923.274719	-332.827118	88.468391	506.653717	-158.068085	-89.278664	490.183075	-350.585754	106.970154	77.990456	-199.535049	-49.017979	88.060799	-230.544571	137.870697	1398.370728	-17.126101	-127.333160	1361.994141	-104.247971	11.541546	1386.905029	-36.359169	6.314658	1672.999512	-306.931152	154.835190	1147.932007	-85.992790	-239.517990	1137.988281	-182.632126	133.689285	928.125122	-17.329117	-196.762466	878.614807	-190.793579	-8.888328	1024.530762	499.586273	-71.141869	962.401245	483.181305	105.191467
-278.327667	44.483894	932.023865	-146.106598	-90.367844	923.325256	-334.277771	87.067398	506.973999	-158.687057	-89.485252	490.170868	-350.210205	106.713638	77.936195	-199.607651	-49.041935	87.987953	-231.032104	137.807693	1398.263428	-16.989178	-126.775810	1361.945557	-104.363884	11.867535	1386.819214	-36.199192	7.125246	1672.821167	-306.836212	154.321869	1147.601318	-85.542717	-239.193863	1137.973755	-183.453659	132.990250	927.119019	-16.928682	-195.727997	878.751526	-191.614822	-8.989196	1024.529419	499.985016	-71.652977	962.663147	483.277832	104.381813
-279.462524	44.037178	932.218140	-146.997421	-90.430695	923.371216	-335.778015	85.786163	507.280884	-159.270569	-89.343864	490.139130	-350.166626	106.543983	77.879219	-199.645401	-48.948158	87.846672	-231.492615	137.754135	1398.182983	-16.493206	-126.070480	1361.713135	-104.559921	12.236538	1386.669067	-36.054649	7.962417	1672.584473	-306.726868	153.877151	1147.310547	-85.080971	-238.763687	1137.961426	-184.231003	132.298172	926.254272	-16.194342	-193.987686	879.346191	-192.457336	-9.102047	1024.592529	500.381958	-72.224419	962.905762	483.365234	103.538864
-280.544250	43.572060	932.389099	-147.670578	-90.473312	923.453247	-337.336060	84.483826	507.458832	-159.711426	-89.397461	490.213287	-350.486145	106.446289	77.796371	-199.645264	-49.055603	87.917549	-232.019958	137.693237	1398.096680	-16.568159	-125.513969	1361.749023	-104.780075	12.561560	1386.524536	-35.969700	8.817022	1672.368530	-306.760681	153.490051	1147.012207	-84.733749	-238.627625	1138.007935	-185.067307	131.701019	925.376282	-16.246819	-193.873886	879.082153	-193.236206	-9.211884	1024.676758	500.785828	-72.842827	963.043823	483.457520	102.736526
-281.649933	43.153599	932.578796	-148.448227	-90.508926	923.443054	-338.891418	83.237961	507.618042	-160.172318	-89.817429	490.217285	-350.924561	106.495171	77.752731	-199.688324	-49.093639	87.795021	-232.633957	137.689285	1397.967529	-16.167618	-124.701164	1361.403076	-105.014069	12.874178	1386.334106	-35.946301	9.694563	1672.108398	-306.828033	153.205170	1146.721436	-84.303566	-238.189407	1137.962891	-185.768646	131.084000	924.698303	-15.544594	-192.109528	879.588440	-194.064133	-9.375920	1024.732666	501.223267	-73.676201	963.114319	483.482452	101.959724
-282.703674	42.652863	932.630432	-149.213272	-90.653847	923.445068	-340.411011	82.193764	507.694977	-160.503357	-90.188004	490.191162	-351.460327	106.580406	77.632111	-199.734055	-49.215088	87.742790	-233.201447	137.660934	1397.815430	-16.053596	-124.043564	1361.205566	-105.272026	13.246496	1386.140747	-35.952457	10.575833	1671.822754	-306.911957	152.974289	1146.408936	-83.933739	-237.822296	1137.863403	-186.481567	130.454849	923.987305	-15.227110	-191.319687	879.603027	-194.895706	-9.570700	1024.723511	501.639709	-74.466614	963.126038	483.564575	101.091789
-283.688629	42.325008	932.743347	-149.907608	-90.655724	923.393372	-341.762115	81.297699	507.810089	-160.774124	-90.428329	490.130615	-352.017120	106.753044	77.414589	-199.730865	-49.334179	87.715660	-233.800095	137.672043	1397.632324	-16.032261	-123.320381	1360.974609	-105.618629	13.654245	1385.948242	-36.003040	11.468578	1671.546143	-307.036499	152.766129	1146.044800	-83.575798	-237.614975	1137.773438	-187.042389	129.915207	923.410583	-15.151921	-190.911346	879.406311	-195.640274	-9.676170	1024.724487	502.181671	-75.276421	963.170227	483.639679	100.313545
-284.737061	41.757252	932.579590	-150.675461	-90.901237	923.337708	-343.052521	80.577316	507.759430	-161.048874	-90.846611	490.033539	-353.220947	106.746880	77.282455	-199.761642	-49.502842	87.613708	-234.449890	137.717468	1397.426880	-16.212324	-122.868652	1361.001709	-105.998207	14.053589	1385.721558	-36.150169	12.403314	1671.258789	-307.209564	152.673691	1145.708862	-83.228302	-237.345093	1137.683838	-187.599457	129.399368	922.894470	-14.681090	-189.696854	879.656006	-196.466476	-9.837443	1024.559692	502.695679	-76.164703	963.124878	483.750946	99.374321
-285.655396	41.405762	932.569702	-151.392975	-91.007729	923.264404	-344.205811	80.007607	507.712952	-161.322739	-91.197021	489.966736	-354.606140	106.722313	77.121094	-199.753586	-49.637447	87.570442	-235.145508	137.809326	1397.174927	-16.076599	-122.013542	1360.534058	-106.396004	14.468712	1385.483398	-36.216518	13.282750	1671.097656	-307.419647	152.595779	1145.387817	-82.891106	-236.993484	1137.553711	-188.119415	128.890106	922.439453	-14.486078	-189.025665	879.539368	-197.205994	-9.971479	1024.486328	503.238983	-77.041222	963.072021	483.754547	98.511711
-286.624481	40.914734	932.473389	-152.024323	-91.179466	923.202393	-345.405426	79.672020	507.702057	-161.543488	-91.491333	489.878448	-356.330566	106.668831	77.141335	-199.740738	-49.714016	87.523613	-235.815353	137.901169	1396.932861	-16.349508	-121.583046	1360.666382	-106.830772	14.888234	1385.238892	-36.524796	14.272734	1670.674072	-307.710327	152.581528	1145.045776	-82.619019	-236.708191	1137.452148	-188.689636	128.354279	921.950256	-14.421303	-188.760895	879.192993	-197.969543	-10.147862	1024.375122	503.821899	-77.975800	963.042480	483.616882	97.128464
-287.545532	40.395393	932.273376	-152.766983	-91.420700	923.184631	-346.635254	79.460571	507.635223	-161.835556	-91.869987	489.780670	-358.271027	106.501022	77.037216	-199.775299	-49.879272	87.409233	-236.542847	138.019699	1396.709717	-16.528896	-120.929695	1360.529663	-107.286674	15.264030	1385.035278	-36.689991	15.164865	1670.599365	-308.047333	152.633881	1144.721313	-82.376053	-236.418579	1137.346558	-189.253342	127.840256	921.497559	-14.247121	-188.152908	879.156860	-198.767838	-10.296822	1024.222534	504.400055	-79.014893	962.989868	483.685608	96.018951
-288.449493	39.923855	932.154968	-153.380157	-91.592934	923.145752	-347.797974	79.482269	507.637695	-162.121399	-92.214828	489.661316	-360.593597	106.204613	77.121864	-199.821487	-49.924278	87.288948	-237.276474	138.178772	1396.497437	-16.779682	-120.296936	1360.392456	-107.867012	15.725465	1384.825073	-37.144211	16.216045	1670.198486	-308.378113	152.719940	1144.387451	-82.114586	-236.135040	1137.176025	-189.808594	127.370003	921.087219	-14.111237	-187.490311	879.126465	-199.507431	-10.456890	1024.114136	505.002686	-80.092079	962.946472	483.742981	94.822815
-289.259247	39.558762	932.036316	-153.959869	-91.735733	923.062012	-348.914825	79.586311	507.593964	-162.376312	-92.328377	489.597198	-363.225037	105.741165	77.283234	-199.768478	-49.965611	87.302963	-238.030182	138.348175	1396.288208	-17.020983	-119.718071	1360.290161	-108.409752	16.079639	1384.656372	-37.519989	17.216343	1669.995605	-308.859161	152.922562	1144.125000	-81.953148	-235.726517	1137.074463	-190.836914	126.641327	920.558899	-14.023556	-187.045486	878.993164	-200.197449	-10.615631	1023.996643	505.696381	-81.196388	962.910278	483.859283	93.767044
-290.190277	39.013474	931.781494	-154.808075	-92.074265	922.976624	-350.264832	79.796028	507.705811	-162.777435	-92.663864	489.488708	-366.119843	105.099884	77.448486	-199.816544	-50.027378	87.279945	-238.802689	138.543640	1396.071533	-17.390503	-119.111443	1360.225098	-109.030876	16.507961	1384.473999	-37.992069	18.233175	1669.777588	-309.271759	153.060287	1143.791016	-81.905472	-235.292007	1137.087402	-191.347473	126.085609	920.253296	-13.899542	-186.457108	878.957825	-200.999420	-10.800325	1023.765381	506.378387	-82.442200	962.870544	483.976288	92.533615
-291.401855	37.920631	931.002686	-156.324936	-93.274277	922.350159	-351.812561	80.070877	507.691864	-163.292831	-93.601120	489.326202	-369.454468	104.168526	77.687576	-199.968094	-50.309700	87.199783	-239.586090	138.749985	1395.877441	-17.760710	-118.539833	1360.182129	-109.656708	16.950430	1384.318604	-38.498619	19.257734	1669.601074	-309.697784	153.188492	1143.456543	-81.856339	-234.811691	1137.034668	-191.872360	125.586800	920.016541	-13.829399	-185.909943	878.906555	-201.838455	-11.342548	1022.843445	507.043549	-83.675835	962.838806	484.056213	90.910057
-292.324463	37.073181	930.427673	-157.259109	-94.120613	922.014893	-353.359314	80.420448	507.751984	-163.799057	-94.204788	489.275940	-373.035339	103.156364	78.093544	-200.103531	-50.498512	87.228699	-240.379044	138.941559	1395.664795	-18.153519	-117.918442	1360.150757	-110.288605	17.391928	1384.228760	-39.047535	20.296144	1669.486328	-310.171875	153.362106	1143.161865	-81.758476	-234.392273	1136.826416	-192.569122	124.936005	919.655579	-13.784161	-185.364563	878.929565	-202.504913	-11.736949	1022.249939	507.688202	-84.872978	962.791504	484.092102	89.597496
-293.145508	36.629814	930.324890	-158.059235	-94.482826	921.903137	-355.087494	80.831360	508.018097	-164.305756	-94.475136	489.208923	-376.858887	101.994728	78.498657	-200.215881	-50.623154	87.167503	-241.201569	139.190018	1395.516113	-18.594042	-117.368805	1360.193970	-111.045441	17.783943	1384.140503	-39.679680	21.386131	1669.364624	-310.651794	153.439484	1142.808960	-81.738541	-233.996811	1136.818481	-193.209778	124.327950	919.310669	-13.791258	-184.782150	878.987976	-203.193466	-12.003289	1022.090271	508.362305	-86.089249	962.760742	484.132538	88.283981
-293.893860	36.021465	929.974548	-158.758972	-95.012688	921.844299	-356.828522	81.183815	508.178894	-164.802704	-94.795929	489.179840	-380.785614	100.768440	79.062492	-200.251389	-50.641747	87.109032	-242.135696	139.459381	1395.355225	-19.160513	-116.745567	1360.371460	-111.771355	18.202230	1384.048706	-40.252766	22.396097	1669.487915	-311.122589	153.507431	1142.501587	-81.916122	-233.477737	1137.105591	-193.725250	123.602768	919.080017	-13.846757	-184.250290	879.104004	-203.813156	-12.227477	1021.799805	508.943237	-87.376328	962.750671	484.221710	86.942909
-294.596466	35.598446	929.802063	-159.322311	-95.381546	921.789368	-358.658447	81.550087	508.431946	-165.292618	-94.991287	489.116699	-384.713867	99.462990	79.564072	-200.320587	-50.710579	87.144028	-242.978989	139.669708	1395.203369	-19.597881	-116.203011	1360.485229	-112.583199	18.663368	1384.108276	-41.103615	23.551962	1669.275146	-311.602081	153.575912	1142.265137	-82.060867	-233.002014	1137.321655	-194.399689	122.787567	918.795410	-13.967381	-183.783859	879.250488	-204.356140	-12.409705	1021.626221	509.556366	-88.674011	962.731934	484.344635	85.618942
-295.760223	35.610069	930.225586	-159.894531	-94.841087	921.870850	-360.634308	81.835670	508.834320	-165.741486	-94.627724	489.112488	-388.833618	97.883575	80.106255	-200.306213	-50.540592	87.046814	-243.928635	139.919235	1395.078125	-20.142185	-115.575546	1360.680908	-113.383209	19.044300	1384.119019	-41.902573	24.630106	1669.276489	-312.034332	153.517822	1142.021606	-82.278831	-232.545761	1137.526001	-194.820206	121.978546	918.635742	-14.127074	-183.291107	879.458008	-205.294632	-12.287836	1021.923279	510.137024	-89.917130	962.775757	484.461609	84.394768
-296.723175	35.321991	930.222839	-160.600647	-94.882652	921.926758	-362.726746	82.124451	509.230774	-166.294601	-94.595627	489.140625	-393.170013	96.198822	80.877991	-200.340363	-50.578018	87.044624	-244.895416	140.193375	1394.934937	-20.699512	-115.022820	1360.922852	-114.228607	19.503534	1384.145874	-42.766739	25.723942	1669.294434	-312.460297	153.469589	1141.811279	-82.377960	-232.086060	1137.579590	-195.259659	121.079506	918.539429	-14.338148	-182.812698	879.738281	-206.132584	-12.334462	1021.929199	510.731323	-91.130257	962.741821	484.586182	83.182396
-297.493591	35.229630	930.387573	-161.248962	-94.855026	921.969421	-364.698364	82.450722	509.583618	-166.798019	-94.379196	489.151184	-397.551453	94.534401	81.607330	-200.329147	-50.421669	86.999619	-245.902908	140.414032	1394.792480	-21.266663	-114.388550	1361.163696	-115.048828	19.952684	1384.211670	-43.591492	26.811752	1669.529419	-312.865814	153.368652	1141.603882	-82.708832	-231.667404	1138.090210	-195.689819	120.166847	918.503479	-14.600029	-182.360718	879.980835	-206.790802	-12.365158	1022.020569	511.315552	-92.466309	962.756531	484.735931	82.015488
-298.262817	35.216621	930.488342	-162.059860	-94.856796	921.965332	-366.591675	82.694885	509.938843	-167.356079	-94.222939	489.142212	-402.113525	93.040199	82.395493	-200.393906	-50.385864	86.970528	-246.903381	140.502167	1394.619385	-21.904770	-113.817924	1361.451050	-115.934921	20.516193	1384.627441	-44.597404	27.917524	1669.602295	-313.412567	153.375610	1141.382202	-83.048279	-231.217239	1138.388794	-196.705429	119.018585	918.097656	-14.887794	-181.932159	880.293091	-207.527725	-12.399389	1022.061279	511.836578	-93.356949	962.834534	484.895111	80.784798
-299.139862	35.313362	930.679443	-162.842545	-94.666916	921.968994	-368.637115	82.816544	510.352386	-167.875870	-93.963997	489.120392	-406.591400	91.294144	83.262138	-200.419891	-50.304592	86.953629	-247.986603	140.598694	1394.429077	-22.543100	-113.239540	1361.787231	-116.799103	21.022171	1384.793823	-45.661961	29.053375	1669.656738	-313.859772	153.274231	1141.082397	-83.308617	-230.819534	1138.470703	-196.805191	117.928650	918.206848	-15.252813	-181.518936	880.638855	-208.325684	-12.332338	1022.164917	512.612732	-93.893501	962.823914	485.062256	79.725258
-299.989197	35.338081	930.808044	-163.584854	-94.563934	922.012024	-370.406494	83.007393	510.700806	-168.417236	-93.751335	489.186005	-410.920258	89.433258	83.969978	-200.437393	-50.277905	86.984459	-249.022980	140.591568	1394.199097	-23.308847	-112.622658	1362.137085	-117.770966	21.456360	1384.798706	-46.869869	30.235641	1669.588989	-314.458557	153.292648	1140.781982	-83.638176	-230.514984	1138.779663	-197.573227	116.711029	918.026489	-15.658972	-181.129059	880.980957	-209.094254	-12.273494	1022.245239	513.333313	-94.735733	962.956848	485.098724	79.004791
-300.889343	35.245617	930.798828	-164.439133	-94.557861	922.025757	-372.381683	83.188156	511.070892	-169.101715	-93.880600	489.230133	-415.467499	87.459755	84.831917	-200.586273	-50.229038	86.908302	-250.035629	140.775848	1393.996948	-23.547108	-112.003510	1362.468384	-118.757553	21.906851	1384.965820	-47.981415	31.301275	1669.866455	-315.028839	153.387573	1140.564575	-84.136833	-229.978622	1139.500610	-198.027725	115.470718	918.132874	-16.113729	-180.755554	881.341309	-209.932007	-12.235453	1022.223389	513.931335	-95.735832	963.065247	485.078186	78.226517
-301.810760	35.525295	931.103394	-165.183655	-94.166901	922.017334	-374.340027	83.377831	511.479889	-169.673050	-93.504181	489.266693	-419.770325	85.478310	85.738190	-200.629578	-50.149059	86.856194	-251.075775	141.025375	1393.783325	-24.734394	-111.467735	1362.831299	-119.715813	22.358828	1385.109375	-49.332840	32.438663	1669.841919	-315.614410	153.432632	1140.292358	-84.504822	-229.772354	1139.689453	-198.378128	114.113892	918.229004	-16.603539	-180.438385	881.780273	-210.738129	-12.058707	1022.393799	514.171326	-97.836800	963.152527	485.502869	75.575409
-302.623840	35.679836	931.140625	-166.048294	-93.998421	922.014099	-376.206024	83.661797	511.799103	-170.258881	-93.448906	489.276581	-423.912354	83.199631	86.501297	-200.740097	-50.160740	86.897240	-252.123886	141.358215	1393.542114	-25.155142	-110.855431	1363.218994	-120.774544	22.825302	1385.243286	-50.566063	33.521606	1670.180664	-316.157288	153.466553	1140.025024	-84.894783	-229.469727	1140.094360	-198.652802	112.852966	918.425903	-17.140478	-180.106583	882.220886	-211.538025	-11.892539	1022.400696	514.738831	-99.674690	963.234497	485.679504	74.406746
-303.617706	35.799961	931.279541	-166.858673	-93.709343	922.030701	-378.128601	83.938690	512.152649	-170.818054	-93.209419	489.289856	-428.178253	80.995049	87.316200	-200.838760	-50.169182	86.894005	-253.197220	141.616135	1393.276855	-26.064257	-110.303535	1363.610718	-121.822090	23.243067	1385.360474	-51.958649	34.680267	1670.346680	-316.746460	153.589157	1139.753418	-85.564415	-229.114166	1140.827759	-198.838684	111.611465	918.636658	-17.737366	-179.852570	882.611877	-212.408661	-11.689867	1022.471252	515.737427	-98.760216	963.349304	485.922302	73.619598
-304.630371	36.047012	931.457764	-167.722427	-93.326408	922.054443	-380.016785	84.155022	512.415039	-171.472931	-92.883255	489.306213	-432.593842	79.051430	88.334419	-200.943954	-50.093781	86.842827	-254.307373	142.052155	1393.001831	-27.035982	-109.721153	1363.943970	-122.902092	23.740688	1385.526001	-53.412273	35.777893	1670.499878	-317.352081	153.679230	1139.451904	-85.985603	-228.928406	1140.988281	-199.083984	110.458549	918.856689	-18.396624	-179.538651	883.007141	-213.359985	-11.460068	1022.590698	516.646912	-99.081451	963.506042	486.163452	72.747742
-305.636932	36.086235	931.459290	-168.549332	-93.125114	922.099609	-381.844788	84.398621	512.667419	-171.994308	-92.785759	489.326447	-436.406403	76.630936	89.018616	-200.997726	-50.118046	86.833405	-255.405579	142.379471	1392.713135	-27.964195	-109.138824	1364.327393	-124.034622	24.182381	1385.618164	-54.915833	36.881199	1670.662598	-317.984650	153.848633	1139.222168	-86.729286	-228.586655	1141.642944	-199.329834	109.333160	919.114380	-19.085407	-179.278214	883.384766	-214.245010	-11.218421	1022.584656	518.228210	-98.634087	963.795044	486.479095	71.981331
-306.610870	36.600216	931.810852	-169.453796	-92.542953	922.119873	-383.583221	84.612823	512.933594	-172.463028	-92.325897	489.335236	-440.589966	74.636856	89.985794	-200.997757	-49.995544	86.713097	-256.547363	142.851273	1392.450806	-29.058741	-108.559761	1364.696167	-125.182907	24.680969	1385.691772	-56.466408	37.998562	1670.835815	-318.568390	153.914688	1138.768311	-87.400940	-228.295486	1142.074585	-199.520432	108.206154	919.459045	-19.838942	-179.072968	883.821716	-215.193466	-10.907920	1022.815369	516.080322	-104.906601	963.710999	486.112488	70.128403
-307.518280	36.778843	931.685181	-170.382553	-92.323318	922.195862	-385.304230	84.877319	513.079224	-173.005219	-92.096260	489.360321	-444.463104	72.440727	90.857040	-201.034027	-49.941349	86.650955	-257.678284	143.296692	1392.218384	-30.105858	-108.003784	1365.103882	-126.330009	25.200159	1385.818237	-58.057632	39.110554	1671.039307	-319.421509	154.356018	1138.703369	-88.072502	-228.100555	1142.480591	-199.807266	107.145927	919.867615	-20.502539	-178.651520	884.297668	-216.107162	-10.550568	1022.761169	516.036743	-106.745499	963.838257	486.110077	68.929207
-308.565460	37.194611	931.845764	-171.378250	-91.807793	922.245667	-387.072540	84.995865	513.264587	-173.462448	-91.896324	489.390869	-448.332581	70.151955	91.506584	-201.083374	-49.935207	86.604500	-258.804169	143.825409	1391.969482	-31.230558	-107.419144	1365.463501	-127.449303	25.755127	1385.958374	-59.700615	40.218063	1671.214478	-320.235199	154.784973	1138.473145	-88.853836	-227.792526	1142.936279	-200.059952	106.142815	920.291931	-21.464622	-178.688095	884.595154	-217.137497	-10.155333	1022.881165	517.035095	-106.980789	963.412231	486.339630	68.332375
-309.609436	37.552376	931.956360	-172.285004	-91.366852	922.299072	-388.788818	85.096016	513.326904	-173.846741	-91.488945	489.412415	-452.003357	68.014214	92.167923	-201.164017	-50.000191	86.644524	-259.975830	144.375854	1391.732910	-32.445072	-106.825409	1365.804688	-128.633926	26.323549	1386.048218	-61.401604	41.348354	1671.387939	-321.017517	155.154907	1138.102295	-89.563026	-227.647919	1143.002075	-200.415924	105.256836	920.720337	-22.258532	-178.292465	885.072327	-218.112320	-9.762644	1022.964172	517.475525	-107.845726	963.281006	486.505188	67.431152
-310.669739	37.982059	932.058655	-173.334946	-90.883049	922.302246	-390.509277	85.201912	513.409790	-174.314255	-91.045441	489.414124	-455.710602	65.875748	92.924660	-201.159348	-50.030872	86.627426	-261.114410	145.048828	1391.479492	-33.640297	-106.245361	1366.123657	-129.863083	26.932175	1386.048950	-63.217388	42.508926	1671.414307	-321.967438	155.724869	1137.953857	-90.637939	-227.209274	1143.686279	-200.753220	104.400116	921.216309	-23.061020	-178.073135	885.438110	-219.164429	-9.368155	1023.027283	520.762878	-103.186279	963.389526	487.121552	67.386879
-311.816620	38.183311	931.841919	-174.296051	-90.531441	922.355225	-392.224945	85.188400	513.367920	-174.725891	-90.631615	489.420776	-459.076843	63.947140	93.416550	-201.237411	-49.975941	86.495132	-262.254150	145.672760	1391.279297	-34.953133	-105.596634	1366.333008	-131.099777	27.605461	1386.084351	-64.923149	43.605343	1671.663452	-322.861237	156.285492	1137.728394	-91.494301	-227.029175	1143.786011	-201.305878	103.651108	921.636475	-23.948250	-177.833389	885.821411	-220.243454	-8.862100	1022.910217	525.816406	-96.705147	962.049072	488.329346	68.772301
-312.956390	38.457249	931.688721	-175.401306	-90.232674	922.378296	-393.841888	85.085861	513.305725	-175.095932	-90.276924	489.409821	-462.386749	62.011360	93.887375	-201.283142	-50.016312	86.460121	-263.454620	146.424393	1391.061035	-36.298119	-104.961327	1366.547974	-132.357452	28.305166	1386.114014	-66.750092	44.718513	1671.786255	-323.869354	157.123993	1137.810059	-92.574486	-226.593811	1144.061890	-201.956757	103.098778	921.989075	-24.806110	-177.689377	886.115295	-221.342010	-8.406828	1022.808777	520.428772	-110.639099	966.879639	486.472198	63.382366
-314.215485	38.785927	931.693115	-176.408752	-89.687622	922.389160	-395.622589	84.880142	513.233521	-175.522354	-89.878250	489.444031	-465.512970	60.245419	94.229813	-201.288116	-50.080841	86.422913	-264.669067	147.263382	1390.856079	-37.656300	-104.285942	1366.697632	-133.698669	28.997437	1386.042847	-68.592972	45.827290	1671.886108	-324.782166	157.798065	1137.681519	-93.748604	-226.297150	1144.576660	-202.779846	102.582336	922.283691	-25.833321	-177.751160	886.289612	-222.520477	-7.939834	1022.821655	520.991211	-111.555290	966.540222	486.661957	62.416489
-315.403015	39.010117	931.327942	-177.594482	-89.430115	922.385742	-397.167938	84.591682	513.062683	-175.958923	-89.663696	489.446106	-468.429565	58.548630	94.578949	-201.346603	-50.083969	86.387718	-265.848938	148.105759	1390.549438	-39.129955	-103.517258	1366.787842	-135.077576	29.848438	1386.040771	-70.441521	46.982231	1671.972046	-325.624481	158.428833	1137.379517	-94.864113	-225.889526	1144.515381	-203.570740	102.127693	922.477295	-26.688549	-177.626709	886.500977	-223.707367	-7.421026	1022.586182	521.499329	-112.288628	966.132080	486.878540	61.494907
-316.823547	39.207424	931.201782	-178.774200	-89.020058	922.392334	-398.861176	84.277458	512.944824	-176.393967	-89.473419	489.407684	-471.239685	56.975796	94.814552	-201.407059	-50.157211	86.325981	-266.957642	148.983521	1390.104126	-40.625710	-102.765076	1366.934448	-136.482224	30.670893	1385.978271	-72.314957	48.139736	1672.069092	-326.586304	159.142303	1137.184082	-96.159416	-225.377670	1144.864014	-204.884201	101.749512	922.417114	-27.464405	-177.084671	886.963013	-225.002975	-6.938700	1022.491943	522.138489	-113.221039	965.839172	487.079712	60.665794
-318.291016	39.535679	931.138977	-179.926208	-88.444031	922.324402	-400.442505	83.788689	512.759888	-176.832565	-89.152145	489.376678	-473.880615	55.422199	94.841324	-201.388077	-50.100971	86.290604	-268.246582	149.926132	1389.795532	-42.118923	-101.958763	1367.055176	-137.882782	31.520630	1385.975220	-74.230797	49.317532	1672.134766	-327.634827	160.001343	1137.103516	-96.838844	-225.502792	1144.735596	-205.706711	101.525803	922.542786	-28.516861	-177.240585	887.012268	-226.327148	-6.414322	1022.416443	522.785767	-114.074036	965.510986	487.329987	59.748474
-319.724030	39.879337	930.965088	-181.221069	-87.990685	922.292297	-401.962982	83.342209	512.521301	-177.449997	-88.958054	489.375885	-476.121307	54.059208	94.806259	-201.418365	-50.134953	86.222565	-269.479614	150.840332	1389.501465	-43.629642	-101.133827	1367.194580	-139.354721	32.414658	1385.867310	-76.140373	50.508415	1672.174316	-328.551697	160.656067	1136.787598	-98.570343	-224.397964	1145.029663	-206.000839	101.338600	922.909302	-29.298176	-176.691147	887.405823	-227.688736	-5.865129	1022.284363	523.540833	-114.822037	965.212769	487.699738	58.787895
-321.245880	40.133526	930.788269	-182.595734	-87.535637	922.285767	-403.615875	82.839180	512.307922	-178.093582	-88.792305	489.318726	-478.268341	52.679482	94.662865	-201.456772	-50.162441	86.171577	-270.854370	151.785263	1389.243042	-45.184383	-100.227310	1367.297607	-140.847549	33.309658	1385.829346	-78.066116	51.720493	1672.209229	-329.611511	161.410965	1136.450806	-99.982422	-223.781235	1145.465454	-207.406891	101.280182	922.668396	-30.298634	-176.542038	887.607849	-229.130524	-5.318476	1022.154419	524.421997	-115.680298	964.956482	488.071899	57.902355
-322.797668	40.535149	930.719421	-183.918182	-86.956848	922.232422	-405.232574	82.231972	512.015991	-178.725113	-88.431168	489.289154	-480.214264	51.388134	94.456032	-201.446548	-50.045658	86.066521	-272.242981	152.756241	1388.989014	-46.847954	-99.372223	1367.367310	-142.410538	34.283371	1385.729736	-80.015862	52.936596	1672.243164	-330.641357	162.165146	1136.148804	-101.230072	-223.303284	1145.347412	-208.375793	101.320793	922.544495	-31.315161	-176.300705	887.806213	-230.564651	-4.745720	1022.076721	525.552307	-116.627808	964.843811	488.973846	56.409393
-324.379517	40.884201	930.533325	-185.315598	-86.431007	922.203674	-406.934357	81.660629	511.785095	-179.432556	-88.052017	489.297607	-481.731018	50.089378	94.034470	-201.503708	-50.101940	86.018364	-273.717682	153.696777	1388.720581	-48.550240	-98.434998	1367.487671	-143.993713	35.281658	1385.661255	-81.995712	54.178898	1672.240479	-331.680328	162.889328	1135.808105	-102.667923	-222.568024	1145.560913	-209.436295	101.351265	922.380615	-32.424129	-176.040665	888.008118	-232.061325	-4.137087	1021.937744	526.827515	-117.681862	964.942200	489.670319	55.300873
-325.964294	41.334713	930.422668	-186.803223	-85.900131	922.141663	-408.520477	80.997841	511.529785	-180.171097	-87.587196	489.274261	-483.264404	49.311749	93.668663	-201.503998	-50.044590	85.883766	-275.252411	154.660950	1388.496704	-50.275166	-97.457275	1367.630981	-145.614059	36.295753	1385.582642	-83.977455	55.427956	1672.225342	-332.847504	163.554443	1135.432373	-104.170013	-221.858459	1145.769897	-210.557373	101.504707	922.194153	-33.534618	-175.794189	888.206848	-233.588272	-3.569487	1021.834167	527.797485	-118.251755	964.855591	489.776825	54.816898
-327.691681	41.351532	929.914368	-188.336121	-85.729462	922.118347	-410.238037	80.306717	511.230347	-181.016281	-87.463333	489.308960	-484.413910	48.438793	93.091003	-201.652237	-50.134892	85.819153	-276.850342	155.659286	1388.259766	-51.997406	-96.486153	1367.759155	-147.281738	37.305267	1385.442139	-85.985512	56.735069	1672.212769	-333.980804	164.095917	1134.927612	-105.603569	-221.154861	1145.994019	-211.742874	101.794151	922.056824	-34.756958	-175.455566	888.441406	-235.190018	-3.016373	1021.470459	529.042053	-118.948921	964.878601	490.481873	53.838573
-329.400269	41.928791	929.943787	-189.844788	-84.978554	922.063599	-412.035858	79.570740	510.997864	-181.859573	-86.922867	489.302521	-485.391266	47.648502	92.487831	-201.656586	-50.062641	85.713646	-278.559082	156.650848	1388.004028	-53.792633	-95.491730	1367.922852	-148.964355	38.416252	1385.384521	-88.037758	58.056896	1672.161621	-335.350708	164.854095	1134.523560	-107.275665	-220.340378	1146.534302	-213.079712	102.029587	921.807678	-36.007404	-175.181076	888.641357	-236.781143	-2.333647	1021.449829	530.233337	-120.079216	965.255188	490.942291	52.853024
-331.139801	42.239788	929.627625	-191.402771	-84.513969	922.044983	-413.798096	78.733162	510.719238	-182.812119	-86.681580	489.291901	-486.020935	47.088779	91.782265	-201.682114	-50.029282	85.639191	-280.318329	157.689438	1387.738159	-55.607151	-94.405434	1368.067383	-150.731079	39.449860	1385.090454	-90.097588	59.437134	1672.130859	-336.811005	165.538116	1134.049805	-108.886116	-219.536957	1146.665405	-214.565399	102.433968	921.508057	-37.300438	-174.811249	888.885620	-238.443741	-1.678047	1021.231567	531.469238	-120.950737	965.427246	491.431580	52.004162
-332.943970	42.827091	929.576050	-193.125488	-83.812950	921.983521	-415.436005	77.813332	510.358521	-183.802933	-86.256966	489.297791	-486.350281	46.781311	90.962929	-201.723419	-49.910072	85.512512	-282.107391	158.763992	1387.384888	-57.446934	-93.308922	1368.156250	-152.582397	40.516151	1384.852417	-92.200928	60.870224	1672.066162	-338.488373	166.490906	1133.985352	-110.562553	-218.729324	1146.918457	-216.097702	102.906448	921.316772	-38.711166	-174.386108	889.169800	-240.173859	-0.971121	1021.154175	532.633606	-121.873848	965.622192	491.922791	51.083416
-334.879120	43.128262	929.273560	-194.816345	-83.287819	921.914551	-417.218658	76.857048	510.037140	-184.735077	-85.949867	489.279694	-486.493561	46.747883	89.971611	-201.797577	-49.895214	85.487724	-283.940674	159.814148	1386.996338	-59.321564	-92.185867	1368.310913	-154.434097	41.677094	1384.701050	-94.350060	62.321159	1671.993530	-340.169617	167.178146	1133.447266	-112.258400	-217.876801	1147.262329	-217.649948	103.461891	921.060913	-40.234695	-174.112869	889.337280	-241.984558	-0.297304	1020.914185	533.735046	-122.939964	965.920593	492.559692	49.932682
-336.616943	43.824612	929.218140	-196.523193	-82.555954	921.839233	-418.820282	75.863388	509.775909	-185.813599	-85.619308	489.319122	-486.272949	46.701077	88.854836	-201.869446	-49.818481	85.303452	-285.834717	160.893723	1386.479614	-61.206039	-90.980316	1368.485107	-156.308472	42.875389	1384.598877	-96.511230	63.804607	1671.929932	-342.112518	168.049500	1133.229248	-114.005020	-217.075272	1147.547729	-219.372330	104.028923	920.872131	-41.794636	-173.767181	889.559814	-243.706909	0.412844	1020.849670	534.607910	-124.601173	966.469177	493.048492	48.616581
-338.631165	44.207523	928.975891	-198.348373	-81.988464	921.818481	-420.551483	74.770760	509.425842	-186.865005	-85.352470	489.304382	-486.096252	46.921288	87.860130	-201.929276	-49.851280	85.240623	-287.769043	162.001389	1385.878662	-63.138058	-89.788727	1368.631226	-158.270172	44.020218	1384.407227	-98.762512	65.348824	1671.833008	-344.106049	168.924789	1132.954590	-115.724762	-216.276459	1147.538818	-221.223999	104.685631	920.695313	-43.436527	-173.336685	889.777527	-245.616837	1.132427	1020.664734	535.408142	-126.211945	966.927551	493.606384	47.298714
-340.611511	44.706432	928.800232	-200.232086	-81.339272	921.753357	-422.232178	73.771675	509.130463	-187.901718	-84.989197	489.326324	-485.873199	47.346607	86.935066	-202.038696	-49.875145	85.146309	-289.982971	162.622910	1385.278076	-65.111305	-88.628021	1368.712280	-160.251556	45.208309	1384.293701	-101.004768	66.886559	1671.736572	-346.263214	169.742554	1132.561768	-117.569008	-215.397552	1147.790649	-223.184830	105.434967	920.536194	-45.126572	-172.968597	889.997437	-247.510620	1.876543	1020.499268	535.879578	-127.886284	967.463135	493.891449	46.036713
-342.570892	45.275352	928.630920	-202.103928	-80.640793	921.726807	-424.019653	72.801437	508.891510	-188.987595	-84.761726	489.307404	-485.590881	47.451572	85.958557	-202.167023	-49.940544	85.066017	-292.102386	163.711914	1384.913452	-67.191330	-87.408844	1368.803467	-162.296753	46.376221	1384.082886	-103.320816	68.490562	1671.619995	-348.555450	170.699051	1132.241089	-119.007088	-215.071259	1148.027344	-225.180771	106.266808	920.421631	-46.904972	-172.565048	890.212036	-249.443604	2.636796	1020.378601	537.392578	-127.677002	966.664368	494.836365	45.772018
-344.655579	45.732285	928.408447	-203.995819	-79.988228	921.656311	-425.463165	71.988495	508.507599	-190.130707	-84.388191	489.359894	-485.295471	47.403385	85.111534	-202.269379	-49.922035	84.967934	-294.269745	164.833344	1384.554810	-69.266022	-86.169052	1368.879517	-164.414413	47.615532	1383.918945	-105.611694	70.100098	1671.495850	-350.913239	171.547546	1131.936523	-121.492218	-213.596039	1148.568237	-227.303879	107.155205	920.285339	-48.762112	-172.084091	890.394226	-251.446121	3.359137	1020.199646	538.416687	-127.602646	966.317871	495.664032	45.422802
-346.829620	46.162876	928.195679	-205.965988	-79.327827	921.629089	-427.022125	71.190910	508.162262	-191.150635	-84.116486	489.339783	-484.963470	47.205860	84.424980	-202.330750	-49.887596	84.898018	-296.328888	166.418427	1384.410522	-71.244041	-84.791565	1369.247681	-166.561203	48.870235	1383.771606	-108.086647	71.821335	1671.396729	-353.351624	172.527679	1131.767700	-123.520271	-212.668610	1148.800171	-229.471786	108.111542	920.202576	-50.670822	-171.584351	890.589478	-253.530106	4.108928	1020.038269	538.983704	-128.605942	966.446716	496.196228	44.499912
-349.012207	46.629532	928.031982	-208.005463	-78.656906	921.622192	-428.590820	70.604317	507.900299	-192.360489	-83.791901	489.337189	-484.942749	46.800392	83.844948	-202.468216	-49.959648	84.836838	-298.656128	167.593979	1384.092285	-73.325790	-83.509132	1369.404663	-168.739990	50.120361	1383.644287	-110.515770	73.549004	1671.300415	-355.887115	173.450195	1131.514160	-125.512794	-211.769760	1149.134155	-231.665009	109.174988	920.157654	-52.642117	-170.999603	890.869202	-255.667709	4.828017	1019.926514	539.337708	-129.571930	966.571289	496.630920	43.725227
-351.219086	47.151138	927.881897	-210.053879	-77.921066	921.568848	-430.055786	69.977905	507.543396	-193.464066	-83.502182	489.423096	-484.603302	46.209457	83.075226	-202.579941	-49.937943	84.727310	-301.021698	168.707855	1383.790405	-75.522507	-82.178001	1369.521118	-171.001816	51.464870	1383.560913	-113.013123	75.263618	1671.215698	-358.544678	174.533905	1131.294922	-127.637436	-210.856430	1149.424438	-233.966080	110.249245	920.156128	-54.692654	-170.434174	891.066162	-257.819336	5.568836	1019.805969	539.680420	-130.350800	966.587891	497.110291	42.948631
-353.505646	47.516235	927.638916	-212.118881	-77.316078	921.539429	-431.829712	69.425613	507.289612	-194.564926	-83.033279	489.403931	-484.699280	45.972775	82.607361	-202.704132	-49.914486	84.656525	-303.485535	169.868469	1383.535400	-77.788330	-80.862411	1369.635498	-173.289032	52.792358	1383.433716	-115.553238	77.001579	1671.131592	-361.218109	175.526260	1131.094727	-129.657852	-210.006454	1149.338135	-236.285324	111.353783	920.142517	-56.817993	-169.853668	891.313965	-260.012543	6.279796	1019.623901	539.969727	-131.100464	966.580750	497.578644	42.316071
-355.747589	48.047726	927.487000	-214.300156	-76.582497	921.512329	-433.573486	68.876534	506.990112	-195.755966	-82.720779	489.460449	-484.612091	45.693356	82.007866	-202.862564	-49.975513	84.591362	-305.972229	171.007980	1383.284058	-80.034081	-79.531921	1369.732422	-175.630814	54.065292	1383.306763	-118.126961	78.802391	1671.041504	-363.924133	176.517578	1130.914673	-131.880447	-209.025146	1149.730835	-238.574463	112.635612	920.126221	-59.017574	-169.217911	891.568787	-262.255554	7.018103	1019.518250	540.100342	-131.908432	966.559448	498.003357	41.643990
-358.175964	48.515987	927.438843	-216.464874	-75.820793	921.463318	-435.571167	68.295792	506.755890	-196.855515	-82.318977	489.471619	-484.685394	45.481483	81.476646	-202.975708	-49.891304	84.470573	-308.530914	172.144363	1383.071533	-82.343346	-78.146217	1369.833740	-178.027832	55.427494	1383.267944	-120.765778	80.593498	1670.963013	-366.658264	177.512604	1130.731201	-134.194931	-207.932083	1150.006592	-240.919205	113.915962	920.172974	-61.258789	-168.577164	891.800293	-264.545776	7.739340	1019.444275	540.217224	-132.350769	966.384521	498.456696	41.084335
-360.592773	49.157207	927.487305	-218.635025	-74.931290	921.369751	-437.589539	67.664879	506.473511	-197.969711	-81.681953	489.520538	-484.922394	45.356636	80.978867	-203.033691	-49.819096	84.375282	-311.147278	173.283707	1382.827881	-84.712074	-76.747871	1369.938110	-180.485565	56.769073	1383.146484	-123.443138	82.369789	1670.899048	-369.426941	178.494553	1130.583984	-136.623047	-206.781113	1150.631958	-243.344009	115.298294	920.114014	-63.561695	-167.887238	892.088928	-266.842743	8.479763	1019.428162	540.227783	-132.687683	966.093933	498.822540	40.653702
-363.144043	49.564278	927.338074	-220.965363	-74.202065	921.418823	-439.677856	67.026627	506.303070	-199.112610	-81.203583	489.525085	-484.993866	45.394939	80.328560	-203.217896	-49.823093	84.310883	-313.814575	174.471024	1382.621216	-87.165314	-75.350792	1370.004639	-182.960922	58.105476	1383.020630	-126.184357	84.175484	1670.804688	-372.148987	179.499496	1130.444946	-139.001434	-205.794708	1150.980713	-245.262268	116.667908	920.426025	-65.956909	-167.170929	892.317383	-269.315674	9.261462	1019.337524	540.084412	-133.429428	965.967896	499.233551	40.067581
-365.738098	50.112072	927.282532	-223.375732	-73.365822	921.413940	-441.847534	66.334373	506.082916	-200.231628	-80.794846	489.527802	-485.180603	45.455460	79.724358	-203.379211	-49.924393	84.231476	-316.523376	175.549637	1382.421509	-89.611694	-73.940567	1370.039917	-185.504944	59.545914	1382.986328	-128.957413	85.990982	1670.731201	-375.038422	180.557602	1130.301880	-141.232361	-204.835983	1150.906250	-248.138870	118.134781	920.127991	-68.304642	-166.411270	892.554138	-271.845337	10.045717	1019.292847	539.922791	-134.142807	965.807556	499.669373	39.448574
-368.204407	50.822136	927.307617	-225.692963	-72.498116	921.357483	-443.941437	65.651596	505.986908	-201.435928	-80.055725	489.572876	-485.269226	45.481602	79.107620	-203.488800	-49.901951	84.193527	-319.313690	176.741440	1382.168457	-92.044693	-72.547493	1370.146729	-188.039230	60.947861	1382.893311	-131.768906	87.780411	1670.652466	-377.894531	181.562180	1130.110596	-143.801453	-203.634369	1151.625854	-250.165970	119.561394	920.411011	-70.872437	-165.549164	892.822083	-274.238037	10.825772	1019.279419	539.638306	-135.024704	965.782227	499.995392	38.870522
-370.685516	51.582985	927.289185	-228.169388	-71.615593	921.374634	-446.061005	65.011009	505.768555	-202.638840	-80.033554	489.759521	-485.465546	45.447468	78.537407	-203.726501	-50.001087	84.088867	-322.133331	177.880127	1381.929443	-94.614876	-71.078728	1370.195679	-190.646729	62.375393	1382.789307	-134.627991	89.588356	1670.584351	-380.811096	182.544998	1129.923096	-146.203598	-202.555359	1151.527710	-252.581512	121.087410	920.369263	-73.421768	-164.938034	893.031616	-276.727173	11.685475	1019.272583	538.062988	-138.920807	967.460571	499.880157	37.062832
-373.359833	52.187225	927.184814	-230.716446	-70.774101	921.411072	-448.199707	64.253822	505.687500	-203.770798	-79.365402	489.769135	-485.757111	45.314751	77.943756	-203.863876	-49.984386	84.047661	-324.990814	179.143158	1381.656372	-97.139816	-69.628227	1370.269165	-193.267685	63.786766	1382.695190	-137.546799	91.344986	1670.526367	-383.786194	183.453171	1129.672241	-148.337616	-202.041656	1151.903809	-255.041611	122.666473	920.320251	-76.154243	-164.461853	893.238342	-279.378815	12.535848	1019.219177	537.884521	-139.068176	967.032532	500.353271	36.678177
-375.868958	52.990364	927.128052	-233.223282	-69.903763	921.439880	-450.314087	63.601692	505.520020	-204.885239	-78.528236	489.787109	-485.830475	45.276814	77.283195	-203.983063	-49.956566	83.990829	-327.848846	180.377075	1381.335327	-99.748344	-68.166771	1370.345703	-195.980377	65.246918	1382.611938	-140.496933	93.089539	1670.468140	-386.867950	184.375427	1129.421387	-151.023102	-200.799988	1152.622559	-257.330597	124.235275	920.324707	-78.957390	-164.444199	893.149048	-281.921478	13.410767	1019.204651	537.888123	-138.679474	966.397522	500.883850	36.567417
-378.372345	54.008942	927.201904	-235.891403	-68.982895	921.420044	-452.172394	62.861958	505.364166	-206.224670	-77.703102	489.857666	-486.028259	45.206028	76.665581	-204.153870	-49.921452	83.905571	-330.729126	181.624496	1380.979492	-102.373627	-66.676758	1370.390991	-198.676666	66.693352	1382.476929	-143.483337	94.809296	1670.377930	-389.955811	185.178329	1129.158569	-153.470886	-199.564209	1152.533569	-259.614136	125.840759	920.289551	-81.321495	-162.216904	893.733704	-284.471008	14.302049	1019.241089	537.747009	-138.769989	966.029480	501.389313	36.248180
-381.048462	54.826569	927.138611	-238.544510	-68.074501	921.455566	-454.224487	62.197075	505.183838	-207.484192	-77.031906	489.862762	-486.075104	45.252876	76.123955	-204.293900	-49.770947	83.733818	-333.676086	182.976456	1380.583008	-105.027687	-65.175362	1370.411377	-201.464737	68.161766	1382.386841	-146.513260	96.480469	1670.326294	-392.869934	185.716797	1128.775146	-156.378479	-197.929001	1152.839111	-260.059631	127.807655	921.879211	-84.016136	-161.318497	894.049622	-287.161621	15.231944	1019.218018	537.549683	-138.619568	965.481873	501.898102	35.954636
-383.622986	55.895275	927.205566	-241.271286	-67.061188	921.512878	-456.105927	61.443825	505.082916	-208.765869	-76.236153	489.841553	-486.223969	45.225746	75.475113	-204.451538	-49.720257	83.660187	-336.620911	184.296951	1380.186768	-107.759598	-63.651455	1370.484375	-204.298920	69.691277	1382.277954	-149.581161	98.119934	1670.248779	-396.115051	186.530838	1128.471558	-159.250870	-196.618164	1153.409424	-262.456451	129.862396	921.933350	-87.092415	-160.934998	893.966125	-289.822235	16.215433	1019.295715	537.289185	-138.590881	965.007874	502.300171	35.782303
-386.183868	56.845345	927.119507	-243.968979	-66.180321	921.479309	-457.905060	60.773624	504.887634	-210.152100	-75.393761	489.881195	-485.953735	45.054451	74.623009	-204.580338	-49.537807	83.556145	-339.679993	185.672729	1379.759155	-110.537209	-62.185246	1370.499146	-207.132156	71.151566	1382.108398	-152.694244	99.716248	1670.176270	-399.555450	187.517334	1128.113403	-161.715302	-195.488251	1153.350464	-264.891388	131.679871	921.989746	-89.904678	-160.009567	894.231628	-292.446594	17.139809	1019.232727	536.966675	-138.951645	964.785645	502.764343	35.416672
-388.915741	58.034306	927.244385	-246.758041	-64.998734	921.428040	-459.864044	60.154556	504.759766	-211.474808	-73.924057	489.966187	-486.122467	45.228996	74.334747	-204.628738	-49.261406	83.480118	-342.787537	187.039780	1379.347778	-113.290573	-60.587521	1370.524780	-209.991577	72.705612	1382.021362	-155.844757	101.220657	1670.103516	-403.012085	188.631790	1127.825928	-164.115677	-194.724915	1153.545166	-267.541260	133.750656	922.117981	-92.655960	-158.938080	894.303589	-295.200287	18.183659	1019.300293	536.463074	-139.546280	964.653015	503.122467	34.944042
-391.632019	58.858334	927.127563	-249.543076	-64.112717	921.481445	-461.944031	59.502754	504.512024	-212.810425	-72.922035	489.964996	-486.259338	45.141022	73.908707	-204.785675	-49.183060	83.366585	-346.001129	188.324905	1378.949219	-116.039825	-59.037487	1370.560669	-212.917801	74.228142	1381.862915	-159.056778	102.687454	1670.070313	-406.563782	189.826157	1127.543091	-166.847076	-193.368820	1153.853027	-270.223633	135.623093	922.218994	-95.550247	-158.001968	894.637512	-297.953796	19.166439	1019.239990	535.949524	-140.082764	964.499329	503.484650	34.571724
-394.221466	59.958614	927.006897	-252.291199	-63.154079	921.386841	-464.006653	58.916145	504.376831	-214.282135	-72.212547	490.008850	-486.422852	44.961605	73.509079	-204.972687	-49.175869	83.379814	-349.250000	189.663559	1378.541016	-118.910576	-57.475353	1370.607788	-215.923599	75.759460	1381.775879	-162.257553	104.078423	1670.062500	-410.145142	191.157272	1127.184692	-169.771988	-191.963882	1154.415527	-272.789886	137.395905	922.446899	-98.368126	-156.836746	894.709717	-300.618378	20.166338	1019.138184	535.456909	-140.775772	964.474915	503.858765	34.105671
-396.989929	60.953686	926.948547	-255.074432	-62.080662	921.357910	-466.188141	58.362396	504.224915	-215.754578	-71.193588	490.015381	-486.314087	44.945763	73.141396	-205.107635	-48.959084	83.227661	-352.538879	190.994186	1378.134277	-121.741325	-55.795101	1370.684692	-218.970520	77.316147	1381.700562	-165.502502	105.405411	1670.060547	-413.716980	192.593674	1126.960205	-172.428802	-190.707870	1154.335449	-275.338440	139.193665	922.826416	-101.355560	-155.603912	894.931946	-303.421021	21.203279	1019.100281	534.872131	-141.188507	964.238220	504.204041	33.779133
-399.557892	62.231415	926.870972	-257.852875	-60.986080	921.268066	-468.494873	57.780205	504.044098	-217.300613	-70.154106	490.052429	-486.378357	44.845856	72.863899	-205.255966	-48.901154	83.221703	-355.862305	192.370316	1377.763428	-124.660851	-54.152809	1370.753540	-222.070679	78.878944	1381.679810	-168.763977	106.672173	1670.086426	-417.352844	194.023956	1126.641113	-175.242050	-189.432144	1154.566650	-277.979248	141.008499	923.274353	-104.276512	-154.542603	895.067505	-306.137726	22.257114	1019.057190	534.449402	-141.744247	964.197815	504.545044	33.462967
-402.293945	62.956455	926.456421	-260.674927	-60.246265	921.279785	-470.507294	57.268467	504.081024	-218.925247	-69.649971	490.037292	-486.403046	44.834751	72.549843	-205.375717	-48.655220	83.113647	-359.145142	193.722198	1377.385742	-127.501488	-52.542049	1370.815063	-225.135498	80.412506	1381.653931	-172.056396	107.865417	1670.127686	-421.013977	195.515686	1126.353882	-178.118530	-187.962769	1154.817749	-280.571594	142.709961	923.637512	-107.220085	-153.388458	895.263489	-308.960083	23.257418	1018.804626	533.902527	-142.329483	964.128296	504.882660	33.070572
-404.997650	64.160408	926.441162	-263.403687	-59.094227	921.182739	-473.106934	56.845646	503.967255	-220.476578	-68.698929	489.993561	-486.577911	44.773640	72.311195	-205.657913	-48.740528	83.049644	-362.398315	195.120926	1377.001465	-130.330566	-50.803097	1371.070557	-228.248108	81.901466	1381.576416	-175.397705	109.001709	1670.179932	-424.606079	196.954010	1126.139893	-180.901855	-186.520035	1154.985718	-283.262634	144.499527	924.040649	-109.885193	-151.733780	895.540955	-311.710632	24.317713	1018.783691	533.394836	-142.920868	964.169800	505.211151	32.677696
-407.473663	65.495880	926.441528	-266.164276	-57.982513	921.142822	-475.513916	56.273209	503.965942	-222.147598	-67.915771	490.026123	-486.603149	44.827381	72.076370	-205.776657	-48.584606	82.971939	-365.694733	196.636200	1376.650269	-133.357513	-49.168201	1371.260254	-231.502197	83.477219	1381.588867	-178.780518	110.085251	1670.246704	-428.394318	198.407120	1125.934326	-183.804733	-185.102325	1155.312500	-286.004059	146.366852	924.509766	-113.005585	-151.060928	895.544067	-314.370087	25.369810	1018.812805	532.791809	-143.570694	964.184143	505.531921	32.286308
-410.066498	66.624611	926.328552	-268.949585	-56.994289	921.152649	-478.214355	55.527889	503.760223	-223.916153	-67.258804	490.076538	-486.190613	44.538544	71.407738	-206.169632	-48.769569	82.869148	-368.992004	198.157669	1376.325439	-136.527359	-47.593578	1371.443237	-234.728317	84.992447	1381.615967	-182.165848	111.065475	1670.311890	-432.077393	199.746460	1125.671509	-186.897934	-183.579422	1155.980225	-288.797546	148.277328	924.955811	-116.052055	-149.905563	895.820374	-317.089661	26.428015	1018.768555	532.208740	-143.861313	964.068787	505.827728	31.983543
-412.624786	67.737625	926.110229	-271.638367	-56.035118	921.168518	-480.888336	54.877430	503.770996	-225.748718	-66.605782	490.180023	-486.657379	44.533863	71.341476	-206.395462	-48.729050	82.869118	-372.256104	199.682632	1376.023804	-139.656586	-45.935440	1371.770508	-237.930649	86.490089	1381.636475	-185.680771	112.052811	1670.276611	-435.899384	201.190247	1125.592529	-189.712952	-182.172134	1155.835205	-291.839783	150.294205	925.231750	-118.961525	-148.677597	895.964233	-319.801239	27.492556	1018.681519	531.618103	-144.295486	964.028748	506.158539	31.625147
-414.972870	69.150673	926.123047	-274.248962	-54.925732	921.136963	-483.584351	54.557728	504.019745	-227.561783	-65.638405	490.213654	-486.626160	44.596428	71.051750	-206.624512	-48.630386	82.873985	-375.359833	201.355087	1375.667603	-142.761841	-44.399826	1372.049316	-241.078415	87.993561	1381.649292	-189.109848	112.836113	1670.522095	-439.749786	202.544769	1125.499146	-192.743805	-180.622665	1156.119873	-294.927673	152.396378	925.522278	-121.885521	-147.490585	896.191528	-322.326813	28.564987	1018.725769	530.992126	-144.782623	964.023499	506.410309	31.313564
-417.408356	70.518105	926.073608	-276.985016	-53.840931	921.178589	-486.215759	53.861053	504.013153	-229.413055	-64.663277	490.265869	-486.741241	44.699146	70.897621	-206.904022	-48.501984	82.783592	-378.625671	202.827087	1375.390137	-146.158096	-43.093414	1372.317383	-244.344696	89.333412	1381.706299	-192.571350	113.681793	1670.713013	-443.502899	203.720932	1125.237671	-195.784760	-179.199127	1156.295166	-298.086121	154.587341	925.810425	-124.898224	-146.105148	896.521851	-324.988800	29.670237	1018.766907	530.356628	-145.375626	964.119751	506.676788	31.053942
-419.743713	71.792862	925.904785	-279.673065	-52.865086	921.251404	-488.758240	53.052631	503.802826	-231.270340	-63.862297	490.365265	-486.927979	44.686031	70.750458	-207.334244	-48.512371	82.646568	-381.896698	204.353516	1375.113525	-149.547729	-41.805611	1372.710571	-247.646988	90.701309	1381.733643	-196.074432	114.405151	1670.866455	-447.371429	204.905548	1125.012817	-198.938416	-177.675735	1156.698730	-301.492645	157.040283	925.885986	-127.927261	-146.191757	897.720825	-327.553070	30.806637	1018.728638	529.674561	-145.674942	964.089478	506.886017	30.799103
-422.080963	73.163200	925.847412	-282.416138	-51.901978	921.273315	-491.269989	52.645741	504.029785	-233.145660	-63.149231	490.478424	-487.077942	44.739334	70.667244	-207.570068	-48.149891	82.520035	-385.115448	205.626892	1374.844604	-153.075043	-40.936790	1373.095215	-250.855148	91.775078	1381.840210	-199.641876	115.109032	1671.035645	-451.228058	206.099777	1124.816406	-202.159180	-176.186066	1156.846680	-304.965271	159.770859	925.982605	-130.848923	-144.988113	898.104797	-330.130676	31.849127	1018.747437	528.931885	-145.901825	964.025391	507.105377	30.572481
-424.301727	74.515114	925.615906	-284.956451	-50.984013	921.268250	-493.598785	51.938377	503.884277	-234.921814	-62.294456	490.623932	-487.151245	44.785858	70.559875	-207.891846	-48.058640	82.542534	-388.307251	207.198624	1374.584106	-156.602234	-39.786266	1373.465820	-254.098038	93.040062	1381.861450	-203.215973	115.710876	1671.172974	-455.179321	207.324493	1124.674805	-205.366959	-174.883194	1157.129150	-308.582550	162.575638	926.006470	-133.655151	-143.384293	898.112305	-332.582458	32.946136	1018.654114	528.180176	-146.251617	964.019592	507.274170	30.352997
-426.603912	76.003387	925.633850	-287.750336	-49.932716	921.293396	-495.797028	51.177414	503.821533	-236.544067	-61.218227	490.697906	-487.224640	44.808067	70.470909	-208.206238	-47.910400	82.522064	-391.477722	208.865204	1374.272217	-160.098984	-38.691063	1373.856445	-257.332642	94.343933	1381.972900	-206.802551	116.266441	1671.356689	-459.194763	208.574081	1124.598755	-208.863052	-173.208527	1157.739136	-312.096832	165.359360	925.849060	-136.379440	-141.701935	898.780640	-335.195496	33.987843	1018.741089	527.458130	-146.560715	963.961792	507.433136	30.301014
-428.674500	77.512741	925.452576	-290.277069	-48.935215	921.342834	-497.944244	50.661095	503.721405	-238.108093	-60.186852	490.788696	-487.167480	44.903522	70.428444	-208.399445	-47.651875	82.557785	-394.658264	210.426010	1374.007690	-163.630722	-37.651428	1374.164551	-260.594910	95.583839	1382.022461	-210.389435	116.903114	1671.367432	-463.249359	209.887527	1124.415771	-212.165497	-171.946045	1157.516357	-315.830353	168.457031	925.596008	-139.357437	-140.616119	898.749756	-337.613922	35.118176	1018.729736	526.626221	-146.841614	963.955383	507.542725	30.113779
-430.757111	79.100449	925.301392	-292.903595	-47.909916	921.302734	-499.816925	50.114853	503.640656	-239.672531	-59.254837	490.876129	-487.099396	44.982437	70.337547	-208.869080	-47.678162	82.578560	-397.757874	212.062042	1373.759155	-167.192459	-36.652706	1374.471313	-263.844879	96.765526	1382.044189	-214.002686	117.215004	1671.713501	-467.297089	211.253906	1124.241333	-215.698914	-170.570633	1158.025269	-319.752563	171.739578	925.183350	-142.063019	-139.442368	899.076599	-340.074738	36.204609	1018.706177	525.799316	-146.982758	963.870911	507.654968	29.979313
-432.707458	80.564102	925.016235	-295.408386	-47.057140	921.372498	-501.928162	49.774040	503.357025	-241.178207	-58.371330	490.963745	-487.107513	45.042606	70.298790	-209.048599	-47.164139	82.478691	-400.848419	213.608856	1373.459839	-170.765625	-35.737228	1374.754150	-267.077209	97.894966	1382.120972	-217.647095	117.599976	1671.873047	-471.388275	212.670197	1124.096802	-219.240479	-169.217392	1158.205322	-323.721680	175.112946	924.616394	-145.063751	-137.742401	899.357727	-342.417114	37.310398	1018.635925	525.033752	-147.320129	963.881653	507.937592	29.682400
-434.791809	82.060333	924.828613	-297.889587	-46.043621	921.327759	-503.826935	49.429317	503.195648	-242.493423	-57.271736	491.036713	-487.171844	45.081726	70.205666	-209.324280	-46.818230	82.544998	-403.930725	215.220444	1373.213867	-174.298462	-34.842361	1375.100952	-270.409821	98.992592	1382.167236	-221.291809	118.021614	1671.936279	-475.482697	214.164413	1123.926147	-222.984192	-167.688232	1158.035156	-327.972870	178.541733	924.294922	-147.964752	-136.599503	899.990784	-344.844910	38.370186	1018.594299	524.262695	-147.387619	963.788940	508.239960	29.481480
-436.703430	83.697403	924.652161	-300.428650	-45.037701	921.399353	-505.557159	49.355930	503.023224	-243.864319	-56.245819	491.094421	-487.198059	45.212822	70.173195	-209.579025	-46.503838	82.607933	-407.006470	216.765518	1373.044922	-177.859268	-34.070164	1375.340820	-273.644897	100.059120	1382.235718	-224.941147	118.158554	1672.299805	-479.527374	215.685272	1123.680176	-226.328903	-166.863754	1158.066650	-332.234192	182.094009	923.306274	-151.105240	-135.098618	900.747375	-347.221741	39.508957	1018.614624	523.439026	-147.483566	963.683533	508.565399	29.158726
-438.594543	85.241905	924.451843	-302.764862	-44.007805	921.394714	-507.398895	49.378918	502.847076	-245.244568	-55.130814	491.237976	-487.270233	45.339405	70.130646	-210.038605	-46.438732	82.709641	-410.036194	218.508728	1372.885254	-181.395462	-33.284195	1375.635010	-276.900696	101.098846	1382.291870	-228.566269	118.457260	1672.388672	-483.530487	217.305527	1123.568604	-229.958206	-165.694763	1158.109375	-336.734558	185.683350	922.217957	-153.771179	-134.156189	900.982727	-349.520508	40.590439	1018.596436	522.611389	-147.586044	963.675354	508.437653	29.583769
-440.536041	86.746246	924.331299	-305.233582	-43.063931	921.482544	-509.248199	49.657009	502.685028	-246.461502	-54.043133	491.321625	-487.332397	45.522259	70.125343	-210.305649	-46.031036	82.820892	-413.076965	220.119751	1372.811646	-184.973877	-32.569885	1375.894897	-280.163910	102.087555	1382.367920	-232.201065	118.594612	1672.621094	-487.519287	218.971786	1123.374268	-233.844742	-164.210205	1158.595093	-341.250885	189.268845	921.323486	-156.487656	-133.092728	901.468323	-351.883362	41.630005	1018.653137	521.678162	-147.569016	963.635681	508.483795	29.680847
-442.413818	88.273476	924.180115	-307.586670	-42.086933	921.518921	-510.703918	49.963730	502.496124	-247.644073	-52.855892	491.441833	-487.442108	45.659828	70.065979	-210.719177	-45.875286	82.911781	-416.067535	221.596176	1372.737793	-188.535248	-31.857271	1376.204468	-283.354858	103.026428	1382.513794	-235.839569	118.700500	1672.885254	-491.453461	220.783600	1123.130493	-237.719589	-163.008011	1158.471313	-346.052155	192.808167	920.149841	-159.511475	-130.907944	901.662659	-354.177734	42.672989	1018.677795	520.454041	-144.063400	958.895874	509.342499	31.546001
-439.138000	95.090836	932.006226	-310.458649	-33.860279	920.440491	-510.242004	50.966156	502.457611	-247.767654	-48.083523	491.200073	-486.877716	46.363136	70.017776	-209.983627	-44.116566	83.026100	-419.025360	222.953690	1372.698853	-192.124832	-31.231590	1376.457397	-286.562134	103.993080	1382.650146	-239.465164	118.735283	1673.158203	-495.364471	222.565704	1122.888062	-241.153183	-162.283295	1158.508057	-350.865448	196.303284	918.927063	-162.301056	-129.039825	901.809082	-353.576721	43.099148	1023.144958	520.136475	-143.950989	958.912720	510.112366	31.061747
-448.745789	91.822182	926.814697	-312.250671	-39.301643	921.469971	-515.143433	50.942905	502.483429	-249.617004	-49.983944	491.593140	-488.255402	45.624912	70.065048	-211.198395	-44.887882	83.187759	-421.955322	224.313354	1372.580566	-195.704300	-30.649193	1376.805664	-289.716492	104.895576	1382.800537	-243.060013	118.726250	1673.436646	-499.129730	224.409119	1122.576294	-244.919434	-161.162613	1158.693970	-355.591248	199.749527	917.556702	-165.387375	-128.035538	902.830017	-359.893494	43.784912	1020.414490	519.137268	-143.501923	958.787109	509.725281	32.084099
-445.446320	96.416229	929.786438	-314.856537	-34.167683	920.893982	-514.328125	52.144749	502.116302	-249.984161	-46.758770	491.537476	-487.618073	46.356789	70.053574	-211.023804	-43.971489	83.333069	-424.788513	225.649658	1372.535522	-199.314835	-30.056566	1377.067871	-292.874512	105.817352	1383.067383	-246.643127	118.688141	1673.721313	-502.825317	226.235123	1122.454224	-248.702118	-160.209183	1158.953491	-360.453247	203.139069	916.273865	-168.437363	-127.234711	902.761047	-359.476379	45.207005	1022.160767	518.228271	-143.262787	958.715210	509.751465	32.340000
-448.528076	97.145607	928.721375	-316.962646	-34.311142	921.174011	-516.471191	52.910446	501.933319	-251.117279	-46.194859	491.778870	-488.029297	46.346252	70.116394	-211.623077	-43.999443	83.556099	-427.593170	227.018448	1372.490234	-202.831497	-29.593910	1377.456543	-295.980225	106.640045	1383.263550	-250.177551	118.585861	1674.068604	-506.408966	228.081665	1122.134521	-252.756485	-158.833344	1159.216187	-365.211792	206.455414	915.110962	-171.264206	-125.883354	903.396729	-362.333466	46.290771	1021.705811	517.331055	-142.972595	958.654724	509.849884	32.606102
-451.287964	98.116318	927.942810	-319.090942	-34.135834	921.374756	-518.612183	53.806061	501.970825	-252.096832	-45.512272	492.023834	-488.463531	46.328033	70.186409	-212.132141	-43.997532	83.883743	-430.349762	228.303436	1372.455322	-206.463928	-29.157410	1377.781494	-299.061737	107.483757	1383.493408	-253.779358	118.468697	1674.388062	-509.824127	229.905228	1121.980103	-256.224884	-158.220459	1159.306763	-369.804871	209.732941	914.066223	-173.987762	-124.089149	903.984070	-365.037811	47.329079	1021.398804	516.423401	-142.756241	958.618774	509.992981	32.910858
-453.420380	98.278183	927.003113	-321.196716	-34.153957	921.670593	-520.431702	54.670788	501.757111	-253.247925	-45.034496	492.291443	-488.827545	46.311516	70.233772	-212.863815	-44.014355	84.042885	-433.044861	229.648285	1372.441528	-210.004013	-28.705540	1378.213867	-302.074310	108.250809	1383.722778	-257.313629	118.303131	1674.733643	-513.245117	231.638672	1121.753052	-260.074646	-157.160355	1159.850464	-375.138153	212.774673	912.297058	-177.022156	-123.044502	904.764343	-367.412689	48.033348	1021.027466	515.465088	-142.457962	958.569580	510.018768	33.220993
-456.815186	98.243248	925.948303	-323.156403	-34.749744	922.062317	-523.203796	55.602764	501.976227	-254.302277	-44.719173	492.596619	-489.532501	46.139095	70.341995	-213.506760	-43.891216	84.232094	-435.646332	230.897903	1372.415283	-213.521317	-28.420160	1378.612061	-305.102478	109.041557	1384.039551	-260.799133	118.129753	1675.044922	-516.435547	233.406113	1121.650391	-263.669067	-156.440811	1159.713867	-379.843445	215.890152	910.940247	-179.902817	-121.725044	905.151550	-370.336487	48.672447	1020.583923	514.566711	-142.105896	958.574036	510.147644	33.621712
-458.528198	99.612686	925.589233	-325.198456	-34.101364	922.253845	-524.772461	56.525448	502.027649	-255.319931	-43.817093	492.859467	-489.779449	46.213139	70.432076	-214.122925	-43.868557	84.549248	-438.181458	232.186401	1372.429932	-217.070724	-28.037516	1379.043213	-308.026642	109.806885	1384.275635	-264.284821	117.879036	1675.358032	-519.417664	234.995758	1121.376831	-267.884247	-155.019608	1160.411011	-384.505920	219.097626	909.548096	-182.779892	-120.573944	905.574951	-372.469452	49.683472	1020.551392	513.595459	-141.529327	958.494019	510.043396	33.604153
-460.486664	100.599426	925.957825	-327.724426	-33.758339	922.926697	-525.900818	57.183681	501.519928	-256.127625	-42.946880	493.064362	-490.062988	46.272079	70.453712	-214.781311	-43.883263	84.780678	-440.658447	233.439774	1372.434937	-220.560623	-27.745922	1379.430054	-310.990326	110.488022	1384.571289	-267.683929	117.578758	1675.696655	-522.303528	236.598511	1121.239990	-271.348114	-154.427292	1160.337524	-389.083069	222.179901	908.092651	-185.651398	-119.666237	906.165649	-374.418091	50.696960	1020.950989	512.685852	-141.035950	958.444153	510.215637	33.909729
-461.903076	101.951790	925.880798	-329.700562	-33.012947	923.082703	-527.633423	58.063995	501.820251	-256.988281	-41.826225	493.311646	-490.344940	46.321606	70.516632	-215.267014	-43.305889	84.956467	-443.053680	234.669586	1372.402832	-223.968185	-27.488594	1379.905884	-313.865326	111.170891	1384.806763	-271.152557	117.320618	1675.982300	-525.020569	238.069946	1120.989868	-275.031921	-153.593414	1160.579468	-393.433167	225.286804	906.564392	-188.653275	-118.757088	906.497559	-376.320282	51.549816	1021.067139	511.761383	-140.607132	958.435059	510.331207	34.346046
-463.261017	103.300842	925.855042	-331.613586	-32.264072	923.202087	-528.843201	58.810883	501.647339	-257.655518	-40.684944	493.531372	-490.585236	46.436420	70.535065	-215.939682	-43.186108	85.219772	-445.398926	235.901352	1372.407837	-227.467316	-27.245655	1380.263916	-316.686737	111.805977	1385.016113	-274.505219	116.996071	1676.292969	-527.587952	239.547745	1120.830811	-278.419495	-153.200668	1161.210083	-397.855621	228.402161	905.127625	-191.605011	-118.075233	907.212219	-378.198242	52.309395	1021.213257	510.844360	-140.087509	958.428955	510.474548	34.773655
-464.650055	104.673714	925.649475	-333.530884	-31.676119	923.364868	-530.180908	59.604820	501.595093	-258.499146	-39.806572	493.882019	-491.239410	46.856148	70.907104	-216.535065	-43.070976	85.549843	-447.678650	237.099777	1372.357544	-230.851791	-27.031342	1380.712280	-319.487640	112.456543	1385.322510	-277.859314	116.714066	1676.591064	-530.014038	240.893433	1120.595215	-281.862885	-152.600830	1161.088135	-402.269592	231.596405	903.574524	-194.478241	-117.208649	907.560486	-380.099213	53.140247	1021.266663	509.942963	-139.502594	958.430725	510.604950	35.333683
-465.893127	105.976982	925.412109	-335.467896	-31.143942	923.558716	-531.275940	60.387772	501.362610	-259.131836	-38.579552	494.137268	-491.139313	46.615189	70.595100	-216.997543	-42.646763	85.889000	-449.701843	238.838409	1372.240112	-234.133728	-26.360239	1380.978271	-322.066345	113.446465	1385.483276	-281.226868	116.332062	1676.883179	-532.137756	241.862808	1120.354248	-285.389130	-152.021774	1161.236084	-406.417847	234.517899	902.075928	-197.443588	-116.493576	908.228333	-381.941193	53.932034	1021.315552	509.028717	-138.871918	958.442261	510.666718	35.836861
-467.263245	107.092773	925.455505	-337.548340	-30.913059	924.013245	-532.467346	61.172691	501.244293	-259.956207	-37.990074	494.539429	-491.470947	46.663929	70.589447	-217.794342	-42.543983	86.139595	-451.730957	240.650986	1372.144531	-237.326447	-25.603060	1381.327271	-324.657928	114.531914	1385.598633	-284.502380	116.000366	1677.156006	-534.514099	243.632660	1120.448486	-289.248383	-150.789978	1161.483765	-410.713654	237.662064	900.565613	-200.283447	-115.938416	908.719421	-383.637146	54.719254	1021.539368	508.106781	-138.213623	958.440430	510.798676	36.488586
-468.203705	108.670006	924.957397	-339.229034	-30.143572	923.905151	-533.287537	62.055649	501.149750	-260.579529	-36.948036	494.806702	-491.734558	46.776157	70.610207	-218.497696	-42.508682	86.527954	-453.763031	241.874298	1372.071045	-240.627060	-25.461243	1381.670410	-327.272156	115.101036	1385.812012	-287.733124	115.607529	1677.436523	-536.556824	244.869492	1120.121826	-292.914307	-150.072876	1162.005981	-414.749451	240.666000	899.043213	-203.108246	-115.400604	909.196899	-385.451721	55.498253	1021.399414	507.215210	-137.533722	958.512573	510.942261	37.125355
-468.901642	110.236107	924.356506	-340.699982	-29.319607	923.695007	-534.132874	62.932125	501.060852	-261.022369	-35.546555	495.184906	-491.930481	46.889187	70.672569	-219.056473	-42.222908	86.796364	-455.662689	243.038498	1371.935913	-243.885300	-25.393764	1382.076538	-329.803162	115.640442	1386.055786	-290.929932	115.209366	1677.724121	-538.520813	246.149673	1119.898193	-296.267731	-149.648056	1161.946533	-418.802856	243.597092	897.541138	-205.964096	-114.856735	909.615601	-387.144928	56.217155	1021.185059	506.013733	-136.149734	958.545044	511.134460	39.388077
-469.879700	111.622444	924.166504	-342.522491	-28.688423	923.792725	-534.945496	63.775242	501.005737	-261.580872	-34.723732	495.491150	-492.136841	46.971977	70.726654	-219.775055	-41.910137	87.011078	-457.532257	244.247757	1371.844849	-247.105164	-25.365459	1382.428833	-332.335907	116.165543	1386.281616	-294.108215	114.855301	1677.976440	-540.323364	247.296768	1119.474731	-299.855530	-149.041397	1162.471191	-422.673615	246.463593	896.033386	-208.744354	-114.449783	910.091003	-388.795532	57.006630	1021.219360	505.190613	-135.530884	958.543091	511.355682	40.147743
-470.940765	112.872063	923.924377	-344.273834	-28.244921	923.989319	-535.949402	64.567734	500.890411	-262.009644	-33.566933	495.821228	-492.405121	47.009781	70.774757	-220.525070	-41.851189	87.425362	-459.340698	245.399628	1371.698608	-250.228989	-25.410900	1382.770142	-334.711121	116.649933	1386.499146	-297.169586	114.462875	1678.255127	-542.120483	248.642059	1119.153442	-303.035492	-148.655746	1162.361328	-426.570953	249.502762	894.516113	-211.526459	-114.123970	910.500793	-390.458496	57.751141	1021.258423	504.372650	-134.741409	958.554382	511.562592	41.358871
-471.862823	114.125320	923.704407	-345.920563	-27.825510	924.123047	-536.853210	65.341400	500.876892	-262.244659	-32.312767	496.126068	-492.644653	47.058678	70.821342	-221.208466	-41.829590	87.838058	-461.005890	246.524582	1371.582520	-253.320847	-25.463472	1383.170776	-337.109406	117.048332	1386.692871	-300.220551	114.009773	1678.496216	-543.833191	249.885635	1118.799805	-306.108887	-148.768707	1162.538452	-430.339691	252.383728	892.991638	-214.313431	-113.751312	910.931763	-391.995361	58.427891	1021.284668	503.576172	-134.002472	958.527039	511.742737	41.797543
-472.779877	115.320679	923.495239	-347.589966	-27.343864	924.314331	-537.649719	66.078545	500.796021	-262.487549	-31.168434	496.524841	-492.836517	47.144577	70.864960	-221.695450	-40.804283	87.383423	-462.593018	247.692307	1371.397583	-256.379456	-25.519041	1383.549683	-339.389282	117.442062	1386.875366	-303.165192	113.636162	1678.755127	-545.445496	251.168869	1118.400391	-309.468231	-148.324829	1162.738403	-433.885498	255.092499	891.556152	-217.083862	-113.605385	911.310364	-393.561462	59.135139	1021.343140	502.724518	-133.133331	958.570984	511.946198	42.611027
-473.611176	116.423264	923.312195	-349.196014	-26.884176	924.567078	-538.446533	66.817924	500.657440	-262.740692	-30.103859	496.878052	-493.037720	47.180759	70.897827	-222.568802	-41.149101	88.436394	-464.104797	248.785950	1371.211670	-259.366028	-25.654491	1383.949585	-341.668396	117.809280	1387.105347	-306.079010	113.250458	1679.098511	-547.015076	252.499878	1118.067505	-313.146332	-147.456009	1163.023315	-437.441986	257.878082	890.078857	-219.821121	-113.513565	911.621033	-395.022522	59.844769	1021.430115	502.006531	-132.364899	958.612793	512.516785	43.766510
-474.397797	117.520721	923.121399	-350.762299	-26.364336	924.796509	-539.256653	67.473885	500.589752	-262.933716	-28.904726	497.340271	-493.310547	47.239880	70.970146	-223.023041	-40.663555	88.677261	-465.499817	249.839569	1371.037720	-262.283844	-25.812035	1384.346924	-343.835266	118.159157	1387.345459	-308.980377	112.806442	1679.293091	-548.440063	253.751450	1117.656982	-316.659668	-146.906204	1163.577148	-441.163422	260.924194	888.571716	-222.494705	-113.418076	912.004639	-396.483887	60.544804	1021.513672	501.287598	-131.592224	958.647278	512.928467	44.449451
-475.221832	118.650833	922.999146	-352.333008	-26.044300	925.101868	-539.973083	68.129318	500.516876	-263.116699	-27.994648	497.757996	-493.868713	47.597485	71.318611	-223.924820	-40.617218	89.289024	-466.839661	250.872787	1370.926636	-265.130737	-26.042950	1384.754761	-345.930054	118.472084	1387.598022	-311.787933	112.395645	1679.562012	-549.800659	255.049820	1117.318726	-319.867279	-146.613419	1163.787354	-444.468597	263.728058	887.293579	-225.308060	-113.547485	912.371887	-397.901184	61.205250	1021.651123	500.492065	-130.647141	958.660828	513.097229	45.317131
-476.007233	119.655190	922.826416	-353.890961	-25.709583	925.343323	-540.652954	68.764503	500.467773	-263.220581	-27.023548	498.213684	-493.755524	47.360455	71.025406	-224.705658	-40.545860	90.018143	-468.090454	251.869965	1370.789795	-267.922729	-26.264502	1385.192627	-347.980560	118.737000	1387.836060	-314.467133	112.035294	1679.889160	-551.247681	256.401978	1116.958984	-322.964874	-146.500748	1163.727051	-447.483490	265.974121	886.080200	-228.104675	-113.926216	912.732178	-399.282440	61.824474	1021.726990	499.778137	-129.738937	958.678650	513.408752	46.026829
-476.723022	120.669777	922.733826	-355.368958	-25.359829	925.677612	-541.268127	69.392159	500.432312	-263.328278	-25.997908	498.719696	-493.929382	47.372620	71.043373	-225.374756	-39.751392	89.713104	-469.335754	252.863327	1370.734619	-270.659973	-26.525639	1385.653564	-349.914215	118.973114	1388.047485	-317.173157	111.548248	1680.076538	-552.549377	257.718842	1116.655029	-326.121460	-146.201889	1163.957886	-450.638519	268.573334	884.893982	-230.684906	-113.751579	913.170959	-400.621857	62.442112	1021.896240	498.741150	-128.743530	958.451416	513.357056	46.898796
-477.375092	121.617325	922.648926	-356.809326	-25.056293	925.901978	-541.787598	69.883362	500.427490	-263.345215	-25.050941	499.245422	-494.115967	47.450500	71.038612	-226.874573	-40.067566	91.051170	-470.463470	253.793472	1370.696655	-273.385468	-26.762487	1386.065552	-351.829132	119.250488	1388.311157	-319.769073	111.176636	1680.332153	-553.701538	258.954529	1116.460571	-329.271423	-146.013107	1164.240845	-453.888794	271.230316	883.731323	-232.929520	-113.271065	913.507751	-401.854706	62.973396	1022.009460	498.091797	-127.716034	958.421936	513.707214	47.837070
-478.056610	122.510757	922.570007	-358.216522	-24.873035	926.258789	-542.282288	70.444183	500.370026	-263.401001	-24.261328	499.781372	-494.260071	47.495968	71.060547	-228.617905	-40.253048	91.917862	-471.522827	254.693176	1370.659424	-275.975891	-27.020096	1386.484985	-353.664978	119.478867	1388.553467	-322.337921	110.786804	1680.597168	-554.861145	260.240234	1116.249268	-332.578400	-145.726486	1164.860596	-456.698090	273.569366	882.644897	-235.848038	-113.703308	914.157227	-403.110962	63.483459	1022.185486	497.394012	-126.498573	958.374084	513.939697	49.010307
-478.604980	123.385056	922.503662	-359.547150	-24.608419	926.624084	-542.638123	71.051086	500.249695	-263.369415	-23.329626	500.334290	-494.678619	47.886581	71.385345	-230.765579	-39.468792	91.836884	-472.521729	255.579803	1370.695313	-278.560913	-27.263309	1386.846313	-355.462952	119.701729	1388.835815	-324.757629	110.426270	1680.882935	-556.074951	261.651276	1116.095459	-335.529755	-145.781525	1164.964355	-459.321899	275.622284	881.636841	-238.698959	-114.116516	914.975037	-404.269653	64.022942	1022.372864	496.757935	-125.430717	958.356262	514.235168	50.013416
-479.165253	124.269226	922.485046	-360.859650	-24.345173	926.964233	-543.209106	71.649879	500.245941	-263.331177	-22.583138	500.756439	-494.842743	47.926178	71.410698	-233.533646	-39.488480	92.606895	-473.440918	256.484802	1370.735352	-281.118713	-27.538090	1387.263794	-357.209991	119.862633	1389.076416	-327.220581	109.892349	1681.076904	-557.008301	262.915802	1115.977295	-338.581299	-145.687439	1165.195190	-462.118988	278.069916	880.752136	-241.434616	-114.961914	915.252991	-405.422180	64.525940	1022.576660	496.068146	-124.315376	958.342041	514.518311	51.113911
-479.646851	124.937859	922.412598	-361.996857	-24.258232	927.339478	-544.049500	72.234497	500.273865	-263.351349	-21.758516	501.275177	-494.829956	47.616848	71.152496	-236.722092	-39.366714	92.906883	-474.321289	257.308868	1370.802002	-283.625732	-27.874977	1387.634521	-358.854858	120.014046	1389.356079	-329.554138	109.452843	1681.340454	-557.888916	264.110992	1115.909912	-341.692047	-145.426743	1165.711182	-464.628387	280.166870	879.950806	-243.808029	-116.164108	915.738770	-406.435913	64.916283	1022.756409	495.424683	-123.144127	958.353210	514.857361	52.211193
-480.135193	125.652893	922.374878	-363.285156	-24.174665	927.683777	-544.532715	72.768410	500.223145	-263.423798	-20.787971	501.738861	-495.007996	47.660030	71.133408	-240.336060	-39.679749	93.790009	-475.089661	258.156616	1370.901489	-286.079285	-28.157928	1387.979248	-360.460236	120.210556	1389.620972	-331.744629	109.050682	1681.679443	-558.799622	265.473114	1115.909058	-344.706726	-145.421417	1165.980347	-467.096191	282.120331	879.220825	-246.715836	-116.461136	915.909058	-407.498444	65.292053	1022.938660	495.567291	-121.188545	958.387390	515.307922	53.516468
-480.552338	126.359413	922.321533	-364.515930	-24.025063	928.006714	-544.772034	73.413269	500.177887	-263.587769	-19.970894	502.128265	-495.167084	47.700420	71.193596	-244.358185	-40.163288	94.594177	-475.839325	258.959808	1371.011475	-288.849182	-28.423500	1388.245605	-361.971069	120.303215	1389.875244	-333.941895	108.645584	1681.931885	-559.604370	266.803345	1115.853516	-347.667511	-145.657211	1166.356567	-469.379547	283.951080	878.526672	-249.332077	-116.729507	915.705627	-408.515533	65.686546	1023.106262	495.017609	-119.864647	958.361694	515.597290	54.803761
-481.009521	126.982346	922.317505	-365.539490	-24.128281	928.377991	-544.899353	73.970566	500.108429	-263.793396	-19.127142	502.509613	-495.268341	47.768402	71.207718	-248.478241	-40.208229	95.080994	-476.474609	259.705139	1371.161743	-291.123474	-28.770723	1388.512695	-363.440857	120.459839	1390.162842	-336.059998	108.196075	1682.215332	-560.318420	268.081207	1115.832031	-350.478271	-145.792236	1166.677368	-471.546967	285.624878	877.894897	-251.965363	-117.292015	915.692566	-409.449066	65.920982	1023.321167	494.528198	-118.654610	958.339844	516.036560	55.848663
-481.272736	127.581459	922.302368	-366.490692	-24.019972	928.752319	-544.865906	74.433487	500.007843	-264.142303	-17.985680	502.830811	-495.266724	47.898869	71.225708	-253.005814	-40.139595	95.444405	-477.091156	260.442383	1371.266235	-293.403564	-29.120338	1388.826660	-364.844513	120.603012	1390.444946	-338.094208	107.783836	1682.449585	-561.030701	269.437775	1115.906128	-353.293427	-145.895477	1167.024170	-473.655365	287.239380	877.295166	-254.574280	-118.256966	915.899841	-410.287781	66.243050	1023.537781	494.016754	-117.360832	958.333313	516.356812	57.104969
-481.461792	127.219940	922.330017	-367.597748	-24.156343	929.123413	-544.813965	74.828590	499.783447	-264.638733	-17.326717	503.142609	-495.301758	47.983360	71.251472	-257.827637	-40.378803	95.961845	-477.616791	261.172363	1371.417969	-295.397949	-29.497391	1389.250000	-366.195221	120.685661	1390.756592	-340.103760	107.427765	1682.655151	-561.608337	270.704559	1115.962158	-356.044006	-146.077332	1167.397583	-475.546600	288.755280	876.793091	-257.730133	-120.954613	915.366028	-411.088623	66.041229	1023.751282	493.581909	-116.006477	958.316101	516.719788	58.388927
-481.952820	128.550446	922.264404	-368.610596	-23.958258	929.390381	-545.109314	75.254181	499.925690	-265.220337	-16.394512	503.401978	-495.314972	48.014191	71.272972	-263.023193	-41.152626	97.109055	-478.106384	261.839539	1371.531494	-297.732300	-29.877098	1389.489990	-367.469299	120.824486	1391.216553	-342.052643	107.036613	1682.977051	-562.199890	272.101440	1116.060425	-358.719727	-146.179901	1167.590820	-477.337921	290.115875	876.331116	-260.239655	-121.837952	915.663574	-412.028381	66.727707	1023.888977	493.090881	-114.495560	958.244507	516.917908	59.966324
-482.218872	129.061813	922.294800	-369.482727	-24.034513	929.763184	-545.393799	75.539497	499.943939	-265.983246	-15.530199	503.592896	-495.514832	47.997387	71.306763	-268.321564	-41.369789	97.706612	-478.547150	262.533691	1371.662964	-299.817108	-30.175806	1389.775391	-368.729126	120.873360	1391.478760	-343.833679	106.549042	1683.118408	-562.685181	273.422180	1116.156494	-361.369690	-146.320908	1167.964966	-479.014191	291.363556	875.896790	-262.749695	-122.833145	915.861511	-412.765442	66.934235	1024.114746	492.726074	-113.292686	958.233521	517.385498	61.068501
-482.547272	129.432709	922.358459	-370.418762	-24.144741	930.199219	-545.742004	75.839531	499.971039	-266.684753	-14.808212	503.728302	-495.647308	47.945026	71.344872	-273.852722	-41.773472	98.409233	-478.842651	263.176392	1371.750244	-301.759125	-30.591074	1390.162842	-370.000763	120.892395	1391.754517	-345.611755	106.099640	1683.324463	-563.099731	274.671906	1116.281860	-363.787201	-146.760773	1168.164063	-480.552521	292.556732	875.515137	-265.350342	-124.084534	916.109558	-413.491730	67.136856	1024.366455	492.317596	-111.785591	958.240723	517.692749	62.585373
-482.670319	129.778183	922.347534	-371.115204	-24.176399	930.597839	-545.781067	76.150261	499.997589	-268.171082	-14.179781	503.697113	-495.783569	47.896427	71.359871	-279.484894	-42.307140	99.191673	-479.143829	263.782379	1371.912109	-303.734894	-31.012514	1390.405396	-371.155975	120.830536	1391.962402	-347.230164	105.541336	1683.578247	-563.565491	276.095154	1116.395142	-366.310486	-146.964218	1168.440918	-481.932495	293.568970	875.202026	-267.824463	-125.244110	916.198059	-414.140381	67.299324	1024.590820	492.072968	-110.427582	958.211426	518.146118	63.719536
-482.791779	130.262299	922.398560	-371.877869	-24.165915	930.905640	-545.875122	76.416634	500.045624	-269.077454	-14.364126	503.858521	-495.780426	47.971260	71.390327	-285.382477	-42.834335	99.803833	-479.403168	264.394989	1372.031982	-305.664276	-31.338453	1390.689575	-372.300110	120.843155	1392.219482	-348.891418	105.232559	1683.717773	-563.906006	277.404663	1116.436768	-368.755859	-147.215149	1168.779419	-483.127563	294.501282	874.860046	-270.397034	-126.590118	916.403259	-414.752350	67.491974	1024.800293	491.499420	-108.366211	958.162231	517.623657	66.044609
-482.888306	130.638351	922.415466	-372.528687	-24.177402	931.195007	-545.953674	76.689079	500.109253	-270.294830	-13.749488	503.989319	-496.106567	48.239628	71.576271	-291.171448	-43.654343	100.843521	-479.616058	264.921600	1372.118774	-307.514191	-31.746975	1390.973267	-373.396179	120.799820	1392.439209	-350.390594	104.671593	1684.039795	-564.180237	278.563995	1116.498413	-371.291840	-147.286667	1169.325439	-484.170654	295.356232	874.615234	-272.957550	-128.134262	916.519226	-415.286346	67.652824	1024.976929	491.344910	-107.129333	958.176208	518.324219	66.850044
-482.967072	130.946075	922.409851	-373.244843	-24.253227	931.501587	-545.955261	76.935936	500.129761	-271.429626	-12.376287	503.950134	-495.942810	47.977814	71.393997	-296.817078	-43.677345	101.360680	-479.820221	265.426788	1372.208374	-309.276367	-32.230167	1391.239990	-374.454559	120.717476	1392.631714	-351.911560	104.294174	1684.092163	-564.298523	279.762817	1116.537842	-373.522522	-147.618774	1169.570313	-485.469940	296.788666	874.364075	-275.408691	-129.423813	916.505615	-415.826447	67.779724	1025.143799	491.203064	-105.844727	958.080750	518.900269	68.072891
-482.983368	131.198624	922.419434	-373.703583	-24.425636	931.774780	-545.969604	77.206085	500.195374	-273.306091	-11.488431	503.796112	-496.277405	48.238602	71.577309	-302.585632	-44.066544	101.965050	-480.014130	265.917480	1372.296265	-311.056458	-32.548920	1391.470337	-375.446136	120.676018	1392.839355	-353.357117	103.898499	1684.313721	-564.483032	280.912689	1116.631958	-375.678314	-148.124146	1169.621338	-486.219666	297.452179	874.149109	-277.896515	-130.907593	916.586853	-416.183868	67.828392	1025.298828	491.084137	-104.484291	958.100830	519.546692	69.188881
-482.939026	131.489716	922.434692	-374.277863	-24.551296	932.070190	-545.859985	77.462914	500.205475	-274.716278	-11.668630	503.807648	-496.366241	48.254635	71.616211	-308.605042	-44.772865	102.648048	-480.203552	266.339630	1372.387573	-312.660797	-32.987034	1391.766357	-376.387512	120.563881	1393.059448	-354.655212	103.422997	1684.387085	-564.702820	282.000549	1116.751099	-378.146332	-148.174545	1170.261475	-486.687866	297.899017	873.963928	-280.335266	-132.380630	916.585144	-416.593475	67.901123	1025.473389	490.909790	-103.150803	958.104126	519.992798	70.540146
-482.857025	131.721588	922.470886	-374.695343	-24.695326	932.323547	-546.044617	77.732246	500.308075	-276.718079	-10.809275	503.518524	-496.517487	48.202881	71.596458	-314.491272	-45.064152	103.271088	-480.340027	266.781952	1372.482910	-314.337799	-33.447578	1391.950195	-377.293518	120.467247	1393.278198	-355.918823	102.908188	1684.528564	-564.724243	282.984650	1116.804321	-380.329163	-148.453415	1170.481445	-487.241699	298.706360	873.868530	-282.813416	-133.978912	916.597107	-416.872833	67.932152	1025.633667	490.824005	-101.642090	958.083252	520.322693	72.017227
-482.774719	131.950165	922.460083	-375.094910	-24.826689	932.478516	-545.976440	77.965141	500.321289	-278.186768	-10.503559	503.445740	-496.538269	48.234379	71.618927	-320.319916	-45.469063	103.833000	-480.439545	267.183594	1372.591309	-315.840851	-33.899044	1392.176392	-378.226501	120.150597	1393.134644	-357.153992	102.376999	1684.719604	-564.816650	283.973602	1116.934448	-382.310364	-149.083923	1170.650635	-487.467896	299.162720	873.819153	-285.243805	-135.419266	916.651917	-417.126892	67.950424	1025.721680	490.710205	-100.195686	958.079163	520.814758	73.321465
-482.675964	132.136612	922.427795	-375.469177	-24.976215	932.649780	-545.930298	78.206284	500.353699	-280.392181	-9.701617	503.109802	-496.625092	48.216679	71.618355	-326.064697	-45.976120	104.472282	-480.550873	267.524445	1372.678955	-317.324371	-34.292721	1392.362427	-379.036774	120.029373	1393.318726	-358.284119	101.944283	1684.765869	-564.800659	284.794495	1116.946777	-384.515381	-149.167404	1171.093140	-487.544495	299.543335	873.748047	-287.660065	-137.017059	916.548584	-417.363007	67.963539	1025.803711	490.649292	-98.680794	958.036560	521.151489	74.849693
-482.748444	132.346069	922.464539	-375.969330	-25.274012	932.689880	-545.913330	78.419495	500.369232	-282.121277	-9.670278	502.890930	-496.695953	48.202087	71.616394	-331.976715	-46.406303	105.067711	-480.676392	267.804535	1372.742310	-318.796448	-34.779457	1392.537109	-379.721680	119.929634	1393.524658	-359.376343	101.458450	1684.871094	-564.745056	285.618591	1116.985962	-386.441742	-149.741882	1171.223755	-487.452850	299.830719	873.749817	-290.047974	-138.633362	916.479248	-417.588806	67.884262	1025.840088	490.629944	-97.114357	957.998840	521.500061	76.295227
-482.268829	131.519089	922.502441	-376.112244	-25.437141	933.025513	-545.660950	78.547173	500.249542	-284.427887	-8.734226	502.585968	-496.696777	48.231606	71.608475	-337.478088	-46.701416	105.523567	-480.753754	268.084930	1372.788086	-320.078033	-35.232750	1392.660034	-380.529938	119.772957	1393.600098	-360.469879	100.980644	1685.005249	-564.624939	286.217102	1116.961060	-388.533875	-149.878418	1171.535034	-487.210724	300.021606	873.729370	-292.642090	-140.353180	916.531250	-417.608093	67.463478	1026.038208	490.616180	-95.637260	958.021545	521.878235	77.792931
-482.235138	132.627197	922.474670	-376.315277	-25.399183	933.113953	-545.721313	78.727478	500.462158	-286.290222	-8.496723	502.355835	-496.878723	48.163975	71.574188	-343.175232	-47.053719	105.979828	-480.833130	268.311646	1372.839844	-321.381042	-35.690693	1392.791626	-381.199127	119.686142	1393.763184	-361.472046	100.393433	1685.166748	-564.478882	286.827393	1116.963623	-390.328644	-150.381302	1171.710083	-486.795166	300.140961	873.758545	-294.720673	-141.902328	916.515625	-417.760406	67.949806	1026.089233	490.656036	-94.040123	957.907104	522.384094	79.253098
-482.076477	132.730820	922.476379	-376.512329	-25.618282	933.232849	-545.788269	78.859169	500.532745	-288.742645	-7.485546	501.980621	-496.920746	48.176388	71.584114	-348.578369	-47.094666	106.304016	-480.942719	268.561035	1372.880371	-322.651459	-36.076477	1392.927979	-381.785553	119.525307	1393.914185	-362.329590	99.274994	1685.324951	-564.283203	287.372070	1116.922485	-392.249939	-150.669632	1171.941040	-486.207031	300.149780	873.819214	-297.052979	-143.570633	916.416748	-417.824249	67.880424	1026.156494	490.671295	-92.435043	957.836182	522.738159	80.736099
-481.891693	132.808624	922.454956	-376.702850	-25.827705	933.338013	-545.781982	79.008171	500.548676	-290.718140	-7.513586	501.734619	-497.105804	48.170517	71.605606	-353.950653	-47.484554	106.722794	-481.006775	268.748840	1372.893066	-323.772278	-36.553581	1393.035278	-382.309174	119.389107	1394.056885	-363.208160	98.790627	1685.357178	-564.046448	287.759064	1116.849365	-393.935333	-151.057648	1172.111328	-485.457794	300.040039	873.773926	-299.353699	-145.149551	916.350708	-417.870117	67.811813	1026.203735	491.061279	-91.000656	958.011780	523.391968	82.223366
-481.692200	132.884415	922.443848	-376.918060	-26.051531	933.427917	-545.737915	79.150307	500.543732	-293.259064	-6.589262	501.312256	-497.216980	48.139870	71.568962	-359.178253	-47.529850	107.079720	-481.042297	268.948334	1372.930298	-324.803894	-36.998657	1393.197266	-382.793091	119.236107	1394.148071	-364.058319	98.174294	1685.486816	-563.737488	288.109589	1116.795044	-395.696747	-151.247650	1172.265869	-484.638153	299.915070	873.843750	-301.627472	-146.750122	916.217102	-417.892059	67.734383	1026.245239	491.153229	-89.327942	957.961365	523.760498	83.853142
-481.346558	132.013412	922.457581	-377.120667	-26.461311	933.491760	-545.230896	79.260437	500.376068	-295.296021	-6.650095	501.057861	-497.054749	48.273273	71.567551	-364.242584	-47.784058	107.256943	-481.044830	269.107697	1372.925659	-325.834930	-37.372631	1393.255981	-383.262787	119.070564	1394.219604	-364.756714	98.175453	1685.295166	-563.291382	288.360199	1116.680420	-397.328094	-151.651260	1172.507080	-483.691986	299.900757	873.996094	-303.807159	-148.175446	916.187927	-417.782990	67.151031	1026.271362	491.301941	-87.639114	957.913757	524.253052	85.512596
-481.283661	131.947067	922.559082	-377.424469	-26.799950	933.631042	-545.247009	79.475327	500.359192	-297.711334	-6.632828	500.657349	-497.068970	48.293560	71.557983	-369.271698	-47.844093	107.524628	-481.028992	269.234192	1372.935791	-326.861725	-37.857273	1393.349854	-383.680969	118.894707	1394.321533	-365.417938	97.629807	1685.268066	-562.833496	288.552612	1116.536865	-398.960052	-152.118790	1172.730591	-482.610321	299.664124	874.046875	-306.045166	-149.804398	915.949829	-417.753021	67.017334	1026.364014	491.057495	-85.748192	957.835571	524.528442	86.993866
-481.226532	132.929108	922.547729	-377.499420	-26.919498	933.620728	-545.615173	79.716408	500.555573	-299.996063	-6.048918	500.272980	-497.220886	48.240894	71.545143	-374.014557	-47.760208	107.614922	-480.978851	269.319183	1372.949219	-327.715424	-38.282669	1393.445068	-384.098602	118.736588	1394.427246	-366.109558	97.052017	1685.313965	-562.341125	288.749512	1116.399780	-400.476624	-152.418777	1172.914185	-481.302521	299.233063	874.178711	-308.233429	-151.431824	915.764709	-417.761627	67.341370	1026.368896	491.839111	-83.971848	957.633911	525.077881	89.267967
-479.476074	132.559311	922.424438	-375.630859	-26.190294	934.965332	-544.827271	79.857758	500.443634	-302.325378	-5.338033	500.234955	-496.922180	48.430153	71.517403	-378.572784	-47.485210	107.499779	-480.887085	269.397430	1372.925049	-328.552643	-38.733318	1393.526611	-384.466339	118.532326	1394.514771	-366.710602	96.431419	1685.328857	-561.748718	288.799469	1116.291626	-401.919891	-152.863693	1173.028198	-480.066528	298.939026	874.295776	-310.359802	-152.940781	915.601624	-417.111664	67.786423	1027.070435	492.633331	-82.398468	957.522522	525.761963	91.124557
-479.166321	132.541718	922.438538	-375.572052	-26.376484	934.967529	-544.775208	80.043602	500.472900	-304.707672	-5.118137	499.956116	-496.981384	48.483688	71.516861	-383.019318	-47.258808	107.508026	-480.780029	269.437622	1372.935669	-329.327515	-39.235970	1393.594482	-384.777008	118.306625	1394.610352	-367.317352	95.900894	1685.387939	-561.120667	288.831299	1116.122559	-403.321899	-153.288132	1173.318970	-478.599731	298.509216	874.380920	-312.455658	-154.441086	915.402710	-416.950317	67.631050	1027.088989	492.182037	-80.881447	957.823486	526.008911	92.399330
-478.769745	131.744095	922.465454	-375.623383	-26.680771	934.897705	-544.700562	80.185493	500.410370	-307.147675	-5.410075	499.507751	-497.067291	48.485970	71.524483	-387.391632	-47.539467	107.689522	-480.585571	269.463287	1372.927979	-329.966980	-39.708679	1393.590942	-385.048523	118.054138	1394.721680	-367.749969	95.208824	1685.360596	-560.375244	288.781891	1115.924072	-404.651672	-153.634323	1173.428833	-476.973206	297.943024	874.512024	-314.474213	-155.797226	915.269226	-416.713531	67.077141	1027.061157	492.596527	-79.231239	957.895996	526.561340	94.086693
-478.610046	132.296127	922.403015	-375.646179	-26.795507	934.797913	-544.500610	80.323769	500.484039	-309.439819	-5.528110	499.200745	-497.039459	48.569603	71.518959	-391.505707	-47.344315	107.544296	-480.422272	269.406982	1372.920166	-330.610443	-40.190964	1393.728638	-385.254456	117.758286	1394.840942	-368.193146	94.578224	1685.355103	-559.629028	288.731964	1115.734985	-405.833008	-154.038940	1173.565552	-475.296631	297.349609	874.698730	-316.365448	-157.203476	915.146301	-416.605743	67.225624	1026.986206	492.886383	-77.582710	957.853943	527.050903	95.858665
-478.219055	131.694656	922.432129	-375.784973	-27.154942	934.759766	-544.310974	80.441414	500.367981	-312.176147	-5.538021	498.796295	-497.058685	48.619427	71.497223	-395.479858	-47.421871	107.438377	-480.295929	269.395996	1372.927734	-331.339478	-40.695255	1393.765747	-385.448730	117.433846	1394.848999	-368.589020	93.933167	1685.379761	-558.782532	288.659790	1115.550171	-407.025848	-154.472610	1173.693848	-473.465607	296.631348	874.828979	-318.252136	-158.632126	914.932068	-416.417389	66.730293	1026.977173	493.272675	-75.928505	957.779663	527.538757	97.491325
-478.014648	131.626663	922.449402	-375.915955	-27.442625	934.684692	-544.302002	80.553116	500.381378	-314.435303	-5.766922	498.442566	-497.176849	48.640453	71.488586	-399.168762	-47.348480	107.316620	-480.051056	269.316345	1372.887085	-331.880219	-41.227898	1393.799316	-385.635651	117.145782	1394.953857	-368.938049	93.267380	1685.395264	-557.874329	288.456818	1115.344727	-408.133606	-154.901367	1173.840942	-471.537384	295.909760	875.031006	-320.149353	-160.045212	914.716614	-416.309174	66.498962	1026.948364	493.584473	-74.269348	957.807190	528.009766	99.128845
-477.777374	131.537949	922.433533	-376.062683	-27.833851	934.670898	-544.453186	80.701569	500.409546	-316.696167	-6.532924	498.181763	-497.280518	48.652260	71.461113	-402.750763	-47.632305	107.334915	-479.806549	269.224823	1372.901001	-332.493042	-41.763981	1393.793335	-385.741791	116.760277	1395.029663	-369.236633	92.567986	1685.413574	-556.949463	288.320038	1115.158936	-409.183929	-155.405106	1173.930908	-469.477905	295.065033	875.201233	-321.884155	-161.329208	914.520386	-416.230194	66.228798	1026.934326	493.989136	-72.546509	957.833984	528.459717	100.942108
-477.490540	131.546967	922.481506	-376.211792	-28.218576	934.632019	-544.640442	80.863464	500.436859	-318.901886	-6.984530	498.000946	-497.393494	48.657669	71.439438	-405.974884	-47.792828	107.173233	-479.414429	269.071869	1372.903809	-332.915283	-42.329712	1393.910278	-385.841980	116.369034	1395.154663	-369.555664	91.962433	1685.419556	-555.884033	288.077881	1114.949585	-410.164215	-155.802246	1174.071533	-467.296326	294.196594	875.454773	-323.616455	-162.589371	914.285217	-416.090118	65.968201	1026.941650	494.417267	-70.847145	957.951843	528.907471	102.593063
-477.111572	131.562241	922.489624	-376.311523	-28.612526	934.599121	-544.703979	80.971298	500.489075	-320.921814	-7.627183	497.761475	-497.531708	48.630657	71.446907	-409.045593	-47.988232	106.994682	-479.025726	268.922638	1372.919434	-333.418701	-42.929878	1393.923706	-385.880280	115.969566	1395.251587	-369.742432	91.263107	1685.462036	-554.817627	287.863770	1114.817383	-411.137421	-156.252747	1174.135010	-465.079132	293.235291	875.715576	-325.307037	-163.893982	914.057434	-415.932770	65.696938	1026.939209	494.755798	-69.164986	958.022583	529.332214	104.203537
-476.846039	131.466888	922.479675	-376.476898	-29.051361	934.549866	-544.679504	81.065666	500.500153	-322.553192	-8.731083	497.655945	-497.595886	48.652069	71.418907	-411.901123	-48.132030	106.736382	-478.619873	268.777069	1372.948242	-333.881195	-43.567146	1393.963257	-385.920410	115.529396	1395.357788	-369.905090	90.553963	1685.477051	-553.685669	287.644989	1114.685669	-412.029968	-156.764938	1174.249023	-462.752197	292.213928	876.057068	-326.809296	-164.981888	913.916077	-415.829956	65.379448	1026.911133	495.341858	-67.628120	957.572632	529.996765	106.229256
-476.475586	131.374283	922.490662	-376.627869	-29.481865	934.528809	-544.651428	81.178345	500.516510	-324.588196	-10.734707	497.358093	-497.653412	48.681641	71.411942	-414.763397	-49.177654	106.798424	-478.134949	268.620697	1372.968628	-334.242798	-44.164860	1394.029419	-386.130463	114.919487	1395.499878	-370.014771	89.802849	1685.489502	-552.439453	287.268616	1114.525635	-412.870667	-157.141342	1174.238159	-460.291168	291.067291	876.363037	-328.220917	-166.056015	913.754211	-415.675507	65.061386	1026.909302	495.237122	-66.276642	957.947083	530.225952	107.732224
-476.123749	131.209305	922.452820	-376.786987	-29.959862	934.478516	-544.599487	81.272202	500.538452	-326.649597	-11.008057	497.172089	-497.717529	48.682915	71.396126	-417.040527	-49.363022	106.396942	-477.591888	268.399048	1373.011597	-334.670929	-44.875896	1394.056885	-386.090088	114.425552	1395.520264	-370.087860	89.008972	1685.505005	-551.177551	287.012360	1114.450073	-413.632507	-157.710144	1174.320557	-457.813477	289.916687	876.701050	-329.576385	-167.187149	913.583008	-415.530334	64.700508	1026.865479	495.334290	-64.744141	958.167175	530.566772	109.250893
-475.892029	131.071930	922.431091	-376.981384	-30.492783	934.448608	-544.693298	81.415146	500.558868	-328.269745	-11.880157	497.069092	-497.845734	48.692009	71.364578	-419.198853	-49.839832	106.123856	-477.024445	268.150177	1373.085449	-335.066406	-45.593403	1394.040527	-385.993408	113.848038	1395.603638	-370.099579	88.196686	1685.509888	-549.817810	286.609558	1114.350098	-414.398346	-158.225708	1174.387451	-455.185211	288.672363	877.210022	-330.788788	-168.177277	913.380981	-415.430084	64.346619	1026.833252	495.719940	-63.091633	958.286987	530.966858	110.953308
-475.563477	130.891037	922.435364	-377.140411	-30.994522	934.404236	-544.567688	81.546829	500.556030	-329.502472	-13.767134	496.963196	-497.874054	48.701145	71.342934	-421.160461	-50.573196	105.904907	-476.419617	267.892639	1373.181641	-335.440887	-46.337135	1394.037354	-385.870941	113.266914	1395.655273	-370.086548	87.362404	1685.525879	-548.432678	286.283356	1114.279175	-415.123932	-158.621811	1174.334229	-452.543060	287.364014	877.528687	-332.002106	-169.187927	913.164612	-415.272339	63.958939	1026.811523	496.059387	-61.391045	958.417175	531.433472	113.018906
-475.311432	130.671829	922.464783	-377.387054	-31.503904	934.327148	-544.120422	81.639015	500.514465	-331.199860	-14.729765	496.736542	-497.806458	48.769463	71.329193	-422.810455	-51.572979	105.911339	-475.704437	267.656921	1373.258301	-335.757843	-47.102886	1394.037354	-385.733643	112.702789	1395.751343	-370.025452	86.517952	1685.549805	-546.946655	285.836548	1114.201782	-415.814880	-159.062363	1174.299927	-449.904480	286.045837	878.061462	-333.073730	-170.154648	912.990479	-415.159882	63.536888	1026.783569	496.425629	-59.771610	958.477539	531.960205	114.692986
-474.991913	130.472626	922.455688	-377.574371	-32.009136	934.294250	-544.054382	81.781609	500.563934	-332.223907	-16.472982	496.619568	-497.887360	48.766880	71.315071	-424.263733	-52.447758	105.540443	-474.954590	267.327087	1373.367188	-336.088806	-47.840778	1394.105957	-385.558868	112.037674	1395.779419	-369.854431	85.513344	1685.585083	-545.423584	285.483826	1114.094727	-416.486694	-159.579254	1174.276733	-447.022247	284.582184	878.585999	-334.074524	-171.048904	912.813782	-415.033997	63.144791	1026.761353	496.698853	-58.215042	958.583923	532.350037	116.285645
-474.579285	130.454163	922.531433	-377.702209	-32.447464	934.253784	-544.030457	81.934479	500.606537	-333.248322	-17.703093	496.519714	-498.028107	48.717636	71.301163	-425.410217	-53.428391	105.291183	-474.150635	266.971191	1373.420898	-336.477509	-48.689251	1394.062988	-385.330353	111.355255	1395.896851	-369.769348	84.691963	1685.593506	-543.846741	285.056854	1114.050415	-417.166534	-160.044861	1174.175171	-444.211884	283.130280	879.110840	-334.977814	-171.899185	912.611755	-414.865173	62.789833	1026.793823	497.027130	-56.685692	958.675842	532.750305	117.880676
-474.256836	130.245880	922.563293	-377.894806	-32.967983	934.181396	-543.919128	82.055954	500.613861	-334.269287	-19.051912	496.431213	-498.105408	48.718739	71.270760	-426.405273	-54.640320	105.181259	-473.317169	266.646790	1373.539795	-336.779724	-49.583229	1394.044312	-385.124664	110.663078	1395.944214	-369.572510	83.752846	1685.601318	-542.217102	284.566742	1114.045532	-417.748016	-160.506744	1174.096558	-441.294495	281.571106	879.686462	-335.743683	-172.651291	912.475098	-414.735291	62.339302	1026.778076	497.356628	-55.137173	958.769287	533.180481	119.333931
-473.907867	129.985062	922.627136	-378.130066	-33.478233	934.143494	-543.781189	82.152740	500.620209	-335.145782	-20.629436	496.355408	-498.184052	48.709419	71.252235	-427.192261	-55.819370	104.816139	-472.425415	266.223358	1373.653809	-336.993591	-50.469425	1394.077881	-384.820251	109.938004	1395.988159	-369.345612	82.810532	1685.618286	-540.527100	284.077911	1113.984619	-418.300629	-161.025803	1173.974731	-438.384827	279.989105	880.267944	-336.419769	-173.398376	912.338135	-414.604553	61.874531	1026.793579	497.557159	-53.686520	958.890991	533.565002	120.770195
-473.585236	129.791153	922.640076	-378.351685	-34.046768	934.093445	-543.639465	82.231987	500.638489	-335.830688	-22.337442	496.246216	-498.238983	48.708988	71.238808	-427.790710	-57.449715	104.784454	-471.485260	265.836914	1373.756836	-337.268524	-51.427612	1393.975586	-384.487366	109.096863	1395.905884	-369.069611	81.787651	1685.643066	-538.827515	283.695404	1114.009644	-418.878204	-161.535736	1173.844238	-435.447205	278.485260	880.867554	-337.005981	-174.056931	912.201172	-414.484497	61.426903	1026.776001	497.884277	-52.119114	958.972961	533.997864	122.148865
-473.236267	129.466354	922.649719	-378.553925	-34.678730	934.065063	-543.577332	82.291962	500.682831	-336.796722	-23.800446	496.157196	-498.334381	48.683853	71.211037	-428.094208	-58.870258	104.487953	-470.534637	265.322205	1373.892700	-337.560516	-52.388882	1393.951050	-384.204712	108.366577	1396.057373	-368.671234	80.684044	1685.664551	-537.093689	283.166229	1114.008423	-419.422394	-162.104279	1173.741089	-432.390411	276.698181	881.551147	-337.496979	-174.657669	912.068787	-414.342377	60.901340	1026.765137	497.993958	-50.599712	959.073730	534.309509	123.691246
-472.788513	129.238617	922.685669	-378.732086	-35.262367	934.052185	-543.473328	82.362022	500.717896	-337.150574	-25.002722	496.165009	-498.421265	48.678902	71.182487	-428.116730	-60.309132	104.286980	-469.516785	264.852783	1374.037842	-337.820465	-53.372017	1393.875000	-383.872742	107.441757	1396.028564	-368.376556	79.728676	1685.675537	-535.269226	282.650909	1114.043457	-419.938660	-162.652695	1173.538574	-429.404053	275.039032	882.169922	-337.918457	-175.319870	911.946289	-414.168793	60.415897	1026.782959	498.264862	-48.949787	959.122925	534.756287	125.265633
-472.381073	129.012604	922.694580	-378.939880	-35.832752	934.013733	-543.388000	82.390907	500.737793	-337.168427	-27.101810	496.134827	-498.517548	48.681000	71.159431	-428.009766	-62.208164	104.164101	-468.422791	264.376678	1374.157837	-337.828644	-54.399860	1393.804443	-383.554596	106.558777	1396.042969	-367.973114	78.674995	1685.695679	-533.474670	282.273804	1114.134888	-420.376373	-163.096817	1173.348877	-426.212280	273.097961	882.945679	-338.213226	-175.823288	911.786377	-414.004028	59.954990	1026.769043	498.347992	-47.440063	959.226624	535.061890	126.776436
-471.937683	128.621582	922.678040	-379.169220	-36.513027	933.936279	-543.248962	82.418655	500.741425	-337.688385	-28.683496	496.177277	-498.566742	48.687683	71.122513	-427.851288	-63.908329	103.850883	-467.382172	263.781372	1374.334229	-337.979156	-55.507805	1393.739502	-383.091644	105.682236	1396.177124	-367.514771	77.599510	1685.703247	-531.608704	281.716766	1114.193970	-420.805634	-163.648895	1173.122681	-422.841156	270.977448	883.837952	-338.357483	-176.302567	911.716431	-413.832245	59.348660	1026.723999	498.500366	-45.779999	959.270996	535.388000	128.431488
-471.430206	128.364212	922.753601	-379.274414	-37.193336	934.012512	-543.140930	82.457878	500.738708	-337.420929	-30.748999	496.204834	-498.677887	48.675179	71.106812	-427.365509	-65.889168	103.881668	-466.269409	263.211304	1374.503174	-338.165070	-56.572094	1393.718140	-382.642822	104.761314	1396.188965	-367.015289	76.477158	1685.722778	-529.690186	281.158142	1114.270630	-421.225830	-164.136154	1172.832275	-419.696320	269.193604	884.595459	-338.478607	-176.765518	911.628845	-413.605804	58.817291	1026.805298	498.556030	-44.270123	959.343994	535.742493	129.969940
[truncated: 40 more columns]
