# Supplementary material for: A dyadic stimulus set of audiovisual affective displays for the study of multisensory, emotional, social interactions
Source: Behav Res Methods. 2015 Nov 5;48(4):1285–95. doi: 10.3758/s13428-015-0654-4 (PMC5101291; doi:10.3758/s13428-015-0654-4)
Supplement: Supplementary file 1 — (ZIP 270 MB) [file 13428_2015_654_MOESM1_ESM.zip › supplementary_material_2_stimuli_set_files/E/E25.txt]

-451.575348	212.573273	919.003357	-425.559662	25.461639	920.946411	-549.838745	266.037018	503.671051	-472.538605	-27.485565	500.266663	-556.677612	286.638397	68.922951	-522.130066	-47.335453	77.902901	-475.026581	310.821167	1376.106812	-423.687164	-33.994400	1372.978149	-430.825958	136.505371	1389.278076	-419.803619	124.495537	1682.627075	-553.333862	353.640350	1120.389404	-512.559875	-90.472488	1136.611938	-478.026917	342.075500	874.518188	-412.674103	-88.790947	880.679871	-427.691986	121.561508	1019.349182	447.468933	-39.924160	958.243164	454.153412	137.612289
-451.803894	212.596558	919.024170	-425.689514	25.540253	920.917603	-549.979675	266.081116	503.614136	-473.819733	-28.556578	500.540161	-556.664063	286.651398	68.923096	-522.789001	-47.474976	78.049500	-475.062836	310.788086	1376.158569	-423.893829	-34.025536	1372.946899	-431.002869	136.444580	1389.312500	-420.130249	124.732262	1682.542236	-552.808289	353.288910	1120.284668	-512.736816	-90.381302	1136.568848	-477.040802	341.008209	874.684204	-413.052277	-88.653831	880.512451	-427.858521	121.594337	1019.344238	447.374054	-39.914494	958.245605	454.049652	137.619583
-452.040619	212.715927	919.065308	-425.830414	25.640554	920.914124	-549.891479	265.904358	503.514343	-473.007233	-27.691259	500.292847	-556.486084	286.626465	68.884575	-522.319885	-47.363281	77.920708	-475.114288	310.734009	1376.232910	-424.059692	-34.076698	1372.929321	-431.182892	136.404709	1389.353516	-420.461243	124.114433	1682.712158	-552.349121	352.954468	1120.211792	-512.972595	-90.300888	1136.459595	-476.008057	339.886108	874.843323	-413.429779	-88.515518	880.330078	-428.039795	121.686836	1019.362671	447.301239	-39.907665	958.275635	454.001312	137.597183
-452.270996	212.766174	919.085999	-425.967041	25.742130	920.895691	-550.033264	265.902161	503.515137	-473.064667	-27.646629	500.274109	-556.485535	286.638580	68.868965	-522.319946	-47.363651	77.914970	-475.172150	310.705353	1376.304932	-424.262482	-34.127853	1372.943970	-431.367645	136.327271	1389.390381	-420.790771	123.928261	1682.772705	-551.873779	352.613678	1120.151245	-513.252808	-90.201057	1136.379272	-474.872986	338.649963	875.030884	-413.864410	-88.343422	880.192383	-428.201874	121.751122	1019.361816	447.412109	-39.852001	958.471252	454.123688	137.631638
-452.466980	212.849686	919.117004	-426.112061	25.836477	920.890564	-550.232361	266.018066	503.542999	-473.090698	-27.612585	500.198792	-556.523987	286.658966	68.889366	-522.320190	-47.363804	77.910751	-475.218750	310.675171	1376.348389	-424.534912	-34.209377	1372.870605	-431.517578	136.252014	1389.440674	-421.120819	123.739738	1682.832642	-551.472595	352.282318	1120.087524	-513.551331	-90.118805	1136.338013	-473.604462	337.199341	875.235535	-414.282013	-88.133301	880.097229	-428.375061	121.823593	1019.375427	447.040619	-39.863621	958.237976	453.778656	137.641891
-452.632263	212.890823	919.124207	-426.253021	25.922407	920.879822	-550.469971	266.210144	503.543915	-473.086151	-27.563965	500.117462	-556.598633	286.665924	68.886055	-522.290039	-47.356850	77.901878	-475.276093	310.631989	1376.426392	-424.815002	-34.277508	1372.797729	-431.673706	136.207062	1389.513184	-421.431915	123.525887	1682.890259	-551.082214	351.911987	1120.009644	-513.869324	-90.026184	1136.323853	-472.496826	336.005096	875.590149	-414.749847	-88.025963	880.001526	-428.523773	121.880234	1019.373352	446.897705	-39.881927	958.232422	453.677948	137.626663
-452.795074	212.997665	919.148682	-426.372040	26.005497	920.881165	-550.645874	266.352997	503.488770	-474.000000	-28.300203	500.292664	-556.617371	286.672852	68.887115	-522.793091	-47.476494	78.018845	-475.327789	310.609436	1376.505371	-425.095367	-34.336498	1372.720947	-431.834900	136.144257	1389.519043	-421.713470	123.204178	1683.015015	-550.685669	351.572601	1119.950195	-514.232178	-89.945198	1136.281250	-470.998444	334.344360	875.810974	-415.200226	-87.916573	879.904297	-428.674194	121.963821	1019.387573	446.810333	-39.830769	958.231445	453.565460	137.669083
-452.947845	213.077408	919.173340	-426.519012	26.081224	920.870728	-550.742798	266.373596	503.510590	-475.335785	-29.477882	500.507904	-556.663025	286.704346	68.872101	-523.501770	-47.656010	78.193619	-475.404572	310.570099	1376.571777	-425.387054	-34.408894	1372.670654	-431.975891	136.097855	1389.596802	-422.032654	123.148453	1682.907715	-550.292358	351.289307	1119.916138	-514.609253	-89.825348	1136.207764	-469.820007	333.049408	876.233093	-415.618591	-87.873672	879.834595	-428.834869	122.021698	1019.396362	446.701691	-39.847519	958.200623	453.489441	137.705872
-453.127716	213.202499	919.205811	-426.697754	26.189062	920.864014	-550.919250	266.508057	503.538025	-475.533661	-29.592628	500.548828	-556.734436	286.706696	68.859901	-523.612976	-47.685452	78.213905	-475.430634	310.561340	1376.626831	-425.628387	-34.475769	1372.612305	-432.112213	136.027924	1389.594238	-422.315186	122.903732	1682.974609	-549.872192	350.903809	1119.916748	-514.995361	-89.671936	1136.093262	-468.677155	331.854462	876.630493	-416.022797	-87.797218	879.728699	-429.000946	122.119003	1019.408264	446.548889	-39.806255	958.189209	453.387848	137.707458
-453.273071	213.273132	919.225098	-426.871216	26.291250	920.860291	-550.987976	266.494812	503.600616	-475.558960	-29.519806	500.509247	-556.751526	286.722626	68.861725	-523.569214	-47.641376	78.194740	-475.531067	310.530762	1376.704712	-425.912079	-34.547016	1372.534058	-432.263153	135.985489	1389.613525	-422.603027	122.702789	1683.060669	-549.469604	350.563995	1119.898315	-515.388428	-89.686584	1136.019531	-467.506866	330.704987	877.074402	-416.475586	-87.700531	879.572449	-429.169495	122.190704	1019.417419	446.479095	-39.779686	958.150513	453.320129	137.776688
-453.399658	213.342590	919.232056	-427.026093	26.359550	920.866760	-551.116516	266.586151	503.611298	-475.561096	-29.418360	500.486328	-556.801941	286.731445	68.870155	-523.596802	-47.642223	78.178093	-475.616699	310.501617	1376.797607	-426.174957	-34.612373	1372.468262	-432.421204	135.941879	1389.628784	-422.876099	122.614326	1682.920166	-549.036560	350.238434	1119.870239	-515.807373	-89.640244	1135.948364	-466.355377	329.691620	877.471497	-416.979645	-87.660088	879.455811	-429.320862	122.256180	1019.425354	446.364624	-39.727905	958.144531	453.221863	137.780518
-453.533173	213.433777	919.255676	-427.198059	26.426584	920.853760	-551.246094	266.776978	503.603638	-474.401031	-28.209032	500.221649	-556.861938	286.745789	68.878448	-522.925049	-47.458923	78.028610	-475.703888	310.516113	1376.865723	-426.448303	-34.634109	1372.385376	-432.577148	135.883301	1389.652588	-423.107910	122.685478	1682.907959	-548.623047	349.947784	1119.828369	-516.207703	-89.494644	1135.850342	-465.183624	328.674133	877.848389	-417.442535	-87.648964	879.348145	-429.478027	122.312653	1019.431702	446.241974	-39.715267	958.119995	453.134491	137.805450
-453.694977	213.546173	919.271790	-427.320129	26.833597	920.638611	-551.329895	266.883575	503.625397	-474.313507	-27.925489	500.300201	-556.853882	286.773621	68.902985	-522.872314	-47.429382	77.983391	-475.812958	310.480957	1376.949829	-426.760864	-34.696556	1372.302368	-432.722046	135.851852	1389.687744	-423.377716	122.463379	1682.933594	-548.211853	349.677917	1119.786743	-516.579041	-89.416626	1135.847534	-464.013397	327.771698	878.225708	-417.964569	-87.703148	879.261047	-429.526398	122.468506	1019.324341	446.140656	-39.670773	958.098633	453.056000	137.845215
-453.735413	213.543365	919.291443	-427.478455	26.529428	920.898132	-551.505432	267.112152	503.663422	-474.267029	-27.921442	500.151794	-556.954895	286.811035	68.943466	-522.797852	-47.410702	77.973892	-475.910004	310.491394	1377.035645	-427.041809	-34.752697	1372.228638	-432.877686	135.811584	1389.712402	-423.639465	122.217247	1682.946655	-547.782776	349.420197	1119.776611	-516.981140	-89.379791	1135.790039	-462.756836	326.919647	878.667053	-418.458191	-87.708382	879.203979	-429.759033	122.413246	1019.476257	446.010864	-39.671246	958.092590	452.954285	137.851120
-453.906921	213.688812	919.289856	-427.613708	26.931627	920.639343	-551.852173	267.467804	503.768921	-474.428131	-27.834215	500.264893	-557.178711	286.863739	68.959923	-522.836182	-47.420528	77.966064	-476.013184	310.463104	1377.090454	-427.307983	-34.772717	1372.169067	-433.066925	135.743103	1389.709595	-423.926147	121.614876	1683.047241	-547.410278	349.224915	1119.755005	-517.391418	-89.304192	1135.740723	-461.380341	325.906921	879.004700	-418.966003	-87.679901	879.058350	-429.811920	122.569664	1019.337769	445.896729	-39.621601	958.090210	452.857788	137.886658
-453.978943	213.772949	919.327759	-427.755859	26.990574	920.648071	-551.844604	267.509918	503.839417	-474.445282	-27.792013	500.292938	-557.164429	286.870819	68.955177	-522.869446	-47.374123	77.937981	-476.134064	310.445892	1377.160767	-427.575134	-34.812908	1372.060791	-433.259125	135.675598	1389.730347	-424.178650	121.358711	1683.042236	-547.042175	349.040039	1119.719360	-517.782166	-89.319221	1135.672607	-460.080109	325.361908	879.431763	-419.427521	-87.662468	878.948853	-429.966949	122.614609	1019.366943	445.765442	-39.656963	958.078979	452.773102	137.894226
-454.040131	213.808426	919.337646	-427.877441	27.021166	920.645081	-551.919067	267.667908	503.860687	-474.495758	-27.693554	500.249847	-557.216492	286.883575	68.950966	-522.825073	-47.362053	77.920227	-476.225708	310.422272	1377.210449	-427.817444	-34.858128	1371.996826	-433.460938	135.632950	1389.705566	-424.409790	121.086494	1683.034546	-546.665222	348.901947	1119.674194	-518.183167	-89.297531	1135.579468	-458.765198	324.992889	879.812988	-419.857300	-87.680702	878.868469	-430.082886	122.633812	1019.373413	445.654022	-39.618729	958.037781	452.679932	137.919037
-454.067902	213.899353	919.359985	-428.015717	27.092113	920.626953	-551.944336	267.734619	503.899353	-474.546600	-27.649712	500.222076	-557.280090	286.915710	68.965027	-522.839417	-47.358437	77.937721	-476.340302	310.405426	1377.270020	-428.075287	-34.909504	1371.938232	-433.661316	135.598358	1389.724976	-424.659149	120.882271	1683.024780	-546.299255	348.899719	1119.650391	-518.532104	-89.306915	1135.557007	-457.501801	324.611511	880.123901	-420.352539	-87.752457	878.776672	-430.214813	122.679741	1019.381653	445.527283	-39.592041	958.064331	452.596313	137.904053
-454.004425	213.990051	919.380737	-428.131775	26.804436	920.854309	-551.991699	267.861847	503.928894	-474.625214	-27.698860	500.275757	-557.331848	286.938690	68.977379	-522.837708	-47.357929	77.941109	-476.464050	310.398804	1377.332886	-428.339783	-34.924023	1371.914673	-433.871094	135.544113	1389.727417	-424.893127	120.620918	1683.024658	-545.861633	348.878479	1119.641602	-518.896301	-89.265526	1135.527466	-456.179504	324.453613	880.433960	-420.835052	-87.758980	878.674622	-430.375214	122.657722	1019.518494	445.405304	-39.536770	958.076599	452.499939	137.939484
-453.969391	214.168167	919.431763	-428.212463	26.899002	920.853210	-552.018921	268.000214	503.908905	-474.683746	-27.660271	500.269012	-557.304504	286.954071	68.995461	-522.836487	-47.365345	77.914055	-476.595764	310.396362	1377.412842	-428.621399	-34.942215	1371.846436	-434.086060	135.513168	1389.745972	-425.079956	120.278107	1683.056030	-545.404968	348.883759	1119.609497	-519.227295	-89.276794	1135.496338	-454.865143	324.344208	880.778259	-421.337219	-87.825371	878.600769	-430.460693	122.750221	1019.551147	445.315277	-39.525108	958.072998	452.436432	137.952576
-453.922150	214.381210	919.485168	-428.322296	27.007093	920.825012	-552.032959	268.068420	503.962219	-474.694427	-27.581152	500.233124	-557.350159	286.960480	68.980637	-522.848022	-47.346672	77.884666	-476.728485	310.362610	1377.466064	-428.958923	-34.952087	1371.800293	-434.274445	135.495285	1389.752197	-425.337616	120.161674	1682.941162	-544.892578	348.999512	1119.554688	-519.598755	-89.231903	1135.450317	-453.682281	324.372253	880.985046	-421.845825	-87.805725	878.441162	-430.548767	122.849655	1019.571167	445.243011	-39.501698	958.050659	452.370178	137.981735
-453.954987	214.625000	919.497803	-428.416504	27.432310	920.576904	-552.068115	268.120178	504.019623	-473.797729	-26.738110	499.967133	-557.350220	286.981018	68.991768	-522.326538	-47.223717	77.754044	-476.839935	310.384521	1377.595093	-429.330933	-34.975277	1371.764038	-434.488800	135.448380	1389.748047	-425.563416	120.413872	1682.780884	-544.332397	349.207275	1119.538818	-519.934265	-89.180763	1135.368774	-452.640717	324.504730	881.208435	-422.271027	-87.823708	878.349976	-430.567932	123.050323	1019.451477	445.128113	-39.466213	958.082275	452.306183	137.999603
-453.996307	214.711639	919.554810	-428.533417	27.521074	920.551270	-552.101135	268.204773	504.041199	-473.762299	-26.615084	499.947815	-557.332214	286.976013	68.984138	-522.281616	-47.213882	77.736778	-477.001434	310.303894	1377.632935	-429.715088	-35.022831	1371.678467	-434.692841	135.447998	1389.791992	-425.794983	120.226357	1682.744995	-543.771423	349.429016	1119.532471	-520.283081	-89.156944	1135.267578	-451.643524	324.771118	881.368774	-422.745880	-87.904007	878.213318	-430.687012	123.084473	1019.472534	444.973816	-39.429035	958.028076	452.193512	138.065536
-454.104706	214.674530	919.585876	-428.648315	27.562359	920.538818	-552.048584	268.204620	504.024078	-473.804108	-26.622738	499.912415	-557.407471	286.992065	68.966118	-522.287109	-47.215168	77.737183	-477.141479	310.262238	1377.748291	-430.061646	-35.075268	1371.652466	-434.899109	135.429352	1389.813721	-426.058838	120.049889	1682.755371	-543.185120	349.711090	1119.506104	-520.626831	-89.132416	1135.162598	-450.698212	325.085449	881.492188	-423.203339	-87.964462	878.042358	-430.860443	123.055511	1019.488953	444.842896	-39.391720	958.035339	452.080811	138.073792
-454.319458	214.327942	919.592102	-428.843597	27.139809	920.780823	-551.940125	268.150116	503.899261	-474.019958	-26.759586	500.001801	-557.321960	287.007385	68.959396	-522.415344	-47.239628	77.752945	-477.216644	310.238556	1377.843384	-430.426208	-35.132847	1371.608887	-435.122406	135.338943	1389.778687	-426.275574	119.812439	1682.750000	-542.622803	350.089020	1119.561035	-520.939758	-89.093102	1135.059326	-449.968628	325.533722	881.490967	-423.612549	-88.012306	877.912415	-431.188477	122.779823	1019.623840	444.712646	-39.380741	957.996887	452.020416	138.101685
-454.415924	214.485413	919.590759	-428.970062	27.525524	920.528015	-551.963013	268.209839	503.918488	-474.009674	-26.695644	499.970734	-557.351563	287.015778	68.984802	-522.365784	-47.244678	77.721573	-477.270508	310.196442	1377.953613	-430.766998	-35.176544	1371.572754	-435.317230	135.280701	1389.788452	-426.443542	119.502411	1682.746582	-542.005493	350.513062	1119.590820	-521.266052	-89.042480	1134.972168	-449.311188	326.018921	881.546082	-424.008209	-88.082596	877.776062	-431.237915	122.926918	1019.492798	444.586548	-39.369896	957.976013	451.930908	138.143951
-454.441620	214.555939	919.571533	-429.067596	27.578026	920.507996	-551.934387	268.213531	503.932007	-474.008453	-26.703245	499.949738	-557.347900	287.014252	68.955307	-522.382874	-47.244194	77.714783	-477.292053	310.155518	1378.032349	-431.108612	-35.222340	1371.511597	-435.537079	135.198959	1389.783203	-426.729370	119.326538	1682.753174	-541.411682	351.043060	1119.614014	-521.613098	-89.013405	1134.903442	-448.702362	326.530457	881.629578	-424.384247	-88.057037	877.645203	-431.338013	122.978607	1019.477417	444.454193	-39.350445	957.966187	451.844025	138.170563
-454.419891	214.485123	919.552246	-429.169556	27.231895	920.725891	-551.943298	268.261993	503.937225	-475.003754	-27.541254	500.164612	-557.389160	287.060394	68.955269	-522.902527	-47.366528	77.841721	-477.261505	310.107635	1378.118896	-431.493988	-35.296604	1371.452148	-435.714386	135.164871	1389.827148	-426.912994	119.039345	1682.738892	-540.828979	351.515961	1119.687134	-521.956116	-88.916534	1134.796753	-448.156342	327.090729	881.658936	-424.761719	-88.096260	877.549438	-431.525970	122.866554	1019.590149	444.319397	-39.388783	957.932190	451.747192	138.193115
-454.456421	214.526657	919.541504	-429.255341	27.258121	920.702881	-551.835083	268.248688	503.891022	-474.291962	-26.855852	499.994415	-557.323364	287.048553	68.954819	-522.499512	-47.278999	77.717163	-477.198914	310.040222	1378.218628	-431.889008	-35.328938	1371.374146	-435.924194	135.111176	1389.842407	-427.187103	118.867645	1682.735596	-540.268799	352.019531	1119.763428	-522.296753	-88.876129	1134.707275	-447.786804	327.676819	881.615173	-425.158478	-88.159607	877.390686	-431.628632	122.885490	1019.577881	444.239685	-39.323494	957.926086	451.657013	138.258347
-454.489410	214.609329	919.520203	-429.375916	27.286402	920.683044	-551.903625	268.304718	503.891815	-475.047424	-27.522495	500.161224	-557.356995	287.070099	68.958855	-522.934204	-47.397701	77.836899	-477.120667	309.993256	1378.316650	-432.275269	-35.395039	1371.310791	-436.120758	135.056778	1389.854614	-427.376068	118.598854	1682.709839	-539.779480	352.504730	1119.836792	-522.658752	-88.780235	1134.561401	-447.344543	328.306152	881.653381	-425.528717	-88.171066	877.261230	-431.747650	122.930748	1019.561829	444.076355	-39.271118	957.919678	451.539703	138.293930
-454.563324	214.622299	919.488464	-429.527710	27.334665	920.626587	-551.903748	268.349579	503.899719	-477.378784	-29.836887	500.688507	-557.364685	287.073547	68.943375	-524.225098	-47.718613	78.155243	-477.030884	309.939301	1378.397949	-432.634216	-35.450989	1371.272217	-436.350189	134.969193	1389.813354	-427.592529	118.365410	1682.707031	-539.273560	353.046356	1119.913574	-522.985901	-88.696396	1134.440674	-446.949219	328.935242	881.686951	-425.927216	-88.179680	877.105347	-431.871521	122.942902	1019.519226	443.952179	-39.251160	957.917725	451.459045	138.322174
-454.568604	214.722321	919.479919	-429.645264	27.381155	920.604919	-551.897766	268.404358	503.886749	-477.461334	-29.923651	500.691925	-557.373962	287.104736	68.933640	-524.271240	-47.730694	78.166573	-476.940796	309.904388	1378.492310	-433.088226	-35.532837	1371.209229	-436.525391	134.900726	1389.842651	-427.820251	118.140358	1682.704834	-538.830078	353.522827	1119.995728	-523.363098	-88.624260	1134.299072	-446.722626	329.637543	881.676514	-426.253143	-88.162613	877.036560	-431.992828	122.994583	1019.510620	443.847931	-39.198105	957.921509	451.370026	138.344376
-454.571899	214.744308	919.434753	-429.752777	27.397406	920.571289	-551.873535	268.405396	503.859680	-477.353607	-29.811176	500.651611	-557.376404	287.105621	68.934212	-524.187561	-47.713737	78.157448	-476.819061	309.850372	1378.588379	-433.535278	-35.605324	1371.127197	-436.705688	134.803940	1389.853149	-428.082550	117.382370	1682.898438	-538.447815	354.059906	1120.066772	-523.730286	-88.517609	1134.243286	-446.531250	330.269104	881.683167	-426.592072	-88.184998	876.969727	-432.088531	123.008835	1019.475464	443.738525	-39.167019	957.912354	451.265808	138.399048
-454.689514	214.839722	919.398071	-429.872589	27.771776	920.307739	-551.930420	268.544464	503.839264	-476.549377	-28.948847	500.391937	-557.413086	287.119049	68.917763	-523.744873	-47.638889	78.014931	-476.711426	309.825470	1378.665894	-434.035614	-35.695553	1371.067261	-436.872711	134.715042	1389.884888	-428.302551	117.131081	1682.914917	-538.108276	354.527313	1120.175659	-524.092712	-88.431053	1134.205444	-446.289856	330.889038	881.682800	-426.932281	-88.212158	876.888062	-432.139679	123.134796	1019.320557	443.635193	-39.151478	957.852844	451.219238	138.459000
-454.696106	214.901794	919.376343	-430.029449	27.851444	920.259460	-551.858459	268.487427	503.836426	-476.482819	-28.921190	500.357117	-557.379456	287.133728	68.918854	-523.687500	-47.624222	78.006348	-476.614349	309.802826	1378.744141	-434.432770	-35.773869	1371.008179	-437.028992	134.660477	1389.893921	-428.510620	116.947929	1682.884277	-537.807617	354.963593	1120.274658	-524.452637	-88.320000	1134.130005	-446.120880	331.529266	881.686523	-427.229126	-88.201126	876.816833	-432.263092	123.178123	1019.290222	443.482971	-39.086536	957.847290	451.086945	138.493317
-454.694305	214.978790	919.357239	-430.158295	27.860512	920.227661	-551.867859	268.528381	503.823669	-477.088470	-29.535475	500.467468	-557.387573	287.182678	68.920975	-524.067139	-47.726139	78.099205	-476.505188	309.779358	1378.844849	-434.814301	-35.831722	1370.962402	-437.194214	134.574905	1389.860840	-428.709503	117.240990	1682.740845	-537.526306	355.459778	1120.385986	-524.841919	-88.097397	1134.021606	-446.002502	332.143372	881.690979	-427.476624	-88.144020	876.781433	-432.366425	123.201508	1019.269226	443.418915	-39.061771	957.806641	451.045044	138.527679
-454.701996	215.048172	919.302856	-430.329498	27.915270	920.188599	-551.859863	268.597534	503.810974	-477.095306	-29.541006	500.443756	-557.378723	287.181030	68.898376	-524.070190	-47.726967	78.099930	-476.393158	309.779694	1378.925415	-435.181152	-35.890892	1370.983521	-437.351440	134.507187	1389.875244	-428.930237	117.037865	1682.736450	-537.287598	355.878784	1120.477295	-525.218445	-87.930977	1133.878906	-445.835205	332.756287	881.762146	-427.718018	-88.066429	876.735657	-432.481506	123.259453	1019.225159	443.314972	-38.981312	957.824524	450.956970	138.562653
-454.628510	215.010834	919.265442	-430.484375	27.555223	920.412415	-551.831665	268.655396	503.755249	-477.215027	-29.634933	500.456543	-557.423279	287.193481	68.886070	-524.174438	-47.757660	78.088432	-476.304688	309.733185	1379.013306	-435.647980	-35.968151	1370.892578	-437.508514	134.461639	1389.870850	-429.174286	116.279366	1682.927124	-537.085205	356.227997	1120.583618	-525.643066	-87.860359	1133.744751	-445.740906	333.338013	881.814819	-428.013824	-88.020706	876.646545	-432.664948	123.165810	1019.330688	443.193237	-38.931644	957.810913	450.854706	138.595703
-454.617706	215.109161	919.252502	-430.628418	27.603378	920.385132	-551.812988	268.724976	503.745300	-477.188934	-29.621269	500.402435	-557.445618	287.218872	68.900497	-524.159058	-47.753342	78.085243	-476.198273	309.760559	1379.094238	-436.085968	-36.007652	1370.823853	-437.643555	134.410217	1389.914795	-429.387268	116.037498	1682.950928	-536.914978	356.547913	1120.717529	-526.057312	-87.769272	1133.636475	-445.604462	333.861298	881.889954	-428.299500	-87.949257	876.581055	-432.764740	123.218513	1019.314270	443.082703	-38.891113	957.796387	450.781036	138.636627
-454.629486	215.165482	919.228088	-430.827911	27.676264	920.346985	-551.861328	268.888580	503.762939	-477.230621	-29.640188	500.378296	-557.457581	287.218231	68.915054	-524.180481	-47.759312	78.088875	-476.110718	309.763672	1379.177612	-436.540802	-36.046616	1370.740356	-437.773254	134.368713	1389.929077	-429.602570	115.830544	1682.946655	-536.786133	356.894958	1120.842529	-526.483459	-87.613503	1133.588379	-445.532806	334.332062	881.920288	-428.602753	-87.898811	876.497131	-432.891327	123.263512	1019.285461	442.974121	-38.804996	957.790771	450.678162	138.707794
-454.631744	215.215240	919.223816	-430.998352	27.695498	920.350037	-551.834717	268.975128	503.744446	-476.646729	-29.044209	500.213837	-557.472046	287.247192	68.880028	-523.814819	-47.672279	77.971298	-475.996918	309.778137	1379.268188	-436.949677	-36.096516	1370.656860	-437.923889	134.327286	1389.917358	-429.803650	115.602753	1682.951782	-536.644958	357.205750	1120.956055	-526.888062	-87.438400	1133.488892	-445.451355	334.748779	881.977478	-428.863068	-87.826218	876.497559	-433.012726	123.288345	1019.288452	442.864868	-38.760780	957.776733	450.581268	138.734482
-454.628326	215.284973	919.204590	-431.175934	27.764143	920.339966	-551.734558	269.002289	503.720093	-477.202301	-29.584835	500.315247	-557.456238	287.269135	68.875824	-524.194824	-47.758381	78.044502	-475.897675	309.816803	1379.337280	-437.235016	-36.086555	1370.635986	-438.053925	134.311096	1389.924194	-430.008118	115.362450	1682.968628	-536.556946	357.489105	1121.088379	-527.303284	-87.248840	1133.391357	-445.431030	335.087250	882.018372	-429.173157	-87.760391	876.449707	-433.127838	123.349434	1019.276672	442.755157	-38.717884	957.767273	450.498505	138.781586
-454.691162	215.490646	919.211365	-431.370453	28.220974	920.087097	-551.815796	269.214478	503.763367	-476.587952	-28.929365	500.082794	-557.596313	287.315002	68.900299	-523.820557	-47.656334	77.948532	-475.806152	309.854156	1379.434326	-437.514465	-36.077122	1370.601929	-438.158813	134.299744	1389.960571	-430.192169	115.142410	1682.973145	-536.469971	357.732056	1121.196777	-527.657898	-87.141991	1133.311523	-445.388519	335.444702	882.095154	-429.486389	-87.723381	876.427917	-433.196991	123.545738	1019.150208	442.653046	-38.655205	957.743774	450.400909	138.850510
-454.703308	215.543930	919.192505	-431.588226	28.267000	920.072937	-551.831665	269.362671	503.820068	-476.538910	-28.855415	500.036438	-557.657532	287.307465	68.915207	-523.789368	-47.648277	77.938576	-475.702271	309.885681	1379.502808	-437.866333	-36.081665	1370.478027	-438.290649	134.284119	1389.972656	-430.376678	114.922287	1682.977051	-536.402954	357.952667	1121.326416	-528.054321	-86.961342	1133.191406	-445.334900	335.742554	882.182190	-429.767029	-87.603073	876.397217	-433.332336	123.584496	1019.135864	442.568329	-38.589123	957.769043	450.318695	138.879410
-454.614441	215.551941	919.182678	-431.755341	27.916313	920.324219	-551.768738	269.531921	503.747070	-476.679016	-29.011639	500.129669	-557.696838	287.396851	68.942703	-523.865417	-47.668530	77.960167	-475.575439	309.981262	1379.657104	-438.168762	-36.105186	1370.443237	-438.432678	134.250900	1389.958374	-430.551483	114.692413	1682.981934	-536.365295	358.097931	1121.448853	-528.442627	-86.762848	1133.116455	-445.315186	335.999115	882.282532	-430.067352	-87.522415	876.320984	-433.508606	123.518402	1019.268188	442.462952	-38.539043	957.765991	450.222229	138.883606
-454.605042	215.614838	919.207825	-431.924255	27.961359	920.321594	-551.729858	269.668488	503.802338	-476.578949	-28.942627	499.967224	-557.748291	287.410645	68.938858	-523.802979	-47.651821	77.947945	-475.491089	310.049011	1379.750000	-438.495270	-36.091862	1370.371338	-438.560577	134.233917	1389.974365	-430.716217	114.461540	1682.979004	-536.325012	358.277435	1121.565918	-528.777344	-86.572784	1133.032959	-445.294342	336.202332	882.418823	-430.339447	-87.361954	876.280212	-433.630707	123.543190	1019.284119	442.359406	-38.519520	957.722778	450.124420	138.935120
-454.600555	215.672577	919.197693	-432.122894	28.018568	920.315552	-551.745483	269.978241	503.761749	-477.162781	-29.496147	500.014099	-557.847473	287.433228	68.954811	-524.092590	-47.729919	78.023811	-475.399811	310.102661	1379.841431	-438.775024	-36.077347	1370.354614	-438.678314	134.224075	1389.965942	-430.895691	114.300308	1683.033203	-536.316528	358.446564	1121.676270	-529.080872	-86.411697	1132.978516	-445.303436	336.337982	882.521545	-430.601807	-87.220177	876.237976	-433.736938	123.591293	1019.277100	442.229370	-38.529446	957.743958	450.026886	138.956345
-454.603821	215.756363	919.206787	-432.286530	28.051880	920.299255	-550.453552	267.317413	503.228302	-477.151184	-29.498220	499.995148	-556.947815	287.309998	68.662354	-524.117981	-47.730873	78.018211	-475.319305	310.145447	1379.926880	-439.131836	-36.095150	1370.297729	-438.809204	134.226883	1389.949829	-431.015808	114.042389	1682.980713	-536.287048	358.594574	1121.770752	-529.423035	-86.240471	1132.887207	-445.271088	336.421509	882.654236	-430.933929	-87.134529	876.154419	-433.846008	123.624657	1019.276367	442.140015	-38.464443	957.732117	449.927429	139.011993
-454.602448	215.807236	919.198853	-432.453888	28.081541	920.296875	-550.323181	267.337830	503.186493	-477.155731	-29.419119	499.953003	-556.958618	287.312134	68.666435	-524.079712	-47.728317	77.983871	-475.242157	310.178162	1379.996948	-439.453430	-36.075226	1370.248047	-438.934143	134.234589	1390.012573	-431.159210	113.831726	1682.993164	-536.274048	358.713959	1121.853760	-529.752258	-86.066147	1132.839966	-445.256012	336.489105	882.776428	-431.249847	-86.976517	876.112061	-433.952728	123.656265	1019.273682	442.043304	-38.431698	957.712280	449.860596	139.040863
-454.697479	215.961365	919.213074	-432.685455	28.528988	920.057678	-550.330505	267.638214	503.248871	-477.023895	-29.223923	499.806030	-557.070740	287.370514	68.696548	-523.990784	-47.704376	77.956177	-475.162506	310.214874	1380.043579	-439.861450	-36.095295	1370.147827	-439.065125	134.250793	1390.062134	-431.290863	113.618927	1683.000244	-536.239441	358.884918	1121.954956	-530.126648	-85.896408	1132.738770	-445.259369	336.453033	882.896179	-431.549957	-86.775131	876.078796	-434.030212	123.828239	1019.154968	441.974213	-38.352367	957.719849	449.772583	139.094513
-454.699158	216.010071	919.205627	-432.856628	28.551054	920.079956	-550.230774	267.834747	503.259064	-477.047333	-29.201656	499.798950	-557.112976	287.395020	68.700058	-523.970703	-47.698921	77.950989	-475.102417	310.266663	1380.124268	-440.136871	-36.086189	1370.104492	-439.175262	134.248230	1390.060181	-431.413361	113.416229	1683.015747	-536.232300	358.971771	1122.049316	-530.466431	-85.706833	1132.690186	-445.250824	336.415131	883.034180	-431.877594	-86.591927	876.058289	-434.155426	123.865952	1019.166138	441.871002	-38.354889	957.686340	449.710114	139.147415
-454.687897	216.114166	919.233459	-433.023193	28.639956	920.075256	-550.157349	268.019440	503.283844	-477.002289	-29.116499	499.780396	-557.126526	287.452881	68.730240	-523.948608	-47.693031	77.940849	-475.048706	310.319214	1380.209839	-440.454926	-36.079964	1370.063232	-439.256378	134.251053	1390.067627	-431.543274	113.247040	1683.024048	-536.210815	359.050446	1122.129761	-530.776245	-85.505867	1132.606812	-445.248932	336.306274	883.150391	-432.175995	-86.400536	876.046936	-434.258820	123.932976	1019.180664	441.772888	-38.334881	957.674561	449.625671	139.188599
-454.697388	216.213043	919.240051	-433.225281	28.726439	920.050476	-550.107910	268.178650	503.264191	-476.653839	-28.737324	499.614166	-557.213684	287.469269	68.728012	-523.722778	-47.615761	77.871170	-474.967926	310.379272	1380.275269	-440.664063	-36.039490	1370.028076	-439.371338	134.238678	1390.092407	-431.676025	113.066734	1683.026245	-536.192810	359.094330	1122.197632	-531.072266	-85.383064	1132.578613	-445.224792	336.146484	883.290527	-432.550873	-86.264595	875.944397	-434.373505	123.997993	1019.172852	441.656952	-38.310253	957.702026	449.551239	139.205368
-454.629517	216.121109	919.239136	-433.343658	28.309006	920.342346	-549.942627	268.140930	503.246735	-476.696625	-28.667301	499.650757	-557.164124	287.480713	68.761864	-523.710999	-47.624588	77.832985	-474.892975	310.412628	1380.359497	-440.823334	-36.009117	1370.002197	-439.483185	134.272736	1390.111450	-431.774353	112.975441	1682.958862	-536.199158	359.145386	1122.268433	-531.355652	-85.192398	1132.548462	-445.252197	335.953766	883.366638	-432.903107	-86.167679	875.857178	-434.529327	123.871574	1019.328735	441.550690	-38.277515	957.663208	449.471802	139.259140
-454.745514	216.292267	919.241211	-433.558655	28.813339	920.048950	-549.877136	268.254517	503.232971	-476.980682	-28.840933	499.661621	-557.168152	287.505554	68.755280	-523.851440	-47.649891	77.887955	-474.817200	310.476318	1380.437012	-441.062439	-36.020622	1369.973511	-439.557709	134.285965	1390.146973	-431.890472	113.354385	1682.797363	-536.180359	359.210693	1122.337646	-531.653381	-85.050491	1132.518188	-445.293243	335.753906	883.465698	-433.229492	-86.022041	875.772095	-434.585236	124.062775	1019.174988	441.430603	-38.253506	957.632507	449.396393	139.286667
-454.600983	216.300629	919.271423	-433.619934	28.470812	920.324951	-549.823486	268.318420	503.238312	-477.121490	-28.930504	499.739319	-557.172729	287.524048	68.749077	-523.900757	-47.662876	77.900307	-474.751282	310.521240	1380.482788	-441.287109	-36.003925	1369.930542	-439.679413	134.286072	1390.145752	-432.005219	113.211235	1682.778687	-536.176697	359.231445	1122.404907	-531.955994	-84.817284	1132.471436	-445.311279	335.523682	883.548950	-433.544312	-85.900261	875.704285	-434.694519	123.995827	1019.340881	441.346069	-38.230862	957.636230	449.326996	139.325867
-454.634460	216.339417	919.268860	-433.784698	28.556282	920.323486	-549.799927	268.508514	503.256744	-477.165100	-28.838976	499.693542	-557.209595	287.531189	68.786339	-523.903137	-47.657856	77.880402	-474.652100	310.591034	1380.550293	-441.521729	-35.973454	1369.876709	-439.738098	134.330444	1390.158813	-432.110413	113.055527	1682.788696	-536.182373	359.254852	1122.475342	-532.248169	-84.615685	1132.429199	-445.360748	335.272766	883.589539	-433.872040	-85.697632	875.658020	-434.780823	124.053795	1019.337708	441.240082	-38.217567	957.633667	449.251923	139.321121
-454.776001	216.558456	919.258484	-434.031555	29.053013	920.023743	-549.870850	268.673828	503.303802	-476.625824	-28.182930	499.467957	-557.326355	287.557983	68.796387	-523.571655	-47.553383	77.797409	-474.566559	310.634766	1380.606445	-441.796844	-35.935974	1369.832886	-439.850769	134.352554	1390.179199	-432.270935	112.983459	1682.795654	-536.188293	359.241394	1122.535278	-532.554443	-84.405716	1132.353394	-445.388275	335.026245	883.683899	-434.210175	-85.539604	875.565430	-434.863434	124.267456	1019.174255	441.109955	-38.220020	957.595825	449.156952	139.365921
-454.751526	216.649582	919.265137	-434.167908	29.128250	920.042236	-549.856384	268.741791	503.293121	-477.217560	-28.695211	499.598022	-557.304810	287.582977	68.799774	-523.825378	-47.604343	77.849251	-474.489288	310.696075	1380.650024	-442.135406	-35.956367	1369.789917	-439.924713	134.365768	1390.163574	-432.365784	112.872757	1682.790894	-536.181091	359.237396	1122.578247	-532.852295	-84.249199	1132.305542	-445.426758	334.798553	883.767456	-434.567352	-85.439430	875.443420	-434.944122	124.345886	1019.189270	441.013977	-38.180923	957.588318	449.085388	139.392822
-454.742157	216.757935	919.290344	-434.300934	29.239784	920.034729	-549.878601	268.839020	503.305817	-477.237946	-28.597563	499.551392	-557.348877	287.612488	68.816895	-523.848938	-47.608105	77.844391	-474.406708	310.760284	1380.701904	-442.375946	-35.908813	1369.755005	-440.009094	134.386154	1390.171021	-432.407410	112.683182	1682.786255	-536.191528	359.213898	1122.631104	-533.132813	-84.091927	1132.238770	-445.470062	334.522156	883.835205	-434.851105	-85.325920	875.387024	-435.022461	124.429459	1019.200073	440.917450	-38.145542	957.617554	448.992920	139.398666
-454.755768	216.844864	919.275452	-434.461304	29.325632	920.013672	-549.930420	268.948303	503.345642	-477.292175	-28.570650	499.600098	-557.393311	287.623657	68.808571	-523.811890	-47.583759	77.820213	-474.319397	310.803009	1380.749268	-442.620544	-35.906853	1369.716309	-440.098602	134.400711	1390.169067	-432.509369	112.566299	1682.786621	-536.199219	359.192322	1122.665161	-533.403564	-83.952293	1132.179932	-445.565796	334.260651	883.896423	-435.072845	-85.173576	875.360840	-435.106262	124.505493	1019.181946	440.816620	-38.133949	957.567261	448.901184	139.426941
-454.792877	216.906509	919.275757	-434.599213	29.396521	920.009827	-549.903687	269.005920	503.322205	-477.373413	-28.455261	499.550629	-557.382507	287.615662	68.792404	-523.818115	-47.599976	77.822296	-474.247345	310.873474	1380.783691	-442.816101	-35.875282	1369.713745	-440.150604	134.418335	1390.188110	-432.600739	112.446617	1682.786377	-536.200745	359.170197	1122.693237	-533.681519	-83.764885	1132.103271	-445.692444	333.990112	883.898132	-435.350159	-85.059593	875.305359	-435.197906	124.564064	1019.180664	440.703552	-38.079296	957.581116	448.798187	139.465225
-454.788696	217.030273	919.280396	-434.721100	29.507696	920.006165	-549.953369	269.125580	503.352875	-477.359192	-28.382500	499.567352	-557.409424	287.636230	68.802589	-523.812622	-47.561134	77.800606	-474.167114	310.931396	1380.821777	-443.056274	-35.867310	1369.631592	-440.243652	134.428406	1390.159546	-432.701447	112.364059	1682.781982	-536.216309	359.185364	1122.734009	-533.937439	-83.589249	1132.033569	-445.812653	333.713226	883.916992	-435.600372	-84.894218	875.270569	-435.265259	124.669754	1019.182129	440.598816	-38.074848	957.536194	448.683289	139.505859
-454.788452	217.111771	919.276672	-434.822479	29.582396	920.025269	-549.978943	269.198883	503.336853	-477.267273	-28.117863	499.749725	-557.454163	287.643555	68.824501	-523.749634	-47.526512	77.755463	-474.096191	311.000214	1380.852173	-443.263336	-35.843636	1369.604614	-440.297302	134.473465	1390.180420	-432.788635	112.301735	1682.766968	-536.202454	359.153168	1122.753174	-534.193420	-83.398376	1131.974976	-445.863586	333.443756	883.951538	-435.778229	-84.744759	875.286682	-435.324219	124.753891	1019.190552	440.499023	-38.038647	957.564453	448.600464	139.480667
-454.791901	217.221039	919.285156	-434.925995	29.677555	920.022217	-550.064087	269.295990	503.374786	-477.582031	-28.328165	499.778229	-557.474548	287.647278	68.832268	-523.866821	-47.557240	77.782600	-474.022095	311.060883	1380.880737	-443.378571	-35.794437	1369.553223	-440.347382	134.491241	1390.203247	-432.871338	112.211555	1682.774414	-536.175903	359.126678	1122.780640	-534.428162	-83.240356	1131.935059	-445.950287	333.152466	883.981567	-435.994781	-84.558922	875.260376	-435.394318	124.843056	1019.195007	440.390717	-37.989567	957.536133	448.489532	139.553375
-454.794220	217.333740	919.291992	-435.006470	29.776320	920.018494	-550.095825	269.347687	503.405701	-477.641449	-28.282690	499.773193	-557.471069	287.675110	68.839073	-523.919189	-47.559258	77.811012	-473.959778	311.138336	1380.910522	-443.602905	-35.782547	1369.495605	-440.411835	134.534073	1390.202148	-432.951233	112.145630	1682.775146	-536.135132	359.081726	1122.802734	-534.583679	-82.987450	1131.836792	-446.034882	332.872192	883.982361	-435.164948	-83.704185	875.878967	-435.430389	124.939735	1019.196228	440.315216	-37.997555	957.520813	448.409882	139.581192
-454.848083	217.364685	919.256348	-435.114807	29.788677	920.020264	-550.136292	269.437012	503.369659	-477.712372	-28.246042	499.790466	-557.488892	287.686127	68.819298	-523.890808	-47.549076	77.758392	-473.891602	311.216095	1380.948364	-443.787750	-35.738720	1369.468506	-440.507172	134.543381	1390.214478	-433.075928	112.160934	1682.763550	-536.103760	359.062592	1122.833862	-534.802490	-82.810066	1131.750366	-446.105743	332.615417	884.001343	-435.354156	-83.571678	875.845154	-435.506165	124.978874	1019.178528	440.206757	-37.958828	957.531799	448.302765	139.577393
-454.834259	217.505814	919.285034	-435.148407	29.868244	920.043030	-550.195129	269.517975	503.404205	-477.696991	-28.180079	499.787445	-557.516541	287.664215	68.799904	-523.874268	-47.544453	77.748627	-473.817017	311.291199	1380.990723	-443.932343	-35.703098	1369.423706	-440.573486	134.584793	1390.207153	-433.142456	112.104141	1682.749268	-536.051880	359.058502	1122.852783	-535.003113	-82.659966	1131.728882	-446.225555	332.401123	883.987244	-435.622559	-83.427055	875.747925	-435.546570	125.080032	1019.207275	440.152313	-37.934895	957.515381	448.225891	139.586060
-454.876709	217.605804	919.289856	-435.250305	29.966593	920.021057	-550.221069	269.572327	503.393036	-477.748352	-28.149244	499.813354	-557.518005	287.663940	68.804810	-523.892639	-47.556450	77.784119	-473.747742	311.347015	1381.001953	-444.118561	-35.676876	1369.359985	-440.637878	134.590698	1390.206665	-433.192780	112.067703	1682.750244	-536.017639	359.049011	1122.888794	-535.208557	-82.482635	1131.700928	-446.330505	332.189514	883.981812	-435.857635	-83.277054	875.685669	-435.607330	125.163177	1019.197815	440.055786	-37.921871	957.502319	448.143433	139.578781
-454.891754	217.731201	919.318970	-435.294464	30.062122	920.038269	-550.278564	269.627197	503.404205	-477.733917	-28.051819	499.805237	-557.557251	287.695435	68.819786	-523.884155	-47.554813	77.774574	-473.672363	311.409271	1381.030884	-444.216705	-35.629501	1369.338989	-440.698853	134.617737	1390.182129	-433.255920	112.039665	1682.738525	-535.984131	359.051880	1122.935425	-535.427979	-82.342354	1131.638916	-446.425232	331.993286	883.987061	-436.061066	-83.111053	875.635559	-435.644440	125.264862	1019.221863	439.971771	-37.879097	957.459106	448.045807	139.617767
-454.947021	217.746872	919.283081	-435.402405	30.134453	920.040466	-550.301208	269.723267	503.408020	-477.767548	-28.077002	499.812225	-557.545959	287.690521	68.826897	-523.904358	-47.547760	77.806313	-473.610901	311.482819	1381.072998	-444.306702	-35.548527	1369.324219	-440.771881	134.664307	1390.213379	-433.306152	112.008293	1682.732300	-535.937805	359.047577	1122.947388	-535.610657	-82.141922	1131.568237	-446.517212	331.841431	883.984741	-436.295837	-82.991798	875.584778	-435.719360	125.327553	1019.204102	439.868866	-37.890335	957.441833	447.942780	139.645187
-454.956604	217.887421	919.318542	-435.468109	30.248127	920.044189	-550.330200	269.819489	503.446777	-477.762238	-27.979916	499.804138	-557.602539	287.722107	68.833313	-523.862854	-47.529819	77.754898	-473.538879	311.554657	1381.130737	-444.442902	-35.516163	1369.295044	-440.800568	134.735001	1390.236328	-433.348328	111.974289	1682.736328	-535.904602	359.077484	1122.976074	-535.793518	-81.904350	1131.475952	-446.609375	331.698242	883.994568	-436.510132	-82.841217	875.529053	-435.769226	125.433517	1019.225098	439.816284	-37.898312	957.450195	447.905121	139.634796
-455.015991	217.949707	919.311157	-435.532990	30.345608	920.030090	-550.370239	269.859100	503.410736	-477.829559	-27.942253	499.794464	-557.575012	287.702576	68.824615	-523.901184	-47.499287	77.768272	-473.488617	311.613007	1381.158203	-444.532135	-35.437347	1369.265015	-440.853699	134.771774	1390.274780	-433.388580	111.954376	1682.725098	-535.873230	359.109680	1123.018921	-535.956970	-81.757828	1131.456299	-446.716370	331.593414	883.986145	-436.767242	-82.698563	875.456726	-435.836151	125.509331	1019.214905	439.690277	-37.852627	957.442261	447.791290	139.638458
-455.039429	218.086899	919.328247	-435.598175	30.472942	920.023193	-550.340332	269.910187	503.404114	-477.791656	-27.853495	499.771271	-557.555542	287.692902	68.808388	-523.871460	-47.490780	77.757187	-473.456879	311.684113	1381.195923	-444.658508	-35.376255	1369.228394	-440.883636	134.810776	1390.249146	-433.407715	111.937180	1682.734253	-535.859497	359.158691	1123.029053	-536.110962	-81.641304	1131.441772	-446.808289	331.480408	883.975159	-436.979065	-82.545357	875.416260	-435.887817	125.625908	1019.220886	439.598511	-37.853577	957.427185	447.730286	139.619308
-455.101196	218.131409	919.316162	-435.658173	30.554932	920.023193	-550.346252	269.936127	503.411621	-477.862579	-27.841082	499.757935	-557.593872	287.710999	68.797592	-523.909241	-47.501354	77.758530	-473.405212	311.766510	1381.239258	-444.761566	-35.322906	1369.191406	-440.939392	134.866821	1390.275024	-433.447845	111.937782	1682.730591	-535.831482	359.198425	1123.076660	-536.241699	-81.488052	1131.417969	-446.884277	331.431854	884.003662	-437.211151	-82.414665	875.373474	-435.948181	125.695976	1019.214722	439.513336	-37.851173	957.398132	447.657532	139.656845
-455.133453	218.271362	919.336426	-435.725525	30.692842	920.010071	-550.385254	270.093323	503.422729	-477.817200	-27.773136	499.769531	-557.633301	287.729462	68.810448	-523.869385	-47.490864	77.748032	-473.399597	311.852295	1381.263916	-444.913269	-35.275921	1369.125977	-440.962036	134.928497	1390.255493	-433.470184	111.944176	1682.724731	-535.831482	359.247528	1123.089355	-536.413147	-81.388390	1131.428467	-446.938873	331.403381	884.006287	-437.468170	-82.289856	875.337891	-436.002106	125.814995	1019.218994	439.474884	-37.806084	957.396484	447.607941	139.654724
-455.195526	218.350342	919.338013	-435.783264	30.817863	920.003113	-550.380371	270.164276	503.433685	-477.835388	-27.712496	499.730804	-557.630615	287.723022	68.811928	-523.884888	-47.494801	77.743080	-473.354156	311.920837	1381.266968	-445.025360	-35.246655	1369.083496	-440.989868	134.997208	1390.285645	-433.494812	111.933380	1682.743896	-535.835938	359.308533	1123.128418	-536.555115	-81.259102	1131.410034	-446.981110	331.426605	884.023438	-437.688873	-82.134041	875.292480	-436.068756	125.912331	1019.216980	439.393311	-37.788605	957.411255	447.555145	139.680267
-455.237427	218.488861	919.368042	-435.854431	30.960825	919.997803	-550.342102	270.216431	503.423553	-477.866974	-27.664181	499.714050	-557.629150	287.722321	68.817757	-523.890137	-47.496590	77.738007	-473.340363	311.968201	1381.302612	-445.075073	-35.183197	1369.083740	-441.024902	135.033432	1390.281738	-433.518127	111.951355	1682.741699	-535.841614	359.391327	1123.148438	-536.686646	-81.172806	1131.409912	-447.034607	331.473846	884.047485	-437.940308	-81.975189	875.228455	-436.127167	126.032669	1019.229797	439.250031	-37.790298	957.338257	447.430695	139.686844
-455.264465	218.581177	919.376099	-435.895844	31.073399	919.980347	-550.275146	270.217896	503.372437	-477.915588	-27.628325	499.738861	-557.598938	287.716278	68.818352	-523.890137	-47.496685	77.733078	-473.353851	312.056885	1381.309814	-445.098175	-35.103817	1369.063599	-441.037170	135.107056	1390.302490	-433.532654	111.959511	1682.748535	-535.847534	359.472534	1123.170532	-536.805786	-81.008278	1131.412842	-447.046906	331.530548	884.073181	-438.133301	-81.806282	875.241333	-436.176025	126.119484	1019.226685	439.158081	-37.777069	957.327148	447.354889	139.707932
-455.312988	218.649780	919.365601	-435.958405	31.187452	919.978943	-550.243408	270.310150	503.377594	-477.910675	-27.513607	499.694275	-557.641785	287.758179	68.840073	-523.853699	-47.454262	77.711395	-473.343689	312.147125	1381.350830	-445.166687	-35.031448	1369.041260	-441.085693	135.149307	1390.260132	-433.555725	111.983963	1682.736816	-535.863831	359.587097	1123.211792	-536.959961	-80.852501	1131.414063	-447.058655	331.653076	884.097351	-438.372650	-81.662666	875.220642	-436.238068	126.214600	1019.221313	439.064209	-37.773407	957.316528	447.259369	139.728394
-455.366638	218.799820	919.397461	-436.013550	31.305576	919.979309	-550.049805	270.200989	503.315063	-477.444336	-26.966373	499.565369	-557.497559	287.736328	68.836342	-523.603271	-47.376324	77.665329	-473.347870	312.207153	1381.333984	-445.187164	-34.938530	1369.022949	-441.110992	135.212891	1390.299927	-433.568390	112.010864	1682.742676	-535.868042	359.724701	1123.257690	-537.046997	-80.767838	1131.426392	-447.104004	331.802185	884.125427	-438.557068	-81.508339	875.210938	-436.290741	126.331841	1019.237427	438.962524	-37.782829	957.294983	447.188660	139.728806
-455.428986	218.889908	919.392822	-436.081329	31.424227	919.951782	-549.863342	270.125580	503.225616	-477.653656	-27.084322	499.623810	-557.409607	287.718903	68.829529	-523.685974	-47.397942	77.682724	-473.372681	312.300903	1381.353882	-445.176270	-34.852242	1369.023193	-441.120605	135.316345	1390.304199	-433.561981	111.363731	1683.053589	-535.895020	359.843536	1123.284302	-537.157104	-80.632118	1131.440308	-447.156219	331.941772	884.125000	-438.706665	-81.368721	875.203796	-436.339508	126.425636	1019.219971	438.862701	-37.737602	957.287170	447.074493	139.751419
-455.456604	219.062820	919.420288	-436.125427	31.563686	919.944641	-549.782104	270.150238	503.217255	-477.502075	-26.800383	499.519745	-557.365295	287.710236	68.832687	-523.550598	-47.361458	77.671394	-473.390076	312.382050	1381.375977	-445.196320	-34.768250	1369.030640	-441.148407	135.409576	1390.318481	-433.567444	111.392136	1683.049561	-535.923828	359.980103	1123.295532	-537.242004	-80.546043	1131.461548	-447.174072	332.122009	884.174988	-438.855377	-81.226639	875.198914	-436.388275	126.561066	1019.231567	438.773163	-37.725334	957.270142	446.996674	139.760620
-455.496124	219.181183	919.424438	-436.162628	31.666283	919.955200	-549.623047	270.132019	503.154480	-477.655334	-26.888048	499.552887	-557.265747	287.706421	68.829292	-523.633606	-47.350616	77.658363	-473.406830	312.483826	1381.409180	-445.283630	-34.718334	1369.040405	-441.205933	135.478577	1390.309204	-433.560272	111.440056	1683.051880	-535.943115	360.143402	1123.332397	-537.336792	-80.445435	1131.483154	-447.256683	332.314819	884.174561	-439.010223	-81.101654	875.170044	-436.425934	126.675041	1019.238831	438.654449	-37.742043	957.254272	446.889313	139.773575
-455.546509	219.308975	919.440369	-436.187439	31.772173	919.938843	-549.566711	270.251953	503.158813	-478.019379	-27.133268	499.612762	-557.274109	287.707733	68.842682	-523.832458	-47.401791	77.696793	-473.433929	312.573975	1381.420288	-445.240692	-34.615898	1369.024292	-441.215668	135.591599	1390.321777	-433.546143	111.495438	1683.058472	-535.992004	360.302704	1123.357666	-537.385742	-80.348328	1131.494141	-447.306366	332.554016	884.197815	-439.153412	-81.008919	875.165527	-436.459534	126.776299	1019.238464	438.568634	-37.742210	957.218140	446.791901	139.796112
-455.562164	219.426880	919.463379	-436.203644	31.861818	919.948120	-549.512817	270.293427	503.151855	-478.028229	-27.019499	499.591095	-557.281311	287.709015	68.848343	-523.852966	-47.384251	77.688896	-473.439789	312.687256	1381.439697	-445.329102	-34.560452	1369.015381	-441.277863	135.682495	1390.309082	-433.539917	111.564880	1683.057251	-536.014343	360.473450	1123.378052	-537.453552	-80.238487	1131.494385	-447.369019	332.754486	884.207764	-439.269440	-80.873589	875.144043	-436.480133	126.872093	1019.255127	438.464447	-37.761417	957.208191	446.682526	139.821060
-455.572937	219.534103	919.475586	-436.194611	31.998554	919.938660	-549.399780	270.285706	503.105225	-477.896820	-26.906637	499.351959	-557.214600	287.696198	68.847878	-523.736328	-47.358944	77.675598	-473.473663	312.802277	1381.456421	-445.125214	-34.323273	1369.052612	-441.288635	135.811722	1390.352295	-433.510315	111.623993	1683.039063	-536.051147	360.622314	1123.389038	-537.483887	-80.126419	1131.514648	-447.375885	332.953949	884.229553	-439.373749	-80.756508	875.157104	-436.481873	126.983673	1019.256714	438.316589	-37.774731	957.180969	446.549377	139.805023
-455.606018	219.684875	919.480957	-436.219421	32.092529	919.924805	-549.382751	270.392761	503.117645	-477.561432	-26.438290	499.219177	-557.219360	287.690643	68.851974	-523.523438	-47.284424	77.585625	-473.507904	312.914764	1381.485229	-445.293579	-34.324657	1369.046631	-441.308289	135.917465	1390.322021	-433.496429	111.710281	1683.037842	-536.088074	360.790771	1123.398560	-537.528748	-80.036865	1131.547119	-447.407227	333.156006	884.229797	-439.458527	-80.627838	875.125000	-436.506683	127.096306	1019.252197	438.209534	-37.794384	957.170044	446.440430	139.789444
-455.637024	219.770493	919.476257	-436.219574	32.212955	919.913086	-549.352112	270.426392	503.133240	-477.909485	-26.654751	499.250977	-557.172180	287.688110	68.862518	-523.699768	-47.329067	77.619225	-473.504883	313.030884	1381.499023	-445.245361	-34.198524	1369.032349	-441.315063	136.022614	1390.328857	-433.444733	111.762802	1682.987549	-536.130615	360.929382	1123.424316	-537.553223	-80.012146	1131.576538	-447.464294	333.345398	884.245544	-439.540985	-80.545021	875.132935	-436.501770	127.199463	1019.242065	438.083527	-37.813572	957.150879	446.345734	139.779205
-455.664063	219.829559	919.462646	-436.228973	32.282505	919.929260	-549.308472	270.428802	503.070831	-478.006348	-26.617908	499.294800	-557.168091	287.676086	68.835381	-523.736938	-47.327045	77.645882	-473.543488	313.168274	1381.509766	-445.140961	-34.006996	1369.054565	-441.299591	136.176971	1390.334351	-433.418274	111.836967	1682.993408	-536.184204	361.100739	1123.447510	-537.549133	-79.914536	1131.585083	-447.504059	333.517273	884.227234	-439.568573	-80.437935	875.138428	-436.527863	127.279747	1019.243896	437.982391	-37.805958	957.134705	446.238800	139.816406
-455.680054	219.944763	919.466003	-436.217743	32.424778	919.917542	-549.310181	270.539978	503.088684	-477.645203	-26.118727	499.183716	-557.183594	287.683563	68.867348	-523.493896	-47.237942	77.579269	-473.535706	313.277191	1381.536865	-445.073883	-33.890030	1369.078491	-441.328766	136.300323	1390.367065	-433.392700	111.971764	1682.968994	-536.223022	361.272247	1123.507568	-537.547180	-79.840225	1131.639282	-447.555420	333.738342	884.255920	-439.606750	-80.330467	875.153564	-436.527161	127.402351	1019.239502	437.874207	-37.817528	957.153259	446.157013	139.793030
-455.693146	220.075272	919.479065	-436.235901	32.598469	919.896790	-549.316833	270.673737	503.091095	-477.849121	-26.142412	499.416168	-557.141724	287.689575	68.864037	-523.597351	-47.263916	77.588860	-473.559967	313.404419	1381.551392	-445.042633	-33.758862	1369.130005	-441.311005	136.420868	1390.362427	-433.305908	112.176315	1682.874023	-536.274658	361.438538	1123.531494	-537.525513	-79.788002	1131.674194	-447.595795	333.933197	884.295166	-439.586121	-80.284096	875.224365	-436.533264	127.537506	1019.234924	437.741364	-37.825821	957.137207	446.051849	139.762329
-455.662750	220.228149	919.469604	-436.210693	32.749729	919.891357	-549.309753	270.654266	503.091583	-477.700287	-26.005941	499.224731	-557.178345	287.687897	68.849152	-523.500366	-47.239544	77.566750	-473.574707	313.553284	1381.573730	-445.004791	-33.592636	1369.164917	-441.308350	136.558182	1390.373535	-433.270752	112.298439	1682.863037	-536.335938	361.622162	1123.570435	-537.484314	-79.663445	1131.694946	-447.669830	334.134338	884.316223	-439.568787	-80.238266	875.271973	-436.515594	127.690384	1019.228455	437.590942	-37.828781	957.077026	445.910248	139.799789
-455.699554	220.345627	919.477539	-436.201599	32.910873	919.895874	-549.324524	270.814056	503.102020	-477.784882	-25.880079	499.289368	-557.161865	287.694489	68.841125	-523.585144	-47.256149	77.552841	-473.572784	313.688538	1381.583374	-444.935699	-33.432766	1369.197632	-441.322205	136.702271	1390.400879	-433.244385	112.426842	1682.846558	-536.394714	361.811035	1123.590576	-537.442139	-79.637817	1131.746582	-447.783661	334.335510	884.324158	-439.492554	-80.116707	875.293518	-436.508820	127.832588	1019.232666	437.516113	-37.817757	957.079285	445.830719	139.783875
-455.704407	220.499954	919.491882	-436.205780	33.090446	919.875305	-549.367004	270.949921	503.121002	-478.179382	-26.166182	499.525421	-557.187622	287.713470	68.866661	-523.776001	-47.297546	77.616341	-473.556763	313.832886	1381.596924	-444.889404	-33.274296	1369.251099	-441.328278	136.860809	1390.425781	-433.197815	112.558083	1682.839111	-536.460571	361.951904	1123.625122	-537.377441	-79.547508	1131.786865	-447.812073	334.521423	884.379089	-439.441620	-80.087067	875.351868	-436.515259	127.981010	1019.229980	437.365753	-37.808331	957.045105	445.710022	139.765945
-455.735870	220.640488	919.481689	-436.207275	33.268696	919.864990	-549.415283	271.047302	503.126129	-477.740814	-25.620636	499.430298	-557.207825	287.738953	68.883705	-523.534851	-47.203323	77.537888	-473.567505	313.996826	1381.631104	-444.877594	-33.091236	1369.272583	-441.303131	137.018448	1390.402710	-433.154968	112.696548	1682.828491	-536.505676	362.133087	1123.643311	-537.338440	-79.467262	1131.782227	-447.871826	334.684814	884.413452	-439.351501	-80.039726	875.384216	-436.521301	128.143188	1019.218750	437.242676	-37.824497	957.028625	445.597260	139.778931
-455.730988	220.831650	919.474976	-436.198578	33.396481	919.854736	-549.459351	271.109619	503.159729	-477.766418	-25.547617	499.429718	-557.194824	287.736481	68.889023	-523.518860	-47.191891	77.564766	-473.563507	314.172424	1381.649902	-444.802917	-32.877430	1369.302246	-441.293976	137.191193	1390.407715	-433.115509	112.855644	1682.812988	-536.539001	362.303223	1123.687866	-537.255981	-79.418221	1131.823120	-447.890320	334.832947	884.448364	-439.234863	-80.009300	875.474365	-436.515320	128.300446	1019.210327	437.112701	-37.775665	957.040222	445.437561	139.792175
-455.740692	221.020203	919.462830	-436.193970	33.581070	919.823242	-549.446472	271.139069	503.139557	-477.781982	-25.465958	499.427216	-557.185669	287.734467	68.891792	-523.531311	-47.195667	77.558426	-473.530579	314.349060	1381.654175	-444.854126	-32.733143	1369.295166	-441.275696	137.369736	1390.438965	-433.071442	113.018723	1682.798584	-536.565491	362.468140	1123.714722	-537.194580	-79.361855	1131.862061	-447.968079	334.986176	884.461731	-439.096497	-79.939140	875.491089	-436.517334	128.477509	1019.188538	436.964813	-37.794861	957.006531	445.299805	139.790833
-455.745148	221.175049	919.476257	-436.168365	33.770298	919.829346	-549.626343	271.391632	503.211975	-477.860321	-25.446806	499.427246	-557.306335	287.751434	68.896088	-523.562500	-47.203804	77.557854	-473.539673	314.508881	1381.659546	-445.040741	-32.685070	1369.351440	-441.248138	137.577179	1390.483643	-433.028351	113.191757	1682.792114	-536.584351	362.627350	1123.738647	-537.151001	-79.260330	1131.886108	-447.961212	335.100464	884.502747	-438.962921	-79.917099	875.559448	-436.498962	128.648209	1019.197571	436.834534	-37.773315	957.012634	445.165649	139.818573
-455.752563	221.369400	919.476807	-436.140686	33.955715	919.825867	-549.661499	271.470428	503.202911	-477.865295	-25.347515	499.429871	-557.307861	287.753754	68.904434	-523.575500	-47.207382	77.549171	-473.539612	314.704285	1381.685669	-444.867310	-32.414673	1369.374390	-441.239716	137.777130	1390.528564	-433.034790	113.980698	1682.600098	-536.606384	362.768829	1123.729004	-537.031311	-79.153336	1131.960083	-447.978699	335.220825	884.540894	-438.845154	-79.894310	875.639709	-436.488739	128.837692	1019.196106	436.696442	-37.792660	956.956665	445.023590	139.845825
-455.771698	221.562820	919.511719	-436.110870	34.190632	919.826904	-549.818115	271.698242	503.263733	-477.850372	-25.251673	499.429382	-557.421387	287.803284	68.930336	-523.570313	-47.165817	77.554695	-473.535309	314.916504	1381.683105	-444.788696	-32.197044	1369.468262	-441.258881	137.975708	1390.518433	-432.989838	114.172386	1682.586304	-536.629028	362.940033	1123.729736	-536.931824	-79.113525	1132.034546	-447.981750	335.337402	884.547180	-438.681854	-79.860199	875.696167	-436.490295	129.035873	1019.214966	436.542938	-37.772617	956.969482	444.866333	139.827606
-455.801788	221.797729	919.518372	-436.140594	34.403831	919.827576	-549.850281	271.766144	503.291199	-477.876770	-25.166828	499.447601	-557.420166	287.804352	68.903046	-523.547302	-47.144310	77.526878	-473.537262	315.132965	1381.696411	-444.813843	-32.012535	1369.501221	-441.237549	138.181274	1390.566772	-432.932159	114.367279	1682.577148	-536.645874	363.162384	1123.742310	-536.817566	-79.035019	1132.076538	-447.999908	335.456604	884.553711	-438.544739	-79.788818	875.758789	-436.509918	129.257690	1019.217651	436.393951	-37.763157	956.950684	444.703094	139.857468
-455.813049	221.978653	919.516907	-436.131653	34.600651	919.825195	-549.899170	271.901215	503.325867	-478.323792	-25.491270	499.525452	-557.421387	287.824554	68.921829	-523.849182	-47.210297	77.612320	-473.552124	315.351501	1381.680420	-444.722198	-31.754690	1369.582397	-441.257355	138.360962	1390.567627	-432.893982	114.560623	1682.579224	-536.658936	363.321686	1123.720459	-536.726440	-78.937996	1132.112793	-448.001770	335.572479	884.535522	-438.379974	-79.722237	875.829041	-436.504089	129.447968	1019.215088	436.219666	-37.776443	956.913574	444.573303	139.871292
-455.797699	222.210312	919.541260	-436.079773	34.815800	919.817871	-549.918945	272.027527	503.323547	-478.336945	-25.355022	499.476593	-557.458923	287.836945	68.917709	-523.848206	-47.177902	77.593216	-473.549042	315.534393	1381.661011	-444.672546	-31.538345	1369.651245	-441.256226	138.575897	1390.572144	-432.853027	114.767471	1682.573975	-536.649231	363.496460	1123.697388	-536.606995	-78.792625	1132.149292	-447.962280	335.668732	884.536987	-438.231262	-79.676422	875.863647	-436.483124	129.654922	1019.224976	436.098145	-37.762486	956.947021	444.485565	139.896240
-455.805634	222.394699	919.539978	-436.038879	35.012295	919.816833	-549.881714	272.008270	503.293854	-478.327118	-25.271599	499.486877	-557.395264	287.824432	68.914505	-523.874146	-47.184162	77.587563	-473.535583	315.734833	1381.653931	-444.661011	-31.353926	1369.736328	-441.285614	138.793259	1390.585083	-432.807617	115.007225	1682.568848	-536.656860	363.706238	1123.677124	-536.519348	-78.717537	1132.200562	-447.986847	335.776428	884.515015	-438.107269	-79.590111	875.918701	-436.462952	129.848419	1019.223389	435.855408	-37.772682	956.903259	444.294647	139.891815
-455.789459	222.666336	919.580994	-436.004547	35.236858	919.800781	-549.856140	272.089142	503.296600	-478.096710	-24.965689	499.411255	-557.429321	287.841217	68.950684	-523.748962	-47.149990	77.577637	-473.523560	315.955444	1381.642456	-444.580902	-31.145046	1369.821289	-441.254669	139.000473	1390.593018	-432.761536	115.232925	1682.565552	-536.632202	363.888916	1123.649658	-536.376404	-78.567268	1132.259399	-447.953064	335.878326	884.497803	-437.947693	-79.535912	875.966064	-436.452881	130.065247	1019.237671	435.637329	-37.740643	956.897766	444.125580	139.884125
-455.785645	222.911942	919.591125	-435.959595	35.456844	919.801453	-549.898743	272.281311	503.333099	-478.009674	-24.795029	499.389587	-557.439758	287.841431	68.933670	-523.767639	-47.110462	77.588142	-473.526581	316.192108	1381.609985	-444.602203	-30.970100	1369.855713	-441.242371	139.233002	1390.613037	-432.721069	115.477844	1682.560547	-536.620911	364.058075	1123.612671	-536.274475	-78.470657	1132.350464	-447.934570	336.004974	884.455505	-437.794983	-79.465324	876.078125	-436.416290	130.296249	1019.242004	435.391724	-37.776417	956.852661	443.934540	139.926498
-455.832062	223.057373	919.574829	-435.957611	35.687187	919.799622	-549.870972	272.385315	503.323456	-477.975372	-24.812214	499.202850	-557.410278	287.848999	68.947639	-523.745728	-47.112961	77.621490	-473.512787	316.425415	1381.576050	-444.543671	-30.744339	1369.942749	-441.234589	139.466827	1390.620361	-432.677063	115.740456	1682.569824	-536.586731	364.230499	1123.566284	-536.132141	-78.322578	1132.417603	-447.905548	336.131104	884.412231	-437.645905	-79.421547	876.170105	-436.413788	130.497360	1019.230408	435.203003	-37.725796	956.855042	443.748596	139.908981
-455.669281	223.078766	919.568420	-435.560059	35.349731	920.102234	-549.781921	272.439758	503.269165	-477.974518	-24.871063	499.321808	-557.337708	287.855652	68.959793	-523.746765	-47.072170	77.616295	-473.519958	316.676544	1381.554199	-444.388275	-30.484022	1370.045532	-441.238739	139.686615	1390.636475	-432.635895	116.038460	1682.572144	-536.559631	364.405029	1123.537598	-535.995911	-78.204926	1132.537476	-447.849060	336.239136	884.396729	-437.497986	-79.320389	876.290771	-436.267792	130.498535	1019.389282	434.945465	-37.734222	956.785889	443.547699	139.932007
-455.897095	223.448929	919.542603	-435.894073	36.183578	919.780273	-549.854736	272.623413	503.293884	-478.134857	-24.620008	499.399414	-557.396423	287.860687	68.971611	-523.824951	-47.079845	77.623253	-473.503601	316.887115	1381.518311	-444.270935	-30.218719	1370.127197	-441.224548	139.930298	1390.676025	-432.568665	115.630608	1682.844971	-536.538452	364.568115	1123.495850	-535.851563	-78.081932	1132.613403	-447.847626	336.371033	884.349548	-437.345490	-79.228729	876.376953	-436.371246	130.959961	1019.200256	434.712402	-37.705948	956.738831	443.320251	139.976517
-455.934265	223.656540	919.566223	-435.865295	36.429810	919.767883	-549.861267	272.728088	503.270691	-478.152161	-24.534855	499.423645	-557.397644	287.868958	68.952248	-523.859680	-47.057152	77.613884	-473.491577	317.135559	1381.496216	-444.123840	-29.936926	1370.248413	-441.234467	140.173584	1390.701416	-432.540588	115.924629	1682.880493	-536.496155	364.737976	1123.473755	-535.715393	-77.932716	1132.703491	-447.826508	336.500793	884.301147	-437.200684	-79.076775	876.444275	-436.369995	131.171875	1019.205566	434.495087	-37.696808	956.694458	443.094330	139.992203
-455.979034	223.883865	919.548157	-435.869019	36.666332	919.767090	-549.721375	272.677643	503.195313	-478.141968	-24.470978	499.452087	-557.307434	287.851776	68.947182	-523.861206	-47.034302	77.612503	-473.481964	317.387299	1381.489990	-444.025085	-29.678806	1370.359009	-441.190918	140.493011	1390.776123	-432.479645	116.379570	1682.812744	-536.466919	364.898926	1123.452393	-535.556580	-77.800896	1132.802002	-447.741272	336.616272	884.280273	-437.072937	-78.939972	876.546265	-436.365997	131.418152	1019.193237	434.233765	-37.691647	956.658630	442.885529	139.990417
-455.980438	224.214050	919.601563	-435.823700	36.915955	919.780884	-549.687805	272.728821	503.184174	-478.147797	-24.382229	499.483002	-557.330994	287.885620	68.950653	-523.840149	-47.051735	77.622658	-473.460571	317.647430	1381.484375	-443.964142	-29.425066	1370.463013	-441.161255	140.762558	1390.840698	-432.446075	117.245552	1682.680298	-536.423157	365.052490	1123.412720	-535.432007	-77.689529	1132.903076	-447.709930	336.775574	884.239868	-436.931305	-78.791100	876.599731	-436.354858	131.687759	1019.228088	434.111053	-37.642433	956.699219	442.770264	140.019287
-456.018768	224.466934	919.600769	-435.837769	37.226139	919.767761	-549.610901	272.749084	503.132172	-478.065826	-24.235634	499.480652	-557.292908	287.878571	68.952934	-523.849854	-47.002750	77.655434	-473.443909	317.896027	1381.454346	-443.883881	-29.175285	1370.543335	-441.135315	141.038437	1390.884521	-432.501923	117.673325	1682.716919	-536.391418	365.242615	1123.369385	-535.294128	-77.533676	1132.961792	-447.638702	336.912872	884.231812	-436.785522	-78.597862	876.662048	-436.362549	131.966309	1019.219360	433.793762	-37.651604	956.614807	442.499146	140.057266
-456.046204	224.783798	919.637634	-435.823608	37.582939	919.732544	-549.612610	273.047974	503.164490	-477.813446	-24.030344	499.278503	-557.298401	287.892426	68.981956	-523.743652	-46.973591	77.628410	-473.434784	318.192596	1381.451782	-443.808502	-28.920710	1370.625732	-441.103241	141.314865	1390.927246	-432.488312	118.048660	1682.771118	-536.363525	365.409302	1123.324707	-535.158081	-77.366928	1133.063354	-447.552277	337.055786	884.200562	-436.659119	-78.469543	876.746094	-436.365936	132.267517	1019.220276	433.526398	-37.692276	956.571655	442.293060	140.066162
-456.090820	225.112671	919.682251	-435.807404	37.924713	919.685852	-549.659790	273.380219	503.240326	-477.712921	-23.819004	499.224548	-557.339355	287.936737	69.020927	-523.702209	-46.936707	77.607780	-473.432953	318.484283	1381.418579	-443.625977	-28.588501	1370.755615	-441.092987	141.561890	1390.946777	-432.475342	118.457680	1682.824219	-536.332520	365.615204	1123.267578	-534.998840	-77.209961	1133.162720	-447.511139	337.244141	884.143494	-436.533295	-78.329887	876.837830	-436.370453	132.558548	1019.218811	433.288025	-37.678989	956.566467	442.052826	140.096344
-456.146118	225.376785	919.701782	-435.819672	38.272820	919.687012	-549.597473	273.512939	503.217957	-477.640869	-23.623375	499.196564	-557.306396	287.947418	69.018867	-523.683105	-46.908726	77.592400	-473.404266	318.758942	1381.400391	-443.502472	-28.296440	1370.836548	-441.041016	141.840744	1390.975586	-432.481384	118.844330	1682.881104	-536.296082	365.791565	1123.228271	-534.831543	-77.063164	1133.290283	-447.468842	337.404663	884.104065	-436.373383	-78.151398	876.926086	-436.391663	132.858932	1019.228027	432.995117	-37.684608	956.542847	441.784821	140.125748
-456.218445	225.719025	919.730835	-435.881195	38.600842	919.651123	-549.642334	273.810974	503.279846	-477.409271	-23.209751	499.106171	-557.365234	287.968567	69.026878	-523.576538	-46.848789	77.537544	-473.394653	319.038452	1381.378052	-443.425568	-28.060446	1370.920776	-440.965790	142.162964	1390.986816	-432.429016	119.201332	1682.949951	-536.259888	365.960510	1123.172729	-534.696411	-76.864594	1133.414063	-447.405731	337.594177	884.053101	-436.241302	-77.952919	877.018555	-436.425568	133.163574	1019.221741	432.705566	-37.628403	956.484314	441.500549	140.160278
-456.240662	226.108643	919.798950	-435.871857	38.930771	919.673279	-549.659912	274.062134	503.316528	-477.627899	-23.342442	499.164032	-557.411377	287.996979	69.059174	-523.720215	-46.888504	77.634026	-473.375427	319.331970	1381.338623	-443.286377	-27.808914	1371.049683	-440.922699	142.464645	1391.064575	-432.476135	119.025940	1683.255127	-536.203979	366.181396	1123.126221	-534.503113	-76.674278	1133.574707	-447.338623	337.785828	884.033325	-436.090607	-77.767815	877.121460	-436.430481	133.500381	1019.266907	432.397919	-37.654247	956.450867	441.227478	140.197952
-456.278809	226.454956	919.857422	-435.883514	39.297424	919.690735	-549.671631	274.287994	503.310455	-477.398956	-22.949289	499.071411	-557.395325	288.020538	69.089363	-523.650574	-46.839260	77.587456	-473.342896	319.645111	1381.321411	-443.143402	-27.491081	1371.177246	-440.895050	142.784027	1391.151855	-432.458252	119.578423	1683.240723	-536.153503	366.404755	1123.086548	-534.352905	-76.459610	1133.662231	-447.282867	337.999023	883.991882	-435.925751	-77.569908	877.255127	-436.445923	133.837540	1019.304138	432.071960	-37.622517	956.393433	440.955688	140.234879
-456.333832	226.671997	919.860352	-435.886139	39.639771	919.699524	-549.636475	274.474640	503.339752	-477.318909	-22.747421	499.046112	-557.383118	288.028870	69.088867	-523.585632	-46.812733	77.553375	-473.302277	319.928833	1381.271729	-442.990540	-27.168335	1371.307251	-440.857544	143.118118	1391.179565	-432.524841	120.687241	1683.105957	-536.096741	366.651703	1123.030396	-534.179382	-76.232407	1133.749878	-447.182465	338.199738	883.982300	-435.801056	-77.340340	877.372131	-436.442657	134.127213	1019.306824	431.782745	-37.568657	956.368896	440.673645	140.265976
-456.365967	227.003952	919.894348	-435.903046	39.971149	919.703979	-549.670593	274.755646	503.377380	-477.317963	-22.650497	499.110718	-557.430542	288.056976	69.121742	-523.639099	-46.803776	77.578400	-473.268127	320.230957	1381.260742	-442.861603	-26.841215	1371.450439	-440.758942	143.461288	1391.228149	-432.551178	121.239944	1683.177246	-536.054199	366.905701	1122.978271	-534.032288	-75.974525	1133.830200	-447.148010	338.423553	883.913330	-435.651520	-77.081032	877.458618	-436.454193	134.445374	1019.324890	431.529419	-37.574852	956.336487	440.436707	140.334244
-456.446503	227.263809	919.921997	-435.947418	40.249729	919.750916	-549.683472	275.068909	503.401855	-477.485657	-22.689224	499.181488	-557.459412	288.064667	69.155983	-523.806030	-46.824463	77.624084	-473.177887	320.559845	1381.219971	-442.676453	-26.523325	1371.599731	-440.659332	143.827515	1391.287598	-432.554443	121.755951	1683.236084	-535.980408	367.133423	1122.939697	-533.835144	-75.767754	1133.991821	-447.020569	338.626526	883.917297	-435.518463	-76.847221	877.597900	-436.495789	134.729111	1019.360046	431.205688	-37.559681	956.332397	440.113739	140.375000
-456.363098	227.498093	919.949036	-435.654297	40.184036	919.975647	-549.576599	275.126556	503.369232	-477.500183	-22.597527	499.242828	-557.361145	288.047699	69.160767	-523.819946	-46.790276	77.628990	-473.130493	320.909088	1381.178345	-442.601471	-26.221525	1371.681763	-440.615143	144.165833	1391.281128	-432.513245	122.226303	1683.322144	-535.927979	367.416656	1122.912231	-533.682556	-75.586945	1134.184692	-446.943848	338.830017	883.911499	-435.370667	-76.599434	877.703918	-436.405518	134.916870	1019.494385	430.876434	-37.511600	956.322083	439.811035	140.415710
-456.589355	228.005707	919.960083	-436.043457	41.025684	919.712341	-549.623840	275.373566	503.392670	-477.161346	-22.075609	499.019592	-557.389771	288.065216	69.189743	-523.650818	-46.712914	77.557533	-473.044708	321.255341	1381.151001	-442.405304	-25.833817	1371.829590	-440.532043	144.510574	1391.337036	-432.540588	122.124916	1683.640137	-535.870850	367.682983	1122.869507	-533.466248	-75.327591	1134.316772	-446.869110	339.080841	883.886658	-435.199890	-76.420601	877.858643	-436.562927	135.455551	1019.354980	430.585968	-37.464008	956.285950	439.524414	140.453461
-456.675507	228.341476	919.987183	-436.144348	41.488377	919.690063	-549.569824	275.523621	503.378571	-477.363953	-22.086405	499.049438	-557.360535	288.110901	69.202347	-523.806091	-46.739994	77.630951	-473.016266	321.616638	1381.114868	-442.195313	-25.431646	1371.943359	-440.455872	144.870331	1391.366455	-432.511017	122.773376	1683.626953	-535.805298	367.956024	1122.807861	-533.279480	-75.100594	1134.459473	-446.786377	339.297760	883.819458	-435.055145	-76.172653	877.966064	-436.626190	135.831711	1019.354614	430.276642	-37.367512	956.258301	439.182037	140.528839
-456.702820	228.810211	920.049805	-436.187531	41.910942	919.673218	-549.538696	275.757660	503.415070	-477.049347	-21.513802	498.935211	-557.348511	288.129608	69.214783	-523.633667	-46.648270	77.539398	-472.971680	321.958130	1381.074219	-442.071686	-25.048723	1372.024902	-440.328644	145.278427	1391.453125	-432.553314	124.010628	1683.489014	-535.738342	368.245361	1122.761963	-533.088440	-74.827866	1134.549316	-446.667786	339.560516	883.776611	-435.103302	-76.395081	878.359192	-436.661560	136.233978	1019.377930	429.927612	-37.345097	956.237427	438.866791	140.568588
-456.750031	229.143433	920.043884	-436.229736	42.298962	919.656433	-549.420715	275.931671	503.408112	-477.239288	-21.493204	498.978485	-557.291565	288.133118	69.219116	-523.775391	-46.632019	77.592308	-472.917236	322.334076	1381.012695	-441.923676	-24.677879	1372.148438	-440.264343	145.637787	1391.484985	-432.536316	124.644333	1683.546875	-535.663757	368.561066	1122.736328	-532.958069	-74.601585	1134.676392	-446.578979	339.851135	883.734314	-434.759094	-75.690887	878.283325	-436.681458	136.592072	1019.364197	429.582306	-37.353603	956.212952	438.562897	140.625458
-456.793457	229.588913	920.061768	-436.237091	42.704254	919.668640	-549.408447	276.108246	503.395630	-477.214691	-21.253679	498.952850	-557.299561	288.128265	69.230263	-523.733337	-46.611961	77.580933	-472.865509	322.751129	1380.958374	-441.817352	-24.269623	1372.252441	-440.198059	146.038116	1391.491455	-432.454132	125.198792	1683.594727	-535.593689	368.869354	1122.701660	-532.801636	-74.304832	1134.779175	-446.457336	340.102753	883.709534	-434.586578	-75.356491	878.351990	-436.690582	137.017899	1019.377563	429.218048	-37.316154	956.141785	438.208344	140.700577
-456.877808	229.979919	920.090210	-436.284058	43.176075	919.654724	-549.363647	276.161743	503.343231	-476.947052	-20.714426	498.829681	-557.205078	288.159241	69.210876	-523.628174	-46.515408	77.550285	-472.817719	323.140015	1380.919312	-441.564575	-23.787146	1372.410889	-440.149811	146.508331	1391.485229	-432.412872	125.192810	1683.902100	-535.537292	369.189240	1122.667480	-532.613586	-74.065704	1134.942871	-446.369995	340.399292	883.664978	-434.467926	-75.090607	878.477783	-436.715790	137.433563	1019.380981	428.871704	-37.265961	956.121826	437.865448	140.756378
-456.936005	230.348785	920.088501	-436.345398	43.616928	919.648621	-549.339355	276.328583	503.329193	-476.963745	-20.600788	498.870819	-557.216064	288.150055	69.200890	-523.610779	-46.500603	77.530006	-472.766357	323.516388	1380.876587	-441.475586	-23.431326	1372.475586	-440.064056	146.957153	1391.555542	-432.380066	126.533684	1683.688354	-535.471069	369.513153	1122.589478	-532.419739	-73.809151	1135.124023	-446.283295	340.672852	883.604736	-434.342041	-74.832512	878.592407	-436.746033	137.839523	1019.374146	428.507599	-37.261036	956.133606	437.529602	140.809952
-457.005676	230.782150	920.106873	-436.455536	44.082523	919.626831	-549.362061	276.692566	503.372406	-476.787476	-20.231968	498.789581	-557.273560	288.211609	69.250404	-523.529968	-46.445148	77.542831	-472.753693	324.000641	1380.862549	-441.306244	-22.973820	1372.565796	-440.009766	147.405624	1391.600708	-432.254303	127.183533	1683.711182	-535.407349	369.892426	1122.534546	-532.265259	-73.576584	1135.302979	-446.181244	340.978516	883.556274	-434.230286	-74.571266	878.719788	-436.801178	138.269440	1019.369141	428.107391	-37.206554	956.139832	437.139526	140.847595
-456.924072	231.035782	920.083313	-436.231323	44.189041	919.784302	-549.265137	276.918610	503.326782	-477.195679	-20.304798	499.124939	-557.180542	288.225800	69.270546	-523.763977	-46.460114	77.549812	-472.725830	324.444946	1380.818970	-441.022888	-22.475880	1372.729492	-439.951111	147.884598	1391.624878	-432.175293	127.864204	1683.742065	-535.343079	370.254761	1122.473389	-532.079285	-73.254349	1135.400391	-446.031342	341.313477	883.544861	-434.069702	-74.318588	878.841125	-436.697693	138.547379	1019.440125	427.734375	-37.186424	956.132263	436.819489	140.859299
-457.171234	231.547363	920.083618	-436.670593	45.073517	919.560059	-549.400085	277.424042	503.405548	-477.449127	-20.310371	499.106171	-557.309448	288.255676	69.329689	-523.900085	-46.449341	77.612030	-472.729980	324.887177	1380.794434	-440.849030	-22.032412	1372.833496	-439.851593	148.357407	1391.659058	-432.099579	128.553711	1683.777832	-535.306824	370.595917	1122.419922	-531.943970	-72.866890	1135.468384	-445.900696	341.663940	883.526917	-433.940369	-74.034630	878.951538	-436.876160	139.135406	1019.312683	427.318481	-37.123035	956.100830	436.432220	140.933792
-457.257385	232.043350	920.103333	-436.746155	45.578819	919.544617	-549.455200	277.793365	503.413147	-477.186096	-19.949890	498.832092	-557.370056	288.334625	69.370483	-523.775757	-46.416054	77.567322	-472.719604	325.395081	1380.750732	-440.761444	-21.557798	1372.923340	-439.811584	148.778397	1391.647461	-432.026489	128.674500	1684.101074	-535.239868	370.979614	1122.355957	-531.794800	-72.533226	1135.573853	-445.731110	342.011169	883.548279	-433.822113	-73.726563	879.032898	-436.924316	139.621521	1019.311584	426.917664	-37.061409	956.024170	436.069061	141.036316
-457.314209	232.596222	920.149963	-436.786987	46.061535	919.553101	-549.399353	277.962219	503.381134	-477.309235	-19.744621	498.987549	-557.322815	288.335541	69.366508	-523.827637	-46.369534	77.586891	-472.705963	325.883423	1380.718506	-440.587585	-20.984476	1373.029175	-439.725159	149.361893	1391.677979	-431.866699	129.423996	1684.003540	-535.221313	371.384613	1122.281494	-531.651733	-72.201508	1135.734131	-445.675659	342.317902	883.518066	-433.716705	-73.436859	879.139526	-436.950531	140.122009	1019.337036	426.525879	-37.011223	955.978333	435.659241	141.184021
-457.374786	233.084625	920.147705	-436.823242	46.607834	919.551453	-549.304565	277.950134	503.306641	-477.181305	-19.307838	498.823822	-557.251099	288.346741	69.361122	-523.770447	-46.321434	77.533081	-472.711578	326.408600	1380.660034	-440.468018	-20.453459	1373.113892	-439.684875	149.913849	1391.678711	-431.740448	130.169037	1684.017944	-535.204163	371.798767	1122.191528	-531.490845	-71.905357	1135.919067	-445.617523	342.678589	883.474548	-433.591370	-73.108803	879.274292	-436.974915	140.643921	1019.332581	426.185181	-36.976845	955.944946	435.319031	141.265366
-457.483002	233.373932	920.068909	-436.940460	47.073448	919.565613	-548.797546	277.242920	502.961273	-477.167328	-19.056652	498.777771	-556.892273	288.310364	69.261536	-523.792725	-46.275482	77.553925	-472.708618	326.950836	1380.603882	-440.393921	-19.935381	1373.217773	-439.627533	150.492325	1391.707520	-431.611389	130.928909	1684.027832	-535.181458	372.239136	1122.133179	-531.338989	-71.521271	1136.057739	-445.533936	343.038177	883.450012	-433.471741	-72.841423	879.408691	-437.006866	141.080200	1019.291504	425.737335	-36.900768	955.966553	434.910553	141.315201
-457.422943	233.884735	920.110291	-436.789429	47.349735	919.721252	-549.042175	278.434631	503.236420	-476.880280	-18.510035	498.778656	-557.108765	288.394501	69.387253	-523.623230	-46.195953	77.510109	-472.721130	327.526093	1380.554077	-440.255646	-19.306629	1373.307007	-439.559326	151.108231	1391.771606	-431.514679	131.609344	1684.110107	-535.154053	372.654999	1122.070068	-531.195190	-71.151497	1136.153198	-445.430756	343.436005	883.432190	-433.367371	-72.558006	879.532288	-436.962708	141.531769	1019.395752	425.306305	-36.845791	955.929321	434.528137	141.421097
-457.605713	234.409470	920.085449	-437.168823	48.233974	919.545166	-549.141785	279.097839	503.322021	-476.624908	-17.961535	498.620331	-557.166626	288.435822	69.438705	-523.502197	-46.105453	77.452202	-472.703308	328.102386	1380.517334	-440.111511	-18.761234	1373.420654	-439.556335	151.650055	1391.724731	-431.388000	132.400970	1684.155762	-535.127869	373.113495	1122.024536	-531.039795	-70.684555	1136.224854	-445.330627	343.793457	883.392334	-433.209015	-72.234688	879.657776	-437.100922	142.162231	1019.281311	424.844055	-36.841602	955.884399	434.105988	141.504395
-457.684540	235.024734	920.128174	-437.202057	48.821030	919.539124	-549.084167	279.285614	503.301849	-476.661560	-17.667936	498.634552	-557.165405	288.487762	69.474480	-523.545837	-46.102482	77.485054	-472.705231	328.709625	1380.424438	-439.957367	-18.143120	1373.491577	-439.463043	152.252228	1391.751343	-431.247711	133.152206	1684.164795	-535.108093	373.625458	1121.985596	-530.894043	-70.340424	1136.353027	-445.246796	344.133331	883.331299	-433.107391	-71.916321	879.785522	-437.139465	142.741669	1019.298035	424.446198	-36.784542	955.881042	433.721619	141.587357
-457.702026	235.895111	920.297485	-437.103058	49.366947	919.603455	-549.034424	279.391785	503.303864	-477.097015	-17.792376	498.752777	-557.153137	288.517029	69.425232	-523.828918	-46.129723	77.564781	-472.711060	329.317535	1380.390625	-439.838562	-17.520664	1373.592163	-439.403839	152.890182	1391.743164	-431.098206	134.017197	1684.041626	-535.116882	374.126038	1121.921021	-530.739014	-69.865997	1136.526733	-445.136963	344.477905	883.317383	-432.975769	-71.508736	879.898010	-437.182495	143.389526	1019.423950	424.053101	-36.734024	955.861572	433.346436	141.660141
-457.770508	236.129913	920.184448	-437.169312	49.905323	919.622742	-548.944092	280.054626	503.317688	-477.021454	-17.458534	498.751099	-557.141541	288.541290	69.487915	-523.837708	-46.064686	77.562073	-472.729340	329.981842	1380.337036	-439.718811	-16.852398	1373.640259	-439.379517	153.587296	1391.762939	-430.959595	135.305450	1683.901978	-535.091797	374.572632	1121.859985	-530.623230	-69.418930	1136.655884	-444.958588	344.851990	883.309204	-432.874420	-71.096764	880.003662	-437.188019	143.855042	1019.370117	423.697723	-36.639050	955.828430	432.975403	141.739044
-457.954834	236.820160	920.196838	-437.450317	50.826435	919.485596	-548.963135	280.522095	503.405609	-477.101654	-17.138403	498.886597	-557.166138	288.603271	69.529778	-523.907410	-46.049519	77.561447	-472.744720	330.629242	1380.279541	-439.609863	-16.145468	1373.720093	-439.352661	154.293015	1391.777466	-430.868988	135.577728	1684.118652	-535.070007	375.146942	1121.769409	-530.506958	-68.951981	1136.808594	-444.850311	345.275330	883.268555	-432.789825	-70.736069	880.140137	-437.309570	144.588745	1019.296753	423.349854	-36.527359	955.831238	432.598969	141.853775
-457.983521	239.143127	921.017151	-437.244354	51.961586	919.399170	-549.237244	281.228485	503.679260	-476.902832	-16.687019	498.827271	-557.345764	288.659027	69.575409	-523.827087	-45.967125	77.548134	-472.732544	331.306305	1380.199097	-439.549927	-15.490629	1373.806519	-439.278625	154.944641	1391.792969	-430.754608	136.406235	1684.176270	-535.051270	375.634644	1121.667236	-530.406311	-68.415939	1136.900635	-444.790771	345.681000	883.192078	-432.735657	-70.371399	880.244873	-437.523651	145.810333	1019.697449	423.053192	-36.436531	955.797852	432.256226	141.919083
-458.070770	239.905838	921.081909	-437.293518	52.686893	919.359985	-549.150818	281.474396	503.626129	-476.724457	-16.189241	498.704529	-557.321350	288.738678	69.596573	-523.734619	-45.898361	77.540535	-472.729889	331.988037	1380.148804	-439.367096	-14.762358	1373.899658	-439.189453	155.673111	1391.831543	-430.585999	137.334732	1684.056641	-535.019592	376.162048	1121.535034	-530.309204	-67.818962	1136.977051	-444.653412	346.132507	883.174194	-432.713989	-69.949234	880.357056	-437.596954	146.500549	1019.710876	422.686493	-36.382492	955.825623	431.903809	141.966766
-458.194092	240.367599	921.017090	-437.431152	53.372078	919.363708	-548.794312	280.993408	503.332977	-476.192322	-15.554306	498.330353	-557.060486	288.707947	69.528923	-523.506348	-45.785339	77.503563	-472.738190	332.738586	1380.110596	-439.234833	-14.028379	1373.964478	-439.222473	156.425629	1391.792969	-430.454742	138.678238	1683.892944	-535.001526	376.770386	1121.468506	-530.189209	-67.259422	1137.139526	-444.512909	346.533325	883.208923	-432.655243	-69.470169	880.464661	-437.652405	147.118347	1019.672607	422.374908	-36.344189	955.794373	431.599121	142.048859
-458.273743	241.332748	921.185059	-437.494232	54.189377	919.345825	-548.792175	281.425446	503.375092	-476.147644	-15.185507	498.342621	-557.089233	288.759277	69.569534	-523.521973	-45.746006	77.520111	-472.747162	333.461060	1380.085571	-439.068909	-13.268112	1374.059814	-439.184357	157.241531	1391.881714	-430.352295	139.569153	1683.874512	-534.994568	377.356995	1121.403442	-530.062195	-66.798027	1137.334961	-444.405762	346.985535	883.230835	-432.639221	-69.051125	880.602600	-437.762939	147.907089	1019.751831	421.996063	-36.297668	955.777039	431.202087	142.170074
-458.401733	241.740341	921.075378	-437.709869	54.860607	919.341064	-549.004333	282.887817	503.646667	-476.392487	-15.116781	498.451324	-557.358154	288.869812	69.723885	-523.707336	-45.717033	77.578842	-472.779266	334.249329	1380.008179	-439.070496	-12.501101	1374.157227	-439.157654	157.953506	1391.911011	-430.261536	139.897903	1684.092285	-535.005127	377.967651	1121.333130	-529.975769	-66.189903	1137.466309	-444.361420	347.471497	883.189819	-432.560089	-68.568275	880.695984	-437.850494	148.507217	1019.685913	421.640900	-36.277462	955.801941	430.802307	142.247528
-458.497894	242.643448	921.150330	-437.818329	55.506252	919.360291	-548.971008	283.407715	503.702026	-476.335327	-14.670946	498.378906	-557.381470	288.922394	69.741280	-523.713013	-45.644989	77.601540	-472.780792	335.026154	1379.948486	-438.883972	-11.619573	1374.278442	-439.100006	158.761642	1391.877441	-430.163696	140.780121	1684.088867	-534.997314	378.633240	1121.257446	-529.869385	-65.608391	1137.606689	-444.259979	348.000000	883.188110	-432.493011	-68.039787	880.810547	-437.971008	149.249023	1019.734924	421.327271	-36.219631	955.805481	430.410095	142.291901
-458.526337	243.984039	921.513184	-437.828552	56.278412	919.388855	-549.045227	283.585144	503.713715	-476.246155	-14.232288	498.347870	-557.452698	288.971588	69.749069	-523.703369	-45.605911	77.571571	-472.802673	335.832703	1379.889893	-438.797821	-10.851084	1374.393921	-439.088562	159.563599	1391.901245	-430.016541	141.793564	1684.041260	-534.980835	379.266357	1121.192627	-529.783447	-64.966805	1137.693848	-444.172760	348.501373	883.152344	-432.396118	-67.464874	880.945984	-438.122925	150.113892	1019.944275	421.050995	-36.209015	955.823853	430.083160	142.355515
-458.662445	244.090851	921.139343	-438.179474	56.736000	919.442566	-548.691956	283.590149	503.450958	-476.029449	-13.558814	498.250397	-557.260437	288.996124	69.727852	-523.631409	-45.526955	77.536102	-472.809418	336.661835	1379.814819	-438.673584	-10.022387	1374.466797	-439.065765	160.472137	1391.938965	-429.914612	142.685181	1684.078857	-535.014038	380.011871	1121.150879	-529.696960	-64.218231	1137.785522	-444.117920	349.003723	883.112610	-432.358917	-67.007530	881.079529	-438.201355	150.629822	1019.767151	420.829681	-36.168491	955.812134	429.808594	142.380081
-458.807495	244.945129	921.207336	-438.286133	57.326454	919.481689	-548.672302	284.571930	503.631073	-475.608704	-12.810299	498.198944	-557.361084	289.065552	69.809006	-523.499023	-45.400234	77.529984	-472.813110	337.515320	1379.754150	-438.668060	-9.160313	1374.537354	-439.043274	161.273376	1391.881104	-429.827026	143.672806	1684.126587	-535.019348	380.707764	1121.080200	-529.626587	-63.645889	1137.979370	-444.037476	349.598267	883.091309	-432.345734	-66.416489	881.181763	-438.347412	151.336411	1019.822815	420.532013	-36.074043	955.804871	429.467957	142.433273
-458.897095	246.080612	921.417847	-438.347870	58.056759	919.495239	-548.573120	284.767517	503.546356	-476.129120	-12.997411	498.298553	-557.332520	289.125610	69.841560	-523.851318	-45.446220	77.623856	-472.854248	338.383575	1379.708008	-438.660461	-8.285647	1374.617432	-439.021606	162.160873	1391.908081	-429.715790	144.653015	1684.056519	-535.014526	381.434601	1120.957031	-529.559631	-62.966763	1138.122803	-443.916779	350.208618	883.092468	-432.354584	-65.776741	881.272339	-438.470978	152.160919	1019.939941	420.296356	-36.024105	955.797852	429.171692	142.481674
-458.973083	247.901855	921.933838	-438.078156	60.240410	918.983093	-548.666931	285.510101	503.739563	-475.552948	-12.079447	498.031311	-557.376343	289.179810	69.894875	-523.567261	-45.268723	77.560493	-472.856323	339.275452	1379.640137	-438.559753	-7.368276	1374.694092	-439.025299	163.116837	1391.954346	-429.579987	145.722931	1683.969360	-535.026855	382.251038	1120.881104	-529.509399	-62.276665	1138.252319	-443.890625	350.873047	883.062012	-432.373474	-65.211533	881.350525	-438.367249	153.637985	1019.940247	420.019684	-35.964954	955.779907	428.808990	142.565491
-459.110077	248.793930	921.923889	-438.241608	61.252399	918.911804	-549.179443	287.508484	504.159271	-475.346588	-11.506906	497.911530	-557.874268	289.338623	70.064178	-523.502075	-45.176964	77.564140	-472.843750	340.182861	1379.590576	-438.513306	-6.483304	1374.783813	-439.064178	163.974777	1391.891846	-429.511414	147.352829	1683.792480	-535.044922	382.971405	1120.771240	-529.483032	-61.487862	1138.322021	-443.808655	351.444916	883.154785	-432.311310	-64.536041	881.435547	-438.464386	154.561783	1019.894043	419.703857	-35.928600	955.763550	428.440186	142.631821
-459.200653	249.071152	921.585632	-438.445526	61.978260	918.883606	-548.962463	287.896698	504.070251	-475.424103	-11.139191	498.188141	-557.827271	289.370209	70.096359	-523.613281	-45.124168	77.607758	-472.840851	341.108368	1379.516846	-438.463135	-5.516817	1374.866333	-439.029114	164.938843	1391.924805	-429.345062	148.349228	1683.754517	-535.079529	383.831940	1120.725098	-529.452393	-60.613224	1138.399292	-443.729218	352.138489	883.026489	-432.251251	-63.878891	881.567383	-438.474365	155.236282	1019.697266	419.384918	-35.875648	955.761963	428.051636	142.718246
-459.334930	249.952728	921.583923	-438.628601	63.013630	918.824097	-548.469910	287.326813	503.769958	-475.200684	-10.617110	498.150391	-557.464966	289.366913	69.983047	-523.604858	-45.061031	77.620743	-472.866394	342.043182	1379.450195	-438.451050	-4.563967	1374.889160	-439.069885	165.868881	1391.915527	-429.241211	149.419998	1683.741455	-535.079529	384.691132	1120.651733	-529.409973	-59.873165	1138.551270	-443.714142	352.865326	883.085449	-432.235107	-63.175690	881.702942	-438.588654	156.166061	1019.661987	419.059570	-35.799923	955.715088	427.669769	142.868073
-459.458740	251.384308	921.868286	-438.707336	64.210007	918.766724	-548.519409	287.947113	503.841797	-474.931335	-9.921481	498.010651	-557.578003	289.471802	70.056160	-523.542358	-44.925045	77.593605	-472.861725	343.057373	1379.361450	-438.517883	-3.578883	1374.906616	-439.082214	166.859085	1391.863037	-429.138275	149.968124	1683.897583	-535.095093	385.622955	1120.631226	-529.406921	-59.023815	1138.631592	-443.624939	353.660034	883.078979	-432.246307	-62.449627	881.791382	-438.790375	157.290070	1019.785095	418.776825	-35.750824	955.694275	427.321045	142.974075
-459.465485	252.402420	921.873596	-438.823364	65.108047	918.762146	-548.766602	289.400574	504.073456	-474.539337	-9.369847	497.743866	-557.809204	289.577362	70.158958	-523.430115	-44.809513	77.597481	-472.869476	344.043213	1379.278076	-438.466614	-2.565647	1374.985596	-439.041809	167.870819	1391.863281	-429.106110	151.008377	1683.796875	-535.097290	386.489868	1120.558472	-529.382996	-58.127293	1138.736328	-443.657104	354.508728	882.863098	-432.295868	-61.773018	881.852295	-438.869202	158.235245	1019.787231	418.525574	-35.711445	955.730469	427.043793	143.050888
-459.618103	253.315277	921.804260	-439.071686	66.098381	918.744385	-548.572021	289.655273	503.911682	-474.445496	-8.837383	497.687256	-557.683716	289.641327	70.158943	-523.432373	-44.733585	77.622543	-472.894623	345.067047	1379.228760	-438.468140	-1.554779	1375.054443	-439.129059	168.873901	1391.852295	-428.961182	152.208633	1683.689209	-535.112488	387.484375	1120.445801	-529.424561	-57.209095	1138.796509	-443.673492	355.353210	882.874817	-432.236359	-60.897114	881.961548	-439.045074	159.211517	1019.741211	418.494507	-36.122391	955.702454	427.478180	142.646286
-459.659454	254.258301	921.794800	-439.211884	67.143211	918.733948	-548.719543	291.096130	504.136658	-474.099670	-8.346749	497.632874	-557.952698	289.739868	70.279144	-523.362488	-44.618370	77.667023	-472.903687	346.127655	1379.137085	-438.523956	-0.478940	1375.125122	-439.128967	169.911484	1391.789795	-428.829590	153.887573	1683.484497	-535.120789	388.453461	1120.338379	-529.461365	-56.304810	1138.805176	-443.735382	356.213135	882.781738	-432.276794	-60.124023	882.054993	-439.132965	160.199524	1019.730957	418.271698	-36.073925	955.688599	427.260406	142.711411
-459.751617	255.259048	921.759399	-439.256989	68.142586	918.614563	-548.323425	290.689758	503.838928	-473.838440	-7.729373	497.569336	-557.671265	289.778473	70.216537	-523.324402	-44.563622	77.688316	-472.933960	347.197449	1379.085449	-438.581787	0.580263	1375.174805	-439.121643	170.980820	1391.810791	-428.756653	155.138168	1683.439819	-535.136719	389.418213	1120.241089	-529.508179	-55.286110	1138.885498	-443.588135	357.118744	882.767639	-432.336121	-59.261112	882.138428	-439.163544	161.161774	1019.649414	418.041443	-35.994007	955.660400	427.036926	142.781677
-459.786041	256.336578	921.784546	-439.597748	69.387138	918.658386	-548.325989	291.411499	503.885284	-473.790283	-7.009818	497.517548	-557.688721	289.873871	70.238052	-523.299133	-44.454918	77.701561	-472.970856	348.296478	1379.003540	-438.618225	1.691377	1375.229980	-439.153595	172.122070	1391.834839	-428.570190	156.153381	1683.531616	-535.132080	390.479980	1120.193848	-529.551453	-54.264507	1138.997925	-443.617035	358.034607	882.685608	-432.356628	-58.444977	882.226868	-439.382050	162.311935	1019.687073	417.695557	-35.790436	955.669312	426.522034	143.007248
-459.917480	257.372894	921.722900	-439.840912	70.515526	918.604797	-548.282471	292.158142	503.923309	-473.132141	-6.245661	497.455017	-557.712402	289.950073	70.269272	-523.100525	-44.316795	77.680763	-473.010834	349.440948	1378.939575	-438.848053	2.798712	1375.264893	-439.189117	173.181778	1391.844238	-428.484985	156.971603	1683.523315	-535.160828	391.593903	1120.142090	-529.606689	-53.349716	1139.052246	-443.697784	358.986877	882.581970	-432.363281	-57.476749	882.362549	-439.527893	163.396652	1019.625183	417.876129	-35.781502	955.186890	426.751007	143.163940
-460.010040	258.410095	921.649475	-440.060913	71.607452	918.548157	-548.304993	292.991058	503.977997	-472.848602	-5.635424	497.322998	-557.802368	290.095490	70.333122	-523.069885	-44.174389	77.748268	-473.042908	350.582336	1378.853271	-438.963593	3.889821	1375.272461	-439.196564	174.362381	1391.771240	-428.345734	158.225571	1683.456665	-535.198242	392.726379	1120.083496	-529.692383	-52.175842	1139.096680	-443.958099	359.998016	882.367065	-432.403992	-56.570946	882.410156	-439.658356	164.465775	1019.557434	417.450256	-35.880173	955.222961	426.482483	143.152206
-460.048706	259.529175	921.590698	-440.263031	72.894386	918.482788	-548.306030	293.733490	503.972748	-472.989227	-5.198212	497.558807	-557.885193	290.202271	70.387001	-523.280762	-44.134495	77.858070	-473.084778	351.751862	1378.762817	-439.060822	5.136095	1375.319214	-439.238831	175.537018	1391.707520	-428.231140	159.500427	1683.391113	-535.170471	393.818115	1119.958374	-529.828918	-51.159248	1139.115234	-443.579529	361.074493	882.491821	-432.539093	-55.571186	882.444092	-439.776245	165.655960	1019.495056	416.828003	-36.081028	955.385742	426.073639	143.052505
-460.169464	260.800415	921.586243	-440.520599	74.071358	918.389771	-548.295898	294.488251	503.973114	-472.783051	-4.598006	497.503357	-557.944702	290.315094	70.414085	-523.267273	-44.007076	77.962540	-473.090820	352.972717	1378.735596	-439.170349	6.311897	1375.356201	-439.289276	176.656387	1391.638672	-428.126007	161.447128	1683.140381	-535.187500	394.979401	1119.859497	-529.940735	-50.030071	1139.088013	-443.676819	362.216187	882.347290	-432.579895	-54.613281	882.467346	-439.954956	166.826645	1019.444885	416.335083	-36.213581	955.482239	425.741272	142.975540
-460.242401	261.940796	921.559143	-440.805267	75.380829	918.363342	-548.266846	295.334503	503.988037	-472.461731	-3.867525	497.254669	-557.964294	290.440094	70.458549	-523.162170	-43.827404	78.024147	-473.079346	354.180450	1378.639160	-439.362579	7.476769	1375.309937	-439.345367	177.923309	1391.588867	-427.940216	162.478271	1683.189331	-535.241211	396.194000	1119.773193	-530.111755	-48.780331	1139.123657	-443.720367	363.247375	882.222351	-432.609009	-53.473583	882.519714	-440.147583	168.038132	1019.419495	415.967804	-36.251480	955.541382	425.481323	142.989899
-460.286682	263.325165	921.594421	-441.016052	76.565453	918.346924	-548.374023	296.461823	504.070526	-471.782776	-3.019571	497.162354	-558.048523	290.553314	70.506859	-522.957947	-43.628166	78.075287	-473.055237	355.442322	1378.566650	-439.522522	8.733163	1375.337280	-439.402313	179.109299	1391.537842	-427.858063	163.551559	1683.234741	-535.263733	397.431183	1119.709229	-530.280640	-47.631794	1139.125854	-443.764435	364.405182	882.134216	-432.782288	-52.491428	882.554382	-440.322540	169.281555	1019.433594	415.698700	-36.301697	955.549622	425.273438	142.999527
-460.395874	264.645355	921.609741	-441.338104	77.947685	918.310242	-548.348755	297.116699	504.012451	-471.785980	-2.590600	497.342285	-558.035950	290.658600	70.549156	-523.077759	-43.477551	78.188301	-473.074310	356.701233	1378.463989	-439.657715	9.963559	1375.334961	-439.441376	180.442520	1391.536621	-427.701416	164.915924	1683.167969	-535.281494	398.641174	1119.660278	-530.436646	-46.381023	1139.192871	-443.673187	365.534515	882.170898	-432.908417	-51.409683	882.643616	-440.549164	170.591919	1019.423828	415.408661	-36.316025	955.533630	425.051300	143.011307
-460.452087	265.901459	921.580750	-441.570404	79.222321	918.226074	-548.241699	297.830688	503.936371	-471.642853	-2.106289	497.525635	-558.030273	290.787445	70.552727	-523.139954	-43.369164	78.315178	-473.071381	357.997955	1378.415527	-439.938232	11.295417	1375.301270	-439.532288	181.681183	1391.517090	-427.584656	166.337875	1683.163574	-535.336121	400.027191	1119.629395	-530.612000	-45.164551	1139.241943	-443.823792	366.777954	882.014160	-433.045868	-50.229221	882.716492	-440.724396	171.814880	1019.370117	415.094635	-36.302261	955.521057	424.823212	143.010513
-460.613495	267.301178	921.555664	-441.939941	80.670311	918.172913	-548.462341	298.952942	504.049683	-470.952728	-1.121353	497.226593	-558.179321	290.976990	70.626541	-522.949768	-43.175930	78.354477	-473.103149	359.328156	1378.322998	-440.052826	12.566628	1375.382813	-439.655914	182.945587	1391.504028	-427.441345	168.230865	1682.842407	-535.368469	401.387360	1119.473389	-530.848267	-43.760727	1139.243042	-443.862213	367.981445	881.910278	-433.259888	-49.102898	882.713379	-441.011780	173.209885	1019.333008	414.781952	-36.285446	955.514160	424.557831	143.002991
-460.729767	268.638855	921.551270	-442.239899	82.019829	918.101929	-548.527710	299.946899	504.080170	-470.889343	-0.766230	497.302124	-558.250061	291.093231	70.642944	-523.016724	-43.065540	78.480469	-473.103027	360.676392	1378.255981	-440.510284	13.872321	1375.319092	-439.725586	184.305511	1391.452271	-427.331818	169.534515	1682.931152	-535.380310	402.663208	1119.360718	-531.061096	-42.507389	1139.246704	-444.189758	369.709717	881.936218	-433.396606	-47.869408	882.782532	-441.234833	174.506363	1019.296509	414.484711	-36.227863	955.483521	424.279449	143.031967
-460.830902	270.144623	921.571960	-442.620697	83.603523	918.010132	-548.462341	300.721375	504.058899	-470.352478	0.180708	497.228333	-558.184326	291.183960	70.652191	-522.868469	-42.874340	78.552017	-473.092316	362.046997	1378.168457	-440.600433	15.209738	1375.439331	-439.870239	185.649765	1391.401245	-427.207275	170.818771	1682.845581	-535.400757	404.054077	1119.301025	-531.315735	-41.145222	1139.262451	-444.242981	370.983673	881.903015	-433.613251	-46.560749	882.819519	-441.517975	175.971237	1019.264587	414.134644	-36.227901	955.483276	423.993225	143.024902
-460.967010	271.607544	921.561279	-442.996796	84.921890	917.955872	-548.488464	301.667603	504.042572	-470.210968	0.872015	497.521301	-558.222046	291.314178	70.705772	-522.913513	-42.696625	78.654480	-473.063110	363.434357	1378.112427	-440.973450	16.565065	1375.424316	-439.988251	187.049484	1391.371948	-427.142395	172.387665	1682.811035	-535.462402	405.497437	1119.262939	-531.589905	-39.777348	1139.285889	-444.396179	372.316071	881.825500	-433.846069	-45.344574	882.888977	-441.783325	177.325317	1019.232727	413.787415	-36.210201	955.479980	423.671783	142.981888
-461.165375	273.021027	921.541138	-443.434814	86.552513	917.887512	-548.935852	303.358551	504.248383	-470.069794	1.537481	497.602631	-558.531311	291.503510	70.771111	-522.943115	-42.533802	78.811501	-473.032013	364.939911	1378.231812	-441.087830	17.953703	1375.504761	-440.057343	188.438690	1391.402222	-427.028503	173.789993	1682.720093	-535.450989	406.867767	1119.229004	-531.854858	-38.213413	1139.304688	-444.450745	373.656433	881.750793	-434.045349	-44.051144	882.931702	-442.115295	178.806091	1019.189514	413.438538	-36.244194	955.478394	423.372192	142.945847
-461.292755	274.596649	921.552490	-443.846771	87.988960	917.867920	-548.820129	303.860107	504.110229	-469.980957	2.039538	497.669189	-558.362244	291.604645	70.744026	-523.069824	-42.370132	79.027214	-473.068146	366.323151	1378.014038	-441.477051	19.417999	1375.536255	-440.275848	189.832184	1391.292358	-426.953979	175.221786	1682.667725	-535.496582	408.395782	1119.196167	-532.180908	-36.795834	1139.329224	-444.570679	375.107300	881.692078	-434.344940	-42.747437	882.982910	-442.407959	180.278656	1019.187378	413.069183	-36.293938	955.472412	423.092102	142.905746
-461.455017	276.119446	921.525696	-444.261444	89.545464	917.769592	-548.731567	304.688934	504.026031	-469.555695	2.818568	497.759491	-558.336304	291.761932	70.790642	-523.284607	-42.271210	79.274086	-473.088074	367.819061	1377.932861	-441.691467	20.862314	1375.513794	-440.380402	191.303177	1391.290771	-426.879181	176.770889	1682.579956	-535.538940	409.921844	1119.133057	-532.506897	-35.278564	1139.397827	-444.616211	376.440094	881.686523	-434.642975	-41.310875	883.070251	-442.717255	181.764297	1019.126404	412.719543	-36.251472	955.444946	422.868256	142.924057
-461.639526	277.672272	921.519714	-444.758026	91.146133	917.767395	-549.087402	306.001038	504.039764	-469.153534	3.435599	497.855682	-558.515808	291.927795	70.826492	-523.120483	-41.975616	79.442902	-473.063568	369.292389	1377.892212	-442.016327	22.346443	1375.555298	-440.546265	192.764801	1391.267334	-426.802856	178.275482	1682.505005	-535.591248	411.378845	1119.053589	-532.857300	-33.806660	1139.469971	-444.824280	377.884125	881.564758	-435.016266	-39.947090	883.091736	-443.103912	183.321548	1019.126770	412.329376	-36.269032	955.425842	422.408508	142.525589
-461.725098	279.346375	921.508728	-445.210388	92.513504	917.740051	-549.620789	307.586914	504.302094	-468.726105	3.241091	497.839325	-558.837097	292.179688	70.937805	-523.148743	-41.789143	79.704285	-473.056091	370.854614	1377.813843	-442.359222	23.846239	1375.529175	-440.734894	194.288330	1391.190186	-426.749847	179.878540	1682.439697	-535.614807	412.908569	1119.052612	-533.215027	-32.307045	1139.442749	-444.890778	379.152832	881.409790	-435.341003	-38.555931	883.126099	-443.435760	184.809845	1019.113586	411.988007	-36.250946	955.408936	422.202301	142.480469
-461.929596	280.969543	921.498657	-445.734131	94.168922	917.702332	-549.159241	307.975708	503.947205	-468.350189	4.786840	497.786133	-558.533325	292.249512	70.876747	-522.991028	-41.536972	79.768814	-473.062531	372.380035	1377.796021	-442.627197	25.387375	1375.538208	-440.870575	195.792969	1391.177246	-426.690491	181.341949	1682.317139	-535.582947	414.311981	1118.957520	-533.608948	-30.662495	1139.443970	-444.998138	380.771912	881.411072	-435.674011	-37.082405	883.130127	-443.844818	186.413101	1019.093811	411.626129	-36.224583	955.402466	421.959473	142.504929
-462.142944	282.583923	921.458191	-446.285278	95.697975	917.669250	-549.657349	309.361389	504.010437	-467.495026	5.444940	497.629761	-558.738525	292.499481	70.930954	-522.556824	-41.183968	79.917702	-473.047272	373.933014	1377.752075	-443.657227	26.663143	1375.371460	-441.031860	197.345993	1391.162109	-426.600555	182.821655	1682.238281	-535.613647	415.929413	1118.884766	-534.089233	-29.164980	1139.401489	-444.933868	382.044189	881.302368	-436.017212	-35.582848	883.180176	-444.238251	187.970291	1019.057983	411.200012	-36.153713	955.385437	421.806702	142.951508
-462.303894	284.138153	921.399353	-446.779846	97.277664	917.601196	-549.790344	310.441040	503.914703	-467.439545	6.005773	497.678619	-558.855591	292.725983	70.955009	-522.507202	-40.845970	80.160248	-473.046631	375.546204	1377.682251	-444.124084	28.156290	1375.278198	-441.238434	198.892151	1391.135132	-426.552002	184.369446	1682.146729	-535.480713	416.610016	1118.568604	-534.546875	-27.530754	1139.390381	-445.043304	383.756256	881.240295	-436.408936	-34.029655	883.205383	-444.615326	189.510162	1018.999146	410.810974	-36.131706	955.378601	421.505646	142.899307
-462.480042	285.945099	921.425598	-447.338409	98.922989	917.576965	-550.791626	313.041840	504.491211	-467.671082	5.985907	498.468048	-559.513123	293.061096	71.087723	-522.856934	-40.681717	80.549805	-472.996704	377.165466	1377.607544	-444.569580	29.682005	1375.213501	-441.465302	200.461014	1391.056519	-426.469666	185.871933	1682.056885	-535.519409	418.362030	1118.525635	-535.000793	-25.792511	1139.343018	-445.369019	385.273346	881.123169	-436.666168	-32.412468	883.308350	-445.046021	191.184937	1019.005798	410.393982	-36.048050	955.362122	421.186005	142.936066
-462.652039	287.499390	921.343140	-447.901489	100.535378	917.544861	-550.173767	312.855621	503.768860	-467.314270	6.604914	498.715302	-559.066589	293.148102	70.954269	-522.815491	-40.410439	80.817329	-473.022736	378.829437	1377.557739	-445.098846	31.313921	1375.243774	-441.656891	202.104996	1391.038574	-426.395203	187.415115	1681.963501	-535.523499	420.093292	1118.505371	-535.494385	-24.148794	1139.329346	-445.543945	386.815765	881.000366	-437.128479	-30.853344	883.396545	-445.434998	192.772293	1018.950745	409.949402	-36.055191	955.313171	420.852844	142.919312
-462.864899	289.244476	921.339111	-448.479034	102.156273	917.497253	-550.491882	314.114380	503.796844	-466.259766	8.583619	497.820557	-559.223999	293.382385	70.981277	-522.236267	-40.010796	80.877464	-472.962067	380.498840	1377.497437	-445.404419	32.930344	1375.249146	-442.078766	203.511581	1390.983765	-426.334869	188.967255	1681.930054	-535.535461	421.869537	1118.460449	-535.963928	-22.417866	1139.348877	-445.558105	388.354980	880.985596	-437.612366	-29.215237	883.421997	-445.885254	194.409424	1018.929749	409.530701	-36.007328	955.264099	420.536591	142.943710
-463.081055	290.899719	921.258728	-449.072754	103.820587	917.461365	-551.384338	316.408142	504.328094	-465.583405	9.854806	497.691010	-559.765320	293.715302	71.055595	-521.904175	-39.641853	81.046844	-472.983673	382.183777	1377.453247	-446.075165	34.525768	1375.187866	-442.096313	205.367203	1390.916016	-426.255188	190.359573	1681.813232	-535.503723	423.543213	1118.380127	-536.557861	-20.659863	1139.365234	-445.509125	389.898132	880.991516	-438.397369	-27.766438	883.284546	-446.317963	196.070953	1018.874329	409.166992	-35.981941	955.269226	420.319641	142.930328
-463.253296	292.550568	921.230225	-449.660309	105.385307	917.502319	-550.928711	316.417755	503.656738	-465.274750	10.564397	497.825073	-559.403076	293.859558	70.933678	-521.807861	-39.388985	81.372284	-472.901367	383.904205	1377.402100	-446.560181	36.220573	1375.180176	-442.529907	206.852402	1390.943848	-426.214905	191.545319	1681.801514	-535.478699	425.282349	1118.304443	-537.085754	-18.783537	1139.333252	-445.541565	391.531433	881.000977	-438.720215	-25.984495	883.468079	-446.777496	197.688675	1018.888489	408.775177	-36.120045	955.269043	419.949402	142.566589
-463.495087	294.238708	921.177124	-450.313354	106.978516	917.511780	-551.278381	318.000641	503.670349	-464.855072	11.476158	497.900543	-559.643127	294.119263	70.964661	-521.654968	-39.038944	81.654167	-472.904663	385.588196	1377.350464	-447.062927	37.831467	1375.199463	-442.619934	208.722275	1390.957031	-426.110901	193.009674	1681.706055	-535.474365	427.164856	1118.286621	-537.649231	-16.956467	1139.350708	-445.675812	393.031433	880.901733	-439.168457	-24.314175	883.532654	-447.253113	199.339905	1018.869568	408.333191	-36.080986	955.263550	419.620178	142.596695
-463.682251	295.849792	921.134277	-450.972748	108.644020	917.534790	-551.817993	318.989410	503.951294	-465.335999	11.316005	498.788696	-559.884338	294.349121	70.900681	-522.045288	-38.803097	82.016701	-472.862122	387.359100	1377.290527	-447.562286	39.536499	1375.194458	-443.035522	210.207352	1391.043579	-426.002960	194.457535	1681.621216	-535.405396	428.946106	1118.271362	-538.279175	-15.158976	1139.459717	-446.018280	395.100037	881.029114	-440.223541	-22.803064	883.365051	-447.715393	200.985779	1018.863525	407.900726	-36.007187	955.240417	419.380188	142.864304
-463.874847	297.528931	921.087769	-451.538147	110.158051	917.588379	-552.227966	320.519348	503.984222	-464.343719	13.017077	498.099030	-560.097717	294.578125	70.941620	-521.390015	-38.098469	82.063629	-472.809814	389.061615	1377.253784	-448.177734	41.237686	1375.227051	-443.151520	212.108414	1390.965332	-425.869049	195.966156	1681.486816	-535.375732	430.777466	1118.269165	-538.929688	-13.291546	1139.444092	-446.005463	396.628479	881.034424	-440.840546	-21.120918	883.384644	-448.166351	202.612656	1018.874329	407.499329	-35.992638	955.193298	418.927429	142.656967
-464.087067	299.128448	921.020325	-452.208710	111.694771	917.695007	-552.316833	321.325714	503.839142	-463.647278	14.375849	498.027008	-560.072571	294.747986	70.903114	-520.847900	-37.458317	82.306923	-472.704132	390.834930	1377.213867	-448.692200	42.967690	1375.294312	-443.602417	213.579117	1390.964966	-425.778809	197.382385	1681.448242	-535.346924	432.641479	1118.234497	-539.576721	-11.253083	1139.434082	-446.079742	398.159882	880.988220	-441.431091	-19.367235	883.460083	-448.646088	204.247787	1018.898438	407.054443	-35.965336	955.171204	418.598938	142.662689
-464.295105	300.803772	921.001709	-452.917206	113.306465	917.803162	-552.579651	322.557037	503.785126	-463.703644	14.930710	498.335083	-560.143982	294.969482	70.881569	-520.810486	-36.834637	82.668015	-472.683258	392.626251	1377.193359	-449.309479	44.661175	1375.268555	-443.660919	215.487137	1390.953857	-425.665009	198.816315	1681.389404	-535.308044	434.547150	1118.175537	-540.229614	-9.256541	1139.444092	-446.287872	399.703156	880.883423	-441.731476	-17.552296	883.701233	-449.139191	205.931442	1018.946960	406.647980	-35.939552	955.147339	418.293579	142.737610
-464.489868	302.397430	920.974487	-453.546875	114.798584	917.945618	-552.818176	323.519196	503.699280	-463.215851	15.872172	498.553314	-560.193176	295.166199	70.846169	-520.522522	-36.053879	82.937210	-472.598938	394.374390	1377.195923	-449.923126	46.367645	1375.297607	-443.931702	217.219406	1390.948486	-425.493439	200.121140	1681.344238	-535.269958	436.462708	1118.194092	-540.944275	-7.249362	1139.466309	-446.472748	401.265259	880.791138	-442.450989	-15.765706	883.683105	-449.602631	207.539963	1019.010132	406.267517	-35.939121	955.118469	418.019012	142.802383
-464.695313	303.902527	920.938171	-454.248688	116.233215	918.148987	-553.033203	324.351807	503.546936	-463.171783	16.765026	499.052582	-560.329285	295.372009	70.824509	-520.587463	-35.327599	83.227669	-472.495728	396.142334	1377.198853	-450.612762	48.104984	1375.314209	-444.187988	218.861465	1390.992676	-425.374908	201.667343	1681.260986	-535.173279	438.403564	1118.276245	-541.734192	-5.321478	1139.509033	-446.344543	402.782593	880.914856	-443.571564	-14.131971	883.569702	-450.096527	209.110153	1019.098511	405.848358	-35.892944	955.105225	417.743469	142.800507
-464.963104	305.460754	920.943420	-454.976837	117.724792	918.304138	-553.272461	325.439301	503.415924	-462.847839	17.364464	499.459015	-560.479797	295.634216	70.827789	-520.197510	-34.340714	83.571106	-472.407501	397.931519	1377.205078	-451.201202	49.843948	1375.335815	-444.619049	220.389679	1391.098877	-425.203308	203.179047	1681.143311	-535.082825	440.360382	1118.328369	-542.431030	-3.354836	1139.510132	-446.308411	404.361877	881.019775	-444.002686	-12.271554	883.766663	-450.600342	210.691559	1019.179749	405.377350	-35.835190	955.102722	417.400330	142.871078
-465.196777	306.912628	920.935974	-455.759125	119.171638	918.518921	-553.500916	326.525238	503.367279	-462.976563	17.837263	500.056763	-560.557800	295.827271	70.815529	-520.065918	-33.397774	83.926819	-472.306641	399.666168	1377.244751	-451.816437	51.562325	1375.337769	-444.765106	222.247009	1391.146484	-425.055511	205.110199	1680.939209	-535.011292	442.265167	1118.382202	-543.247375	-1.331256	1139.609131	-446.237030	405.886780	881.110779	-445.039978	-10.623981	883.732849	-451.119873	212.230820	1019.285278	404.969482	-35.847836	955.068604	417.054749	142.882126
-465.431915	308.347504	920.975037	-456.481659	120.507332	918.791016	-553.707397	327.370178	503.233093	-462.868988	18.373272	500.798370	-560.581543	296.041473	70.801712	-519.840759	-32.464138	84.313393	-472.148651	401.430145	1377.261719	-452.409485	53.274734	1375.433716	-445.088806	223.789520	1391.228638	-424.911713	206.244720	1681.070557	-535.108582	444.493378	1118.515503	-544.007935	0.750778	1139.577026	-447.429932	407.213043	880.405273	-445.684540	-8.798168	883.901794	-451.644836	213.713501	1019.445984	404.557526	-35.809971	955.048523	416.694519	142.896072
-465.825897	309.477966	920.927002	-457.302063	121.843925	919.085022	-553.961914	328.274323	503.087341	-462.438934	19.174820	501.099976	-560.669373	296.226440	70.741920	-519.643799	-31.431839	84.726318	-472.027924	403.181854	1377.332642	-453.065491	54.985119	1375.429565	-445.337830	225.485962	1391.322998	-424.812866	207.262772	1681.146851	-534.954224	446.356140	1118.556763	-544.811523	2.815235	1139.653564	-447.270142	408.991150	880.784119	-446.498932	-7.059612	883.954956	-452.245392	215.106842	1019.569336	404.164795	-35.780968	955.005432	416.391693	142.932648
-466.291718	310.571289	920.884460	-458.219696	122.944412	919.416748	-554.234009	329.314331	502.936951	-462.218201	19.915136	501.461182	-560.839355	296.439667	70.726624	-519.388977	-30.449467	85.112740	-471.864014	404.913269	1377.377563	-453.686523	56.681942	1375.533569	-445.512512	227.149323	1391.422729	-424.680359	208.438705	1681.079590	-534.871338	448.394836	1118.688232	-545.670837	4.820657	1139.747925	-447.283569	410.495789	880.851379	-447.610016	-5.539344	883.912170	-452.940247	216.379761	1019.715088	403.849091	-35.635391	954.921326	416.144287	142.996353
-466.723022	311.506287	920.819702	-459.082520	124.032265	919.771851	-554.334106	330.147003	502.727905	-461.836212	20.812096	501.863190	-560.922668	296.601013	70.693825	-519.314880	-29.590334	85.612778	-471.665802	406.633057	1377.434448	-454.312439	58.357304	1375.559692	-445.803650	228.802414	1391.458008	-424.537323	209.801025	1681.094727	-534.761902	450.373474	1118.824951	-546.427490	6.900463	1139.815430	-447.213409	412.019501	881.053467	-448.474487	-3.989296	883.989868	-453.587250	217.592422	1019.860779	403.643005	-35.516178	954.790344	415.912384	143.056915
-466.994476	312.751556	920.816040	-459.998535	125.281540	920.129211	-554.493652	331.033325	502.641907	-461.425323	21.623386	502.239929	-561.032959	296.785400	70.680595	-519.303894	-28.767769	86.160034	-471.479004	408.369934	1377.534180	-455.013336	60.028069	1375.592163	-445.886902	230.442490	1391.640503	-424.411041	211.170578	1681.087524	-534.620728	452.322052	1118.978760	-547.253967	8.903371	1139.892578	-447.190735	413.588531	881.159546	-449.390991	-2.502348	884.104004	-454.215912	218.998123	1020.041016	403.502136	-35.255260	954.593750	415.657593	143.211502
-467.252808	313.980896	920.810059	-460.791626	126.541885	920.438721	-554.718567	331.953094	502.580780	-460.806702	22.617624	502.676666	-561.147095	296.970520	70.654945	-519.184998	-27.860012	86.674820	-471.221802	410.068420	1377.627686	-455.690552	61.709728	1375.668945	-446.203735	232.067871	1391.682739	-424.249207	212.482056	1681.119873	-534.500916	454.270660	1119.137573	-548.119995	10.887490	1139.980835	-447.066620	415.054169	881.352905	-449.543030	-0.241379	884.120117	-454.727905	220.384552	1020.191467	403.302185	-35.031242	954.444031	415.345032	143.310211
-467.486816	315.079254	920.782349	-461.705719	127.540878	920.866882	-554.880981	332.798828	502.416809	-460.501434	23.120855	503.167633	-561.270630	297.159302	70.652451	-519.140320	-26.942438	87.276428	-470.944336	411.756592	1377.721680	-456.283783	63.339401	1375.834106	-446.306030	233.678650	1391.852539	-424.139893	213.800323	1681.126953	-534.303284	456.091675	1119.226440	-548.914063	12.914717	1140.100708	-446.912170	416.611359	881.559387	-450.385590	1.160663	884.263794	-455.371979	221.639282	1020.397766	402.556000	-35.047718	954.899292	414.780334	143.081268
-467.800903	316.171936	920.770630	-462.640778	128.545242	921.270508	-554.964478	333.521912	502.254852	-459.769348	23.922359	503.660950	-561.296082	297.280823	70.637802	-519.130005	-26.149998	87.834991	-470.575287	413.391785	1377.784912	-456.994965	64.967209	1375.913696	-446.559021	235.261368	1391.990112	-423.959686	215.024811	1681.171875	-534.126648	458.007233	1119.355347	-549.743958	14.869203	1140.171143	-446.745026	418.058105	881.740845	-451.033295	2.600523	884.489075	-455.994049	222.877609	1020.592651	402.193909	-34.998859	954.890625	414.475159	143.076385
-468.023560	317.205994	920.746155	-463.401306	129.497498	921.611816	-555.110046	334.366211	502.169312	-459.250519	24.593168	504.083008	-561.388306	297.431152	70.622971	-518.985229	-25.182590	88.432602	-470.254730	415.026123	1377.886963	-457.706482	66.592186	1376.039185	-446.609589	236.800491	1392.151855	-423.850281	216.300583	1681.215942	-533.933655	459.900696	1119.502808	-550.603760	16.754953	1140.307983	-446.657227	419.617828	881.863464	-451.834229	3.850455	884.674683	-456.496643	224.037903	1020.751038	401.803772	-35.014946	954.826599	414.190399	143.073929
-468.268372	318.176636	920.747803	-464.227966	130.657135	921.989441	-555.363525	335.537659	502.189606	-458.501801	25.316614	504.580505	-561.566589	297.623596	70.624321	-518.792114	-24.295490	89.072685	-469.863312	416.646851	1377.933350	-458.342896	68.143707	1376.174316	-446.865143	238.335388	1392.180298	-423.719849	217.451447	1681.230835	-533.716431	461.783417	1119.600586	-551.405151	18.681221	1140.412476	-446.671051	421.007294	881.711426	-452.351501	5.033221	885.000916	-457.049988	225.274384	1020.940979	401.528748	-35.060074	954.780334	413.978577	142.903275
-468.500092	319.088287	920.734985	-465.227600	131.471207	922.502014	-555.451965	335.923859	502.024506	-457.910522	25.866274	505.043488	-561.569092	297.744568	70.608772	-518.674011	-23.265003	89.724411	-469.392090	418.203003	1378.039795	-459.110168	69.619301	1376.171631	-447.019745	239.822601	1392.351807	-423.561768	218.655548	1681.296509	-533.523621	463.715973	1119.785400	-552.263489	20.447655	1140.551270	-447.068481	422.394592	881.299744	-453.016693	6.087487	885.224670	-457.713501	226.377167	1021.192932	401.128082	-35.006195	954.746887	413.625244	142.957352
-468.631927	320.099335	920.777161	-466.040283	132.375549	922.908447	-555.627075	336.585022	501.983582	-457.134155	26.557743	505.591949	-561.622620	297.830658	70.583496	-518.420593	-22.310738	90.391052	-468.963257	419.751617	1378.084106	-459.819122	71.153488	1376.305786	-447.132324	241.236710	1392.446533	-423.426941	219.778030	1681.369141	-533.186279	465.446106	1119.916504	-553.087402	22.278210	1140.631226	-446.735962	423.791901	881.484253	-453.496277	7.050953	885.593384	-458.252014	227.493408	1021.421387	400.726959	-34.928734	954.727234	413.237762	143.027481
-468.826782	321.017975	920.807678	-466.918243	133.224487	923.305054	-555.741089	337.206207	501.845337	-456.461792	27.061262	505.978973	-561.625244	297.950592	70.575600	-518.180847	-21.231903	91.116806	-468.477509	421.238556	1378.182251	-460.430725	72.608505	1376.450562	-447.109924	242.671509	1392.685059	-423.272705	220.882141	1681.436035	-532.812744	467.293030	1120.123291	-553.817078	24.064777	1140.705933	-446.412506	425.248260	881.588074	-453.600037	7.979245	886.188049	-458.805786	228.537643	1021.634399	400.355072	-34.846260	954.686646	412.904175	143.115860
-469.020905	321.746155	920.770325	-467.933716	133.960922	923.834045	-555.910950	338.098022	501.852295	-455.686737	27.670839	506.454865	-561.676575	298.062897	70.596214	-518.006165	-20.080019	91.795464	-468.008057	422.675323	1378.234863	-461.156006	73.975739	1376.525879	-447.205139	244.067734	1392.804321	-423.100006	221.589401	1681.655884	-532.346924	468.992462	1120.237305	-554.655762	25.634804	1140.908691	-446.037537	426.725372	881.701904	-454.178314	8.797546	886.391113	-459.482391	229.530289	1021.882690	400.025879	-34.853199	954.651123	412.638184	143.080521
-469.259247	322.358307	920.718384	-468.923553	134.547714	924.340088	-556.019043	338.401154	501.689240	-454.785065	28.188845	506.947937	-561.637024	298.092896	70.541161	-517.631165	-18.887375	92.534538	-467.477631	424.112091	1378.305054	-461.839172	75.412590	1376.740112	-447.289215	245.426239	1392.886475	-422.958771	222.655365	1681.687012	-531.867676	470.630554	1120.326538	-555.223938	27.388071	1140.925659	-445.571198	428.172760	881.775330	-454.656128	8.177985	887.089050	-460.106812	230.389282	1022.105957	399.627106	-34.874500	954.582886	412.341125	143.051880
-469.428833	323.072876	920.734985	-469.673767	135.307327	924.684875	-556.168945	338.973206	501.645172	-453.919373	28.832554	507.296478	-561.617493	298.046875	70.493668	-517.382019	-17.717575	93.242752	-466.909058	425.510437	1378.351807	-462.551086	76.803635	1376.858521	-447.278015	246.709930	1392.992676	-422.790588	223.841125	1681.627808	-531.353333	472.248718	1120.428711	-556.233337	28.702888	1141.289673	-445.163483	429.606812	881.795471	-454.413574	11.009785	887.046204	-460.613770	231.273209	1022.287964	399.230591	-34.835983	954.506348	412.025726	143.103439
-469.579895	323.721344	920.737183	-470.569244	135.862167	925.187683	-556.410278	339.801086	501.656982	-452.810699	29.484945	507.708527	-561.822571	298.239838	70.514648	-517.063477	-16.452307	93.977333	-466.310303	426.843658	1378.371948	-463.204987	78.127274	1377.021851	-447.395386	247.985046	1393.024780	-422.616882	224.748840	1681.657715	-530.753357	473.874725	1120.463257	-556.905396	30.226337	1141.471069	-444.647552	431.085236	881.849426	-454.387909	11.684089	887.544006	-461.219147	232.104233	1022.542725	398.886383	-34.758003	954.409851	411.683044	143.173553
-469.728607	324.269897	920.709778	-471.332092	136.437546	925.562012	-556.567017	340.381378	501.661774	-452.042297	29.751909	508.213074	-561.898682	298.314758	70.492455	-517.022156	-15.192044	94.680077	-465.726929	428.126892	1378.343750	-463.899536	79.406158	1377.204834	-447.389862	249.172104	1393.162964	-422.463043	225.558365	1681.688599	-530.094116	475.428192	1120.489624	-557.388062	31.806089	1141.491577	-444.006653	432.505066	881.855469	-454.120117	11.556389	888.524658	-461.707703	232.850800	1022.714600	398.522064	-34.682579	954.345093	411.319641	143.296829
-469.923096	324.715790	920.689880	-472.096558	136.896667	925.926208	-556.320313	340.437286	501.503479	-450.966980	30.443811	508.536865	-561.593750	298.140137	70.414963	-516.719971	-13.895843	95.376320	-465.100739	429.330078	1378.355103	-464.620270	80.594917	1377.328369	-447.464783	250.377274	1393.217041	-422.273804	226.342941	1681.689819	-529.411743	476.958130	1120.455811	-558.022217	33.141968	1141.657227	-443.331055	433.876495	881.858093	-453.904999	12.125834	889.012146	-462.217285	233.480652	1022.884827	398.229614	-34.609440	954.315491	411.022736	143.344940
-470.062469	325.137482	920.657837	-472.843811	137.417267	926.320862	-556.350220	340.512299	501.413879	-449.825531	31.038399	508.976440	-561.489563	298.108398	70.332069	-516.422241	-12.530015	96.027527	-464.499664	430.489838	1378.310303	-465.257324	81.822334	1377.502319	-447.438049	251.499832	1393.344116	-422.113831	227.036407	1681.693115	-528.660461	478.473053	1120.382935	-558.548950	34.524155	1141.697144	-442.686371	435.346924	881.838501	-453.705048	12.330720	889.529724	-462.704895	234.151688	1023.064453	397.894348	-34.551628	954.263672	410.734222	143.405899
-470.136658	325.608826	920.651123	-473.485138	137.691925	926.692749	-556.430359	340.655914	501.327759	-448.375397	31.862629	509.018250	-561.456665	298.171967	70.297661	-516.054626	-11.124034	96.623734	-463.863892	431.597076	1378.254272	-465.905060	82.931221	1377.630005	-447.410645	252.482132	1393.391724	-421.943176	227.685486	1681.694702	-527.854187	479.914551	1120.334839	-559.003540	35.836845	1141.790405	-441.866821	436.727051	881.768188	-453.371735	12.386558	890.106018	-463.159607	234.697708	1023.250366	397.580933	-34.516342	954.202881	410.478485	143.445633
-470.325562	325.838562	920.542358	-474.102875	138.154663	926.968628	-556.506287	340.869873	501.251617	-447.100983	32.559772	509.212219	-561.512695	298.257935	70.288025	-515.722107	-9.610373	97.241722	-463.213654	432.637787	1378.150269	-466.534698	84.028732	1377.846802	-447.405273	253.486679	1393.321899	-421.786804	228.276855	1681.661743	-527.041199	481.277069	1120.257568	-559.401978	37.187881	1141.824829	-441.035583	438.131195	881.637695	-452.939240	12.114005	890.721924	-463.560730	235.231796	1023.327820	396.949524	-33.905460	954.138916	409.409546	144.199463
-470.446533	326.251984	920.559631	-474.735352	138.518372	927.278687	-556.611023	341.113770	501.216217	-446.095184	32.442486	510.032013	-561.571228	298.359039	70.258636	-515.920105	-8.297708	97.952888	-462.534637	433.588715	1378.005859	-467.218597	84.934967	1377.888062	-447.306274	254.401810	1393.369019	-421.652191	228.829651	1681.627563	-526.068970	482.771027	1120.135864	-559.712158	38.415516	1141.844360	-440.038513	439.722321	881.784119	-453.227325	10.564072	890.261597	-463.949890	235.751373	1023.488220	396.557037	-33.855721	954.083862	409.160492	144.218048
-470.595093	326.522186	920.552917	-475.357544	138.656296	927.667786	-556.761963	341.385040	501.172699	-444.215088	33.842777	509.623962	-561.595886	298.406281	70.250755	-515.332275	-6.601274	98.425484	-461.858368	434.469818	1377.863037	-468.406311	86.060219	1378.144409	-447.147736	255.224701	1393.414795	-421.512329	229.285324	1681.586304	-525.176331	484.105743	1119.990356	-560.215698	39.418827	1141.864868	-439.015564	440.935547	881.457581	-452.478180	10.546492	890.931946	-464.339325	236.140945	1023.673340	396.324158	-34.003849	954.019470	409.078796	143.978638
-470.752686	326.695068	920.502869	-475.873566	138.937363	927.934021	-556.924927	341.596069	501.137634	-442.938385	34.512283	509.748077	-561.635132	298.416016	70.231293	-515.138123	-5.113562	98.917366	-461.189911	435.324982	1377.701172	-469.162262	86.887108	1378.225708	-446.991486	256.014740	1393.379395	-421.399963	229.698273	1681.567383	-524.196533	485.171326	1119.824463	-560.509399	40.508923	1141.863281	-438.016663	442.382538	881.221802	-451.667999	10.100725	891.675110	-464.649963	236.520172	1023.773621	396.056396	-34.038399	953.991638	408.943634	143.844696
-470.846313	326.926544	920.480347	-476.294769	139.170380	928.132324	-557.077209	341.831024	501.136719	-441.370422	35.267834	509.939240	-561.619568	298.420776	70.213615	-514.898621	-3.659809	99.468185	-460.461334	436.072815	1377.540649	-469.867249	87.701073	1378.438354	-446.814880	256.679901	1393.309692	-421.277679	230.173767	1681.454956	-523.150513	486.546570	1119.672974	-560.795532	41.422703	1141.834473	-436.934418	443.721069	881.082153	-450.713043	9.710366	892.550293	-464.902985	236.854111	1023.857239	395.803345	-34.081963	953.915527	408.775421	143.834595
-470.881592	327.111237	920.468628	-476.673401	139.325272	928.371582	-557.270386	342.020020	501.147644	-439.887543	35.906517	510.084320	-561.651489	298.466705	70.215012	-514.484436	-2.196799	99.877579	-459.715576	436.765259	1377.397705	-470.449524	88.427864	1378.498291	-446.622314	257.275726	1393.320923	-421.187622	231.050674	1681.266113	-522.057678	487.565125	1119.479004	-561.237610	41.306141	1142.133179	-435.683838	445.046844	880.943481	-449.584930	9.406485	893.558716	-465.162598	237.142120	1023.971008	395.506836	-33.972126	953.851929	408.513611	143.892303
-470.966400	327.150543	920.407532	-477.046936	139.383377	928.643066	-557.468506	341.939453	501.118042	-438.523743	36.619278	510.125519	-561.633301	298.432678	70.217430	-513.886108	-0.937912	100.250938	-458.972656	437.316284	1377.259888	-471.063812	89.064575	1378.698975	-446.363220	257.828430	1393.334351	-421.096039	231.182953	1681.417725	-520.925537	488.604767	1119.302734	-561.211121	42.989510	1141.891846	-434.523865	446.499969	881.065735	-448.287750	8.990322	894.403503	-465.417938	237.354996	1024.071899	395.240662	-33.884949	953.812988	408.241852	143.947693
-471.003784	327.223633	920.392151	-477.302948	139.425613	928.891418	-557.577515	341.766296	501.055969	-437.064362	37.598949	510.208893	-561.568115	298.418945	70.194656	-513.073608	0.350603	100.495468	-458.217010	437.819092	1377.167969	-471.509338	89.600121	1378.786621	-446.165924	258.203674	1393.254883	-420.994019	231.401886	1681.520752	-519.789124	489.472809	1119.202515	-561.316223	43.742233	1141.907715	-433.249268	447.588989	880.689453	-446.936859	8.505275	895.411133	-465.592285	237.542557	1024.185303	394.892670	-33.599529	953.778198	407.949463	144.367264
-471.068909	327.226227	920.381165	-477.566772	139.410858	929.133606	-557.740173	341.667419	501.034271	-436.214966	37.838657	510.773987	-561.516296	298.349518	70.189789	-512.380188	1.387809	100.792801	-457.391113	438.202881	1377.121582	-472.011902	90.097816	1378.961792	-445.902649	258.528534	1393.240723	-420.897278	231.591583	1681.599854	-518.511414	490.478546	1119.149536	-561.345154	44.343697	1141.859375	-431.932037	448.828308	880.662598	-445.528900	7.832304	896.560974	-465.778687	237.661789	1024.297363	394.678558	-33.747929	953.725281	407.768524	144.016388
-471.144135	327.160919	920.362061	-477.747620	139.425842	929.355347	-557.880432	341.549500	501.018799	-434.615784	39.202896	510.585754	-561.441467	298.304718	70.174805	-510.834229	2.616123	100.687210	-456.610535	438.482605	1377.106323	-472.489807	90.504936	1379.128296	-445.566833	258.819885	1393.253174	-420.780151	231.725235	1681.706177	-517.198975	491.280304	1119.090210	-561.325073	44.801556	1141.902954	-430.577454	450.064056	880.615173	-443.979156	7.065457	897.654480	-465.882751	237.760208	1024.391235	394.398895	-33.675598	953.692688	407.531677	144.067215
-471.198151	327.182312	920.412964	-477.962311	139.412521	929.564453	-558.056885	341.415924	501.028351	-433.491089	40.336826	510.750549	-561.401489	298.231293	70.167427	-508.736145	4.096881	100.410194	-455.817017	438.683746	1377.145996	-472.801270	90.770721	1379.279541	-445.184448	259.053040	1393.348145	-420.654785	231.834290	1681.848511	-515.878296	491.971191	1119.164673	-561.236877	45.278503	1141.980835	-429.104736	451.243164	880.696472	-442.446136	5.952726	898.786865	-465.993835	237.838821	1024.515869	394.129791	-33.625690	953.586975	407.309937	144.127563
-471.293518	327.067719	920.409607	-478.132080	139.280029	929.795532	-558.134949	341.165192	501.025360	-432.141296	41.895241	510.577301	-561.327515	298.154480	70.160034	-506.443359	5.679018	99.917274	-455.052979	438.814209	1377.253540	-472.996246	90.963478	1379.440796	-444.786743	259.181885	1393.419556	-420.492584	231.896469	1682.007324	-514.571899	492.637512	1119.208252	-561.086121	45.700672	1141.996826	-427.635193	452.379120	880.789429	-440.830078	4.814816	899.896973	-466.066467	237.832993	1024.619141	393.904144	-33.586674	953.514160	407.141724	144.161621
-471.353180	326.884094	920.458984	-478.246246	139.058472	930.065369	-558.185486	340.897888	501.007660	-430.715912	43.367764	510.378815	-561.257568	298.102203	70.145683	-504.538696	6.819085	99.547676	-454.322083	438.858612	1377.443970	-473.123199	91.136787	1379.671143	-444.363342	259.272003	1393.542847	-420.376617	232.106201	1682.031982	-513.222717	493.245300	1119.366455	-560.879944	45.982861	1142.005005	-426.190704	453.496826	880.902283	-439.105957	3.462952	901.150208	-466.113708	237.741852	1024.769897	393.672852	-33.540585	953.428772	406.995728	144.234344
-471.356262	326.768768	920.563782	-478.294617	138.783234	930.340149	-558.196594	340.577850	500.982025	-429.638489	45.181072	510.072662	-561.201294	298.049011	70.143234	-502.757263	7.845443	99.047806	-453.641357	438.817261	1377.653687	-473.269135	91.188118	1379.878296	-443.939789	259.272644	1393.675049	-420.217865	231.962875	1682.372070	-511.844696	493.709991	1119.604614	-560.763916	45.628479	1142.168823	-424.618835	454.524323	881.125854	-437.299835	2.042284	902.488708	-466.100769	237.628586	1024.952393	393.472870	-33.500107	953.365417	406.867554	144.260376
-471.390350	326.485352	920.632874	-478.337738	138.383759	930.652100	-558.261658	340.314026	500.991577	-429.225861	46.059246	510.495819	-561.146729	297.979828	70.134552	-500.917023	8.757072	98.636932	-452.939117	438.701385	1377.929688	-473.235077	91.186920	1380.102051	-443.553009	259.167816	1393.752075	-420.099854	231.877594	1682.614990	-510.495667	494.081909	1119.826050	-560.426880	46.334156	1142.115845	-422.995178	455.596405	881.307861	-435.350464	0.571763	903.801453	-466.094421	237.409988	1025.132935	393.243561	-33.281994	953.318970	406.619934	144.675766
-471.440582	326.137939	920.714172	-478.313660	137.992569	930.933777	-558.419556	340.144196	501.044983	-427.994751	48.361828	509.827301	-561.190308	297.949921	70.147469	-498.901367	9.575073	98.058395	-452.311493	438.537933	1378.205444	-473.133026	91.035217	1380.266479	-443.136505	258.982025	1393.863770	-419.949890	231.806717	1682.853760	-509.188599	494.356171	1120.037598	-560.078552	46.477695	1142.154419	-421.298279	456.584625	881.685913	-433.444092	-1.100021	905.510925	-466.040680	237.145920	1025.303101	393.036926	-33.114582	953.260193	406.388031	145.010483
-471.438873	325.850800	920.841125	-478.239258	137.648209	931.157959	-558.452332	339.878265	501.079773	-427.293365	50.226845	509.460266	-561.177917	297.855560	70.156929	-496.400330	10.773154	97.389626	-451.683197	438.291718	1378.500977	-472.933594	90.839241	1380.450562	-442.641388	258.745331	1394.023560	-419.778076	231.669495	1683.110352	-507.875854	494.533142	1120.281494	-559.702637	46.106461	1142.177856	-419.574615	457.471832	882.022278	-431.095978	-2.673943	907.081970	-465.934662	236.880524	1025.470093	392.922882	-33.029659	953.274109	406.350586	145.113098
-471.446350	325.502838	920.958801	-478.104004	137.283478	931.333801	-558.476318	339.524750	501.078278	-426.938599	51.695137	509.355896	-561.191223	297.845886	70.165642	-494.261902	11.746813	96.779739	-451.023682	437.964478	1378.804443	-472.711487	90.561562	1380.564087	-442.150024	258.498993	1394.207520	-419.611053	231.480927	1683.388306	-506.558441	494.743591	1120.630859	-559.327271	45.997890	1142.258911	-417.764160	458.301544	882.418518	-428.931000	-4.380117	908.619141	-465.788422	236.557770	1025.607666	392.859375	-32.996304	953.325317	406.367615	145.013687
-471.373322	325.137146	921.096008	-477.863831	136.762985	931.554016	-558.500977	339.132263	501.168152	-426.367676	53.483707	509.033813	-561.263306	297.926117	70.210312	-492.037262	12.813506	96.151840	-450.408722	437.597382	1379.128052	-472.349457	90.254028	1380.707764	-441.634491	258.152344	1394.442261	-419.413483	231.224884	1683.644531	-505.299622	494.839691	1120.863647	-558.695129	46.354317	1142.185425	-416.034302	459.069519	882.840271	-425.553375	-5.923239	911.123840	-465.569000	236.159592	1025.778320	392.720612	-32.976288	953.357483	406.334473	145.018265
-471.275513	324.727386	921.253174	-477.531128	136.244370	931.740417	-558.474731	338.617157	501.205505	-426.003601	54.905186	508.775208	-561.137878	297.765717	70.222656	-489.872253	13.981926	95.563164	-449.797363	437.116913	1379.435425	-471.977478	89.703110	1380.650879	-441.104797	257.747894	1394.673706	-419.191711	230.912689	1683.897339	-504.063324	494.813629	1121.174194	-558.202393	45.892181	1142.147095	-414.225281	459.789490	883.291016	-423.373352	-7.932858	912.827148	-465.292114	235.716690	1025.943359	392.640625	-32.999249	953.401123	406.326294	144.983368
-471.192261	324.304993	921.335266	-477.182526	135.682327	931.863770	-558.612732	338.176849	501.257294	-425.703979	56.213814	508.570282	-561.221375	297.691589	70.212708	-487.578857	15.281318	94.842575	-449.244293	436.589630	1379.700806	-471.497162	89.218620	1380.741577	-440.658508	257.291351	1394.831055	-418.931061	230.540680	1684.152710	-502.828308	494.895355	1121.459961	-557.611145	45.692814	1142.075073	-412.384338	460.422363	883.756348	-421.095306	-10.118932	914.578979	-464.998383	235.252243	1026.037476	392.503815	-32.969334	953.443665	406.287476	144.982040
-471.069183	323.808807	921.446655	-476.685455	135.136688	931.955261	-558.537537	337.599548	501.294495	-425.298309	57.418186	508.434723	-561.249512	297.742340	70.261322	-485.324341	16.700657	94.192825	-448.736572	436.019592	1379.986694	-470.901459	88.638496	1380.931274	-440.195557	256.771301	1394.976196	-418.634644	230.107529	1684.363770	-501.624512	494.699249	1121.677246	-556.931824	45.418827	1141.968018	-410.544952	460.969666	884.220276	-418.679352	-12.370675	916.402100	-464.633240	234.735748	1026.133667	392.357758	-32.941452	953.491333	406.244873	145.086777
-470.911163	323.271332	921.532288	-476.065430	134.525726	932.020996	-558.594177	337.201508	501.354462	-424.346222	59.329773	507.441010	-561.012024	297.229523	70.206383	-482.605164	18.413139	93.396355	-448.284515	435.308228	1380.236206	-470.291168	87.936646	1380.961670	-439.715179	256.171112	1395.113281	-418.323547	229.714752	1684.460205	-500.444000	494.538635	1121.950684	-556.160217	45.134617	1141.879883	-408.654144	461.445160	884.722656	-415.998016	-14.559705	918.318054	-464.191559	234.169891	1026.203979	392.308838	-32.910309	953.516907	406.235901	145.098160
-470.755310	322.783966	921.594604	-475.429230	133.955109	932.050781	-558.619385	336.812378	501.439606	-424.380737	60.313263	507.747925	-561.354492	297.616455	70.306015	-480.520142	19.882374	92.682846	-447.913666	434.633118	1380.454712	-469.718414	87.257210	1381.062256	-439.207367	255.572189	1395.272217	-417.983765	229.020508	1684.720459	-499.307922	494.385712	1122.200562	-555.499817	44.770668	1141.990112	-406.752716	461.832916	885.156555	-413.158295	-16.667511	920.368469	-463.732819	233.643188	1026.243896	392.209198	-32.888527	953.513916	406.234741	145.167130
-470.481049	322.237854	921.669006	-474.571838	133.312271	932.054749	-558.618469	336.279022	501.502106	-423.867157	61.770256	507.497742	-561.361084	297.566071	70.301651	-478.106750	21.624014	91.806625	-447.641907	433.882141	1380.643433	-468.931641	86.452644	1381.095337	-438.689819	254.872894	1395.367798	-417.595764	228.479385	1684.772095	-498.196136	493.943573	1122.273682	-554.512146	44.163654	1141.695190	-404.780945	462.150269	885.637817	-410.388458	-18.953939	922.383972	-463.134644	233.037003	1026.280762	392.176392	-32.856285	953.520569	406.266388	145.193741
-470.233337	321.649292	921.693848	-473.737579	132.821915	931.933655	-558.541260	335.727997	501.581482	-423.280701	63.137440	507.149750	-561.268738	297.438843	70.294853	-475.732178	23.423647	90.971992	-447.406525	433.040100	1380.821655	-468.230865	85.586838	1381.114380	-438.091339	254.118805	1395.477051	-417.170471	227.669647	1684.986450	-497.161774	493.435730	1122.473755	-553.760620	43.386139	1141.843506	-402.849457	462.409851	886.114380	-407.550446	-21.183153	924.451721	-462.522034	232.451080	1026.228271	392.135559	-32.923336	953.467285	406.412476	145.011597
-469.947815	320.898529	921.685486	-472.866180	132.012772	931.873474	-558.475342	335.129272	501.623657	-422.302917	64.497940	506.098419	-561.242676	297.396790	70.295296	-473.112946	25.367296	90.038109	-447.234222	432.161835	1380.983765	-467.451447	84.618683	1381.081055	-437.516663	253.293015	1395.537720	-416.740967	226.896347	1685.034912	-496.083069	493.084351	1122.610107	-552.775146	42.475502	1141.723145	-400.932129	462.536469	886.590698	-404.746063	-23.494223	926.510559	-461.883759	231.670364	1026.188354	392.245453	-33.093460	953.443909	406.724304	144.592682
-469.576233	320.327850	921.731873	-471.951080	131.263367	931.843750	-558.394287	334.564392	501.654114	-422.318085	65.435692	506.456909	-561.168030	297.283905	70.266205	-471.023315	27.036999	89.133980	-447.124023	431.254364	1381.130737	-466.561371	83.738472	1381.185791	-437.042572	252.408539	1395.582886	-416.247192	226.012360	1685.108765	-495.014954	492.156036	1122.578857	-551.693665	41.387085	1141.486084	-398.151550	462.781372	887.728638	-401.870483	-25.822754	928.497192	-461.246429	230.992905	1026.198120	392.206482	-33.087868	953.445251	406.790863	144.589050
-469.142395	319.697968	921.738953	-470.860046	130.563400	931.634216	-558.217285	334.070038	501.745667	-421.909332	66.518227	506.042847	-561.080872	297.213165	70.255905	-468.743988	28.896730	88.230957	-447.045898	430.280884	1381.241089	-465.735748	82.727798	1381.169312	-436.461731	251.482819	1395.708740	-415.742706	225.073227	1685.111694	-493.777802	491.159271	1122.499268	-550.735901	40.274033	1141.603516	-394.322845	462.717346	888.992676	-398.878571	-28.067348	930.468262	-460.454712	230.245056	1026.098389	392.181427	-33.035561	953.426514	406.818329	144.623718
-468.675873	318.893463	921.741516	-469.794952	129.799759	931.470032	-558.002014	333.456116	501.774139	-421.330597	67.793159	505.542664	-560.953064	297.092163	70.252327	-466.442322	30.793375	87.281326	-447.078583	429.256866	1381.339478	-464.847504	81.708450	1381.233765	-435.942596	250.530884	1395.732300	-415.202942	224.017487	1685.122192	-492.921875	490.445953	1122.615234	-549.607666	38.746578	1141.441162	-392.434998	462.601654	889.456238	-395.892395	-30.325859	932.480469	-459.647156	229.404343	1026.016479	392.196869	-33.038387	953.435852	406.901062	144.632202
-468.153198	318.145874	921.769287	-468.599579	128.955856	931.269592	-557.692505	332.828583	501.862915	-421.063599	68.566154	505.164307	-560.817505	296.962006	70.232628	-464.284241	32.682556	86.209267	-447.078125	428.138916	1381.394775	-463.932190	80.637955	1381.330444	-435.396729	249.505615	1395.679565	-414.666138	222.930527	1685.063721	-492.070770	489.654053	1122.610229	-548.460754	37.220566	1141.434082	-390.578674	462.408691	889.910950	-392.898132	-32.566307	934.383484	-458.789490	228.520477	1025.934692	392.221130	-33.014706	953.431213	406.969849	144.659637
-467.629761	317.316132	921.759094	-467.539185	127.981125	931.093872	-557.448853	332.350403	501.942505	-420.021973	70.142479	503.779297	-560.797791	296.903992	70.223457	-461.722198	34.866028	85.030411	-447.117249	426.990082	1381.431641	-462.923187	79.466209	1381.340332	-434.818481	248.392593	1395.626221	-414.109344	221.780304	1684.991455	-491.314728	488.634430	1122.599731	-547.164124	35.650391	1141.376953	-388.817200	462.093933	890.356445	-389.846313	-34.851616	936.239685	-458.018158	227.554916	1025.846924	392.193085	-32.971897	953.451538	406.986176	144.737167
-466.997986	316.581879	921.784302	-466.429169	127.270996	930.693359	-557.142700	331.766266	502.033936	-419.824036	71.037903	503.261932	-560.678162	296.780762	70.218559	-459.740845	36.938408	84.064362	-447.145355	425.753174	1381.437866	-461.847778	78.210281	1381.431641	-434.198486	247.253860	1395.492188	-413.553101	220.540680	1684.883179	-490.622681	487.656281	1122.628906	-545.699890	34.308598	1141.393555	-387.138428	461.731537	890.805420	-386.784760	-37.137211	937.963806	-457.109772	226.634354	1025.665161	392.157837	-32.852757	953.526123	407.045715	144.928421
-466.421417	315.932739	921.787109	-465.408722	126.325851	930.240234	-556.750671	331.062347	502.093048	-419.573547	71.986855	502.508514	-560.551453	296.679230	70.189651	-458.047455	39.366879	83.321808	-447.159576	424.482147	1381.411987	-460.774689	76.885071	1381.413086	-433.589661	245.989166	1395.265503	-413.002777	219.183426	1684.776611	-489.962372	486.500183	1122.586060	-544.232422	32.189274	1141.265381	-385.425659	461.219849	891.216919	-383.665253	-39.310886	939.701843	-456.258484	225.613754	1025.445313	392.252228	-32.986111	953.551025	407.187286	144.615814
-465.891998	314.952087	921.699524	-464.394348	125.209061	929.824341	-556.287781	330.340546	502.162598	-420.503510	71.880112	502.767303	-560.452698	296.564484	70.181801	-457.445770	41.522755	83.004120	-447.134857	423.098846	1381.341064	-459.713287	75.519920	1381.428467	-432.944519	244.671951	1395.075684	-412.494598	217.863754	1684.620117	-489.431519	485.313934	1122.533936	-542.685059	30.308897	1141.221558	-383.829865	460.603241	891.594238	-380.550079	-41.471355	941.298279	-455.403839	224.415054	1025.192017	392.271088	-33.039463	953.540039	407.287354	144.620667
-465.133759	314.083801	921.700439	-462.972107	124.327934	929.329102	-555.953552	329.773468	502.316711	-420.581390	72.230026	502.239563	-560.396729	296.449066	70.170052	-456.958344	43.646648	82.646454	-447.075745	421.650085	1381.238281	-458.602448	74.047386	1381.328491	-432.298889	243.275589	1394.855591	-411.928406	216.427124	1684.473999	-488.867950	483.987915	1122.401123	-540.972229	28.490564	1141.022095	-382.237183	459.900085	891.978699	-377.415344	-43.550171	942.717590	-454.306549	223.314575	1024.953857	392.323303	-32.984871	953.599609	407.345551	144.611008
-464.386292	313.027283	921.626404	-461.543945	123.323341	928.855530	-555.469910	329.008667	502.344818	-420.788544	72.441582	501.709564	-560.306580	296.345917	70.149437	-456.650360	45.348637	81.872925	-447.030701	420.156525	1381.121704	-457.314941	72.531136	1381.285034	-431.745422	241.791595	1394.635132	-411.349457	214.939377	1684.338013	-488.456329	483.558044	1122.600708	-539.230591	26.760515	1140.957275	-380.797485	459.147430	892.404541	-374.343567	-45.684380	944.051331	-453.224091	222.110916	1024.687500	392.357330	-32.960918	953.615112	407.395721	144.672302
-463.604980	311.986755	921.523743	-460.075836	122.179733	928.357361	-554.744690	328.173309	502.376221	-420.401123	73.142975	500.108093	-560.045227	296.176270	70.140701	-455.807831	46.978489	81.044540	-446.980652	418.587830	1381.013428	-456.047119	70.948219	1381.219971	-431.117432	240.304077	1394.495850	-410.797943	213.451233	1684.245361	-488.035736	482.260620	1122.553345	-537.443237	24.587431	1140.867920	-379.443512	458.275482	892.756775	-371.242706	-47.586185	945.168701	-452.099854	220.844986	1024.393921	392.434998	-32.873718	953.684692	407.457794	144.660294
-462.648010	311.062927	921.513916	-458.426270	121.235489	927.788635	-554.183289	327.430725	502.531250	-421.840607	72.045380	500.618530	-559.872192	296.061829	70.113396	-455.985809	47.703823	80.479378	-446.946838	416.903961	1380.907349	-454.724792	69.268745	1381.170044	-430.449005	238.744049	1394.386353	-410.237610	211.875900	1684.185059	-487.684448	480.767578	1122.409180	-535.671082	21.711952	1140.840576	-378.379089	457.427032	892.918091	-368.164001	-49.230576	946.200195	-450.850952	219.652557	1024.119385	392.480133	-32.841759	953.721802	407.509003	144.717697
-461.738678	309.935242	921.439514	-456.952423	120.102890	927.359009	-553.628174	326.706757	502.643036	-423.143158	70.946854	500.280518	-559.793213	295.946533	70.138573	-455.870789	48.167339	79.843750	-446.911682	415.250153	1380.818726	-453.382294	67.612778	1381.189575	-429.744202	237.135178	1394.291382	-409.649414	210.254929	1684.181763	-487.278564	479.007355	1122.253174	-533.647461	19.900717	1140.648438	-376.936066	456.270752	893.337341	-365.085663	-51.013649	946.984924	-449.693939	218.364365	1023.876160	392.578094	-32.779339	953.753235	407.571747	144.749924
-460.774719	308.869446	921.448486	-455.328613	119.122498	926.888306	-553.210510	326.206635	502.876892	-424.108551	70.094597	499.967377	-559.882568	295.860474	70.168938	-455.808441	48.242577	79.152618	-446.937012	413.588196	1380.790894	-452.102295	65.886688	1381.099731	-429.073975	235.469681	1394.214478	-409.039246	208.633972	1684.202637	-486.945190	477.289917	1122.114136	-531.689575	17.495203	1140.609375	-375.903107	455.094238	893.632813	-362.069733	-52.546524	947.707275	-448.453705	217.123688	1023.657593	392.655151	-32.707367	953.820068	407.639832	144.808853
-459.827118	307.682587	921.424805	-453.747467	117.938179	926.564758	-552.433105	325.261078	502.973877	-425.410065	68.769638	499.926239	-559.759216	295.710602	70.209892	-456.077606	47.912907	78.582542	-446.860596	411.807404	1380.821289	-450.719910	64.078201	1381.087891	-428.353607	233.805954	1394.315552	-408.447723	206.970947	1684.289063	-486.689423	475.427124	1122.076660	-529.626160	14.940268	1140.587402	-374.874603	453.402649	893.607056	-359.143402	-53.984928	948.209290	-447.223633	215.812057	1023.491150	392.967804	-32.667538	953.982239	407.927521	144.824936
-458.751007	306.501312	921.454468	-452.145477	116.717651	926.412720	-551.478333	324.498840	502.798553	-426.362030	67.469849	499.965668	-559.557068	295.498199	70.272461	-456.142151	47.329327	78.072464	-446.742767	410.120483	1380.920410	-449.247528	62.396805	1381.151123	-427.684967	232.140152	1394.396484	-407.880707	205.244354	1684.367554	-486.401123	473.391632	1122.175415	-527.508545	12.582815	1140.451538	-374.372284	452.484344	894.110962	-356.222717	-55.453033	948.533997	-445.967041	214.539169	1023.440002	393.023163	-32.612312	954.046753	407.950653	144.884155
-457.729187	305.288574	921.573853	-450.553864	115.573952	926.268860	-550.439636	323.368073	502.808105	-428.373596	63.845989	501.721802	-559.379150	295.264801	70.317696	-456.833649	46.416271	78.059097	-446.637878	408.371063	1381.096680	-447.947845	60.609264	1381.118774	-427.021881	230.442383	1394.469116	-407.295074	203.552338	1684.532715	-486.235504	471.273346	1122.342407	-525.323608	10.117924	1140.433716	-373.374298	450.372681	894.244324	-353.381653	-56.750084	948.735291	-444.688538	213.251495	1023.433594	393.082703	-32.576603	954.032410	407.970093	144.926376
-456.689575	304.006165	921.719299	-448.975494	114.406464	926.245300	-550.022827	322.806519	503.379486	-427.726044	64.172325	500.412292	-559.593933	295.102844	70.427711	-455.840149	46.084438	77.728012	-446.457611	406.634308	1381.437378	-446.437714	58.876743	1381.147949	-426.156006	228.654892	1394.682373	-406.684509	201.801346	1684.781738	-486.061279	469.003845	1122.557129	-523.117615	7.685962	1140.361450	-372.736694	448.648346	894.601440	-350.602448	-58.006073	948.849304	-443.423004	211.964783	1023.500427	392.932709	-32.561920	953.912170	407.792511	144.961243
-455.601654	302.829376	921.923279	-447.392853	113.279541	926.286255	-548.567810	321.435669	503.201660	-426.707703	63.845943	498.890137	-559.237915	294.800262	70.476357	-454.963226	45.699986	77.495316	-446.243683	404.856537	1381.833008	-444.904541	57.191425	1381.185547	-425.486877	226.945526	1394.920776	-406.048065	200.048035	1685.080078	-485.928619	466.573486	1122.916870	-520.812256	5.408843	1140.276245	-372.206543	446.845947	895.091492	-347.866760	-59.243118	948.746277	-442.109833	210.751740	1023.626587	392.993561	-32.572044	953.904663	407.792053	144.997925
-454.623474	301.428101	922.109253	-446.012512	111.925766	926.450073	-547.459351	320.306854	503.265442	-428.530701	59.917835	501.511963	-559.152771	294.587433	70.560501	-456.071259	44.647957	77.690605	-446.043091	403.118134	1382.286377	-443.466736	55.477581	1381.268555	-424.684174	225.158600	1395.191406	-405.405762	198.240204	1685.425781	-485.858521	464.100555	1123.265381	-518.514282	3.156573	1140.233887	-371.733429	444.805420	895.525513	-345.240509	-60.307331	948.550049	-440.891846	209.384842	1023.797546	393.020813	-32.549129	953.880859	407.793335	145.041687
-453.532440	300.154755	922.370667	-444.497742	110.657814	926.615845	-546.410400	319.435089	503.463562	-427.826599	59.845600	500.304474	-559.103760	294.342255	70.682610	-455.556854	44.324444	77.423912	-445.728241	401.335754	1382.852051	-442.056610	53.827518	1381.376953	-423.915405	223.368698	1395.354614	-404.774261	196.531982	1685.743774	-485.881348	461.484589	1123.723877	-516.142578	1.017818	1140.028687	-371.415710	442.834442	895.978333	-342.678223	-61.460930	948.224548	-439.607971	208.084274	1024.013794	393.078491	-32.536671	953.929993	407.815765	145.051514
-452.446228	298.949890	922.709900	-442.966034	109.366005	926.765198	-545.110107	318.259827	503.655396	-428.914063	56.999519	501.585907	-559.000732	294.131561	70.768639	-456.226654	43.744652	77.452431	-445.386749	399.435638	1383.334961	-440.652710	52.068127	1381.297607	-423.142578	221.608459	1395.713623	-404.170898	194.791641	1685.996338	-485.993683	458.803833	1124.176880	-513.747131	-0.999296	1139.913574	-371.314545	441.018433	896.600403	-340.208801	-62.423019	947.716797	-438.324921	206.755966	1024.262695	393.155060	-32.498569	953.919189	407.826782	145.095337
-451.436920	297.500977	922.925903	-441.454956	108.033127	926.864075	-544.113647	317.485687	503.789398	-427.741699	58.282291	500.262299	-559.097168	293.971039	70.902069	-455.248169	43.977974	77.114586	-444.977570	397.562958	1383.833374	-439.145844	50.318707	1381.362183	-422.414490	219.815079	1395.867798	-403.582336	192.898239	1686.354614	-486.134674	455.997620	1124.542358	-511.334015	-2.914242	1139.710571	-371.133698	439.035370	897.085388	-337.877014	-63.545658	947.136047	-437.009094	205.332809	1024.415649	393.213745	-32.440899	953.935303	407.812531	145.140152
-450.279999	296.008362	923.134094	-439.719147	106.351547	927.070496	-543.051086	316.793823	503.973663	-428.384796	57.572651	500.109589	-559.089539	293.810699	71.052620	-455.246979	44.020229	76.999611	-444.553467	395.714874	1384.307617	-437.717255	48.568611	1381.356934	-421.617462	217.918015	1396.089111	-403.047211	191.220627	1686.524414	-486.391541	453.240845	1124.985229	-508.912628	-4.851770	1139.531372	-371.057465	437.133911	897.558838	-335.616333	-64.482048	946.305237	-435.575500	203.770325	1024.623535	393.276550	-32.413509	953.992126	407.847198	145.146805
-449.365387	294.727814	923.337891	-438.409210	105.303123	926.940552	-541.533142	315.654480	504.048065	-429.021179	56.753883	500.160004	-558.955688	293.579742	71.152565	-455.207214	44.169975	76.892738	-444.132050	393.798248	1384.646851	-436.369110	46.798508	1381.338501	-420.778290	216.030151	1396.265015	-402.424133	189.447693	1686.759399	-486.669312	450.349731	1125.278198	-506.582825	-6.631689	1139.279907	-370.771790	435.210571	898.026001	-333.504700	-65.262054	945.406311	-434.356354	202.459381	1024.653931	393.429688	-32.360962	954.044067	407.940308	145.183594
-448.138092	293.175385	923.522400	-436.565521	103.423210	927.125488	-540.296997	314.828400	504.172546	-429.545624	56.110023	500.102997	-558.983948	293.412079	71.291725	-455.122253	44.256714	76.805641	-443.673035	391.827087	1384.932495	-435.167725	44.933029	1381.302612	-419.973877	214.075348	1396.432373	-401.791229	187.667511	1686.955811	-486.979889	447.478790	1125.512207	-504.122894	-8.299922	1139.015015	-370.574005	433.406952	898.425842	-331.553619	-66.229790	944.330933	-432.935303	200.763412	1024.849121	393.499054	-32.352600	954.054077	408.013153	145.222015
-447.017761	291.733673	923.653870	-434.912842	101.962845	927.086914	-538.762024	313.832153	504.172760	-429.512268	55.790100	499.910065	-558.794067	293.210205	71.391510	-454.888336	44.424896	76.673515	-443.214203	389.883148	1385.096924	-433.535461	42.883858	1380.840942	-419.070374	212.108170	1396.508179	-401.153259	185.903976	1687.106934	-487.260437	444.686340	1125.677246	-501.651581	-9.853045	1138.691284	-370.221527	431.593750	898.843506	-329.667603	-67.020340	943.135986	-431.567291	199.248260	1024.898804	393.600067	-32.308735	954.071350	408.092682	145.259293
-446.059479	290.427368	923.766479	-433.598999	101.050606	926.670715	-537.565186	313.084656	504.236633	-429.953796	55.019016	499.741882	-558.808655	293.072052	71.481895	-455.036743	44.400620	76.568275	-442.783417	387.920349	1385.160400	-432.843689	41.073547	1381.186157	-418.151276	210.124832	1396.623169	-400.410980	184.153717	1687.294067	-487.558838	441.948608	1125.777344	-499.363495	-11.341127	1138.368042	-370.051147	429.757446	899.156738	-327.956696	-67.727570	941.721741	-430.336487	197.889908	1024.743774	393.703064	-32.277214	954.101318	408.180084	145.277466
-445.008881	288.843597	923.832886	-431.987335	99.625000	926.490662	-536.386230	312.415924	504.288879	-429.983124	54.530258	499.686249	-558.832092	292.933533	71.571823	-454.938507	44.390522	76.420105	-442.387360	385.970154	1385.151367	-431.342834	39.018749	1380.762939	-417.271057	208.073715	1396.654053	-399.749634	182.346512	1687.389038	-487.899261	439.391052	1125.793579	-496.986084	-12.844138	1138.020630	-369.948853	427.956421	899.277405	-326.408936	-68.395096	940.269043	-429.007935	196.285370	1024.689331	393.735840	-32.128757	954.121033	408.226471	145.562241
-443.888611	287.389832	923.882263	-430.357330	98.118805	926.332092	-535.160156	311.649933	504.384766	-430.205048	53.997784	499.638641	-558.875122	292.821289	71.647636	-455.062592	44.261665	76.370651	-441.899628	383.963257	1385.105103	-430.324951	36.997528	1380.592041	-416.414948	206.047272	1396.630615	-399.066711	180.493713	1687.489990	-488.258423	436.940826	1125.780151	-494.711456	-14.136220	1137.573242	-369.552704	425.580658	899.189514	-325.014648	-69.329712	938.596985	-427.689117	194.717072	1024.641846	393.912140	-32.243931	954.134949	408.379730	145.311417
-442.792236	285.836578	923.903259	-428.779327	96.467941	926.198181	-533.728516	310.760834	504.240112	-430.421082	53.493935	499.554749	-558.670166	292.675262	71.710907	-455.032288	44.149071	76.261902	-441.405579	381.993378	1385.008301	-429.256195	34.938351	1380.488281	-415.511993	204.015747	1396.628906	-398.382385	178.683609	1687.561523	-488.623108	434.725677	1125.827271	-492.519714	-15.534712	1137.211792	-369.671661	423.702881	899.269287	-323.762573	-69.783371	936.896118	-426.406525	193.052643	1024.591797	394.044617	-32.201294	954.110413	408.507416	145.369980
-441.736847	284.327454	923.985901	-427.166962	94.948746	925.978577	-532.484985	310.052460	504.270996	-431.187714	52.339497	499.510345	-558.642517	292.599121	71.794128	-455.359344	43.898098	76.223534	-440.911591	380.002869	1384.871826	-428.198334	32.882408	1380.398071	-414.603119	201.985886	1396.683716	-397.687103	176.858322	1687.600098	-488.934570	432.627106	1125.873413	-490.488556	-16.748604	1136.806274	-369.909271	421.847656	899.188599	-322.643066	-70.127251	935.076294	-425.130157	191.402756	1024.531128	394.141266	-32.173309	954.110535	408.614227	145.399277
-440.660797	282.852844	924.036499	-425.554657	93.467102	925.732178	-530.744507	308.636505	503.944153	-431.322571	51.594250	499.397095	-558.296753	292.387207	71.800102	-455.363647	43.680534	76.111588	-440.394165	378.014465	1384.760376	-427.066925	30.870129	1380.332886	-413.724487	199.942230	1396.729370	-396.995575	175.027130	1687.639771	-489.102783	430.282471	1125.685059	-488.436096	-18.049652	1136.430542	-370.174713	419.963776	899.079224	-321.679932	-70.956367	933.215820	-423.834106	189.791061	1024.440063	394.257751	-32.138866	954.095825	408.736511	145.409317
-439.534698	281.357117	924.094849	-423.920532	91.930382	925.578979	-529.409241	307.694672	503.950226	-431.816315	50.508457	499.328064	-558.188049	292.249847	71.867088	-455.517456	43.415646	76.066818	-439.892059	376.015411	1384.634155	-425.997253	28.810326	1380.197144	-412.855377	197.950241	1396.748657	-396.311584	173.135376	1687.661377	-489.368774	427.914490	1125.421021	-486.602753	-19.393610	1136.121582	-370.526367	418.016174	898.968262	-321.118103	-71.061554	931.299500	-422.518799	188.182877	1024.400146	394.354980	-32.060474	954.093933	408.807007	145.442123
-438.543213	279.862579	924.228821	-422.436493	90.297371	925.507019	-528.297302	306.959686	504.008575	-432.230835	49.451965	499.329224	-558.240417	292.143433	71.991768	-455.706665	43.129601	76.027603	-439.394196	374.024933	1384.540527	-424.841431	26.838089	1380.171509	-411.938446	195.964584	1396.755249	-395.597778	171.260330	1687.698853	-489.578796	425.697876	1125.373413	-484.801880	-20.672737	1135.751099	-371.011841	416.084534	898.841064	-320.766541	-71.842728	929.173462	-421.296387	186.532440	1024.433838	394.451569	-32.041145	954.054138	408.937012	145.533768
-437.442383	278.580750	924.490051	-420.858917	88.860550	925.398071	-527.268066	306.344971	504.144928	-432.105316	48.542118	499.171783	-558.235962	292.002014	72.067131	-455.620422	42.961163	75.954292	-438.855774	372.028503	1384.498535	-423.650940	24.876102	1380.018188	-411.094086	193.999191	1396.782837	-394.921814	169.355850	1687.757935	-489.769165	423.499115	1125.338867	-483.248352	-21.969648	1135.421753	-371.587311	414.157959	898.566162	-320.521484	-71.762917	927.237061	-420.040283	184.993561	1024.520020	394.572632	-31.924145	954.076172	409.028015	145.607544
-436.455383	277.133392	924.577576	-419.295593	87.340408	925.248901	-526.175049	305.502380	504.139832	-431.122925	48.344677	497.846161	-558.263611	291.880157	72.150642	-455.107147	42.969955	75.839302	-438.366058	370.058716	1384.539795	-422.401703	22.926975	1379.915405	-410.239410	192.076492	1396.836060	-394.231567	167.421036	1687.807861	-489.920105	421.309662	1125.401001	-481.703705	-23.439547	1135.172485	-372.246674	412.190735	898.375488	-320.500763	-72.000488	925.161926	-418.810272	183.408768	1024.494629	394.719086	-31.902748	954.057739	409.153137	145.639267
-435.407623	275.793549	924.743347	-417.705261	85.919426	925.084656	-525.140869	304.737274	504.254883	-431.989594	46.384457	499.059875	-558.240051	291.740112	72.273819	-455.751740	42.571480	75.972328	-437.910095	368.141602	1384.574707	-421.199707	21.015690	1379.745117	-409.338165	190.211273	1396.859131	-393.518921	165.532120	1687.872803	-490.009918	419.087372	1125.440308	-480.281708	-24.917326	1134.912598	-372.946564	410.210175	898.102966	-320.732574	-72.400764	922.972961	-417.550446	181.875153	1024.502441	394.803833	-31.889830	954.045532	409.265228	145.639404
-434.385681	274.490906	924.946289	-416.144073	84.463875	924.936157	-524.089600	303.948242	504.302490	-431.781342	45.321449	499.102875	-558.196655	291.594574	72.368553	-455.770752	42.452343	75.965027	-437.442169	366.229797	1384.629272	-419.924011	19.174702	1379.607910	-408.444092	188.329498	1396.807495	-392.819031	163.625641	1687.911011	-490.101746	416.880615	1125.544556	-478.987427	-26.449394	1134.705078	-373.714691	408.189636	897.841370	-321.138275	-72.849434	920.835754	-416.363007	180.326614	1024.540649	394.943481	-31.886650	954.076538	409.393097	145.602722
-432.823730	273.242340	925.383850	-414.478149	83.310799	924.838928	-522.861511	302.993317	504.335052	-430.264404	45.768032	497.763641	-557.955505	291.418579	72.456871	-455.068237	42.599316	75.888077	-437.000977	364.311401	1384.753662	-418.576935	17.339359	1379.435791	-407.487915	186.452805	1396.817017	-392.111786	161.777954	1687.960205	-490.187225	414.785431	1125.738281	-477.781403	-27.969891	1134.499878	-374.504333	406.168365	897.617249	-321.770721	-73.309990	918.544556	-414.942871	178.831894	1024.729980	395.062836	-31.843185	954.132690	409.494904	145.649399
-432.391876	270.865753	924.735168	-413.403168	81.342018	924.779785	-521.744141	302.081299	504.199341	-429.796753	44.862896	497.691772	-557.795166	291.268982	72.532066	-455.054626	42.525383	75.943695	-436.536194	362.401794	1384.890381	-417.187805	15.488697	1379.302856	-406.385101	184.773239	1396.839600	-391.427307	159.860382	1688.043091	-490.230621	412.688446	1125.956177	-476.746521	-29.585833	1134.269775	-375.392212	404.129913	897.368225	-323.003510	-73.754013	916.318176	-413.904663	177.028320	1024.348022	395.185852	-31.752932	954.177673	409.630707	145.859360
-431.104553	270.312622	925.437561	-411.674286	80.369804	924.678833	-520.642090	301.225708	504.259460	-430.358856	43.133598	499.107697	-557.697083	291.128723	72.647751	-455.581146	42.254158	76.072678	-436.103607	360.507782	1385.080444	-415.806915	13.665422	1378.992310	-405.403412	182.976593	1396.808228	-390.717407	157.983841	1688.113281	-490.303040	410.559235	1126.146729	-475.800415	-31.226377	1134.028809	-376.408997	402.089142	897.101440	-323.944641	-74.089165	914.140686	-412.700348	175.832138	1024.678711	395.326965	-31.770550	954.226990	409.804565	145.888641
-430.212097	268.756134	925.450500	-410.285706	79.042389	924.547058	-519.755798	300.547089	504.284821	-430.107361	41.764267	499.545013	-557.687988	290.960999	72.746864	-455.792267	42.136978	76.165169	-435.610474	358.699554	1385.257568	-414.341736	11.877584	1378.712646	-404.417725	181.205505	1396.806763	-389.970398	155.915131	1688.256958	-490.347900	408.530426	1126.395020	-474.917938	-32.926041	1133.824219	-377.438477	400.128479	896.815491	-325.166016	-74.596786	911.991272	-411.550690	174.338470	1024.618774	395.470154	-31.800112	954.229980	409.958649	145.810928
-429.144928	267.087738	925.445435	-408.626587	76.940750	924.843933	-518.612671	299.554138	504.260193	-428.000854	42.328800	497.912384	-557.424255	290.756348	72.781296	-454.893524	42.366199	76.122475	-435.147583	356.868439	1385.423706	-412.765198	10.122774	1378.426880	-403.487335	179.447769	1396.798218	-389.260132	154.039612	1688.320190	-490.403961	406.564514	1126.676880	-474.079865	-34.555790	1133.570679	-378.414917	398.106750	896.550964	-326.509338	-75.233795	909.849304	-410.391693	172.615646	1024.781494	395.545929	-31.790438	954.239258	410.069794	145.828735
-428.509491	265.812988	925.466980	-407.523987	76.229736	924.470703	-517.708923	298.840881	504.252686	-426.575867	42.231365	497.503815	-557.395081	290.623230	72.891624	-454.457916	42.404713	76.136993	-434.737701	355.100830	1385.680786	-411.080688	8.491525	1378.150513	-402.592163	177.723419	1396.793579	-388.547211	152.166290	1688.375488	-490.459442	404.560272	1126.915039	-473.427216	-36.295948	1133.420288	-379.413605	396.270996	896.359253	-327.928101	-75.772995	907.797241	-409.393707	171.452316	1024.595459	395.662231	-31.804670	954.264160	410.208038	145.834824
-427.655701	264.360352	925.464600	-406.224823	74.793411	924.482056	-516.825195	298.217896	504.216461	-427.377411	39.482723	499.532990	-557.344727	290.459869	73.005630	-455.371338	41.978531	76.444389	-434.340851	353.224670	1385.737793	-409.483856	6.844770	1377.884766	-401.628754	176.003265	1396.744629	-387.876434	150.568375	1688.328735	-490.580109	402.679230	1127.157715	-472.867371	-38.040699	1133.191406	-380.455231	394.363342	896.126160	-329.594269	-76.391151	905.810974	-408.372742	170.029053	1024.604614	395.765350	-31.797850	954.261719	410.351593	145.836914
-426.898590	262.814087	925.490662	-404.909271	73.425468	924.475586	-515.745850	297.209717	504.086060	-427.835541	35.463440	501.994080	-557.164185	290.273193	73.056534	-456.428406	41.443634	76.945847	-433.882782	351.543610	1385.994995	-407.753265	5.250799	1377.557129	-400.707306	174.283661	1396.692505	-387.161102	148.756149	1688.370361	-490.665527	400.725311	1127.438110	-472.350922	-39.685970	1133.020508	-381.438812	392.495087	895.894897	-331.273926	-77.021240	903.749634	-407.370514	168.576538	1024.617310	395.877960	-31.732721	954.294678	410.457306	145.845749
-427.077515	259.178192	924.010071	-404.360687	71.031349	924.576355	-514.601013	296.285950	503.671631	-427.285706	33.759850	502.227661	-556.880798	290.111298	73.140190	-456.680481	41.191715	77.132156	-433.445282	349.779938	1386.114624	-406.271637	3.572064	1377.203735	-399.973694	172.378952	1396.662964	-386.416565	146.603104	1688.489990	-490.827606	398.828186	1127.698242	-471.939972	-41.359669	1132.871338	-382.427032	390.787506	895.759155	-333.029480	-77.605614	901.886719	-406.581024	166.507782	1023.864929	396.009827	-31.732740	954.280945	410.616669	145.857819
-426.300903	257.830170	924.071655	-403.003723	69.736862	924.571655	-513.577209	295.501740	503.569336	-426.020874	32.998535	502.007324	-556.657959	289.974121	73.236168	-456.491669	41.082939	77.260674	-432.987885	348.050873	1386.306152	-404.854187	1.869750	1376.859497	-398.810883	170.987732	1396.685303	-385.702087	145.082550	1688.436035	-490.989716	396.904907	1127.927368	-471.594757	-43.038357	1132.667358	-383.456329	389.101837	895.506775	-334.897278	-78.332893	900.071655	-405.579559	165.171951	1023.899536	396.165649	-31.705442	954.293213	410.782867	145.865555
-425.442810	256.571411	924.134277	-401.596161	68.411354	924.497192	-512.812622	294.865692	503.569885	-424.674988	32.339008	502.003387	-556.634583	289.874817	73.327515	-456.224548	40.923908	77.313271	-432.596771	346.366730	1386.418335	-403.588196	0.142611	1376.441284	-397.975494	169.322830	1396.646362	-384.948517	143.397766	1688.349854	-491.238434	395.063080	1128.087524	-471.305969	-44.649876	1132.473389	-384.392059	387.452606	895.318848	-336.896729	-79.121185	898.152954	-404.517914	163.824310	1023.900818	396.287201	-31.679924	954.310181	410.910583	145.875153
-424.761536	255.243500	924.146484	-400.295227	67.060799	924.443176	-511.854004	294.000122	503.470276	-423.776794	31.144999	501.933868	-556.406006	289.720306	73.365807	-456.287109	40.649097	77.444473	-432.108307	344.691528	1386.574829	-402.204742	-1.492838	1376.030273	-397.055847	167.703278	1396.651855	-384.101776	141.300644	1688.425903	-491.454559	393.253723	1128.312500	-471.119873	-46.275398	1132.257324	-385.346313	385.872162	895.189392	-338.861481	-79.728088	896.323242	-403.546844	162.476883	1023.881897	396.414581	-31.697563	954.295593	411.085175	145.855377
-424.073639	253.762527	924.083069	-399.022705	65.752655	924.343628	-511.124420	293.411865	503.441254	-422.824127	29.834639	501.941406	-556.370605	289.662628	73.420677	-456.312408	40.347942	77.523911	-431.638733	343.011078	1386.671021	-400.859924	-3.129034	1375.593384	-396.216553	166.073883	1396.575684	-383.314331	139.703323	1688.421997	-491.670593	391.484344	1128.520264	-470.980591	-47.778191	1132.007202	-386.257660	384.372803	895.022400	-340.927338	-80.497902	894.554932	-402.564178	161.092651	1023.799988	396.532806	-31.709763	954.288208	411.254486	145.848694
-423.291931	252.502960	924.072815	-397.735687	64.444496	924.255005	-510.169647	292.560852	503.256683	-422.037933	28.715973	501.914520	-556.195740	289.524658	73.434669	-456.445374	40.099770	77.592957	-431.219543	341.386597	1386.787720	-399.605164	-4.811315	1375.204468	-395.333984	164.450165	1396.534546	-382.451019	137.976959	1688.345093	-491.947327	389.796631	1128.714478	-470.821014	-49.276917	1131.832520	-387.145020	382.870239	894.848389	-342.987396	-81.272141	892.880005	-401.586060	159.783463	1023.755981	396.642792	-31.679672	954.262817	411.401764	145.916779
-422.477325	251.257324	924.074036	-396.357300	63.107121	924.193787	-509.438477	291.893890	503.183685	-421.047729	27.960047	501.769775	-556.133728	289.443878	73.481216	-456.407440	39.894051	77.596817	-430.767578	339.772064	1386.868286	-398.342133	-6.467069	1374.802490	-394.491364	162.796860	1396.369019	-381.560455	136.464050	1688.335205	-492.211304	388.090607	1128.882202	-470.774261	-50.860493	1131.676514	-388.070282	381.440948	894.713806	-345.003662	-82.007538	891.289063	-400.566498	158.474365	1023.733093	396.811096	-31.707417	954.243774	411.601379	145.937195
-421.583282	249.627243	924.020142	-394.805359	60.561634	924.583191	-508.540497	291.094482	503.100494	-420.827606	26.286997	502.039673	-555.928650	289.335419	73.476624	-456.832153	39.521439	77.763725	-430.341125	338.117615	1386.942993	-397.133789	-8.107976	1374.366089	-393.627289	161.220261	1396.318726	-380.563904	134.458008	1688.287842	-492.463989	386.466766	1129.073486	-470.751099	-52.256790	1131.429565	-388.990448	380.055786	894.552307	-347.018890	-82.782822	889.711548	-399.604523	156.607681	1023.920593	396.873230	-31.765230	954.159363	411.709320	145.889282
-420.829926	248.212646	923.902893	-393.070770	60.333588	924.051392	-507.680176	290.224335	502.960602	-419.870544	25.745817	501.975281	-555.752991	289.221252	73.472206	-456.665314	39.389771	77.789230	-429.899719	336.494049	1386.963013	-396.036499	-9.807434	1373.944824	-392.764587	159.664642	1396.148926	-379.667725	133.075424	1688.073120	-492.702545	384.841064	1129.244019	-470.770142	-53.711029	1131.175293	-389.867523	378.769409	894.445984	-349.031586	-83.544975	888.196655	-398.274933	155.633621	1023.590820	397.024780	-31.794048	954.099609	411.884308	145.846405
-419.742371	247.337540	923.889160	-391.610107	59.332581	923.787476	-506.939789	289.530457	502.956024	-418.893707	25.198975	501.891846	-555.584229	289.090210	73.479469	-456.575439	39.244305	77.839699	-429.499298	334.910492	1386.993042	-394.709473	-11.345325	1373.523071	-392.018402	158.066406	1395.969360	-378.706573	131.447342	1687.930054	-492.961670	383.264923	1129.404175	-470.771942	-55.196018	1131.053589	-390.801025	377.647614	894.278198	-351.068756	-84.385635	886.756836	-397.149078	154.557159	1023.466614	397.126404	-31.864826	954.028625	412.015137	145.793472
-419.242554	245.548370	923.713013	-390.726715	56.640728	924.167053	-506.273529	288.799774	502.795654	-419.186279	23.437883	502.128418	-555.511169	288.959045	73.498520	-457.167236	38.860092	78.019722	-429.038025	333.330475	1387.025879	-393.565643	-12.956513	1373.054810	-391.219055	156.569397	1395.774414	-377.735046	129.655365	1687.881592	-493.194977	381.738678	1129.531738	-470.913055	-56.632019	1130.776978	-391.669495	376.424408	894.127808	-352.960541	-85.055565	885.491760	-396.656860	152.591141	1023.581421	397.224518	-31.918297	953.935303	412.128571	145.779083
-418.634613	244.020676	923.555481	-389.478027	55.364571	924.007385	-505.439758	287.897430	502.677155	-418.572784	22.799114	502.238373	-555.276733	288.804169	73.499382	-457.185150	38.725758	78.086960	-428.621613	331.755615	1387.022827	-392.463501	-14.588021	1372.601685	-390.466583	155.056976	1395.613770	-376.776367	127.973328	1687.756714	-493.440552	380.250244	1129.606445	-471.048981	-58.138859	1130.593140	-392.448364	375.214203	893.998108	-354.861206	-85.704926	884.223877	-395.713654	151.220657	1023.421082	397.398895	-31.955116	953.892273	412.318176	145.735458
-417.980530	242.681320	923.462585	-388.167114	54.375511	923.766052	-504.773224	287.069458	502.525970	-418.885590	20.814898	502.427765	-555.169312	288.664642	73.495522	-457.727844	38.379486	78.292305	-428.186035	330.246307	1386.953491	-391.332458	-16.170965	1372.141479	-389.652405	153.541565	1395.422363	-375.823303	126.442451	1687.530762	-493.634552	378.785004	1129.718384	-471.131775	-59.574821	1130.426880	-393.240173	374.076965	893.792419	-356.762115	-86.678810	883.023315	-394.716125	150.012207	1023.253418	397.456512	-31.989996	953.735107	412.374969	145.707581
-417.235443	241.352158	923.418091	-386.952240	53.158356	923.732910	-504.116180	286.281616	502.438110	-418.427826	20.265667	502.351837	-555.034607	288.560852	73.552200	-457.744049	38.278320	78.340034	-427.745880	328.706787	1386.935547	-390.148682	-17.722380	1371.667358	-388.903656	152.022491	1395.234985	-374.888214	124.719482	1687.447266	-493.793945	377.325195	1129.807617	-471.273376	-61.133362	1130.293335	-393.938080	372.934113	893.703491	-358.568298	-87.298332	881.817139	-393.805603	148.755615	1023.220154	397.382507	-32.091702	953.709778	412.436218	145.636749
-416.544006	240.028534	923.328247	-385.742767	52.016449	923.600220	-503.596527	285.519196	502.407196	-417.772980	19.797157	502.402954	-554.956360	288.413544	73.566750	-457.663055	38.245956	78.400742	-427.276642	327.143250	1386.901245	-389.003418	-19.326921	1371.259888	-388.172302	150.564987	1395.057007	-373.902466	122.870499	1687.293701	-493.970276	375.890167	1129.902954	-471.364563	-62.496147	1130.097534	-394.621826	371.806244	893.589905	-360.268616	-88.157669	880.753784	-392.866486	147.522614	1023.109802	397.609894	-32.061363	953.521179	412.635620	145.692215
-415.517700	239.337509	923.322754	-384.415527	51.333630	923.255737	-502.897888	284.598480	502.452240	-417.377899	18.816936	502.527496	-554.815430	288.292633	73.593842	-457.781830	38.101368	78.501495	-426.812958	325.632233	1386.849365	-387.861206	-20.859186	1370.842651	-387.428131	149.078308	1394.812378	-372.996338	121.205933	1687.194580	-494.129517	374.411163	1130.017944	-471.402252	-63.969730	1129.963379	-395.299286	370.636230	893.427429	-361.942963	-89.110382	879.843079	-391.671967	146.672272	1022.935669	397.723297	-32.089344	953.439758	412.801971	145.671982
-414.697693	238.138000	923.250671	-383.310822	50.061245	923.343140	-502.606079	284.037140	502.438873	-416.927307	18.344177	502.442535	-554.852478	288.179871	73.619087	-457.747070	37.956730	78.510498	-426.379364	324.175049	1386.804321	-386.685760	-22.326815	1370.398804	-386.638519	147.641495	1394.653809	-372.099182	119.693810	1686.989502	-494.226044	373.057861	1130.147827	-471.453125	-65.373817	1129.816895	-395.882782	369.500763	893.312500	-363.531555	-90.009178	878.834229	-390.797485	145.518204	1022.949463	397.818817	-32.140469	953.381531	412.935242	145.689941
-414.086365	236.776550	923.117310	-382.266693	48.864388	923.264038	-501.819519	283.113892	502.272430	-416.304932	17.556837	502.435944	-554.620178	288.031006	73.609215	-457.825378	37.799297	78.589134	-425.849304	322.666656	1386.808105	-385.609924	-23.812958	1369.985107	-385.899536	146.216934	1394.470093	-371.311951	118.453323	1686.771240	-494.303253	371.645386	1130.291260	-471.491119	-66.912117	1129.694824	-396.469330	368.389374	893.203491	-365.017731	-90.859726	877.979431	-389.977631	144.286621	1022.843201	397.877350	-32.105865	953.298279	412.978149	145.886337
-413.569031	235.485748	922.984192	-381.196106	47.983803	922.937012	-501.493561	282.543854	502.253662	-415.734497	16.831547	502.466339	-554.617615	287.930054	73.640167	-457.781219	37.634453	78.613701	-425.364960	321.221252	1386.844360	-384.508698	-25.273813	1369.573120	-385.123871	144.737976	1394.283569	-370.480591	116.924004	1686.612915	-494.346924	370.291290	1130.396973	-471.422852	-68.222855	1129.549316	-397.000275	367.323700	893.116699	-365.507172	-90.998505	877.835693	-389.059723	143.146713	1022.603638	398.027374	-32.121006	953.198120	413.154510	145.935547
-413.021454	234.152481	922.815430	-380.299011	46.827168	922.817505	-500.877991	281.820496	502.155640	-414.941986	16.406981	502.411591	-554.483582	287.819031	73.650917	-457.535126	37.563507	78.612991	-424.883087	319.767181	1386.810669	-383.370544	-26.703646	1369.183105	-384.336273	143.309525	1394.161499	-369.653412	115.301826	1686.559448	-494.353424	368.890991	1130.572388	-471.359680	-69.671799	1129.446045	-397.551239	366.242798	893.075623	-366.422241	-91.766273	877.213745	-388.298065	141.951675	1022.455505	398.218567	-32.202499	953.155090	413.406799	145.741043
-412.495758	232.692856	922.703125	-379.407471	45.269997	922.920654	-500.444946	281.128632	502.006744	-414.395660	15.422023	502.352753	-554.413452	287.710693	73.673164	-457.645569	37.310505	78.707924	-424.348389	318.325073	1386.862915	-382.283661	-28.148237	1368.842041	-383.625122	141.937515	1394.034424	-368.864105	113.756180	1686.448853	-494.335999	367.545929	1130.748047	-471.176056	-71.008118	1129.268921	-398.041168	365.179993	893.029175	-367.358398	-92.800034	876.610046	-387.648193	140.562988	1022.453979	398.343842	-32.285854	953.100281	413.532959	145.616409
-412.029144	231.392914	922.599976	-378.480530	44.344341	922.611755	-499.997772	280.591919	501.983734	-413.171417	15.608690	502.012085	-554.440979	287.640076	73.700287	-457.362091	37.260792	78.668159	-423.776398	316.894348	1386.888672	-381.262970	-29.565268	1368.453613	-382.809448	140.575378	1393.918335	-368.073242	112.336319	1686.255127	-494.287598	366.211548	1130.918701	-471.024292	-72.347221	1129.104980	-398.501587	364.074188	892.990723	-368.159607	-93.659874	876.013000	-386.852936	139.381851	1022.240784	398.546265	-32.283257	953.059265	413.701660	145.543060
-411.465179	230.012741	922.517151	-377.720581	42.852238	922.704407	-499.406677	279.929749	501.877930	-409.945160	17.761942	501.639740	-554.350159	287.545959	73.678307	-457.505798	37.008545	78.525314	-423.204987	315.464966	1386.924316	-380.260590	-30.951509	1368.067017	-382.044952	139.152817	1393.798218	-367.301941	110.920609	1686.085449	-494.202393	364.912781	1131.090332	-470.929443	-73.823059	1129.093628	-398.855194	362.985229	892.922424	-369.587585	-94.629150	874.968445	-386.267334	138.033264	1022.250732	398.766205	-32.269421	953.063049	413.867767	145.520676
-410.954620	228.571747	922.352905	-376.876617	41.511562	922.648926	-498.886932	279.249084	501.724823	-409.384033	17.131861	501.639404	-554.388000	287.504730	73.666428	-457.351685	36.859806	78.513092	-422.601715	314.041840	1386.981323	-379.336700	-32.361359	1367.805908	-381.300964	137.764099	1393.683228	-366.527863	109.460312	1685.945801	-494.114899	363.594055	1131.239014	-470.760590	-75.209602	1129.021851	-399.223694	361.926575	892.875061	-370.438812	-95.580887	874.420898	-385.566925	136.720276	1022.137695	398.949493	-32.288696	953.024780	413.985107	145.457642
-410.414337	227.182632	922.242676	-376.133514	40.265041	922.563965	-498.246399	278.594849	501.624084	-408.790863	16.103638	501.601746	-554.291077	287.439972	73.661858	-457.410187	36.662186	78.605888	-421.976105	312.651428	1386.978394	-378.362152	-33.762600	1367.485229	-380.537567	136.429108	1393.535034	-365.686340	107.694870	1685.895874	-493.953674	362.322998	1131.355835	-470.432587	-76.578102	1128.927979	-399.577026	360.840668	892.861450	-371.193329	-96.579727	873.825317	-384.932220	135.424957	1022.040283	399.207550	-32.300209	953.041687	414.174530	145.325119
-410.122589	225.450394	921.920349	-375.450134	39.138199	922.265198	-498.456757	280.436279	502.241058	-408.128174	15.586870	501.439850	-554.878113	287.510223	73.975578	-457.389191	36.528263	78.636116	-421.285217	311.285675	1387.021606	-377.441925	-35.096573	1367.232544	-379.777252	135.081802	1393.485596	-364.971741	106.514984	1685.746948	-493.751831	361.110962	1131.539429	-470.138611	-77.896500	1128.816406	-399.853088	359.786957	892.802795	-371.809875	-97.271286	873.240417	-384.235901	134.069901	1021.710754	399.469818	-32.268055	953.095032	414.380157	145.363632
-409.415039	224.528473	922.030884	-374.715485	37.732544	922.397034	-497.919006	279.937683	502.242584	-407.694092	14.560118	501.534088	-554.891968	287.472595	74.030655	-456.665344	36.730122	78.664917	-420.630157	309.901276	1387.040649	-376.591095	-36.460548	1366.958252	-379.044708	133.668488	1393.323608	-364.197601	105.123566	1685.620728	-493.526215	359.868408	1131.710571	-469.808319	-79.273804	1128.694580	-400.081635	358.659058	892.750305	-372.433929	-98.395393	872.690552	-383.669434	132.885452	1021.845459	399.732086	-32.229122	953.126343	414.600311	145.404175
-408.858765	223.127014	921.927307	-374.015137	36.396534	922.323242	-497.273804	279.226074	502.079193	-407.657867	13.205868	501.632202	-554.789001	287.373932	74.037346	-457.536926	36.173534	78.826645	-419.901520	308.543579	1387.082886	-375.792938	-37.805363	1366.726440	-378.334625	132.360596	1393.203125	-363.518188	103.674736	1685.462646	-493.228210	358.616577	1131.807129	-469.445831	-80.664917	1128.607666	-400.254669	357.587158	892.684509	-372.827698	-99.099297	872.243591	-383.017273	131.544113	1021.754272	400.042419	-32.329617	953.172058	414.627197	144.491180
-408.306976	221.834091	921.833618	-373.280121	35.110558	922.254517	-496.711304	278.676575	502.025818	-407.417480	12.438469	501.552124	-554.699951	287.295715	74.097961	-457.692871	36.010139	78.890541	-419.218567	307.211029	1387.100098	-375.021606	-39.105408	1366.527710	-377.607452	131.018173	1393.169800	-362.764709	102.268066	1685.365845	-492.912781	357.410370	1131.949219	-468.972076	-81.956367	1128.471069	-400.350159	356.451813	892.624756	-373.239349	-100.231766	871.725586	-382.369110	130.277222	1021.672180	400.348785	-32.258621	953.239868	414.867920	144.661102
-407.746307	220.550659	921.773132	-372.632233	33.871208	922.195801	-496.172882	278.139740	501.980743	-406.405304	12.313892	501.368103	-554.465515	287.165466	74.170464	-457.421143	36.002865	78.922729	-418.513397	305.869751	1387.091553	-374.282776	-40.416801	1366.327271	-376.928833	129.706116	1393.042969	-362.020294	100.888832	1685.264648	-492.516357	356.254028	1132.002197	-468.527039	-83.351860	1128.390137	-400.394775	355.309296	892.541809	-373.431274	-100.914505	871.315002	-381.752350	129.023483	1021.611389	400.643524	-32.139816	953.425110	415.301361	145.238174
-407.241821	219.269592	921.720398	-371.932159	32.571175	922.105774	-495.581970	277.485626	501.904633	-405.968811	11.677933	501.379974	-554.530457	287.113068	74.236992	-457.390442	35.917820	78.960152	-417.819336	304.557587	1387.075928	-373.512695	-41.770523	1366.155640	-376.179901	128.445801	1392.974243	-361.273926	99.404770	1685.236328	-492.089447	355.061371	1132.132813	-467.989838	-84.746025	1128.318237	-400.412231	354.223145	892.486816	-373.528534	-101.794640	870.897949	-381.122162	127.726921	1021.537781	401.033295	-32.266724	953.576233	415.542450	144.589447
-406.731415	217.967896	921.595398	-371.338593	31.391148	921.981079	-495.101654	276.991302	501.918060	-405.813232	10.745980	501.390930	-554.451416	287.002380	74.326141	-456.761719	36.072094	78.916435	-417.110901	303.250031	1387.052002	-372.872406	-43.011250	1365.979614	-375.534790	127.112175	1392.897705	-360.570007	98.170624	1685.043579	-491.635223	353.928772	1132.174561	-467.424866	-86.115509	1128.242798	-400.382782	353.078247	892.355408	-373.552887	-102.567970	870.478760	-380.529358	126.498909	1021.409241	401.379944	-32.268166	953.727295	415.879822	144.471283
-406.227081	216.895462	921.557556	-370.648376	30.503992	921.676941	-494.587036	276.419739	501.860840	-405.478790	9.809167	501.430756	-554.356384	286.892365	74.402763	-457.426910	35.644615	79.057663	-416.433624	301.967163	1387.042480	-372.154999	-44.296967	1365.820679	-374.834137	125.888390	1392.803223	-359.840485	96.731529	1685.014404	-491.114166	352.732727	1132.247925	-466.766418	-87.426559	1128.127563	-400.263489	351.938751	892.196960	-373.526733	-103.668861	870.161133	-379.811676	125.410110	1021.229858	401.729126	-32.217999	953.820740	416.443237	144.901123
-405.641418	215.610153	921.487732	-370.012085	28.986107	921.774658	-493.972992	275.831665	501.860443	-405.175385	9.171432	501.428589	-554.307678	286.788635	74.496681	-457.565033	35.416153	79.100319	-415.741913	300.688202	1386.978760	-371.426575	-45.534481	1365.685547	-374.170013	124.567451	1392.644165	-359.170868	95.531570	1684.771484	-490.577179	351.576782	1132.251099	-466.157776	-88.861870	1128.017822	-400.072510	350.780426	892.100159	-373.306732	-104.283882	869.816101	-379.296875	124.079765	1021.250793	402.026062	-32.163307	953.934631	416.845581	145.085724
-405.108887	214.395569	921.387268	-369.406891	27.828463	921.681885	-493.529022	275.329681	501.898254	-404.765686	8.729103	501.239990	-554.397888	286.718933	74.592995	-457.366730	35.379402	79.087265	-415.063812	299.396667	1386.957886	-370.773254	-46.734634	1365.563599	-373.562103	123.273964	1392.537842	-358.476868	94.224556	1684.646240	-490.006226	350.406494	1132.236572	-465.478638	-90.155685	1127.857788	-399.779694	349.553986	891.939209	-373.024597	-105.156120	869.497192	-378.700836	122.906837	1021.151672	402.399719	-32.063148	954.077576	417.181030	145.172440
-404.572998	213.165222	921.294861	-368.774414	26.595888	921.596497	-492.935852	274.705475	501.823547	-404.540497	7.845730	501.161743	-554.082275	286.513367	74.664085	-457.418976	35.245689	79.131699	-414.415161	298.139954	1386.870117	-370.060425	-48.000412	1365.452026	-372.915558	122.071999	1392.454346	-357.783997	92.939835	1684.525879	-489.415985	349.309448	1132.173096	-464.770142	-91.439659	1127.801392	-399.509979	348.338196	891.784241	-372.674988	-105.939369	869.195190	-378.093567	121.687950	1021.060486	402.734497	-31.996164	954.180359	417.569580	145.315781
-404.213165	211.703064	921.010559	-368.230713	25.629856	921.257202	-492.504761	274.310547	501.830811	-404.299408	7.141276	501.109650	-554.091736	286.409393	74.771141	-457.366211	35.104412	79.153511	-413.813690	296.925415	1386.795166	-369.420624	-49.187042	1365.276367	-372.253571	120.849930	1392.282349	-357.120941	91.680168	1684.415283	-488.808258	348.139648	1132.107422	-464.024994	-92.743736	1127.637085	-399.149994	347.121124	891.590271	-372.209412	-107.018555	869.043945	-377.459381	120.492966	1020.732483	403.045319	-32.083008	954.321594	417.957855	145.245102
-403.490417	210.872681	921.099548	-367.505463	24.347561	921.323975	-491.935211	273.768250	501.756958	-404.170197	6.572417	501.078430	-553.979675	286.248077	74.843651	-456.406769	35.618618	79.060204	-413.167816	295.720093	1386.680664	-368.747833	-50.383404	1365.165405	-371.652130	119.618004	1392.114868	-356.472046	90.434380	1684.250732	-488.151733	346.980835	1132.025024	-463.321442	-94.064140	1127.527100	-398.631317	345.876251	891.477661	-371.597168	-107.556877	868.746277	-376.912415	119.386337	1020.826721	403.417023	-31.892063	954.563660	418.538361	145.873093
-402.952972	209.849350	921.019226	-366.939789	23.230219	921.233704	-491.472656	273.369629	501.702301	-404.065430	5.839262	501.080322	-553.965576	286.133057	74.987663	-457.144562	35.174919	79.164383	-412.606903	294.485596	1386.561157	-368.060760	-51.571339	1365.015625	-371.069946	118.468094	1391.983521	-355.814484	89.186050	1684.099731	-487.487885	345.828552	1131.912354	-462.533691	-95.309235	1127.368164	-398.117157	344.655365	891.316650	-371.034271	-108.593636	868.613586	-376.364441	118.310371	1020.741821	403.685608	-31.920534	954.666199	418.862518	145.884720
-402.450256	208.761948	920.885132	-366.291107	22.402426	920.854797	-490.899231	272.865204	501.673615	-403.810455	5.155198	501.049561	-553.925354	286.018280	75.086311	-457.232727	34.970440	79.180191	-412.046753	293.296356	1386.454590	-367.416046	-52.692505	1364.893921	-370.447479	117.246765	1391.813477	-355.194336	87.978836	1683.972656	-486.840637	344.692383	1131.786865	-461.799866	-96.518730	1127.252808	-397.565765	343.337006	891.102966	-370.173340	-109.068581	868.397766	-375.696136	117.249084	1020.479065	404.020752	-31.907326	954.788696	419.224548	145.901855
-401.864380	207.577301	920.752197	-365.777466	21.028990	920.906738	-490.296722	272.308533	501.581024	-403.826324	4.305500	501.130859	-553.776550	285.862915	75.187691	-457.194061	34.870804	79.167084	-411.494659	292.097626	1386.340820	-366.756378	-53.842152	1364.731323	-369.897308	116.137001	1391.732910	-354.545685	86.768593	1683.812256	-486.145721	343.498322	1131.647339	-460.956879	-97.719765	1127.081299	-396.900574	342.046967	890.977051	-369.394073	-109.960236	868.251038	-375.227753	116.047981	1020.444336	404.398865	-31.864809	954.936279	419.585999	145.843506
-401.483887	205.965515	920.431213	-365.300385	19.651159	920.873962	-490.080109	272.142578	501.475555	-403.814575	3.830802	501.107269	-554.069824	285.865265	75.387016	-457.157104	34.734940	79.135048	-410.974426	290.959167	1386.207275	-366.103790	-54.991489	1364.593140	-369.342621	114.954910	1391.614014	-353.938538	85.610344	1683.679932	-485.477875	342.294647	1131.477417	-460.165131	-98.885109	1126.898926	-396.182861	340.749023	890.847656	-368.406281	-110.485550	868.070007	-374.723877	114.728462	1020.257690	404.744537	-31.879772	955.032715	419.942352	145.674576
-400.804718	205.399078	920.516785	-364.705383	18.749067	920.672119	-488.288910	270.650665	500.810822	-403.640167	3.154962	501.023895	-553.224243	285.561401	75.317703	-457.128265	34.631004	79.117569	-410.434357	289.790436	1386.097412	-365.465088	-56.098640	1364.532349	-368.758575	113.815224	1391.496704	-353.317139	84.435097	1683.563477	-484.778564	341.134491	1131.294556	-459.390778	-99.973312	1126.738037	-395.415894	339.391174	890.723877	-367.457642	-111.222328	867.901428	-374.155548	113.820190	1020.208740	405.118927	-31.866199	955.103394	420.270111	145.523407
-400.248199	204.281601	920.428894	-364.133148	17.646063	920.543457	-488.978088	271.074249	501.467926	-403.628998	2.178426	501.067505	-553.998291	285.663544	75.658081	-457.225281	34.424007	79.144226	-409.943848	288.630341	1385.990479	-364.888977	-57.203510	1364.343506	-368.219940	112.692581	1391.347778	-352.720398	83.280624	1683.425171	-484.124359	339.918884	1131.146362	-458.535309	-101.029877	1126.511108	-394.618713	338.025421	890.586975	-366.286072	-111.882233	867.899109	-373.596283	112.688057	1020.101257	405.500153	-31.879957	955.245422	420.664307	145.375580
-399.670380	203.234360	920.360962	-363.636078	16.578516	920.448364	-487.598663	269.936401	501.036621	-403.379761	1.755641	500.968292	-553.467773	285.421234	75.675987	-456.444855	34.676224	79.038773	-409.474152	287.508148	1385.854370	-364.256409	-58.308666	1364.259277	-367.637512	111.595337	1391.279785	-352.125305	82.150734	1683.318848	-483.418060	338.676971	1130.969482	-457.670471	-102.127075	1126.418091	-393.763062	336.620270	890.493347	-365.069427	-112.551552	867.839905	-373.071106	111.609894	1020.021118	405.981995	-31.916489	955.416199	421.166382	145.309769
-399.213867	202.240005	920.289673	-363.100159	15.761333	920.114929	-487.036011	269.505707	500.991974	-403.160492	1.507054	500.755493	-553.361328	285.271332	75.837265	-456.939423	34.335045	79.029747	-408.941833	286.397980	1385.746338	-363.761414	-59.411037	1364.149658	-367.126770	110.477707	1391.135864	-351.537323	81.047142	1683.206909	-482.719238	337.452881	1130.807373	-456.828766	-103.064362	1126.192383	-392.809448	335.226440	890.452576	-364.112701	-113.556831	867.818909	-372.483307	110.587090	1019.812805	406.293671	-31.894241	955.506348	421.470734	145.347977
-398.661377	201.106415	920.239807	-362.698395	14.405976	920.199463	-486.512207	269.104553	500.992584	-403.071594	0.589044	500.788208	-553.277405	285.139740	76.016670	-457.228088	34.049232	79.129425	-408.485077	285.298431	1385.665039	-363.111969	-60.495205	1364.082642	-366.598694	109.388901	1391.076660	-350.965332	79.967194	1683.098267	-482.045929	336.200958	1130.669922	-455.994537	-104.035782	1126.049561	-391.828156	333.816620	890.405884	-362.675659	-113.831291	867.703613	-372.061157	109.394844	1019.834045	406.397644	-31.873991	955.432129	421.494812	145.271164
-398.126740	200.069321	920.172363	-362.222076	13.291577	920.119629	-485.823730	268.559448	500.966858	-402.878235	-0.264014	500.826233	-553.063904	284.945221	76.207657	-457.213379	33.936047	79.132004	-408.027161	284.217346	1385.574219	-362.667755	-61.571007	1363.987915	-366.065216	108.354927	1391.004517	-350.411743	78.852959	1683.016479	-481.358032	334.940735	1130.505615	-455.168335	-105.061180	1125.911255	-390.797760	332.378082	890.401123	-361.535797	-114.535751	867.696106	-371.589142	108.302696	1019.763611	406.833618	-31.891790	955.576050	421.856750	145.169540
-397.581696	198.989807	920.123535	-361.737915	12.221411	920.032593	-485.185364	268.083435	500.993500	-402.750946	-0.860538	500.787292	-552.970520	284.991364	76.649239	-457.230682	33.765442	79.125084	-407.531097	283.111725	1385.498169	-362.095001	-62.665119	1363.927490	-365.542572	107.277985	1390.963867	-349.810883	77.800850	1683.025879	-480.644897	333.667999	1130.367798	-454.304535	-105.996712	1125.753174	-389.740326	330.908508	890.423828	-360.196655	-115.163666	867.698608	-371.083618	107.203003	1019.696838	407.226685	-31.849983	955.734497	422.312988	145.275375
-397.102203	198.000717	920.084412	-361.281281	11.160600	919.918030	-484.682465	267.800842	501.094238	-402.521179	-1.330378	500.671783	-552.990173	284.873199	76.910156	-457.252289	33.633492	79.166763	-407.069061	282.038391	1385.389038	-361.639282	-63.681454	1363.943359	-365.046600	106.185318	1390.871582	-349.268219	76.737091	1682.948364	-479.996185	332.493835	1130.227661	-453.422791	-106.950180	1125.572876	-388.662323	329.409332	890.483215	-358.780487	-115.666885	867.747070	-370.639801	106.131531	1019.622803	407.518341	-31.890709	955.756653	422.543457	145.264023
-396.615265	196.970001	920.062988	-360.883514	10.087003	919.860474	-483.684113	267.138580	501.020874	-402.412140	-2.321720	500.690216	-552.386597	284.368958	76.868629	-457.341492	33.477600	79.248123	-406.567139	280.949890	1385.336426	-361.132141	-64.769821	1363.923584	-364.542480	105.138786	1390.811157	-348.759827	75.717232	1682.888184	-479.271667	331.212158	1130.116333	-452.507507	-107.814056	1125.446655	-387.546509	327.931702	890.549316	-357.496033	-116.535667	867.868225	-370.198334	105.055489	1019.583740	407.805756	-31.933731	955.803711	422.726166	145.198700
-396.243439	196.038559	920.068420	-360.508636	9.406431	919.539124	-482.878418	266.783875	501.031891	-402.277039	-3.235907	500.682709	-552.213135	284.188507	77.094559	-457.542267	33.273758	79.326920	-406.096985	279.868256	1385.270386	-360.710938	-65.829323	1363.913330	-364.068756	104.052048	1390.725342	-348.231567	74.662781	1682.852051	-478.582886	330.054047	1130.016479	-451.669525	-108.733925	1125.344727	-386.396057	326.452423	890.646423	-355.951904	-116.830742	867.945618	-369.692902	104.102562	1019.416504	408.088348	-31.957323	955.860046	422.890106	145.137146
-395.684418	195.017883	920.089417	-360.064514	8.073736	919.674133	-481.965302	266.407593	501.010132	-401.725922	-3.282408	500.489075	-552.059937	284.031219	77.363960	-457.304382	33.224663	79.341866	-405.624329	278.767334	1385.221436	-360.170990	-66.898697	1363.938110	-363.611023	102.998383	1390.687500	-347.730835	73.632187	1682.849121	-477.856598	328.876831	1129.900146	-450.785675	-109.684479	1125.264160	-385.241791	324.957397	890.774292	-354.528748	-117.335014	868.016113	-369.323029	102.953865	1019.505554	408.363953	-32.002037	955.901978	423.068420	145.096802
-395.283600	194.100739	920.120911	-359.753723	7.065121	919.610840	-481.103882	266.145264	501.085266	-401.429291	-3.783752	500.398254	-551.983521	284.112244	77.949905	-457.244965	33.177898	79.296715	-405.149048	277.683472	1385.191040	-359.808014	-67.932259	1363.981689	-363.137238	101.970482	1390.718018	-347.222107	72.609932	1682.851807	-477.140167	327.708557	1129.860962	-449.931580	-110.553909	1125.189575	-384.130127	323.510864	890.882141	-353.119720	-117.925522	868.217407	-368.970093	101.935173	1019.490662	408.628479	-32.091164	955.946472	423.230804	144.990845
-394.809540	193.152008	920.203979	-359.342346	5.970870	919.600708	-481.179840	266.733643	501.520447	-401.165710	-4.588942	500.490631	-552.412781	283.907623	78.333969	-457.309479	33.012733	79.376610	-404.683044	276.604095	1385.172974	-359.279053	-69.030739	1364.057129	-362.690582	100.855560	1390.727661	-346.732117	71.620598	1682.859863	-476.397980	326.634521	1129.821045	-448.997162	-111.408409	1125.129150	-382.978180	322.084198	891.060669	-351.684723	-118.671806	868.469421	-368.554535	100.854988	1019.530212	408.895935	-32.184338	955.959473	423.418640	144.911606
-394.374207	192.302872	920.347412	-358.946136	5.064957	919.540161	-479.103027	265.708710	501.283478	-401.320374	-5.782804	500.561615	-551.603088	283.616699	78.514404	-457.635712	32.717861	79.499603	-404.245697	275.489716	1385.169312	-358.884155	-70.041794	1364.192261	-362.243042	99.835228	1390.805908	-346.223297	70.609802	1682.902588	-475.662781	325.541534	1129.824829	-448.212891	-112.419991	1125.113525	-381.807556	320.681885	891.279419	-350.186401	-118.880127	868.606262	-368.175568	99.859787	1019.576233	409.172211	-32.265091	956.031433	423.552429	144.828369
-393.980438	191.425369	920.478638	-358.578308	4.043550	919.500000	-478.036133	265.594879	501.437073	-401.043182	-6.165136	500.486694	-551.605591	283.672058	79.114189	-457.653961	32.582687	79.539986	-403.822571	274.378601	1385.178101	-358.382751	-71.065453	1364.318481	-361.810699	98.781944	1390.867554	-345.750824	69.648117	1682.973145	-474.910278	324.486420	1129.778931	-447.314026	-113.291374	1125.095337	-380.590149	319.315002	891.511597	-348.654846	-119.401192	868.879456	-367.790253	98.817963	1019.622437	409.429016	-32.349270	956.081726	423.656891	144.771317
-393.679688	190.590469	920.639709	-358.228363	3.413355	919.236694	-476.945313	265.474091	501.652161	-400.265686	-6.102388	500.367981	-551.424683	283.443542	79.593559	-457.357056	32.667339	79.502678	-403.375488	273.278290	1385.232666	-357.954651	-72.142380	1364.464722	-361.387238	97.717430	1390.913330	-345.247375	68.642670	1683.066040	-474.161652	323.434998	1129.838745	-446.460999	-114.263893	1125.154907	-379.435425	318.026062	891.734375	-347.331757	-120.187225	869.187073	-367.382172	97.878639	1019.566284	409.650482	-32.369534	956.108032	423.777618	144.765106
-393.261597	189.736694	920.845398	-357.948883	2.206431	919.400024	-475.703918	265.335449	501.785828	-399.994171	-6.797944	500.326569	-550.865234	283.010162	80.132233	-456.717499	32.839649	79.514282	-403.017059	272.177948	1385.274658	-357.478638	-73.224907	1364.609741	-361.033539	96.640671	1390.955322	-344.779968	67.686897	1683.187500	-473.438812	322.441772	1129.872070	-445.628754	-115.246719	1125.284790	-378.263580	316.758636	892.019714	-345.748962	-120.359955	869.500732	-367.125183	96.800430	1019.759033	409.865326	-32.450104	956.096375	423.882263	144.697876
-392.908295	188.892502	921.140381	-357.563477	1.255309	919.413879	-474.484253	265.342255	502.026306	-399.660980	-7.250948	500.287537	-550.423340	282.380005	80.426598	-456.575958	32.821079	79.532768	-402.674072	271.053345	1385.375732	-357.078552	-74.280502	1364.788940	-360.601440	95.576019	1391.079346	-344.284943	66.702293	1683.318970	-472.722015	321.449066	1129.976318	-444.790375	-116.131165	1125.309204	-377.031342	315.518921	892.321472	-344.371826	-120.944466	869.911621	-366.800140	95.746101	1019.918457	409.884338	-32.509991	955.965454	423.746826	144.710648
-392.679901	188.220596	921.435608	-357.288239	0.693743	919.159607	-473.309082	265.408142	502.292053	-399.340942	-7.450633	500.101105	-549.672852	281.922638	80.991791	-457.132477	32.427765	79.611206	-402.377716	269.934479	1385.495850	-356.528412	-75.381073	1365.019897	-360.215454	94.515251	1391.253418	-343.816345	65.772255	1683.480469	-472.029724	320.475281	1130.037109	-443.956696	-117.108810	1125.418701	-375.803284	314.328186	892.687622	-342.900452	-121.286125	870.213501	-366.432861	94.861801	1019.930481	410.177185	-32.576031	956.006226	423.892059	144.641266
-392.224518	187.371826	921.795898	-356.882080	-0.480813	919.375366	-471.956238	265.308411	502.583099	-399.344482	-8.272004	500.104858	-549.626709	281.693542	81.734573	-457.424103	32.195297	79.687950	-402.037354	268.756775	1385.616699	-356.100281	-76.461678	1365.255249	-359.767700	93.433006	1391.467407	-343.330292	64.789841	1683.649902	-471.358856	319.490570	1130.150391	-443.168060	-118.012360	1125.586182	-374.635895	313.260254	893.085815	-341.516846	-121.684242	870.616394	-366.161194	93.740440	1020.232422	410.414673	-32.661446	956.051147	424.004517	144.553253
-391.891296	186.729996	922.288086	-356.521759	-1.350656	919.416382	-470.680176	265.410858	502.865173	-399.052307	-8.807974	500.071655	-548.967285	281.059265	82.132919	-457.369324	32.150440	79.708496	-401.802734	267.627380	1385.780884	-355.543060	-77.534515	1365.537964	-359.388855	92.366302	1391.619019	-342.875427	63.881390	1683.824951	-470.689148	318.485809	1130.310425	-442.320068	-119.097946	1125.883789	-373.495209	312.232178	893.479309	-340.151062	-122.153694	871.091858	-365.879974	92.733963	1020.504944	410.660065	-32.707584	956.063660	424.161743	144.496384
-391.651123	186.104675	922.687927	-356.279999	-1.850061	919.135315	-469.390869	265.497803	503.166077	-398.520294	-8.958005	500.105286	-548.932068	281.078766	82.994102	-457.258972	32.137436	79.764534	-401.524536	266.438507	1385.963013	-355.033905	-78.615791	1365.820313	-358.955688	91.261002	1391.810181	-342.402527	62.931740	1683.992920	-470.090088	317.506470	1130.470947	-441.424042	-120.032875	1126.077759	-372.332062	311.223877	893.940369	-338.568512	-122.756630	871.889038	-365.530579	91.831276	1020.554810	410.858124	-32.762844	956.043335	424.233337	144.416367
-391.383514	185.399368	923.165222	-355.966522	-2.795297	919.183167	-468.075348	265.631439	503.532654	-398.583069	-9.602042	500.076172	-547.941223	280.579620	83.533554	-457.474701	31.964031	79.803017	-401.294098	265.281006	1386.118286	-354.427795	-79.758736	1366.164307	-358.627136	90.183746	1391.966064	-341.945099	62.023975	1684.211426	-469.494690	316.483490	1130.614502	-440.642761	-121.067352	1126.351196	-371.129486	310.253174	894.347778	-337.318542	-122.954834	872.262146	-365.260071	90.777290	1020.818115	411.128571	-32.823277	956.089172	424.413666	144.375885
-391.288879	184.526077	923.619446	-355.781128	-3.693520	919.206421	-466.604248	265.745911	503.861694	-398.424133	-9.906005	499.964417	-547.576233	280.339905	84.222801	-456.817963	32.218174	79.808670	-401.090942	264.073517	1386.293213	-353.902954	-80.797539	1366.438599	-358.222595	89.066315	1392.163940	-341.462921	61.073006	1684.412231	-468.938629	315.488525	1130.753540	-439.896698	-122.196739	1126.587158	-369.927460	309.335388	894.851318	-336.335815	-123.466736	872.477966	-365.081726	89.674843	1021.052246	411.322388	-32.904545	956.074890	424.502350	144.328293
-391.062683	183.745667	924.031982	-355.578033	-4.662311	919.236816	-465.099121	265.841949	504.133118	-398.406342	-10.637936	499.889954	-547.679565	280.665619	85.232941	-456.861115	32.129471	79.843994	-400.920319	262.880371	1386.457764	-353.335876	-81.921516	1366.755371	-357.863708	87.969254	1392.362183	-340.997314	60.166447	1684.609131	-468.396240	314.442322	1130.995728	-439.099091	-123.261482	1126.895752	-368.822083	308.491028	895.272278	-335.028595	-123.930817	873.143677	-364.902557	88.591148	1021.274963	411.537079	-32.940750	956.027527	424.599060	144.290070
-390.871399	182.743805	924.374390	-355.340271	-6.012794	919.447205	-463.493927	265.924927	504.435181	-398.312988	-11.218365	499.887207	-547.105286	280.661407	85.985100	-456.947876	32.022114	79.866287	-400.695129	261.644073	1386.611450	-352.796143	-83.029083	1367.023926	-357.465759	86.836525	1392.512939	-340.537262	59.243484	1684.785889	-467.908203	313.483795	1131.120972	-438.307800	-124.515900	1127.253906	-367.689972	307.618958	895.737732	-333.964966	-124.343925	873.578491	-364.801483	87.327522	1021.559937	411.755890	-33.004589	956.021912	424.686951	144.311279
-389.819031	181.849060	923.983826	-355.247650	-7.046015	919.482300	-461.595551	265.845276	504.736176	-399.091461	-13.012605	500.005737	-546.130127	280.510254	86.560631	-458.140350	31.322805	80.071503	-400.536896	260.439789	1386.742554	-352.155945	-84.154572	1367.346069	-357.116730	85.733231	1392.703857	-340.064056	58.344360	1684.953003	-467.387299	312.409973	1131.236084	-437.512512	-125.716377	1127.525757	-366.548950	306.882690	896.193359	-332.905579	-124.945717	874.031189	-364.012299	86.586685	1021.366028	411.986938	-33.094719	956.011719	424.789246	144.287308
-389.690033	181.013321	924.291870	-355.075684	-7.741028	919.186707	-460.088470	266.097778	505.112030	-397.918457	-12.002111	499.726685	-546.141113	281.032410	87.535851	-457.532898	31.584797	79.942215	-400.372925	259.180786	1386.858887	-351.500977	-85.239853	1367.643555	-356.713928	84.564507	1392.769653	-339.586548	57.448429	1685.102051	-466.918091	311.403137	1131.355103	-436.756470	-126.835487	1127.747070	-365.507690	306.157501	896.584839	-331.904480	-125.421738	874.400635	-363.775818	85.520081	1021.361938	412.247467	-33.183277	955.963623	424.936981	144.254929
-389.491028	179.801102	924.609741	-354.910736	-9.084848	919.386658	-458.279572	266.160339	505.246948	-397.642456	-12.068203	499.549744	-545.420410	281.061340	88.137634	-457.118591	31.737984	79.879372	-400.210632	257.939087	1386.957153	-350.893005	-86.406052	1367.890869	-356.388123	83.404228	1392.895142	-339.119507	56.545021	1685.238525	-466.471771	310.385925	1131.489380	-435.918976	-128.065491	1127.957520	-364.417847	305.347382	897.028503	-330.928131	-126.302773	874.917053	-363.731171	84.153679	1021.631592	412.450836	-33.223511	955.920410	425.024414	144.237885
-389.526947	178.686600	924.863098	-354.855865	-9.761023	919.105286	-456.726227	266.456146	505.581268	-397.624969	-12.637239	499.540863	-545.181152	281.480499	89.035774	-457.388367	31.545053	79.911171	-400.072876	256.692169	1387.034058	-350.266968	-87.544205	1368.152588	-355.984039	82.257545	1393.054077	-338.655273	55.675713	1685.376343	-466.052002	309.331726	1131.567871	-435.195282	-129.314774	1128.232544	-363.389771	304.588806	897.441467	-329.857117	-126.551857	875.149353	-363.604156	82.998901	1021.604004	412.690735	-33.292194	955.852600	425.116669	144.203781
-391.932007	172.971222	923.989624	-355.528564	-12.305017	919.103455	-454.948792	266.770325	505.111389	-398.230957	-14.030138	499.702026	-544.928894	282.126892	90.021255	-457.802979	31.220102	80.020058	-399.917633	255.431168	1387.080200	-349.654877	-88.698105	1368.320679	-355.603271	81.129250	1393.157104	-338.188354	54.766296	1685.508301	-465.663605	308.296448	1131.640137	-434.404419	-130.528915	1128.501587	-362.396027	303.828583	897.825317	-328.917084	-127.126579	875.477112	-364.686493	79.483711	1021.133118	412.883026	-33.399719	955.767822	425.235657	144.167542
-391.803589	171.602921	924.166809	-355.370300	-13.671797	919.237732	-453.237732	267.028168	505.322723	-398.203491	-14.623459	499.743866	-544.102234	282.425629	90.672752	-457.787903	31.166967	80.028954	-399.787018	254.195694	1387.119385	-349.075531	-89.844284	1368.587524	-355.241119	79.900429	1393.214111	-337.726593	53.889500	1685.623657	-465.309021	307.253387	1131.677856	-433.653503	-131.874847	1128.811890	-361.484100	303.059265	898.134277	-328.000366	-127.702049	875.846313	-364.636414	78.076004	1021.296936	413.111969	-33.424297	955.705200	425.363739	144.124268
-391.500824	170.664215	924.387329	-355.155701	-14.715424	919.194214	-451.556732	267.319916	505.642456	-398.180664	-15.115072	499.705902	-543.782288	282.965210	91.497360	-457.811523	31.104158	80.026543	-399.624603	252.931015	1387.157349	-348.420868	-91.034569	1368.778076	-354.917480	78.753990	1393.294922	-337.284393	52.267849	1686.078003	-464.937134	306.126007	1131.755127	-432.921906	-133.149063	1128.990601	-360.537109	302.305817	898.529236	-327.229858	-128.338486	876.117249	-364.449402	76.925034	1021.390320	413.312500	-33.486805	955.592651	425.477966	144.096069
-391.320496	169.592422	924.580994	-355.012238	-15.726855	919.140015	-449.809692	267.518341	505.882294	-398.368256	-15.735285	499.676056	-543.374939	283.515015	92.372948	-457.937012	30.959541	80.041771	-399.492218	251.653259	1387.160278	-347.849243	-92.214180	1369.014282	-354.519348	77.549126	1393.370239	-336.814972	52.083405	1685.848022	-464.621643	305.018921	1131.770386	-432.145752	-134.401672	1129.169556	-359.618866	301.507965	898.814636	-326.408447	-129.355774	876.551941	-364.320496	75.741600	1021.461365	413.499237	-33.558006	955.451172	425.581421	144.031387
-391.141815	168.584793	924.775391	-354.945679	-16.648453	919.020569	-448.175110	267.843781	506.201385	-398.541351	-16.256470	499.494080	-543.354675	284.314758	93.411621	-458.007813	30.871405	80.041054	-399.350616	250.407181	1387.164063	-347.224670	-93.353737	1369.214111	-354.185608	76.414215	1393.448853	-336.361420	50.526134	1686.240967	-464.302704	303.921234	1131.758057	-431.454102	-135.745270	1129.361206	-358.772583	300.676788	899.109619	-325.520355	-129.683853	876.681641	-364.182129	74.605515	1021.495239	413.728302	-33.643505	955.295776	425.692108	144.030670
-391.036102	167.613998	924.945801	-354.846802	-17.363014	918.700867	-446.419739	268.118958	506.420929	-398.397186	-16.462196	499.314514	-542.642761	284.728394	94.167900	-457.241058	31.159124	79.974243	-399.185944	249.154037	1387.150757	-346.633911	-94.513710	1369.396362	-353.815979	75.164749	1393.490479	-335.902313	50.307697	1685.976929	-463.995270	302.767242	1131.761230	-430.747772	-137.034897	1129.563354	-357.884308	299.773315	899.409790	-324.743744	-130.367355	876.869751	-364.009857	73.510757	1021.410583	413.953278	-33.673630	955.173401	425.833435	144.013000
-390.898712	166.582138	925.109924	-354.893158	-18.202063	918.548279	-444.662537	268.439026	506.664734	-398.437927	-17.145411	499.309906	-542.315613	285.349640	95.065689	-457.172546	31.135586	79.980919	-399.065460	247.872375	1387.109497	-346.043884	-95.704704	1369.576538	-353.528442	73.992256	1393.508911	-335.433105	49.442116	1686.015869	-463.682953	301.591125	1131.728149	-430.046631	-138.319748	1129.737305	-357.249207	299.066711	899.603149	-323.978607	-131.035202	877.077576	-363.939789	72.399002	1021.411133	414.209076	-33.733379	955.065002	425.978516	144.048828
-390.788116	165.598663	925.265442	-355.028748	-19.111204	918.397461	-442.877228	268.717194	506.938263	-398.498962	-17.834644	499.262970	-541.917480	285.875824	95.906364	-457.864166	30.703232	79.993721	-398.931427	246.598175	1387.088013	-345.515320	-96.912735	1369.691772	-353.146179	72.789658	1393.568481	-334.964233	48.552593	1686.118286	-463.394073	300.399078	1131.705566	-429.301788	-139.692276	1129.930298	-356.546631	298.129608	899.745972	-323.302704	-131.900131	877.263184	-363.939484	71.277527	1021.408997	414.435516	-33.752357	954.920044	426.112457	144.029114
-390.607605	164.593155	925.421936	-354.866913	-20.183676	918.288696	-441.050323	268.922791	507.079620	-398.581329	-18.485973	499.310455	-541.771973	286.611542	96.940994	-457.994629	30.554501	80.013321	-398.790070	245.323730	1387.063721	-344.979675	-98.066711	1369.818604	-352.865570	71.612938	1393.554321	-334.496307	47.612415	1686.116943	-463.078217	299.213013	1131.693604	-428.619446	-141.052124	1129.997314	-355.906067	297.247864	899.890808	-322.686462	-132.657745	877.369080	-363.774414	70.094322	1021.430481	414.687073	-33.778282	954.806458	426.285187	144.048859
-390.212921	163.354034	925.556458	-354.473633	-21.542692	918.487915	-439.111542	269.047607	507.306061	-398.677338	-19.050398	499.244019	-541.220032	287.090240	97.874176	-457.946381	30.458578	80.044052	-398.643158	244.080704	1387.007080	-344.482574	-99.245178	1369.877808	-352.542542	70.381142	1393.531860	-334.092621	46.729591	1686.147949	-462.780853	298.001526	1131.663452	-427.975159	-142.377182	1130.149902	-355.325897	296.335663	900.030212	-321.998627	-133.524811	877.541870	-363.527588	68.802444	1021.610657	414.955475	-33.774910	954.721863	426.485809	144.042526
-389.999725	162.335953	925.691956	-354.267487	-22.610144	918.403076	-437.288055	269.215759	507.581726	-398.739044	-19.419992	499.111603	-540.804688	287.520569	98.735603	-458.021667	30.341200	80.040825	-398.479065	242.848175	1386.995483	-343.990112	-100.413689	1370.037598	-352.219849	69.257179	1393.592651	-333.629761	45.784660	1686.200806	-462.459991	296.740814	1131.620483	-427.346527	-143.770264	1130.313110	-354.823761	295.546326	900.097839	-321.907532	-134.851486	877.112183	-363.345245	67.636009	1021.635742	415.227966	-33.768288	954.652466	426.683838	144.054214
-389.788788	161.283646	925.825500	-354.113983	-23.591316	918.290039	-435.403992	269.287109	507.755524	-398.788055	-19.805923	498.935608	-540.388733	287.896851	99.599808	-457.995056	30.298080	80.028809	-398.366608	241.613724	1386.957520	-343.551056	-101.574036	1370.122314	-351.874512	68.022133	1393.603882	-333.246216	44.918484	1686.198608	-462.115295	295.467468	1131.555298	-426.736542	-145.081940	1130.328125	-354.326996	294.663025	900.115234	-321.417023	-135.850540	877.097229	-363.173187	66.481003	1021.643677	415.540955	-33.742020	954.566711	426.908600	144.077148
-389.785278	160.388397	925.977783	-354.212006	-24.188377	917.929016	-433.734131	269.519318	507.994934	-398.744568	-20.327389	498.836853	-539.950439	288.180145	100.521820	-458.038513	30.182039	80.048706	-398.204803	240.396835	1386.914185	-343.072632	-102.711708	1370.225464	-351.609039	66.892937	1393.667236	-332.794586	43.976437	1686.228760	-461.745209	294.201660	1131.457031	-426.152130	-146.452362	1130.441040	-353.860870	293.736908	900.140503	-320.953003	-136.745468	877.160095	-363.066742	65.479713	1021.519226	415.822052	-33.704300	954.499390	427.106171	144.084305
-389.580719	159.374313	926.147156	-354.034485	-25.176870	917.824402	-432.012970	269.631134	508.258453	-398.745605	-21.038727	498.878204	-539.484924	288.467285	101.496086	-458.059601	30.092947	80.134354	-398.041809	239.176743	1386.897583	-342.592072	-103.853699	1370.278809	-351.285675	65.687981	1393.704712	-332.425049	42.422844	1686.562500	-461.414063	292.956635	1131.401978	-425.598236	-147.834152	1130.497925	-353.506592	292.852600	900.096436	-320.475494	-137.672516	877.310181	-362.877289	64.328781	1021.547668	416.092987	-33.729511	954.425781	427.350525	144.079819
-389.250214	158.205154	926.266052	-353.569763	-26.541180	917.988159	-430.112030	269.646667	508.539276	-398.801605	-21.695530	498.947083	-538.966125	288.656860	102.366280	-458.088501	29.968014	80.104759	-397.875336	237.956848	1386.835327	-342.196716	-105.039139	1370.341919	-351.056641	64.535492	1393.720459	-332.013733	41.556400	1686.519653	-461.055267	291.757172	1131.351074	-425.060516	-149.140335	1130.653809	-353.096161	291.794159	900.037903	-320.046844	-138.696243	877.338867	-362.619202	63.068157	1021.701599	416.442200	-33.770855	954.403076	427.641083	144.015640
-389.016602	157.222641	926.392090	-353.357086	-27.600641	917.912537	-428.692566	270.012421	508.770508	-398.828857	-22.166740	498.892426	-538.638855	288.827209	103.438988	-458.105133	29.901558	80.099930	-397.697906	236.761658	1386.819580	-341.741852	-106.202362	1370.393677	-350.715729	63.301350	1393.790161	-331.666229	40.575539	1686.637939	-460.707520	290.526947	1131.276978	-424.545624	-150.469513	1130.728027	-352.718689	290.705994	899.994141	-319.723969	-139.747375	877.298645	-362.422424	61.933647	1021.725952	416.801483	-33.765957	954.398621	427.945129	144.002640
-388.869537	156.124268	926.539673	-353.209625	-28.571234	917.795349	-427.318817	270.472565	509.130585	-398.964966	-22.727600	498.748535	-538.026978	288.713745	104.207230	-458.158295	29.768171	80.126465	-397.537262	235.576920	1386.791992	-341.353119	-107.340805	1370.519287	-350.483093	62.207016	1393.804810	-331.292664	40.273129	1686.399902	-460.362640	289.335388	1131.190552	-424.011688	-151.850235	1130.821289	-352.460388	289.604218	899.829956	-319.412598	-140.845276	877.315552	-362.257874	60.758007	1021.735413	417.122833	-33.787354	954.439331	428.241272	143.920029
-388.726105	155.152679	926.707458	-352.985321	-29.499714	917.705017	-425.702850	270.739349	509.438690	-398.893677	-23.099792	498.583801	-537.630920	288.831116	105.189102	-457.541199	29.971722	80.089455	-397.361420	234.376953	1386.794434	-340.977875	-108.479721	1370.610474	-350.205292	60.987358	1393.842163	-330.882507	38.684467	1686.731201	-460.036377	288.122070	1131.126221	-423.592682	-153.115433	1130.887451	-352.256897	288.473206	899.699219	-319.146484	-141.942657	877.362305	-362.078461	59.671261	1021.770325	417.307495	-34.552757	954.266113	428.619446	143.943176
-388.655823	154.271439	926.880615	-353.038147	-30.052734	917.345398	-424.080322	271.065247	509.752380	-398.746674	-23.573858	498.418793	-537.499207	289.144867	106.497688	-457.456085	29.951523	80.090950	-397.215363	233.166519	1386.765137	-340.609650	-109.669563	1370.748901	-349.984436	59.875050	1393.882568	-330.509888	37.785610	1686.750244	-459.684418	286.940552	1131.065674	-423.158539	-154.435837	1131.058350	-352.007324	287.210083	899.550903	-318.956970	-143.053207	877.436951	-361.945496	58.679920	1021.656982	417.585876	-34.686527	954.358521	428.924316	143.896591
-388.515594	153.304794	927.042786	-352.851440	-31.013840	917.276123	-422.406036	271.421814	510.018311	-398.596680	-24.123735	498.429321	-536.897095	289.259644	107.477829	-457.982452	29.567432	80.176804	-397.045197	231.939972	1386.762451	-340.270782	-110.834061	1370.884888	-349.702881	58.674835	1393.936401	-330.216766	37.494560	1686.589600	-459.361023	285.727875	1130.962646	-422.781647	-155.776093	1131.212280	-351.952179	285.967712	899.341370	-318.734467	-144.191818	877.506226	-361.789978	57.591869	1021.699768	417.871002	-34.770672	954.459656	429.224579	143.775665
-388.397644	152.265076	927.180298	-352.700195	-32.014961	917.192383	-420.631622	271.759979	510.249847	-398.508209	-24.608545	498.398224	-536.338135	289.340759	108.565956	-458.169159	29.426332	80.253532	-396.895233	230.771545	1386.796997	-339.976349	-111.985321	1370.969360	-349.425232	57.536808	1393.993530	-329.830872	35.897514	1686.906250	-459.033295	284.530518	1130.931641	-422.468262	-157.161011	1131.397827	-351.911713	284.618439	899.096008	-318.633301	-145.343323	877.568848	-361.662384	56.451668	1021.722961	418.186401	-34.822811	954.588196	429.484955	143.689819
-388.197113	151.154388	927.317627	-352.432861	-33.000282	917.158264	-418.803680	272.083862	510.570343	-398.515717	-25.155159	498.341614	-535.862793	289.442841	109.609299	-458.207214	29.341963	80.267815	-396.702789	229.565994	1386.814087	-339.648010	-113.133995	1371.097900	-349.157227	56.381485	1394.086670	-329.543396	35.591568	1686.718384	-458.690094	283.293304	1130.859497	-422.132721	-158.390610	1131.519409	-351.983185	283.283081	898.820313	-318.587372	-146.614975	877.580139	-361.470306	55.303547	1021.774536	418.549530	-34.906570	954.720459	429.793457	143.606979
-388.116364	150.187897	927.454468	-352.268250	-33.979332	917.080994	-416.944885	272.337158	510.826843	-398.453339	-25.643602	498.313141	-534.873291	289.270264	110.317009	-457.617310	29.549078	80.240669	-396.507416	228.397568	1386.807007	-339.302246	-114.280243	1371.242920	-348.896057	55.207005	1394.121216	-329.176361	34.032677	1686.983765	-458.370026	282.079987	1130.810669	-421.838165	-159.654922	1131.642578	-352.096619	281.907745	898.525635	-318.511749	-147.819931	877.589844	-361.357239	54.217690	1021.800781	418.816254	-35.036709	954.830444	430.057404	143.526184
-387.764984	148.939270	927.554260	-351.817017	-35.377029	917.301147	-414.962311	272.570465	511.006775	-398.349701	-26.202705	498.327576	-534.416321	289.605042	111.617645	-458.171631	29.165375	80.313522	-396.271484	227.147827	1386.803345	-339.024811	-115.456078	1371.328491	-348.644867	54.096821	1394.162354	-328.919312	33.222416	1686.986450	-458.068420	280.868561	1130.818359	-421.622894	-161.026886	1131.797485	-352.312775	280.486053	898.229614	-318.521973	-149.025330	877.594360	-361.130157	52.932541	1021.977600	419.103088	-35.090599	954.979553	430.308044	143.416779
-387.666718	147.985962	927.659302	-351.603577	-36.326675	917.263794	-413.139343	272.952362	511.281067	-398.202179	-26.906635	498.379242	-533.522461	289.578217	112.338142	-458.210083	29.041437	80.302544	-396.119965	225.974579	1386.775269	-338.722626	-116.664543	1371.372681	-348.338684	52.980019	1394.236938	-328.565796	32.161438	1687.017334	-457.783783	279.632263	1130.733276	-421.395294	-162.329346	1131.901001	-352.567780	279.030457	897.867004	-318.583252	-150.257050	877.589233	-361.010315	51.902439	1022.011475	419.336670	-35.081078	955.125122	430.602081	143.307907
-387.701599	147.203644	927.755859	-351.755310	-36.903370	916.898254	-411.501251	273.583008	511.629547	-398.046478	-27.513599	498.301605	-533.106995	289.901001	113.512215	-458.214874	28.984213	80.378761	-395.896851	224.742188	1386.708252	-338.436554	-117.796814	1371.413818	-348.155182	51.801731	1394.162842	-328.315582	31.322830	1687.037720	-457.561737	278.401855	1130.668823	-421.164612	-163.619354	1132.029053	-352.902710	277.537476	897.466431	-318.613892	-151.604797	877.589417	-360.993195	50.985916	1021.857727	419.530640	-35.163967	955.253479	430.831238	143.182297
-387.616211	146.222549	927.864502	-351.649353	-37.780811	916.812744	-409.481812	273.965240	511.830505	-397.917664	-28.013636	498.253265	-532.201355	290.201904	114.448891	-457.598633	29.149878	80.318985	-395.725342	223.574829	1386.607422	-338.030121	-118.981361	1371.449097	-347.917053	50.577782	1394.131470	-328.011505	30.349998	1687.026489	-457.342316	277.111816	1130.588989	-420.971008	-164.898010	1132.080200	-353.182495	276.025940	897.138916	-318.663055	-152.866028	877.582275	-360.949097	49.940189	1021.868835	419.730713	-35.222351	955.374084	431.009918	143.126617
-387.533081	145.281036	927.936096	-351.470062	-38.711388	916.734375	-407.090240	274.200104	512.028625	-397.664612	-28.241243	498.045380	-531.358521	290.566132	115.531342	-457.434235	29.164610	80.298225	-395.505615	222.321793	1386.485962	-337.762207	-120.189651	1371.424438	-347.694855	49.465893	1394.105835	-327.712097	29.384491	1686.963013	-457.156006	275.867737	1130.448120	-420.830841	-166.228653	1132.163818	-353.592163	274.501343	896.678162	-318.835266	-154.059891	877.532288	-360.857361	48.919594	1021.865234	419.858917	-35.265057	955.496338	431.141846	143.051086
-387.426208	144.275696	927.947815	-351.319977	-39.661289	916.625366	-405.292297	274.782196	512.238159	-397.518494	-28.782806	497.913574	-530.753723	290.941193	116.698204	-457.509399	29.025433	80.332314	-395.346466	221.155762	1386.384644	-337.443390	-121.380554	1371.424316	-347.416321	48.235279	1394.045776	-327.418762	28.476400	1686.892090	-457.023590	274.611694	1130.293457	-420.705139	-167.591415	1132.230225	-353.958374	272.890350	896.330444	-318.951202	-155.366364	877.430725	-360.762604	47.870735	1021.816345	419.978729	-35.380917	955.643372	431.243622	142.919052
-387.365234	143.263931	927.919495	-351.275513	-40.464230	916.476379	-403.665588	275.608215	512.601501	-397.533386	-29.642176	497.901062	-530.222351	291.499786	117.873360	-458.161621	28.628639	80.420067	-395.165924	219.913483	1386.228271	-337.104401	-122.558304	1371.378784	-347.261536	47.100990	1393.956909	-327.172729	27.585846	1686.839722	-456.946289	273.293701	1130.163818	-420.589050	-168.864487	1132.178467	-354.369965	271.296234	895.917969	-319.144562	-156.700104	877.318726	-360.724396	46.889477	1021.725647	420.095398	-35.477268	955.768799	431.333374	142.828461
-387.312103	142.384888	927.899719	-351.134521	-41.428970	916.359558	-401.232880	275.936432	512.627319	-397.468231	-30.176743	497.801880	-529.280518	291.981750	119.026077	-458.215057	28.467228	80.402985	-395.009857	218.762756	1386.089844	-336.775085	-123.744377	1371.278809	-346.994141	45.888538	1393.887451	-326.856628	26.524410	1686.783325	-456.951111	272.061615	1130.023438	-420.498993	-170.193558	1132.147949	-354.856445	269.684296	895.623108	-319.368317	-157.943634	877.197998	-360.670044	45.912796	1021.658569	420.193726	-35.543736	955.900696	431.450928	142.661804
-387.031036	141.311859	927.869934	-350.691986	-42.703815	916.463440	-399.362885	276.590393	512.769287	-397.530090	-30.653498	497.748291	-528.952393	292.808289	120.557060	-458.225494	28.400829	80.399139	-394.838715	217.581345	1385.955078	-336.429932	-124.927612	1371.218750	-346.825928	44.742500	1393.796265	-326.560608	25.526066	1686.746948	-456.965851	270.736969	1129.932617	-420.412476	-171.531982	1132.136475	-355.236694	267.978912	895.335693	-319.606140	-159.211807	876.999512	-360.515961	44.781425	1021.715149	420.210358	-35.646061	956.005859	431.521515	142.512299
-386.915619	140.338104	927.780212	-350.560883	-43.564911	916.321167	-396.922943	276.659088	512.665710	-397.362366	-30.900038	497.592407	-527.683167	293.138458	121.269089	-458.098175	28.403240	80.381081	-394.731720	216.401031	1385.818359	-336.144836	-126.076973	1371.038330	-346.613556	43.535309	1393.664307	-326.237244	24.562359	1686.552612	-457.004608	269.385773	1129.867798	-420.281555	-172.901520	1132.102417	-355.581665	266.313354	895.190125	-319.823059	-160.544357	876.797668	-360.465088	43.818924	1021.603149	420.265686	-35.756248	956.095154	431.554260	142.423355
-386.850647	139.433289	927.784546	-350.458923	-44.346252	916.158936	-394.780273	277.102386	512.763550	-397.388763	-31.556507	497.555389	-527.084045	293.972351	122.781258	-458.245789	28.231802	80.416794	-394.629608	215.203781	1385.765869	-335.864746	-127.273582	1370.914551	-346.416595	42.375950	1393.611816	-325.947113	23.552036	1686.524170	-457.076385	267.986206	1129.839722	-420.207367	-174.320602	1132.065430	-355.973511	264.606415	895.096680	-320.103149	-161.832962	876.593079	-360.452118	42.870186	1021.525146	420.319183	-35.903687	956.214050	431.580383	142.311417
-386.939362	138.694717	927.750793	-350.629608	-44.732758	915.681030	-392.833221	277.754578	513.076965	-397.240479	-31.958721	497.525330	-526.436218	294.699585	123.984726	-458.198273	28.195452	80.413467	-394.520081	214.057007	1385.668091	-335.656982	-128.422775	1370.705078	-346.271240	41.175522	1393.485718	-325.613098	22.528126	1686.328125	-457.181549	266.508759	1129.830811	-420.110016	-175.646622	1131.951294	-356.200378	262.870178	895.123291	-320.404694	-163.091766	876.322815	-360.477814	42.075855	1021.249512	420.404663	-36.106503	956.374023	431.595276	142.192749
-386.587952	138.101990	927.808838	-350.429474	-45.406918	915.522766	-390.854919	278.267853	513.413391	-397.173828	-32.501278	497.525818	-525.536865	295.129639	124.910240	-457.711609	28.353985	80.385391	-394.464294	212.864197	1385.631836	-335.431396	-129.560760	1370.572998	-346.131348	40.027260	1393.389526	-325.315979	21.480030	1686.287476	-457.341614	265.058685	1129.812866	-420.047211	-176.997437	1131.745728	-356.309784	261.153046	895.231995	-320.717285	-164.429733	875.996338	-360.293427	41.302376	1021.199951	420.480530	-36.223370	956.580566	431.608093	142.021835
-386.699158	136.875534	927.747559	-350.387054	-46.235973	915.362549	-388.546936	278.475037	513.387512	-397.478271	-33.294743	497.503662	-524.827942	296.004364	126.366226	-457.838287	28.227505	80.410164	-394.381165	211.754349	1385.586914	-335.217987	-130.724091	1370.311768	-345.984253	38.869541	1393.328125	-324.987854	20.455845	1686.151123	-457.575073	263.573334	1129.827271	-419.925446	-178.385193	1131.640259	-356.300659	259.440216	895.403015	-321.049652	-165.755310	875.713623	-360.383484	40.205666	1021.090271	420.565094	-36.359867	956.725586	431.634766	141.886292
-386.600586	136.049149	927.749329	-350.287598	-47.003899	915.178772	-386.164917	278.552826	513.574829	-397.461151	-33.627037	497.443848	-523.615356	296.375549	127.122269	-458.339478	27.880123	80.447853	-394.276337	210.646240	1385.546631	-335.058472	-131.822052	1370.192749	-345.847382	37.716194	1393.291016	-324.680908	19.465870	1685.997803	-457.839386	262.135773	1129.838989	-419.870148	-179.750092	1131.535278	-356.155914	257.729889	895.691833	-321.445313	-167.084763	875.372009	-360.354919	39.292061	1020.999023	420.571136	-36.543152	956.852295	431.562897	141.744308
-386.387939	135.171906	927.807251	-350.060913	-47.758133	915.058655	-384.143463	278.747894	513.810059	-397.498108	-33.898029	497.324615	-522.932312	297.016785	128.361908	-458.422180	27.788820	80.496582	-394.199127	209.535614	1385.538086	-334.875610	-132.977509	1369.991333	-345.710632	36.604206	1393.211060	-324.319824	18.289024	1685.968140	-458.121033	260.677521	1129.855713	-419.772827	-181.054260	1131.429932	-355.963959	256.051178	895.994019	-321.819000	-168.313904	875.068176	-360.243286	38.354965	1020.970154	420.606598	-36.747326	956.999817	431.530182	141.584869
-386.271759	134.406052	927.870361	-349.965363	-48.462902	914.930542	-381.876343	278.780365	514.079651	-397.486176	-34.114326	497.201630	-522.202148	297.907379	129.769669	-458.388672	27.752146	80.472885	-394.123169	208.446747	1385.541870	-334.809326	-134.049744	1369.828247	-345.613586	35.469715	1393.169312	-323.967102	17.254005	1685.758667	-458.431305	259.245117	1129.919312	-419.752411	-182.177948	1131.232056	-355.843170	254.445007	896.270081	-322.120087	-169.603531	874.765015	-360.234039	37.493626	1020.938538	420.657715	-36.942722	957.110291	431.474762	141.445908
-386.100311	133.675598	927.957764	-349.878784	-49.063602	914.803528	-379.328735	278.487183	514.245972	-397.440826	-34.359238	497.109497	-521.089905	298.210175	130.555191	-458.444000	27.676317	80.517235	-394.063843	207.405151	1385.588989	-334.739319	-135.148758	1369.714844	-345.487061	34.379322	1393.144653	-323.673309	16.092884	1685.786865	-458.801636	257.934296	1130.018311	-419.695648	-183.465210	1131.065674	-356.024567	252.635132	896.242920	-322.391327	-170.867874	874.567200	-360.167786	36.691471	1020.916016	420.649261	-37.089542	957.201904	431.379730	141.318466
-385.905304	132.859283	928.064819	-349.754944	-49.758579	914.721130	-377.665161	278.730743	514.584473	-397.486206	-34.738869	497.072052	-520.297974	298.802948	131.701279	-458.078400	27.857634	80.522865	-394.005341	206.364365	1385.649170	-334.699890	-136.256729	1369.535278	-345.377014	33.276505	1393.153564	-323.299286	14.927544	1685.612671	-459.039093	256.603851	1130.085938	-419.692596	-184.579514	1130.991089	-355.871460	251.118454	896.527527	-322.784943	-172.078140	874.278259	-360.096039	35.808434	1020.927979	420.684875	-37.181301	957.286133	431.242401	141.240692
-385.694214	132.122284	928.154907	-349.612244	-50.415314	914.639282	-375.433807	278.442139	514.807434	-397.440765	-35.075069	497.068726	-519.683105	299.618469	133.119598	-458.498901	27.583662	80.544052	-393.950500	205.328384	1385.750000	-334.646393	-137.275833	1369.450806	-345.326019	32.211540	1393.131714	-323.026917	13.840437	1685.649658	-459.227356	255.276962	1130.189209	-419.717804	-185.731812	1130.874146	-355.615173	249.642395	896.930603	-323.045685	-173.039886	874.282776	-360.008606	34.994705	1020.932190	420.677979	-37.335793	957.397034	431.117828	141.083527
-385.468445	131.425278	928.293152	-349.477539	-51.051220	914.583435	-373.361847	278.144867	515.039307	-397.431732	-35.619770	497.161957	-518.541443	299.834259	133.884415	-458.631134	27.503794	80.599602	-393.919495	204.325684	1385.874634	-334.598572	-138.306656	1369.308105	-345.298737	31.175522	1393.118530	-322.687958	12.576326	1685.558838	-459.384521	254.017242	1130.307739	-419.714478	-186.876038	1130.813965	-355.412415	248.218826	897.283386	-323.196289	-174.125992	874.231750	-359.912384	34.200130	1020.972168	420.647156	-37.499687	957.481750	430.988525	140.956299
-385.226318	130.755081	928.459412	-349.422363	-51.589954	914.512878	-371.348053	277.773773	515.314331	-397.471283	-36.073891	497.128021	-517.829529	300.378357	134.904266	-458.661041	27.447168	80.598488	-393.889648	203.325317	1385.964600	-334.606079	-139.352783	1369.225586	-345.250610	30.151434	1393.160767	-322.452484	11.459263	1685.615479	-459.486328	252.798187	1130.440674	-419.809723	-187.817490	1130.688843	-355.163544	246.858566	897.568787	-323.636780	-175.287064	873.959045	-359.836853	33.440269	1021.016052	420.676270	-37.661652	957.542664	430.841370	140.814896
-384.987976	130.127823	928.630127	-349.317688	-52.144363	914.464661	-369.096344	277.114258	515.457886	-397.902069	-37.058868	497.123993	-517.033691	301.037537	136.169632	-458.947113	27.289017	80.746017	-393.817902	202.353836	1386.101440	-334.667175	-140.359436	1369.152710	-345.240356	29.138563	1393.163574	-322.172119	10.314343	1685.496460	-459.531769	251.611755	1130.541870	-419.949249	-188.841171	1130.579712	-354.869904	245.547256	897.908630	-324.048431	-176.389572	873.780884	-359.740417	32.707523	1021.074097	420.688293	-37.767609	957.578613	430.737640	140.695236
-384.531769	129.878616	928.876282	-349.134644	-52.689743	914.465393	-367.455170	276.684113	515.822021	-397.397766	-36.701939	497.057312	-515.989746	301.168457	136.778091	-458.654907	27.430622	80.664322	-393.719086	201.385941	1386.229614	-334.731812	-141.340393	1369.071167	-345.194916	28.104429	1393.180176	-321.995117	9.208420	1685.552856	-459.533752	250.490387	1130.726440	-420.040741	-189.853134	1130.549683	-354.646057	244.200989	898.203125	-324.463257	-177.533600	873.540222	-359.503021	32.159874	1021.194031	420.641907	-37.931923	957.618408	430.544281	140.596329
-383.985962	129.649338	929.102173	-348.973419	-53.135704	914.451050	-365.615784	276.008667	516.091797	-396.607178	-36.010723	496.949982	-515.255432	301.475830	137.651382	-458.220123	27.628845	80.679085	-393.560425	200.436142	1386.366455	-334.749298	-142.332626	1368.988770	-345.096710	27.104988	1393.265259	-321.746948	7.972326	1685.493774	-459.508453	249.475372	1130.844727	-420.183411	-190.728836	1130.534424	-354.432861	242.969727	898.504761	-324.909851	-178.639374	873.342224	-359.225128	31.669497	1021.295349	420.574554	-38.061619	957.584351	430.367340	140.504501
-383.320099	130.022263	929.519409	-348.764709	-53.474701	914.435425	-363.816071	275.225952	516.446106	-396.381866	-35.972919	496.853302	-514.696472	302.013184	138.861450	-458.061371	27.721851	80.683937	-393.339996	199.535507	1386.490601	-334.835236	-143.350952	1368.959106	-345.041504	26.119410	1393.331055	-321.586273	6.783922	1685.618164	-459.391907	248.461288	1130.988770	-420.355804	-191.687988	1130.468140	-354.086273	241.734421	898.699036	-325.314514	-179.704697	873.212219	-358.912231	31.436411	1021.488281	420.496002	-38.172363	957.590027	430.197662	140.340073
-382.713165	129.600632	929.779602	-348.303680	-54.286926	914.684509	-361.586365	274.150787	516.636719	-396.331970	-36.286125	496.958221	-513.785828	302.207947	139.637619	-458.075409	27.710245	80.709801	-393.127808	198.628616	1386.623779	-334.930420	-144.290985	1368.926758	-344.976196	25.141014	1393.400269	-321.433289	5.725537	1685.546509	-459.241333	247.535629	1131.083130	-420.557251	-192.555725	1130.386108	-353.763062	240.684906	898.923645	-325.811493	-180.778275	873.032043	-358.617157	30.776527	1021.756775	420.454346	-38.349228	957.562683	430.052643	140.180771
-382.488800	128.777145	929.847412	-348.255127	-54.897583	914.651978	-359.944031	273.317841	516.688293	-396.192261	-36.536697	496.985260	-513.117493	302.243042	140.100937	-457.999969	27.715870	80.751221	-392.886658	197.714539	1386.706055	-335.054108	-145.266983	1368.867676	-344.898560	24.201155	1393.496216	-321.358795	4.648687	1685.496094	-458.998566	246.560043	1131.198853	-420.796906	-193.532440	1130.348755	-353.385406	239.611435	899.098450	-326.229431	-181.716675	872.900879	-358.487793	29.989569	1021.770081	420.436127	-38.462109	957.557861	429.939423	140.008667
-382.359467	128.506683	930.014160	-348.480530	-54.924789	914.323547	-358.878235	272.821716	516.926086	-396.507660	-37.408619	496.997253	-512.389465	302.358765	140.793854	-458.222565	27.588400	80.832428	-392.653046	196.832993	1386.817017	-335.166229	-146.250854	1368.802002	-344.830994	23.268047	1393.524048	-321.227753	3.413598	1685.559814	-458.690399	245.718384	1131.285522	-421.005524	-194.357605	1130.355591	-352.993500	238.623657	899.226196	-326.626862	-182.641556	872.769836	-358.435486	29.570269	1021.662964	420.361908	-38.674389	957.527100	429.792236	139.828049
-382.054474	128.000961	930.179138	-348.385956	-55.436077	914.288269	-358.460907	272.758636	517.125732	-396.536072	-37.979111	497.061096	-512.689270	302.990753	142.195847	-458.068634	27.696453	80.854713	-392.365509	195.983063	1386.879272	-335.294373	-147.145355	1368.741699	-344.789795	22.291922	1393.550537	-321.130524	2.195039	1685.517334	-458.323334	244.892197	1131.343140	-421.291992	-195.188553	1130.324463	-352.597534	237.830765	899.358704	-327.026520	-183.494080	872.663635	-358.308075	28.932495	1021.723389	420.311371	-38.801109	957.498169	429.649353	139.657913
-381.710510	127.444267	930.284912	-348.317078	-55.936615	914.245483	-356.897552	271.765656	517.207642	-395.720764	-37.250080	496.943695	-512.098083	303.044037	142.795303	-457.554169	27.952686	80.792114	-392.020599	195.109283	1386.974121	-335.505890	-148.072083	1368.699585	-344.714050	21.410276	1393.606567	-321.115356	1.180841	1685.584717	-457.875122	244.101440	1131.419434	-421.592438	-196.015228	1130.239258	-352.055542	236.972366	899.452393	-327.470490	-184.487411	872.610901	-358.147339	28.302698	1021.750549	420.267334	-39.025970	957.493713	429.528229	139.434814
-381.279266	127.265106	930.523438	-348.196442	-56.341125	914.209473	-355.527649	270.900513	517.318298	-395.539551	-37.411423	496.937378	-510.998718	302.673035	142.924149	-457.527405	27.959723	80.813293	-391.715973	194.294678	1387.055908	-335.712616	-148.981934	1368.665039	-344.690857	20.475134	1393.634399	-321.070801	0.055240	1685.509399	-457.385742	243.395401	1131.475586	-421.896881	-196.827240	1130.241089	-351.525787	236.302338	899.524658	-327.844940	-185.282852	872.513062	-357.970276	27.842354	1021.845764	420.242981	-39.215725	957.469482	429.436096	139.271805
-380.848114	126.924217	930.667297	-348.094086	-56.792618	914.167053	-353.776886	269.755432	517.334229	-395.429932	-37.591087	496.894379	-510.806030	302.918823	143.889877	-457.497070	27.950768	80.847443	-391.358459	193.488586	1387.097656	-335.856995	-149.936005	1368.603027	-344.631256	19.565397	1393.678589	-321.080688	-1.139862	1685.618408	-456.792450	242.737015	1131.497803	-422.194214	-197.619293	1130.181396	-350.899353	235.601959	899.528748	-328.224396	-186.066650	872.398193	-357.772034	27.325962	1021.891907	420.221954	-39.364693	957.431885	429.348846	139.123367
-380.449402	126.356781	930.749878	-347.988800	-57.322155	914.128845	-352.257111	268.676788	517.324219	-395.335358	-37.811218	496.867310	-509.768097	302.450958	143.924789	-457.461060	27.955946	80.874405	-390.998566	192.667404	1387.152100	-336.085968	-150.871399	1368.557251	-344.546875	18.703196	1393.704834	-321.078796	-2.267771	1685.589966	-456.125916	242.110260	1131.511353	-422.540070	-198.346695	1130.107666	-350.219757	235.101700	899.547363	-328.617706	-186.883820	872.332214	-357.589294	26.687748	1021.911682	420.208527	-39.566952	957.414124	429.274536	138.973160
-380.129395	125.813599	930.799561	-347.940155	-57.871937	914.085938	-351.235596	267.953888	517.332886	-395.217712	-37.892040	496.794891	-509.503326	302.608673	144.686462	-457.427429	27.969336	80.885284	-390.602356	191.847610	1387.205444	-336.277924	-151.721939	1368.490845	-344.527222	17.791502	1393.712524	-321.089508	-3.378567	1685.545654	-455.420319	241.582977	1131.559448	-422.890747	-198.951370	1129.935547	-349.537689	234.601089	899.523743	-329.008148	-187.622467	872.264221	-357.439392	26.075867	1021.912170	420.179321	-39.726036	957.356812	429.217987	138.822708
-379.781494	125.283318	930.875366	-347.903229	-58.344925	914.017578	-349.924896	267.058441	517.312988	-395.071960	-38.019348	496.702026	-508.997131	302.535065	145.233246	-457.349579	28.002522	80.899559	-390.180176	191.055679	1387.257324	-336.567749	-152.583252	1368.403809	-344.495819	16.868874	1393.656250	-321.203094	-4.282236	1685.512085	-454.670898	241.085617	1131.578613	-423.335205	-199.742020	1129.851074	-348.761047	234.170700	899.506958	-329.796051	-188.434387	871.897522	-357.276825	25.477833	1021.910217	420.115509	-39.957741	957.320251	429.153320	138.650558
-380.241577	122.985725	930.498901	-348.142975	-59.251255	913.940247	-347.293182	265.263489	516.810974	-395.156891	-38.561440	496.752686	-507.882172	302.052368	145.290176	-457.457336	27.940012	80.952362	-389.805664	190.282471	1387.279419	-336.864594	-153.486694	1368.345459	-344.436310	16.013432	1393.681030	-321.238831	-5.488626	1685.596191	-453.852875	240.675644	1131.588501	-423.689697	-200.349167	1129.805420	-347.994995	233.821640	899.469727	-330.211487	-189.136475	871.822815	-357.528442	24.003023	1021.686890	420.069977	-40.131744	957.263855	429.120117	138.524658
-379.827271	122.500381	930.579163	-348.054932	-59.772362	913.909546	-350.856598	267.758942	517.572388	-395.076324	-38.888660	496.753601	-509.285004	302.588501	146.689011	-457.411621	27.941397	80.924858	-389.368134	189.486633	1387.344360	-337.149200	-154.413956	1368.239136	-344.380219	15.165157	1393.695068	-321.274628	-6.612713	1685.530762	-452.994415	240.233688	1131.571899	-424.073822	-200.882370	1129.635010	-347.170074	233.492218	899.436584	-330.176605	-189.651321	872.020264	-357.347229	23.416847	1021.709717	419.995300	-40.266911	957.194153	429.052521	138.402298
-379.438049	122.088379	930.671265	-347.973053	-60.231396	913.878723	-345.124725	263.499969	516.721436	-395.004242	-39.178841	496.730530	-506.817261	301.482697	145.913376	-457.434357	27.881910	80.969467	-388.943939	188.720932	1387.435669	-337.501556	-155.306412	1368.167847	-344.358032	14.319896	1393.733032	-321.389099	-7.654895	1685.569336	-452.105865	239.906067	1131.605591	-424.590790	-201.572464	1129.555176	-346.218689	233.168213	899.489502	-331.071136	-190.426636	871.643982	-357.136932	22.901302	1021.735657	419.907898	-40.428181	957.101868	428.972473	138.242920
-379.058868	121.614502	930.730347	-347.945892	-60.743164	913.845276	-344.633362	263.066345	516.833862	-394.940460	-39.514179	496.779785	-506.584778	301.451660	146.366348	-457.441437	27.923946	81.047096	-388.477356	187.955887	1387.525024	-337.815308	-156.150879	1368.148071	-344.321320	13.439114	1393.724731	-321.482849	-8.729418	1685.562500	-451.127747	239.549973	1131.659180	-424.965118	-202.086868	1129.524902	-345.265839	232.894424	899.411743	-331.433929	-191.005997	871.551392	-356.949554	22.344683	1021.744324	419.841644	-40.578983	956.981812	428.921722	138.109375
-378.716400	121.180817	930.798767	-347.914825	-61.194893	913.809570	-344.447510	262.786346	516.945251	-394.841187	-39.736393	496.702087	-506.410889	301.371857	146.854126	-457.422913	27.887407	81.088882	-388.043121	187.212006	1387.611694	-338.198486	-157.012863	1368.093994	-344.281281	12.624179	1393.761108	-321.581787	-9.851796	1685.548706	-450.167206	239.250931	1131.691162	-425.359955	-202.543503	1129.370728	-344.317596	232.724106	899.441284	-331.286591	-191.401138	871.829224	-356.776154	21.833019	1021.755920	419.782684	-40.744808	956.859314	428.876801	137.945694
-378.329254	120.745537	930.876465	-347.883911	-61.673912	913.769348	-344.827148	263.005127	517.171265	-394.898407	-40.086712	496.672607	-506.517609	301.464844	147.537918	-457.489380	27.845669	81.124901	-387.548676	186.436783	1387.699585	-338.561035	-157.863342	1367.970825	-344.250336	11.823860	1393.756958	-321.667389	-10.995486	1685.552734	-449.127991	238.921539	1131.744873	-425.799042	-202.983459	1129.199951	-343.187469	232.474686	899.453857	-331.679626	-191.913498	871.754211	-356.583435	21.298515	1021.769348	419.690552	-40.824657	956.773804	428.814667	137.814911
-378.009796	120.261917	930.936035	-347.905487	-62.189377	913.735352	-344.218231	262.545624	517.224487	-394.804962	-40.144394	496.598511	-506.015076	301.095062	147.626541	-457.380249	27.890963	81.131264	-387.076569	185.726074	1387.817139	-338.955444	-158.695740	1367.891846	-344.198120	10.991647	1393.814453	-321.738251	-12.068039	1685.462769	-448.084961	238.677704	1131.774780	-426.296814	-203.528229	1129.182861	-342.203949	232.280533	899.473083	-332.638641	-192.645615	871.336426	-356.438751	20.736969	1021.777283	419.578003	-40.942894	956.671204	428.685486	137.708771
-377.690887	119.801613	931.006287	-347.889160	-62.675747	913.693726	-343.671661	262.057922	517.308594	-394.591980	-40.062199	496.489807	-505.785828	301.177460	148.206299	-457.274323	27.928520	81.136940	-386.538086	185.026321	1387.908081	-339.303314	-159.529510	1367.833740	-344.129486	10.191010	1393.860107	-321.881989	-13.193740	1685.510254	-447.005249	238.419800	1131.862671	-426.770874	-204.026962	1129.097778	-341.149750	232.037186	899.468933	-333.069824	-193.140182	871.227356	-356.282562	20.191704	1021.786316	419.428711	-41.080517	956.557800	428.534515	137.597534
-377.217316	119.199059	931.090515	-347.497101	-63.448425	913.808533	-343.210480	261.675140	517.421387	-394.519012	-40.270569	496.525574	-505.499939	301.118317	148.606018	-457.246857	27.954641	81.143463	-386.037964	184.297409	1388.050293	-339.726288	-160.332550	1367.745117	-344.084137	9.432619	1393.943359	-321.990601	-14.270797	1685.506348	-445.926544	238.186646	1131.974854	-427.226929	-204.374084	1128.930542	-340.103210	231.937164	899.547058	-333.424500	-193.559769	871.144165	-355.959595	19.507048	1021.893188	419.247192	-41.266289	956.423767	428.390594	137.507538
-376.849762	118.706993	931.139587	-347.503021	-63.937832	913.757935	-342.821014	261.390625	517.578918	-394.517761	-40.434685	496.493927	-505.051117	300.884857	148.767807	-457.216461	27.966431	81.156113	-385.522491	183.626480	1388.211914	-340.146027	-161.177185	1367.662598	-344.047638	8.634232	1393.982422	-322.050049	-15.518419	1685.497192	-444.787384	237.938446	1132.064087	-427.670685	-204.787277	1128.806152	-338.997864	231.796036	899.570129	-333.769928	-193.960373	871.057190	-355.823639	18.941952	1021.889038	419.050385	-41.398331	956.272278	428.285217	137.418427
-376.654999	118.390396	931.193848	-347.797638	-64.127693	913.580566	-343.430389	261.916168	517.957825	-394.480896	-40.705612	496.408020	-505.399445	301.303619	149.774078	-450.068604	36.404987	79.633850	-384.947754	182.916550	1388.343384	-340.443207	-161.964615	1367.612183	-344.026855	7.809541	1393.978027	-322.183380	-16.630356	1685.560059	-443.655609	237.680893	1132.161499	-428.126373	-205.131958	1128.677490	-337.951233	231.620041	899.596741	-334.109497	-194.311447	870.940186	-355.883728	18.539171	1021.815308	418.905121	-41.518482	956.140503	428.242249	137.278824
-376.211639	117.981445	931.254517	-347.592072	-64.701851	913.554688	-342.586243	261.331146	518.118774	-394.441437	-40.963924	496.447845	-504.858276	301.090912	150.003845	-445.291931	41.619205	76.910942	-384.479553	182.211121	1388.539429	-340.868256	-162.747253	1367.513306	-344.000763	7.032783	1394.007568	-322.304321	-17.268375	1685.368164	-442.528564	237.487885	1132.265747	-428.584076	-205.447556	1128.502930	-336.825287	231.412857	899.681335	-334.425629	-194.713852	870.861389	-355.705597	17.976837	1021.835815	418.771179	-41.598160	955.988281	428.180817	137.214905
-375.947357	117.572983	931.360107	-347.729614	-64.994530	913.476563	-341.679779	260.693390	518.187012	-394.386597	-41.242325	496.436951	-504.103424	300.816193	150.083221	-444.893433	42.125023	76.593399	-383.964386	181.523880	1388.719971	-341.223999	-163.518494	1367.430420	-343.950562	6.317000	1394.081421	-322.402679	-18.423307	1685.382324	-441.393585	237.230209	1132.378418	-429.011261	-205.740356	1128.313477	-335.750305	231.183334	899.818604	-334.782013	-195.028824	870.702454	-355.702972	17.498432	1021.842041	418.728577	-41.658401	955.878357	428.164520	137.168610
-375.679108	117.210983	931.509033	-347.795929	-65.365105	913.469666	-341.592224	260.654572	518.463379	-395.037079	-42.431717	496.461060	-503.877228	300.840942	150.509827	-445.859436	41.110359	77.142738	-383.469421	180.871704	1388.866333	-341.574860	-164.306122	1367.305054	-343.943298	5.511397	1394.086914	-322.497040	-19.591242	1685.408691	-440.257599	236.977386	1132.488525	-429.428955	-206.057190	1128.215820	-334.713409	230.893311	899.920593	-334.803894	-195.125763	870.716736	-355.641541	17.031046	1021.906494	418.712372	-41.726276	955.785706	428.188904	137.085571
-375.485779	116.786255	931.637207	-347.883209	-65.794853	913.446472	-341.204132	260.509277	518.719543	-395.067444	-42.718395	496.433533	-503.593292	300.912262	150.864716	-446.165802	40.658062	77.398857	-383.022522	180.174500	1389.067139	-341.944977	-165.045502	1367.167725	-343.887177	4.751567	1394.116821	-322.580353	-21.343208	1685.672119	-439.104828	236.595154	1132.562988	-429.920593	-206.374634	1128.043457	-333.599274	230.589386	900.053467	-335.193176	-195.373337	870.565491	-355.614166	16.509064	1021.952026	418.669617	-41.782681	955.676331	428.190948	137.082901
-375.170715	116.336502	931.773560	-347.718536	-66.299622	913.489929	-340.913696	260.380676	519.007446	-394.450287	-42.237370	496.383575	-503.373016	301.042175	151.276779	-445.802429	40.799362	77.361885	-382.515411	179.496567	1389.267700	-342.310669	-165.784348	1367.036743	-343.859222	4.010345	1394.138428	-322.706848	-21.887064	1685.427002	-437.964142	236.271790	1132.628174	-430.392731	-206.642670	1127.902222	-332.545868	230.187561	900.165222	-335.803864	-195.732635	870.348755	-355.441376	15.969048	1022.040344	418.574219	-41.851345	955.573853	428.167114	137.020752
-374.904266	115.928192	931.947266	-347.647888	-66.727234	913.508362	-340.717285	260.266663	519.272522	-394.330780	-42.377621	496.412170	-503.048920	301.154907	151.686569	-445.663818	40.909901	77.330589	-382.079041	178.792252	1389.438599	-342.659821	-166.578796	1366.920044	-343.811005	3.282799	1394.223877	-322.820099	-23.011017	1685.405640	-436.834076	235.863022	1132.786621	-430.841034	-207.019882	1127.786011	-331.451813	229.778625	900.254517	-336.214081	-195.886703	870.181274	-355.316742	15.455163	1022.130249	418.618561	-41.867867	955.526184	428.265961	137.020874
-374.692749	115.579163	932.118408	-347.662903	-67.080048	913.518738	-340.520081	260.153656	519.480103	-394.338074	-42.486691	496.371582	-502.673065	301.183228	152.000931	-445.674042	40.846710	77.353050	-381.655945	178.144348	1389.619751	-342.919678	-167.223740	1366.813965	-343.784271	2.505720	1394.256592	-322.912537	-24.139118	1685.454956	-435.709534	235.420761	1132.898560	-431.307251	-207.313538	1127.628052	-330.390015	229.376419	900.278259	-336.536285	-195.824783	869.900879	-355.276245	15.001594	1022.214966	418.608459	-41.897232	955.437195	428.348969	136.938293
-374.513550	115.326942	932.291016	-347.712921	-67.352646	913.502441	-340.183319	259.894226	519.714355	-394.294678	-42.619823	496.343201	-502.319275	301.276398	152.292206	-445.630219	40.826279	77.386322	-381.210571	177.477585	1389.789795	-343.222137	-168.010818	1366.691895	-343.728973	1.770740	1394.327148	-322.946533	-25.402027	1685.497803	-434.511108	234.878937	1132.958618	-431.701935	-207.545853	1127.491699	-329.214966	228.837540	900.356140	-336.899231	-195.950226	869.757080	-355.238831	14.627004	1022.284241	418.603302	-41.959888	955.400146	428.406403	136.880508
-374.354645	115.014175	932.474792	-347.750702	-67.677422	913.501282	-339.912872	259.704132	519.951599	-394.285858	-42.662506	496.254822	-501.977142	301.353455	152.552872	-445.542023	40.854759	77.390083	-380.778473	176.815369	1389.928711	-343.524811	-168.735229	1366.590820	-343.724915	1.018681	1394.315918	-323.513885	-26.298298	1684.247070	-433.326569	234.532059	1133.044189	-432.060791	-207.819534	1127.392578	-328.098206	228.147659	900.136108	-337.209167	-196.085052	869.675110	-355.214874	14.197407	1022.367249	418.619934	-41.979549	955.395935	428.478485	136.823318
-374.248810	114.622566	932.640381	-347.844910	-67.970757	913.497803	-339.672180	259.486969	520.147888	-394.803741	-42.303745	495.984528	-501.636566	301.432861	152.758163	-445.596680	40.935932	77.243599	-380.339203	176.073212	1390.062256	-343.846527	-169.432297	1366.489258	-343.668701	0.334973	1394.412354	-323.632446	-27.434669	1684.271240	-432.365601	233.812866	1133.126343	-432.480927	-208.118500	1127.212402	-326.980103	227.499359	900.172546	-337.573730	-196.176788	869.548950	-355.219849	13.750869	1022.438965	418.721436	-42.040462	955.408020	428.628082	136.759262
-374.206116	114.332924	932.793762	-347.976196	-68.283951	913.509460	-339.463898	259.207336	520.348328	-395.118439	-42.585564	496.076233	-501.299042	301.505646	152.939758	-445.660004	40.945656	77.235519	-379.909637	175.446167	1390.192383	-344.183228	-170.150635	1366.426514	-343.665131	-0.449525	1394.475098	-323.684814	-28.678806	1684.330811	-431.476837	233.154572	1133.178223	-432.903442	-208.378448	1127.081177	-325.947571	226.869980	900.153320	-337.971771	-196.279572	869.408142	-355.263794	13.368889	1022.513611	418.773865	-42.068649	955.454895	428.717682	136.686325
-374.984802	112.806641	932.700623	-348.353760	-68.871483	913.467163	-339.138885	258.810883	520.352417	-395.084167	-43.383480	496.316681	-500.887726	301.518463	153.051666	-445.778412	40.849369	77.333893	-379.491241	174.769775	1390.273193	-344.421143	-170.855270	1366.394775	-343.581512	-1.148148	1394.552612	-323.847107	-29.766321	1684.360107	-430.570953	232.610916	1133.257080	-433.231415	-208.618866	1126.996704	-324.880890	226.199249	900.141418	-338.396057	-196.356384	869.277161	-355.750946	12.316640	1022.440979	418.857422	-42.087353	955.552917	428.822662	136.621094
-374.896851	112.634811	932.916870	-348.431427	-69.056236	913.476196	-338.898529	258.398010	520.500977	-394.766541	-43.883823	496.469940	-500.763580	301.809235	153.492935	-445.761719	40.833851	77.437828	-379.047821	174.082062	1390.360107	-344.750275	-171.553497	1366.304932	-343.552490	-1.831424	1394.620728	-323.972839	-30.883160	1684.425171	-429.489960	232.131592	1133.256470	-433.604340	-208.907639	1126.986572	-323.757843	225.593887	900.226624	-338.800842	-196.448181	869.202881	-355.746033	12.021484	1022.542175	418.907104	-42.156879	955.660645	428.915314	136.523575
-374.642212	112.838974	933.262146	-348.446320	-69.109337	913.455078	-338.774261	258.041016	520.714539	-394.190613	-43.938004	496.602081	-500.560669	301.917419	153.688553	-445.403320	40.984989	77.381439	-378.613525	173.463699	1390.401733	-345.014343	-172.192734	1366.250977	-343.700073	-2.766778	1394.731567	-324.055969	-32.204895	1684.473633	-428.575897	231.670395	1133.353271	-433.968231	-209.153793	1126.862305	-322.661957	225.019958	900.324768	-339.282867	-196.784637	869.250549	-355.671967	11.897257	1022.687195	418.976715	-42.135254	955.755981	428.991119	136.489792
-374.440460	112.905396	933.529846	-348.487946	-69.164307	913.457581	-338.593658	257.533417	520.893860	-394.330811	-44.537212	496.788483	-500.233826	301.886566	153.649445	-445.444427	40.985405	77.411209	-378.197235	172.806015	1390.421875	-345.328583	-172.875259	1366.162476	-343.684235	-3.466219	1394.765015	-324.184753	-33.057602	1684.512207	-427.636566	231.110947	1133.387573	-434.372101	-209.403870	1126.750854	-321.609650	224.478592	900.388428	-339.663422	-196.771667	869.174927	-355.620331	11.754540	1022.808960	419.015137	-42.120747	955.884399	429.019775	136.364777
-374.255066	113.076645	933.818298	-348.546936	-69.181969	913.452698	-338.446655	257.064423	521.129639	-395.042297	-43.694008	496.145599	-500.148956	302.011963	153.882263	-445.653839	40.901196	77.326744	-377.862244	172.145233	1390.455444	-345.569061	-173.540436	1366.116821	-343.460907	-3.908170	1394.745605	-324.288666	-33.993057	1684.521240	-426.696259	230.530518	1133.400635	-434.761810	-209.680603	1126.725830	-320.511658	224.117981	900.449768	-339.976501	-196.556488	868.980042	-355.561920	11.675213	1022.934998	419.106506	-42.156567	955.976868	429.085144	136.323898
-374.101624	113.190010	934.086060	-348.590149	-69.260796	913.444275	-338.339569	256.670868	521.343567	-394.575897	-42.190758	495.090179	-500.022675	302.145325	154.081009	-445.161530	41.180569	77.173836	-377.506165	171.514557	1390.530273	-345.768860	-174.255798	1366.078613	-343.438812	-4.556782	1394.806274	-324.289734	-35.090576	1684.512939	-425.730865	230.013245	1133.432373	-435.091583	-209.829834	1126.666870	-319.441864	223.810883	900.400635	-340.385498	-196.555527	868.879944	-355.505096	11.548657	1023.049561	419.134552	-42.119324	956.046082	429.137756	136.237869
-373.955139	113.571434	934.460510	-348.602081	-69.249123	913.445435	-338.298431	256.343079	521.605835	-394.371216	-41.666061	494.635834	-499.825775	302.255005	154.274490	-444.908295	41.252983	77.121353	-377.193634	170.872559	1390.583130	-345.985291	-174.859665	1366.050659	-343.385193	-5.152397	1394.933838	-324.381195	-36.122234	1684.580200	-424.741791	229.477844	1133.444946	-435.450989	-210.087646	1126.656006	-318.370544	223.554245	900.398132	-340.779022	-196.601837	868.806641	-355.445282	11.559647	1023.218201	419.136688	-42.099400	956.164978	429.146637	136.139679
-374.130951	113.258133	934.521729	-348.792114	-69.488052	913.464111	-338.135773	256.041901	521.694519	-394.578674	-41.873795	494.702759	-499.586151	302.274048	154.457108	-444.998566	41.175072	77.163048	-376.962982	170.322189	1390.686401	-346.178009	-175.475464	1366.017212	-343.412262	-5.778197	1394.960327	-324.567871	-37.018169	1684.602661	-423.797668	229.011475	1133.547485	-435.796143	-210.346130	1126.651123	-317.355835	223.423599	900.278442	-341.175934	-196.706818	868.758850	-355.529846	11.270139	1023.250854	419.118256	-42.095741	956.249451	429.152740	136.088226
-374.761017	112.371986	934.359192	-349.123230	-70.039307	913.481140	-338.021027	255.856735	521.723022	-394.829071	-42.145721	494.739471	-499.276703	302.248566	154.586166	-445.037750	41.137917	77.196152	-376.779541	169.796509	1390.830200	-346.272003	-175.968262	1366.008667	-343.624207	-6.562873	1395.051147	-324.630249	-38.038525	1684.639404	-422.784790	228.588379	1133.600098	-436.104584	-210.583267	1126.606812	-316.347473	223.307343	900.249023	-341.680634	-197.011322	868.836060	-355.829468	10.664705	1023.179199	419.148102	-42.151596	956.340149	429.202271	136.057480
-374.976105	112.084610	934.490356	-349.274597	-70.306641	913.490112	-338.069061	255.865005	521.941040	-394.968018	-42.299786	494.730042	-499.172485	302.392578	154.907944	-445.038177	41.140278	77.130791	-376.669556	169.248901	1390.998047	-346.392212	-176.506104	1365.943237	-343.629395	-7.100267	1395.104736	-324.725006	-38.986210	1684.660645	-421.803223	228.215927	1133.693604	-436.405579	-210.826553	1126.587646	-315.479706	223.158188	900.065857	-342.104492	-197.039719	868.733826	-355.937683	10.333595	1023.238892	419.079315	-42.170860	956.416077	429.165527	136.016266
-375.131897	111.861702	934.606628	-349.377258	-70.521896	913.501831	-338.057434	255.892868	522.163025	-395.122650	-42.535130	494.852173	-498.917236	302.445496	155.155518	-445.088440	41.095070	77.133820	-376.619568	168.687927	1391.156860	-346.449341	-177.000900	1365.915405	-343.634033	-7.585863	1395.158081	-324.875397	-39.900890	1684.673340	-420.816345	227.776810	1133.738770	-436.689148	-211.123215	1126.544678	-314.509338	223.164948	899.931641	-342.502350	-197.054810	868.665649	-356.001556	10.069218	1023.293945	419.023712	-42.175392	956.525269	429.152283	135.954208
-375.349548	111.544655	934.682068	-349.518280	-70.786880	913.492615	-338.061096	255.940842	522.364014	-395.380981	-42.885372	494.858490	-498.433838	302.264099	155.082214	-445.217743	40.895599	77.211281	-376.643036	168.148376	1391.293091	-346.502014	-177.470657	1365.831543	-343.416687	-7.825366	1395.219971	-325.067322	-40.638725	1684.649292	-419.795135	227.322800	1133.789673	-436.965790	-211.407181	1126.575317	-313.601898	223.224792	899.740417	-342.868774	-196.966858	868.477478	-356.104095	9.743604	1023.318481	418.991943	-42.172764	956.640625	429.156006	135.944229
-375.546173	111.290245	934.774109	-349.633423	-71.028374	913.474426	-338.064209	256.035248	522.522217	-395.485382	-43.003651	494.646606	-498.105194	302.281647	155.180466	-445.233948	40.847141	77.176888	-376.616364	167.630615	1391.427490	-346.536316	-177.910202	1365.721558	-343.440491	-8.269614	1395.244263	-325.210938	-41.459511	1684.637451	-418.622772	226.667389	1133.626953	-437.200928	-211.668945	1126.519653	-312.686157	223.303650	899.529053	-343.347260	-197.271759	868.467590	-356.198975	9.447468	1023.346313	418.916656	-42.214844	956.729980	429.158325	135.935547
-375.750122	111.037849	934.830078	-349.748444	-71.230583	913.435608	-338.097717	256.090363	522.640930	-395.691162	-43.189781	494.522644	-497.804840	302.310852	155.250153	-445.242096	40.804836	77.142555	-376.598785	167.194550	1391.565063	-346.549286	-178.357132	1365.640747	-343.481659	-8.735146	1395.274048	-325.290405	-42.314545	1684.649048	-417.561127	226.227737	1133.612061	-437.401123	-211.949005	1126.486938	-312.032074	223.372437	899.140686	-343.677856	-197.161301	868.273376	-356.300812	9.177958	1023.346619	418.795685	-42.163593	956.810974	429.077332	135.914368
-375.914032	110.762230	934.857056	-349.815796	-71.459946	913.399475	-338.173615	256.077820	522.721130	-395.630524	-43.161907	494.438416	-497.513397	302.329529	155.224228	-445.143921	40.841839	77.063202	-376.512878	166.708923	1391.623413	-346.540009	-178.713928	1365.538696	-343.531586	-9.134114	1395.277100	-325.432922	-43.039238	1684.629150	-416.691437	225.912354	1133.744507	-437.575562	-212.247864	1126.389648	-311.201935	223.540787	898.941162	-344.050232	-197.284256	868.098206	-356.385529	8.896796	1023.336914	418.689117	-42.159508	956.856506	428.993530	135.947739
-376.148468	110.528755	934.874146	-349.908020	-71.708878	913.373169	-338.425201	256.105865	522.817200	-395.815826	-43.409271	494.408936	-497.337402	302.335083	155.164764	-445.217010	40.686913	77.115280	-376.405212	166.263443	1391.661499	-346.540985	-179.075180	1365.463013	-343.619781	-9.521091	1395.241699	-325.653259	-43.645294	1684.578735	-415.705872	225.424881	1133.645630	-437.705078	-212.568039	1126.313232	-310.539856	223.652802	898.714478	-344.407684	-197.373184	867.923645	-356.505249	8.644724	1023.328308	418.626251	-42.146076	956.925537	428.951019	135.941025
-376.378265	110.273788	934.897827	-349.996552	-71.908989	913.314758	-338.773071	256.075348	522.862854	-395.859985	-43.437946	494.286713	-497.255066	302.348724	155.070877	-445.155640	40.747726	77.042145	-376.253662	165.826736	1391.659546	-346.571991	-179.478317	1365.358398	-343.679352	-9.933544	1395.207642	-325.835449	-44.291351	1684.539795	-414.692902	224.977402	1133.519287	-437.787537	-212.861816	1126.212402	-309.916290	223.758606	898.538818	-344.715424	-197.497574	867.762451	-356.636108	8.379093	1023.304932	418.549408	-42.053425	957.027161	428.933960	135.996857
-376.610779	110.044258	934.882996	-350.096863	-72.086044	913.239014	-339.083588	255.925720	522.908630	-395.972565	-43.625828	494.314941	-497.222321	302.309875	154.861252	-445.225220	40.677124	77.061844	-376.116302	165.378830	1391.627808	-346.650360	-179.858475	1365.258545	-343.706299	-10.294503	1395.189941	-325.993378	-44.889015	1684.510132	-413.848816	224.665314	1133.398315	-437.859131	-213.220581	1126.134277	-309.175323	223.898712	898.366943	-345.033264	-197.679871	867.599609	-356.758789	8.151279	1023.254028	418.437988	-41.966293	957.115051	428.874451	136.045258
-376.732452	109.815941	934.865967	-350.134125	-72.277214	913.186035	-339.459961	255.703644	522.912842	-396.505890	-44.744377	495.104950	-497.335449	302.238403	154.650681	-445.592407	40.459988	77.125870	-375.955841	164.969391	1391.573486	-346.731415	-180.213074	1365.177612	-343.791779	-10.661653	1395.175659	-326.178711	-45.433285	1684.471680	-413.074127	224.537888	1133.389160	-437.923126	-213.507919	1126.037476	-308.576233	223.957626	898.250549	-345.345428	-197.842377	867.403503	-356.827454	7.924699	1023.216492	418.325562	-41.869469	957.186096	428.817078	136.078857
-376.814423	109.635941	934.871643	-350.117371	-72.403130	913.133789	-339.929230	255.451187	522.898560	-396.845276	-45.547001	495.605774	-497.576660	302.114166	154.382889	-445.772552	40.354923	77.132736	-375.844482	164.561020	1391.505127	-346.819824	-180.523758	1365.091797	-343.855530	-11.015851	1395.127808	-326.347717	-45.940575	1684.421631	-412.333221	224.337280	1133.325928	-437.986176	-213.820175	1125.930054	-307.951813	224.057251	898.133362	-345.640930	-198.043900	867.208984	-356.884369	7.737236	1023.191040	418.252350	-41.814201	957.239258	428.765686	136.133118
-376.880341	109.485008	934.877930	-350.130463	-72.521736	913.065247	-340.539520	255.236450	522.794800	-396.868774	-45.615540	495.565613	-497.955017	301.954010	154.133240	-445.831665	40.316883	77.125298	-375.773956	164.209702	1391.446045	-346.971710	-180.878479	1364.998657	-343.907959	-11.379270	1395.091309	-326.528320	-46.392414	1684.374512	-411.669617	224.158264	1133.248901	-438.041412	-214.125900	1125.800537	-307.285980	224.173630	898.061279	-345.897247	-198.219040	867.001099	-356.933716	7.560694	1023.156006	418.254791	-41.739567	957.365051	428.826782	136.157196
-376.995270	109.308090	934.869873	-350.167358	-72.674904	913.015930	-341.209595	255.027695	522.753174	-396.984985	-45.664467	495.482941	-498.364502	301.817291	153.898727	-445.830414	40.335075	77.069954	-375.728516	163.870346	1391.411011	-347.096985	-181.215530	1364.933350	-343.989929	-11.744509	1395.024902	-326.702942	-46.839947	1684.337646	-411.153168	224.150146	1133.252930	-438.112610	-214.446045	1125.751221	-306.830444	224.292435	898.000732	-346.151794	-198.430481	866.840942	-357.010132	7.374739	1023.125061	418.195313	-41.671032	957.432922	428.794556	136.220764
-377.072052	109.140930	934.896484	-350.194855	-72.811775	912.971802	-341.891663	254.746124	522.706970	-397.054352	-45.719563	495.458252	-498.670593	301.581787	153.611176	-445.826508	40.356754	77.058632	-375.724243	163.564697	1391.401978	-347.196655	-181.467300	1364.880493	-344.280060	-12.266008	1395.035645	-326.865234	-47.210659	1684.314209	-410.685760	224.176346	1133.300903	-438.153473	-214.717010	1125.690186	-306.476929	224.450439	897.977783	-346.421997	-198.759476	866.795288	-357.067047	7.183891	1023.112305	418.068726	-41.636318	957.415466	428.721649	136.254242
-377.136444	108.987999	934.913818	-350.230011	-72.961327	912.955750	-342.627106	254.465942	522.690308	-397.033386	-45.747063	495.413330	-499.094208	301.350647	153.350204	-445.799438	40.348999	77.001595	-375.782471	163.256317	1391.418701	-347.332642	-181.779404	1364.865112	-344.361389	-12.543206	1395.023560	-327.005219	-47.568474	1684.303955	-410.303925	224.160645	1133.346680	-438.203827	-214.940430	1125.630493	-306.164459	224.600510	897.981445	-346.593323	-199.002304	866.698120	-357.120178	7.015025	1023.111206	417.979034	-41.533455	957.423645	428.666962	136.315643
-377.209656	108.803871	934.975525	-350.249451	-73.075706	912.934387	-343.364929	254.096130	522.684570	-397.015594	-45.768444	495.407715	-499.511414	301.029602	153.024384	-445.825745	40.293514	77.034317	-375.873077	162.998367	1391.481079	-347.447266	-182.051147	1364.845459	-344.492096	-12.827325	1394.956787	-327.081482	-48.002327	1684.345947	-409.994843	224.174683	1133.454956	-438.281158	-215.201721	1125.576172	-305.842316	224.766800	898.024780	-346.726837	-199.200378	866.620972	-357.170685	6.818184	1023.126343	417.903442	-41.475227	957.418884	428.609558	136.351822
-377.238556	108.692711	935.047607	-350.235260	-73.157539	912.931702	-344.093842	253.783096	522.706421	-397.006348	-45.806751	495.359497	-499.941772	300.710510	152.787598	-445.889496	40.204247	77.060295	-376.030243	162.683792	1391.551270	-347.577484	-182.333969	1364.833252	-344.356323	-12.834843	1395.029541	-327.174530	-48.318485	1684.360596	-409.798553	224.170425	1133.522705	-438.331024	-215.403778	1125.591431	-305.727325	224.936768	898.064026	-346.899261	-199.483856	866.583801	-357.189545	6.679472	1023.157104	417.808136	-41.377865	957.430603	428.597687	136.399246
-377.337677	108.552315	935.107117	-350.258972	-73.321381	912.938477	-344.905212	253.478119	522.695068	-396.964294	-45.805145	495.368256	-500.407135	300.322998	152.541779	-445.890198	40.223606	77.001434	-376.136353	162.453629	1391.652832	-347.621643	-182.575134	1364.849731	-344.659058	-13.290633	1395.063354	-327.283936	-48.600346	1684.385620	-409.674255	224.227676	1133.592529	-438.405731	-215.612564	1125.612915	-305.652496	225.124100	898.133972	-346.945190	-199.514740	866.479736	-357.248535	6.503430	1023.187439	417.762024	-41.343601	957.450806	428.615204	136.432983
-377.473511	108.379585	935.187561	-350.317902	-73.442245	912.958984	-345.657379	253.184341	522.717529	-396.935913	-45.755859	495.318604	-500.976563	299.947174	152.478714	-445.902435	40.194351	77.016212	-376.306793	162.131073	1391.767822	-347.717987	-182.861023	1364.907349	-344.596863	-13.327746	1395.113403	-327.451111	-48.785774	1684.393311	-409.599884	224.257080	1133.730957	-438.483154	-215.824265	1125.631104	-305.774506	225.341431	898.181519	-347.082977	-199.771164	866.500916	-357.338013	6.325245	1023.233887	417.716797	-41.269135	957.459045	428.592133	136.516617
-377.619568	108.228622	935.295654	-350.372589	-73.574127	913.009766	-346.425110	252.797165	522.797302	-396.890320	-45.711857	495.293060	-501.441284	299.481812	152.285553	-445.940491	40.217743	77.063011	-376.495056	161.840408	1391.887695	-347.775909	-183.117584	1364.996582	-344.720276	-13.559971	1395.158813	-327.537872	-49.012974	1684.436768	-409.627838	224.318085	1133.895752	-438.563416	-216.108749	1125.708618	-305.926422	225.581329	898.247925	-347.218933	-200.020233	866.566772	-357.431061	6.156205	1023.309692	417.655182	-41.166374	957.484741	428.577942	136.524124
-377.797455	108.089981	935.386353	-350.465179	-73.738434	913.039734	-347.173309	252.439270	522.871704	-396.934448	-45.759598	495.285950	-501.723877	298.879059	151.977142	-446.021301	40.143715	77.100952	-376.669403	161.591339	1392.002441	-347.823822	-183.352493	1365.091675	-344.856415	-13.783140	1395.234009	-327.634460	-49.220959	1684.508423	-409.737427	224.388763	1134.094116	-438.636658	-216.394501	1125.846558	-306.186249	225.772766	898.331848	-347.319580	-200.258041	866.666321	-357.537628	5.981129	1023.365479	417.665802	-41.120193	957.489502	428.589783	136.617554
-378.253418	108.185204	935.283752	-350.670258	-74.051956	913.076477	-348.018982	252.269485	523.048218	-397.005463	-45.862167	495.330109	-502.296051	298.523163	152.043915	-446.091522	40.151157	77.157249	-376.841919	161.358459	1392.149658	-347.873596	-183.556885	1365.192139	-344.977783	-14.012965	1395.315674	-327.664459	-49.513897	1684.620972	-409.906708	224.478409	1134.327881	-438.715179	-216.707062	1125.956787	-306.579529	225.958633	898.384949	-347.354095	-200.467712	866.815063	-357.735840	6.001315	1023.338196	417.659515	-41.056412	957.520447	428.621704	136.648972
-378.162903	107.771500	935.634644	-350.637909	-73.994865	913.106567	-348.449921	251.784119	523.094238	-396.956268	-45.788696	495.399353	-502.456573	297.840729	151.814835	-446.073059	40.169720	77.144814	-377.026520	161.132919	1392.286133	-347.850342	-183.761597	1365.338623	-345.326996	-14.480435	1395.438965	-327.751526	-49.697018	1684.713501	-410.140015	224.573547	1134.535278	-438.745605	-217.016708	1126.096680	-307.075409	226.175980	898.485474	-347.487274	-200.942719	867.055481	-357.777100	5.603863	1023.510864	417.709900	-40.982552	957.564270	428.669403	136.712875
-378.603271	107.891113	935.552734	-350.874268	-74.283798	913.128845	-349.184204	251.635330	523.262939	-397.059845	-45.904549	495.374146	-502.715912	297.273987	151.670120	-446.140350	40.144127	77.153938	-377.223450	160.867844	1392.393677	-347.899841	-184.003952	1365.500366	-345.442444	-14.707998	1395.524292	-327.900208	-49.771530	1684.776489	-410.416199	224.662476	1134.745239	-438.800690	-217.351608	1126.220337	-307.729614	226.386459	898.602051	-347.397705	-200.939560	867.137268	-357.986908	5.627756	1023.484680	417.736328	-40.926964	957.584839	428.716644	136.823044
-378.668579	107.374115	935.902893	-350.848999	-74.272652	913.165405	-349.575165	251.209488	523.370544	-396.991852	-45.801174	495.388031	-502.887238	296.712891	151.563843	-446.034973	40.215904	77.074844	-377.441315	160.629181	1392.529663	-347.928314	-184.270630	1365.609131	-345.569366	-14.956605	1395.599609	-327.982910	-49.894474	1684.861328	-410.700012	224.726440	1134.966797	-438.864441	-217.651733	1126.352905	-308.381378	226.587738	898.621948	-347.385284	-201.187134	867.286804	-358.108185	5.161211	1023.660583	417.783997	-40.823193	957.615417	428.761017	136.945129
-378.999329	107.122963	936.020386	-350.986145	-74.374336	913.172058	-349.937897	250.801392	523.478394	-397.073608	-45.845325	495.374359	-502.998230	296.168549	151.522644	-446.038696	40.234325	77.062263	-377.708984	160.349289	1392.614624	-347.999268	-184.538773	1365.721558	-345.487854	-14.926417	1395.629272	-328.068176	-50.021252	1684.955688	-411.034241	224.756439	1135.129639	-438.905884	-218.010284	1126.456543	-309.134979	226.767822	898.694519	-347.373749	-201.419586	867.430359	-358.309784	4.928076	1023.713928	417.855743	-40.728466	957.648804	428.867126	137.014511
-379.299713	106.994667	936.144592	-351.141815	-74.497604	913.188721	-350.157288	250.420212	523.570923	-397.201813	-45.997307	495.382690	-503.057190	295.796967	151.492935	-446.120270	40.151951	77.037926	-377.910461	160.119690	1392.705811	-348.020233	-184.775085	1365.822388	-345.579559	-15.140387	1395.700439	-328.161072	-50.155754	1685.047485	-411.446228	224.775330	1135.305420	-438.923950	-218.426010	1126.620972	-310.026428	226.990067	898.770691	-347.340393	-201.664658	867.588074	-358.511566	4.753550	1023.776978	418.014221	-40.640823	957.642029	429.005981	137.149948
-379.627411	106.743515	936.249695	-351.242340	-74.668007	913.215393	-350.403687	250.148422	523.643188	-397.297211	-46.098629	495.357819	-503.103271	295.442871	151.491913	-446.164307	40.069134	77.062088	-378.156372	159.857895	1392.778687	-348.064606	-184.997482	1365.915161	-345.696350	-15.365587	1395.753174	-328.262817	-50.271538	1685.109863	-411.913544	224.777130	1135.498657	-438.941772	-218.781448	1126.762939	-310.810394	227.143173	898.755798	-347.308502	-201.907349	867.734314	-358.717865	4.505068	1023.837952	418.169220	-40.496380	957.660889	429.125671	137.273453
-380.063354	106.516991	936.314941	-351.420502	-74.820427	913.213318	-350.443634	249.737350	523.656128	-397.480865	-46.293907	495.375427	-502.836945	294.886108	151.128922	-446.224670	40.031853	77.084129	-378.320770	159.635208	1392.837891	-348.022003	-185.212097	1366.001587	-346.038422	-15.820600	1395.823364	-328.348236	-50.383083	1685.173218	-412.472260	224.732025	1135.687012	-438.932220	-219.110977	1126.834473	-311.742249	227.220505	898.695496	-347.267456	-202.103394	867.865356	-358.972900	4.292649	1023.863342	418.321228	-40.281895	957.655396	429.248260	137.449203
-380.460571	106.367126	936.369507	-351.585114	-74.966545	913.194275	-350.380951	249.347366	523.688599	-397.629944	-46.411236	495.354187	-502.963776	294.830322	151.466293	-446.325195	39.917244	77.120590	-378.556274	159.377228	1392.889526	-348.062042	-185.467529	1366.024902	-345.934998	-15.817827	1395.827759	-328.436676	-50.479263	1685.229736	-413.083496	224.613174	1135.785400	-438.933197	-219.514755	1126.901733	-312.737885	227.399368	898.651489	-347.201172	-202.313171	867.983215	-359.193268	4.123357	1023.874451	418.493958	-40.167969	957.674255	429.427429	137.559357
-380.894714	106.067001	936.422180	-351.726807	-75.085106	913.183167	-350.251587	249.021683	523.689453	-396.766510	-45.353363	494.514709	-502.767792	294.573792	151.467407	-445.696259	40.215385	76.958778	-378.730804	159.184692	1392.900269	-347.945099	-185.635605	1366.059326	-346.237152	-16.265215	1395.863403	-328.506042	-50.587265	1685.284546	-413.778046	224.570480	1135.878296	-438.905090	-219.898987	1126.962158	-313.793427	227.430237	898.610168	-347.137451	-202.574356	868.078064	-359.450409	3.884251	1023.889587	418.691101	-39.978664	957.659485	429.583893	137.733688
-381.319641	105.823364	936.440613	-351.903778	-75.230530	913.154663	-350.095886	248.728073	523.683105	-396.705994	-45.200325	494.125031	-502.355408	294.156677	151.197662	-445.571960	40.200409	76.892387	-378.932587	158.952347	1392.916504	-347.861298	-185.827744	1366.080688	-346.347961	-16.485062	1395.842041	-328.580353	-50.667702	1685.300903	-414.460602	224.418625	1135.938110	-438.840363	-220.318420	1127.019165	-314.684723	227.477585	898.560730	-347.017090	-202.837509	868.174561	-359.716736	3.673286	1023.880249	418.868225	-39.818913	957.634338	429.766174	137.903824
-381.736115	105.601540	936.480103	-352.044800	-75.346336	913.104797	-350.008545	248.540497	523.768860	-396.955444	-45.166340	494.120850	-502.156006	293.996307	151.234818	-445.673096	40.118305	76.889992	-379.227417	158.678024	1392.867920	-347.791962	-186.065765	1366.098511	-346.247162	-16.437872	1395.796387	-328.627319	-50.779182	1685.313232	-415.231995	224.250458	1135.972900	-438.757996	-220.698837	1127.049805	-315.730408	227.516876	898.597229	-346.900879	-203.090866	868.254517	-359.976624	3.463160	1023.868896	419.068390	-39.659554	957.597412	429.950348	138.064316
-382.154327	105.360435	936.526978	-352.192078	-75.485405	913.073364	-349.907349	248.443695	523.868103	-397.570801	-45.330429	494.205658	-501.956360	293.911530	151.333923	-445.866699	39.981567	76.866821	-379.513000	158.437134	1392.861450	-347.708069	-186.254379	1366.148438	-346.355865	-16.646975	1395.787964	-328.700256	-50.887852	1685.313965	-415.976685	224.039108	1135.971069	-438.639984	-221.100464	1127.107788	-316.624695	227.551514	898.486694	-346.795349	-203.335464	868.306702	-360.259308	3.234536	1023.872070	419.284180	-39.552002	957.570984	430.153809	138.193054
-382.580383	105.107239	936.563721	-352.381042	-75.616272	913.054016	-349.859100	248.382507	524.019165	-398.096069	-45.397129	494.196625	-501.711212	293.871307	151.413452	-445.938080	40.035961	76.759804	-379.825195	158.251678	1392.839111	-347.570801	-186.431427	1366.161987	-346.439850	-16.810257	1395.758423	-328.754730	-51.013756	1685.303345	-416.805328	223.855820	1135.972656	-438.495636	-221.534531	1127.181763	-317.715088	227.549240	898.471985	-346.704376	-203.564346	868.367676	-360.546600	3.016845	1023.876282	419.511902	-39.439190	957.573853	430.333679	138.348526
-383.001190	104.861351	936.605103	-352.561584	-75.756714	913.013367	-349.731506	248.328720	524.198120	-398.773193	-45.510822	494.197693	-501.445770	293.864807	151.570435	-446.103241	39.972275	76.688148	-380.170197	158.061295	1392.809326	-347.470215	-186.606079	1366.180298	-346.580933	-16.975826	1395.713989	-328.794922	-51.140545	1685.286743	-417.623413	223.602905	1135.953857	-438.342346	-221.992004	1127.215942	-318.867981	227.503387	898.349365	-346.678558	-203.897964	868.531189	-360.829224	2.784861	1023.870789	419.735779	-39.344955	957.545532	430.537842	138.491501
-383.457916	104.568504	936.619446	-352.772034	-75.855865	912.974121	-349.475891	248.240570	524.330872	-399.267975	-45.585278	494.164978	-501.091370	293.859039	151.661255	-446.270386	39.805714	76.659325	-380.552338	157.867676	1392.742920	-347.325775	-186.779861	1366.209106	-346.677032	-17.143080	1395.726318	-328.848999	-51.258488	1685.269043	-418.491638	223.379929	1135.957520	-438.184998	-222.388779	1127.246948	-319.977905	227.455521	898.254883	-346.575317	-204.197235	868.600037	-361.146973	2.559608	1023.853760	419.989380	-39.165508	957.537598	430.734619	138.605515
-383.890839	104.344055	936.642822	-352.967224	-75.997276	912.964294	-349.248657	248.181107	524.439880	-399.852539	-45.784462	494.216614	-500.759827	293.933533	151.785538	-446.521423	39.656151	76.677963	-380.940521	157.694580	1392.703735	-347.173615	-186.938065	1366.239380	-346.790802	-17.263025	1395.712036	-328.869568	-51.375565	1685.240845	-419.261841	223.164154	1135.954468	-437.976776	-222.789688	1127.273560	-321.059326	227.420441	898.114014	-346.385559	-204.219696	868.506042	-361.457855	2.362968	1023.858643	420.222290	-38.986736	957.505554	430.937347	138.744110
-384.392212	104.111099	936.685608	-353.234833	-76.104568	912.925171	-349.039551	248.141647	524.516479	-400.112152	-46.024040	494.192108	-500.417786	294.018982	151.834061	-446.557007	39.575836	76.665367	-381.334839	157.496597	1392.674316	-347.045074	-187.095840	1366.258423	-346.876190	-17.416954	1395.655151	-328.877930	-51.497959	1685.206299	-420.078674	222.821213	1135.932861	-437.758026	-223.284515	1127.324951	-321.907135	227.295563	897.979004	-346.270935	-204.470322	868.543701	-361.782135	2.160144	1023.852356	420.494202	-38.802383	957.479065	431.129639	138.945129
-384.859894	103.928101	936.703308	-353.468353	-76.182625	912.881409	-348.904663	248.156250	524.633484	-399.946777	-47.618393	495.035919	-500.133850	294.189148	151.989243	-446.563232	39.621502	76.697235	-381.729401	157.299622	1392.614746	-346.873566	-187.278656	1366.283081	-346.996033	-17.578455	1395.656006	-328.892548	-51.641212	1685.177490	-420.832336	222.446289	1135.838257	-437.495819	-223.712585	1127.371094	-322.720551	227.251297	897.976929	-346.186707	-204.731232	868.570068	-362.129486	1.999107	1023.835449	420.787292	-38.613079	957.436951	431.356415	139.116211
-385.333618	103.810059	936.756836	-353.711029	-76.238319	912.850037	-348.745667	248.118469	524.719116	-400.201538	-48.002785	495.174133	-499.788818	294.365112	152.067673	-446.607605	39.542358	76.663254	-382.162842	157.145966	1392.565552	-346.696808	-187.399933	1366.313599	-347.122131	-17.729609	1395.596069	-328.864838	-51.780540	1685.132324	-421.798035	222.246933	1136.080811	-437.275330	-224.092529	1127.383423	-323.427979	227.018509	898.016907	-346.087646	-204.959381	868.595581	-362.478882	1.872721	1023.841125	421.076477	-38.395203	957.404724	431.561920	139.328461
-385.831055	103.684731	936.824524	-354.104523	-76.209419	912.795044	-348.644226	248.070511	524.871277	-400.411591	-48.123367	495.040741	-499.658417	294.837463	152.505920	-446.647095	39.506927	76.611191	-382.534454	156.959122	1392.569946	-346.499084	-187.546539	1366.322266	-347.243439	-17.869167	1395.594360	-328.837738	-51.925652	1685.089111	-422.419830	221.588043	1135.794312	-437.031464	-224.510422	1127.455811	-324.107269	226.719193	897.932251	-346.011688	-205.141678	868.615356	-362.903564	1.755800	1023.837708	421.334198	-38.271809	957.380249	431.777039	139.525452
-386.401733	103.598190	936.901794	-354.655090	-76.103790	912.704956	-348.622223	248.103958	525.046448	-400.537659	-48.118046	494.916931	-499.361084	295.069611	152.706711	-446.610748	39.521774	76.536072	-382.945984	156.760635	1392.549561	-346.262054	-187.671509	1366.316040	-347.392303	-18.027052	1395.540894	-328.803741	-52.062275	1685.067627	-423.229156	221.090759	1135.735718	-436.787689	-224.971573	1127.490845	-324.680695	226.417862	897.929626	-345.943542	-205.316574	868.634888	-363.396332	1.675186	1023.815491	421.551392	-38.146454	957.369263	431.966736	139.732925
-386.897888	103.432045	936.942017	-354.971832	-76.110954	912.677551	-348.781860	248.175415	525.223145	-400.680389	-48.215290	494.812012	-498.766968	295.011902	152.575150	-446.531494	39.538975	76.428871	-383.367798	156.578857	1392.530640	-346.021973	-187.809097	1366.328735	-347.556000	-18.177822	1395.523926	-328.755188	-52.210434	1685.030273	-424.167114	220.844543	1135.923340	-436.524200	-225.459534	1127.554810	-325.315491	226.083649	898.022095	-345.895599	-205.458755	868.637207	-363.780792	1.552402	1023.815918	421.825195	-37.987190	957.354980	432.211090	139.934219
-387.392700	103.237419	937.013123	-355.248474	-76.173691	912.695740	-348.983887	248.231323	525.383606	-400.803101	-48.251434	494.736877	-498.247284	295.298248	152.947113	-446.554718	39.411942	76.457207	-383.782288	156.466766	1392.520752	-345.790680	-187.888580	1366.332031	-347.679993	-18.310442	1395.488892	-328.693115	-52.353222	1684.993652	-424.975800	220.297424	1135.878906	-436.252441	-225.902954	1127.575317	-325.800476	225.610825	898.048584	-345.775360	-205.605560	868.624512	-364.129852	1.401605	1023.855164	422.056366	-37.897045	957.365906	432.433197	140.131653
-387.918396	103.039574	937.077148	-355.544891	-76.204506	912.722534	-349.294739	248.264099	525.536377	-400.969452	-48.383972	494.714691	-497.832062	295.380554	152.985046	-446.560730	39.447018	76.391777	-384.183167	156.298370	1392.545532	-345.576263	-187.994598	1366.304321	-347.796356	-18.428188	1395.458984	-328.612366	-52.501389	1684.954834	-425.766541	219.736542	1135.820068	-435.989624	-226.363403	1127.591919	-326.277008	225.024460	898.114990	-345.688049	-205.737030	868.623474	-364.474030	1.277536	1023.894531	422.333008	-37.701134	957.320190	432.655426	140.363861
-388.443512	102.986534	937.190308	-355.847137	-76.227409	912.739075	-349.542480	248.201935	525.652405	-401.140839	-48.446865	494.597900	-497.605743	295.313843	152.931976	-446.607178	39.384274	76.401321	-384.544647	156.167206	1392.555420	-345.331573	-188.073761	1366.294312	-348.099396	-18.785946	1395.547119	-328.542236	-52.641754	1684.898071	-426.607300	219.203552	1135.780884	-435.677521	-226.762695	1127.570923	-326.773346	224.406693	898.248108	-345.626221	-205.915237	868.584717	-364.832611	1.204376	1023.950989	422.592529	-37.498680	957.277100	432.906006	140.577560
-388.953308	102.870308	937.279358	-356.119080	-76.264725	912.762573	-349.785095	248.063141	525.705627	-401.344788	-48.688679	494.563416	-497.399414	295.022034	152.753357	-446.679443	39.230293	76.405060	-384.991974	156.024338	1392.593750	-345.148071	-188.192245	1366.301270	-348.044769	-18.694744	1395.452148	-328.459717	-52.779568	1684.847778	-427.405731	218.647644	1135.732910	-435.360840	-227.208664	1127.598389	-327.175476	223.651230	898.409241	-345.536652	-206.061356	868.569458	-365.196350	1.101397	1024.002075	422.878662	-37.250973	957.194214	433.143341	140.806473
-389.391754	102.779701	937.332642	-356.354523	-76.274170	912.779419	-350.054810	247.929886	525.717163	-401.577576	-48.950306	494.582245	-497.222717	294.483948	152.407349	-446.984650	39.123631	76.374977	-385.374176	155.932083	1392.651978	-344.988983	-188.268600	1366.296143	-348.151733	-18.821768	1395.374634	-328.363007	-52.917286	1684.784546	-428.201172	218.086365	1135.714844	-435.102234	-227.595093	1127.605957	-327.621216	222.893738	898.682617	-345.456207	-206.166153	868.557068	-365.496826	1.041262	1024.033081	423.105194	-37.018024	957.097290	433.347382	141.108185
-389.889496	102.700012	937.375793	-356.667786	-76.279350	912.774414	-350.403015	247.733505	525.722961	-401.789642	-49.270821	494.511444	-497.315704	293.998474	152.235947	-446.996216	39.094551	76.315437	-385.737579	155.810074	1392.727905	-344.828705	-188.336914	1366.255981	-348.265991	-18.918875	1395.348511	-328.263733	-53.086052	1684.718994	-428.980438	217.512299	1135.711670	-434.858093	-228.016251	1127.572754	-328.030182	221.958298	898.908508	-345.370483	-206.284592	868.514282	-365.795685	0.995668	1024.043823	423.344421	-36.851089	957.028442	433.587433	141.365753
-390.367249	102.588219	937.364075	-356.993652	-76.308159	912.821899	-350.865173	247.529648	525.642395	-401.991760	-49.489849	494.407471	-497.615417	293.507477	152.111862	-447.101837	38.900753	76.264572	-386.083527	155.710114	1392.819458	-344.665802	-188.420303	1366.218018	-348.378754	-19.032248	1395.261597	-328.149170	-53.253109	1684.638062	-429.778534	216.944412	1135.732056	-434.709747	-228.605850	1127.677368	-328.450348	221.016251	899.114197	-346.153046	-206.677277	868.080322	-366.101868	0.976801	1024.060791	423.504669	-36.673409	956.896118	433.746490	141.674164
-390.810150	102.543968	937.339539	-357.219421	-76.285988	912.824951	-351.482086	247.446747	525.591248	-402.131348	-49.740688	494.400299	-498.007446	293.025635	151.979324	-446.870575	38.851879	76.264587	-386.410858	155.632080	1392.872437	-344.522644	-188.459564	1366.142578	-348.454559	-19.119238	1395.216919	-327.971619	-53.523521	1684.570923	-430.531982	216.344925	1135.763916	-434.461212	-228.983826	1127.676392	-328.842560	220.079391	899.357849	-346.082367	-206.853409	867.953674	-366.374908	0.997330	1024.049194	423.599426	-36.466393	956.747803	433.899963	141.946121
-391.233185	102.491211	937.283264	-357.448608	-76.286697	912.833740	-352.111694	247.304474	525.517456	-402.305756	-49.978573	494.304108	-498.172028	292.442688	151.614883	-447.141785	38.630051	76.270309	-386.726318	155.589584	1392.938965	-344.324432	-188.453369	1366.042236	-348.522583	-19.151779	1395.185425	-327.864471	-53.691593	1684.462646	-431.240540	215.846924	1135.796875	-434.257538	-229.238831	1127.586792	-329.269196	219.041153	899.618347	-345.922607	-206.925339	867.915955	-366.628845	1.024865	1024.026489	423.782654	-36.217461	956.601135	434.073517	142.210800
-391.653931	102.459152	937.222656	-357.662506	-76.249649	912.810303	-352.807220	247.046051	525.403381	-402.445435	-50.148540	494.216217	-497.936188	291.625061	150.754227	-447.045197	38.525127	76.251411	-387.069763	155.578613	1393.010498	-344.178375	-188.451813	1365.898438	-348.592651	-19.190521	1395.108398	-327.749329	-53.861221	1684.359253	-431.976440	215.318604	1135.870728	-434.048279	-229.480591	1127.460083	-329.756256	218.045547	899.846069	-345.776093	-207.013412	867.760864	-366.891510	1.062579	1023.984497	423.872223	-36.005573	956.426453	434.177734	142.465820
-392.063110	102.499344	937.181519	-357.835938	-76.206383	912.810852	-353.557800	246.660049	525.285461	-402.668152	-50.380814	494.206818	-497.867798	291.173615	150.138199	-447.475006	38.152855	76.292992	-387.360809	155.567368	1393.052856	-344.062775	-188.403229	1365.719849	-348.660553	-19.201811	1395.074829	-327.706604	-53.958710	1684.243164	-432.584534	214.773026	1135.884644	-433.838623	-229.776672	1127.274658	-330.099640	217.106873	900.037659	-345.651672	-207.079666	867.574097	-367.127594	1.147905	1023.965149	424.008301	-35.816536	956.251038	434.315155	142.718094
-392.499878	102.435463	937.137329	-358.034515	-76.133759	912.773010	-354.258759	246.188187	525.166443	-402.849121	-50.504936	494.097412	-497.450470	290.786896	149.171494	-447.635925	38.001148	76.266273	-387.633728	155.554871	1393.103149	-343.913147	-188.389984	1365.542603	-348.714142	-19.162666	1395.056274	-327.518829	-54.251663	1684.159424	-433.220947	214.293503	1135.924805	-433.634613	-230.044968	1127.123535	-330.716492	216.097336	900.078918	-345.498535	-207.134399	867.399536	-367.379639	1.170106	1023.921082	424.119751	-35.607830	956.152710	434.434052	142.943512
-392.837860	102.438889	937.115112	-358.183838	-76.008400	912.733704	-355.039337	245.674530	525.052979	-403.109924	-50.732986	494.090820	-496.574402	290.314301	147.806961	-447.781128	37.772694	76.274544	-387.917023	155.590439	1393.134521	-343.770752	-188.329971	1365.348022	-348.761475	-19.156384	1395.018799	-327.394775	-54.475636	1684.076294	-433.818207	213.894058	1135.901001	-433.451935	-230.239777	1126.965698	-331.311371	215.230316	900.198792	-345.350250	-207.148560	867.226440	-367.581604	1.233765	1023.886902	424.216797	-35.352180	956.006348	434.553406	143.226654
-393.180420	102.521126	937.120300	-358.340881	-75.878838	912.700195	-355.953613	245.154877	524.987061	-403.256592	-50.781994	494.024872	-496.111053	290.559326	147.042831	-447.771362	37.692276	76.258987	-388.195557	155.652481	1393.171021	-343.670959	-188.230438	1365.196167	-348.839386	-19.125364	1394.951782	-327.279907	-54.669983	1683.970703	-434.354584	213.500809	1135.928467	-433.280609	-230.392105	1126.835327	-331.892548	214.386612	900.246033	-345.192535	-207.156326	867.061890	-367.782562	1.333434	1023.868042	424.330139	-35.089363	955.889648	434.731659	143.449646
-393.566162	102.483101	937.097961	-358.488953	-75.742523	912.672424	-356.862671	244.645340	524.889648	-403.471222	-50.846218	493.932007	-495.057404	290.607788	145.733597	-447.845215	37.618458	76.195343	-388.472351	155.713745	1393.206665	-343.546600	-188.143356	1365.056885	-348.901855	-19.088820	1394.899170	-327.163269	-54.856991	1683.871460	-434.866486	213.105331	1135.936890	-433.123047	-230.432724	1126.651611	-332.625793	213.695633	900.194336	-345.025177	-207.127182	866.933228	-367.994446	1.389815	1023.839417	424.417053	-34.828117	955.697388	434.856323	143.731277
-393.937439	102.563194	937.109680	-358.612427	-75.625824	912.688904	-357.754028	244.045166	524.809021	-403.644257	-50.927391	493.927429	-494.108124	291.039215	144.619934	-447.778137	37.679504	76.122719	-388.697662	155.762512	1393.250732	-343.414215	-188.036072	1364.898804	-348.946838	-19.041372	1394.858154	-327.051453	-55.042370	1683.787109	-435.312775	212.774429	1135.959717	-432.964661	-230.427200	1126.492310	-333.217834	213.070068	900.160400	-344.879822	-207.092422	866.798462	-368.195007	1.509014	1023.852234	424.578552	-34.644939	955.528381	435.010681	143.951218
-394.279144	102.586929	937.116943	-358.737152	-75.467079	912.684448	-358.498352	243.443588	524.714111	-403.826691	-50.924061	493.953796	-493.022888	291.805939	143.737778	-447.831818	37.639450	76.060059	-388.940063	155.847778	1393.316040	-343.267792	-187.926788	1364.779419	-349.029114	-18.964830	1394.840576	-326.997009	-55.122448	1683.698608	-435.756989	212.456543	1135.943115	-432.768585	-230.360504	1126.369995	-333.894623	212.575363	900.068054	-344.715759	-206.990051	866.715332	-368.375549	1.605525	1023.849915	424.699310	-34.422089	955.324829	435.145447	144.205627
-394.612335	102.605499	937.116089	-358.877716	-75.340652	912.715881	-359.114624	242.657181	524.555786	-403.971527	-50.948631	493.938568	-491.266663	292.266144	142.108459	-447.942413	37.590580	75.993088	-389.163452	155.899918	1393.374390	-343.156586	-187.839767	1364.672485	-349.088531	-18.882805	1394.857788	-326.880463	-55.290268	1683.631470	-436.151611	212.273026	1135.965698	-432.592163	-230.268234	1126.256226	-334.575867	212.247269	899.920654	-344.582581	-206.893860	866.589844	-368.580688	1.703843	1023.865723	424.798950	-34.103584	955.156921	435.271698	144.470154
-394.930328	102.644341	937.124817	-358.979980	-75.204880	912.758850	-359.832336	241.988785	524.422485	-404.044495	-50.695236	493.854340	-489.532318	292.981201	140.791718	-447.889954	37.565933	75.975731	-389.359497	155.938721	1393.409912	-343.032501	-187.764130	1364.598511	-349.167755	-18.820896	1394.849487	-326.763641	-55.464767	1683.565308	-436.498596	212.115646	1135.991455	-432.428314	-230.204208	1126.195313	-335.228271	212.035812	899.830139	-344.334961	-206.672592	866.612854	-368.771332	1.817330	1023.893127	424.848206	-33.736465	954.947083	435.339905	144.755371
-395.278595	102.682869	937.156799	-359.098114	-75.098312	912.790771	-360.540588	241.200394	524.275696	-404.163422	-50.652805	493.877319	-488.095764	294.168182	139.752121	-447.983826	37.519733	75.977463	-389.536407	155.969116	1393.438232	-342.932159	-187.676926	1364.575073	-349.223663	-18.766338	1394.847046	-326.634918	-55.614124	1683.504761	-436.796600	212.037827	1136.008179	-432.308075	-230.145813	1126.164185	-335.790985	211.944199	899.742188	-344.365753	-206.582092	866.422607	-368.973602	1.902313	1023.924011	424.915070	-33.496410	954.780945	435.380402	145.073441
-395.615875	102.722023	937.191956	-359.252411	-74.991348	912.816650	-361.107025	240.430450	524.106628	-404.277161	-50.584316	493.870880	-485.909546	294.990387	138.193863	-448.007996	37.564461	75.959267	-389.726563	155.996674	1393.479248	-342.858154	-187.604172	1364.521729	-349.320313	-18.719414	1394.845459	-326.508179	-55.738586	1683.450195	-437.089172	211.996078	1136.021851	-432.151825	-230.013123	1126.103882	-336.341339	211.991531	899.637573	-344.132935	-206.281586	866.512634	-369.186615	1.981129	1023.952454	425.048462	-33.242634	954.675171	435.485443	145.360214
-395.947052	102.850418	937.239685	-359.424408	-74.834267	912.821411	-361.770538	239.721237	523.984985	-404.416595	-50.569511	493.863129	-483.823700	295.998322	136.760712	-448.068512	37.556831	75.945343	-389.876404	155.999039	1393.510376	-342.809479	-187.555450	1364.525024	-349.401550	-18.694811	1394.844727	-326.308289	-55.941303	1683.422607	-437.351135	212.061432	1136.077759	-431.997375	-229.899338	1126.072266	-336.836121	212.080887	899.557739	-344.056854	-206.079834	866.473450	-369.397675	2.114356	1023.974182	425.220551	-32.965401	954.554810	435.656097	145.631165
-396.251556	102.920433	937.299683	-359.597046	-74.729713	912.888550	-362.412415	238.905914	523.813416	-404.440918	-50.399258	493.877563	-481.484650	296.924683	135.216278	-448.123230	37.507484	75.998848	-390.037384	156.008194	1393.523071	-342.729309	-187.483917	1364.560669	-349.490082	-18.670040	1394.850952	-326.172272	-56.018658	1683.407471	-437.583008	212.155930	1136.136475	-431.892670	-229.757751	1126.066284	-337.254517	212.237106	899.495789	-344.135284	-205.865036	866.314575	-369.600037	2.217099	1024.036621	425.349854	-32.664059	954.442871	435.814667	145.835342
-396.573059	103.025909	937.370605	-359.781708	-74.591560	912.919434	-363.066162	238.173340	523.649963	-404.574738	-50.380608	493.917938	-478.799530	297.766754	133.581284	-448.135254	37.559532	75.979126	-390.186310	156.007736	1393.555054	-342.687256	-187.442871	1364.583374	-349.529053	-18.623459	1394.910767	-326.040070	-56.072201	1683.404419	-437.780853	212.331238	1136.171875	-431.778595	-229.628250	1126.054932	-337.617188	212.433990	899.419983	-344.093079	-205.511642	866.287476	-369.828033	2.326548	1024.083862	425.475616	-32.337215	954.378845	435.971863	146.093384
-396.835999	103.149216	937.471313	-359.939575	-74.393951	912.961060	-363.828430	237.480530	523.592163	-404.573486	-50.208908	493.997437	-476.308594	298.831360	132.073318	-448.128571	37.597851	75.940109	-390.321411	156.019882	1393.604126	-342.583282	-187.393143	1364.682861	-349.605347	-18.586878	1394.959106	-325.880432	-56.090252	1683.407104	-437.939941	212.502655	1136.239258	-431.662323	-229.494125	1126.084961	-337.860596	212.693802	899.489075	-344.058777	-205.141342	866.346863	-370.022858	2.457922	1024.150269	425.624054	-32.047935	954.386230	436.140167	146.351654
-397.147858	103.284447	937.607849	-360.149292	-74.204353	913.028259	-364.667419	236.878250	523.579163	-404.650177	-50.228039	494.045258	-473.971954	299.886047	130.670425	-448.221680	37.660896	75.969238	-390.461212	156.004105	1393.682861	-342.510162	-187.363510	1364.760254	-349.664764	-18.555098	1395.043945	-325.794434	-55.992115	1683.396729	-438.084351	212.720947	1136.346191	-431.563538	-229.373581	1126.166748	-338.041290	212.931961	899.579163	-344.065338	-204.793854	866.374878	-370.266541	2.587168	1024.246704	425.739227	-31.754791	954.421082	436.275269	146.625717
-397.369781	103.430458	937.756714	-360.322601	-74.042503	913.118591	-365.509186	236.256973	523.551819	-404.698608	-50.112156	494.085999	-471.096893	300.690338	129.131027	-448.252655	37.667908	75.948105	-390.595123	156.013153	1393.761841	-342.438507	-187.340469	1364.844116	-349.757660	-18.565733	1395.078979	-325.552734	-56.065582	1683.425171	-438.202911	212.895981	1136.439453	-431.482697	-229.282867	1126.254761	-338.238037	213.330078	899.918579	-344.059845	-204.445480	866.424438	-370.462830	2.710495	1024.362427	425.888733	-31.487242	954.478088	436.454681	146.849457
-397.587158	103.551498	937.889709	-360.512878	-73.842926	913.186646	-366.389557	235.679672	523.532532	-404.679321	-49.901890	494.122589	-468.220886	301.334991	127.556679	-448.254517	37.763699	75.962570	-390.750305	155.962067	1393.868530	-342.395050	-187.319489	1364.952393	-349.798431	-18.509628	1395.173706	-325.382568	-56.028240	1683.434326	-438.302979	213.096619	1136.533936	-431.407532	-229.215652	1126.388428	-338.291199	213.623795	900.094116	-344.042786	-203.947647	866.546692	-370.652802	2.834234	1024.457397	425.976288	-31.303034	954.585754	436.585266	147.040405
-397.767029	103.654266	938.018433	-360.719635	-73.700462	913.281677	-367.294952	235.154999	523.505981	-404.695862	-49.721172	494.178162	-465.356262	302.040771	126.033005	-448.239380	37.837574	75.973648	-390.899841	155.972488	1393.965576	-342.338593	-187.276810	1365.059326	-349.861481	-18.489305	1395.258179	-325.269989	-55.864010	1683.459106	-438.410950	213.290649	1136.672852	-431.350189	-229.114471	1126.497925	-338.259979	213.751389	899.988037	-344.036621	-203.505844	866.667236	-370.832428	2.937491	1024.565674	426.059265	-31.052717	954.705078	436.670990	147.239471
-397.941559	103.794403	938.132263	-360.964661	-73.505768	913.320984	-368.115784	234.636597	523.492004	-404.736328	-49.551975	494.171906	-462.283020	302.500977	124.483742	-448.215973	37.953960	75.984146	-391.058960	155.950409	1394.083740	-342.274292	-187.222153	1365.153564	-349.941010	-18.467678	1395.321289	-325.087097	-55.766533	1683.496582	-438.497467	213.479782	1136.811401	-431.302551	-229.025879	1126.602783	-338.307007	214.083969	900.424072	-344.057648	-203.085495	866.805054	-371.027466	3.060272	1024.635620	426.227661	-30.811756	954.870239	436.754150	147.450867
-398.049652	103.983841	938.290710	-361.169769	-73.302063	913.429382	-368.986816	234.141708	523.516846	-404.612885	-49.074207	494.167877	-459.058044	302.679688	122.863380	-448.176788	38.014046	75.996101	-391.185577	155.955917	1394.208740	-342.257477	-187.187408	1365.247437	-350.005737	-18.441153	1395.367065	-324.899597	-55.639698	1683.522827	-438.555725	213.653381	1136.967896	-431.260162	-228.978226	1126.740967	-338.287689	214.346115	900.642517	-344.084991	-202.606949	866.971802	-371.188110	3.223007	1024.765259	426.334320	-30.600094	955.034912	436.814575	147.663818
-398.162994	104.217873	938.444275	-361.440369	-73.073006	913.493408	-369.757690	233.651001	523.501831	-404.602295	-48.698902	494.083344	-456.060547	302.856903	121.403328	-448.133911	38.071499	76.012703	-391.302521	155.937836	1394.337158	-342.204132	-187.114792	1365.331665	-350.050354	-18.416899	1395.427979	-324.710938	-55.508873	1683.565674	-438.637054	213.798080	1137.162354	-431.239685	-228.863251	1126.805664	-338.275848	214.519089	900.857910	-344.094879	-202.085587	867.094238	-371.369171	3.400787	1024.866455	426.440094	-30.320890	955.200806	436.870941	147.925888
-398.217987	104.518227	938.622864	-361.647552	-72.857880	913.592285	-370.495789	233.147720	523.502441	-404.666565	-48.532013	494.115967	-452.927032	302.779388	120.207199	-448.056335	38.240883	75.952393	-391.431885	155.964417	1394.493164	-342.179230	-187.095398	1365.404175	-350.125763	-18.395699	1395.454834	-324.449005	-55.443581	1683.606689	-438.700928	213.970734	1137.369751	-431.234985	-228.811462	1126.899292	-338.186554	214.655701	901.107056	-344.130951	-201.585724	867.175720	-371.506073	3.612240	1025.000000	426.543030	-30.078760	955.354614	436.903931	148.148041
-398.268402	104.778183	938.779968	-361.897766	-72.637886	913.706482	-371.107880	232.589035	523.425415	-404.737000	-48.347977	494.147247	-449.542084	302.349518	118.702911	-448.042664	38.292908	75.903534	-391.524384	155.981384	1394.619873	-342.202881	-187.030075	1365.484985	-350.179382	-18.363729	1395.535156	-324.272888	-55.289604	1683.661621	-438.769440	214.078430	1137.548096	-431.269714	-228.721222	1126.969849	-338.102173	214.768219	901.394226	-344.145325	-201.103012	867.309265	-371.652466	3.822933	1025.131714	426.587830	-29.827906	955.457092	436.904724	148.366852
-398.349243	104.974915	938.887939	-362.127350	-72.448563	913.800659	-371.586029	232.027939	523.319031	-404.692719	-47.986362	494.146088	-446.200836	301.729004	117.279060	-447.984314	38.416077	75.905121	-391.597229	155.993286	1394.769287	-342.219025	-186.978760	1365.556274	-350.210724	-18.294880	1395.621826	-324.086029	-55.120518	1683.694336	-438.809174	214.211853	1137.712769	-431.289886	-228.613663	1127.017090	-337.990326	214.821518	901.644287	-344.213470	-200.603729	867.424744	-371.799377	4.003747	1025.230591	426.586060	-29.627211	955.551514	436.882843	148.602493
-398.409180	105.258415	939.009583	-362.373199	-72.200737	913.886719	-372.035583	231.447098	523.219055	-404.716644	-47.791718	494.159912	-442.865936	301.037933	115.964790	-447.932251	38.530132	75.849991	-391.644012	156.056992	1394.900024	-342.208801	-186.922134	1365.604736	-350.255066	-18.250051	1395.680176	-323.884644	-54.948788	1683.729614	-438.868408	214.310196	1137.879395	-431.334351	-228.506577	1127.080688	-337.911346	214.838165	901.841187	-344.285522	-200.121841	867.507446	-371.912628	4.252020	1025.328857	426.534180	-29.414186	955.659851	436.790924	148.815735
-398.508453	105.526810	939.083435	-362.666077	-71.948273	913.970886	-372.363617	230.805450	523.076477	-404.873108	-47.686920	494.143524	-439.285675	299.851440	114.477524	-448.077576	38.519993	75.882072	-391.671143	156.129715	1395.021973	-342.255066	-186.856781	1365.613037	-350.260223	-18.164024	1395.777710	-323.709442	-54.764290	1683.759277	-438.910950	214.388321	1138.027344	-431.392883	-228.385773	1127.094604	-337.794312	214.813019	902.044861	-344.299377	-199.585648	867.614197	-372.066345	4.519000	1025.405029	426.472656	-29.214544	955.769836	436.703857	148.988037
-398.623138	105.840080	939.165527	-362.951111	-71.652603	914.032043	-372.498810	230.139603	522.875000	-405.556976	-48.357086	494.224487	-435.954315	298.811371	113.174629	-448.326172	38.473347	75.904167	-391.668610	156.219391	1395.137939	-342.301514	-186.776840	1365.623047	-350.280182	-18.106411	1395.806519	-323.520447	-54.602417	1683.778320	-438.937714	214.433975	1138.153687	-431.475708	-228.269470	1127.107666	-337.715057	214.736862	902.215149	-344.376373	-199.093933	867.650208	-372.213623	4.816180	1025.471191	426.395020	-29.017797	955.904358	436.610321	149.096298
-398.736237	106.239662	939.237915	-363.231537	-71.304726	914.057007	-372.524719	229.355698	522.683472	-405.102631	-47.455582	494.226807	-432.525482	297.598541	111.881927	-448.049774	38.642990	75.877769	-391.602722	156.334412	1395.230225	-342.378876	-186.689774	1365.614136	-350.269897	-18.013948	1395.849121	-323.342010	-54.435062	1683.787476	-438.943420	214.516052	1138.265747	-431.551208	-228.071884	1127.090576	-337.670502	214.681122	902.386230	-344.418213	-198.576294	867.666138	-372.351471	5.171829	1025.512573	426.311340	-28.819408	955.983887	436.514526	149.183228
-398.912781	106.589691	939.309814	-363.480896	-71.034882	914.120544	-372.411011	228.335876	522.449402	-405.591095	-47.843269	494.275299	-429.214996	296.317291	110.703674	-448.317474	38.571297	75.875397	-391.510651	156.458084	1395.351563	-342.429871	-186.586838	1365.564453	-350.243378	-17.909822	1395.863281	-323.185547	-54.283440	1683.811523	-438.942841	214.582184	1138.378540	-431.641388	-227.855438	1127.082031	-337.642670	214.621353	902.533875	-344.486450	-198.036331	867.668701	-372.507538	5.491005	1025.576416	426.188629	-28.694273	956.044373	436.316803	149.299088
-399.021454	106.986740	939.380371	-363.700165	-70.757942	914.184875	-372.283539	227.452896	522.240479	-405.275970	-47.173485	494.328674	-426.109131	295.118134	109.684456	-448.074860	38.688805	75.813545	-391.388275	156.617203	1395.462524	-342.460449	-186.449631	1365.489624	-350.207764	-17.798487	1395.834717	-323.020477	-54.211044	1683.872070	-438.930420	214.647491	1138.494873	-431.724213	-227.573288	1126.990234	-337.612701	214.514816	902.692688	-344.606689	-197.653412	867.636536	-372.619263	5.838325	1025.640503	426.093170	-28.518551	956.191284	436.123993	149.404419
-399.190033	107.376999	939.432983	-363.950104	-70.364655	914.217896	-371.923859	226.392715	521.980896	-405.456299	-47.186825	494.385559	-422.912170	293.683929	108.622551	-448.116638	38.723309	75.800529	-391.233276	156.792526	1395.575806	-342.502625	-186.320328	1365.432007	-350.136200	-17.665251	1395.855957	-322.920380	-53.903095	1683.852539	-438.903198	214.759613	1138.631714	-431.814362	-227.309509	1126.893921	-337.601135	214.259598	902.489502	-344.569031	-197.101028	867.627563	-372.766968	6.227999	1025.677612	426.048004	-28.330359	956.287354	435.965942	149.472168
-399.422394	107.816666	939.480103	-364.251404	-69.946526	914.242432	-371.449829	225.331757	521.715149	-405.535370	-46.938938	494.403107	-419.749939	292.124939	107.577492	-448.171814	38.639378	75.799530	-391.075134	156.974060	1395.709595	-342.554260	-186.153824	1365.331055	-350.037811	-17.525593	1395.865479	-322.772949	-53.804775	1683.947021	-438.831177	214.874313	1138.773438	-431.914825	-226.991959	1126.764282	-337.704865	214.284302	902.819702	-344.572693	-196.563675	867.580811	-372.971649	6.655491	1025.707764	425.893036	-28.142662	956.411499	435.738983	149.588196
-399.611938	108.217590	939.478455	-364.508698	-69.565735	914.289063	-370.777008	224.168671	521.428223	-405.662506	-46.819359	494.420441	-416.623108	290.511719	106.600471	-448.150970	38.697826	75.774155	-390.849609	157.168716	1395.865234	-342.597321	-185.952332	1365.192383	-349.913483	-17.341255	1395.930054	-322.640625	-53.689465	1684.002197	-438.711823	215.011398	1138.938110	-432.027588	-226.737305	1126.703979	-337.693146	214.216904	902.990723	-344.808014	-196.153641	867.422058	-373.138489	7.082476	1025.729614	425.788330	-27.920301	956.507263	435.507355	149.691132
-399.890656	108.609650	939.472900	-364.808655	-69.232437	914.343811	-370.150818	223.018600	521.144165	-405.924561	-46.828674	494.433044	-413.645447	288.944427	105.747581	-448.227356	38.751408	75.712639	-390.576965	157.389755	1396.040894	-342.610901	-185.732346	1365.000854	-349.782043	-17.174088	1395.920532	-322.519958	-53.525078	1684.043091	-438.574829	215.135895	1139.067017	-432.140533	-226.484100	1126.558838	-337.708679	214.167801	903.084961	-344.921509	-195.669189	867.356567	-373.367737	7.493452	1025.754761	425.626801	-27.765476	956.569092	435.236420	149.817230
-400.100616	108.954498	939.427979	-365.110046	-68.885292	914.419373	-369.400757	221.822662	520.842224	-406.161072	-46.674858	494.402344	-411.004883	287.365967	104.978455	-448.239716	38.767406	75.680023	-390.301788	157.619720	1396.180298	-342.613068	-185.461945	1364.808472	-349.632843	-16.986010	1395.922974	-322.409424	-53.349148	1684.081787	-438.429077	215.341202	1139.247437	-432.237396	-226.162964	1126.375000	-337.718872	214.151886	903.213135	-345.057678	-195.132675	867.201660	-373.583435	7.908812	1025.774902	425.503571	-27.619764	956.643066	435.038940	149.908737
-400.322662	109.341927	939.382385	-365.461487	-68.474953	914.439941	-368.595917	220.656097	520.546509	-406.325714	-46.414715	494.322021	-408.010101	285.503998	104.109024	-448.284210	38.671791	75.687218	-389.987061	157.847244	1396.376709	-342.605316	-185.254303	1364.618774	-349.466095	-16.776165	1395.982178	-322.308624	-53.156467	1684.121338	-438.238525	215.578308	1139.444336	-432.318268	-225.799576	1126.146851	-337.761108	214.175522	903.371704	-345.164673	-194.571060	867.055786	-373.800201	8.350197	1025.761230	425.348938	-27.451788	956.761536	434.812897	149.972443
-400.581909	109.735435	939.331421	-365.850189	-68.080276	914.467041	-367.654083	219.491272	520.243042	-406.493744	-46.180355	494.315765	-405.386597	283.776001	103.419167	-448.286316	38.693470	75.649780	-389.661560	158.120438	1396.592041	-342.573578	-185.013763	1364.408813	-349.276855	-16.529182	1396.009888	-322.142273	-52.963547	1684.090332	-438.002960	215.812515	1139.660645	-432.381531	-225.481476	1125.916992	-337.739502	214.215973	903.535278	-345.327911	-194.157745	866.849731	-374.059570	8.793601	1025.749390	425.178894	-27.359442	956.894226	434.613647	150.008926
-400.843842	110.168823	939.317017	-366.223541	-67.718948	914.508057	-366.765411	218.330658	519.973511	-406.724121	-46.018833	494.341461	-402.933716	282.036163	102.782982	-448.301392	38.731709	75.604866	-389.310303	158.381393	1396.749146	-342.492218	-184.755463	1364.180908	-349.120361	-16.329857	1395.993286	-322.044189	-52.754421	1684.175171	-437.747925	216.079788	1139.899414	-432.434052	-225.054535	1125.639771	-337.738678	214.276596	903.643250	-345.273010	-193.538925	866.694092	-374.320465	9.231980	1025.762329	424.991333	-27.191254	956.985229	434.373047	150.091476
-401.087982	110.566368	939.275940	-366.596954	-67.351173	914.554810	-365.723816	217.092438	519.704346	-406.984436	-45.950981	494.396881	-400.417603	280.054779	102.195816	-448.277588	38.745232	75.587326	-388.904144	158.657303	1396.964478	-342.398010	-184.478638	1363.941162	-348.952179	-16.120834	1395.946777	-321.931213	-52.532467	1684.264893	-437.478119	216.422516	1140.159424	-432.542175	-224.629303	1125.449097	-337.712982	214.358475	903.781128	-345.721527	-193.090973	866.169739	-374.578217	9.668427	1025.766968	424.894684	-27.086769	957.030640	434.181610	150.169479
-401.331360	111.109695	939.268433	-367.002441	-66.912071	914.582153	-364.623505	215.871368	519.478088	-407.221283	-45.748154	494.425476	-398.072540	278.192596	101.638641	-448.219391	38.845352	75.586006	-388.518616	158.937790	1397.152466	-342.340393	-184.148026	1363.694702	-348.746368	-15.832301	1395.909546	-321.796875	-52.244781	1684.287842	-437.181122	216.762833	1140.395264	-432.590912	-224.196838	1125.228394	-337.609100	214.491562	903.927429	-345.922485	-192.606186	865.942383	-374.831482	10.191654	1025.774048	424.755249	-26.957453	957.082458	434.005035	150.278381
-401.511475	111.510155	939.233093	-367.397400	-66.462143	914.638000	-363.619598	214.846680	519.340515	-407.554535	-45.553661	494.424957	-395.903961	276.210297	101.124992	-448.264282	38.912388	75.511475	-388.092163	159.210373	1397.390625	-342.296356	-183.825775	1363.478271	-348.552948	-15.539845	1395.935547	-321.717621	-51.859386	1684.354980	-436.863129	217.189133	1140.632446	-432.624237	-223.701141	1125.015259	-337.457947	214.639786	904.067566	-346.110413	-192.006897	865.726379	-375.070221	10.662177	1025.785156	424.604889	-26.800982	957.134460	433.821289	150.333389
-401.691223	111.900047	939.235168	-367.823517	-66.055313	914.691833	-362.349426	213.655655	519.195007	-407.838013	-45.259453	494.417358	-393.762756	274.126892	100.730530	-448.202576	39.002007	75.435394	-387.714264	159.500671	1397.620239	-342.234619	-183.508408	1363.272095	-348.345886	-15.230116	1395.970459	-321.586670	-51.557930	1684.421509	-436.531311	217.628586	1140.843994	-432.604340	-223.221619	1124.833740	-337.236969	214.789520	904.253784	-346.084076	-191.305237	865.653076	-375.307617	11.088018	1025.810059	424.552948	-26.676359	957.199219	433.687988	150.452042
-401.811829	112.308647	939.214111	-368.204071	-65.661568	914.741211	-361.228546	212.632141	519.062073	-408.012512	-44.824619	494.406952	-391.767395	272.043152	100.354889	-448.183960	39.053207	75.370232	-387.350891	159.865417	1397.851440	-342.193848	-183.173035	1363.082520	-348.148102	-14.929543	1395.993042	-321.430389	-51.277859	1684.466553	-436.162262	218.082123	1141.071777	-432.595459	-222.680252	1124.651001	-336.958374	214.927505	904.458923	-346.355927	-190.779617	865.415405	-375.520508	11.522573	1025.824585	424.518616	-26.530659	957.300903	433.583649	150.489044
-401.918304	112.725815	939.236450	-368.587280	-65.302567	914.815002	-359.864380	211.453003	518.949402	-408.308380	-44.634697	494.495239	-389.754425	269.784149	100.009132	-448.307007	38.994598	75.406052	-386.980347	160.238098	1398.107788	-342.183472	-182.793381	1362.924072	-347.944519	-14.598047	1396.036011	-321.350464	-50.937340	1684.561157	-435.761841	218.580872	1141.294312	-432.601318	-222.153549	1124.454834	-336.624237	215.080200	904.685242	-346.669556	-190.169266	865.097351	-375.707214	11.939522	1025.870605	424.461212	-26.433077	957.379272	433.467224	150.502777
-402.002258	113.204468	939.285583	-369.009308	-64.852737	914.872925	-358.666626	210.439346	518.809265	-408.755798	-44.730408	494.610840	-387.961853	267.595947	99.692085	-448.424347	38.991531	75.447456	-386.650299	160.611313	1398.279175	-342.192993	-182.413635	1362.787476	-347.743866	-14.213235	1396.092773	-321.015503	-50.650833	1684.472534	-435.383118	219.115265	1141.567627	-432.617676	-221.631058	1124.309570	-336.192993	215.198761	904.957581	-346.909454	-189.530960	864.954773	-375.890198	12.406269	1025.917603	424.416321	-26.263144	957.460999	433.281311	150.563248
-402.007294	113.654472	939.319275	-369.353119	-64.461395	914.951965	-357.369720	209.230484	518.659424	-409.010284	-44.437092	494.615204	-386.141510	265.218811	99.319389	-448.376251	39.097050	75.361710	-386.262299	161.013565	1398.502930	-342.167847	-182.012024	1362.679810	-347.589783	-13.839441	1396.120483	-320.818146	-50.324699	1684.499512	-434.974701	219.636368	1141.817505	-432.664978	-221.064056	1124.213135	-335.662354	215.297440	905.247742	-347.261810	-188.950089	864.764221	-376.040100	12.842263	1025.973389	424.404724	-26.243753	957.514954	433.176636	150.583298
-402.016418	114.054108	939.356689	-369.756226	-64.089386	915.056335	-356.125214	208.188919	518.511475	-409.274506	-43.969398	494.549805	-384.478210	262.955353	99.079124	-448.259583	39.236397	75.326347	-385.903320	161.449646	1398.727905	-342.151703	-181.571732	1362.612915	-347.438141	-13.454756	1396.164429	-320.615173	-49.980080	1684.535400	-434.507690	220.168304	1142.066040	-432.716919	-220.483994	1124.144897	-335.060974	215.279831	905.291748	-347.846375	-188.418884	864.339722	-376.188873	13.256466	1026.041992	424.442261	-26.152287	957.604126	433.098907	150.607025
-401.905670	114.503555	939.400696	-370.037659	-63.772110	915.160645	-354.876068	207.169388	518.474548	-409.452667	-43.501244	494.584625	-383.040802	260.778290	98.890701	-448.153503	39.361572	75.300537	-385.553925	161.866608	1398.915527	-342.124054	-181.135101	1362.571289	-347.288483	-13.055358	1396.185791	-320.484863	-49.629494	1684.654907	-434.079803	220.758072	1142.320068	-432.724884	-219.862961	1124.156616	-334.628387	215.417114	905.414795	-348.205627	-187.781662	864.137939	-376.254089	13.664064	1026.117065	424.510620	-26.113327	957.702148	433.104797	150.645203
-401.829254	114.944809	939.453247	-370.371826	-63.395767	915.268250	-353.637329	206.113800	518.431946	-409.706390	-43.179432	494.623016	-381.340332	258.425995	98.571915	-447.738770	39.593315	75.281601	-385.148468	162.301590	1399.140503	-342.151581	-180.706390	1362.545166	-347.108765	-12.608886	1396.242310	-320.154907	-49.723618	1684.749512	-433.623291	221.305222	1142.523804	-432.754486	-219.151093	1124.127075	-333.990234	215.531998	905.753235	-348.469238	-187.174973	864.017273	-376.356537	14.089991	1026.196655	424.662476	-26.073046	957.780334	433.160461	150.665390
-401.663635	115.369255	939.486938	-370.695160	-63.057564	915.387268	-352.469086	205.177551	518.347595	-409.971558	-42.929737	494.639587	-379.861725	256.254883	98.386917	-448.086456	39.462891	75.312904	-384.740662	162.767044	1399.269409	-342.196045	-180.236450	1362.532715	-346.945374	-12.188308	1396.267334	-320.016235	-49.572392	1685.043945	-433.100922	221.841660	1142.716309	-432.859406	-218.599030	1124.150269	-333.154236	215.701279	906.227295	-348.844971	-186.447266	863.953491	-376.428192	14.498477	1026.275391	424.782654	-26.002420	957.828125	433.167633	150.694885
-401.466614	115.808090	939.516846	-370.993683	-62.665527	915.448425	-351.200714	204.157974	518.206360	-411.278625	-44.079105	494.815430	-378.464233	254.099442	98.173485	-448.660339	39.306175	75.358139	-384.313965	163.197754	1399.421021	-342.295258	-179.828201	1362.556519	-346.788239	-11.759056	1396.294922	-319.790009	-49.025246	1684.914795	-432.637390	222.407288	1142.860229	-433.016541	-217.931519	1124.216064	-332.430115	215.764801	906.446045	-349.238159	-185.781586	863.912720	-376.447876	14.912904	1026.317749	424.938232	-25.995430	957.877869	433.198944	150.720688
-401.239044	116.268044	939.504150	-371.313568	-62.320972	915.529358	-350.064606	203.212906	518.033081	-411.356750	-43.796886	494.908264	-377.127869	252.068604	97.977623	-448.269653	39.555550	75.332092	-383.853119	163.698486	1399.555420	-342.392029	-179.419220	1362.608032	-346.646484	-11.344411	1396.349365	-319.524963	-47.968781	1684.678467	-432.131439	222.954926	1143.015869	-433.155945	-217.217346	1124.224365	-331.688934	215.853226	906.696350	-349.579193	-185.062988	863.893372	-376.468842	15.348577	1026.353394	425.054352	-26.045980	957.929321	433.269287	150.700409
-400.994293	116.680511	939.473633	-371.578064	-62.018692	915.605713	-348.827545	202.249939	517.932068	-411.558197	-43.554699	495.011688	-375.764496	250.022751	97.719368	-448.536621	39.459896	75.358551	-383.361877	164.210922	1399.616821	-342.506409	-178.995972	1362.623047	-346.459381	-10.902627	1396.448853	-319.325439	-47.480885	1684.698975	-431.600983	223.468704	1143.118896	-433.342529	-216.576813	1124.282715	-330.754089	215.944870	907.121521	-349.915375	-184.303680	863.935791	-376.462769	15.746457	1026.379395	425.283386	-26.066109	958.027161	433.390411	150.631607
-400.726196	117.085419	939.449036	-371.847168	-61.678993	915.656921	-347.741425	201.449768	517.808960	-411.659241	-43.059181	494.913422	-374.522766	247.981796	97.481415	-448.604218	39.483128	75.360878	-382.812134	164.691681	1399.642212	-342.648315	-178.545944	1362.620483	-346.301697	-10.456792	1396.472900	-319.119080	-47.011574	1684.745117	-431.073792	224.072693	1143.185913	-433.565887	-215.881973	1124.339233	-329.837158	216.026169	907.459961	-350.298737	-183.534836	863.964539	-376.438416	16.139400	1026.392700	425.460785	-26.074280	958.055420	433.505219	150.584030
-400.404663	117.507584	939.437073	-372.046661	-61.284775	915.682312	-346.647797	200.604675	517.679504	-411.739471	-42.616974	494.825287	-373.296173	246.167267	97.333588	-448.512482	39.599293	75.344215	-382.324554	165.232620	1399.661255	-342.806732	-178.115921	1362.699341	-346.056793	-9.978858	1396.541382	-318.916565	-46.428970	1684.763672	-430.465027	224.675674	1143.243530	-433.859528	-215.134552	1124.417480	-328.989868	216.128448	907.657898	-350.597778	-182.818298	863.931946	-376.374420	16.541952	1026.398438	425.559814	-26.166538	958.108643	433.569977	150.505402
-400.029419	117.903252	939.367188	-372.211945	-60.975082	915.715027	-345.574860	199.768799	517.513733	-411.789642	-42.149788	494.780792	-372.104279	244.376724	97.073967	-448.393066	39.682365	75.354530	-381.754181	165.760834	1399.670654	-343.043549	-177.631836	1362.774292	-345.885803	-9.545823	1396.544312	-318.721344	-45.879677	1684.789551	-429.857544	225.317490	1143.260132	-434.155273	-214.549042	1124.453857	-328.138580	216.258621	907.819275	-350.936829	-182.082016	863.995972	-376.259369	16.928280	1026.382813	425.644592	-26.211216	958.100769	433.602783	150.468704
-399.586975	118.357857	939.327637	-372.280457	-60.641232	915.747375	-344.581238	199.135483	517.411743	-411.827515	-41.831047	494.788910	-371.018280	242.698181	96.837448	-448.269592	39.792782	75.355110	-381.155090	166.331894	1399.649902	-343.288208	-177.188461	1362.842163	-345.710724	-9.072758	1396.522827	-318.543427	-45.281929	1684.781250	-429.198547	225.898788	1143.277344	-434.507416	-213.801086	1124.484131	-327.226654	216.404297	908.015564	-351.269653	-181.306183	864.062317	-376.095978	17.337700	1026.383301	425.785370	-26.313374	958.114136	433.700195	150.394760
-399.143951	118.773140	939.260193	-372.350586	-60.324287	915.792603	-343.712494	198.543930	517.282715	-411.870880	-41.660690	494.879944	-369.849701	241.031769	96.554695	-448.004852	39.963188	75.357513	-380.560547	166.876770	1399.590576	-343.536224	-176.746490	1362.889893	-345.507080	-8.565320	1396.531982	-318.409912	-44.749584	1684.843018	-428.482971	226.510529	1143.246094	-434.920044	-213.022842	1124.562744	-326.272156	216.607040	908.148254	-351.572632	-180.538879	864.147827	-375.937408	17.739082	1026.379150	426.028961	-26.423319	958.176819	433.849731	150.319565
-398.689972	119.248764	939.175476	-372.387695	-59.929100	915.825989	-342.842651	197.854324	517.100159	-411.748138	-41.336342	494.984344	-368.696655	239.381073	96.287178	-447.837402	40.133762	75.282700	-379.881653	167.484329	1399.509766	-343.827209	-176.253036	1362.920532	-345.338287	-8.094360	1396.534058	-318.246338	-44.098972	1684.843262	-427.768585	227.147720	1143.223999	-435.302338	-212.386978	1124.669556	-325.243835	216.680252	908.285889	-351.874451	-179.755264	864.301758	-375.738342	18.215773	1026.359131	426.146912	-26.592281	958.193909	433.871674	150.281509
-398.176453	119.687019	939.084351	-372.423950	-59.556744	915.866821	-341.999939	197.234787	516.912170	-411.656799	-41.000557	495.038055	-367.577667	237.872284	96.000992	-447.653076	40.328667	75.265129	-379.210632	168.044128	1399.435303	-344.091583	-175.761108	1362.980225	-345.134460	-7.559212	1396.555908	-318.094940	-43.421856	1684.865723	-426.974609	227.769180	1143.157837	-435.752625	-211.552673	1124.743286	-324.111206	216.847000	908.345093	-352.201202	-179.008438	864.430603	-375.507904	18.666077	1026.339966	426.318237	-26.707933	958.191223	433.946686	150.238739
-397.692047	120.106758	938.947815	-372.432922	-59.260803	915.907043	-341.254730	196.726196	516.710571	-411.628998	-40.787361	495.110107	-366.495544	236.443970	95.642776	-447.700684	40.270401	75.299957	-378.472748	168.700790	1399.339355	-344.486938	-175.268784	1363.008911	-344.951019	-7.019338	1396.514404	-318.025696	-42.607800	1684.849854	-426.171021	228.392502	1143.098877	-436.219482	-210.797104	1124.800049	-323.079926	217.072800	908.380493	-352.515015	-178.277710	864.552734	-375.263214	19.102177	1026.300171	426.497650	-26.854557	958.236267	434.057312	150.183319
-396.800018	120.281929	938.782349	-371.646851	-59.517097	916.235779	-340.439941	196.034821	516.531067	-411.660431	-40.636425	495.232361	-365.429260	235.102966	95.265732	-447.699219	40.375389	75.311295	-377.714264	169.266800	1399.201904	-344.782349	-174.792343	1363.090942	-344.720367	-6.499433	1396.500977	-317.838776	-41.991070	1684.838867	-425.328339	229.095688	1143.019409	-436.702423	-209.995956	1124.855347	-321.979309	217.202774	908.422668	-352.803131	-177.482224	864.679810	-374.656860	19.315756	1026.433350	426.653870	-26.987246	958.257813	434.133423	150.137207
-396.175537	120.732460	938.651001	-371.459778	-58.878132	916.286194	-339.790894	195.511368	516.271240	-411.671082	-40.549671	495.209412	-364.492279	233.784500	94.897675	-447.721100	40.368610	75.353317	-376.918640	169.920990	1399.072632	-345.093384	-174.238373	1363.185913	-344.523712	-5.959545	1396.489502	-317.699280	-41.251049	1684.855225	-424.466766	229.825684	1142.900391	-437.197083	-209.209259	1124.998779	-321.065765	217.464218	908.470947	-353.143372	-176.809082	864.852356	-374.269318	19.922125	1026.401489	426.786011	-27.039848	958.238159	434.171936	150.136993
-395.603149	121.166664	938.485596	-371.352570	-58.137409	916.237732	-339.168823	195.143066	516.112122	-411.861633	-40.705654	495.233337	-363.384064	232.414886	94.516129	-447.824707	40.364288	75.367035	-376.142731	170.567749	1398.937256	-345.523254	-173.714981	1363.247925	-344.307892	-5.408671	1396.476685	-317.579132	-40.442669	1684.868286	-423.540863	230.560349	1142.761475	-437.750732	-208.400833	1125.046021	-319.842407	217.718155	908.385498	-353.418640	-175.983978	865.068542	-373.916992	20.532082	1026.295898	426.966156	-27.232807	958.267090	434.237183	150.071808
-394.825348	121.518074	938.296753	-371.229828	-57.571938	916.535583	-338.485474	194.518967	515.833923	-411.580444	-40.367455	495.171478	-362.273193	231.104950	94.081825	-447.764130	40.417316	75.372398	-375.356293	171.244247	1398.844971	-345.874634	-173.164383	1363.286499	-344.099335	-4.837993	1396.449219	-317.072021	-39.662334	1686.173950	-422.635254	231.350632	1142.713623	-438.258850	-207.553940	1125.110596	-318.813354	217.869171	908.407227	-353.752167	-175.315399	865.165710	-373.606232	21.188610	1026.385498	427.126312	-27.349567	958.288452	434.307709	150.047073
-394.474213	122.336044	938.201843	-371.683838	-57.558903	915.957703	-338.093109	193.508118	515.367493	-411.656158	-40.452168	495.179688	-361.293701	229.783005	93.643150	-447.873108	40.371353	75.385727	-374.541138	171.927872	1398.694580	-346.143616	-172.562149	1363.375610	-344.089844	-4.469623	1396.434204	-316.982544	-38.769024	1686.229126	-421.694489	232.166687	1142.602051	-438.790466	-206.653397	1125.125977	-317.638916	217.917786	908.443420	-354.090485	-174.612534	865.288757	-373.457458	21.375355	1026.004639	427.339081	-27.518854	958.295349	434.420654	149.939911
-393.709473	122.770378	938.025635	-371.448029	-57.255863	915.953979	-337.616394	193.301300	515.115601	-411.526672	-40.294292	495.211334	-360.420258	228.551773	93.275688	-447.770172	40.540176	75.335274	-373.676239	172.643997	1398.579346	-346.554565	-172.006836	1363.430176	-343.855957	-3.888381	1396.402344	-316.798401	-37.959423	1686.153564	-420.658813	232.941650	1142.494995	-439.343567	-205.877228	1125.314941	-316.466797	218.309540	908.342102	-354.437988	-173.913025	865.452454	-373.011902	21.810282	1025.927368	427.552399	-27.631462	958.315247	434.543549	149.845734
[truncated: 40 more columns]
